# Supplementary material for: Spatial and temporal epidemiology of SARS-CoV-2 virus lineages in Teesside, UK, in 2020: effects of socio-economic deprivation, weather, and lockdown on lineage dynamics
Source: Peer Community J. Author manuscript; Available in PMC 2024 Sep 23. (PMC7616629; doi:10.24072/pcjournal.461)
Supplement: Supplementary file: Column descriptors of data [file EMS198536-supplement-Supplementary_file__Column_descriptors_of_data.xlsx]

## Sheet: Data file columns (simple)
Column	Files where meaning is different		Description
Cases			Number of cases (positive tests), this will be aggregated by other variables depending on the file (postcode, week, lineage, etc.)
cog_id			Number of cases (positive tests), this will be aggregated by other variables depending on the file (postcode, week, lineage, etc.)
DEC_10			Proportion of the district population within the tenth decile of the Index of Multiple Deprivation (when assessed at the scale of England as a whole)
DEC_20			Proportion of the district population within the tenth or ninth decile of the Index of Multiple Deprivation (when assessed at the scale of England as a whole)
DEC_50			Proportion of the district population within deciles 6-10 of the Index of Multiple Deprivation (when assessed at the scale of England as a whole)
Eat_out			Number of weeks since introduction of 'Eat Out to Help Out' restaurant scheme (weeks before start and after end are 0s)
Eat_out_Lag1			Same as column 'Eat_out', but with a 1 week time lag applied
Eat_out_Lag2			Same as column 'Eat_out', but with a 2 week time lag applied
Exp_cases	PC_Lineage_Spatial_INLA_long		Expected number of cases (positive tests), calculated: district population size * (total cases in all districts / total population across all districts)
Exp_cases	PC_Lineage_Space-time_INLA_long	PC_Week-First-Last_Lineage_Space-time_long	Expected number of cases (positive tests), calculated: district population size * (total cases of lineage 'a' in week 't' in all districts / total population across all districts)
First_cases			Number of cases (positive tests) of the 2 first wave lineages in each week and postcode (B.1.1.1 and B.1.1.119)
First_week_Ellen			First week that the interventrion was imposed
Households			Number of households (full postcode)
income			Some sort of household income measure, redundant
Index_of_Multiple_Deprivation			Index of Multiple Deprivation rank, range from 1 to 32844 in England, where 1 is the most deprived (full postcode)
Intervention			Type of government intervention/subsidy/temporal event
Intervention_type			Variable names for plotting
Intervention_type2			Variable names for plotting (alternative)
Last_week_Ellen			Last week that the interventrion was imposed
lineage			Lineage of SARS-CoV-2, including all lineages found in Teesside
Lineage			Lineage of SARS-CoV-2, including only the 8 most common ones found in Teesside, and also total cases of all lineages
Lineages			Lineage of SARS-CoV-2, including only the 8 most common ones found in Teesside
Lockdown_1			Number of weeks since introduction of first national lockdown (weeks before start and after end are 0s)
Lockdown_1_Lag1			Same as column 'Lockdown_1', but with a 1 week time lag applied
Lockdown_1_Lag2			Same as column 'Lockdown_1', but with a 2 week time lag applied
Lockdown_2			Number of weeks since introduction of second national lockdown (weeks before start and after end are 0s)
Lockdown_2_Lag1			Same as column 'Lockdown_2', but with a 1 week time lag applied
Lockdown_2_Lag2			Same as column 'Lockdown_2', but with a 2 week time lag applied
Month			Month of year (1-12)
Obs_cases			Number of cases (positive tests), this will be aggregated by other variables depending on the file (postcode, week, lineage, etc.)
PC			Postcode district
PC_num			Numeric code for the postcode districts (1-29), possibly redundant
PC_num2			Duplicate of column 'PC_num', probably redundant
Pillar			Testing pillar (1 or 2)
pillar_2			Testing pillar (False = 1, True = 2)
Poptot			Total population
Population			Total population (full postcode)
Postcode	PC_Lineage_Spatial_INLA_long	PC_Lineage_Space-time_INLA_long	Postcode district
Postcode	TS_Postcodes_Selected_Columns		Full postcode (e.g. TS1 1AA)
Postcode_district			Postcode district
Postcode_order			Numeric code for the postcode districts (1-29), possibly redundant
Rain_Lag1			Same as column 'Rainfall', but with a 1 week time lag applied
Rain_Lag2			Same as column 'Rainfall', but with a 2 week time lag applied
Rainfall			Mean weekly rainfall data (mm), calculated from daily totals
records			Number of cases (positive tests), this will be aggregated by other variables depending on the file (postcode, week, lineage, etc.)
Second_cases			Number of cases (positive tests) of the 6 second wave lineages in each week and postcode (B.1.1.309, B.1.1.315, B.1.1.37, B.1.1.7, B.1.177, and B.1.177.10)
Temperature			Mean weekly temperature data (Celcius), calculated from daily means
Temperature_Lag1			Same as column 'Temperature', but with a 1 week time lag applied
Temperature_Lag2			Same as column 'Temperature', but with a 2 week time lag applied
Tier_2			Number of weeks since introduction of local tier 2 in Teesside (weeks before start and after end are 0s)
Tier_2_Lag1			Same as column 'Tier_2', but with a 1 week time lag applied
Tier_2_Lag2			Same as column 'Tier_2', but with a 2 week time lag applied
Tier_3			Number of weeks since introduction of local tier 3 in Teesside (weeks before start and after end are 0s)
Tier_3_Lag1			Same as column 'Tier_3', but with a 1 week time lag applied
Tier_3_Lag2			Same as column 'Tier_3', but with a 2 week time lag applied
tot_p			Total population
unem			Some sort of unemployment statistic, redundant
Week			Week of year
Week1_per_lin			Number of weeks since each lineage was first recorded in Teesside (specific to each lineage)
Week2			Duplicate of column 'Week', probably redundant
Weeks			Week of year
WoY			Week of year
xmax_Ellen			Maximum x-axis value for the intervention for plotting
xmin_Ellen			Minimum x-axis value for the intervention for plotting
Year			Year

## Sheet: Columns per data file
Column	File	Description
Weeks	All_Cases_Week_aggregate	Week of year
records	All_Cases_Week_aggregate	Number of cases (positive tests) per week
Week	All_Cases_Week_pillar_aggregate_long	Week of year
Pillar	All_Cases_Week_pillar_aggregate_long	Testing pillar (1 or 2)
Cases	All_Cases_Week_pillar_aggregate_long	Number of cases (positive tests) per week, per pillar
week	Interventions_lag	Week of year
Lockdown_1	Interventions_lag	Number of weeks since introduction of first national lockdown (weeks before start and after end are 0s)
Lockdown_2	Interventions_lag	Number of weeks since introduction of second national lockdown (weeks before start and after end are 0s)
Eat_out	Interventions_lag	Number of weeks since introduction of 'Eat Out to Help Out' restaurant scheme (weeks before start and after end are 0s)
Tier_2	Interventions_lag	Number of weeks since introduction of local tier 2 in Teesside (weeks before start and after end are 0s)
Tier_3	Interventions_lag	Number of weeks since introduction of local tier 3 in Teesside (weeks before start and after end are 0s)
Lockdown_1_Lag1	Interventions_lag	Same as column 'Lockdown_1', but with a 1 week time lag applied
Lockdown_2_Lag1	Interventions_lag	Same as column 'Lockdown_2', but with a 1 week time lag applied
Eat_out_Lag1	Interventions_lag	Same as column 'Eat_out', but with a 1 week time lag applied
Tier_2_Lag1	Interventions_lag	Same as column 'Tier_2', but with a 1 week time lag applied
Tier_3_Lag1	Interventions_lag	Same as column 'Tier_3', but with a 1 week time lag applied
Lockdown_1_Lag2	Interventions_lag	Same as column 'Lockdown_1', but with a 2 week time lag applied
Lockdown_2_Lag2	Interventions_lag	Same as column 'Lockdown_2', but with a 2 week time lag applied
Eat_out_Lag2	Interventions_lag	Same as column 'Eat_out', but with a 2 week time lag applied
Tier_2_Lag2	Interventions_lag	Same as column 'Tier_2', but with a 2 week time lag applied
Tier_3_Lag2	Interventions_lag	Same as column 'Tier_3', but with a 2 week time lag applied
Intervention	Interventions_rectangles	Type of government intervention/subsidy/temporal event
First_week_Ellen	Interventions_rectangles	First week that the interventrion was imposed
Last_week_Ellen	Interventions_rectangles	Last week that the interventrion was imposed
xmin_Ellen	Interventions_rectangles	Minimum x-axis value for the intervention for plotting
xmax_Ellen	Interventions_rectangles	Maximum x-axis value for the intervention for plotting
Intervention_type	Interventions_rectangles	Variable names for plotting
Intervention_type2	Interventions_rectangles	Variable names for plotting (alternative)
Weeks	Lineage_Cases_Week_aggregate	Week of year
records	Lineage_Cases_Week_aggregate	Number of cases (positive tests) per week, per lineage
Lineages	Lineage_Cases_Week_aggregate	Lineage of SARS-CoV-2, including only the 8 most common ones found in Teesside
lineage	Lineages_Pillar1-vs-Pillar2_Week19_Long	Lineage of SARS-CoV-2, including all lineages found in Teesside
pillar_2	Lineages_Pillar1-vs-Pillar2_Week19_Long	Testing pillar (False = 1, True = 2)
cog_id	Lineages_Pillar1-vs-Pillar2_Week19_Long	Number of cases (positive tests) per lineage
Week	Lineages_Total-cases_Week_aggregate	Week of year
Cases	Lineages_Total-cases_Week_aggregate	Number of cases (positive tests) per week, per lineage
Lineage	Lineages_Total-cases_Week_aggregate	Lineage of SARS-CoV-2, including only the 8 most common ones found in Teesside, and also total cases of all lineages
Postcode	PC_Lineage_Spatial_INLA_long	Postcode district
PC_num	PC_Lineage_Spatial_INLA_long	Numeric code for the postcode districts (1-29), possibly redundant
Poptot	PC_Lineage_Spatial_INLA_long	Total population
income	PC_Lineage_Spatial_INLA_long	Some sort of household income measure, redundant
unem	PC_Lineage_Spatial_INLA_long	Some sort of unemployment statistic, redundant
DEC_10	PC_Lineage_Spatial_INLA_long	Proportion of the district population within the tenth decile of the Index of Multiple Deprivation (when assessed at the scale of England as a whole)
DEC_20	PC_Lineage_Spatial_INLA_long	Proportion of the district population within the tenth or ninth decile of the Index of Multiple Deprivation (when assessed at the scale of England as a whole)
DEC_50	PC_Lineage_Spatial_INLA_long	Proportion of the district population within deciles 6-10 of the Index of Multiple Deprivation (when assessed at the scale of England as a whole)
Lineage	PC_Lineage_Spatial_INLA_long	Lineage of SARS-CoV-2, including only the 8 most common ones found in Teesside, and also total cases of all lineages
Obs_cases	PC_Lineage_Spatial_INLA_long	Number of cases (positive tests) per postcode
Exp_cases	PC_Lineage_Spatial_INLA_long	Expected number of cases (positive tests) per postcode, calculated: district population size * (total cases in all districts / total population across all districts)
Postcode	PC_Lineage_Space-time_INLA_long	Postcode district
PC_num	PC_Lineage_Space-time_INLA_long	Numeric code for the postcode districts (1-29), possibly redundant
Week	PC_Lineage_Space-time_INLA_long	Week of year
Poptot	PC_Lineage_Space-time_INLA_long	Total population
income	PC_Lineage_Space-time_INLA_long	Some sort of household income measure, redundant
unem	PC_Lineage_Space-time_INLA_long	Some sort of unemployment statistic, redundant
Lineage	PC_Lineage_Space-time_INLA_long	Lineage of SARS-CoV-2, including only the 8 most common ones found in Teesside, and also total cases of all lineages
Obs_cases	PC_Lineage_Space-time_INLA_long	Number of cases (positive tests) per week, per postcode, per lineage
Exp_cases	PC_Lineage_Space-time_INLA_long	Expected number of cases (positive tests) per week, per postcode, per lineage, calculated: district population size * (total cases of lineage 'a' in week 't' in all districts / total population across all districts)
Temperature	PC_Lineage_Space-time_INLA_long	Mean weekly temperature data (Celcius), calculated from daily means
Rainfall	PC_Lineage_Space-time_INLA_long	Mean weekly rainfall data (mm), calculated from daily totals
Temperature_Lag1	PC_Lineage_Space-time_INLA_long	Same as column 'Temperature', but with a 1 week time lag applied
Rain_Lag1	PC_Lineage_Space-time_INLA_long	Same as column 'Rainfall', but with a 1 week time lag applied
Temperature_Lag2	PC_Lineage_Space-time_INLA_long	Same as column 'Temperature', but with a 2 week time lag applied
Rain_Lag2	PC_Lineage_Space-time_INLA_long	Same as column 'Rainfall', but with a 2 week time lag applied
Lockdown_1	PC_Lineage_Space-time_INLA_long	Number of weeks since introduction of first national lockdown (weeks before start and after end are 0s)
Lockdown_2	PC_Lineage_Space-time_INLA_long	Number of weeks since introduction of second national lockdown (weeks before start and after end are 0s)
Eat_out	PC_Lineage_Space-time_INLA_long	Number of weeks since introduction of 'Eat Out to Help Out' restaurant scheme (weeks before start and after end are 0s)
Tier_2	PC_Lineage_Space-time_INLA_long	Number of weeks since introduction of local tier 2 in Teesside (weeks before start and after end are 0s)
Tier_3	PC_Lineage_Space-time_INLA_long	Number of weeks since introduction of local tier 3 in Teesside (weeks before start and after end are 0s)
Lockdown_1_Lag1	PC_Lineage_Space-time_INLA_long	Same as column 'Lockdown_1', but with a 1 week time lag applied
Lockdown_2_Lag1	PC_Lineage_Space-time_INLA_long	Same as column 'Lockdown_2', but with a 1 week time lag applied
Eat_out_Lag1	PC_Lineage_Space-time_INLA_long	Same as column 'Eat_out', but with a 1 week time lag applied
Tier_2_Lag1	PC_Lineage_Space-time_INLA_long	Same as column 'Tier_2', but with a 1 week time lag applied
Tier_3_Lag1	PC_Lineage_Space-time_INLA_long	Same as column 'Tier_3', but with a 1 week time lag applied
Lockdown_1_Lag2	PC_Lineage_Space-time_INLA_long	Same as column 'Lockdown_1', but with a 2 week time lag applied
Lockdown_2_Lag2	PC_Lineage_Space-time_INLA_long	Same as column 'Lockdown_2', but with a 2 week time lag applied
Eat_out_Lag2	PC_Lineage_Space-time_INLA_long	Same as column 'Eat_out', but with a 2 week time lag applied
Tier_2_Lag2	PC_Lineage_Space-time_INLA_long	Same as column 'Tier_2', but with a 2 week time lag applied
Tier_3_Lag2	PC_Lineage_Space-time_INLA_long	Same as column 'Tier_3', but with a 2 week time lag applied
DEC_10	PC_Lineage_Space-time_INLA_long	Proportion of the district population within the tenth decile of the Index of Multiple Deprivation (when assessed at the scale of England as a whole)
DEC_20	PC_Lineage_Space-time_INLA_long	Proportion of the district population within the tenth or ninth decile of the Index of Multiple Deprivation (when assessed at the scale of England as a whole)
DEC_50	PC_Lineage_Space-time_INLA_long	Proportion of the district population within deciles 6-10 of the Index of Multiple Deprivation (when assessed at the scale of England as a whole)
PC_num2	PC_Lineage_Space-time_INLA_long	Duplicate of column 'PC_num', probably redundant
Week2	PC_Lineage_Space-time_INLA_long	Duplicate of column 'Week', probably redundant
Postcode	PC_Week-First-Last_Lineage_Space-time_long	Postcode district
Week	PC_Week-First-Last_Lineage_Space-time_long	Week of year
PC_num	PC_Week-First-Last_Lineage_Space-time_long	Numeric code for the postcode districts (1-29), possibly redundant
Poptot	PC_Week-First-Last_Lineage_Space-time_long	Total population
income	PC_Week-First-Last_Lineage_Space-time_long	Some sort of household income measure, redundant
unem	PC_Week-First-Last_Lineage_Space-time_long	Some sort of unemployment statistic, redundant
Lineage	PC_Week-First-Last_Lineage_Space-time_long	Lineage of SARS-CoV-2, including only the 8 most common ones found in Teesside, and also total cases of all lineages
Obs_cases	PC_Week-First-Last_Lineage_Space-time_long	Number of cases (positive tests) per week, per postcode, per lineage
Exp_cases	PC_Week-First-Last_Lineage_Space-time_long	Expected number of cases (positive tests) per week, per postcode, per lineage, calculated: district population size * (total cases of lineage 'a' in week 't' in all districts / total population across all districts)
Temperature	PC_Week-First-Last_Lineage_Space-time_long	Mean weekly temperature data (Celcius), calculated from daily means
Rainfall	PC_Week-First-Last_Lineage_Space-time_long	Mean weekly rainfall data (mm), calculated from daily totals
Temperature_Lag1	PC_Week-First-Last_Lineage_Space-time_long	Same as column 'Temperature', but with a 1 week time lag applied
Rain_Lag1	PC_Week-First-Last_Lineage_Space-time_long	Same as column 'Rainfall', but with a 1 week time lag applied
Temperature_Lag2	PC_Week-First-Last_Lineage_Space-time_long	Same as column 'Temperature', but with a 2 week time lag applied
Rain_Lag2	PC_Week-First-Last_Lineage_Space-time_long	Same as column 'Rainfall', but with a 2 week time lag applied
Lockdown_1	PC_Week-First-Last_Lineage_Space-time_long	Number of weeks since introduction of first national lockdown (weeks before start and after end are 0s)
Lockdown_2	PC_Week-First-Last_Lineage_Space-time_long	Number of weeks since introduction of second national lockdown (weeks before start and after end are 0s)
Eat_out	PC_Week-First-Last_Lineage_Space-time_long	Number of weeks since introduction of 'Eat Out to Help Out' restaurant scheme (weeks before start and after end are 0s)
Tier_2	PC_Week-First-Last_Lineage_Space-time_long	Number of weeks since introduction of local tier 2 in Teesside (weeks before start and after end are 0s)
Tier_3	PC_Week-First-Last_Lineage_Space-time_long	Number of weeks since introduction of local tier 3 in Teesside (weeks before start and after end are 0s)
Lockdown_1_Lag1	PC_Week-First-Last_Lineage_Space-time_long	Same as column 'Lockdown_1', but with a 1 week time lag applied
Lockdown_2_Lag1	PC_Week-First-Last_Lineage_Space-time_long	Same as column 'Lockdown_2', but with a 1 week time lag applied
Eat_out_Lag1	PC_Week-First-Last_Lineage_Space-time_long	Same as column 'Eat_out', but with a 1 week time lag applied
Tier_2_Lag1	PC_Week-First-Last_Lineage_Space-time_long	Same as column 'Tier_2', but with a 1 week time lag applied
Tier_3_Lag1	PC_Week-First-Last_Lineage_Space-time_long	Same as column 'Tier_3', but with a 1 week time lag applied
Lockdown_1_Lag2	PC_Week-First-Last_Lineage_Space-time_long	Same as column 'Lockdown_1', but with a 2 week time lag applied
Lockdown_2_Lag2	PC_Week-First-Last_Lineage_Space-time_long	Same as column 'Lockdown_2', but with a 2 week time lag applied
Eat_out_Lag2	PC_Week-First-Last_Lineage_Space-time_long	Same as column 'Eat_out', but with a 2 week time lag applied
Tier_2_Lag2	PC_Week-First-Last_Lineage_Space-time_long	Same as column 'Tier_2', but with a 2 week time lag applied
Tier_3_Lag2	PC_Week-First-Last_Lineage_Space-time_long	Same as column 'Tier_3', but with a 2 week time lag applied
DEC_10	PC_Week-First-Last_Lineage_Space-time_long	Proportion of the district population within the tenth decile of the Index of Multiple Deprivation (when assessed at the scale of England as a whole)
DEC_20	PC_Week-First-Last_Lineage_Space-time_long	Proportion of the district population within the tenth or ninth decile of the Index of Multiple Deprivation (when assessed at the scale of England as a whole)
DEC_50	PC_Week-First-Last_Lineage_Space-time_long	Proportion of the district population within deciles 6-10 of the Index of Multiple Deprivation (when assessed at the scale of England as a whole)
PC_num2	PC_Week-First-Last_Lineage_Space-time_long	Duplicate of column 'PC_num', probably redundant
Week2	PC_Week-First-Last_Lineage_Space-time_long	Duplicate of column 'Week', probably redundant
Week1_per_lin	PC_Week-First-Last_Lineage_Space-time_long	Number of weeks since each lineage was first recorded in Teesside (specific to each lineage)
First_cases	PC_Week-First-Last_Lineage_Space-time_long	Number of cases (positive tests) of the 2 first wave lineages in each week and postcode (B.1.1.1 and B.1.1.119)
Second_cases	PC_Week-First-Last_Lineage_Space-time_long	Number of cases (positive tests) of the 6 second wave lineages in each week and postcode (B.1.1.309, B.1.1.315, B.1.1.37, B.1.1.7, B.1.177, and B.1.177.10)
PC	tees_pop_income	Postcode district
Poptot	tees_pop_income	Total population
income	tees_pop_income	Some sort of household income measure, redundant
unem	tees_pop_income	Some sort of unemployment statistic, redundant
Year	Week_mean-temp-rainfall	Year
Month	Week_mean-temp-rainfall	Month of year (1-12)
WoY	Week_mean-temp-rainfall	Week of year
Temperature	Week_mean-temp-rainfall	Mean weekly temperature data (Celcius), calculated from daily means
Rainfall	Week_mean-temp-rainfall	Mean weekly rainfall data (mm), calculated from daily totals
Temperature_Lag1	Week_mean-temp-rainfall	Same as column 'Temperature', but with a 1 week time lag applied
Rain_Lag1	Week_mean-temp-rainfall	Same as column 'Rainfall', but with a 1 week time lag applied
Temperature_Lag2	Week_mean-temp-rainfall	Same as column 'Temperature', but with a 2 week time lag applied
Rain_Lag2	Week_mean-temp-rainfall	Same as column 'Rainfall', but with a 2 week time lag applied
PC	IMD_TS_PC_District	Postcode district
tot_p	IMD_TS_PC_District	Total population
DEC_50	IMD_TS_PC_District	Proportion of the district population within deciles 6-10 of the Index of Multiple Deprivation (when assessed at the scale of England as a whole)
DEC_10	IMD_TS_PC_District	Proportion of the district population within the tenth decile of the Index of Multiple Deprivation (when assessed at the scale of England as a whole)
DEC_20	IMD_TS_PC_District	Proportion of the district population within the tenth or ninth decile of the Index of Multiple Deprivation (when assessed at the scale of England as a whole)
Postcode	TS_Postcodes_Selected_Columns	Full postcode (e.g. TS1 1AA)
Population	TS_Postcodes_Selected_Columns	Total population (full postcode)
Households	TS_Postcodes_Selected_Columns	Number of households (full postcode)
Index_of_Multiple_Deprivation	TS_Postcodes_Selected_Columns	Index of Multiple Deprivation rank, range from 1 to 32844 in England, where 1 is the most deprived (full postcode)
Postcode_district	TS_Postcodes_Selected_Columns	Postcode district
Postcode	Postcode_order	Postcode district
Postcode_order	Postcode_order	Numeric code for the postcode districts (1-29), possibly redundant

## Sheet: GLMM Results files
Column	File(s)	Description
Lineage	All 'Fixed-effects' and/or 'Random-effects' files	Lineage of SARS-CoV-2, including only the 8 most common ones found in Teesside, and also total cases of all lineages
Model	All 'Fixed-effects' and/or 'Random-effects' files	Describes if the model was the full one or simplified (remove variables where VIF > 3)
effect	All 'Fixed-effects' and/or 'Random-effects' files	Fixed or random ('ran_vals') effect
component	All 'Fixed-effects' and/or 'Random-effects' files	Conditional component (no models used zero-inflation, so redundant)
group	All 'Fixed-effects' and/or 'Random-effects' files	the group within which the random effect is being estimated: NA for fixed effects
level	All 'Fixed-effects' and/or 'Random-effects' files	level within group
term	All 'Fixed-effects' and/or 'Random-effects' files	term being estimated
estimate	All 'Fixed-effects' and/or 'Random-effects' files	estimated coefficient
std.error	All 'Fixed-effects' and/or 'Random-effects' files	standard error
statistic	All 'Fixed-effects' and/or 'Random-effects' files	t- or Z-statistic
p.value	All 'Fixed-effects' and/or 'Random-effects' files	P-value computed from t-statistic
conf.low	All 'Fixed-effects' and/or 'Random-effects' files	Confidence interval lower bound
conf.high	All 'Fixed-effects' and/or 'Random-effects' files	Confidence interval upper bound
Sign	All 'Fixed-effects' and/or 'Random-effects' files	Describes if the estimate is a positive or negative value (for plotting)
Asterisks	All 'Fixed-effects' and/or 'Random-effects' files	Describes the number of asterisks according to significance level (for plotting)
estimate_exp	All 'Fixed-effects' and/or 'Random-effects' files	Exponentiated estimated coefficient
conf.low_exp	All 'Fixed-effects' and/or 'Random-effects' files	Exponentiated confidence interval lower bound
conf.high_exp	All 'Fixed-effects' and/or 'Random-effects' files	Exponentiated confidence interval upper bound
VIFrm	All 'Fixed-effects' and/or 'Random-effects' files	Describes if the variable was removed from simplified model, where VIF > 3 (for plotting)
Lineage	All 'Observed-Fitted' files	Lineage of SARS-CoV-2, including only the 8 most common ones found in Teesside, and also total cases of all lineages
Postcode	All 'Observed-Fitted' files	Postcode district
Week	All 'Observed-Fitted' files	Week of year
Type	All 'Observed-Fitted' files	Type of value in column 'Obs_cases', either observed cases, or predicted cases (fitted values) taken from the GLMM
Obs_cases	All 'Observed-Fitted' files	Number of cases (positive tests)

## Sheet: INLA Results files
Column	File(s)	Description
Family	All-cases-8-lineages_Effects-summary.csv	Distribution family used in the INLA model
Lineage	All-cases-8-lineages_Effects-summary.csv	Lineage of SARS-CoV-2, including only the 8 most common ones found in Teesside, and also total cases of all lineages
Effect	All-cases-8-lineages_Effects-summary.csv	Name of the effect
Effect_type	All-cases-8-lineages_Effects-summary.csv	Fixed or random effect
mean	All-cases-8-lineages_Effects-summary.csv	Mean of the posterior
sd	All-cases-8-lineages_Effects-summary.csv	standard deviation
0.025quant	All-cases-8-lineages_Effects-summary.csv	2.5 percentile (lower limit of 95% credible interval)
0.5quant	All-cases-8-lineages_Effects-summary.csv	50 percentile
0.975quant	All-cases-8-lineages_Effects-summary.csv	97.5 percentile (upper limit of 95% credible interval)
kld	All-cases-8-lineages_Effects-summary.csv	symmetric Kullback-Leibler divergence
Family	All-cases-8-lineages_Relative-risk.csv	Distribution family used in the INLA model
Lineage	All-cases-8-lineages_Relative-risk.csv	Lineage of SARS-CoV-2, including only the 8 most common ones found in Teesside, and also total cases of all lineages
PC_num	All-cases-8-lineages_Relative-risk.csv	Numeric code for the postcode districts (1-29)
Postcode	All-cases-8-lineages_Relative-risk.csv	Postcode district
RR	All-cases-8-lineages_Relative-risk.csv	Relative risk of a positive test (risk in that postcode relative to the risk in the entire area)
LL	All-cases-8-lineages_Relative-risk.csv	Lower limit of relative risk
UL	All-cases-8-lineages_Relative-risk.csv	Upper limit of relative risk
EP_1	All-cases-8-lineages_Relative-risk.csv	Exceedance probability (probability of relative risk exceeding 1)
EP_15	All-cases-8-lineages_Relative-risk.csv	Exceedance probability (probability of relative risk exceeding 1.5)
EP_2	All-cases-8-lineages_Relative-risk.csv	Exceedance probability (probability of relative risk exceeding 2)
