# Supplementary material for: Spatial and temporal epidemiology of SARS-CoV-2 virus lineages in Teesside, UK, in 2020: effects of socio-economic deprivation, weather, and lockdown on lineage dynamics
Source: Peer Community J. Author manuscript; Available in PMC 2024 Sep 23. (PMC7616629; doi:10.24072/pcjournal.461)
Supplement: Supplementary file: main dataset and code (compressed) [file EMS198536-supplement-Supplementary_file__main_dataset_and_code__compressed_.zip]

Archive with 315 entries (292 files):
- Covid-19-Teesside-main/
- Covid-19-Teesside-main/.gitignore
- Covid-19-Teesside-main/Covid-19-Teesside.Rproj
- Covid-19-Teesside-main/Data/
- Covid-19-Teesside-main/Data/Analysis/
- Covid-19-Teesside-main/Data/Analysis/All_Cases_Week_aggregate.csv
- Covid-19-Teesside-main/Data/Analysis/All_Cases_Week_pillar_aggregate_long.csv
- Covid-19-Teesside-main/Data/Analysis/Interventions_lag.csv
- Covid-19-Teesside-main/Data/Analysis/Interventions_rectangles.csv
- Covid-19-Teesside-main/Data/Analysis/Lineage_Cases_Week_aggregate.csv
- Covid-19-Teesside-main/Data/Analysis/Lineages_Pillar1-vs-Pillar2_Week19_Long.csv
- Covid-19-Teesside-main/Data/Analysis/Lineages_Total-cases_Week_aggregate.csv
- Covid-19-Teesside-main/Data/Analysis/PC_Lineage_Spatial_INLA_long.csv
- Covid-19-Teesside-main/Data/Analysis/PC_Week-First-Last_Lineage_Space-time_long.csv
- Covid-19-Teesside-main/Data/Analysis/PC_Week_Lineage_Space-time_INLA_long.csv
- Covid-19-Teesside-main/Data/Analysis/Week_mean-temp-rainfall.csv
- Covid-19-Teesside-main/Data/Analysis/tees_pops_income.csv
- Covid-19-Teesside-main/Data/IMD/
- Covid-19-Teesside-main/Data/IMD/IMD_TS_PC_District.csv
- Covid-19-Teesside-main/Data/IMD/TS_Postcodes_Selected_Columns.csv
- Covid-19-Teesside-main/Data/INLA/
- Covid-19-Teesside-main/Data/INLA/All-cases-8-lineages_Effects-summary.csv
- Covid-19-Teesside-main/Data/INLA/All-cases-8-lineages_Relative-risk.csv
- Covid-19-Teesside-main/Data/Results/
- Covid-19-Teesside-main/Data/Results/All-cases-8-Lineages_GLMM_Final-models_Fixed-Effects.csv
- Covid-19-Teesside-main/Data/Results/All-cases-8-Lineages_GLMM_Final-models_Fixed-Effects_VIF-remove.csv
- Covid-19-Teesside-main/Data/Results/All-cases-8-Lineages_GLMM_Full-versions-VIF-models_Fixed-Effects.csv
- Covid-19-Teesside-main/Data/Results/All-cases-GLMM-Gradient-Full_Fixed-effects.csv
- Covid-19-Teesside-main/Data/Results/All-cases-GLMM-Gradient-Full_Random-effects.csv
- Covid-19-Teesside-main/Data/Results/All-cases_GLMM_AR1PCS1_Fixed-effects.csv
- Covid-19-Teesside-main/Data/Results/All-cases_GLMM_AR1PC_Fixed-effects.csv
- Covid-19-Teesside-main/Data/Results/Lin10-B11119_GLMM_Fixed-Effects.csv
- Covid-19-Teesside-main/Data/Results/Lin10-B11119_GLMM_Observed-Fitted.csv
- Covid-19-Teesside-main/Data/Results/Lin10-B11119_GLMM_Random-Effects.csv
- Covid-19-Teesside-main/Data/Results/Lin35-B11309_GLMM_Fixed-Effects.csv
- Covid-19-Teesside-main/Data/Results/Lin35-B11309_GLMM_Observed-Fitted.csv
- Covid-19-Teesside-main/Data/Results/Lin35-B11309_GLMM_Random-Effects.csv
- Covid-19-Teesside-main/Data/Results/Lin37-B11315_GLMM_Fixed-Effects.csv
- Covid-19-Teesside-main/Data/Results/Lin37-B11315_GLMM_Observed-Fitted.csv
- Covid-19-Teesside-main/Data/Results/Lin37-B11315_GLMM_Random-Effects.csv
- Covid-19-Teesside-main/Data/Results/Lin39-B1137_GLMM_Fixed-Effects.csv
- Covid-19-Teesside-main/Data/Results/Lin39-B1137_GLMM_Observed-Fitted.csv
- Covid-19-Teesside-main/Data/Results/Lin39-B1137_GLMM_Random-Effects.csv
- Covid-19-Teesside-main/Data/Results/Lin45-B117_GLMM_Fixed-Effects.csv
- Covid-19-Teesside-main/Data/Results/Lin45-B117_GLMM_Observed-Fitted.csv
- Covid-19-Teesside-main/Data/Results/Lin45-B117_GLMM_Random-Effects.csv
- Covid-19-Teesside-main/Data/Results/Lin51-B1177_GLMM_Fixed-Effects.csv
- Covid-19-Teesside-main/Data/Results/Lin51-B1177_GLMM_Observed-Fitted.csv
- Covid-19-Teesside-main/Data/Results/Lin51-B1177_GLMM_Random-Effects.csv
- Covid-19-Teesside-main/Data/Results/Lin52-B117710_GLMM_Fixed-Effects.csv
- Covid-19-Teesside-main/Data/Results/Lin52-B117710_GLMM_Observed-Fitted.csv
- Covid-19-Teesside-main/Data/Results/Lin52-B117710_GLMM_Random-Effects.csv
- Covid-19-Teesside-main/Data/Results/Lin6-B111_GLMM_Fixed-Effects.csv
- Covid-19-Teesside-main/Data/Results/Lin6-B111_GLMM_Observed-Fitted.csv
- Covid-19-Teesside-main/Data/Results/Lin6-B111_GLMM_Random-Effects.csv
- Covid-19-Teesside-main/Data/Results/Second-Wave-cases_GLMM_Fixed-Effects.csv
- Covid-19-Teesside-main/Data/Results/Second-Wave-cases_GLMM_Random-Effects.csv
- Covid-19-Teesside-main/Data/Spatial/
- Covid-19-Teesside-main/Data/Spatial/Alternative-TS-PC_single-polygon-corrected.RDS
- Covid-19-Teesside-main/Data/Spatial/Alternative-TS-PC_single-polygon-corrected_TS3-clip.RDS
- Covid-19-Teesside-main/Data/Spatial/TS_Postcode_Order.csv
- Covid-19-Teesside-main/Data/Spatial/TS_neighbours_INLA_corrected_river_TS3-clip.graph
- Covid-19-Teesside-main/Figures/
- Covid-19-Teesside-main/Figures/Figure-1.png
- Covid-19-Teesside-main/Figures/Figure-2.png
- Covid-19-Teesside-main/Figures/GLMM-Output/
- Covid-19-Teesside-main/Figures/GLMM-Output/All-cases-8-lineages_GLMM-Simplified_Fixed-effects-log_VIF.png
- Covid-19-Teesside-main/Figures/GLMM-Output/All-cases-8-lineages_GLMM-Simplified_Fixed-effects-log_VIF_scales-fixed.png
- Covid-19-Teesside-main/Figures/GLMM-Output/All-cases-GLMM-Gradient-F_Pred-Gradients.png
- Covid-19-Teesside-main/Figures/GLMM-Output/All-cases-GLMM-Gradient-F_Random-effects-log.png
- Covid-19-Teesside-main/Figures/GLMM-Output/All-cases-GLMM-Gradient-F_Random-effects-log_Point-Map.png
- Covid-19-Teesside-main/Figures/GLMM-Output/All-cases-GLMM-Gradient-Full_Fixed-effects-log.png
- Covid-19-Teesside-main/Figures/GLMM-Output/All-cases_GLMM_AR1PCS1_Obs-vs-fit.png
- Covid-19-Teesside-main/Figures/GLMM-Output/All-cases_GLMM_AR1PC_Obs-vs-fit.png
- Covid-19-Teesside-main/Figures/GLMM-Output/All-cases_GLMM_Gradient-F_Obs-vs-fit.png
- Covid-19-Teesside-main/Figures/GLMM/
- Covid-19-Teesside-main/Figures/GLMM/All-cases-8-lineages_Variable-Clustering_Pearson_Without-week.png
- Covid-19-Teesside-main/Figures/GLMM/All-cases-8-lineages_Variable-Clustering_Spearman_Without-week.png
- Covid-19-Teesside-main/Figures/GLMM/All-cases-GLMM-F_Obs-vs-fit_RCS23.png
- Covid-19-Teesside-main/Figures/GLMM/All-cases-GLMM-F_Obs-vs-fit_RCS34.png
- Covid-19-Teesside-main/Figures/GLMM/All-cases-GLMM-F_Obs-vs-fit_RCS345.png
- Covid-19-Teesside-main/Figures/GLMM/All-cases-GLMM-F_Obs-vs-fit_RCS4-basic.png
- Covid-19-Teesside-main/Figures/GLMM/All-cases-GLMM-F_Obs-vs-fit_RCS45.png
- Covid-19-Teesside-main/Figures/GLMM/All-cases-GLMM-F_Obs-vs-fit_SS.png
- Covid-19-Teesside-main/Figures/GLMM/All-cases_NB_Ar1-Week_No-Week-FE_Fit.png
- Covid-19-Teesside-main/Figures/GLMM/All-cases_NB_Full_Fit.png
- Covid-19-Teesside-main/Figures/GLMM/All-cases_NB_Gradient-Full_Fit.png
- Covid-19-Teesside-main/Figures/GLMM/All-cases_NB_No-Week-FE_Fit.png
- Covid-19-Teesside-main/Figures/GLMM/All-cases_NB_RCS-Week-3knots_Fit.png
- Covid-19-Teesside-main/Figures/GLMM/All-cases_NB_RCS-Week-4knots_Fit.png
- Covid-19-Teesside-main/Figures/GLMM/All-cases_NB_SmoothSpline-Week-TPS_Fit.png
- Covid-19-Teesside-main/Figures/GLMM/All-cases_Po_Ar1-Week-Postcode_Fit.png
- Covid-19-Teesside-main/Figures/GLMM/All-cases_Po_Ar1-Week-Postcode_No-Week-FE_Fit.png
- Covid-19-Teesside-main/Figures/GLMM/All-cases_Po_Ar1-Week_No-Week-FE_Fit.png
- Covid-19-Teesside-main/Figures/GLMM/All-cases_Po_Full_Fit.png
- Covid-19-Teesside-main/Figures/GLMM/All-cases_Po_Gradient-Full_Fit.png
- Covid-19-Teesside-main/Figures/GLMM/All-cases_Po_ZI1-Full_Fit.png
- Covid-19-Teesside-main/Figures/GLMM/All-cases_Variable-Clustering.png
- Covid-19-Teesside-main/Figures/GLMM/All-cases_Variable-Clustering_Without-week.png
- Covid-19-Teesside-main/Figures/GLMM/Lin10/
- Covid-19-Teesside-main/Figures/GLMM/Lin10/Lin10-B11119_GLMM_Obs-vs-Fit_AR1PC-AR1PCS1.png
- Covid-19-Teesside-main/Figures/GLMM/Lin10/Lin10-B11119_GLMM_Obs-vs-Fit_Basic-BasicS1.png
- Covid-19-Teesside-main/Figures/GLMM/Lin10/Lin10-B11119_NB_AR1-Week_No-week-FE_Fit.png
- Covid-19-Teesside-main/Figures/GLMM/Lin10/Lin10-B11119_NB_Full_Fit.png
- Covid-19-Teesside-main/Figures/GLMM/Lin10/Lin10-B11119_NB_No-week-FE_Fit.png
- Covid-19-Teesside-main/Figures/GLMM/Lin10/Lin10-B11119_NB_RCS-Week-3knots_Fit.png
- Covid-19-Teesside-main/Figures/GLMM/Lin10/Lin10-B11119_NB_RCS-Week-4knots_Fit.png
- Covid-19-Teesside-main/Figures/GLMM/Lin10/Lin10-B11119_NB_SmoothSpline-Week-TPS_Fit.png
- Covid-19-Teesside-main/Figures/GLMM/Lin10/Lin10-B11119_Po_AR1-Week-Postcode_Fit.png
- Covid-19-Teesside-main/Figures/GLMM/Lin10/Lin10-B11119_Po_AR1-Week-Postcode_No-week-FE_Fit.png
- Covid-19-Teesside-main/Figures/GLMM/Lin10/Lin10-B11119_Po_AR1-Week-Postcode_No-week-FE_No-PC-intercept-RE_Fit.png
- Covid-19-Teesside-main/Figures/GLMM/Lin10/Lin10-B11119_Po_AR1-Week_No-week-FE_Fit.png
- Covid-19-Teesside-main/Figures/GLMM/Lin10/Lin10-B11119_Variable-Clustering.png
- Covid-19-Teesside-main/Figures/GLMM/Lin10/Lin10-B11119_Variable-Clustering_Without-week.png
- Covid-19-Teesside-main/Figures/GLMM/Lin35/
- Covid-19-Teesside-main/Figures/GLMM/Lin35/Lin35-B11309_GLMM_Obs-vs-Fit_AR1PC-AR1PCS2-AR1PCS3.png
- Covid-19-Teesside-main/Figures/GLMM/Lin35/Lin35-B11309_NB_GLM_Full_Fit.png
- Covid-19-Teesside-main/Figures/GLMM/Lin35/Lin35-B11309_NB_GLM_No-temp-FE_Fit.png
- Covid-19-Teesside-main/Figures/GLMM/Lin35/Lin35-B11309_NB_GLM_No-temp-no-eatout-FE_Fit.png
- Covid-19-Teesside-main/Figures/GLMM/Lin35/Lin35-B11309_NB_GLM_No-temp-no-week-FE_Fit.png
- Covid-19-Teesside-main/Figures/GLMM/Lin35/Lin35-B11309_NB_RCS-Week-3knots_Fit.png
- Covid-19-Teesside-main/Figures/GLMM/Lin35/Lin35-B11309_NB_RCS-Week-4knots_Fit.png
- Covid-19-Teesside-main/Figures/GLMM/Lin35/Lin35-B11309_NB_SmoothSpline-Week-TPS_Fit.png
- Covid-19-Teesside-main/Figures/GLMM/Lin35/Lin35-B11309_Po_AR1-Week-Postcode_Fit.png
- Covid-19-Teesside-main/Figures/GLMM/Lin35/Lin35-B11309_Po_AR1-Week-Postcode_No-week-FE_Fit.png
- Covid-19-Teesside-main/Figures/GLMM/Lin35/Lin35-B11309_Po_AR1-Week-Postcode_No-week-no-eatout-FE_Fit.png
- Covid-19-Teesside-main/Figures/GLMM/Lin35/Lin35-B11309_Po_AR1-Week-Postcode_No-week-no-eatout-FE_No-PC-intercept-RE_Fit.png
- Covid-19-Teesside-main/Figures/GLMM/Lin35/Lin35-B11309_Po_AR1-Week_Fit.png
- Covid-19-Teesside-main/Figures/GLMM/Lin35/Lin35-B11309_Po_AR1-Week_No-week-no-eatout-FE_Fit.png
- Covid-19-Teesside-main/Figures/GLMM/Lin35/Lin35-B11309_Variable-Clustering.png
- Covid-19-Teesside-main/Figures/GLMM/Lin35/Lin35-B11309_Variable-Clustering_Without-Week.png
- Covid-19-Teesside-main/Figures/GLMM/Lin37/
- Covid-19-Teesside-main/Figures/GLMM/Lin37/Lin37-B11315_GLMM_Obs-vs-Fit_AR1PC-AR1PCS2.png
- Covid-19-Teesside-main/Figures/GLMM/Lin37/Lin37-B11315_NB_AR1-Week-Postcode_Fit.png
- Covid-19-Teesside-main/Figures/GLMM/Lin37/Lin37-B11315_NB_AR1-Week-Postcode_No-week-no-temp-FE_Fit.png
- Covid-19-Teesside-main/Figures/GLMM/Lin37/Lin37-B11315_NB_Full_Fit.png
- Covid-19-Teesside-main/Figures/GLMM/Lin37/Lin37-B11315_NB_No-week-FE_Fit.png
- Covid-19-Teesside-main/Figures/GLMM/Lin37/Lin37-B11315_NB_No-week-no-temp-FE_Fit.png
- Covid-19-Teesside-main/Figures/GLMM/Lin37/Lin37-B11315_NB_RCS-Week-3knots_Fit.png
- Covid-19-Teesside-main/Figures/GLMM/Lin37/Lin37-B11315_NB_RCS-Week-4knots_Fit.png
- Covid-19-Teesside-main/Figures/GLMM/Lin37/Lin37-B11315_NB_SmoothSpline-Week-TPS_Fit.png
- Covid-19-Teesside-main/Figures/GLMM/Lin37/Lin37-B11315_Po_AR1-Week-Postcode_Fit.png
- Covid-19-Teesside-main/Figures/GLMM/Lin37/Lin37-B11315_Po_AR1-Week-Postcode_No-week-FE_Fit.png
- Covid-19-Teesside-main/Figures/GLMM/Lin37/Lin37-B11315_Po_AR1-Week-Postcode_No-week-no-temp-FE_Fit.png
- Covid-19-Teesside-main/Figures/GLMM/Lin37/Lin37-B11315_Po_AR1-Week-Postcode_No-week-no-temp-FE_No-PC-int-RE_Fit.png
- Covid-19-Teesside-main/Figures/GLMM/Lin37/Lin37-B11315_Po_AR1-Week_No-week-no-temp-FE_Fit.png
- Covid-19-Teesside-main/Figures/GLMM/Lin37/Lin37-B11315_Variable-Clustering.png
- Covid-19-Teesside-main/Figures/GLMM/Lin37/Lin37-B11315_Variable-Clustering_Without-Week.png
- Covid-19-Teesside-main/Figures/GLMM/Lin39/
- Covid-19-Teesside-main/Figures/GLMM/Lin39/Lin39-B1137_GLMM_Obs-vs-Fit_AR1PC-AR1PCS2.png
- Covid-19-Teesside-main/Figures/GLMM/Lin39/Lin39-B1137_Po_AR1-Week-Postcode_Fit.png
- Covid-19-Teesside-main/Figures/GLMM/Lin39/Lin39-B1137_Po_AR1-Week-Postcode_No-week-FE_Fit.png
- Covid-19-Teesside-main/Figures/GLMM/Lin39/Lin39-B1137_Po_AR1-Week-Postcode_No-week-no-eatout-FE_Fit.png
- Covid-19-Teesside-main/Figures/GLMM/Lin39/Lin39-B1137_Po_AR1-Week-Postcode_No-week-no-eatout-FE_No-PC-int-RE_Fit.png
- Covid-19-Teesside-main/Figures/GLMM/Lin39/Lin39-B1137_Po_AR1-Week_No-week-no-eatout-FE_Fit.png
- Covid-19-Teesside-main/Figures/GLMM/Lin39/Lin39-B1137_Po_Full_Fit.png
- Covid-19-Teesside-main/Figures/GLMM/Lin39/Lin39-B1137_Po_No-week-FE_Fit.png
- Covid-19-Teesside-main/Figures/GLMM/Lin39/Lin39-B1137_Po_No-week-no-eatout-FE_Fit.png
- Covid-19-Teesside-main/Figures/GLMM/Lin39/Lin39-B1137_Po_RCS-Week-3knots_Fit.png
- Covid-19-Teesside-main/Figures/GLMM/Lin39/Lin39-B1137_Po_RCS-Week-4knots_Fit.png
- Covid-19-Teesside-main/Figures/GLMM/Lin39/Lin39-B1137_Po_SmoothSpline-Week-TPS_Fit.png
- Covid-19-Teesside-main/Figures/GLMM/Lin39/Lin39-B1137_Variable-Clustering.png
- Covid-19-Teesside-main/Figures/GLMM/Lin39/Lin39-B1137_Variable-Clustering_Without-Week.png
- Covid-19-Teesside-main/Figures/GLMM/Lin45/
- Covid-19-Teesside-main/Figures/GLMM/Lin45/Lin45-B117_GLMM_Obs-vs-Fit_AR1PC-AR1PCS2.png
- Covid-19-Teesside-main/Figures/GLMM/Lin45/Lin45-B117_NB_Full_Fit.png
- Covid-19-Teesside-main/Figures/GLMM/Lin45/Lin45-B117_NB_Full_Fit2.png
- Covid-19-Teesside-main/Figures/GLMM/Lin45/Lin45-B117_NB_No-week-FE_Fit.png
- Covid-19-Teesside-main/Figures/GLMM/Lin45/Lin45-B117_NB_No-week-no-lockdown2-FE_Fit.png
- Covid-19-Teesside-main/Figures/GLMM/Lin45/Lin45-B117_NB_No-week-no-rain-FE_Fit.png
- Covid-19-Teesside-main/Figures/GLMM/Lin45/Lin45-B117_NB_SmoothSpline-Week-TPS_Fit.png
- Covid-19-Teesside-main/Figures/GLMM/Lin45/Lin45-B117_Po_AR1-Week-Postcode_Fit.png
- Covid-19-Teesside-main/Figures/GLMM/Lin45/Lin45-B117_Po_AR1-Week-Postcode_No-week-FE_Fit.png
- Covid-19-Teesside-main/Figures/GLMM/Lin45/Lin45-B117_Po_AR1-Week-Postcode_No-week-no-lockdown2-FE_Fit.png
- Covid-19-Teesside-main/Figures/GLMM/Lin45/Lin45-B117_Po_AR1-Week-Postcode_No-week-no-lockdown2-FE_No-PC-int-RE_Fit.png
- Covid-19-Teesside-main/Figures/GLMM/Lin45/Lin45-B117_Variable-Clustering.png
- Covid-19-Teesside-main/Figures/GLMM/Lin45/Lin45-B117_Variable-Clustering_Without-Week.png
- Covid-19-Teesside-main/Figures/GLMM/Lin51/
- Covid-19-Teesside-main/Figures/GLMM/Lin51/Lin51-B1177_GLMM_Obs-vs-Fit_AR1PC-AR1PCS2.png
- Covid-19-Teesside-main/Figures/GLMM/Lin51/Lin51-B1177_NB_AR1-Week-Postcode_No-week-no-temp-FE_Fit.png
- Covid-19-Teesside-main/Figures/GLMM/Lin51/Lin51-B1177_NB_AR1-Week_Fit.png
- Covid-19-Teesside-main/Figures/GLMM/Lin51/Lin51-B1177_NB_AR1-Week_No-week-no-temp-FE_Fit.png
- Covid-19-Teesside-main/Figures/GLMM/Lin51/Lin51-B1177_NB_Full_Fit.png
- Covid-19-Teesside-main/Figures/GLMM/Lin51/Lin51-B1177_NB_No-week-FE_Fit.png
- Covid-19-Teesside-main/Figures/GLMM/Lin51/Lin51-B1177_NB_No-week-no-temp-FE_Fit.png
- Covid-19-Teesside-main/Figures/GLMM/Lin51/Lin51-B1177_NB_RCS-Week-3knots_Fit.png
- Covid-19-Teesside-main/Figures/GLMM/Lin51/Lin51-B1177_NB_RCS-Week-4knots_Fit.png
- Covid-19-Teesside-main/Figures/GLMM/Lin51/Lin51-B1177_NB_SmoothSpline-Week-TPS_Fit.png
- Covid-19-Teesside-main/Figures/GLMM/Lin51/Lin51-B1177_Po_AR1-Week-Postcode_Fit.png
- Covid-19-Teesside-main/Figures/GLMM/Lin51/Lin51-B1177_Po_AR1-Week-Postcode_No-week-FE_Fit.png
- Covid-19-Teesside-main/Figures/GLMM/Lin51/Lin51-B1177_Po_AR1-Week-Postcode_No-week-no-temp-FE_Fit.png
- Covid-19-Teesside-main/Figures/GLMM/Lin51/Lin51-B1177_Po_AR1-Week-Postcode_No-week-no-temp-FE_No-PC-int-RE_Fit.png
- Covid-19-Teesside-main/Figures/GLMM/Lin51/Lin51-B1177_Variable-Clustering.png
- Covid-19-Teesside-main/Figures/GLMM/Lin51/Lin51-B1177_Variable-Clustering_Without-Week.png
- Covid-19-Teesside-main/Figures/GLMM/Lin52/
- Covid-19-Teesside-main/Figures/GLMM/Lin52/Lin52-B117710_GLMM_Obs-vs-Fit_AR1PC-AR1PCS2.png
- Covid-19-Teesside-main/Figures/GLMM/Lin52/Lin52-B117710_NB_Full_Fit2.png
- Covid-19-Teesside-main/Figures/GLMM/Lin52/Lin52-B117710_NB_No-week-FE_Fit.png
- Covid-19-Teesside-main/Figures/GLMM/Lin52/Lin52-B117710_NB_No-week-no-lockdown2-FE_Fit.png
- Covid-19-Teesside-main/Figures/GLMM/Lin52/Lin52-B117710_NB_SmoothSpline-Week-TPS_Fit.png
- Covid-19-Teesside-main/Figures/GLMM/Lin52/Lin52-B117710_Po_AR1-Week-Postcode_Fit.png
- Covid-19-Teesside-main/Figures/GLMM/Lin52/Lin52-B117710_Po_AR1-Week-Postcode_No-week-FE_Fit.png
- Covid-19-Teesside-main/Figures/GLMM/Lin52/Lin52-B117710_Po_AR1-Week-Postcode_No-week-no-lockdown2-FE_Fit.png
- Covid-19-Teesside-main/Figures/GLMM/Lin52/Lin52-B117710_Po_AR1-Week-Postcode_No-week-no-lockdown2-FE_No-PC-int-RE_Fit.png
- Covid-19-Teesside-main/Figures/GLMM/Lin52/Lin52-B117710_Po_AR1-Week_Fit.png
- Covid-19-Teesside-main/Figures/GLMM/Lin52/Lin52-B117710_Po_AR1-Week_No-week-no-lockdown2-FE_Fit.png
- Covid-19-Teesside-main/Figures/GLMM/Lin52/Lin52-B117710_Po_RCS-Week-3knots_Fit.png
- Covid-19-Teesside-main/Figures/GLMM/Lin52/Lin52-B117710_Variable-Clustering.png
- Covid-19-Teesside-main/Figures/GLMM/Lin52/Lin52-B117710_Variable-Clustering_Without-Week.png
- Covid-19-Teesside-main/Figures/GLMM/Lin6/
- Covid-19-Teesside-main/Figures/GLMM/Lin6/Lin6-B111_GLMM_Obs-vs-Fit_AR1PC-AR1PCS1.png
- Covid-19-Teesside-main/Figures/GLMM/Lin6/Lin6-B111_GLMM_Obs-vs-Fit_Basic-BasicS1.png
- Covid-19-Teesside-main/Figures/GLMM/Lin6/Lin6-B111_GLMM_Obs-vs-fit_Model-comparison.png
- Covid-19-Teesside-main/Figures/GLMM/Lin6/Lin6-B111_NB_AR1-Week_No-week-FE_Fit.png
- Covid-19-Teesside-main/Figures/GLMM/Lin6/Lin6-B111_NB_Full_Fit.png
- Covid-19-Teesside-main/Figures/GLMM/Lin6/Lin6-B111_NB_No-week-FE_Fit.png
- Covid-19-Teesside-main/Figures/GLMM/Lin6/Lin6-B111_NB_RCS-Week-3knots_Fit.png
- Covid-19-Teesside-main/Figures/GLMM/Lin6/Lin6-B111_NB_RCS-Week-4knots_Fit.png
- Covid-19-Teesside-main/Figures/GLMM/Lin6/Lin6-B111_NB_SmoothSpline-Week-TPS_Fit.png
- Covid-19-Teesside-main/Figures/GLMM/Lin6/Lin6-B111_Po_AR1-Week-Postcode_Fit.png
- Covid-19-Teesside-main/Figures/GLMM/Lin6/Lin6-B111_Po_AR1-Week-Postcode_No-week-FE_Fit.png
- Covid-19-Teesside-main/Figures/GLMM/Lin6/Lin6-B111_Po_AR1-Week-Postcode_No-week-FE_No-PC-Intercept-RE_Fit.png
- Covid-19-Teesside-main/Figures/GLMM/Lin6/Lin6-B111_Variable-Clustering.png
- Covid-19-Teesside-main/Figures/GLMM/Second-Wave/
- Covid-19-Teesside-main/Figures/GLMM/Second-Wave/Second-Wave-cases_NB_AR1-Week-Postcode_Fit.png
- Covid-19-Teesside-main/Figures/GLMM/Second-Wave/Second-Wave-cases_NB_AR1-Week-Postcode_No-week-no-temp-FE_Fit.png
- Covid-19-Teesside-main/Figures/GLMM/Second-Wave/Second-Wave-cases_Po_AR1-Week-Postcode_Fit.png
- Covid-19-Teesside-main/Figures/GLMM/Second-Wave/Second-Wave-cases_Po_AR1-Week-Postcode_No-week-FE_Fit.png
- Covid-19-Teesside-main/Figures/GLMM/Second-Wave/Second-Wave-cases_Po_AR1-Week-Postcode_No-week-no-temp-FE_Fit.png
- Covid-19-Teesside-main/Figures/GLMM/Second-Wave/Second-wave_Variable-Clustering.png
- Covid-19-Teesside-main/Figures/GLMM/Second-Wave/Second-wave_Variable-Clustering_Without-Week.png
- Covid-19-Teesside-main/Figures/INLA-Maps/
- Covid-19-Teesside-main/Figures/INLA-Maps/EP-15_5cats.png
- Covid-19-Teesside-main/Figures/INLA-Maps/EP-15_7cats.png
- Covid-19-Teesside-main/Figures/INLA-Maps/EP-15_Good-6-Models_5cats.png
- Covid-19-Teesside-main/Figures/INLA-Maps/EP-1_5cats.png
- Covid-19-Teesside-main/Figures/INLA-Maps/EP-1_7cats.png
- Covid-19-Teesside-main/Figures/INLA-Maps/EP-1_Good-6-Models_5cats.png
- Covid-19-Teesside-main/Figures/INLA-Maps/EP-2_5cats.png
- Covid-19-Teesside-main/Figures/INLA-Maps/EP-2_7cats.png
- Covid-19-Teesside-main/Figures/INLA-Maps/EP-2_Good-6-Models_5cats.png
- Covid-19-Teesside-main/Figures/INLA-Maps/RelativeRisk_10even.png
- Covid-19-Teesside-main/Figures/INLA-Maps/RelativeRisk_9even.png
- Covid-19-Teesside-main/Figures/INLA-Maps/RelativeRisk_9uneven.png
- Covid-19-Teesside-main/Figures/INLA-Maps/RelativeRisk_Good-6-Models_10even.png
- Covid-19-Teesside-main/Figures/INLA-Maps/RelativeRisk_Good-6-Models_9even.png
- Covid-19-Teesside-main/Figures/INLA-Maps/RelativeRisk_Good-6-Models_9uneven.png
- Covid-19-Teesside-main/Figures/INLA/
- Covid-19-Teesside-main/Figures/INLA/All-cases_All-priors_Laplace_Sensitivity.png
- Covid-19-Teesside-main/Figures/INLA/All-cases_All-priors_Sensitivity.png
- Covid-19-Teesside-main/Figures/INLA/All-cases_Default_Fit.png
- Covid-19-Teesside-main/Figures/INLA/Lin10-B11119_All-priors_Laplace_Sensitivity.png
- Covid-19-Teesside-main/Figures/INLA/Lin10-B11119_All-priors_Sensitivity.png
- Covid-19-Teesside-main/Figures/INLA/Lin10-B11119_Default_Fit.png
- Covid-19-Teesside-main/Figures/INLA/Lin35-B11309Zero-inflated_Default_Fit.png
- Covid-19-Teesside-main/Figures/INLA/Lin35-B11309_All-priors_Laplace_Sensitivity.png
- Covid-19-Teesside-main/Figures/INLA/Lin35-B11309_All-priors_Sensitivity.png
- Covid-19-Teesside-main/Figures/INLA/Lin35-B11309_Default_Fit.png
- Covid-19-Teesside-main/Figures/INLA/Lin35-B11309_NB-Poisson_Comparison.png
- Covid-19-Teesside-main/Figures/INLA/Lin35-B11309_NB-ZINB_Comparison.png
- Covid-19-Teesside-main/Figures/INLA/Lin35-B11309_Poisson_Default_Fit.png
- Covid-19-Teesside-main/Figures/INLA/Lin35-B11309_Prec-priors_Laplace_Sensitivity.png
- Covid-19-Teesside-main/Figures/INLA/Lin37-B11315_All-priors_Laplace_Sensitivity.png
- Covid-19-Teesside-main/Figures/INLA/Lin37-B11315_All-priors_Sensitivity.png
- Covid-19-Teesside-main/Figures/INLA/Lin37-B11315_Default_Fit.png
- Covid-19-Teesside-main/Figures/INLA/Lin37-B11315_NB-Poisson_Comparison.png
- Covid-19-Teesside-main/Figures/INLA/Lin37-B11315_Poisson_Default_Fit.png
- Covid-19-Teesside-main/Figures/INLA/Lin39-B1137Zero-inflated_Default_Fit.png
- Covid-19-Teesside-main/Figures/INLA/Lin39-B1137_All-priors_Laplace_Sensitivity.png
- Covid-19-Teesside-main/Figures/INLA/Lin39-B1137_All-priors_Sensitivity.png
- Covid-19-Teesside-main/Figures/INLA/Lin39-B1137_BYM2-IID_Comparison.png
- Covid-19-Teesside-main/Figures/INLA/Lin39-B1137_Default_Fit.png
- Covid-19-Teesside-main/Figures/INLA/Lin39-B1137_IID_Fit.png
- Covid-19-Teesside-main/Figures/INLA/Lin39-B1137_NB-Poisson_Comparison.png
- Covid-19-Teesside-main/Figures/INLA/Lin39-B1137_NB-ZINB_Comparison.png
- Covid-19-Teesside-main/Figures/INLA/Lin39-B1137_Poisson_Default_Fit.png
- Covid-19-Teesside-main/Figures/INLA/Lin45-B117Zero-inflated_Default_Fit.png
- Covid-19-Teesside-main/Figures/INLA/Lin45-B117_All-priors_Laplace_Sensitivity.png
- Covid-19-Teesside-main/Figures/INLA/Lin45-B117_All-priors_Sensitivity.png
- Covid-19-Teesside-main/Figures/INLA/Lin45-B117_Default_Fit.png
- Covid-19-Teesside-main/Figures/INLA/Lin45-B117_NB-ZINB_Comparison.png
- Covid-19-Teesside-main/Figures/INLA/Lin51-B1177_All-priors_Laplace_Sensitivity.png
- Covid-19-Teesside-main/Figures/INLA/Lin51-B1177_All-priors_Sensitivity.png
- Covid-19-Teesside-main/Figures/INLA/Lin51-B1177_BYM2-IID_Comparison.png
- Covid-19-Teesside-main/Figures/INLA/Lin51-B1177_Default_Fit.png
- Covid-19-Teesside-main/Figures/INLA/Lin51-B1177_IID_Fit.png
- Covid-19-Teesside-main/Figures/INLA/Lin51-B1177_NB-Poisson_Comparison.png
- Covid-19-Teesside-main/Figures/INLA/Lin51-B1177_Poisson_Default_Fit.png
- Covid-19-Teesside-main/Figures/INLA/Lin52-B117710Zero-inflated_Default_Fit.png
- Covid-19-Teesside-main/Figures/INLA/Lin52-B117710_All-priors_Laplace_Sensitivity.png
- Covid-19-Teesside-main/Figures/INLA/Lin52-B117710_All-priors_Sensitivity.png
- Covid-19-Teesside-main/Figures/INLA/Lin52-B117710_Default_Fit.png
- Covid-19-Teesside-main/Figures/INLA/Lin52-B117710_NB-ZINB_Comparison.png
- Covid-19-Teesside-main/Figures/INLA/Lin6-B111Zero-inflated_Default_Fit.png
- Covid-19-Teesside-main/Figures/INLA/Lin6-B111_All-priors_Laplace_Sensitivity.png
- Covid-19-Teesside-main/Figures/INLA/Lin6-B111_All-priors_Sensitivity.png
- Covid-19-Teesside-main/Figures/INLA/Lin6-B111_Default_Fit.png
- Covid-19-Teesside-main/Figures/INLA/Lin6-B111_NB-ZINB_Comparison.png
- Covid-19-Teesside-main/Figures/Map_Cases-Per-Lineage.png
- Covid-19-Teesside-main/Figures/PC_adjacency_matrix_corrected_river_TS3-clip.png
[truncated: 15 more entries]
