# Supplementary material for: Spatial and temporal epidemiology of SARS-CoV-2 virus lineages in Teesside, UK, in 2020: effects of socio-economic deprivation, weather, and lockdown on lineage dynamics
Source: Peer Community J. Author manuscript; Available in PMC 2024 Sep 23. (PMC7616629; doi:10.24072/pcjournal.461)
Supplement: Supplementary file: main dataset and code (compressed) [file EMS198536-supplement-Supplementary_file__main_dataset_and_code__compressed_.zip › Covid-19-Teesside-main/Data/Analysis/All_Cases_Week_aggregate.csv]

Weeks	records
1	0
2	0
3	0
4	0
5	0
6	0
7	0
8	0
9	0
10	1
11	3
12	11
13	68
14	96
15	16
16	54
17	34
18	12
19	12
20	35
21	20
22	7
23	9
24	26
25	15
26	13
27	2
28	0
29	4
30	11
31	5
32	24
33	28
34	20
35	20
36	47
37	72
38	68
39	43
40	137
41	80
42	50
43	67
44	97
45	132
46	125
47	85
48	98
49	26
50	156
51	170
52	146
53	183
