# Supplementary material for: Spatial and temporal epidemiology of SARS-CoV-2 virus lineages in Teesside, UK, in 2020: effects of socio-economic deprivation, weather, and lockdown on lineage dynamics
Source: Peer Community J. Author manuscript; Available in PMC 2024 Sep 23. (PMC7616629; doi:10.24072/pcjournal.461)
Supplement: Supplementary file: main dataset and code (compressed) [file EMS198536-supplement-Supplementary_file__main_dataset_and_code__compressed_.zip › Covid-19-Teesside-main/Data/Analysis/All_Cases_Week_pillar_aggregate_long.csv]

Week	Pillar	Cases
1	1	0
2	1	0
3	1	0
4	1	0
5	1	0
6	1	0
7	1	0
8	1	0
9	1	0
10	1	1
11	1	3
12	1	11
13	1	68
14	1	96
15	1	16
16	1	54
17	1	34
18	1	12
19	1	10
20	1	34
21	1	19
22	1	7
23	1	8
24	1	5
25	1	2
26	1	7
27	1	0
28	1	0
29	1	0
30	1	1
31	1	0
32	1	2
33	1	0
34	1	1
35	1	0
36	1	2
37	1	10
38	1	14
39	1	9
40	1	11
41	1	17
42	1	17
43	1	10
44	1	5
45	1	20
46	1	25
47	1	42
48	1	36
49	1	24
50	1	82
51	1	143
52	1	96
53	1	119
1	2	0
2	2	0
3	2	0
4	2	0
5	2	0
6	2	0
7	2	0
8	2	0
9	2	0
10	2	0
11	2	0
12	2	0
13	2	0
14	2	0
15	2	0
16	2	0
17	2	0
18	2	0
19	2	2
20	2	1
21	2	1
22	2	0
23	2	1
24	2	21
25	2	13
26	2	6
27	2	2
28	2	0
29	2	4
30	2	10
31	2	5
32	2	22
33	2	28
34	2	19
35	2	20
36	2	45
37	2	62
38	2	54
39	2	34
40	2	126
41	2	63
42	2	33
43	2	57
44	2	92
45	2	112
46	2	100
47	2	43
48	2	62
49	2	2
50	2	74
51	2	27
52	2	50
53	2	64
