# Supplementary material for: Spatial and temporal epidemiology of SARS-CoV-2 virus lineages in Teesside, UK, in 2020: effects of socio-economic deprivation, weather, and lockdown on lineage dynamics
Source: Peer Community J. Author manuscript; Available in PMC 2024 Sep 23. (PMC7616629; doi:10.24072/pcjournal.461)
Supplement: Supplementary file: main dataset and code (compressed) [file EMS198536-supplement-Supplementary_file__main_dataset_and_code__compressed_.zip › Covid-19-Teesside-main/Data/Analysis/Interventions_lag.csv]

week	Lockdown_1	Lockdown_2	Eat_out	Tier_2	Tier_3	Lockdown_1_Lag1	Lockdown_2_Lag1	Eat_out_Lag1	Tier_2_Lag1	Tier_3_Lag1	Lockdown_1_Lag2	Lockdown_2_Lag2	Eat_out_Lag2	Tier_2_Lag2	Tier_3_Lag2
1	0	0	0	0	0	0	0	0	0	0	0	0	0	0	0
2	0	0	0	0	0	0	0	0	0	0	0	0	0	0	0
3	0	0	0	0	0	0	0	0	0	0	0	0	0	0	0
4	0	0	0	0	0	0	0	0	0	0	0	0	0	0	0
5	0	0	0	0	0	0	0	0	0	0	0	0	0	0	0
6	0	0	0	0	0	0	0	0	0	0	0	0	0	0	0
7	0	0	0	0	0	0	0	0	0	0	0	0	0	0	0
8	0	0	0	0	0	0	0	0	0	0	0	0	0	0	0
9	0	0	0	0	0	0	0	0	0	0	0	0	0	0	0
10	0	0	0	0	0	0	0	0	0	0	0	0	0	0	0
11	0	0	0	0	0	0	0	0	0	0	0	0	0	0	0
12	0	0	0	0	0	0	0	0	0	0	0	0	0	0	0
13	1	0	0	0	0	0	0	0	0	0	0	0	0	0	0
14	2	0	0	0	0	1	0	0	0	0	0	0	0	0	0
15	3	0	0	0	0	2	0	0	0	0	1	0	0	0	0
16	4	0	0	0	0	3	0	0	0	0	2	0	0	0	0
17	5	0	0	0	0	4	0	0	0	0	3	0	0	0	0
18	6	0	0	0	0	5	0	0	0	0	4	0	0	0	0
19	7	0	0	0	0	6	0	0	0	0	5	0	0	0	0
20	8	0	0	0	0	7	0	0	0	0	6	0	0	0	0
21	9	0	0	0	0	8	0	0	0	0	7	0	0	0	0
22	10	0	0	0	0	9	0	0	0	0	8	0	0	0	0
23	11	0	0	0	0	10	0	0	0	0	9	0	0	0	0
24	0	0	0	0	0	11	0	0	0	0	10	0	0	0	0
25	0	0	0	0	0	0	0	0	0	0	11	0	0	0	0
26	0	0	0	0	0	0	0	0	0	0	0	0	0	0	0
27	0	0	0	0	0	0	0	0	0	0	0	0	0	0	0
28	0	0	0	0	0	0	0	0	0	0	0	0	0	0	0
29	0	0	0	0	0	0	0	0	0	0	0	0	0	0	0
30	0	0	0	0	0	0	0	0	0	0	0	0	0	0	0
31	0	0	0	0	0	0	0	0	0	0	0	0	0	0	0
32	0	0	1	0	0	0	0	0	0	0	0	0	0	0	0
33	0	0	2	0	0	0	0	1	0	0	0	0	0	0	0
34	0	0	3	0	0	0	0	2	0	0	0	0	1	0	0
35	0	0	4	0	0	0	0	3	0	0	0	0	2	0	0
36	0	0	0	0	0	0	0	4	0	0	0	0	3	0	0
37	0	0	0	0	0	0	0	0	0	0	0	0	4	0	0
38	0	0	0	0	0	0	0	0	0	0	0	0	0	0	0
39	0	0	0	0	0	0	0	0	0	0	0	0	0	0	0
40	0	0	0	0	0	0	0	0	0	0	0	0	0	0	0
41	0	0	0	0	0	0	0	0	0	0	0	0	0	0	0
42	0	0	0	1	0	0	0	0	0	0	0	0	0	0	0
43	0	0	0	2	0	0	0	0	1	0	0	0	0	0	0
44	0	0	0	3	0	0	0	0	2	0	0	0	0	1	0
45	0	1	0	0	0	0	0	0	3	0	0	0	0	2	0
46	0	2	0	0	0	0	1	0	0	0	0	0	0	3	0
47	0	3	0	0	0	0	2	0	0	0	0	1	0	0	0
48	0	4	0	0	0	0	3	0	0	0	0	2	0	0	0
49	0	0	0	0	1	0	4	0	0	0	0	3	0	0	0
50	0	0	0	0	2	0	0	0	0	1	0	4	0	0	0
51	0	0	0	0	3	0	0	0	0	2	0	0	0	0	1
52	0	0	0	0	4	0	0	0	0	3	0	0	0	0	2
53	0	0	0	0	5	0	0	0	0	4	0	0	0	0	3
