# Supplementary material for: Spatial and temporal epidemiology of SARS-CoV-2 virus lineages in Teesside, UK, in 2020: effects of socio-economic deprivation, weather, and lockdown on lineage dynamics
Source: Peer Community J. Author manuscript; Available in PMC 2024 Sep 23. (PMC7616629; doi:10.24072/pcjournal.461)
Supplement: Supplementary file: main dataset and code (compressed) [file EMS198536-supplement-Supplementary_file__main_dataset_and_code__compressed_.zip › Covid-19-Teesside-main/Data/Analysis/Interventions_rectangles.csv]

Intervention	First_week_Ellen	Last_week_Ellen	xmin_Ellen	xmax_Ellen	Intervention_type	Intervention_type2
Lockdown_1	13	23	13	24	National lockdown	National lockdown
Lockdown_2	45	48	45	49	National lockdown	National lockdown
Eat_out	32	35	32	36	Hospitality promotion	Hospitality promotion
Tier_2	42	44	42	45	Regional restrictions	Tier_2
Tier_3	49	53	49	54	Regional restrictions	Tier_3
Christmas	52	52	52	53	Christmas	Christmas
