# Supplementary material for: Spatial and temporal epidemiology of SARS-CoV-2 virus lineages in Teesside, UK, in 2020: effects of socio-economic deprivation, weather, and lockdown on lineage dynamics
Source: Peer Community J. Author manuscript; Available in PMC 2024 Sep 23. (PMC7616629; doi:10.24072/pcjournal.461)
Supplement: Supplementary file: main dataset and code (compressed) [file EMS198536-supplement-Supplementary_file__main_dataset_and_code__compressed_.zip › Covid-19-Teesside-main/Data/Analysis/Lineages_Pillar1-vs-Pillar2_Week19_Long.csv]

lineage	pillar_2	cog_id
A	FALSE	0
A.5	FALSE	2
B	FALSE	1
B.1	FALSE	4
B.1.1.1	FALSE	36
B.1.1.119	FALSE	29
B.1.1.135	FALSE	0
B.1.1.141	FALSE	10
B.1.1.168	FALSE	11
B.1.1.171	FALSE	3
B.1.1.193	FALSE	2
B.1.1.199	FALSE	1
B.1.1.203	FALSE	0
B.1.1.216	FALSE	0
B.1.1.253	FALSE	0
B.1.1.255	FALSE	0
B.1.1.256	FALSE	0
B.1.1.269	FALSE	5
B.1.1.277	FALSE	1
B.1.1.279	FALSE	2
B.1.1.286	FALSE	0
B.1.1.292	FALSE	1
B.1.1.303	FALSE	0
B.1.1.307	FALSE	3
B.1.1.308	FALSE	0
B.1.1.309	FALSE	18
B.1.1.311	FALSE	4
B.1.1.315	FALSE	49
B.1.1.316	FALSE	2
B.1.1.37	FALSE	13
B.1.1.39	FALSE	2
B.1.1.44	FALSE	4
B.1.1.51	FALSE	0
B.1.1.67	FALSE	0
B.1.1.7	FALSE	78
B.1.149	FALSE	0
B.1.160	FALSE	3
B.1.160.7	FALSE	1
B.1.177	FALSE	374
B.1.177.10	FALSE	63
B.1.177.11	FALSE	0
B.1.177.16	FALSE	2
B.1.177.17	FALSE	0
B.1.177.19	FALSE	0
B.1.177.20	FALSE	0
B.1.177.22	FALSE	1
B.1.177.4	FALSE	3
B.1.177.7	FALSE	35
B.1.221	FALSE	1
B.1.229	FALSE	2
B.1.235	FALSE	1
B.1.258	FALSE	4
B.1.258.3	FALSE	0
B.1.258.4	FALSE	0
B.1.258.5	FALSE	1
B.1.36	FALSE	3
B.1.36.17	FALSE	0
B.1.36.28	FALSE	0
B.1.367	FALSE	0
B.1.389	FALSE	0
B.1.88	FALSE	1
M.1	FALSE	2
A	TRUE	1
A.5	TRUE	0
B	TRUE	0
B.1	TRUE	7
B.1.1.1	TRUE	22
B.1.1.119	TRUE	21
B.1.1.135	TRUE	1
B.1.1.141	TRUE	4
B.1.1.168	TRUE	4
B.1.1.171	TRUE	39
B.1.1.193	TRUE	0
B.1.1.199	TRUE	0
B.1.1.203	TRUE	3
B.1.1.216	TRUE	1
B.1.1.253	TRUE	2
B.1.1.255	TRUE	2
B.1.1.256	TRUE	1
B.1.1.269	TRUE	11
B.1.1.277	TRUE	1
B.1.1.279	TRUE	17
B.1.1.286	TRUE	7
B.1.1.292	TRUE	3
B.1.1.303	TRUE	2
B.1.1.307	TRUE	20
B.1.1.308	TRUE	1
B.1.1.309	TRUE	80
B.1.1.311	TRUE	30
B.1.1.315	TRUE	209
B.1.1.316	TRUE	4
B.1.1.37	TRUE	51
B.1.1.39	TRUE	12
B.1.1.44	TRUE	10
B.1.1.51	TRUE	3
B.1.1.67	TRUE	1
B.1.1.7	TRUE	80
B.1.149	TRUE	2
B.1.160	TRUE	16
B.1.160.7	TRUE	2
B.1.177	TRUE	482
B.1.177.10	TRUE	31
B.1.177.11	TRUE	1
B.1.177.16	TRUE	3
B.1.177.17	TRUE	1
B.1.177.19	TRUE	1
B.1.177.20	TRUE	1
B.1.177.22	TRUE	1
B.1.177.4	TRUE	20
B.1.177.7	TRUE	3
B.1.221	TRUE	4
B.1.229	TRUE	0
B.1.235	TRUE	7
B.1.258	TRUE	11
B.1.258.3	TRUE	2
B.1.258.4	TRUE	1
B.1.258.5	TRUE	1
B.1.36	TRUE	2
B.1.36.17	TRUE	2
B.1.36.28	TRUE	1
B.1.367	TRUE	2
B.1.389	TRUE	7
B.1.88	TRUE	1
M.1	TRUE	0
