# Supplementary material for: Spatial and temporal epidemiology of SARS-CoV-2 virus lineages in Teesside, UK, in 2020: effects of socio-economic deprivation, weather, and lockdown on lineage dynamics
Source: Peer Community J. Author manuscript; Available in PMC 2024 Sep 23. (PMC7616629; doi:10.24072/pcjournal.461)
Supplement: Supplementary file: main dataset and code (compressed) [file EMS198536-supplement-Supplementary_file__main_dataset_and_code__compressed_.zip › Covid-19-Teesside-main/Data/Analysis/Lineages_Total-cases_Week_aggregate.csv]

Week	Cases	Lineage
1	0	Total_cases
2	0	Total_cases
3	0	Total_cases
4	0	Total_cases
5	0	Total_cases
6	0	Total_cases
7	0	Total_cases
8	0	Total_cases
9	0	Total_cases
10	1	Total_cases
11	3	Total_cases
12	11	Total_cases
13	68	Total_cases
14	96	Total_cases
15	16	Total_cases
16	54	Total_cases
17	34	Total_cases
18	12	Total_cases
19	12	Total_cases
20	35	Total_cases
21	20	Total_cases
22	7	Total_cases
23	9	Total_cases
24	26	Total_cases
25	15	Total_cases
26	13	Total_cases
27	2	Total_cases
28	0	Total_cases
29	4	Total_cases
30	11	Total_cases
31	5	Total_cases
32	24	Total_cases
33	28	Total_cases
34	20	Total_cases
35	20	Total_cases
36	47	Total_cases
37	72	Total_cases
38	68	Total_cases
39	43	Total_cases
40	137	Total_cases
41	80	Total_cases
42	50	Total_cases
43	67	Total_cases
44	97	Total_cases
45	132	Total_cases
46	125	Total_cases
47	85	Total_cases
48	98	Total_cases
49	26	Total_cases
50	156	Total_cases
51	170	Total_cases
52	146	Total_cases
53	183	Total_cases
1	0	B.1.1.1
2	0	B.1.1.1
3	0	B.1.1.1
4	0	B.1.1.1
5	0	B.1.1.1
6	0	B.1.1.1
7	0	B.1.1.1
8	0	B.1.1.1
9	0	B.1.1.1
10	0	B.1.1.1
11	0	B.1.1.1
12	0	B.1.1.1
13	6	B.1.1.1
14	5	B.1.1.1
15	2	B.1.1.1
16	7	B.1.1.1
17	10	B.1.1.1
18	2	B.1.1.1
19	2	B.1.1.1
20	13	B.1.1.1
21	10	B.1.1.1
22	3	B.1.1.1
23	0	B.1.1.1
24	4	B.1.1.1
25	1	B.1.1.1
26	0	B.1.1.1
27	0	B.1.1.1
28	0	B.1.1.1
29	0	B.1.1.1
30	0	B.1.1.1
31	0	B.1.1.1
32	0	B.1.1.1
33	1	B.1.1.1
34	0	B.1.1.1
35	0	B.1.1.1
36	1	B.1.1.1
37	5	B.1.1.1
38	4	B.1.1.1
39	2	B.1.1.1
40	2	B.1.1.1
41	0	B.1.1.1
42	2	B.1.1.1
43	1	B.1.1.1
44	1	B.1.1.1
45	2	B.1.1.1
46	1	B.1.1.1
47	0	B.1.1.1
48	1	B.1.1.1
49	0	B.1.1.1
50	0	B.1.1.1
51	2	B.1.1.1
52	0	B.1.1.1
53	0	B.1.1.1
1	0	B.1.1.119
2	0	B.1.1.119
3	0	B.1.1.119
4	0	B.1.1.119
5	0	B.1.1.119
6	0	B.1.1.119
7	0	B.1.1.119
8	0	B.1.1.119
9	0	B.1.1.119
10	0	B.1.1.119
11	2	B.1.1.119
12	2	B.1.1.119
13	22	B.1.1.119
14	47	B.1.1.119
15	9	B.1.1.119
16	23	B.1.1.119
17	13	B.1.1.119
18	5	B.1.1.119
19	7	B.1.1.119
20	13	B.1.1.119
21	4	B.1.1.119
22	1	B.1.1.119
23	1	B.1.1.119
24	7	B.1.1.119
25	8	B.1.1.119
26	5	B.1.1.119
27	0	B.1.1.119
28	0	B.1.1.119
29	0	B.1.1.119
30	0	B.1.1.119
31	0	B.1.1.119
32	0	B.1.1.119
33	0	B.1.1.119
34	2	B.1.1.119
35	1	B.1.1.119
36	0	B.1.1.119
37	0	B.1.1.119
38	0	B.1.1.119
39	0	B.1.1.119
40	1	B.1.1.119
41	0	B.1.1.119
42	0	B.1.1.119
43	0	B.1.1.119
44	0	B.1.1.119
45	0	B.1.1.119
46	0	B.1.1.119
47	0	B.1.1.119
48	0	B.1.1.119
49	0	B.1.1.119
50	0	B.1.1.119
51	0	B.1.1.119
52	0	B.1.1.119
53	0	B.1.1.119
1	0	B.1.1.309
2	0	B.1.1.309
3	0	B.1.1.309
4	0	B.1.1.309
5	0	B.1.1.309
6	0	B.1.1.309
7	0	B.1.1.309
8	0	B.1.1.309
9	0	B.1.1.309
10	0	B.1.1.309
11	0	B.1.1.309
12	0	B.1.1.309
13	0	B.1.1.309
14	0	B.1.1.309
15	0	B.1.1.309
16	0	B.1.1.309
17	0	B.1.1.309
18	0	B.1.1.309
19	0	B.1.1.309
20	0	B.1.1.309
21	0	B.1.1.309
22	0	B.1.1.309
23	0	B.1.1.309
24	0	B.1.1.309
25	0	B.1.1.309
26	0	B.1.1.309
27	0	B.1.1.309
28	0	B.1.1.309
29	0	B.1.1.309
30	0	B.1.1.309
31	0	B.1.1.309
32	0	B.1.1.309
33	5	B.1.1.309
34	0	B.1.1.309
35	7	B.1.1.309
36	22	B.1.1.309
37	12	B.1.1.309
38	14	B.1.1.309
39	2	B.1.1.309
40	8	B.1.1.309
41	5	B.1.1.309
42	6	B.1.1.309
43	8	B.1.1.309
44	0	B.1.1.309
45	6	B.1.1.309
46	2	B.1.1.309
47	1	B.1.1.309
48	0	B.1.1.309
49	0	B.1.1.309
50	0	B.1.1.309
51	0	B.1.1.309
52	0	B.1.1.309
53	0	B.1.1.309
1	0	B.1.1.315
2	0	B.1.1.315
3	0	B.1.1.315
4	0	B.1.1.315
5	0	B.1.1.315
6	0	B.1.1.315
7	0	B.1.1.315
8	0	B.1.1.315
9	0	B.1.1.315
10	0	B.1.1.315
11	0	B.1.1.315
12	0	B.1.1.315
13	0	B.1.1.315
14	0	B.1.1.315
15	0	B.1.1.315
16	0	B.1.1.315
17	0	B.1.1.315
18	0	B.1.1.315
19	0	B.1.1.315
20	0	B.1.1.315
21	0	B.1.1.315
22	0	B.1.1.315
23	0	B.1.1.315
24	0	B.1.1.315
25	0	B.1.1.315
26	0	B.1.1.315
27	0	B.1.1.315
28	0	B.1.1.315
29	0	B.1.1.315
30	0	B.1.1.315
31	0	B.1.1.315
32	0	B.1.1.315
33	1	B.1.1.315
34	0	B.1.1.315
35	1	B.1.1.315
36	6	B.1.1.315
37	8	B.1.1.315
38	7	B.1.1.315
39	11	B.1.1.315
40	25	B.1.1.315
41	32	B.1.1.315
42	13	B.1.1.315
43	27	B.1.1.315
44	29	B.1.1.315
45	29	B.1.1.315
46	30	B.1.1.315
47	9	B.1.1.315
48	18	B.1.1.315
49	1	B.1.1.315
50	5	B.1.1.315
51	3	B.1.1.315
52	3	B.1.1.315
53	0	B.1.1.315
1	0	B.1.1.37
2	0	B.1.1.37
3	0	B.1.1.37
4	0	B.1.1.37
5	0	B.1.1.37
6	0	B.1.1.37
7	0	B.1.1.37
8	0	B.1.1.37
9	0	B.1.1.37
10	0	B.1.1.37
11	0	B.1.1.37
12	0	B.1.1.37
13	0	B.1.1.37
14	0	B.1.1.37
15	0	B.1.1.37
16	0	B.1.1.37
17	0	B.1.1.37
18	0	B.1.1.37
19	0	B.1.1.37
20	0	B.1.1.37
21	0	B.1.1.37
22	0	B.1.1.37
23	0	B.1.1.37
24	0	B.1.1.37
25	0	B.1.1.37
26	0	B.1.1.37
27	0	B.1.1.37
28	0	B.1.1.37
29	0	B.1.1.37
30	0	B.1.1.37
31	0	B.1.1.37
32	0	B.1.1.37
33	0	B.1.1.37
34	0	B.1.1.37
35	0	B.1.1.37
36	3	B.1.1.37
37	5	B.1.1.37
38	2	B.1.1.37
39	1	B.1.1.37
40	25	B.1.1.37
41	1	B.1.1.37
42	4	B.1.1.37
43	1	B.1.1.37
44	3	B.1.1.37
45	1	B.1.1.37
46	3	B.1.1.37
47	5	B.1.1.37
48	7	B.1.1.37
49	3	B.1.1.37
50	0	B.1.1.37
51	0	B.1.1.37
52	0	B.1.1.37
53	0	B.1.1.37
1	0	B.1.1.7
2	0	B.1.1.7
3	0	B.1.1.7
4	0	B.1.1.7
5	0	B.1.1.7
6	0	B.1.1.7
7	0	B.1.1.7
8	0	B.1.1.7
9	0	B.1.1.7
10	0	B.1.1.7
11	0	B.1.1.7
12	0	B.1.1.7
13	0	B.1.1.7
14	0	B.1.1.7
15	0	B.1.1.7
16	0	B.1.1.7
17	0	B.1.1.7
18	0	B.1.1.7
19	0	B.1.1.7
20	0	B.1.1.7
21	0	B.1.1.7
22	0	B.1.1.7
23	0	B.1.1.7
24	0	B.1.1.7
25	0	B.1.1.7
26	0	B.1.1.7
27	0	B.1.1.7
28	0	B.1.1.7
29	0	B.1.1.7
30	0	B.1.1.7
31	0	B.1.1.7
32	0	B.1.1.7
33	0	B.1.1.7
34	0	B.1.1.7
35	0	B.1.1.7
36	0	B.1.1.7
37	0	B.1.1.7
38	0	B.1.1.7
39	0	B.1.1.7
40	0	B.1.1.7
41	0	B.1.1.7
42	0	B.1.1.7
43	0	B.1.1.7
44	1	B.1.1.7
45	0	B.1.1.7
46	0	B.1.1.7
47	0	B.1.1.7
48	4	B.1.1.7
49	1	B.1.1.7
50	20	B.1.1.7
51	12	B.1.1.7
52	30	B.1.1.7
53	90	B.1.1.7
1	0	B.1.177
2	0	B.1.177
3	0	B.1.177
4	0	B.1.177
5	0	B.1.177
6	0	B.1.177
7	0	B.1.177
8	0	B.1.177
9	0	B.1.177
10	0	B.1.177
11	0	B.1.177
12	0	B.1.177
13	0	B.1.177
14	0	B.1.177
15	0	B.1.177
16	0	B.1.177
17	0	B.1.177
18	0	B.1.177
19	0	B.1.177
20	0	B.1.177
21	0	B.1.177
22	0	B.1.177
23	0	B.1.177
24	0	B.1.177
25	0	B.1.177
26	0	B.1.177
27	0	B.1.177
28	0	B.1.177
29	0	B.1.177
30	0	B.1.177
31	0	B.1.177
32	0	B.1.177
33	4	B.1.177
34	5	B.1.177
35	5	B.1.177
36	7	B.1.177
37	26	B.1.177
38	18	B.1.177
39	18	B.1.177
40	37	B.1.177
41	26	B.1.177
42	18	B.1.177
43	21	B.1.177
44	44	B.1.177
45	72	B.1.177
46	73	B.1.177
47	52	B.1.177
48	53	B.1.177
49	15	B.1.177
50	108	B.1.177
51	110	B.1.177
52	82	B.1.177
53	62	B.1.177
1	0	B.1.177.10
2	0	B.1.177.10
3	0	B.1.177.10
4	0	B.1.177.10
5	0	B.1.177.10
6	0	B.1.177.10
7	0	B.1.177.10
8	0	B.1.177.10
9	0	B.1.177.10
10	0	B.1.177.10
11	0	B.1.177.10
12	0	B.1.177.10
13	0	B.1.177.10
14	0	B.1.177.10
15	0	B.1.177.10
16	0	B.1.177.10
17	0	B.1.177.10
18	0	B.1.177.10
19	0	B.1.177.10
20	0	B.1.177.10
21	0	B.1.177.10
22	0	B.1.177.10
23	0	B.1.177.10
24	0	B.1.177.10
25	0	B.1.177.10
26	0	B.1.177.10
27	0	B.1.177.10
28	0	B.1.177.10
29	0	B.1.177.10
30	0	B.1.177.10
31	0	B.1.177.10
32	0	B.1.177.10
33	0	B.1.177.10
34	0	B.1.177.10
35	0	B.1.177.10
36	0	B.1.177.10
37	0	B.1.177.10
38	0	B.1.177.10
39	0	B.1.177.10
40	2	B.1.177.10
41	0	B.1.177.10
42	0	B.1.177.10
43	0	B.1.177.10
44	0	B.1.177.10
45	0	B.1.177.10
46	8	B.1.177.10
47	4	B.1.177.10
48	5	B.1.177.10
49	4	B.1.177.10
50	9	B.1.177.10
51	31	B.1.177.10
52	19	B.1.177.10
53	12	B.1.177.10
