# Supplementary material for: Spatial and temporal epidemiology of SARS-CoV-2 virus lineages in Teesside, UK, in 2020: effects of socio-economic deprivation, weather, and lockdown on lineage dynamics
Source: Peer Community J. Author manuscript; Available in PMC 2024 Sep 23. (PMC7616629; doi:10.24072/pcjournal.461)
Supplement: Supplementary file: main dataset and code (compressed) [file EMS198536-supplement-Supplementary_file__main_dataset_and_code__compressed_.zip › Covid-19-Teesside-main/Data/Analysis/PC_Lineage_Spatial_INLA_long.csv]

Postcode	PC_num	Poptot	income	unem	DEC_10	DEC_20	DEC_50	Lineage	Obs_cases	Exp_cases
TS1	1	17202	21320	14.7	0.996704719	0.996704719	1	Total_cases	75	66.4696833390321
TS10	2	37073	25480	8.1	0.303342391	0.344402174	0.705298913	Total_cases	137	143.252561936283
TS11	3	11945	33280	4.2	0	0	0.387159533	Total_cases	33	46.156282262803
TS12	4	22514	31720	7.1	0.069538927	0.329687431	0.723267085	Total_cases	50	86.9956081092296
TS13	5	10369	24960	8.2	0.160100251	0.632781955	0.997092732	Total_cases	17	40.0665124138137
TS14	6	17627	26520	5.4	0.077273763	0.077273763	0.357362662	Total_cases	57	68.1119118833344
TS15	7	12802	43160	4.2	0	0	0.117601427	Total_cases	25	49.4677878215491
TS16	8	10449	40040	4.8	0	0	0.00105546	Total_cases	22	40.3756377868589
TS17	9	45119	29120	7.1	0.163224844	0.203724743	0.512107643	Total_cases	163	174.342846330298
TS18	10	24877	22880	9.5	0.421719157	0.421719157	0.663742085	Total_cases	103	96.1263988155505
TS19	11	37115	27560	8.7	0.379701782	0.489147141	0.734138647	Total_cases	149	143.414852757131
TS2	12	773	21320	17.4	1	1	1	Total_cases	7	2.9869239170487
TS20	13	20737	32760	9.4	0.22915356	0.379422156	0.542612399	Total_cases	72	80.1291607604644
TS21	14	12670	45760	5.5	0.003928801	0.00408916	0.307168056	Total_cases	30	48.9577309560247
TS22	15	8506	45760	4.2	0	0	0.042022628	Total_cases	31	32.8677552890249
TS23	16	30225	31720	7.5	0.119771172	0.311398433	0.675440627	Total_cases	104	116.791430003618
TS24	17	21840	21320	11.7	0.629774286	0.847904083	0.945092874	Total_cases	82	84.3912268413243
TS25	18	38827	26520	8.9	0.392246737	0.513543609	0.763414129	Total_cases	152	150.030135740298
TS26	19	25450	37960	8.4	0.203658971	0.397497327	0.618342375	Total_cases	111	98.3405092999864
TS27	20	12327	24960	5.7	0.207004019	0.321659969	0.607397687	Total_cases	41	47.6323559190936
TS28	21	5277	32760	6.1	0.001316284	0.662091012	0.666603986	Total_cases	12	20.3906824194903
TS29	22	6266	26000	7.6	0.002222222	0.471111111	1	Total_cases	25	24.2122448437609
TS3	23	29653	23920	15.7	0.949201791	0.999829077	0.999829077	Total_cases	134	114.581183586346
TS4	24	17229	21320	14	0.78881292	0.869209006	0.986148768	Total_cases	138	66.5740131524348
TS5	25	39717	28080	8.1	0.132657984	0.247949831	0.528575418	Total_cases	192	153.469155515425
TS6	26	30350	28600	10.4	0.41023182	0.570719931	0.83904891	Total_cases	116	117.274438399001
TS7	27	21787	40560	4.9	0.141399946	0.145570768	0.169326322	Total_cases	95	84.1864312816819
TS8	28	21011	44720	6.7	0.204410797	0.348866736	0.708878021	Total_cases	119	81.187915163144
TS9	29	12737	40560	3.5	0	0	0.256624065	Total_cases	36	49.21662345595
TS1	1	17202	21320	14.7	0.996704719	0.996704719	1	Lin6_B.1.1.1	6	2.56970425279763
TS10	2	37073	25480	8.1	0.303342391	0.344402174	0.705298913	Lin6_B.1.1.1	8	5.53811450784598
TS11	3	11945	33280	4.2	0	0	0.387159533	Lin6_B.1.1.1	3	1.78439235552074
TS12	4	22514	31720	7.1	0.069538927	0.329687431	0.723267085	Lin6_B.1.1.1	2	3.36323227226403
TS13	5	10369	24960	8.2	0.160100251	0.632781955	0.997092732	Lin6_B.1.1.1	0	1.54896310878146
TS14	6	17627	26520	5.4	0.077273763	0.077273763	0.357362662	Lin6_B.1.1.1	8	2.63319246971654
TS15	7	12802	43160	4.2	0	0	0.117601427	Lin6_B.1.1.1	1	1.91241447763721
TS16	8	10449	40040	4.8	0	0	0.00105546	Lin6_B.1.1.1	0	1.56091383196619
TS17	9	45119	29120	7.1	0.163224844	0.203724743	0.512107643	Lin6_B.1.1.1	3	6.7400584921507
TS18	10	24877	22880	9.5	0.421719157	0.421719157	0.663742085	Lin6_B.1.1.1	9	3.71622675833314
TS19	11	37115	27560	8.7	0.379701782	0.489147141	0.734138647	Lin6_B.1.1.1	4	5.54438863751797
TS2	12	773	21320	17.4	1	1	1	Lin6_B.1.1.1	0	0.115473862772501
TS20	13	20737	32760	9.4	0.22915356	0.379422156	0.542612399	Lin6_B.1.1.1	1	3.09777683352311
TS21	14	12670	45760	5.5	0.003928801	0.00408916	0.307168056	Lin6_B.1.1.1	0	1.8926957843824
TS22	15	8506	45760	4.2	0	0	0.042022628	Lin6_B.1.1.1	0	1.27066064261694
TS23	16	30225	31720	7.5	0.119771172	0.311398433	0.675440627	Lin6_B.1.1.1	0	4.51513260323267
TS24	17	21840	21320	11.7	0.629774286	0.847904083	0.945092874	Lin6_B.1.1.1	0	3.26254742943264
TS25	18	38827	26520	8.9	0.392246737	0.513543609	0.763414129	Lin6_B.1.1.1	2	5.8001341136713
TS26	19	25450	37960	8.4	0.203658971	0.397497327	0.618342375	Lin6_B.1.1.1	2	3.8018238131438
TS27	20	12327	24960	5.7	0.207004019	0.321659969	0.607397687	Lin6_B.1.1.1	1	1.84145705872785
TS28	21	5277	32760	6.1	0.001316284	0.662091012	0.666603986	Lin6_B.1.1.1	0	0.788299578073079
TS29	22	6266	26000	7.6	0.002222222	0.471111111	1	Lin6_B.1.1.1	0	0.936040393444364
TS3	23	29653	23920	15.7	0.949201791	0.999829077	0.999829077	Lin6_B.1.1.1	6	4.42968493246182
TS4	24	17229	21320	14	0.78881292	0.869209006	0.986148768	Lin6_B.1.1.1	10	2.57373762187248
TS5	25	39717	28080	8.1	0.132657984	0.247949831	0.528575418	Lin6_B.1.1.1	7	5.93308590910147
TS6	26	30350	28600	10.4	0.41023182	0.570719931	0.83904891	Lin6_B.1.1.1	5	4.53380560820882
TS7	27	21787	40560	4.9	0.141399946	0.145570768	0.169326322	Lin6_B.1.1.1	5	3.25463007532275
TS8	28	21011	44720	6.7	0.204410797	0.348866736	0.708878021	Lin6_B.1.1.1	4	3.13870806043082
TS9	29	12737	40560	3.5	0	0	0.256624065	Lin6_B.1.1.1	3	1.90270451504961
TS1	1	17202	21320	14.7	0.996704719	0.996704719	1	Lin10_B.1.1.119	20	4.93954261926656
TS10	2	37073	25480	8.1	0.303342391	0.344402174	0.705298913	Lin10_B.1.1.119	11	10.6454867761928
TS11	3	11945	33280	4.2	0	0	0.387159533	Lin10_B.1.1.119	1	3.42999863894542
TS12	4	22514	31720	7.1	0.069538927	0.329687431	0.723267085	Lin10_B.1.1.119	4	6.46487981224086
TS13	5	10369	24960	8.2	0.160100251	0.632781955	0.997092732	Lin10_B.1.1.119	1	2.97745130910214
TS14	6	17627	26520	5.4	0.077273763	0.077273763	0.357362662	Lin10_B.1.1.119	7	5.06158108067734
TS15	7	12802	43160	4.2	0	0	0.117601427	Lin10_B.1.1.119	1	3.67608560701375
TS16	8	10449	40040	4.8	0	0	0.00105546	Lin10_B.1.1.119	1	3.00042325477946
TS17	9	45119	29120	7.1	0.163224844	0.203724743	0.512107643	Lin10_B.1.1.119	3	12.9558902126897
TS18	10	24877	22880	9.5	0.421719157	0.421719157	0.663742085	Lin10_B.1.1.119	0	7.14341365768481
TS19	11	37115	27560	8.7	0.379701782	0.489147141	0.734138647	Lin10_B.1.1.119	3	10.6575470476734
TS2	12	773	21320	17.4	1	1	1	Lin10_B.1.1.119	0	0.221966425107142
TS20	13	20737	32760	9.4	0.22915356	0.379422156	0.542612399	Lin10_B.1.1.119	1	5.9546154688833
TS21	14	12670	45760	5.5	0.003928801	0.00408916	0.307168056	Lin10_B.1.1.119	1	3.63818189664616
TS22	15	8506	45760	4.2	0	0	0.042022628	Lin10_B.1.1.119	3	2.44249212414146
TS23	16	30225	31720	7.5	0.119771172	0.311398433	0.675440627	Lin10_B.1.1.119	1	8.67908822621391
TS24	17	21840	21320	11.7	0.629774286	0.847904083	0.945092874	Lin10_B.1.1.119	1	6.27134116990941
TS25	18	38827	26520	8.9	0.392246737	0.513543609	0.763414129	Lin10_B.1.1.119	3	11.1491466851682
TS26	19	25450	37960	8.4	0.203658971	0.397497327	0.618342375	Lin10_B.1.1.119	3	7.30795021859864
TS27	20	12327	24960	5.7	0.207004019	0.321659969	0.607397687	Lin10_B.1.1.119	1	3.53968967955464
TS28	21	5277	32760	6.1	0.001316284	0.662091012	0.666603986	Lin10_B.1.1.119	0	1.51528696674047
TS29	22	6266	26000	7.6	0.002222222	0.471111111	1	Lin10_B.1.1.119	0	1.79927764517639
TS3	23	29653	23920	15.7	0.949201791	0.999829077	0.999829077	Lin10_B.1.1.119	29	8.51483881462105
TS4	24	17229	21320	14	0.78881292	0.869209006	0.986148768	Lin10_B.1.1.119	13	4.94729565093265
TS5	25	39717	28080	8.1	0.132657984	0.247949831	0.528575418	Lin10_B.1.1.119	23	11.4047095808284
TS6	26	30350	28600	10.4	0.41023182	0.570719931	0.83904891	Lin10_B.1.1.119	11	8.71498189133473
TS7	27	21787	40560	4.9	0.141399946	0.145570768	0.169326322	Lin10_B.1.1.119	6	6.25612225589818
TS8	28	21011	44720	6.7	0.204410797	0.348866736	0.708878021	Lin10_B.1.1.119	23	6.03329438282814
TS9	29	12737	40560	3.5	0	0	0.256624065	Lin10_B.1.1.119	2	3.65742090115092
TS1	1	17202	21320	14.7	0.996704719	0.996704719	1	Lin35_B.1.1.309	1	2.79812240860187
TS10	2	37073	25480	8.1	0.303342391	0.344402174	0.705298913	Lin35_B.1.1.309	5	6.03039135298785
TS11	3	11945	33280	4.2	0	0	0.387159533	Lin35_B.1.1.309	2	1.9430050093448
TS12	4	22514	31720	7.1	0.069538927	0.329687431	0.723267085	Lin35_B.1.1.309	1	3.66218625202083
TS13	5	10369	24960	8.2	0.160100251	0.632781955	0.997092732	Lin35_B.1.1.309	0	1.68664871845092
TS14	6	17627	26520	5.4	0.077273763	0.077273763	0.357362662	Lin35_B.1.1.309	0	2.86725402258023
TS15	7	12802	43160	4.2	0	0	0.117601427	Lin35_B.1.1.309	3	2.08240687564941
TS16	8	10449	40040	4.8	0	0	0.00105546	Lin35_B.1.1.309	1	1.69966172814097
TS17	9	45119	29120	7.1	0.163224844	0.203724743	0.512107643	Lin35_B.1.1.309	15	7.33917480256409
TS18	10	24877	22880	9.5	0.421719157	0.421719157	0.663742085	Lin35_B.1.1.309	6	4.04655802574053
TS19	11	37115	27560	8.7	0.379701782	0.489147141	0.734138647	Lin35_B.1.1.309	10	6.03722318307512
TS2	12	773	21320	17.4	1	1	1	Lin35_B.1.1.309	0	0.125738206130057
TS20	13	20737	32760	9.4	0.22915356	0.379422156	0.542612399	Lin35_B.1.1.309	5	3.37313477428072
TS21	14	12670	45760	5.5	0.003928801	0.00408916	0.307168056	Lin35_B.1.1.309	2	2.06093540966083
TS22	15	8506	45760	4.2	0	0	0.042022628	Lin35_B.1.1.309	2	1.383608255294
TS23	16	30225	31720	7.5	0.119771172	0.311398433	0.675440627	Lin35_B.1.1.309	7	4.91647772352002
TS24	17	21840	21320	11.7	0.629774286	0.847904083	0.945092874	Lin35_B.1.1.309	0	3.55255164538221
TS25	18	38827	26520	8.9	0.392246737	0.513543609	0.763414129	Lin35_B.1.1.309	2	6.31570159044208
TS26	19	25450	37960	8.4	0.203658971	0.397497327	0.618342375	Lin35_B.1.1.309	2	4.13976370764547
TS27	20	12327	24960	5.7	0.207004019	0.321659969	0.607397687	Lin35_B.1.1.309	0	2.00514213061476
TS28	21	5277	32760	6.1	0.001316284	0.662091012	0.666603986	Lin35_B.1.1.309	1	0.858370651679574
TS29	22	6266	26000	7.6	0.002222222	0.471111111	1	Lin35_B.1.1.309	0	1.01924398397275
TS3	23	29653	23920	15.7	0.949201791	0.999829077	0.999829077	Lin35_B.1.1.309	4	4.8234347042362
TS4	24	17229	21320	14	0.78881292	0.869209006	0.986148768	Lin35_B.1.1.309	1	2.80251429937225
TS5	25	39717	28080	8.1	0.132657984	0.247949831	0.528575418	Lin35_B.1.1.309	9	6.46047132324382
TS6	26	30350	28600	10.4	0.41023182	0.570719931	0.83904891	Lin35_B.1.1.309	5	4.93681055116071
TS7	27	21787	40560	4.9	0.141399946	0.145570768	0.169326322	Lin35_B.1.1.309	7	3.54393052646255
TS8	28	21011	44720	6.7	0.204410797	0.348866736	0.708878021	Lin35_B.1.1.309	5	3.41770433246912
TS9	29	12737	40560	3.5	0	0	0.256624065	Lin35_B.1.1.309	2	2.07183380527624
TS1	1	17202	21320	14.7	0.996704719	0.996704719	1	Lin37_B.1.1.315	7	7.36648552468654
TS10	2	37073	25480	8.1	0.303342391	0.344402174	0.705298913	Lin37_B.1.1.315	9	15.8759282558251
TS11	3	11945	33280	4.2	0	0	0.387159533	Lin37_B.1.1.315	1	5.11525808582611
TS12	4	22514	31720	7.1	0.069538927	0.329687431	0.723267085	Lin37_B.1.1.315	2	9.64126584715689
TS13	5	10369	24960	8.2	0.160100251	0.632781955	0.997092732	Lin37_B.1.1.315	4	4.44036091184018
TS14	6	17627	26520	5.4	0.077273763	0.077273763	0.357362662	Lin37_B.1.1.315	2	7.54848507985407
TS15	7	12802	43160	4.2	0	0	0.117601427	Lin37_B.1.1.315	1	5.48225483589333
TS16	8	10449	40040	4.8	0	0	0.00105546	Lin37_B.1.1.315	1	4.47461965163642
TS17	9	45119	29120	7.1	0.163224844	0.203724743	0.512107643	Lin37_B.1.1.315	22	19.321501010832
TS18	10	24877	22880	9.5	0.421719157	0.421719157	0.663742085	Lin37_B.1.1.315	9	10.6531833738883
TS19	11	37115	27560	8.7	0.379701782	0.489147141	0.734138647	Lin37_B.1.1.315	25	15.8939140942182
TS2	12	773	21320	17.4	1	1	1	Lin37_B.1.1.315	0	0.331025073281171
TS20	13	20737	32760	9.4	0.22915356	0.379422156	0.542612399	Lin37_B.1.1.315	11	8.88029358943291
TS21	14	12670	45760	5.5	0.003928801	0.00408916	0.307168056	Lin37_B.1.1.315	5	5.42572791522954
TS22	15	8506	45760	4.2	0	0	0.042022628	Lin37_B.1.1.315	4	3.64256050883524
TS23	16	30225	31720	7.5	0.119771172	0.311398433	0.675440627	Lin37_B.1.1.315	12	12.943380129267
TS24	17	21840	21320	11.7	0.629774286	0.847904083	0.945092874	Lin37_B.1.1.315	16	9.35263596437357
TS25	18	38827	26520	8.9	0.392246737	0.513543609	0.763414129	Lin37_B.1.1.315	19	16.6270511258577
TS26	19	25450	37960	8.4	0.203658971	0.397497327	0.618342375	Lin37_B.1.1.315	14	10.8985615976789
TS27	20	12327	24960	5.7	0.207004019	0.321659969	0.607397687	Lin37_B.1.1.315	10	5.27884356835316
TS28	21	5277	32760	6.1	0.001316284	0.662091012	0.666603986	Lin37_B.1.1.315	2	2.25979212380949
TS29	22	6266	26000	7.6	0.002222222	0.471111111	1	Lin37_B.1.1.315	2	2.68331579454051
TS3	23	29653	23920	15.7	0.949201791	0.999829077	0.999829077	Lin37_B.1.1.315	14	12.6984301397239
TS4	24	17229	21320	14	0.78881292	0.869209006	0.986148768	Lin37_B.1.1.315	13	7.37804784936777
TS5	25	39717	28080	8.1	0.132657984	0.247949831	0.528575418	Lin37_B.1.1.315	12	17.0081796060909
TS6	26	30350	28600	10.4	0.41023182	0.570719931	0.83904891	Lin37_B.1.1.315	10	12.9969094101986
TS7	27	21787	40560	4.9	0.141399946	0.145570768	0.169326322	Lin37_B.1.1.315	15	9.32993954925856
TS8	28	21011	44720	6.7	0.204410797	0.348866736	0.708878021	Lin37_B.1.1.315	14	8.99762977323503
TS9	29	12737	40560	3.5	0	0	0.256624065	Lin37_B.1.1.315	2	5.45441960980889
TS1	1	17202	21320	14.7	0.996704719	0.996704719	1	Lin39_B.1.1.37	1	1.82734524643387
TS10	2	37073	25480	8.1	0.303342391	0.344402174	0.705298913	Lin39_B.1.1.37	2	3.93821476113492
TS11	3	11945	33280	4.2	0	0	0.387159533	Lin39_B.1.1.37	0	1.26890123059252
TS12	4	22514	31720	7.1	0.069538927	0.329687431	0.723267085	Lin39_B.1.1.37	1	2.39163183805442
TS13	5	10369	24960	8.2	0.160100251	0.632781955	0.997092732	Lin39_B.1.1.37	0	1.1014848773557
TS14	6	17627	26520	5.4	0.077273763	0.077273763	0.357362662	Lin39_B.1.1.37	0	1.87249242290954
TS15	7	12802	43160	4.2	0	0	0.117601427	Lin39_B.1.1.37	0	1.35993918409757
TS16	8	10449	40040	4.8	0	0	0.00105546	Lin39_B.1.1.37	2	1.10998316939818
TS17	9	45119	29120	7.1	0.163224844	0.203724743	0.512107643	Lin39_B.1.1.37	6	4.79293048330716
TS18	10	24877	22880	9.5	0.421719157	0.421719157	0.663742085	Lin39_B.1.1.37	6	2.64265013925912
TS19	11	37115	27560	8.7	0.379701782	0.489147141	0.734138647	Lin39_B.1.1.37	3	3.94267636445722
TS2	12	773	21320	17.4	1	1	1	Lin39_B.1.1.37	0	0.0821147468604454
TS20	13	20737	32760	9.4	0.22915356	0.379422156	0.542612399	Lin39_B.1.1.37	3	2.20286352606088
TS21	14	12670	45760	5.5	0.003928801	0.00408916	0.307168056	Lin39_B.1.1.37	3	1.34591700222748
TS22	15	8506	45760	4.2	0	0	0.042022628	Lin39_B.1.1.37	0	0.903580901416493
TS23	16	30225	31720	7.5	0.119771172	0.311398433	0.675440627	Lin39_B.1.1.37	1	3.21076096229879
TS24	17	21840	21320	11.7	0.629774286	0.847904083	0.945092874	Lin39_B.1.1.37	1	2.32003372759654
TS25	18	38827	26520	8.9	0.392246737	0.513543609	0.763414129	Lin39_B.1.1.37	6	4.12453981416625
TS26	19	25450	37960	8.4	0.203658971	0.397497327	0.618342375	Lin39_B.1.1.37	4	2.70351915601337
TS27	20	12327	24960	5.7	0.207004019	0.321659969	0.607397687	Lin39_B.1.1.37	2	1.30948057509536
TS28	21	5277	32760	6.1	0.001316284	0.662091012	0.666603986	Lin39_B.1.1.37	0	0.560568588851967
TS29	22	6266	26000	7.6	0.002222222	0.471111111	1	Lin39_B.1.1.37	1	0.665628724227104
TS3	23	29653	23920	15.7	0.949201791	0.999829077	0.999829077	Lin39_B.1.1.37	3	3.14999817419507
TS4	24	17229	21320	14	0.78881292	0.869209006	0.986148768	Lin39_B.1.1.37	3	1.83021341999821
TS5	25	39717	28080	8.1	0.132657984	0.247949831	0.528575418	Lin39_B.1.1.37	9	4.21908331313882
TS6	26	30350	28600	10.4	0.41023182	0.570719931	0.83904891	Lin39_B.1.1.37	2	3.22403954361516
TS7	27	21787	40560	4.9	0.141399946	0.145570768	0.169326322	Lin39_B.1.1.37	1	2.3144036091184
TS8	28	21011	44720	6.7	0.204410797	0.348866736	0.708878021	Lin39_B.1.1.37	2	2.23197017630636
TS9	29	12737	40560	3.5	0	0	0.256624065	Lin39_B.1.1.37	2	1.35303432181306
TS1	1	17202	21320	14.7	0.996704719	0.996704719	1	Lin45_B.1.1.7	1	4.51125857713362
TS10	2	37073	25480	8.1	0.303342391	0.344402174	0.705298913	Lin45_B.1.1.7	7	9.72246769155183
TS11	3	11945	33280	4.2	0	0	0.387159533	Lin45_B.1.1.7	0	3.13259991302529
TS12	4	22514	31720	7.1	0.069538927	0.329687431	0.723267085	Lin45_B.1.1.7	1	5.90434110019685
TS13	5	10369	24960	8.2	0.160100251	0.632781955	0.997092732	Lin45_B.1.1.7	1	2.71929079097189
TS14	6	17627	26520	5.4	0.077273763	0.077273763	0.357362662	Lin45_B.1.1.7	0	4.62271566905792
TS15	7	12802	43160	4.2	0	0	0.117601427	Lin45_B.1.1.7	0	3.35734986074088
TS16	8	10449	40040	4.8	0	0	0.00105546	Lin45_B.1.1.7	0	2.74027094945176
TS17	9	45119	29120	7.1	0.163224844	0.203724743	0.512107643	Lin45_B.1.1.7	9	11.8325471306646
TS18	10	24877	22880	9.5	0.421719157	0.421719157	0.663742085	Lin45_B.1.1.7	6	6.52404253129596
TS19	11	37115	27560	8.7	0.379701782	0.489147141	0.734138647	Lin45_B.1.1.7	14	9.73348227475377
TS2	12	773	21320	17.4	1	1	1	Lin45_B.1.1.7	0	0.202720781311725
TS20	13	20737	32760	9.4	0.22915356	0.379422156	0.542612399	Lin45_B.1.1.7	10	5.43831932996279
TS21	14	12670	45760	5.5	0.003928801	0.00408916	0.307168056	Lin45_B.1.1.7	1	3.3227325992491
TS22	15	8506	45760	4.2	0	0	0.042022628	Lin45_B.1.1.7	4	2.23071535037197
TS23	16	30225	31720	7.5	0.119771172	0.311398433	0.675440627	Lin45_B.1.1.7	2	7.92656612567513
TS24	17	21840	21320	11.7	0.629774286	0.847904083	0.945092874	Lin45_B.1.1.7	6	5.72758326500397
TS25	18	38827	26520	8.9	0.392246737	0.513543609	0.763414129	Lin45_B.1.1.7	27	10.1824576662229
TS26	19	25450	37960	8.4	0.203658971	0.397497327	0.618342375	Lin45_B.1.1.7	16	6.67431291640801
TS27	20	12327	24960	5.7	0.207004019	0.321659969	0.607397687	Lin45_B.1.1.7	2	3.23278016976666
TS28	21	5277	32760	6.1	0.001316284	0.662091012	0.666603986	Lin45_B.1.1.7	2	1.38390370372829
TS29	22	6266	26000	7.6	0.002222222	0.471111111	1	Lin45_B.1.1.7	4	1.64327091293566
TS3	23	29653	23920	15.7	0.949201791	0.999829077	0.999829077	Lin45_B.1.1.7	8	7.77655799254408
TS4	24	17229	21320	14	0.78881292	0.869209006	0.986148768	Lin45_B.1.1.7	5	4.51833938062057
TS5	25	39717	28080	8.1	0.132657984	0.247949831	0.528575418	Lin45_B.1.1.7	9	10.4158619293115
TS6	26	30350	28600	10.4	0.41023182	0.570719931	0.83904891	Lin45_B.1.1.7	8	7.95934762329993
TS7	27	21787	40560	4.9	0.141399946	0.145570768	0.169326322	Lin45_B.1.1.7	7	5.71368391001105
TS8	28	21011	44720	6.7	0.204410797	0.348866736	0.708878021	Lin45_B.1.1.7	6	5.51017637275633
TS9	29	12737	40560	3.5	0	0	0.256624065	Lin45_B.1.1.7	2	3.34030348197599
TS1	1	17202	21320	14.7	0.996704719	0.996704719	1	Lin51_B.1.177	21	24.440742671053
TS10	2	37073	25480	8.1	0.303342391	0.344402174	0.705298913	Lin51_B.1.177	48	52.6736224301796
TS11	3	11945	33280	4.2	0	0	0.387159533	Lin51_B.1.177	16	16.971553959175
TS12	4	22514	31720	7.1	0.069538927	0.329687431	0.723267085	Lin51_B.1.177	24	31.9880758339779
TS13	5	10369	24960	8.2	0.160100251	0.632781955	0.997092732	Lin51_B.1.177	5	14.7323602346325
TS14	6	17627	26520	5.4	0.077273763	0.077273763	0.357362662	Lin51_B.1.177	27	25.0445861564151
TS15	7	12802	43160	4.2	0	0	0.117601427	Lin51_B.1.177	13	18.189186587305
TS16	8	10449	40040	4.8	0	0	0.00105546	Lin51_B.1.177	12	14.8460248907007
TS17	9	45119	29120	7.1	0.163224844	0.203724743	0.512107643	Lin51_B.1.177	46	64.1054452142333
TS18	10	24877	22880	9.5	0.421719157	0.421719157	0.663742085	Lin51_B.1.177	45	35.3454456125908
TS19	11	37115	27560	8.7	0.379701782	0.489147141	0.734138647	Lin51_B.1.177	60	52.7332963746153
TS2	12	773	21320	17.4	1	1	1	Lin51_B.1.177	4	1.09828473925846
TS20	13	20737	32760	9.4	0.22915356	0.379422156	0.542612399	Lin51_B.1.177	29	29.4632996610642
TS21	14	12670	45760	5.5	0.003928801	0.00408916	0.307168056	Lin51_B.1.177	11	18.0016399047926
TS22	15	8506	45760	4.2	0	0	0.042022628	Lin51_B.1.177	8	12.0853945564456
TS23	16	30225	31720	7.5	0.119771172	0.311398433	0.675440627	Lin51_B.1.177	57	42.9439278707463
TS24	17	21840	21320	11.7	0.629774286	0.847904083	0.945092874	Lin51_B.1.177	35	31.0304511066038
TS25	18	38827	26520	8.9	0.392246737	0.513543609	0.763414129	Lin51_B.1.177	54	55.1657200144737
TS26	19	25450	37960	8.4	0.203658971	0.397497327	0.618342375	Lin51_B.1.177	35	36.1595687116788
TS27	20	12327	24960	5.7	0.207004019	0.321659969	0.607397687	Lin51_B.1.177	14	17.5143026919004
TS28	21	5277	32760	6.1	0.001316284	0.662091012	0.666603986	Lin51_B.1.177	5	7.49760487589506
TS29	22	6266	26000	7.6	0.002222222	0.471111111	1	Lin51_B.1.177	11	8.90278418653751
TS3	23	29653	23920	15.7	0.949201791	0.999829077	0.999829077	Lin51_B.1.177	38	42.131225579859
TS4	24	17229	21320	14	0.78881292	0.869209006	0.986148768	Lin51_B.1.177	62	24.479104492476
TS5	25	39717	28080	8.1	0.132657984	0.247949831	0.528575418	Lin51_B.1.177	63	56.4302393132318
TS6	26	30350	28600	10.4	0.41023182	0.570719931	0.83904891	Lin51_B.1.177	43	43.1215288958528
TS7	27	21787	40560	4.9	0.141399946	0.145570768	0.169326322	Lin51_B.1.177	27	30.9551482719586
TS8	28	21011	44720	6.7	0.204410797	0.348866736	0.708878021	Lin51_B.1.177	29	29.8526011080976
TS9	29	12737	40560	3.5	0	0	0.256624065	Lin51_B.1.177	14	18.0968340542496
TS1	1	17202	21320	14.7	0.996704719	0.996704719	1	Lin52_B.1.177.10	2	2.68391333069975
TS10	2	37073	25480	8.1	0.303342391	0.344402174	0.705298913	Lin52_B.1.177.10	2	5.78425293041691
TS11	3	11945	33280	4.2	0	0	0.387159533	Lin52_B.1.177.10	0	1.86369868243277
TS12	4	22514	31720	7.1	0.069538927	0.329687431	0.723267085	Lin52_B.1.177.10	1	3.51270926214243
TS13	5	10369	24960	8.2	0.160100251	0.632781955	0.997092732	Lin52_B.1.177.10	0	1.61780591361619
TS14	6	17627	26520	5.4	0.077273763	0.077273763	0.357362662	Lin52_B.1.177.10	0	2.75022324614838
TS15	7	12802	43160	4.2	0	0	0.117601427	Lin52_B.1.177.10	0	1.99741067664331
TS16	8	10449	40040	4.8	0	0	0.00105546	Lin52_B.1.177.10	0	1.63028778005358
TS17	9	45119	29120	7.1	0.163224844	0.203724743	0.512107643	Lin52_B.1.177.10	19	7.0396166473574
TS18	10	24877	22880	9.5	0.421719157	0.421719157	0.663742085	Lin52_B.1.177.10	3	3.88139239203683
TS19	11	37115	27560	8.7	0.379701782	0.489147141	0.734138647	Lin52_B.1.177.10	6	5.79080591029654
TS2	12	773	21320	17.4	1	1	1	Lin52_B.1.177.10	0	0.120606034451279
TS20	13	20737	32760	9.4	0.22915356	0.379422156	0.542612399	Lin52_B.1.177.10	3	3.23545580390191
TS21	14	12670	45760	5.5	0.003928801	0.00408916	0.307168056	Lin52_B.1.177.10	2	1.97681559702161
TS22	15	8506	45760	4.2	0	0	0.042022628	Lin52_B.1.177.10	2	1.32713444895547
TS23	16	30225	31720	7.5	0.119771172	0.311398433	0.675440627	Lin52_B.1.177.10	5	4.71580516337634
TS24	17	21840	21320	11.7	0.629774286	0.847904083	0.945092874	Lin52_B.1.177.10	9	3.40754953740742
TS25	18	38827	26520	8.9	0.392246737	0.513543609	0.763414129	Lin52_B.1.177.10	14	6.05791785205669
TS26	19	25450	37960	8.4	0.203658971	0.397497327	0.618342375	Lin52_B.1.177.10	11	3.97079376039464
TS27	20	12327	24960	5.7	0.207004019	0.321659969	0.607397687	Lin52_B.1.177.10	3	1.92329959467131
TS28	21	5277	32760	6.1	0.001316284	0.662091012	0.666603986	Lin52_B.1.177.10	0	0.823335114876327
TS29	22	6266	26000	7.6	0.002222222	0.471111111	1	Lin52_B.1.177.10	0	0.977642188708558
TS3	23	29653	23920	15.7	0.949201791	0.999829077	0.999829077	Lin52_B.1.177.10	4	4.62655981834901
TS4	24	17229	21320	14	0.78881292	0.869209006	0.986148768	Lin52_B.1.177.10	4	2.68812596062237
TS5	25	39717	28080	8.1	0.132657984	0.247949831	0.528575418	Lin52_B.1.177.10	2	6.19677861617265
TS6	26	30350	28600	10.4	0.41023182	0.570719931	0.83904891	Lin52_B.1.177.10	0	4.73530807968477
TS7	27	21787	40560	4.9	0.141399946	0.145570768	0.169326322	Lin52_B.1.177.10	0	3.39928030089265
TS8	28	21011	44720	6.7	0.204410797	0.348866736	0.708878021	Lin52_B.1.177.10	1	3.27820619644997
TS9	29	12737	40560	3.5	0	0	0.256624065	Lin52_B.1.177.10	1	1.98726916016293
