# Supplementary material for: Spatial and temporal epidemiology of SARS-CoV-2 virus lineages in Teesside, UK, in 2020: effects of socio-economic deprivation, weather, and lockdown on lineage dynamics
Source: Peer Community J. Author manuscript; Available in PMC 2024 Sep 23. (PMC7616629; doi:10.24072/pcjournal.461)
Supplement: Supplementary file: main dataset and code (compressed) [file EMS198536-supplement-Supplementary_file__main_dataset_and_code__compressed_.zip › Covid-19-Teesside-main/Data/Analysis/PC_Week-First-Last_Lineage_Space-time_long.csv]

Postcode	Week	PC_num	Poptot	income	unem	Lineage	Obs_cases	Exp_cases	Temperature	Rainfall	Temperature_Lag1	Rain_Lag1	Temperature_Lag2	Rain_Lag2	Lockdown_1	Lockdown_2	Eat_out	Tier_2	Tier_3	Lockdown_1_Lag1	Lockdown_2_Lag1	Eat_out_Lag1	Tier_2_Lag1	Tier_3_Lag1	Lockdown_1_Lag2	Lockdown_2_Lag2	Eat_out_Lag2	Tier_2_Lag2	Tier_3_Lag2	DEC_10	DEC_20	DEC_50	PC_num2	Week2	Week1_per_lin	First_cases	Second_cases
TS1	10	1	17202	21320	14.7	Total_cases	0	0.0285522694755292	4.71930438842204	0.2	4.18172268907563	2.22857142857143	6.46218487394958	3.42857142857143	0	0	0	0	0	0	0	0	0	0	0	0	0	0	0	0.996704719	0.996704719	1	1	10	1	25	0
TS10	10	2	37073	25480	8.1	Total_cases	0	0.0615346056427331	4.71930438842204	0.2	4.18172268907563	2.22857142857143	6.46218487394958	3.42857142857143	0	0	0	0	0	0	0	0	0	0	0	0	0	0	0	0.303342391	0.344402174	0.705298913	2	10	1	18	0
TS11	10	3	11945	33280	4.2	Total_cases	0	0.0198265817280082	4.71930438842204	0.2	4.18172268907563	2.22857142857143	6.46218487394958	3.42857142857143	0	0	0	0	0	0	0	0	0	0	0	0	0	0	0	0	0	0.387159533	3	10	1	4	0
TS12	10	4	22514	31720	7.1	Total_cases	0	0.0373692474696003	4.71930438842204	0.2	4.18172268907563	2.22857142857143	6.46218487394958	3.42857142857143	0	0	0	0	0	0	0	0	0	0	0	0	0	0	0	0.069538927	0.329687431	0.723267085	4	10	1	6	0
TS13	10	5	10369	24960	8.2	Total_cases	0	0.0172107012086829	4.71930438842204	0.2	4.18172268907563	2.22857142857143	6.46218487394958	3.42857142857143	0	0	0	0	0	0	0	0	0	0	0	0	0	0	0	0.160100251	0.632781955	0.997092732	5	10	1	1	0
TS14	10	6	17627	26520	5.4	Total_cases	0	0.0292576941079615	4.71930438842204	0.2	4.18172268907563	2.22857142857143	6.46218487394958	3.42857142857143	0	0	0	0	0	0	0	0	0	0	0	0	0	0	0	0.077273763	0.077273763	0.357362662	6	10	1	13	0
TS15	10	7	12802	43160	4.2	Total_cases	0	0.0212490497515245	4.71930438842204	0.2	4.18172268907563	2.22857142857143	6.46218487394958	3.42857142857143	0	0	0	0	0	0	0	0	0	0	0	0	0	0	0	0	0	0.117601427	7	10	1	1	0
TS16	10	8	10449	40040	4.8	Total_cases	0	0.0173434870218466	4.71930438842204	0.2	4.18172268907563	2.22857142857143	6.46218487394958	3.42857142857143	0	0	0	0	0	0	0	0	0	0	0	0	0	0	0	0	0	0.00105546	8	10	1	1	0
TS17	10	9	45119	29120	7.1	Total_cases	0	0.0748895388016744	4.71930438842204	0.2	4.18172268907563	2.22857142857143	6.46218487394958	3.42857142857143	0	0	0	0	0	0	0	0	0	0	0	0	0	0	0	0.163224844	0.203724743	0.512107643	9	10	1	6	0
TS18	10	10	24877	22880	9.5	Total_cases	0	0.0412914084259238	4.71930438842204	0.2	4.18172268907563	2.22857142857143	6.46218487394958	3.42857142857143	0	0	0	0	0	0	0	0	0	0	0	0	0	0	0	0.421719157	0.421719157	0.663742085	10	10	1	3	0
TS19	10	11	37115	27560	8.7	Total_cases	0	0.0616043181946441	4.71930438842204	0.2	4.18172268907563	2.22857142857143	6.46218487394958	3.42857142857143	0	0	0	0	0	0	0	0	0	0	0	0	0	0	0	0.379701782	0.489147141	0.734138647	11	10	1	6	0
TS2	10	12	773	21320	17.4	Total_cases	0	0.00128304291969446	4.71930438842204	0.2	4.18172268907563	2.22857142857143	6.46218487394958	3.42857142857143	0	0	0	0	0	0	0	0	0	0	0	0	0	0	0	1	1	1	12	10	1	0	0
TS20	10	13	20737	32760	9.4	Total_cases	0	0.0344197425947012	4.71930438842204	0.2	4.18172268907563	2.22857142857143	6.46218487394958	3.42857142857143	0	0	0	0	0	0	0	0	0	0	0	0	0	0	0	0.22915356	0.379422156	0.542612399	13	10	1	2	0
TS21	10	14	12670	45760	5.5	Total_cases	0	0.0210299531598044	4.71930438842204	0.2	4.18172268907563	2.22857142857143	6.46218487394958	3.42857142857143	0	0	0	0	0	0	0	0	0	0	0	0	0	0	0	0.003928801	0.00408916	0.307168056	14	10	1	1	0
TS22	10	15	8506	45760	4.2	Total_cases	1	0.0141184515846327	4.71930438842204	0.2	4.18172268907563	2.22857142857143	6.46218487394958	3.42857142857143	0	0	0	0	0	0	0	0	0	0	0	0	0	0	0	0	0	0.042022628	15	10	1	3	0
TS23	10	16	30225	31720	7.5	Total_cases	0	0.0501681400359186	4.71930438842204	0.2	4.18172268907563	2.22857142857143	6.46218487394958	3.42857142857143	0	0	0	0	0	0	0	0	0	0	0	0	0	0	0	0.119771172	0.311398433	0.675440627	16	10	1	1	0
TS24	10	17	21840	21320	11.7	Total_cases	0	0.036250526993696	4.71930438842204	0.2	4.18172268907563	2.22857142857143	6.46218487394958	3.42857142857143	0	0	0	0	0	0	0	0	0	0	0	0	0	0	0	0.629774286	0.847904083	0.945092874	17	10	1	1	0
TS25	10	18	38827	26520	8.9	Total_cases	0	0.0644459345963477	4.71930438842204	0.2	4.18172268907563	2.22857142857143	6.46218487394958	3.42857142857143	0	0	0	0	0	0	0	0	0	0	0	0	0	0	0	0.392246737	0.513543609	0.763414129	18	10	1	5	0
TS26	10	19	25450	37960	8.4	Total_cases	0	0.0422424868127089	4.71930438842204	0.2	4.18172268907563	2.22857142857143	6.46218487394958	3.42857142857143	0	0	0	0	0	0	0	0	0	0	0	0	0	0	0	0.203658971	0.397497327	0.618342375	19	10	1	3	0
TS27	10	20	12327	24960	5.7	Total_cases	0	0.020460633985865	4.71930438842204	0.2	4.18172268907563	2.22857142857143	6.46218487394958	3.42857142857143	0	0	0	0	0	0	0	0	0	0	0	0	0	0	0	0.207004019	0.321659969	0.607397687	20	10	1	1	0
TS28	10	21	5277	32760	6.1	Total_cases	0	0.00875888420081198	4.71930438842204	0.2	4.18172268907563	2.22857142857143	6.46218487394958	3.42857142857143	0	0	0	0	0	0	0	0	0	0	0	0	0	0	0	0.001316284	0.662091012	0.666603986	21	10	1	0	0
TS29	10	22	6266	26000	7.6	Total_cases	0	0.0104004488160485	4.71930438842204	0.2	4.18172268907563	2.22857142857143	6.46218487394958	3.42857142857143	0	0	0	0	0	0	0	0	0	0	0	0	0	0	0	0.002222222	0.471111111	1	22	10	1	0	0
TS3	10	23	29653	23920	15.7	Total_cases	0	0.049218721471798	4.71930438842204	0.2	4.18172268907563	2.22857142857143	6.46218487394958	3.42857142857143	0	0	0	0	0	0	0	0	0	0	0	0	0	0	0	0.949201791	0.999829077	0.999829077	23	10	1	34	0
TS4	10	24	17229	21320	14	Total_cases	0	0.028597084687472	4.71930438842204	0.2	4.18172268907563	2.22857142857143	6.46218487394958	3.42857142857143	0	0	0	0	0	0	0	0	0	0	0	0	0	0	0	0.78881292	0.869209006	0.986148768	24	10	1	17	0
TS5	10	25	39717	28080	8.1	Total_cases	0	0.0659231767677941	4.71930438842204	0.2	4.18172268907563	2.22857142857143	6.46218487394958	3.42857142857143	0	0	0	0	0	0	0	0	0	0	0	0	0	0	0	0.132657984	0.247949831	0.528575418	25	10	1	25	0
TS6	10	26	30350	28600	10.4	Total_cases	0	0.0503756178689869	4.71930438842204	0.2	4.18172268907563	2.22857142857143	6.46218487394958	3.42857142857143	0	0	0	0	0	0	0	0	0	0	0	0	0	0	0	0.41023182	0.570719931	0.83904891	26	10	1	15	0
TS7	10	27	21787	40560	4.9	Total_cases	0	0.036162556392475	4.71930438842204	0.2	4.18172268907563	2.22857142857143	6.46218487394958	3.42857142857143	0	0	0	0	0	0	0	0	0	0	0	0	0	0	0	0.141399946	0.145570768	0.169326322	27	10	1	10	0
TS8	10	28	21011	44720	6.7	Total_cases	0	0.0348745340047869	4.71930438842204	0.2	4.18172268907563	2.22857142857143	6.46218487394958	3.42857142857143	0	0	0	0	0	0	0	0	0	0	0	0	0	0	0	0.204410797	0.348866736	0.708878021	28	10	1	27	0
TS9	10	29	12737	40560	3.5	Total_cases	0	0.021141161278329	4.71930438842204	0.2	4.18172268907563	2.22857142857143	6.46218487394958	3.42857142857143	0	0	0	0	0	0	0	0	0	0	0	0	0	0	0	0	0	0.256624065	29	10	1	5	0
TS1	11	1	17202	21320	14.7	Total_cases	0	0.0856568084265877	7.44012605042017	1.25714285714286	4.71930438842204	0.2	4.18172268907563	2.22857142857143	0	0	0	0	0	0	0	0	0	0	0	0	0	0	0	0.996704719	0.996704719	1	1	11	2	25	0
TS10	11	2	37073	25480	8.1	Total_cases	0	0.184603816928199	7.44012605042017	1.25714285714286	4.71930438842204	0.2	4.18172268907563	2.22857142857143	0	0	0	0	0	0	0	0	0	0	0	0	0	0	0	0.303342391	0.344402174	0.705298913	2	11	2	18	0
TS11	11	3	11945	33280	4.2	Total_cases	0	0.0594797451840245	7.44012605042017	1.25714285714286	4.71930438842204	0.2	4.18172268907563	2.22857142857143	0	0	0	0	0	0	0	0	0	0	0	0	0	0	0	0	0	0.387159533	3	11	2	4	0
TS12	11	4	22514	31720	7.1	Total_cases	0	0.112107742408801	7.44012605042017	1.25714285714286	4.71930438842204	0.2	4.18172268907563	2.22857142857143	0	0	0	0	0	0	0	0	0	0	0	0	0	0	0	0.069538927	0.329687431	0.723267085	4	11	2	6	0
TS13	11	5	10369	24960	8.2	Total_cases	0	0.0516321036260486	7.44012605042017	1.25714285714286	4.71930438842204	0.2	4.18172268907563	2.22857142857143	0	0	0	0	0	0	0	0	0	0	0	0	0	0	0	0.160100251	0.632781955	0.997092732	5	11	2	1	0
TS14	11	6	17627	26520	5.4	Total_cases	0	0.0877730823238845	7.44012605042017	1.25714285714286	4.71930438842204	0.2	4.18172268907563	2.22857142857143	0	0	0	0	0	0	0	0	0	0	0	0	0	0	0	0.077273763	0.077273763	0.357362662	6	11	2	13	0
TS15	11	7	12802	43160	4.2	Total_cases	0	0.0637471492545736	7.44012605042017	1.25714285714286	4.71930438842204	0.2	4.18172268907563	2.22857142857143	0	0	0	0	0	0	0	0	0	0	0	0	0	0	0	0	0	0.117601427	7	11	2	1	0
TS16	11	8	10449	40040	4.8	Total_cases	0	0.0520304610655398	7.44012605042017	1.25714285714286	4.71930438842204	0.2	4.18172268907563	2.22857142857143	0	0	0	0	0	0	0	0	0	0	0	0	0	0	0	0	0	0.00105546	8	11	2	1	0
TS17	11	9	45119	29120	7.1	Total_cases	1	0.224668616405023	7.44012605042017	1.25714285714286	4.71930438842204	0.2	4.18172268907563	2.22857142857143	0	0	0	0	0	0	0	0	0	0	0	0	0	0	0	0.163224844	0.203724743	0.512107643	9	11	2	6	0
TS18	11	10	24877	22880	9.5	Total_cases	0	0.123874225277771	7.44012605042017	1.25714285714286	4.71930438842204	0.2	4.18172268907563	2.22857142857143	0	0	0	0	0	0	0	0	0	0	0	0	0	0	0	0.421719157	0.421719157	0.663742085	10	11	2	3	0
TS19	11	11	37115	27560	8.7	Total_cases	0	0.184812954583932	7.44012605042017	1.25714285714286	4.71930438842204	0.2	4.18172268907563	2.22857142857143	0	0	0	0	0	0	0	0	0	0	0	0	0	0	0	0.379701782	0.489147141	0.734138647	11	11	2	6	0
TS2	11	12	773	21320	17.4	Total_cases	0	0.00384912875908338	7.44012605042017	1.25714285714286	4.71930438842204	0.2	4.18172268907563	2.22857142857143	0	0	0	0	0	0	0	0	0	0	0	0	0	0	0	1	1	1	12	11	2	0	0
TS20	11	13	20737	32760	9.4	Total_cases	0	0.103259227784104	7.44012605042017	1.25714285714286	4.71930438842204	0.2	4.18172268907563	2.22857142857143	0	0	0	0	0	0	0	0	0	0	0	0	0	0	0	0.22915356	0.379422156	0.542612399	13	11	2	2	0
TS21	11	14	12670	45760	5.5	Total_cases	0	0.0630898594794132	7.44012605042017	1.25714285714286	4.71930438842204	0.2	4.18172268907563	2.22857142857143	0	0	0	0	0	0	0	0	0	0	0	0	0	0	0	0.003928801	0.00408916	0.307168056	14	11	2	1	0
TS22	11	15	8506	45760	4.2	Total_cases	2	0.0423553547538981	7.44012605042017	1.25714285714286	4.71930438842204	0.2	4.18172268907563	2.22857142857143	0	0	0	0	0	0	0	0	0	0	0	0	0	0	0	0	0	0.042022628	15	11	2	3	0
TS23	11	16	30225	31720	7.5	Total_cases	0	0.150504420107756	7.44012605042017	1.25714285714286	4.71930438842204	0.2	4.18172268907563	2.22857142857143	0	0	0	0	0	0	0	0	0	0	0	0	0	0	0	0.119771172	0.311398433	0.675440627	16	11	2	1	0
TS24	11	17	21840	21320	11.7	Total_cases	0	0.108751580981088	7.44012605042017	1.25714285714286	4.71930438842204	0.2	4.18172268907563	2.22857142857143	0	0	0	0	0	0	0	0	0	0	0	0	0	0	0	0.629774286	0.847904083	0.945092874	17	11	2	1	0
TS25	11	18	38827	26520	8.9	Total_cases	0	0.193337803789043	7.44012605042017	1.25714285714286	4.71930438842204	0.2	4.18172268907563	2.22857142857143	0	0	0	0	0	0	0	0	0	0	0	0	0	0	0	0.392246737	0.513543609	0.763414129	18	11	2	5	0
TS26	11	19	25450	37960	8.4	Total_cases	0	0.126727460438127	7.44012605042017	1.25714285714286	4.71930438842204	0.2	4.18172268907563	2.22857142857143	0	0	0	0	0	0	0	0	0	0	0	0	0	0	0	0.203658971	0.397497327	0.618342375	19	11	2	3	0
TS27	11	20	12327	24960	5.7	Total_cases	0	0.0613819019575949	7.44012605042017	1.25714285714286	4.71930438842204	0.2	4.18172268907563	2.22857142857143	0	0	0	0	0	0	0	0	0	0	0	0	0	0	0	0.207004019	0.321659969	0.607397687	20	11	2	1	0
TS28	11	21	5277	32760	6.1	Total_cases	0	0.026276652602436	7.44012605042017	1.25714285714286	4.71930438842204	0.2	4.18172268907563	2.22857142857143	0	0	0	0	0	0	0	0	0	0	0	0	0	0	0	0.001316284	0.662091012	0.666603986	21	11	2	0	0
TS29	11	22	6266	26000	7.6	Total_cases	0	0.0312013464481455	7.44012605042017	1.25714285714286	4.71930438842204	0.2	4.18172268907563	2.22857142857143	0	0	0	0	0	0	0	0	0	0	0	0	0	0	0	0.002222222	0.471111111	1	22	11	2	0	0
TS3	11	23	29653	23920	15.7	Total_cases	0	0.147656164415394	7.44012605042017	1.25714285714286	4.71930438842204	0.2	4.18172268907563	2.22857142857143	0	0	0	0	0	0	0	0	0	0	0	0	0	0	0	0.949201791	0.999829077	0.999829077	23	11	2	34	0
TS4	11	24	17229	21320	14	Total_cases	0	0.085791254062416	7.44012605042017	1.25714285714286	4.71930438842204	0.2	4.18172268907563	2.22857142857143	0	0	0	0	0	0	0	0	0	0	0	0	0	0	0	0.78881292	0.869209006	0.986148768	24	11	2	17	0
TS5	11	25	39717	28080	8.1	Total_cases	0	0.197769530303382	7.44012605042017	1.25714285714286	4.71930438842204	0.2	4.18172268907563	2.22857142857143	0	0	0	0	0	0	0	0	0	0	0	0	0	0	0	0.132657984	0.247949831	0.528575418	25	11	2	25	0
TS6	11	26	30350	28600	10.4	Total_cases	0	0.151126853606961	7.44012605042017	1.25714285714286	4.71930438842204	0.2	4.18172268907563	2.22857142857143	0	0	0	0	0	0	0	0	0	0	0	0	0	0	0	0.41023182	0.570719931	0.83904891	26	11	2	15	0
TS7	11	27	21787	40560	4.9	Total_cases	0	0.108487669177425	7.44012605042017	1.25714285714286	4.71930438842204	0.2	4.18172268907563	2.22857142857143	0	0	0	0	0	0	0	0	0	0	0	0	0	0	0	0.141399946	0.145570768	0.169326322	27	11	2	10	0
TS8	11	28	21011	44720	6.7	Total_cases	0	0.104623602014361	7.44012605042017	1.25714285714286	4.71930438842204	0.2	4.18172268907563	2.22857142857143	0	0	0	0	0	0	0	0	0	0	0	0	0	0	0	0.204410797	0.348866736	0.708878021	28	11	2	27	0
TS9	11	29	12737	40560	3.5	Total_cases	0	0.0634234838349871	7.44012605042017	1.25714285714286	4.71930438842204	0.2	4.18172268907563	2.22857142857143	0	0	0	0	0	0	0	0	0	0	0	0	0	0	0	0	0	0.256624065	29	11	2	5	0
TS1	12	1	17202	21320	14.7	Total_cases	1	0.314074964230822	7.0250350140056	0.257142857142857	7.44012605042017	1.25714285714286	4.71930438842204	0.2	0	0	0	0	0	0	0	0	0	0	0	0	0	0	0	0.996704719	0.996704719	1	1	12	3	25	0
TS10	12	2	37073	25480	8.1	Total_cases	1	0.676880662070064	7.0250350140056	0.257142857142857	7.44012605042017	1.25714285714286	4.71930438842204	0.2	0	0	0	0	0	0	0	0	0	0	0	0	0	0	0	0.303342391	0.344402174	0.705298913	2	12	3	18	0
TS11	12	3	11945	33280	4.2	Total_cases	0	0.21809239900809	7.0250350140056	0.257142857142857	7.44012605042017	1.25714285714286	4.71930438842204	0.2	0	0	0	0	0	0	0	0	0	0	0	0	0	0	0	0	0	0.387159533	3	12	3	4	0
TS12	12	4	22514	31720	7.1	Total_cases	1	0.411061722165604	7.0250350140056	0.257142857142857	7.44012605042017	1.25714285714286	4.71930438842204	0.2	0	0	0	0	0	0	0	0	0	0	0	0	0	0	0	0.069538927	0.329687431	0.723267085	4	12	3	6	0
TS13	12	5	10369	24960	8.2	Total_cases	0	0.189317713295512	7.0250350140056	0.257142857142857	7.44012605042017	1.25714285714286	4.71930438842204	0.2	0	0	0	0	0	0	0	0	0	0	0	0	0	0	0	0.160100251	0.632781955	0.997092732	5	12	3	1	0
TS14	12	6	17627	26520	5.4	Total_cases	0	0.321834635187577	7.0250350140056	0.257142857142857	7.44012605042017	1.25714285714286	4.71930438842204	0.2	0	0	0	0	0	0	0	0	0	0	0	0	0	0	0	0.077273763	0.077273763	0.357362662	6	12	3	13	0
TS15	12	7	12802	43160	4.2	Total_cases	0	0.23373954726677	7.0250350140056	0.257142857142857	7.44012605042017	1.25714285714286	4.71930438842204	0.2	0	0	0	0	0	0	0	0	0	0	0	0	0	0	0	0	0	0.117601427	7	12	3	1	0
TS16	12	8	10449	40040	4.8	Total_cases	0	0.190778357240312	7.0250350140056	0.257142857142857	7.44012605042017	1.25714285714286	4.71930438842204	0.2	0	0	0	0	0	0	0	0	0	0	0	0	0	0	0	0	0	0.00105546	8	12	3	1	0
TS17	12	9	45119	29120	7.1	Total_cases	2	0.823784926818419	7.0250350140056	0.257142857142857	7.44012605042017	1.25714285714286	4.71930438842204	0.2	0	0	0	0	0	0	0	0	0	0	0	0	0	0	0	0.163224844	0.203724743	0.512107643	9	12	3	6	0
TS18	12	10	24877	22880	9.5	Total_cases	0	0.454205492685162	7.0250350140056	0.257142857142857	7.44012605042017	1.25714285714286	4.71930438842204	0.2	0	0	0	0	0	0	0	0	0	0	0	0	0	0	0	0.421719157	0.421719157	0.663742085	10	12	3	3	0
TS19	12	11	37115	27560	8.7	Total_cases	0	0.677647500141085	7.0250350140056	0.257142857142857	7.44012605042017	1.25714285714286	4.71930438842204	0.2	0	0	0	0	0	0	0	0	0	0	0	0	0	0	0	0.379701782	0.489147141	0.734138647	11	12	3	6	0
TS2	12	12	773	21320	17.4	Total_cases	0	0.0141134721166391	7.0250350140056	0.257142857142857	7.44012605042017	1.25714285714286	4.71930438842204	0.2	0	0	0	0	0	0	0	0	0	0	0	0	0	0	0	1	1	1	12	12	3	0	0
TS20	12	13	20737	32760	9.4	Total_cases	0	0.378617168541713	7.0250350140056	0.257142857142857	7.44012605042017	1.25714285714286	4.71930438842204	0.2	0	0	0	0	0	0	0	0	0	0	0	0	0	0	0	0.22915356	0.379422156	0.542612399	13	12	3	2	0
TS21	12	14	12670	45760	5.5	Total_cases	0	0.231329484757848	7.0250350140056	0.257142857142857	7.44012605042017	1.25714285714286	4.71930438842204	0.2	0	0	0	0	0	0	0	0	0	0	0	0	0	0	0	0.003928801	0.00408916	0.307168056	14	12	3	1	0
TS22	12	15	8506	45760	4.2	Total_cases	1	0.15530296743096	7.0250350140056	0.257142857142857	7.44012605042017	1.25714285714286	4.71930438842204	0.2	0	0	0	0	0	0	0	0	0	0	0	0	0	0	0	0	0	0.042022628	15	12	3	3	0
TS23	12	16	30225	31720	7.5	Total_cases	0	0.551849540395104	7.0250350140056	0.257142857142857	7.44012605042017	1.25714285714286	4.71930438842204	0.2	0	0	0	0	0	0	0	0	0	0	0	0	0	0	0	0.119771172	0.311398433	0.675440627	16	12	3	1	0
TS24	12	17	21840	21320	11.7	Total_cases	0	0.398755796930656	7.0250350140056	0.257142857142857	7.44012605042017	1.25714285714286	4.71930438842204	0.2	0	0	0	0	0	0	0	0	0	0	0	0	0	0	0	0.629774286	0.847904083	0.945092874	17	12	3	1	0
TS25	12	18	38827	26520	8.9	Total_cases	0	0.708905280559825	7.0250350140056	0.257142857142857	7.44012605042017	1.25714285714286	4.71930438842204	0.2	0	0	0	0	0	0	0	0	0	0	0	0	0	0	0	0.392246737	0.513543609	0.763414129	18	12	3	5	0
TS26	12	19	25450	37960	8.4	Total_cases	0	0.464667354939798	7.0250350140056	0.257142857142857	7.44012605042017	1.25714285714286	4.71930438842204	0.2	0	0	0	0	0	0	0	0	0	0	0	0	0	0	0	0.203658971	0.397497327	0.618342375	19	12	3	3	0
TS27	12	20	12327	24960	5.7	Total_cases	0	0.225066973844514	7.0250350140056	0.257142857142857	7.44012605042017	1.25714285714286	4.71930438842204	0.2	0	0	0	0	0	0	0	0	0	0	0	0	0	0	0	0.207004019	0.321659969	0.607397687	20	12	3	1	0
TS28	12	21	5277	32760	6.1	Total_cases	0	0.0963477262089318	7.0250350140056	0.257142857142857	7.44012605042017	1.25714285714286	4.71930438842204	0.2	0	0	0	0	0	0	0	0	0	0	0	0	0	0	0	0.001316284	0.662091012	0.666603986	21	12	3	0	0
TS29	12	22	6266	26000	7.6	Total_cases	0	0.114404936976533	7.0250350140056	0.257142857142857	7.44012605042017	1.25714285714286	4.71930438842204	0.2	0	0	0	0	0	0	0	0	0	0	0	0	0	0	0	0.002222222	0.471111111	1	22	12	3	0	0
TS3	12	23	29653	23920	15.7	Total_cases	2	0.541405936189778	7.0250350140056	0.257142857142857	7.44012605042017	1.25714285714286	4.71930438842204	0.2	0	0	0	0	0	0	0	0	0	0	0	0	0	0	0	0.949201791	0.999829077	0.999829077	23	12	3	34	0
TS4	12	24	17229	21320	14	Total_cases	0	0.314567931562192	7.0250350140056	0.257142857142857	7.44012605042017	1.25714285714286	4.71930438842204	0.2	0	0	0	0	0	0	0	0	0	0	0	0	0	0	0	0.78881292	0.869209006	0.986148768	24	12	3	17	0
TS5	12	25	39717	28080	8.1	Total_cases	1	0.725154944445735	7.0250350140056	0.257142857142857	7.44012605042017	1.25714285714286	4.71930438842204	0.2	0	0	0	0	0	0	0	0	0	0	0	0	0	0	0	0.132657984	0.247949831	0.528575418	25	12	3	25	0
TS6	12	26	30350	28600	10.4	Total_cases	2	0.554131796558856	7.0250350140056	0.257142857142857	7.44012605042017	1.25714285714286	4.71930438842204	0.2	0	0	0	0	0	0	0	0	0	0	0	0	0	0	0	0.41023182	0.570719931	0.83904891	26	12	3	15	0
TS7	12	27	21787	40560	4.9	Total_cases	0	0.397788120317225	7.0250350140056	0.257142857142857	7.44012605042017	1.25714285714286	4.71930438842204	0.2	0	0	0	0	0	0	0	0	0	0	0	0	0	0	0	0.141399946	0.145570768	0.169326322	27	12	3	10	0
TS8	12	28	21011	44720	6.7	Total_cases	0	0.383619874052656	7.0250350140056	0.257142857142857	7.44012605042017	1.25714285714286	4.71930438842204	0.2	0	0	0	0	0	0	0	0	0	0	0	0	0	0	0	0.204410797	0.348866736	0.708878021	28	12	3	27	0
TS9	12	29	12737	40560	3.5	Total_cases	0	0.232552774061619	7.0250350140056	0.257142857142857	7.44012605042017	1.25714285714286	4.71930438842204	0.2	0	0	0	0	0	0	0	0	0	0	0	0	0	0	0	0	0	0.256624065	29	12	3	5	0
TS1	13	1	17202	21320	14.7	Total_cases	8	1.94155432433599	9.12307692307693	0.0285714285714286	7.0250350140056	0.257142857142857	7.44012605042017	1.25714285714286	1	0	0	0	0	0	0	0	0	0	0	0	0	0	0	0.996704719	0.996704719	1	1	13	4	25	0
TS10	13	2	37073	25480	8.1	Total_cases	9	4.18435318370585	9.12307692307693	0.0285714285714286	7.0250350140056	0.257142857142857	7.44012605042017	1.25714285714286	1	0	0	0	0	0	0	0	0	0	0	0	0	0	0	0.303342391	0.344402174	0.705298913	2	13	4	18	0
TS11	13	3	11945	33280	4.2	Total_cases	3	1.34820755750456	9.12307692307693	0.0285714285714286	7.0250350140056	0.257142857142857	7.44012605042017	1.25714285714286	1	0	0	0	0	0	0	0	0	0	0	0	0	0	0	0	0	0.387159533	3	13	4	4	0
TS12	13	4	22514	31720	7.1	Total_cases	0	2.54110882793282	9.12307692307693	0.0285714285714286	7.0250350140056	0.257142857142857	7.44012605042017	1.25714285714286	1	0	0	0	0	0	0	0	0	0	0	0	0	0	0	0.069538927	0.329687431	0.723267085	4	13	4	6	0
TS13	13	5	10369	24960	8.2	Total_cases	0	1.17032768219043	9.12307692307693	0.0285714285714286	7.0250350140056	0.257142857142857	7.44012605042017	1.25714285714286	1	0	0	0	0	0	0	0	0	0	0	0	0	0	0	0.160100251	0.632781955	0.997092732	5	13	4	1	0
TS14	13	6	17627	26520	5.4	Total_cases	3	1.98952319934138	9.12307692307693	0.0285714285714286	7.0250350140056	0.257142857142857	7.44012605042017	1.25714285714286	1	0	0	0	0	0	0	0	0	0	0	0	0	0	0	0.077273763	0.077273763	0.357362662	6	13	4	13	0
TS15	13	7	12802	43160	4.2	Total_cases	0	1.44493538310367	9.12307692307693	0.0285714285714286	7.0250350140056	0.257142857142857	7.44012605042017	1.25714285714286	1	0	0	0	0	0	0	0	0	0	0	0	0	0	0	0	0	0.117601427	7	13	4	1	0
TS16	13	8	10449	40040	4.8	Total_cases	0	1.17935711748557	9.12307692307693	0.0285714285714286	7.0250350140056	0.257142857142857	7.44012605042017	1.25714285714286	1	0	0	0	0	0	0	0	0	0	0	0	0	0	0	0	0	0.00105546	8	13	4	1	0
TS17	13	9	45119	29120	7.1	Total_cases	4	5.09248863851386	9.12307692307693	0.0285714285714286	7.0250350140056	0.257142857142857	7.44012605042017	1.25714285714286	1	0	0	0	0	0	0	0	0	0	0	0	0	0	0	0.163224844	0.203724743	0.512107643	9	13	4	6	0
TS18	13	10	24877	22880	9.5	Total_cases	1	2.80781577296282	9.12307692307693	0.0285714285714286	7.0250350140056	0.257142857142857	7.44012605042017	1.25714285714286	1	0	0	0	0	0	0	0	0	0	0	0	0	0	0	0.421719157	0.421719157	0.663742085	10	13	4	3	0
TS19	13	11	37115	27560	8.7	Total_cases	0	4.1890936372358	9.12307692307693	0.0285714285714286	7.0250350140056	0.257142857142857	7.44012605042017	1.25714285714286	1	0	0	0	0	0	0	0	0	0	0	0	0	0	0	0.379701782	0.489147141	0.734138647	11	13	4	6	0
TS2	13	12	773	21320	17.4	Total_cases	0	0.0872469185392233	9.12307692307693	0.0285714285714286	7.0250350140056	0.257142857142857	7.44012605042017	1.25714285714286	1	0	0	0	0	0	0	0	0	0	0	0	0	0	0	1	1	1	12	13	4	0	0
TS20	13	13	20737	32760	9.4	Total_cases	3	2.34054249643968	9.12307692307693	0.0285714285714286	7.0250350140056	0.257142857142857	7.44012605042017	1.25714285714286	1	0	0	0	0	0	0	0	0	0	0	0	0	0	0	0.22915356	0.379422156	0.542612399	13	13	4	2	0
TS21	13	14	12670	45760	5.5	Total_cases	0	1.4300368148667	9.12307692307693	0.0285714285714286	7.0250350140056	0.257142857142857	7.44012605042017	1.25714285714286	1	0	0	0	0	0	0	0	0	0	0	0	0	0	0	0.003928801	0.00408916	0.307168056	14	13	4	1	0
TS22	13	15	8506	45760	4.2	Total_cases	0	0.960054707755023	9.12307692307693	0.0285714285714286	7.0250350140056	0.257142857142857	7.44012605042017	1.25714285714286	1	0	0	0	0	0	0	0	0	0	0	0	0	0	0	0	0	0.042022628	15	13	4	3	0
TS23	13	16	30225	31720	7.5	Total_cases	2	3.41143352244246	9.12307692307693	0.0285714285714286	7.0250350140056	0.257142857142857	7.44012605042017	1.25714285714286	1	0	0	0	0	0	0	0	0	0	0	0	0	0	0	0.119771172	0.311398433	0.675440627	16	13	4	1	0
TS24	13	17	21840	21320	11.7	Total_cases	0	2.46503583557133	9.12307692307693	0.0285714285714286	7.0250350140056	0.257142857142857	7.44012605042017	1.25714285714286	1	0	0	0	0	0	0	0	0	0	0	0	0	0	0	0.629774286	0.847904083	0.945092874	17	13	4	1	0
TS25	13	18	38827	26520	8.9	Total_cases	2	4.38232355255165	9.12307692307693	0.0285714285714286	7.0250350140056	0.257142857142857	7.44012605042017	1.25714285714286	1	0	0	0	0	0	0	0	0	0	0	0	0	0	0	0.392246737	0.513543609	0.763414129	18	13	4	5	0
TS26	13	19	25450	37960	8.4	Total_cases	1	2.87248910326421	9.12307692307693	0.0285714285714286	7.0250350140056	0.257142857142857	7.44012605042017	1.25714285714286	1	0	0	0	0	0	0	0	0	0	0	0	0	0	0	0.203658971	0.397497327	0.618342375	19	13	4	3	0
TS27	13	20	12327	24960	5.7	Total_cases	0	1.39132311103882	9.12307692307693	0.0285714285714286	7.0250350140056	0.257142857142857	7.44012605042017	1.25714285714286	1	0	0	0	0	0	0	0	0	0	0	0	0	0	0	0.207004019	0.321659969	0.607397687	20	13	4	1	0
TS28	13	21	5277	32760	6.1	Total_cases	0	0.595604125655215	9.12307692307693	0.0285714285714286	7.0250350140056	0.257142857142857	7.44012605042017	1.25714285714286	1	0	0	0	0	0	0	0	0	0	0	0	0	0	0	0.001316284	0.662091012	0.666603986	21	13	4	0	0
TS29	13	22	6266	26000	7.6	Total_cases	0	0.707230519491298	9.12307692307693	0.0285714285714286	7.0250350140056	0.257142857142857	7.44012605042017	1.25714285714286	1	0	0	0	0	0	0	0	0	0	0	0	0	0	0	0.002222222	0.471111111	1	22	13	4	0	0
TS3	13	23	29653	23920	15.7	Total_cases	4	3.34687306008226	9.12307692307693	0.0285714285714286	7.0250350140056	0.257142857142857	7.44012605042017	1.25714285714286	1	0	0	0	0	0	0	0	0	0	0	0	0	0	0	0.949201791	0.999829077	0.999829077	23	13	4	34	0
TS4	13	24	17229	21320	14	Total_cases	4	1.9446017587481	9.12307692307693	0.0285714285714286	7.0250350140056	0.257142857142857	7.44012605042017	1.25714285714286	1	0	0	0	0	0	0	0	0	0	0	0	0	0	0	0.78881292	0.869209006	0.986148768	24	13	4	17	0
TS5	13	25	39717	28080	8.1	Total_cases	7	4.48277602021	9.12307692307693	0.0285714285714286	7.0250350140056	0.257142857142857	7.44012605042017	1.25714285714286	1	0	0	0	0	0	0	0	0	0	0	0	0	0	0	0.132657984	0.247949831	0.528575418	25	13	4	25	0
TS6	13	26	30350	28600	10.4	Total_cases	9	3.42554201509111	9.12307692307693	0.0285714285714286	7.0250350140056	0.257142857142857	7.44012605042017	1.25714285714286	1	0	0	0	0	0	0	0	0	0	0	0	0	0	0	0.41023182	0.570719931	0.83904891	26	13	4	15	0
TS7	13	27	21787	40560	4.9	Total_cases	6	2.4590538346883	9.12307692307693	0.0285714285714286	7.0250350140056	0.257142857142857	7.44012605042017	1.25714285714286	1	0	0	0	0	0	0	0	0	0	0	0	0	0	0	0.141399946	0.145570768	0.169326322	27	13	4	10	0
TS8	13	28	21011	44720	6.7	Total_cases	2	2.37146831232551	9.12307692307693	0.0285714285714286	7.0250350140056	0.257142857142857	7.44012605042017	1.25714285714286	1	0	0	0	0	0	0	0	0	0	0	0	0	0	0	0.204410797	0.348866736	0.708878021	28	13	4	27	0
TS9	13	29	12737	40560	3.5	Total_cases	0	1.43759896692637	9.12307692307693	0.0285714285714286	7.0250350140056	0.257142857142857	7.44012605042017	1.25714285714286	1	0	0	0	0	0	0	0	0	0	0	0	0	0	0	0	0	0.256624065	29	13	4	5	0
TS1	14	1	17202	21320	14.7	Total_cases	12	2.74101786965081	8.45688311688311	0.0571428571428571	9.12307692307693	0.0285714285714286	7.0250350140056	0.257142857142857	2	0	0	0	0	1	0	0	0	0	0	0	0	0	0	0.996704719	0.996704719	1	1	14	5	25	0
TS10	14	2	37073	25480	8.1	Total_cases	5	5.90732214170238	8.45688311688311	0.0571428571428571	9.12307692307693	0.0285714285714286	7.0250350140056	0.257142857142857	2	0	0	0	0	1	0	0	0	0	0	0	0	0	0	0.303342391	0.344402174	0.705298913	2	14	5	18	0
TS11	14	3	11945	33280	4.2	Total_cases	2	1.90335184588879	8.45688311688311	0.0571428571428571	9.12307692307693	0.0285714285714286	7.0250350140056	0.257142857142857	2	0	0	0	0	1	0	0	0	0	0	0	0	0	0	0	0	0.387159533	3	14	5	4	0
TS12	14	4	22514	31720	7.1	Total_cases	2	3.58744775708163	8.45688311688311	0.0571428571428571	9.12307692307693	0.0285714285714286	7.0250350140056	0.257142857142857	2	0	0	0	0	1	0	0	0	0	0	0	0	0	0	0.069538927	0.329687431	0.723267085	4	14	5	6	0
TS13	14	5	10369	24960	8.2	Total_cases	1	1.65222731603355	8.45688311688311	0.0571428571428571	9.12307692307693	0.0285714285714286	7.0250350140056	0.257142857142857	2	0	0	0	0	1	0	0	0	0	0	0	0	0	0	0.160100251	0.632781955	0.997092732	5	14	5	1	0
TS14	14	6	17627	26520	5.4	Total_cases	2	2.8087386343643	8.45688311688311	0.0571428571428571	9.12307692307693	0.0285714285714286	7.0250350140056	0.257142857142857	2	0	0	0	0	1	0	0	0	0	0	0	0	0	0	0.077273763	0.077273763	0.357362662	6	14	5	13	0
TS15	14	7	12802	43160	4.2	Total_cases	1	2.03990877614636	8.45688311688311	0.0571428571428571	9.12307692307693	0.0285714285714286	7.0250350140056	0.257142857142857	2	0	0	0	0	1	0	0	0	0	0	0	0	0	0	0	0	0.117601427	7	14	5	1	0
TS16	14	8	10449	40040	4.8	Total_cases	0	1.66497475409727	8.45688311688311	0.0571428571428571	9.12307692307693	0.0285714285714286	7.0250350140056	0.257142857142857	2	0	0	0	0	1	0	0	0	0	0	0	0	0	0	0	0	0.00105546	8	14	5	1	0
TS17	14	9	45119	29120	7.1	Total_cases	4	7.18939572496074	8.45688311688311	0.0571428571428571	9.12307692307693	0.0285714285714286	7.0250350140056	0.257142857142857	2	0	0	0	0	1	0	0	0	0	0	0	0	0	0	0.163224844	0.203724743	0.512107643	9	14	5	6	0
TS18	14	10	24877	22880	9.5	Total_cases	0	3.96397520888868	8.45688311688311	0.0571428571428571	9.12307692307693	0.0285714285714286	7.0250350140056	0.257142857142857	2	0	0	0	0	1	0	0	0	0	0	0	0	0	0	0.421719157	0.421719157	0.663742085	10	14	5	3	0
TS19	14	11	37115	27560	8.7	Total_cases	2	5.91401454668583	8.45688311688311	0.0571428571428571	9.12307692307693	0.0285714285714286	7.0250350140056	0.257142857142857	2	0	0	0	0	1	0	0	0	0	0	0	0	0	0	0.379701782	0.489147141	0.734138647	11	14	5	6	0
TS2	14	12	773	21320	17.4	Total_cases	2	0.123172120290668	8.45688311688311	0.0571428571428571	9.12307692307693	0.0285714285714286	7.0250350140056	0.257142857142857	2	0	0	0	0	1	0	0	0	0	0	0	0	0	0	1	1	1	12	14	5	0	0
TS20	14	13	20737	32760	9.4	Total_cases	1	3.30429528909131	8.45688311688311	0.0571428571428571	9.12307692307693	0.0285714285714286	7.0250350140056	0.257142857142857	2	0	0	0	0	1	0	0	0	0	0	0	0	0	0	0.22915356	0.379422156	0.542612399	13	14	5	2	0
TS21	14	14	12670	45760	5.5	Total_cases	1	2.01887550334122	8.45688311688311	0.0571428571428571	9.12307692307693	0.0285714285714286	7.0250350140056	0.257142857142857	2	0	0	0	0	1	0	0	0	0	0	0	0	0	0	0.003928801	0.00408916	0.307168056	14	14	5	1	0
TS22	14	15	8506	45760	4.2	Total_cases	0	1.35537135212474	8.45688311688311	0.0571428571428571	9.12307692307693	0.0285714285714286	7.0250350140056	0.257142857142857	2	0	0	0	0	1	0	0	0	0	0	0	0	0	0	0	0	0.042022628	15	14	5	3	0
TS23	14	16	30225	31720	7.5	Total_cases	2	4.81614144344818	8.45688311688311	0.0571428571428571	9.12307692307693	0.0285714285714286	7.0250350140056	0.257142857142857	2	0	0	0	0	1	0	0	0	0	0	0	0	0	0	0.119771172	0.311398433	0.675440627	16	14	5	1	0
TS24	14	17	21840	21320	11.7	Total_cases	1	3.48005059139482	8.45688311688311	0.0571428571428571	9.12307692307693	0.0285714285714286	7.0250350140056	0.257142857142857	2	0	0	0	0	1	0	0	0	0	0	0	0	0	0	0.629774286	0.847904083	0.945092874	17	14	5	1	0
TS25	14	18	38827	26520	8.9	Total_cases	1	6.18680972124938	8.45688311688311	0.0571428571428571	9.12307692307693	0.0285714285714286	7.0250350140056	0.257142857142857	2	0	0	0	0	1	0	0	0	0	0	0	0	0	0	0.392246737	0.513543609	0.763414129	18	14	5	5	0
TS26	14	19	25450	37960	8.4	Total_cases	0	4.05527873402006	8.45688311688311	0.0571428571428571	9.12307692307693	0.0285714285714286	7.0250350140056	0.257142857142857	2	0	0	0	0	1	0	0	0	0	0	0	0	0	0	0.203658971	0.397497327	0.618342375	19	14	5	3	0
TS27	14	20	12327	24960	5.7	Total_cases	0	1.96422086264304	8.45688311688311	0.0571428571428571	9.12307692307693	0.0285714285714286	7.0250350140056	0.257142857142857	2	0	0	0	0	1	0	0	0	0	0	0	0	0	0	0.207004019	0.321659969	0.607397687	20	14	5	1	0
TS28	14	21	5277	32760	6.1	Total_cases	0	0.840852883277951	8.45688311688311	0.0571428571428571	9.12307692307693	0.0285714285714286	7.0250350140056	0.257142857142857	2	0	0	0	0	1	0	0	0	0	0	0	0	0	0	0.001316284	0.662091012	0.666603986	21	14	5	0	0
TS29	14	22	6266	26000	7.6	Total_cases	0	0.998443086340655	8.45688311688311	0.0571428571428571	9.12307692307693	0.0285714285714286	7.0250350140056	0.257142857142857	2	0	0	0	0	1	0	0	0	0	0	0	0	0	0	0.002222222	0.471111111	1	22	14	5	0	0
TS3	14	23	29653	23920	15.7	Total_cases	15	4.7249972612926	8.45688311688311	0.0571428571428571	9.12307692307693	0.0285714285714286	7.0250350140056	0.257142857142857	2	0	0	0	0	1	0	0	0	0	0	0	0	0	0	0.949201791	0.999829077	0.999829077	23	14	5	34	0
TS4	14	24	17229	21320	14	Total_cases	4	2.74532012999731	8.45688311688311	0.0571428571428571	9.12307692307693	0.0285714285714286	7.0250350140056	0.257142857142857	2	0	0	0	0	1	0	0	0	0	0	0	0	0	0	0.78881292	0.869209006	0.986148768	24	14	5	17	0
TS5	14	25	39717	28080	8.1	Total_cases	5	6.32862496970824	8.45688311688311	0.0571428571428571	9.12307692307693	0.0285714285714286	7.0250350140056	0.257142857142857	2	0	0	0	0	1	0	0	0	0	0	0	0	0	0	0.132657984	0.247949831	0.528575418	25	14	5	25	0
TS6	14	26	30350	28600	10.4	Total_cases	10	4.83605931542274	8.45688311688311	0.0571428571428571	9.12307692307693	0.0285714285714286	7.0250350140056	0.257142857142857	2	0	0	0	0	1	0	0	0	0	0	0	0	0	0	0.41023182	0.570719931	0.83904891	26	14	5	15	0
TS7	14	27	21787	40560	4.9	Total_cases	7	3.4716054136776	8.45688311688311	0.0571428571428571	9.12307692307693	0.0285714285714286	7.0250350140056	0.257142857142857	2	0	0	0	0	1	0	0	0	0	0	0	0	0	0	0.141399946	0.145570768	0.169326322	27	14	5	10	0
TS8	14	28	21011	44720	6.7	Total_cases	14	3.34795526445955	8.45688311688311	0.0571428571428571	9.12307692307693	0.0285714285714286	7.0250350140056	0.257142857142857	2	0	0	0	0	1	0	0	0	0	0	0	0	0	0	0.204410797	0.348866736	0.708878021	28	14	5	27	0
TS9	14	29	12737	40560	3.5	Total_cases	2	2.02955148271959	8.45688311688311	0.0571428571428571	9.12307692307693	0.0285714285714286	7.0250350140056	0.257142857142857	2	0	0	0	0	1	0	0	0	0	0	0	0	0	0	0	0	0.256624065	29	14	5	5	0
TS1	15	1	17202	21320	14.7	Total_cases	1	0.456836311608468	12.2291666666667	0	8.45688311688311	0.0571428571428571	9.12307692307693	0.0285714285714286	3	0	0	0	0	2	0	0	0	0	1	0	0	0	0	0.996704719	0.996704719	1	1	15	6	25	0
TS10	15	2	37073	25480	8.1	Total_cases	1	0.98455369028373	12.2291666666667	0	8.45688311688311	0.0571428571428571	9.12307692307693	0.0285714285714286	3	0	0	0	0	2	0	0	0	0	1	0	0	0	0	0.303342391	0.344402174	0.705298913	2	15	6	18	0
TS11	15	3	11945	33280	4.2	Total_cases	0	0.317225307648131	12.2291666666667	0	8.45688311688311	0.0571428571428571	9.12307692307693	0.0285714285714286	3	0	0	0	0	2	0	0	0	0	1	0	0	0	0	0	0	0.387159533	3	15	6	4	0
TS12	15	4	22514	31720	7.1	Total_cases	1	0.597907959513606	12.2291666666667	0	8.45688311688311	0.0571428571428571	9.12307692307693	0.0285714285714286	3	0	0	0	0	2	0	0	0	0	1	0	0	0	0	0.069538927	0.329687431	0.723267085	4	15	6	6	0
TS13	15	5	10369	24960	8.2	Total_cases	0	0.275371219338926	12.2291666666667	0	8.45688311688311	0.0571428571428571	9.12307692307693	0.0285714285714286	3	0	0	0	0	2	0	0	0	0	1	0	0	0	0	0.160100251	0.632781955	0.997092732	5	15	6	1	0
TS14	15	6	17627	26520	5.4	Total_cases	0	0.468123105727384	12.2291666666667	0	8.45688311688311	0.0571428571428571	9.12307692307693	0.0285714285714286	3	0	0	0	0	2	0	0	0	0	1	0	0	0	0	0.077273763	0.077273763	0.357362662	6	15	6	13	0
TS15	15	7	12802	43160	4.2	Total_cases	1	0.339984796024393	12.2291666666667	0	8.45688311688311	0.0571428571428571	9.12307692307693	0.0285714285714286	3	0	0	0	0	2	0	0	0	0	1	0	0	0	0	0	0	0.117601427	7	15	6	1	0
TS16	15	8	10449	40040	4.8	Total_cases	0	0.277495792349545	12.2291666666667	0	8.45688311688311	0.0571428571428571	9.12307692307693	0.0285714285714286	3	0	0	0	0	2	0	0	0	0	1	0	0	0	0	0	0	0.00105546	8	15	6	1	0
TS17	15	9	45119	29120	7.1	Total_cases	0	1.19823262082679	12.2291666666667	0	8.45688311688311	0.0571428571428571	9.12307692307693	0.0285714285714286	3	0	0	0	0	2	0	0	0	0	1	0	0	0	0	0.163224844	0.203724743	0.512107643	9	15	6	6	0
TS18	15	10	24877	22880	9.5	Total_cases	0	0.66066253481478	12.2291666666667	0	8.45688311688311	0.0571428571428571	9.12307692307693	0.0285714285714286	3	0	0	0	0	2	0	0	0	0	1	0	0	0	0	0.421719157	0.421719157	0.663742085	10	15	6	3	0
TS19	15	11	37115	27560	8.7	Total_cases	0	0.985669091114305	12.2291666666667	0	8.45688311688311	0.0571428571428571	9.12307692307693	0.0285714285714286	3	0	0	0	0	2	0	0	0	0	1	0	0	0	0	0.379701782	0.489147141	0.734138647	11	15	6	6	0
TS2	15	12	773	21320	17.4	Total_cases	0	0.0205286867151114	12.2291666666667	0	8.45688311688311	0.0571428571428571	9.12307692307693	0.0285714285714286	3	0	0	0	0	2	0	0	0	0	1	0	0	0	0	1	1	1	12	15	6	0	0
TS20	15	13	20737	32760	9.4	Total_cases	0	0.550715881515219	12.2291666666667	0	8.45688311688311	0.0571428571428571	9.12307692307693	0.0285714285714286	3	0	0	0	0	2	0	0	0	0	1	0	0	0	0	0.22915356	0.379422156	0.542612399	13	15	6	2	0
TS21	15	14	12670	45760	5.5	Total_cases	0	0.336479250556871	12.2291666666667	0	8.45688311688311	0.0571428571428571	9.12307692307693	0.0285714285714286	3	0	0	0	0	2	0	0	0	0	1	0	0	0	0	0.003928801	0.00408916	0.307168056	14	15	6	1	0
TS22	15	15	8506	45760	4.2	Total_cases	0	0.225895225354123	12.2291666666667	0	8.45688311688311	0.0571428571428571	9.12307692307693	0.0285714285714286	3	0	0	0	0	2	0	0	0	0	1	0	0	0	0	0	0	0.042022628	15	15	6	3	0
TS23	15	16	30225	31720	7.5	Total_cases	0	0.802690240574697	12.2291666666667	0	8.45688311688311	0.0571428571428571	9.12307692307693	0.0285714285714286	3	0	0	0	0	2	0	0	0	0	1	0	0	0	0	0.119771172	0.311398433	0.675440627	16	15	6	1	0
TS24	15	17	21840	21320	11.7	Total_cases	0	0.580008431899136	12.2291666666667	0	8.45688311688311	0.0571428571428571	9.12307692307693	0.0285714285714286	3	0	0	0	0	2	0	0	0	0	1	0	0	0	0	0.629774286	0.847904083	0.945092874	17	15	6	1	0
TS25	15	18	38827	26520	8.9	Total_cases	0	1.03113495354156	12.2291666666667	0	8.45688311688311	0.0571428571428571	9.12307692307693	0.0285714285714286	3	0	0	0	0	2	0	0	0	0	1	0	0	0	0	0.392246737	0.513543609	0.763414129	18	15	6	5	0
TS26	15	19	25450	37960	8.4	Total_cases	0	0.675879789003343	12.2291666666667	0	8.45688311688311	0.0571428571428571	9.12307692307693	0.0285714285714286	3	0	0	0	0	2	0	0	0	0	1	0	0	0	0	0.203658971	0.397497327	0.618342375	19	15	6	3	0
TS27	15	20	12327	24960	5.7	Total_cases	0	0.327370143773839	12.2291666666667	0	8.45688311688311	0.0571428571428571	9.12307692307693	0.0285714285714286	3	0	0	0	0	2	0	0	0	0	1	0	0	0	0	0.207004019	0.321659969	0.607397687	20	15	6	1	0
TS28	15	21	5277	32760	6.1	Total_cases	0	0.140142147212992	12.2291666666667	0	8.45688311688311	0.0571428571428571	9.12307692307693	0.0285714285714286	3	0	0	0	0	2	0	0	0	0	1	0	0	0	0	0.001316284	0.662091012	0.666603986	21	15	6	0	0
TS29	15	22	6266	26000	7.6	Total_cases	0	0.166407181056776	12.2291666666667	0	8.45688311688311	0.0571428571428571	9.12307692307693	0.0285714285714286	3	0	0	0	0	2	0	0	0	0	1	0	0	0	0	0.002222222	0.471111111	1	22	15	6	0	0
TS3	15	23	29653	23920	15.7	Total_cases	4	0.787499543548767	12.2291666666667	0	8.45688311688311	0.0571428571428571	9.12307692307693	0.0285714285714286	3	0	0	0	0	2	0	0	0	0	1	0	0	0	0	0.949201791	0.999829077	0.999829077	23	15	6	34	0
TS4	15	24	17229	21320	14	Total_cases	1	0.457553354999552	12.2291666666667	0	8.45688311688311	0.0571428571428571	9.12307692307693	0.0285714285714286	3	0	0	0	0	2	0	0	0	0	1	0	0	0	0	0.78881292	0.869209006	0.986148768	24	15	6	17	0
TS5	15	25	39717	28080	8.1	Total_cases	1	1.05477082828471	12.2291666666667	0	8.45688311688311	0.0571428571428571	9.12307692307693	0.0285714285714286	3	0	0	0	0	2	0	0	0	0	1	0	0	0	0	0.132657984	0.247949831	0.528575418	25	15	6	25	0
TS6	15	26	30350	28600	10.4	Total_cases	0	0.80600988590379	12.2291666666667	0	8.45688311688311	0.0571428571428571	9.12307692307693	0.0285714285714286	3	0	0	0	0	2	0	0	0	0	1	0	0	0	0	0.41023182	0.570719931	0.83904891	26	15	6	15	0
TS7	15	27	21787	40560	4.9	Total_cases	1	0.5786009022796	12.2291666666667	0	8.45688311688311	0.0571428571428571	9.12307692307693	0.0285714285714286	3	0	0	0	0	2	0	0	0	0	1	0	0	0	0	0.141399946	0.145570768	0.169326322	27	15	6	10	0
TS8	15	28	21011	44720	6.7	Total_cases	4	0.557992544076591	12.2291666666667	0	8.45688311688311	0.0571428571428571	9.12307692307693	0.0285714285714286	3	0	0	0	0	2	0	0	0	0	1	0	0	0	0	0.204410797	0.348866736	0.708878021	28	15	6	27	0
TS9	15	29	12737	40560	3.5	Total_cases	1	0.338258580453264	12.2291666666667	0	8.45688311688311	0.0571428571428571	9.12307692307693	0.0285714285714286	3	0	0	0	0	2	0	0	0	0	1	0	0	0	0	0	0	0.256624065	29	15	6	5	0
TS1	16	1	17202	21320	14.7	Total_cases	3	1.54182255167858	9.99363636363636	0	12.2291666666667	0	8.45688311688311	0.0571428571428571	4	0	0	0	0	3	0	0	0	0	2	0	0	0	0	0.996704719	0.996704719	1	1	16	7	25	0
TS10	16	2	37073	25480	8.1	Total_cases	4	3.32286870470759	9.99363636363636	0	12.2291666666667	0	8.45688311688311	0.0571428571428571	4	0	0	0	0	3	0	0	0	0	2	0	0	0	0	0.303342391	0.344402174	0.705298913	2	16	7	18	0
TS11	16	3	11945	33280	4.2	Total_cases	1	1.07063541331244	9.99363636363636	0	12.2291666666667	0	8.45688311688311	0.0571428571428571	4	0	0	0	0	3	0	0	0	0	2	0	0	0	0	0	0	0.387159533	3	16	7	4	0
TS12	16	4	22514	31720	7.1	Total_cases	1	2.01793936335842	9.99363636363636	0	12.2291666666667	0	8.45688311688311	0.0571428571428571	4	0	0	0	0	3	0	0	0	0	2	0	0	0	0	0.069538927	0.329687431	0.723267085	4	16	7	6	0
TS13	16	5	10369	24960	8.2	Total_cases	0	0.929377865268875	9.99363636363636	0	12.2291666666667	0	8.45688311688311	0.0571428571428571	4	0	0	0	0	3	0	0	0	0	2	0	0	0	0	0.160100251	0.632781955	0.997092732	5	16	7	1	0
TS14	16	6	17627	26520	5.4	Total_cases	3	1.57991548182992	9.99363636363636	0	12.2291666666667	0	8.45688311688311	0.0571428571428571	4	0	0	0	0	3	0	0	0	0	2	0	0	0	0	0.077273763	0.077273763	0.357362662	6	16	7	13	0
TS15	16	7	12802	43160	4.2	Total_cases	1	1.14744868658233	9.99363636363636	0	12.2291666666667	0	8.45688311688311	0.0571428571428571	4	0	0	0	0	3	0	0	0	0	2	0	0	0	0	0	0	0.117601427	7	16	7	1	0
TS16	16	8	10449	40040	4.8	Total_cases	0	0.936548299179716	9.99363636363636	0	12.2291666666667	0	8.45688311688311	0.0571428571428571	4	0	0	0	0	3	0	0	0	0	2	0	0	0	0	0	0	0.00105546	8	16	7	1	0
TS17	16	9	45119	29120	7.1	Total_cases	1	4.04403509529042	9.99363636363636	0	12.2291666666667	0	8.45688311688311	0.0571428571428571	4	0	0	0	0	3	0	0	0	0	2	0	0	0	0	0.163224844	0.203724743	0.512107643	9	16	7	6	0
TS18	16	10	24877	22880	9.5	Total_cases	1	2.22973605499988	9.99363636363636	0	12.2291666666667	0	8.45688311688311	0.0571428571428571	4	0	0	0	0	3	0	0	0	0	2	0	0	0	0	0.421719157	0.421719157	0.663742085	10	16	7	3	0
TS19	16	11	37115	27560	8.7	Total_cases	0	3.32663318251078	9.99363636363636	0	12.2291666666667	0	8.45688311688311	0.0571428571428571	4	0	0	0	0	3	0	0	0	0	2	0	0	0	0	0.379701782	0.489147141	0.734138647	11	16	7	6	0
TS2	16	12	773	21320	17.4	Total_cases	0	0.0692843176635008	9.99363636363636	0	12.2291666666667	0	8.45688311688311	0.0571428571428571	4	0	0	0	0	3	0	0	0	0	2	0	0	0	0	1	1	1	12	16	7	0	0
TS20	16	13	20737	32760	9.4	Total_cases	0	1.85866610011386	9.99363636363636	0	12.2291666666667	0	8.45688311688311	0.0571428571428571	4	0	0	0	0	3	0	0	0	0	2	0	0	0	0	0.22915356	0.379422156	0.542612399	13	16	7	2	0
TS21	16	14	12670	45760	5.5	Total_cases	0	1.13561747062944	9.99363636363636	0	12.2291666666667	0	8.45688311688311	0.0571428571428571	4	0	0	0	0	3	0	0	0	0	2	0	0	0	0	0.003928801	0.00408916	0.307168056	14	16	7	1	0
TS22	16	15	8506	45760	4.2	Total_cases	0	0.762396385570166	9.99363636363636	0	12.2291666666667	0	8.45688311688311	0.0571428571428571	4	0	0	0	0	3	0	0	0	0	2	0	0	0	0	0	0	0.042022628	15	16	7	3	0
TS23	16	16	30225	31720	7.5	Total_cases	0	2.7090795619396	9.99363636363636	0	12.2291666666667	0	8.45688311688311	0.0571428571428571	4	0	0	0	0	3	0	0	0	0	2	0	0	0	0	0.119771172	0.311398433	0.675440627	16	16	7	1	0
TS24	16	17	21840	21320	11.7	Total_cases	0	1.95752845765958	9.99363636363636	0	12.2291666666667	0	8.45688311688311	0.0571428571428571	4	0	0	0	0	3	0	0	0	0	2	0	0	0	0	0.629774286	0.847904083	0.945092874	17	16	7	1	0
TS25	16	18	38827	26520	8.9	Total_cases	0	3.48008046820278	9.99363636363636	0	12.2291666666667	0	8.45688311688311	0.0571428571428571	4	0	0	0	0	3	0	0	0	0	2	0	0	0	0	0.392246737	0.513543609	0.763414129	18	16	7	5	0
TS26	16	19	25450	37960	8.4	Total_cases	0	2.28109428788628	9.99363636363636	0	12.2291666666667	0	8.45688311688311	0.0571428571428571	4	0	0	0	0	3	0	0	0	0	2	0	0	0	0	0.203658971	0.397497327	0.618342375	19	16	7	3	0
TS27	16	20	12327	24960	5.7	Total_cases	0	1.10487423523671	9.99363636363636	0	12.2291666666667	0	8.45688311688311	0.0571428571428571	4	0	0	0	0	3	0	0	0	0	2	0	0	0	0	0.207004019	0.321659969	0.607397687	20	16	7	1	0
TS28	16	21	5277	32760	6.1	Total_cases	0	0.472979746843847	9.99363636363636	0	12.2291666666667	0	8.45688311688311	0.0571428571428571	4	0	0	0	0	3	0	0	0	0	2	0	0	0	0	0.001316284	0.662091012	0.666603986	21	16	7	0	0
TS29	16	22	6266	26000	7.6	Total_cases	0	0.561624236066619	9.99363636363636	0	12.2291666666667	0	8.45688311688311	0.0571428571428571	4	0	0	0	0	3	0	0	0	0	2	0	0	0	0	0.002222222	0.471111111	1	22	16	7	0	0
TS3	16	23	29653	23920	15.7	Total_cases	12	2.65781095947709	9.99363636363636	0	12.2291666666667	0	8.45688311688311	0.0571428571428571	4	0	0	0	0	3	0	0	0	0	2	0	0	0	0	0.949201791	0.999829077	0.999829077	23	16	7	34	0
TS4	16	24	17229	21320	14	Total_cases	8	1.54424257312349	9.99363636363636	0	12.2291666666667	0	8.45688311688311	0.0571428571428571	4	0	0	0	0	3	0	0	0	0	2	0	0	0	0	0.78881292	0.869209006	0.986148768	24	16	7	17	0
TS5	16	25	39717	28080	8.1	Total_cases	7	3.55985154546088	9.99363636363636	0	12.2291666666667	0	8.45688311688311	0.0571428571428571	4	0	0	0	0	3	0	0	0	0	2	0	0	0	0	0.132657984	0.247949831	0.528575418	25	16	7	25	0
TS6	16	26	30350	28600	10.4	Total_cases	4	2.72028336492529	9.99363636363636	0	12.2291666666667	0	8.45688311688311	0.0571428571428571	4	0	0	0	0	3	0	0	0	0	2	0	0	0	0	0.41023182	0.570719931	0.83904891	26	16	7	15	0
TS7	16	27	21787	40560	4.9	Total_cases	1	1.95277804519365	9.99363636363636	0	12.2291666666667	0	8.45688311688311	0.0571428571428571	4	0	0	0	0	3	0	0	0	0	2	0	0	0	0	0.141399946	0.145570768	0.169326322	27	16	7	10	0
TS8	16	28	21011	44720	6.7	Total_cases	5	1.88322483625849	9.99363636363636	0	12.2291666666667	0	8.45688311688311	0.0571428571428571	4	0	0	0	0	3	0	0	0	0	2	0	0	0	0	0.204410797	0.348866736	0.708878021	28	16	7	27	0
TS9	16	29	12737	40560	3.5	Total_cases	2	1.14162270902977	9.99363636363636	0	12.2291666666667	0	8.45688311688311	0.0571428571428571	4	0	0	0	0	3	0	0	0	0	2	0	0	0	0	0	0	0.256624065	29	16	7	5	0
TS1	17	1	17202	21320	14.7	Total_cases	0	0.970777162167994	10.7916883116883	0	9.99363636363636	0	12.2291666666667	0	5	0	0	0	0	4	0	0	0	0	3	0	0	0	0	0.996704719	0.996704719	1	1	17	8	25	0
TS10	17	2	37073	25480	8.1	Total_cases	10	2.09217659185293	10.7916883116883	0	9.99363636363636	0	12.2291666666667	0	5	0	0	0	0	4	0	0	0	0	3	0	0	0	0	0.303342391	0.344402174	0.705298913	2	17	8	18	0
TS11	17	3	11945	33280	4.2	Total_cases	0	0.674103778752278	10.7916883116883	0	9.99363636363636	0	12.2291666666667	0	5	0	0	0	0	4	0	0	0	0	3	0	0	0	0	0	0	0.387159533	3	17	8	4	0
TS12	17	4	22514	31720	7.1	Total_cases	0	1.27055441396641	10.7916883116883	0	9.99363636363636	0	12.2291666666667	0	5	0	0	0	0	4	0	0	0	0	3	0	0	0	0	0.069538927	0.329687431	0.723267085	4	17	8	6	0
TS13	17	5	10369	24960	8.2	Total_cases	0	0.585163841095217	10.7916883116883	0	9.99363636363636	0	12.2291666666667	0	5	0	0	0	0	4	0	0	0	0	3	0	0	0	0	0.160100251	0.632781955	0.997092732	5	17	8	1	0
TS14	17	6	17627	26520	5.4	Total_cases	1	0.994761599670691	10.7916883116883	0	9.99363636363636	0	12.2291666666667	0	5	0	0	0	0	4	0	0	0	0	3	0	0	0	0	0.077273763	0.077273763	0.357362662	6	17	8	13	0
TS15	17	7	12802	43160	4.2	Total_cases	0	0.722467691551835	10.7916883116883	0	9.99363636363636	0	12.2291666666667	0	5	0	0	0	0	4	0	0	0	0	3	0	0	0	0	0	0	0.117601427	7	17	8	1	0
TS16	17	8	10449	40040	4.8	Total_cases	1	0.589678558742784	10.7916883116883	0	9.99363636363636	0	12.2291666666667	0	5	0	0	0	0	4	0	0	0	0	3	0	0	0	0	0	0	0.00105546	8	17	8	1	0
TS17	17	9	45119	29120	7.1	Total_cases	0	2.54624431925693	10.7916883116883	0	9.99363636363636	0	12.2291666666667	0	5	0	0	0	0	4	0	0	0	0	3	0	0	0	0	0.163224844	0.203724743	0.512107643	9	17	8	6	0
TS18	17	10	24877	22880	9.5	Total_cases	1	1.40390788648141	10.7916883116883	0	9.99363636363636	0	12.2291666666667	0	5	0	0	0	0	4	0	0	0	0	3	0	0	0	0	0.421719157	0.421719157	0.663742085	10	17	8	3	0
TS19	17	11	37115	27560	8.7	Total_cases	2	2.0945468186179	10.7916883116883	0	9.99363636363636	0	12.2291666666667	0	5	0	0	0	0	4	0	0	0	0	3	0	0	0	0	0.379701782	0.489147141	0.734138647	11	17	8	6	0
TS2	17	12	773	21320	17.4	Total_cases	1	0.0436234592696116	10.7916883116883	0	9.99363636363636	0	12.2291666666667	0	5	0	0	0	0	4	0	0	0	0	3	0	0	0	0	1	1	1	12	17	8	0	0
TS20	17	13	20737	32760	9.4	Total_cases	0	1.17027124821984	10.7916883116883	0	9.99363636363636	0	12.2291666666667	0	5	0	0	0	0	4	0	0	0	0	3	0	0	0	0	0.22915356	0.379422156	0.542612399	13	17	8	2	0
TS21	17	14	12670	45760	5.5	Total_cases	0	0.71501840743335	10.7916883116883	0	9.99363636363636	0	12.2291666666667	0	5	0	0	0	0	4	0	0	0	0	3	0	0	0	0	0.003928801	0.00408916	0.307168056	14	17	8	1	0
TS22	17	15	8506	45760	4.2	Total_cases	1	0.480027353877512	10.7916883116883	0	9.99363636363636	0	12.2291666666667	0	5	0	0	0	0	4	0	0	0	0	3	0	0	0	0	0	0	0.042022628	15	17	8	3	0
TS23	17	16	30225	31720	7.5	Total_cases	0	1.70571676122123	10.7916883116883	0	9.99363636363636	0	12.2291666666667	0	5	0	0	0	0	4	0	0	0	0	3	0	0	0	0	0.119771172	0.311398433	0.675440627	16	17	8	1	0
TS24	17	17	21840	21320	11.7	Total_cases	0	1.23251791778566	10.7916883116883	0	9.99363636363636	0	12.2291666666667	0	5	0	0	0	0	4	0	0	0	0	3	0	0	0	0	0.629774286	0.847904083	0.945092874	17	17	8	1	0
TS25	17	18	38827	26520	8.9	Total_cases	2	2.19116177627582	10.7916883116883	0	9.99363636363636	0	12.2291666666667	0	5	0	0	0	0	4	0	0	0	0	3	0	0	0	0	0.392246737	0.513543609	0.763414129	18	17	8	5	0
TS26	17	19	25450	37960	8.4	Total_cases	0	1.4362445516321	10.7916883116883	0	9.99363636363636	0	12.2291666666667	0	5	0	0	0	0	4	0	0	0	0	3	0	0	0	0	0.203658971	0.397497327	0.618342375	19	17	8	3	0
TS27	17	20	12327	24960	5.7	Total_cases	0	0.695661555519408	10.7916883116883	0	9.99363636363636	0	12.2291666666667	0	5	0	0	0	0	4	0	0	0	0	3	0	0	0	0	0.207004019	0.321659969	0.607397687	20	17	8	1	0
TS28	17	21	5277	32760	6.1	Total_cases	0	0.297802062827608	10.7916883116883	0	9.99363636363636	0	12.2291666666667	0	5	0	0	0	0	4	0	0	0	0	3	0	0	0	0	0.001316284	0.662091012	0.666603986	21	17	8	0	0
TS29	17	22	6266	26000	7.6	Total_cases	0	0.353615259745649	10.7916883116883	0	9.99363636363636	0	12.2291666666667	0	5	0	0	0	0	4	0	0	0	0	3	0	0	0	0	0.002222222	0.471111111	1	22	17	8	0	0
TS3	17	23	29653	23920	15.7	Total_cases	2	1.67343653004113	10.7916883116883	0	9.99363636363636	0	12.2291666666667	0	5	0	0	0	0	4	0	0	0	0	3	0	0	0	0	0.949201791	0.999829077	0.999829077	23	17	8	34	0
TS4	17	24	17229	21320	14	Total_cases	2	0.972300879374048	10.7916883116883	0	9.99363636363636	0	12.2291666666667	0	5	0	0	0	0	4	0	0	0	0	3	0	0	0	0	0.78881292	0.869209006	0.986148768	24	17	8	17	0
TS5	17	25	39717	28080	8.1	Total_cases	1	2.241388010105	10.7916883116883	0	9.99363636363636	0	12.2291666666667	0	5	0	0	0	0	4	0	0	0	0	3	0	0	0	0	0.132657984	0.247949831	0.528575418	25	17	8	25	0
TS6	17	26	30350	28600	10.4	Total_cases	3	1.71277100754555	10.7916883116883	0	9.99363636363636	0	12.2291666666667	0	5	0	0	0	0	4	0	0	0	0	3	0	0	0	0	0.41023182	0.570719931	0.83904891	26	17	8	15	0
TS7	17	27	21787	40560	4.9	Total_cases	1	1.22952691734415	10.7916883116883	0	9.99363636363636	0	12.2291666666667	0	5	0	0	0	0	4	0	0	0	0	3	0	0	0	0	0.141399946	0.145570768	0.169326322	27	17	8	10	0
TS8	17	28	21011	44720	6.7	Total_cases	5	1.18573415616276	10.7916883116883	0	9.99363636363636	0	12.2291666666667	0	5	0	0	0	0	4	0	0	0	0	3	0	0	0	0	0.204410797	0.348866736	0.708878021	28	17	8	27	0
TS9	17	29	12737	40560	3.5	Total_cases	1	0.718799483463187	10.7916883116883	0	9.99363636363636	0	12.2291666666667	0	5	0	0	0	0	4	0	0	0	0	3	0	0	0	0	0	0	0.256624065	29	17	8	5	0
TS1	18	1	17202	21320	14.7	Total_cases	0	0.342627233706351	9.33416666666667	0.914285714285714	10.7916883116883	0	9.99363636363636	0	6	0	0	0	0	5	0	0	0	0	4	0	0	0	0	0.996704719	0.996704719	1	1	18	9	25	0
TS10	18	2	37073	25480	8.1	Total_cases	2	0.738415267712798	9.33416666666667	0.914285714285714	10.7916883116883	0	9.99363636363636	0	6	0	0	0	0	5	0	0	0	0	4	0	0	0	0	0.303342391	0.344402174	0.705298913	2	18	9	18	0
TS11	18	3	11945	33280	4.2	Total_cases	0	0.237918980736098	9.33416666666667	0.914285714285714	10.7916883116883	0	9.99363636363636	0	6	0	0	0	0	5	0	0	0	0	4	0	0	0	0	0	0	0.387159533	3	18	9	4	0
TS12	18	4	22514	31720	7.1	Total_cases	0	0.448430969635204	9.33416666666667	0.914285714285714	10.7916883116883	0	9.99363636363636	0	6	0	0	0	0	5	0	0	0	0	4	0	0	0	0	0.069538927	0.329687431	0.723267085	4	18	9	6	0
TS13	18	5	10369	24960	8.2	Total_cases	0	0.206528414504194	9.33416666666667	0.914285714285714	10.7916883116883	0	9.99363636363636	0	6	0	0	0	0	5	0	0	0	0	4	0	0	0	0	0.160100251	0.632781955	0.997092732	5	18	9	1	0
TS14	18	6	17627	26520	5.4	Total_cases	0	0.351092329295538	9.33416666666667	0.914285714285714	10.7916883116883	0	9.99363636363636	0	6	0	0	0	0	5	0	0	0	0	4	0	0	0	0	0.077273763	0.077273763	0.357362662	6	18	9	13	0
TS15	18	7	12802	43160	4.2	Total_cases	0	0.254988597018295	9.33416666666667	0.914285714285714	10.7916883116883	0	9.99363636363636	0	6	0	0	0	0	5	0	0	0	0	4	0	0	0	0	0	0	0.117601427	7	18	9	1	0
TS16	18	8	10449	40040	4.8	Total_cases	0	0.208121844262159	9.33416666666667	0.914285714285714	10.7916883116883	0	9.99363636363636	0	6	0	0	0	0	5	0	0	0	0	4	0	0	0	0	0	0	0.00105546	8	18	9	1	0
TS17	18	9	45119	29120	7.1	Total_cases	0	0.898674465620093	9.33416666666667	0.914285714285714	10.7916883116883	0	9.99363636363636	0	6	0	0	0	0	5	0	0	0	0	4	0	0	0	0	0.163224844	0.203724743	0.512107643	9	18	9	6	0
TS18	18	10	24877	22880	9.5	Total_cases	0	0.495496901111085	9.33416666666667	0.914285714285714	10.7916883116883	0	9.99363636363636	0	6	0	0	0	0	5	0	0	0	0	4	0	0	0	0	0.421719157	0.421719157	0.663742085	10	18	9	3	0
TS19	18	11	37115	27560	8.7	Total_cases	1	0.739251818335729	9.33416666666667	0.914285714285714	10.7916883116883	0	9.99363636363636	0	6	0	0	0	0	5	0	0	0	0	4	0	0	0	0	0.379701782	0.489147141	0.734138647	11	18	9	6	0
TS2	18	12	773	21320	17.4	Total_cases	0	0.0153965150363335	9.33416666666667	0.914285714285714	10.7916883116883	0	9.99363636363636	0	6	0	0	0	0	5	0	0	0	0	4	0	0	0	0	1	1	1	12	18	9	0	0
TS20	18	13	20737	32760	9.4	Total_cases	0	0.413036911136414	9.33416666666667	0.914285714285714	10.7916883116883	0	9.99363636363636	0	6	0	0	0	0	5	0	0	0	0	4	0	0	0	0	0.22915356	0.379422156	0.542612399	13	18	9	2	0
TS21	18	14	12670	45760	5.5	Total_cases	1	0.252359437917653	9.33416666666667	0.914285714285714	10.7916883116883	0	9.99363636363636	0	6	0	0	0	0	5	0	0	0	0	4	0	0	0	0	0.003928801	0.00408916	0.307168056	14	18	9	1	0
TS22	18	15	8506	45760	4.2	Total_cases	0	0.169421419015592	9.33416666666667	0.914285714285714	10.7916883116883	0	9.99363636363636	0	6	0	0	0	0	5	0	0	0	0	4	0	0	0	0	0	0	0.042022628	15	18	9	3	0
TS23	18	16	30225	31720	7.5	Total_cases	0	0.602017680431023	9.33416666666667	0.914285714285714	10.7916883116883	0	9.99363636363636	0	6	0	0	0	0	5	0	0	0	0	4	0	0	0	0	0.119771172	0.311398433	0.675440627	16	18	9	1	0
TS24	18	17	21840	21320	11.7	Total_cases	0	0.435006323924352	9.33416666666667	0.914285714285714	10.7916883116883	0	9.99363636363636	0	6	0	0	0	0	5	0	0	0	0	4	0	0	0	0	0.629774286	0.847904083	0.945092874	17	18	9	1	0
TS25	18	18	38827	26520	8.9	Total_cases	1	0.773351215156173	9.33416666666667	0.914285714285714	10.7916883116883	0	9.99363636363636	0	6	0	0	0	0	5	0	0	0	0	4	0	0	0	0	0.392246737	0.513543609	0.763414129	18	18	9	5	0
TS26	18	19	25450	37960	8.4	Total_cases	0	0.506909841752507	9.33416666666667	0.914285714285714	10.7916883116883	0	9.99363636363636	0	6	0	0	0	0	5	0	0	0	0	4	0	0	0	0	0.203658971	0.397497327	0.618342375	19	18	9	3	0
TS27	18	20	12327	24960	5.7	Total_cases	0	0.245527607830379	9.33416666666667	0.914285714285714	10.7916883116883	0	9.99363636363636	0	6	0	0	0	0	5	0	0	0	0	4	0	0	0	0	0.207004019	0.321659969	0.607397687	20	18	9	1	0
TS28	18	21	5277	32760	6.1	Total_cases	0	0.105106610409744	9.33416666666667	0.914285714285714	10.7916883116883	0	9.99363636363636	0	6	0	0	0	0	5	0	0	0	0	4	0	0	0	0	0.001316284	0.662091012	0.666603986	21	18	9	0	0
TS29	18	22	6266	26000	7.6	Total_cases	0	0.124805385792582	9.33416666666667	0.914285714285714	10.7916883116883	0	9.99363636363636	0	6	0	0	0	0	5	0	0	0	0	4	0	0	0	0	0.002222222	0.471111111	1	22	18	9	0	0
TS3	18	23	29653	23920	15.7	Total_cases	2	0.590624657661575	9.33416666666667	0.914285714285714	10.7916883116883	0	9.99363636363636	0	6	0	0	0	0	5	0	0	0	0	4	0	0	0	0	0.949201791	0.999829077	0.999829077	23	18	9	34	0
TS4	18	24	17229	21320	14	Total_cases	3	0.343165016249664	9.33416666666667	0.914285714285714	10.7916883116883	0	9.99363636363636	0	6	0	0	0	0	5	0	0	0	0	4	0	0	0	0	0.78881292	0.869209006	0.986148768	24	18	9	17	0
TS5	18	25	39717	28080	8.1	Total_cases	1	0.79107812121353	9.33416666666667	0.914285714285714	10.7916883116883	0	9.99363636363636	0	6	0	0	0	0	5	0	0	0	0	4	0	0	0	0	0.132657984	0.247949831	0.528575418	25	18	9	25	0
TS6	18	26	30350	28600	10.4	Total_cases	0	0.604507414427843	9.33416666666667	0.914285714285714	10.7916883116883	0	9.99363636363636	0	6	0	0	0	0	5	0	0	0	0	4	0	0	0	0	0.41023182	0.570719931	0.83904891	26	18	9	15	0
TS7	18	27	21787	40560	4.9	Total_cases	0	0.4339506767097	9.33416666666667	0.914285714285714	10.7916883116883	0	9.99363636363636	0	6	0	0	0	0	5	0	0	0	0	4	0	0	0	0	0.141399946	0.145570768	0.169326322	27	18	9	10	0
TS8	18	28	21011	44720	6.7	Total_cases	1	0.418494408057443	9.33416666666667	0.914285714285714	10.7916883116883	0	9.99363636363636	0	6	0	0	0	0	5	0	0	0	0	4	0	0	0	0	0.204410797	0.348866736	0.708878021	28	18	9	27	0
TS9	18	29	12737	40560	3.5	Total_cases	0	0.253693935339948	9.33416666666667	0.914285714285714	10.7916883116883	0	9.99363636363636	0	6	0	0	0	0	5	0	0	0	0	4	0	0	0	0	0	0	0.256624065	29	18	9	5	0
TS1	19	1	17202	21320	14.7	Total_cases	0	0.342627233706351	11.9183035714286	0.371428571428571	9.33416666666667	0.914285714285714	10.7916883116883	0	7	0	0	0	0	6	0	0	0	0	5	0	0	0	0	0.996704719	0.996704719	1	1	19	10	25	0
TS10	19	2	37073	25480	8.1	Total_cases	0	0.738415267712798	11.9183035714286	0.371428571428571	9.33416666666667	0.914285714285714	10.7916883116883	0	7	0	0	0	0	6	0	0	0	0	5	0	0	0	0	0.303342391	0.344402174	0.705298913	2	19	10	18	0
TS11	19	3	11945	33280	4.2	Total_cases	2	0.237918980736098	11.9183035714286	0.371428571428571	9.33416666666667	0.914285714285714	10.7916883116883	0	7	0	0	0	0	6	0	0	0	0	5	0	0	0	0	0	0	0.387159533	3	19	10	4	0
TS12	19	4	22514	31720	7.1	Total_cases	1	0.448430969635204	11.9183035714286	0.371428571428571	9.33416666666667	0.914285714285714	10.7916883116883	0	7	0	0	0	0	6	0	0	0	0	5	0	0	0	0	0.069538927	0.329687431	0.723267085	4	19	10	6	0
TS13	19	5	10369	24960	8.2	Total_cases	0	0.206528414504194	11.9183035714286	0.371428571428571	9.33416666666667	0.914285714285714	10.7916883116883	0	7	0	0	0	0	6	0	0	0	0	5	0	0	0	0	0.160100251	0.632781955	0.997092732	5	19	10	1	0
TS14	19	6	17627	26520	5.4	Total_cases	0	0.351092329295538	11.9183035714286	0.371428571428571	9.33416666666667	0.914285714285714	10.7916883116883	0	7	0	0	0	0	6	0	0	0	0	5	0	0	0	0	0.077273763	0.077273763	0.357362662	6	19	10	13	0
TS15	19	7	12802	43160	4.2	Total_cases	0	0.254988597018295	11.9183035714286	0.371428571428571	9.33416666666667	0.914285714285714	10.7916883116883	0	7	0	0	0	0	6	0	0	0	0	5	0	0	0	0	0	0	0.117601427	7	19	10	1	0
TS16	19	8	10449	40040	4.8	Total_cases	0	0.208121844262159	11.9183035714286	0.371428571428571	9.33416666666667	0.914285714285714	10.7916883116883	0	7	0	0	0	0	6	0	0	0	0	5	0	0	0	0	0	0	0.00105546	8	19	10	1	0
TS17	19	9	45119	29120	7.1	Total_cases	0	0.898674465620093	11.9183035714286	0.371428571428571	9.33416666666667	0.914285714285714	10.7916883116883	0	7	0	0	0	0	6	0	0	0	0	5	0	0	0	0	0.163224844	0.203724743	0.512107643	9	19	10	6	0
TS18	19	10	24877	22880	9.5	Total_cases	0	0.495496901111085	11.9183035714286	0.371428571428571	9.33416666666667	0.914285714285714	10.7916883116883	0	7	0	0	0	0	6	0	0	0	0	5	0	0	0	0	0.421719157	0.421719157	0.663742085	10	19	10	3	0
TS19	19	11	37115	27560	8.7	Total_cases	1	0.739251818335729	11.9183035714286	0.371428571428571	9.33416666666667	0.914285714285714	10.7916883116883	0	7	0	0	0	0	6	0	0	0	0	5	0	0	0	0	0.379701782	0.489147141	0.734138647	11	19	10	6	0
TS2	19	12	773	21320	17.4	Total_cases	0	0.0153965150363335	11.9183035714286	0.371428571428571	9.33416666666667	0.914285714285714	10.7916883116883	0	7	0	0	0	0	6	0	0	0	0	5	0	0	0	0	1	1	1	12	19	10	0	0
TS20	19	13	20737	32760	9.4	Total_cases	0	0.413036911136414	11.9183035714286	0.371428571428571	9.33416666666667	0.914285714285714	10.7916883116883	0	7	0	0	0	0	6	0	0	0	0	5	0	0	0	0	0.22915356	0.379422156	0.542612399	13	19	10	2	0
TS21	19	14	12670	45760	5.5	Total_cases	0	0.252359437917653	11.9183035714286	0.371428571428571	9.33416666666667	0.914285714285714	10.7916883116883	0	7	0	0	0	0	6	0	0	0	0	5	0	0	0	0	0.003928801	0.00408916	0.307168056	14	19	10	1	0
TS22	19	15	8506	45760	4.2	Total_cases	0	0.169421419015592	11.9183035714286	0.371428571428571	9.33416666666667	0.914285714285714	10.7916883116883	0	7	0	0	0	0	6	0	0	0	0	5	0	0	0	0	0	0	0.042022628	15	19	10	3	0
TS23	19	16	30225	31720	7.5	Total_cases	0	0.602017680431023	11.9183035714286	0.371428571428571	9.33416666666667	0.914285714285714	10.7916883116883	0	7	0	0	0	0	6	0	0	0	0	5	0	0	0	0	0.119771172	0.311398433	0.675440627	16	19	10	1	0
TS24	19	17	21840	21320	11.7	Total_cases	0	0.435006323924352	11.9183035714286	0.371428571428571	9.33416666666667	0.914285714285714	10.7916883116883	0	7	0	0	0	0	6	0	0	0	0	5	0	0	0	0	0.629774286	0.847904083	0.945092874	17	19	10	1	0
TS25	19	18	38827	26520	8.9	Total_cases	0	0.773351215156173	11.9183035714286	0.371428571428571	9.33416666666667	0.914285714285714	10.7916883116883	0	7	0	0	0	0	6	0	0	0	0	5	0	0	0	0	0.392246737	0.513543609	0.763414129	18	19	10	5	0
TS26	19	19	25450	37960	8.4	Total_cases	0	0.506909841752507	11.9183035714286	0.371428571428571	9.33416666666667	0.914285714285714	10.7916883116883	0	7	0	0	0	0	6	0	0	0	0	5	0	0	0	0	0.203658971	0.397497327	0.618342375	19	19	10	3	0
TS27	19	20	12327	24960	5.7	Total_cases	1	0.245527607830379	11.9183035714286	0.371428571428571	9.33416666666667	0.914285714285714	10.7916883116883	0	7	0	0	0	0	6	0	0	0	0	5	0	0	0	0	0.207004019	0.321659969	0.607397687	20	19	10	1	0
TS28	19	21	5277	32760	6.1	Total_cases	0	0.105106610409744	11.9183035714286	0.371428571428571	9.33416666666667	0.914285714285714	10.7916883116883	0	7	0	0	0	0	6	0	0	0	0	5	0	0	0	0	0.001316284	0.662091012	0.666603986	21	19	10	0	0
TS29	19	22	6266	26000	7.6	Total_cases	1	0.124805385792582	11.9183035714286	0.371428571428571	9.33416666666667	0.914285714285714	10.7916883116883	0	7	0	0	0	0	6	0	0	0	0	5	0	0	0	0	0.002222222	0.471111111	1	22	19	10	0	0
TS3	19	23	29653	23920	15.7	Total_cases	2	0.590624657661575	11.9183035714286	0.371428571428571	9.33416666666667	0.914285714285714	10.7916883116883	0	7	0	0	0	0	6	0	0	0	0	5	0	0	0	0	0.949201791	0.999829077	0.999829077	23	19	10	34	0
TS4	19	24	17229	21320	14	Total_cases	1	0.343165016249664	11.9183035714286	0.371428571428571	9.33416666666667	0.914285714285714	10.7916883116883	0	7	0	0	0	0	6	0	0	0	0	5	0	0	0	0	0.78881292	0.869209006	0.986148768	24	19	10	17	0
TS5	19	25	39717	28080	8.1	Total_cases	0	0.79107812121353	11.9183035714286	0.371428571428571	9.33416666666667	0.914285714285714	10.7916883116883	0	7	0	0	0	0	6	0	0	0	0	5	0	0	0	0	0.132657984	0.247949831	0.528575418	25	19	10	25	0
TS6	19	26	30350	28600	10.4	Total_cases	0	0.604507414427843	11.9183035714286	0.371428571428571	9.33416666666667	0.914285714285714	10.7916883116883	0	7	0	0	0	0	6	0	0	0	0	5	0	0	0	0	0.41023182	0.570719931	0.83904891	26	19	10	15	0
TS7	19	27	21787	40560	4.9	Total_cases	0	0.4339506767097	11.9183035714286	0.371428571428571	9.33416666666667	0.914285714285714	10.7916883116883	0	7	0	0	0	0	6	0	0	0	0	5	0	0	0	0	0.141399946	0.145570768	0.169326322	27	19	10	10	0
TS8	19	28	21011	44720	6.7	Total_cases	2	0.418494408057443	11.9183035714286	0.371428571428571	9.33416666666667	0.914285714285714	10.7916883116883	0	7	0	0	0	0	6	0	0	0	0	5	0	0	0	0	0.204410797	0.348866736	0.708878021	28	19	10	27	0
TS9	19	29	12737	40560	3.5	Total_cases	1	0.253693935339948	11.9183035714286	0.371428571428571	9.33416666666667	0.914285714285714	10.7916883116883	0	7	0	0	0	0	6	0	0	0	0	5	0	0	0	0	0	0	0.256624065	29	19	10	5	0
TS1	20	1	17202	21320	14.7	Total_cases	1	0.999329431643523	9.75409090909089	0.285714285714286	11.9183035714286	0.371428571428571	9.33416666666667	0.914285714285714	8	0	0	0	0	7	0	0	0	0	6	0	0	0	0	0.996704719	0.996704719	1	1	20	11	25	0
TS10	20	2	37073	25480	8.1	Total_cases	1	2.15371119749566	9.75409090909089	0.285714285714286	11.9183035714286	0.371428571428571	9.33416666666667	0.914285714285714	8	0	0	0	0	7	0	0	0	0	6	0	0	0	0	0.303342391	0.344402174	0.705298913	2	20	11	18	0
TS11	20	3	11945	33280	4.2	Total_cases	3	0.693930360480286	9.75409090909089	0.285714285714286	11.9183035714286	0.371428571428571	9.33416666666667	0.914285714285714	8	0	0	0	0	7	0	0	0	0	6	0	0	0	0	0	0	0.387159533	3	20	11	4	0
TS12	20	4	22514	31720	7.1	Total_cases	3	1.30792366143601	9.75409090909089	0.285714285714286	11.9183035714286	0.371428571428571	9.33416666666667	0.914285714285714	8	0	0	0	0	7	0	0	0	0	6	0	0	0	0	0.069538927	0.329687431	0.723267085	4	20	11	6	0
TS13	20	5	10369	24960	8.2	Total_cases	0	0.6023745423039	9.75409090909089	0.285714285714286	11.9183035714286	0.371428571428571	9.33416666666667	0.914285714285714	8	0	0	0	0	7	0	0	0	0	6	0	0	0	0	0.160100251	0.632781955	0.997092732	5	20	11	1	0
TS14	20	6	17627	26520	5.4	Total_cases	6	1.02401929377865	9.75409090909089	0.285714285714286	11.9183035714286	0.371428571428571	9.33416666666667	0.914285714285714	8	0	0	0	0	7	0	0	0	0	6	0	0	0	0	0.077273763	0.077273763	0.357362662	6	20	11	13	0
TS15	20	7	12802	43160	4.2	Total_cases	0	0.743716741303359	9.75409090909089	0.285714285714286	11.9183035714286	0.371428571428571	9.33416666666667	0.914285714285714	8	0	0	0	0	7	0	0	0	0	6	0	0	0	0	0	0	0.117601427	7	20	11	1	0
TS16	20	8	10449	40040	4.8	Total_cases	0	0.60702204576463	9.75409090909089	0.285714285714286	11.9183035714286	0.371428571428571	9.33416666666667	0.914285714285714	8	0	0	0	0	7	0	0	0	0	6	0	0	0	0	0	0	0.00105546	8	20	11	1	0
TS17	20	9	45119	29120	7.1	Total_cases	3	2.6211338580586	9.75409090909089	0.285714285714286	11.9183035714286	0.371428571428571	9.33416666666667	0.914285714285714	8	0	0	0	0	7	0	0	0	0	6	0	0	0	0	0.163224844	0.203724743	0.512107643	9	20	11	6	0
TS18	20	10	24877	22880	9.5	Total_cases	0	1.44519929490733	9.75409090909089	0.285714285714286	11.9183035714286	0.371428571428571	9.33416666666667	0.914285714285714	8	0	0	0	0	7	0	0	0	0	6	0	0	0	0	0.421719157	0.421719157	0.663742085	10	20	11	3	0
TS19	20	11	37115	27560	8.7	Total_cases	2	2.15615113681254	9.75409090909089	0.285714285714286	11.9183035714286	0.371428571428571	9.33416666666667	0.914285714285714	8	0	0	0	0	7	0	0	0	0	6	0	0	0	0	0.379701782	0.489147141	0.734138647	11	20	11	6	0
TS2	20	12	773	21320	17.4	Total_cases	0	0.0449065021893061	9.75409090909089	0.285714285714286	11.9183035714286	0.371428571428571	9.33416666666667	0.914285714285714	8	0	0	0	0	7	0	0	0	0	6	0	0	0	0	1	1	1	12	20	11	0	0
TS20	20	13	20737	32760	9.4	Total_cases	1	1.20469099081454	9.75409090909089	0.285714285714286	11.9183035714286	0.371428571428571	9.33416666666667	0.914285714285714	8	0	0	0	0	7	0	0	0	0	6	0	0	0	0	0.22915356	0.379422156	0.542612399	13	20	11	2	0
TS21	20	14	12670	45760	5.5	Total_cases	0	0.736048360593154	9.75409090909089	0.285714285714286	11.9183035714286	0.371428571428571	9.33416666666667	0.914285714285714	8	0	0	0	0	7	0	0	0	0	6	0	0	0	0	0.003928801	0.00408916	0.307168056	14	20	11	1	0
TS22	20	15	8506	45760	4.2	Total_cases	0	0.494145805462144	9.75409090909089	0.285714285714286	11.9183035714286	0.371428571428571	9.33416666666667	0.914285714285714	8	0	0	0	0	7	0	0	0	0	6	0	0	0	0	0	0	0.042022628	15	20	11	3	0
TS23	20	16	30225	31720	7.5	Total_cases	0	1.75588490125715	9.75409090909089	0.285714285714286	11.9183035714286	0.371428571428571	9.33416666666667	0.914285714285714	8	0	0	0	0	7	0	0	0	0	6	0	0	0	0	0.119771172	0.311398433	0.675440627	16	20	11	1	0
TS24	20	17	21840	21320	11.7	Total_cases	2	1.26876844477936	9.75409090909089	0.285714285714286	11.9183035714286	0.371428571428571	9.33416666666667	0.914285714285714	8	0	0	0	0	7	0	0	0	0	6	0	0	0	0	0.629774286	0.847904083	0.945092874	17	20	11	1	0
TS25	20	18	38827	26520	8.9	Total_cases	1	2.25560771087217	9.75409090909089	0.285714285714286	11.9183035714286	0.371428571428571	9.33416666666667	0.914285714285714	8	0	0	0	0	7	0	0	0	0	6	0	0	0	0	0.392246737	0.513543609	0.763414129	18	20	11	5	0
TS26	20	19	25450	37960	8.4	Total_cases	1	1.47848703844481	9.75409090909089	0.285714285714286	11.9183035714286	0.371428571428571	9.33416666666667	0.914285714285714	8	0	0	0	0	7	0	0	0	0	6	0	0	0	0	0.203658971	0.397497327	0.618342375	19	20	11	3	0
TS27	20	20	12327	24960	5.7	Total_cases	0	0.716122189505273	9.75409090909089	0.285714285714286	11.9183035714286	0.371428571428571	9.33416666666667	0.914285714285714	8	0	0	0	0	7	0	0	0	0	6	0	0	0	0	0.207004019	0.321659969	0.607397687	20	20	11	1	0
TS28	20	21	5277	32760	6.1	Total_cases	0	0.306560947028419	9.75409090909089	0.285714285714286	11.9183035714286	0.371428571428571	9.33416666666667	0.914285714285714	8	0	0	0	0	7	0	0	0	0	6	0	0	0	0	0.001316284	0.662091012	0.666603986	21	20	11	0	0
TS29	20	22	6266	26000	7.6	Total_cases	0	0.364015708561697	9.75409090909089	0.285714285714286	11.9183035714286	0.371428571428571	9.33416666666667	0.914285714285714	8	0	0	0	0	7	0	0	0	0	6	0	0	0	0	0.002222222	0.471111111	1	22	20	11	0	0
TS3	20	23	29653	23920	15.7	Total_cases	2	1.72265525151293	9.75409090909089	0.285714285714286	11.9183035714286	0.371428571428571	9.33416666666667	0.914285714285714	8	0	0	0	0	7	0	0	0	0	6	0	0	0	0	0.949201791	0.999829077	0.999829077	23	20	11	34	0
TS4	20	24	17229	21320	14	Total_cases	2	1.00089796406152	9.75409090909089	0.285714285714286	11.9183035714286	0.371428571428571	9.33416666666667	0.914285714285714	8	0	0	0	0	7	0	0	0	0	6	0	0	0	0	0.78881292	0.869209006	0.986148768	24	20	11	17	0
TS5	20	25	39717	28080	8.1	Total_cases	3	2.30731118687279	9.75409090909089	0.285714285714286	11.9183035714286	0.371428571428571	9.33416666666667	0.914285714285714	8	0	0	0	0	7	0	0	0	0	6	0	0	0	0	0.132657984	0.247949831	0.528575418	25	20	11	25	0
TS6	20	26	30350	28600	10.4	Total_cases	1	1.76314662541454	9.75409090909089	0.285714285714286	11.9183035714286	0.371428571428571	9.33416666666667	0.914285714285714	8	0	0	0	0	7	0	0	0	0	6	0	0	0	0	0.41023182	0.570719931	0.83904891	26	20	11	15	0
TS7	20	27	21787	40560	4.9	Total_cases	1	1.26568947373663	9.75409090909089	0.285714285714286	11.9183035714286	0.371428571428571	9.33416666666667	0.914285714285714	8	0	0	0	0	7	0	0	0	0	6	0	0	0	0	0.141399946	0.145570768	0.169326322	27	20	11	10	0
TS8	20	28	21011	44720	6.7	Total_cases	2	1.22060869016754	9.75409090909089	0.285714285714286	11.9183035714286	0.371428571428571	9.33416666666667	0.914285714285714	8	0	0	0	0	7	0	0	0	0	6	0	0	0	0	0.204410797	0.348866736	0.708878021	28	20	11	27	0
TS9	20	29	12737	40560	3.5	Total_cases	0	0.739940644741516	9.75409090909089	0.285714285714286	11.9183035714286	0.371428571428571	9.33416666666667	0.914285714285714	8	0	0	0	0	7	0	0	0	0	6	0	0	0	0	0	0	0.256624065	29	20	11	5	0
TS1	21	1	17202	21320	14.7	Total_cases	2	0.571045389510585	16.4722222222222	0.571428571428571	9.75409090909089	0.285714285714286	11.9183035714286	0.371428571428571	9	0	0	0	0	8	0	0	0	0	7	0	0	0	0	0.996704719	0.996704719	1	1	21	12	25	0
TS10	21	2	37073	25480	8.1	Total_cases	1	1.23069211285466	16.4722222222222	0.571428571428571	9.75409090909089	0.285714285714286	11.9183035714286	0.371428571428571	9	0	0	0	0	8	0	0	0	0	7	0	0	0	0	0.303342391	0.344402174	0.705298913	2	21	12	18	0
TS11	21	3	11945	33280	4.2	Total_cases	0	0.396531634560164	16.4722222222222	0.571428571428571	9.75409090909089	0.285714285714286	11.9183035714286	0.371428571428571	9	0	0	0	0	8	0	0	0	0	7	0	0	0	0	0	0	0.387159533	3	21	12	4	0
TS12	21	4	22514	31720	7.1	Total_cases	1	0.747384949392007	16.4722222222222	0.571428571428571	9.75409090909089	0.285714285714286	11.9183035714286	0.371428571428571	9	0	0	0	0	8	0	0	0	0	7	0	0	0	0	0.069538927	0.329687431	0.723267085	4	21	12	6	0
TS13	21	5	10369	24960	8.2	Total_cases	0	0.344214024173657	16.4722222222222	0.571428571428571	9.75409090909089	0.285714285714286	11.9183035714286	0.371428571428571	9	0	0	0	0	8	0	0	0	0	7	0	0	0	0	0.160100251	0.632781955	0.997092732	5	21	12	1	0
TS14	21	6	17627	26520	5.4	Total_cases	0	0.58515388215923	16.4722222222222	0.571428571428571	9.75409090909089	0.285714285714286	11.9183035714286	0.371428571428571	9	0	0	0	0	8	0	0	0	0	7	0	0	0	0	0.077273763	0.077273763	0.357362662	6	21	12	13	0
TS15	21	7	12802	43160	4.2	Total_cases	0	0.424980995030491	16.4722222222222	0.571428571428571	9.75409090909089	0.285714285714286	11.9183035714286	0.371428571428571	9	0	0	0	0	8	0	0	0	0	7	0	0	0	0	0	0	0.117601427	7	21	12	1	0
TS16	21	8	10449	40040	4.8	Total_cases	0	0.346869740436932	16.4722222222222	0.571428571428571	9.75409090909089	0.285714285714286	11.9183035714286	0.371428571428571	9	0	0	0	0	8	0	0	0	0	7	0	0	0	0	0	0	0.00105546	8	21	12	1	0
TS17	21	9	45119	29120	7.1	Total_cases	0	1.49779077603349	16.4722222222222	0.571428571428571	9.75409090909089	0.285714285714286	11.9183035714286	0.371428571428571	9	0	0	0	0	8	0	0	0	0	7	0	0	0	0	0.163224844	0.203724743	0.512107643	9	21	12	6	0
TS18	21	10	24877	22880	9.5	Total_cases	2	0.825828168518476	16.4722222222222	0.571428571428571	9.75409090909089	0.285714285714286	11.9183035714286	0.371428571428571	9	0	0	0	0	8	0	0	0	0	7	0	0	0	0	0.421719157	0.421719157	0.663742085	10	21	12	3	0
TS19	21	11	37115	27560	8.7	Total_cases	2	1.23208636389288	16.4722222222222	0.571428571428571	9.75409090909089	0.285714285714286	11.9183035714286	0.371428571428571	9	0	0	0	0	8	0	0	0	0	7	0	0	0	0	0.379701782	0.489147141	0.734138647	11	21	12	6	0
TS2	21	12	773	21320	17.4	Total_cases	0	0.0256608583938892	16.4722222222222	0.571428571428571	9.75409090909089	0.285714285714286	11.9183035714286	0.371428571428571	9	0	0	0	0	8	0	0	0	0	7	0	0	0	0	1	1	1	12	21	12	0	0
TS20	21	13	20737	32760	9.4	Total_cases	0	0.688394851894024	16.4722222222222	0.571428571428571	9.75409090909089	0.285714285714286	11.9183035714286	0.371428571428571	9	0	0	0	0	8	0	0	0	0	7	0	0	0	0	0.22915356	0.379422156	0.542612399	13	21	12	2	0
TS21	21	14	12670	45760	5.5	Total_cases	0	0.420599063196088	16.4722222222222	0.571428571428571	9.75409090909089	0.285714285714286	11.9183035714286	0.371428571428571	9	0	0	0	0	8	0	0	0	0	7	0	0	0	0	0.003928801	0.00408916	0.307168056	14	21	12	1	0
TS22	21	15	8506	45760	4.2	Total_cases	1	0.282369031692654	16.4722222222222	0.571428571428571	9.75409090909089	0.285714285714286	11.9183035714286	0.371428571428571	9	0	0	0	0	8	0	0	0	0	7	0	0	0	0	0	0	0.042022628	15	21	12	3	0
TS23	21	16	30225	31720	7.5	Total_cases	0	1.00336280071837	16.4722222222222	0.571428571428571	9.75409090909089	0.285714285714286	11.9183035714286	0.371428571428571	9	0	0	0	0	8	0	0	0	0	7	0	0	0	0	0.119771172	0.311398433	0.675440627	16	21	12	1	0
TS24	21	17	21840	21320	11.7	Total_cases	0	0.72501053987392	16.4722222222222	0.571428571428571	9.75409090909089	0.285714285714286	11.9183035714286	0.371428571428571	9	0	0	0	0	8	0	0	0	0	7	0	0	0	0	0.629774286	0.847904083	0.945092874	17	21	12	1	0
TS25	21	18	38827	26520	8.9	Total_cases	0	1.28891869192695	16.4722222222222	0.571428571428571	9.75409090909089	0.285714285714286	11.9183035714286	0.371428571428571	9	0	0	0	0	8	0	0	0	0	7	0	0	0	0	0.392246737	0.513543609	0.763414129	18	21	12	5	0
TS26	21	19	25450	37960	8.4	Total_cases	1	0.844849736254179	16.4722222222222	0.571428571428571	9.75409090909089	0.285714285714286	11.9183035714286	0.371428571428571	9	0	0	0	0	8	0	0	0	0	7	0	0	0	0	0.203658971	0.397497327	0.618342375	19	21	12	3	0
TS27	21	20	12327	24960	5.7	Total_cases	0	0.409212679717299	16.4722222222222	0.571428571428571	9.75409090909089	0.285714285714286	11.9183035714286	0.371428571428571	9	0	0	0	0	8	0	0	0	0	7	0	0	0	0	0.207004019	0.321659969	0.607397687	20	21	12	1	0
TS28	21	21	5277	32760	6.1	Total_cases	0	0.17517768401624	16.4722222222222	0.571428571428571	9.75409090909089	0.285714285714286	11.9183035714286	0.371428571428571	9	0	0	0	0	8	0	0	0	0	7	0	0	0	0	0.001316284	0.662091012	0.666603986	21	21	12	0	0
TS29	21	22	6266	26000	7.6	Total_cases	0	0.20800897632097	16.4722222222222	0.571428571428571	9.75409090909089	0.285714285714286	11.9183035714286	0.371428571428571	9	0	0	0	0	8	0	0	0	0	7	0	0	0	0	0.002222222	0.471111111	1	22	21	12	0	0
TS3	21	23	29653	23920	15.7	Total_cases	0	0.984374429435959	16.4722222222222	0.571428571428571	9.75409090909089	0.285714285714286	11.9183035714286	0.371428571428571	9	0	0	0	0	8	0	0	0	0	7	0	0	0	0	0.949201791	0.999829077	0.999829077	23	21	12	34	0
TS4	21	24	17229	21320	14	Total_cases	2	0.57194169374944	16.4722222222222	0.571428571428571	9.75409090909089	0.285714285714286	11.9183035714286	0.371428571428571	9	0	0	0	0	8	0	0	0	0	7	0	0	0	0	0.78881292	0.869209006	0.986148768	24	21	12	17	0
TS5	21	25	39717	28080	8.1	Total_cases	3	1.31846353535588	16.4722222222222	0.571428571428571	9.75409090909089	0.285714285714286	11.9183035714286	0.371428571428571	9	0	0	0	0	8	0	0	0	0	7	0	0	0	0	0.132657984	0.247949831	0.528575418	25	21	12	25	0
TS6	21	26	30350	28600	10.4	Total_cases	1	1.00751235737974	16.4722222222222	0.571428571428571	9.75409090909089	0.285714285714286	11.9183035714286	0.371428571428571	9	0	0	0	0	8	0	0	0	0	7	0	0	0	0	0.41023182	0.570719931	0.83904891	26	21	12	15	0
TS7	21	27	21787	40560	4.9	Total_cases	1	0.723251127849501	16.4722222222222	0.571428571428571	9.75409090909089	0.285714285714286	11.9183035714286	0.371428571428571	9	0	0	0	0	8	0	0	0	0	7	0	0	0	0	0.141399946	0.145570768	0.169326322	27	21	12	10	0
TS8	21	28	21011	44720	6.7	Total_cases	2	0.697490680095739	16.4722222222222	0.571428571428571	9.75409090909089	0.285714285714286	11.9183035714286	0.371428571428571	9	0	0	0	0	8	0	0	0	0	7	0	0	0	0	0.204410797	0.348866736	0.708878021	28	21	12	27	0
TS9	21	29	12737	40560	3.5	Total_cases	1	0.42282322556658	16.4722222222222	0.571428571428571	9.75409090909089	0.285714285714286	11.9183035714286	0.371428571428571	9	0	0	0	0	8	0	0	0	0	7	0	0	0	0	0	0	0.256624065	29	21	12	5	0
TS1	22	1	17202	21320	14.7	Total_cases	0	0.199865886328705	17.6081818181818	0	16.4722222222222	0.571428571428571	9.75409090909089	0.285714285714286	10	0	0	0	0	9	0	0	0	0	8	0	0	0	0	0.996704719	0.996704719	1	1	22	13	25	0
TS10	22	2	37073	25480	8.1	Total_cases	0	0.430742239499132	17.6081818181818	0	16.4722222222222	0.571428571428571	9.75409090909089	0.285714285714286	10	0	0	0	0	9	0	0	0	0	8	0	0	0	0	0.303342391	0.344402174	0.705298913	2	22	13	18	0
TS11	22	3	11945	33280	4.2	Total_cases	0	0.138786072096057	17.6081818181818	0	16.4722222222222	0.571428571428571	9.75409090909089	0.285714285714286	10	0	0	0	0	9	0	0	0	0	8	0	0	0	0	0	0	0.387159533	3	22	13	4	0
TS12	22	4	22514	31720	7.1	Total_cases	0	0.261584732287202	17.6081818181818	0	16.4722222222222	0.571428571428571	9.75409090909089	0.285714285714286	10	0	0	0	0	9	0	0	0	0	8	0	0	0	0	0.069538927	0.329687431	0.723267085	4	22	13	6	0
TS13	22	5	10369	24960	8.2	Total_cases	0	0.12047490846078	17.6081818181818	0	16.4722222222222	0.571428571428571	9.75409090909089	0.285714285714286	10	0	0	0	0	9	0	0	0	0	8	0	0	0	0	0.160100251	0.632781955	0.997092732	5	22	13	1	0
TS14	22	6	17627	26520	5.4	Total_cases	2	0.204803858755731	17.6081818181818	0	16.4722222222222	0.571428571428571	9.75409090909089	0.285714285714286	10	0	0	0	0	9	0	0	0	0	8	0	0	0	0	0.077273763	0.077273763	0.357362662	6	22	13	13	0
TS15	22	7	12802	43160	4.2	Total_cases	0	0.148743348260672	17.6081818181818	0	16.4722222222222	0.571428571428571	9.75409090909089	0.285714285714286	10	0	0	0	0	9	0	0	0	0	8	0	0	0	0	0	0	0.117601427	7	22	13	1	0
TS16	22	8	10449	40040	4.8	Total_cases	0	0.121404409152926	17.6081818181818	0	16.4722222222222	0.571428571428571	9.75409090909089	0.285714285714286	10	0	0	0	0	9	0	0	0	0	8	0	0	0	0	0	0	0.00105546	8	22	13	1	0
TS17	22	9	45119	29120	7.1	Total_cases	0	0.524226771611721	17.6081818181818	0	16.4722222222222	0.571428571428571	9.75409090909089	0.285714285714286	10	0	0	0	0	9	0	0	0	0	8	0	0	0	0	0.163224844	0.203724743	0.512107643	9	22	13	6	0
TS18	22	10	24877	22880	9.5	Total_cases	1	0.289039858981466	17.6081818181818	0	16.4722222222222	0.571428571428571	9.75409090909089	0.285714285714286	10	0	0	0	0	9	0	0	0	0	8	0	0	0	0	0.421719157	0.421719157	0.663742085	10	22	13	3	0
TS19	22	11	37115	27560	8.7	Total_cases	0	0.431230227362509	17.6081818181818	0	16.4722222222222	0.571428571428571	9.75409090909089	0.285714285714286	10	0	0	0	0	9	0	0	0	0	8	0	0	0	0	0.379701782	0.489147141	0.734138647	11	22	13	6	0
TS2	22	12	773	21320	17.4	Total_cases	0	0.00898130043786122	17.6081818181818	0	16.4722222222222	0.571428571428571	9.75409090909089	0.285714285714286	10	0	0	0	0	9	0	0	0	0	8	0	0	0	0	1	1	1	12	22	13	0	0
TS20	22	13	20737	32760	9.4	Total_cases	0	0.240938198162908	17.6081818181818	0	16.4722222222222	0.571428571428571	9.75409090909089	0.285714285714286	10	0	0	0	0	9	0	0	0	0	8	0	0	0	0	0.22915356	0.379422156	0.542612399	13	22	13	2	0
TS21	22	14	12670	45760	5.5	Total_cases	0	0.147209672118631	17.6081818181818	0	16.4722222222222	0.571428571428571	9.75409090909089	0.285714285714286	10	0	0	0	0	9	0	0	0	0	8	0	0	0	0	0.003928801	0.00408916	0.307168056	14	22	13	1	0
TS22	22	15	8506	45760	4.2	Total_cases	0	0.0988291610924289	17.6081818181818	0	16.4722222222222	0.571428571428571	9.75409090909089	0.285714285714286	10	0	0	0	0	9	0	0	0	0	8	0	0	0	0	0	0	0.042022628	15	22	13	3	0
TS23	22	16	30225	31720	7.5	Total_cases	0	0.35117698025143	17.6081818181818	0	16.4722222222222	0.571428571428571	9.75409090909089	0.285714285714286	10	0	0	0	0	9	0	0	0	0	8	0	0	0	0	0.119771172	0.311398433	0.675440627	16	22	13	1	0
TS24	22	17	21840	21320	11.7	Total_cases	0	0.253753688955872	17.6081818181818	0	16.4722222222222	0.571428571428571	9.75409090909089	0.285714285714286	10	0	0	0	0	9	0	0	0	0	8	0	0	0	0	0.629774286	0.847904083	0.945092874	17	22	13	1	0
TS25	22	18	38827	26520	8.9	Total_cases	0	0.451121542174434	17.6081818181818	0	16.4722222222222	0.571428571428571	9.75409090909089	0.285714285714286	10	0	0	0	0	9	0	0	0	0	8	0	0	0	0	0.392246737	0.513543609	0.763414129	18	22	13	5	0
TS26	22	19	25450	37960	8.4	Total_cases	0	0.295697407688963	17.6081818181818	0	16.4722222222222	0.571428571428571	9.75409090909089	0.285714285714286	10	0	0	0	0	9	0	0	0	0	8	0	0	0	0	0.203658971	0.397497327	0.618342375	19	22	13	3	0
TS27	22	20	12327	24960	5.7	Total_cases	0	0.143224437901055	17.6081818181818	0	16.4722222222222	0.571428571428571	9.75409090909089	0.285714285714286	10	0	0	0	0	9	0	0	0	0	8	0	0	0	0	0.207004019	0.321659969	0.607397687	20	22	13	1	0
TS28	22	21	5277	32760	6.1	Total_cases	0	0.0613121894056839	17.6081818181818	0	16.4722222222222	0.571428571428571	9.75409090909089	0.285714285714286	10	0	0	0	0	9	0	0	0	0	8	0	0	0	0	0.001316284	0.662091012	0.666603986	21	22	13	0	0
TS29	22	22	6266	26000	7.6	Total_cases	0	0.0728031417123395	17.6081818181818	0	16.4722222222222	0.571428571428571	9.75409090909089	0.285714285714286	10	0	0	0	0	9	0	0	0	0	8	0	0	0	0	0.002222222	0.471111111	1	22	22	13	0	0
TS3	22	23	29653	23920	15.7	Total_cases	1	0.344531050302586	17.6081818181818	0	16.4722222222222	0.571428571428571	9.75409090909089	0.285714285714286	10	0	0	0	0	9	0	0	0	0	8	0	0	0	0	0.949201791	0.999829077	0.999829077	23	22	13	34	0
TS4	22	24	17229	21320	14	Total_cases	2	0.200179592812304	17.6081818181818	0	16.4722222222222	0.571428571428571	9.75409090909089	0.285714285714286	10	0	0	0	0	9	0	0	0	0	8	0	0	0	0	0.78881292	0.869209006	0.986148768	24	22	13	17	0
TS5	22	25	39717	28080	8.1	Total_cases	0	0.461462237374559	17.6081818181818	0	16.4722222222222	0.571428571428571	9.75409090909089	0.285714285714286	10	0	0	0	0	9	0	0	0	0	8	0	0	0	0	0.132657984	0.247949831	0.528575418	25	22	13	25	0
TS6	22	26	30350	28600	10.4	Total_cases	0	0.352629325082908	17.6081818181818	0	16.4722222222222	0.571428571428571	9.75409090909089	0.285714285714286	10	0	0	0	0	9	0	0	0	0	8	0	0	0	0	0.41023182	0.570719931	0.83904891	26	22	13	15	0
TS7	22	27	21787	40560	4.9	Total_cases	0	0.253137894747325	17.6081818181818	0	16.4722222222222	0.571428571428571	9.75409090909089	0.285714285714286	10	0	0	0	0	9	0	0	0	0	8	0	0	0	0	0.141399946	0.145570768	0.169326322	27	22	13	10	0
TS8	22	28	21011	44720	6.7	Total_cases	1	0.244121738033509	17.6081818181818	0	16.4722222222222	0.571428571428571	9.75409090909089	0.285714285714286	10	0	0	0	0	9	0	0	0	0	8	0	0	0	0	0.204410797	0.348866736	0.708878021	28	22	13	27	0
TS9	22	29	12737	40560	3.5	Total_cases	0	0.147988128948303	17.6081818181818	0	16.4722222222222	0.571428571428571	9.75409090909089	0.285714285714286	10	0	0	0	0	9	0	0	0	0	8	0	0	0	0	0	0	0.256624065	29	22	13	5	0
TS1	23	1	17202	21320	14.7	Total_cases	0	0.256970425279763	13.2464063714064	2.48571428571429	17.6081818181818	0	16.4722222222222	0.571428571428571	11	0	0	0	0	10	0	0	0	0	9	0	0	0	0	0.996704719	0.996704719	1	1	23	14	25	0
TS10	23	2	37073	25480	8.1	Total_cases	0	0.553811450784598	13.2464063714064	2.48571428571429	17.6081818181818	0	16.4722222222222	0.571428571428571	11	0	0	0	0	10	0	0	0	0	9	0	0	0	0	0.303342391	0.344402174	0.705298913	2	23	14	18	0
TS11	23	3	11945	33280	4.2	Total_cases	0	0.178439235552074	13.2464063714064	2.48571428571429	17.6081818181818	0	16.4722222222222	0.571428571428571	11	0	0	0	0	10	0	0	0	0	9	0	0	0	0	0	0	0.387159533	3	23	14	4	0
TS12	23	4	22514	31720	7.1	Total_cases	1	0.336323227226403	13.2464063714064	2.48571428571429	17.6081818181818	0	16.4722222222222	0.571428571428571	11	0	0	0	0	10	0	0	0	0	9	0	0	0	0	0.069538927	0.329687431	0.723267085	4	23	14	6	0
TS13	23	5	10369	24960	8.2	Total_cases	0	0.154896310878146	13.2464063714064	2.48571428571429	17.6081818181818	0	16.4722222222222	0.571428571428571	11	0	0	0	0	10	0	0	0	0	9	0	0	0	0	0.160100251	0.632781955	0.997092732	5	23	14	1	0
TS14	23	6	17627	26520	5.4	Total_cases	0	0.263319246971654	13.2464063714064	2.48571428571429	17.6081818181818	0	16.4722222222222	0.571428571428571	11	0	0	0	0	10	0	0	0	0	9	0	0	0	0	0.077273763	0.077273763	0.357362662	6	23	14	13	0
TS15	23	7	12802	43160	4.2	Total_cases	1	0.191241447763721	13.2464063714064	2.48571428571429	17.6081818181818	0	16.4722222222222	0.571428571428571	11	0	0	0	0	10	0	0	0	0	9	0	0	0	0	0	0	0.117601427	7	23	14	1	0
TS16	23	8	10449	40040	4.8	Total_cases	0	0.156091383196619	13.2464063714064	2.48571428571429	17.6081818181818	0	16.4722222222222	0.571428571428571	11	0	0	0	0	10	0	0	0	0	9	0	0	0	0	0	0	0.00105546	8	23	14	1	0
TS17	23	9	45119	29120	7.1	Total_cases	1	0.67400584921507	13.2464063714064	2.48571428571429	17.6081818181818	0	16.4722222222222	0.571428571428571	11	0	0	0	0	10	0	0	0	0	9	0	0	0	0	0.163224844	0.203724743	0.512107643	9	23	14	6	0
TS18	23	10	24877	22880	9.5	Total_cases	1	0.371622675833314	13.2464063714064	2.48571428571429	17.6081818181818	0	16.4722222222222	0.571428571428571	11	0	0	0	0	10	0	0	0	0	9	0	0	0	0	0.421719157	0.421719157	0.663742085	10	23	14	3	0
TS19	23	11	37115	27560	8.7	Total_cases	1	0.554438863751797	13.2464063714064	2.48571428571429	17.6081818181818	0	16.4722222222222	0.571428571428571	11	0	0	0	0	10	0	0	0	0	9	0	0	0	0	0.379701782	0.489147141	0.734138647	11	23	14	6	0
TS2	23	12	773	21320	17.4	Total_cases	0	0.0115473862772501	13.2464063714064	2.48571428571429	17.6081818181818	0	16.4722222222222	0.571428571428571	11	0	0	0	0	10	0	0	0	0	9	0	0	0	0	1	1	1	12	23	14	0	0
TS20	23	13	20737	32760	9.4	Total_cases	0	0.309777683352311	13.2464063714064	2.48571428571429	17.6081818181818	0	16.4722222222222	0.571428571428571	11	0	0	0	0	10	0	0	0	0	9	0	0	0	0	0.22915356	0.379422156	0.542612399	13	23	14	2	0
TS21	23	14	12670	45760	5.5	Total_cases	0	0.18926957843824	13.2464063714064	2.48571428571429	17.6081818181818	0	16.4722222222222	0.571428571428571	11	0	0	0	0	10	0	0	0	0	9	0	0	0	0	0.003928801	0.00408916	0.307168056	14	23	14	1	0
TS22	23	15	8506	45760	4.2	Total_cases	0	0.127066064261694	13.2464063714064	2.48571428571429	17.6081818181818	0	16.4722222222222	0.571428571428571	11	0	0	0	0	10	0	0	0	0	9	0	0	0	0	0	0	0.042022628	15	23	14	3	0
TS23	23	16	30225	31720	7.5	Total_cases	2	0.451513260323267	13.2464063714064	2.48571428571429	17.6081818181818	0	16.4722222222222	0.571428571428571	11	0	0	0	0	10	0	0	0	0	9	0	0	0	0	0.119771172	0.311398433	0.675440627	16	23	14	1	0
TS24	23	17	21840	21320	11.7	Total_cases	0	0.326254742943264	13.2464063714064	2.48571428571429	17.6081818181818	0	16.4722222222222	0.571428571428571	11	0	0	0	0	10	0	0	0	0	9	0	0	0	0	0.629774286	0.847904083	0.945092874	17	23	14	1	0
TS25	23	18	38827	26520	8.9	Total_cases	0	0.58001341136713	13.2464063714064	2.48571428571429	17.6081818181818	0	16.4722222222222	0.571428571428571	11	0	0	0	0	10	0	0	0	0	9	0	0	0	0	0.392246737	0.513543609	0.763414129	18	23	14	5	0
TS26	23	19	25450	37960	8.4	Total_cases	0	0.38018238131438	13.2464063714064	2.48571428571429	17.6081818181818	0	16.4722222222222	0.571428571428571	11	0	0	0	0	10	0	0	0	0	9	0	0	0	0	0.203658971	0.397497327	0.618342375	19	23	14	3	0
TS27	23	20	12327	24960	5.7	Total_cases	0	0.184145705872785	13.2464063714064	2.48571428571429	17.6081818181818	0	16.4722222222222	0.571428571428571	11	0	0	0	0	10	0	0	0	0	9	0	0	0	0	0.207004019	0.321659969	0.607397687	20	23	14	1	0
TS28	23	21	5277	32760	6.1	Total_cases	0	0.0788299578073079	13.2464063714064	2.48571428571429	17.6081818181818	0	16.4722222222222	0.571428571428571	11	0	0	0	0	10	0	0	0	0	9	0	0	0	0	0.001316284	0.662091012	0.666603986	21	23	14	0	0
TS29	23	22	6266	26000	7.6	Total_cases	0	0.0936040393444364	13.2464063714064	2.48571428571429	17.6081818181818	0	16.4722222222222	0.571428571428571	11	0	0	0	0	10	0	0	0	0	9	0	0	0	0	0.002222222	0.471111111	1	22	23	14	0	0
TS3	23	23	29653	23920	15.7	Total_cases	1	0.442968493246182	13.2464063714064	2.48571428571429	17.6081818181818	0	16.4722222222222	0.571428571428571	11	0	0	0	0	10	0	0	0	0	9	0	0	0	0	0.949201791	0.999829077	0.999829077	23	23	14	34	0
TS4	23	24	17229	21320	14	Total_cases	0	0.257373762187248	13.2464063714064	2.48571428571429	17.6081818181818	0	16.4722222222222	0.571428571428571	11	0	0	0	0	10	0	0	0	0	9	0	0	0	0	0.78881292	0.869209006	0.986148768	24	23	14	17	0
TS5	23	25	39717	28080	8.1	Total_cases	0	0.593308590910147	13.2464063714064	2.48571428571429	17.6081818181818	0	16.4722222222222	0.571428571428571	11	0	0	0	0	10	0	0	0	0	9	0	0	0	0	0.132657984	0.247949831	0.528575418	25	23	14	25	0
TS6	23	26	30350	28600	10.4	Total_cases	0	0.453380560820882	13.2464063714064	2.48571428571429	17.6081818181818	0	16.4722222222222	0.571428571428571	11	0	0	0	0	10	0	0	0	0	9	0	0	0	0	0.41023182	0.570719931	0.83904891	26	23	14	15	0
TS7	23	27	21787	40560	4.9	Total_cases	0	0.325463007532275	13.2464063714064	2.48571428571429	17.6081818181818	0	16.4722222222222	0.571428571428571	11	0	0	0	0	10	0	0	0	0	9	0	0	0	0	0.141399946	0.145570768	0.169326322	27	23	14	10	0
TS8	23	28	21011	44720	6.7	Total_cases	1	0.313870806043082	13.2464063714064	2.48571428571429	17.6081818181818	0	16.4722222222222	0.571428571428571	11	0	0	0	0	10	0	0	0	0	9	0	0	0	0	0.204410797	0.348866736	0.708878021	28	23	14	27	0
TS9	23	29	12737	40560	3.5	Total_cases	0	0.190270451504961	13.2464063714064	2.48571428571429	17.6081818181818	0	16.4722222222222	0.571428571428571	11	0	0	0	0	10	0	0	0	0	9	0	0	0	0	0	0	0.256624065	29	23	14	5	0
TS1	24	1	17202	21320	14.7	Total_cases	0	0.74235900636376	11.9045963840081	7.77142857142857	13.2464063714064	2.48571428571429	17.6081818181818	0	0	0	0	0	0	11	0	0	0	0	10	0	0	0	0	0.996704719	0.996704719	1	1	24	15	25	0
TS10	24	2	37073	25480	8.1	Total_cases	1	1.59989974671106	11.9045963840081	7.77142857142857	13.2464063714064	2.48571428571429	17.6081818181818	0	0	0	0	0	0	11	0	0	0	0	10	0	0	0	0	0.303342391	0.344402174	0.705298913	2	24	15	18	0
TS11	24	3	11945	33280	4.2	Total_cases	0	0.515491124928213	11.9045963840081	7.77142857142857	13.2464063714064	2.48571428571429	17.6081818181818	0	0	0	0	0	0	11	0	0	0	0	10	0	0	0	0	0	0	0.387159533	3	24	15	4	0
TS12	24	4	22514	31720	7.1	Total_cases	1	0.971600434209609	11.9045963840081	7.77142857142857	13.2464063714064	2.48571428571429	17.6081818181818	0	0	0	0	0	0	11	0	0	0	0	10	0	0	0	0	0.069538927	0.329687431	0.723267085	4	24	15	6	0
TS13	24	5	10369	24960	8.2	Total_cases	0	0.447478231425754	11.9045963840081	7.77142857142857	13.2464063714064	2.48571428571429	17.6081818181818	0	0	0	0	0	0	11	0	0	0	0	10	0	0	0	0	0.160100251	0.632781955	0.997092732	5	24	15	1	0
TS14	24	6	17627	26520	5.4	Total_cases	0	0.760700046806999	11.9045963840081	7.77142857142857	13.2464063714064	2.48571428571429	17.6081818181818	0	0	0	0	0	0	11	0	0	0	0	10	0	0	0	0	0.077273763	0.077273763	0.357362662	6	24	15	13	0
TS15	24	7	12802	43160	4.2	Total_cases	1	0.552475293539638	11.9045963840081	7.77142857142857	13.2464063714064	2.48571428571429	17.6081818181818	0	0	0	0	0	0	11	0	0	0	0	10	0	0	0	0	0	0	0.117601427	7	24	15	1	0
TS16	24	8	10449	40040	4.8	Total_cases	0	0.450930662568011	11.9045963840081	7.77142857142857	13.2464063714064	2.48571428571429	17.6081818181818	0	0	0	0	0	0	11	0	0	0	0	10	0	0	0	0	0	0	0.00105546	8	24	15	1	0
TS17	24	9	45119	29120	7.1	Total_cases	1	1.94712800884354	11.9045963840081	7.77142857142857	13.2464063714064	2.48571428571429	17.6081818181818	0	0	0	0	0	0	11	0	0	0	0	10	0	0	0	0	0.163224844	0.203724743	0.512107643	9	24	15	6	0
TS18	24	10	24877	22880	9.5	Total_cases	1	1.07357661907402	11.9045963840081	7.77142857142857	13.2464063714064	2.48571428571429	17.6081818181818	0	0	0	0	0	0	11	0	0	0	0	10	0	0	0	0	0.421719157	0.421719157	0.663742085	10	24	15	3	0
TS19	24	11	37115	27560	8.7	Total_cases	1	1.60171227306075	11.9045963840081	7.77142857142857	13.2464063714064	2.48571428571429	17.6081818181818	0	0	0	0	0	0	11	0	0	0	0	10	0	0	0	0	0.379701782	0.489147141	0.734138647	11	24	15	6	0
TS2	24	12	773	21320	17.4	Total_cases	0	0.033359115912056	11.9045963840081	7.77142857142857	13.2464063714064	2.48571428571429	17.6081818181818	0	0	0	0	0	0	11	0	0	0	0	10	0	0	0	0	1	1	1	12	24	15	0	0
TS20	24	13	20737	32760	9.4	Total_cases	2	0.894913307462231	11.9045963840081	7.77142857142857	13.2464063714064	2.48571428571429	17.6081818181818	0	0	0	0	0	0	11	0	0	0	0	10	0	0	0	0	0.22915356	0.379422156	0.542612399	13	24	15	2	0
TS21	24	14	12670	45760	5.5	Total_cases	0	0.546778782154915	11.9045963840081	7.77142857142857	13.2464063714064	2.48571428571429	17.6081818181818	0	0	0	0	0	0	11	0	0	0	0	10	0	0	0	0	0.003928801	0.00408916	0.307168056	14	24	15	1	0
TS22	24	15	8506	45760	4.2	Total_cases	0	0.36707974120045	11.9045963840081	7.77142857142857	13.2464063714064	2.48571428571429	17.6081818181818	0	0	0	0	0	0	11	0	0	0	0	10	0	0	0	0	0	0	0.042022628	15	24	15	3	0
TS23	24	16	30225	31720	7.5	Total_cases	0	1.30437164093388	11.9045963840081	7.77142857142857	13.2464063714064	2.48571428571429	17.6081818181818	0	0	0	0	0	0	11	0	0	0	0	10	0	0	0	0	0.119771172	0.311398433	0.675440627	16	24	15	1	0
TS24	24	17	21840	21320	11.7	Total_cases	0	0.942513701836096	11.9045963840081	7.77142857142857	13.2464063714064	2.48571428571429	17.6081818181818	0	0	0	0	0	0	11	0	0	0	0	10	0	0	0	0	0.629774286	0.847904083	0.945092874	17	24	15	1	0
TS25	24	18	38827	26520	8.9	Total_cases	1	1.67559429950504	11.9045963840081	7.77142857142857	13.2464063714064	2.48571428571429	17.6081818181818	0	0	0	0	0	0	11	0	0	0	0	10	0	0	0	0	0.392246737	0.513543609	0.763414129	18	24	15	5	0
TS26	24	19	25450	37960	8.4	Total_cases	2	1.09830465713043	11.9045963840081	7.77142857142857	13.2464063714064	2.48571428571429	17.6081818181818	0	0	0	0	0	0	11	0	0	0	0	10	0	0	0	0	0.203658971	0.397497327	0.618342375	19	24	15	3	0
TS27	24	20	12327	24960	5.7	Total_cases	0	0.531976483632489	11.9045963840081	7.77142857142857	13.2464063714064	2.48571428571429	17.6081818181818	0	0	0	0	0	0	11	0	0	0	0	10	0	0	0	0	0.207004019	0.321659969	0.607397687	20	24	15	1	0
TS28	24	21	5277	32760	6.1	Total_cases	0	0.227730989221112	11.9045963840081	7.77142857142857	13.2464063714064	2.48571428571429	17.6081818181818	0	0	0	0	0	0	11	0	0	0	0	10	0	0	0	0	0.001316284	0.662091012	0.666603986	21	24	15	0	0
TS29	24	22	6266	26000	7.6	Total_cases	0	0.270411669217261	11.9045963840081	7.77142857142857	13.2464063714064	2.48571428571429	17.6081818181818	0	0	0	0	0	0	11	0	0	0	0	10	0	0	0	0	0.002222222	0.471111111	1	22	24	15	0	0
TS3	24	23	29653	23920	15.7	Total_cases	2	1.27968675826675	11.9045963840081	7.77142857142857	13.2464063714064	2.48571428571429	17.6081818181818	0	0	0	0	0	0	11	0	0	0	0	10	0	0	0	0	0.949201791	0.999829077	0.999829077	23	24	15	34	0
TS4	24	24	17229	21320	14	Total_cases	2	0.743524201874272	11.9045963840081	7.77142857142857	13.2464063714064	2.48571428571429	17.6081818181818	0	0	0	0	0	0	11	0	0	0	0	10	0	0	0	0	0.78881292	0.869209006	0.986148768	24	24	15	17	0
TS5	24	25	39717	28080	8.1	Total_cases	6	1.71400259596265	11.9045963840081	7.77142857142857	13.2464063714064	2.48571428571429	17.6081818181818	0	0	0	0	0	0	11	0	0	0	0	10	0	0	0	0	0.132657984	0.247949831	0.528575418	25	24	15	25	0
TS6	24	26	30350	28600	10.4	Total_cases	0	1.30976606459366	11.9045963840081	7.77142857142857	13.2464063714064	2.48571428571429	17.6081818181818	0	0	0	0	0	0	11	0	0	0	0	10	0	0	0	0	0.41023182	0.570719931	0.83904891	26	24	15	15	0
TS7	24	27	21787	40560	4.9	Total_cases	0	0.940226466204351	11.9045963840081	7.77142857142857	13.2464063714064	2.48571428571429	17.6081818181818	0	0	0	0	0	0	11	0	0	0	0	10	0	0	0	0	0.141399946	0.145570768	0.169326322	27	24	15	10	0
TS8	24	28	21011	44720	6.7	Total_cases	4	0.90673788412446	11.9045963840081	7.77142857142857	13.2464063714064	2.48571428571429	17.6081818181818	0	0	0	0	0	0	11	0	0	0	0	10	0	0	0	0	0.204410797	0.348866736	0.708878021	28	24	15	27	0
TS9	24	29	12737	40560	3.5	Total_cases	1	0.549670193236555	11.9045963840081	7.77142857142857	13.2464063714064	2.48571428571429	17.6081818181818	0	0	0	0	0	0	11	0	0	0	0	10	0	0	0	0	0	0	0.256624065	29	24	15	5	0
TS1	25	1	17202	21320	14.7	Total_cases	1	0.428284042132939	15.5619380619381	0.314285714285714	11.9045963840081	7.77142857142857	13.2464063714064	2.48571428571429	0	0	0	0	0	0	0	0	0	0	11	0	0	0	0	0.996704719	0.996704719	1	1	25	16	25	0
TS10	25	2	37073	25480	8.1	Total_cases	1	0.923019084640997	15.5619380619381	0.314285714285714	11.9045963840081	7.77142857142857	13.2464063714064	2.48571428571429	0	0	0	0	0	0	0	0	0	0	11	0	0	0	0	0.303342391	0.344402174	0.705298913	2	25	16	18	0
TS11	25	3	11945	33280	4.2	Total_cases	0	0.297398725920123	15.5619380619381	0.314285714285714	11.9045963840081	7.77142857142857	13.2464063714064	2.48571428571429	0	0	0	0	0	0	0	0	0	0	11	0	0	0	0	0	0	0.387159533	3	25	16	4	0
TS12	25	4	22514	31720	7.1	Total_cases	0	0.560538712044005	15.5619380619381	0.314285714285714	11.9045963840081	7.77142857142857	13.2464063714064	2.48571428571429	0	0	0	0	0	0	0	0	0	0	11	0	0	0	0	0.069538927	0.329687431	0.723267085	4	25	16	6	0
TS13	25	5	10369	24960	8.2	Total_cases	1	0.258160518130243	15.5619380619381	0.314285714285714	11.9045963840081	7.77142857142857	13.2464063714064	2.48571428571429	0	0	0	0	0	0	0	0	0	0	11	0	0	0	0	0.160100251	0.632781955	0.997092732	5	25	16	1	0
TS14	25	6	17627	26520	5.4	Total_cases	0	0.438865411619423	15.5619380619381	0.314285714285714	11.9045963840081	7.77142857142857	13.2464063714064	2.48571428571429	0	0	0	0	0	0	0	0	0	0	11	0	0	0	0	0.077273763	0.077273763	0.357362662	6	25	16	13	0
TS15	25	7	12802	43160	4.2	Total_cases	0	0.318735746272868	15.5619380619381	0.314285714285714	11.9045963840081	7.77142857142857	13.2464063714064	2.48571428571429	0	0	0	0	0	0	0	0	0	0	11	0	0	0	0	0	0	0.117601427	7	25	16	1	0
TS16	25	8	10449	40040	4.8	Total_cases	1	0.260152305327699	15.5619380619381	0.314285714285714	11.9045963840081	7.77142857142857	13.2464063714064	2.48571428571429	0	0	0	0	0	0	0	0	0	0	11	0	0	0	0	0	0	0.00105546	8	25	16	1	0
TS17	25	9	45119	29120	7.1	Total_cases	1	1.12334308202512	15.5619380619381	0.314285714285714	11.9045963840081	7.77142857142857	13.2464063714064	2.48571428571429	0	0	0	0	0	0	0	0	0	0	11	0	0	0	0	0.163224844	0.203724743	0.512107643	9	25	16	6	0
TS18	25	10	24877	22880	9.5	Total_cases	1	0.619371126388857	15.5619380619381	0.314285714285714	11.9045963840081	7.77142857142857	13.2464063714064	2.48571428571429	0	0	0	0	0	0	0	0	0	0	11	0	0	0	0	0.421719157	0.421719157	0.663742085	10	25	16	3	0
TS19	25	11	37115	27560	8.7	Total_cases	0	0.924064772919661	15.5619380619381	0.314285714285714	11.9045963840081	7.77142857142857	13.2464063714064	2.48571428571429	0	0	0	0	0	0	0	0	0	0	11	0	0	0	0	0.379701782	0.489147141	0.734138647	11	25	16	6	0
TS2	25	12	773	21320	17.4	Total_cases	0	0.0192456437954169	15.5619380619381	0.314285714285714	11.9045963840081	7.77142857142857	13.2464063714064	2.48571428571429	0	0	0	0	0	0	0	0	0	0	11	0	0	0	0	1	1	1	12	25	16	0	0
TS20	25	13	20737	32760	9.4	Total_cases	0	0.516296138920518	15.5619380619381	0.314285714285714	11.9045963840081	7.77142857142857	13.2464063714064	2.48571428571429	0	0	0	0	0	0	0	0	0	0	11	0	0	0	0	0.22915356	0.379422156	0.542612399	13	25	16	2	0
TS21	25	14	12670	45760	5.5	Total_cases	1	0.315449297397066	15.5619380619381	0.314285714285714	11.9045963840081	7.77142857142857	13.2464063714064	2.48571428571429	0	0	0	0	0	0	0	0	0	0	11	0	0	0	0	0.003928801	0.00408916	0.307168056	14	25	16	1	0
TS22	25	15	8506	45760	4.2	Total_cases	0	0.21177677376949	15.5619380619381	0.314285714285714	11.9045963840081	7.77142857142857	13.2464063714064	2.48571428571429	0	0	0	0	0	0	0	0	0	0	11	0	0	0	0	0	0	0.042022628	15	25	16	3	0
TS23	25	16	30225	31720	7.5	Total_cases	2	0.752522100538778	15.5619380619381	0.314285714285714	11.9045963840081	7.77142857142857	13.2464063714064	2.48571428571429	0	0	0	0	0	0	0	0	0	0	11	0	0	0	0	0.119771172	0.311398433	0.675440627	16	25	16	1	0
TS24	25	17	21840	21320	11.7	Total_cases	0	0.54375790490544	15.5619380619381	0.314285714285714	11.9045963840081	7.77142857142857	13.2464063714064	2.48571428571429	0	0	0	0	0	0	0	0	0	0	11	0	0	0	0	0.629774286	0.847904083	0.945092874	17	25	16	1	0
TS25	25	18	38827	26520	8.9	Total_cases	0	0.966689018945216	15.5619380619381	0.314285714285714	11.9045963840081	7.77142857142857	13.2464063714064	2.48571428571429	0	0	0	0	0	0	0	0	0	0	11	0	0	0	0	0.392246737	0.513543609	0.763414129	18	25	16	5	0
TS26	25	19	25450	37960	8.4	Total_cases	0	0.633637302190634	15.5619380619381	0.314285714285714	11.9045963840081	7.77142857142857	13.2464063714064	2.48571428571429	0	0	0	0	0	0	0	0	0	0	11	0	0	0	0	0.203658971	0.397497327	0.618342375	19	25	16	3	0
TS27	25	20	12327	24960	5.7	Total_cases	0	0.306909509787974	15.5619380619381	0.314285714285714	11.9045963840081	7.77142857142857	13.2464063714064	2.48571428571429	0	0	0	0	0	0	0	0	0	0	11	0	0	0	0	0.207004019	0.321659969	0.607397687	20	25	16	1	0
TS28	25	21	5277	32760	6.1	Total_cases	0	0.13138326301218	15.5619380619381	0.314285714285714	11.9045963840081	7.77142857142857	13.2464063714064	2.48571428571429	0	0	0	0	0	0	0	0	0	0	11	0	0	0	0	0.001316284	0.662091012	0.666603986	21	25	16	0	0
TS29	25	22	6266	26000	7.6	Total_cases	0	0.156006732240727	15.5619380619381	0.314285714285714	11.9045963840081	7.77142857142857	13.2464063714064	2.48571428571429	0	0	0	0	0	0	0	0	0	0	11	0	0	0	0	0.002222222	0.471111111	1	22	25	16	0	0
TS3	25	23	29653	23920	15.7	Total_cases	0	0.738280822076969	15.5619380619381	0.314285714285714	11.9045963840081	7.77142857142857	13.2464063714064	2.48571428571429	0	0	0	0	0	0	0	0	0	0	11	0	0	0	0	0.949201791	0.999829077	0.999829077	23	25	16	34	0
TS4	25	24	17229	21320	14	Total_cases	0	0.42895627031208	15.5619380619381	0.314285714285714	11.9045963840081	7.77142857142857	13.2464063714064	2.48571428571429	0	0	0	0	0	0	0	0	0	0	11	0	0	0	0	0.78881292	0.869209006	0.986148768	24	25	16	17	0
TS5	25	25	39717	28080	8.1	Total_cases	3	0.988847651516912	15.5619380619381	0.314285714285714	11.9045963840081	7.77142857142857	13.2464063714064	2.48571428571429	0	0	0	0	0	0	0	0	0	0	11	0	0	0	0	0.132657984	0.247949831	0.528575418	25	25	16	25	0
TS6	25	26	30350	28600	10.4	Total_cases	0	0.755634268034803	15.5619380619381	0.314285714285714	11.9045963840081	7.77142857142857	13.2464063714064	2.48571428571429	0	0	0	0	0	0	0	0	0	0	11	0	0	0	0	0.41023182	0.570719931	0.83904891	26	25	16	15	0
TS7	25	27	21787	40560	4.9	Total_cases	1	0.542438345887125	15.5619380619381	0.314285714285714	11.9045963840081	7.77142857142857	13.2464063714064	2.48571428571429	0	0	0	0	0	0	0	0	0	0	11	0	0	0	0	0.141399946	0.145570768	0.169326322	27	25	16	10	0
TS8	25	28	21011	44720	6.7	Total_cases	2	0.523118010071804	15.5619380619381	0.314285714285714	11.9045963840081	7.77142857142857	13.2464063714064	2.48571428571429	0	0	0	0	0	0	0	0	0	0	11	0	0	0	0	0.204410797	0.348866736	0.708878021	28	25	16	27	0
TS9	25	29	12737	40560	3.5	Total_cases	0	0.317117419174935	15.5619380619381	0.314285714285714	11.9045963840081	7.77142857142857	13.2464063714064	2.48571428571429	0	0	0	0	0	0	0	0	0	0	11	0	0	0	0	0	0	0.256624065	29	25	16	5	0
TS1	26	1	17202	21320	14.7	Total_cases	1	0.37117950318188	19.6105805958747	0	15.5619380619381	0.314285714285714	11.9045963840081	7.77142857142857	0	0	0	0	0	0	0	0	0	0	0	0	0	0	0	0.996704719	0.996704719	1	1	26	17	25	0
TS10	26	2	37073	25480	8.1	Total_cases	0	0.799949873355531	19.6105805958747	0	15.5619380619381	0.314285714285714	11.9045963840081	7.77142857142857	0	0	0	0	0	0	0	0	0	0	0	0	0	0	0	0.303342391	0.344402174	0.705298913	2	26	17	18	0
TS11	26	3	11945	33280	4.2	Total_cases	0	0.257745562464106	19.6105805958747	0	15.5619380619381	0.314285714285714	11.9045963840081	7.77142857142857	0	0	0	0	0	0	0	0	0	0	0	0	0	0	0	0	0	0.387159533	3	26	17	4	0
TS12	26	4	22514	31720	7.1	Total_cases	0	0.485800217104805	19.6105805958747	0	15.5619380619381	0.314285714285714	11.9045963840081	7.77142857142857	0	0	0	0	0	0	0	0	0	0	0	0	0	0	0	0.069538927	0.329687431	0.723267085	4	26	17	6	0
TS13	26	5	10369	24960	8.2	Total_cases	0	0.223739115712877	19.6105805958747	0	15.5619380619381	0.314285714285714	11.9045963840081	7.77142857142857	0	0	0	0	0	0	0	0	0	0	0	0	0	0	0	0.160100251	0.632781955	0.997092732	5	26	17	1	0
TS14	26	6	17627	26520	5.4	Total_cases	2	0.3803500234035	19.6105805958747	0	15.5619380619381	0.314285714285714	11.9045963840081	7.77142857142857	0	0	0	0	0	0	0	0	0	0	0	0	0	0	0	0.077273763	0.077273763	0.357362662	6	26	17	13	0
TS15	26	7	12802	43160	4.2	Total_cases	0	0.276237646769819	19.6105805958747	0	15.5619380619381	0.314285714285714	11.9045963840081	7.77142857142857	0	0	0	0	0	0	0	0	0	0	0	0	0	0	0	0	0	0.117601427	7	26	17	1	0
TS16	26	8	10449	40040	4.8	Total_cases	0	0.225465331284006	19.6105805958747	0	15.5619380619381	0.314285714285714	11.9045963840081	7.77142857142857	0	0	0	0	0	0	0	0	0	0	0	0	0	0	0	0	0	0.00105546	8	26	17	1	0
TS17	26	9	45119	29120	7.1	Total_cases	1	0.973564004421768	19.6105805958747	0	15.5619380619381	0.314285714285714	11.9045963840081	7.77142857142857	0	0	0	0	0	0	0	0	0	0	0	0	0	0	0	0.163224844	0.203724743	0.512107643	9	26	17	6	0
TS18	26	10	24877	22880	9.5	Total_cases	1	0.536788309537009	19.6105805958747	0	15.5619380619381	0.314285714285714	11.9045963840081	7.77142857142857	0	0	0	0	0	0	0	0	0	0	0	0	0	0	0	0.421719157	0.421719157	0.663742085	10	26	17	3	0
TS19	26	11	37115	27560	8.7	Total_cases	0	0.800856136530373	19.6105805958747	0	15.5619380619381	0.314285714285714	11.9045963840081	7.77142857142857	0	0	0	0	0	0	0	0	0	0	0	0	0	0	0	0.379701782	0.489147141	0.734138647	11	26	17	6	0
TS2	26	12	773	21320	17.4	Total_cases	0	0.016679557956028	19.6105805958747	0	15.5619380619381	0.314285714285714	11.9045963840081	7.77142857142857	0	0	0	0	0	0	0	0	0	0	0	0	0	0	0	1	1	1	12	26	17	0	0
TS20	26	13	20737	32760	9.4	Total_cases	0	0.447456653731115	19.6105805958747	0	15.5619380619381	0.314285714285714	11.9045963840081	7.77142857142857	0	0	0	0	0	0	0	0	0	0	0	0	0	0	0	0.22915356	0.379422156	0.542612399	13	26	17	2	0
TS21	26	14	12670	45760	5.5	Total_cases	0	0.273389391077457	19.6105805958747	0	15.5619380619381	0.314285714285714	11.9045963840081	7.77142857142857	0	0	0	0	0	0	0	0	0	0	0	0	0	0	0	0.003928801	0.00408916	0.307168056	14	26	17	1	0
TS22	26	15	8506	45760	4.2	Total_cases	0	0.183539870600225	19.6105805958747	0	15.5619380619381	0.314285714285714	11.9045963840081	7.77142857142857	0	0	0	0	0	0	0	0	0	0	0	0	0	0	0	0	0	0.042022628	15	26	17	3	0
TS23	26	16	30225	31720	7.5	Total_cases	0	0.652185820466941	19.6105805958747	0	15.5619380619381	0.314285714285714	11.9045963840081	7.77142857142857	0	0	0	0	0	0	0	0	0	0	0	0	0	0	0	0.119771172	0.311398433	0.675440627	16	26	17	1	0
TS24	26	17	21840	21320	11.7	Total_cases	0	0.471256850918048	19.6105805958747	0	15.5619380619381	0.314285714285714	11.9045963840081	7.77142857142857	0	0	0	0	0	0	0	0	0	0	0	0	0	0	0	0.629774286	0.847904083	0.945092874	17	26	17	1	0
TS25	26	18	38827	26520	8.9	Total_cases	2	0.83779714975252	19.6105805958747	0	15.5619380619381	0.314285714285714	11.9045963840081	7.77142857142857	0	0	0	0	0	0	0	0	0	0	0	0	0	0	0	0.392246737	0.513543609	0.763414129	18	26	17	5	0
TS26	26	19	25450	37960	8.4	Total_cases	1	0.549152328565216	19.6105805958747	0	15.5619380619381	0.314285714285714	11.9045963840081	7.77142857142857	0	0	0	0	0	0	0	0	0	0	0	0	0	0	0	0.203658971	0.397497327	0.618342375	19	26	17	3	0
TS27	26	20	12327	24960	5.7	Total_cases	0	0.265988241816244	19.6105805958747	0	15.5619380619381	0.314285714285714	11.9045963840081	7.77142857142857	0	0	0	0	0	0	0	0	0	0	0	0	0	0	0	0.207004019	0.321659969	0.607397687	20	26	17	1	0
TS28	26	21	5277	32760	6.1	Total_cases	0	0.113865494610556	19.6105805958747	0	15.5619380619381	0.314285714285714	11.9045963840081	7.77142857142857	0	0	0	0	0	0	0	0	0	0	0	0	0	0	0	0.001316284	0.662091012	0.666603986	21	26	17	0	0
TS29	26	22	6266	26000	7.6	Total_cases	0	0.13520583460863	19.6105805958747	0	15.5619380619381	0.314285714285714	11.9045963840081	7.77142857142857	0	0	0	0	0	0	0	0	0	0	0	0	0	0	0	0.002222222	0.471111111	1	22	26	17	0	0
TS3	26	23	29653	23920	15.7	Total_cases	0	0.639843379133373	19.6105805958747	0	15.5619380619381	0.314285714285714	11.9045963840081	7.77142857142857	0	0	0	0	0	0	0	0	0	0	0	0	0	0	0	0.949201791	0.999829077	0.999829077	23	26	17	34	0
TS4	26	24	17229	21320	14	Total_cases	0	0.371762100937136	19.6105805958747	0	15.5619380619381	0.314285714285714	11.9045963840081	7.77142857142857	0	0	0	0	0	0	0	0	0	0	0	0	0	0	0	0.78881292	0.869209006	0.986148768	24	26	17	17	0
TS5	26	25	39717	28080	8.1	Total_cases	1	0.857001297981324	19.6105805958747	0	15.5619380619381	0.314285714285714	11.9045963840081	7.77142857142857	0	0	0	0	0	0	0	0	0	0	0	0	0	0	0	0.132657984	0.247949831	0.528575418	25	26	17	25	0
TS6	26	26	30350	28600	10.4	Total_cases	0	0.654883032296829	19.6105805958747	0	15.5619380619381	0.314285714285714	11.9045963840081	7.77142857142857	0	0	0	0	0	0	0	0	0	0	0	0	0	0	0	0.41023182	0.570719931	0.83904891	26	26	17	15	0
TS7	26	27	21787	40560	4.9	Total_cases	1	0.470113233102175	19.6105805958747	0	15.5619380619381	0.314285714285714	11.9045963840081	7.77142857142857	0	0	0	0	0	0	0	0	0	0	0	0	0	0	0	0.141399946	0.145570768	0.169326322	27	26	17	10	0
TS8	26	28	21011	44720	6.7	Total_cases	3	0.45336894206223	19.6105805958747	0	15.5619380619381	0.314285714285714	11.9045963840081	7.77142857142857	0	0	0	0	0	0	0	0	0	0	0	0	0	0	0	0.204410797	0.348866736	0.708878021	28	26	17	27	0
TS9	26	29	12737	40560	3.5	Total_cases	0	0.274835096618277	19.6105805958747	0	15.5619380619381	0.314285714285714	11.9045963840081	7.77142857142857	0	0	0	0	0	0	0	0	0	0	0	0	0	0	0	0	0	0.256624065	29	26	17	5	0
TS1	27	1	17202	21320	14.7	Total_cases	0	0.0571045389510585	14.6297268907563	1.11428571428571	19.6105805958747	0	15.5619380619381	0.314285714285714	0	0	0	0	0	0	0	0	0	0	0	0	0	0	0	0.996704719	0.996704719	1	1	27	18	25	0
TS10	27	2	37073	25480	8.1	Total_cases	0	0.123069211285466	14.6297268907563	1.11428571428571	19.6105805958747	0	15.5619380619381	0.314285714285714	0	0	0	0	0	0	0	0	0	0	0	0	0	0	0	0.303342391	0.344402174	0.705298913	2	27	18	18	0
TS11	27	3	11945	33280	4.2	Total_cases	0	0.0396531634560164	14.6297268907563	1.11428571428571	19.6105805958747	0	15.5619380619381	0.314285714285714	0	0	0	0	0	0	0	0	0	0	0	0	0	0	0	0	0	0.387159533	3	27	18	4	0
TS12	27	4	22514	31720	7.1	Total_cases	0	0.0747384949392007	14.6297268907563	1.11428571428571	19.6105805958747	0	15.5619380619381	0.314285714285714	0	0	0	0	0	0	0	0	0	0	0	0	0	0	0	0.069538927	0.329687431	0.723267085	4	27	18	6	0
TS13	27	5	10369	24960	8.2	Total_cases	0	0.0344214024173657	14.6297268907563	1.11428571428571	19.6105805958747	0	15.5619380619381	0.314285714285714	0	0	0	0	0	0	0	0	0	0	0	0	0	0	0	0.160100251	0.632781955	0.997092732	5	27	18	1	0
TS14	27	6	17627	26520	5.4	Total_cases	0	0.058515388215923	14.6297268907563	1.11428571428571	19.6105805958747	0	15.5619380619381	0.314285714285714	0	0	0	0	0	0	0	0	0	0	0	0	0	0	0	0.077273763	0.077273763	0.357362662	6	27	18	13	0
TS15	27	7	12802	43160	4.2	Total_cases	0	0.0424980995030491	14.6297268907563	1.11428571428571	19.6105805958747	0	15.5619380619381	0.314285714285714	0	0	0	0	0	0	0	0	0	0	0	0	0	0	0	0	0	0.117601427	7	27	18	1	0
TS16	27	8	10449	40040	4.8	Total_cases	1	0.0346869740436932	14.6297268907563	1.11428571428571	19.6105805958747	0	15.5619380619381	0.314285714285714	0	0	0	0	0	0	0	0	0	0	0	0	0	0	0	0	0	0.00105546	8	27	18	1	0
TS17	27	9	45119	29120	7.1	Total_cases	0	0.149779077603349	14.6297268907563	1.11428571428571	19.6105805958747	0	15.5619380619381	0.314285714285714	0	0	0	0	0	0	0	0	0	0	0	0	0	0	0	0.163224844	0.203724743	0.512107643	9	27	18	6	0
TS18	27	10	24877	22880	9.5	Total_cases	0	0.0825828168518476	14.6297268907563	1.11428571428571	19.6105805958747	0	15.5619380619381	0.314285714285714	0	0	0	0	0	0	0	0	0	0	0	0	0	0	0	0.421719157	0.421719157	0.663742085	10	27	18	3	0
TS19	27	11	37115	27560	8.7	Total_cases	1	0.123208636389288	14.6297268907563	1.11428571428571	19.6105805958747	0	15.5619380619381	0.314285714285714	0	0	0	0	0	0	0	0	0	0	0	0	0	0	0	0.379701782	0.489147141	0.734138647	11	27	18	6	0
TS2	27	12	773	21320	17.4	Total_cases	0	0.00256608583938892	14.6297268907563	1.11428571428571	19.6105805958747	0	15.5619380619381	0.314285714285714	0	0	0	0	0	0	0	0	0	0	0	0	0	0	0	1	1	1	12	27	18	0	0
TS20	27	13	20737	32760	9.4	Total_cases	0	0.0688394851894024	14.6297268907563	1.11428571428571	19.6105805958747	0	15.5619380619381	0.314285714285714	0	0	0	0	0	0	0	0	0	0	0	0	0	0	0	0.22915356	0.379422156	0.542612399	13	27	18	2	0
TS21	27	14	12670	45760	5.5	Total_cases	0	0.0420599063196088	14.6297268907563	1.11428571428571	19.6105805958747	0	15.5619380619381	0.314285714285714	0	0	0	0	0	0	0	0	0	0	0	0	0	0	0	0.003928801	0.00408916	0.307168056	14	27	18	1	0
TS22	27	15	8506	45760	4.2	Total_cases	0	0.0282369031692654	14.6297268907563	1.11428571428571	19.6105805958747	0	15.5619380619381	0.314285714285714	0	0	0	0	0	0	0	0	0	0	0	0	0	0	0	0	0	0.042022628	15	27	18	3	0
TS23	27	16	30225	31720	7.5	Total_cases	0	0.100336280071837	14.6297268907563	1.11428571428571	19.6105805958747	0	15.5619380619381	0.314285714285714	0	0	0	0	0	0	0	0	0	0	0	0	0	0	0	0.119771172	0.311398433	0.675440627	16	27	18	1	0
TS24	27	17	21840	21320	11.7	Total_cases	0	0.072501053987392	14.6297268907563	1.11428571428571	19.6105805958747	0	15.5619380619381	0.314285714285714	0	0	0	0	0	0	0	0	0	0	0	0	0	0	0	0.629774286	0.847904083	0.945092874	17	27	18	1	0
TS25	27	18	38827	26520	8.9	Total_cases	0	0.128891869192695	14.6297268907563	1.11428571428571	19.6105805958747	0	15.5619380619381	0.314285714285714	0	0	0	0	0	0	0	0	0	0	0	0	0	0	0	0.392246737	0.513543609	0.763414129	18	27	18	5	0
TS26	27	19	25450	37960	8.4	Total_cases	0	0.0844849736254179	14.6297268907563	1.11428571428571	19.6105805958747	0	15.5619380619381	0.314285714285714	0	0	0	0	0	0	0	0	0	0	0	0	0	0	0	0.203658971	0.397497327	0.618342375	19	27	18	3	0
TS27	27	20	12327	24960	5.7	Total_cases	0	0.0409212679717299	14.6297268907563	1.11428571428571	19.6105805958747	0	15.5619380619381	0.314285714285714	0	0	0	0	0	0	0	0	0	0	0	0	0	0	0	0.207004019	0.321659969	0.607397687	20	27	18	1	0
TS28	27	21	5277	32760	6.1	Total_cases	0	0.017517768401624	14.6297268907563	1.11428571428571	19.6105805958747	0	15.5619380619381	0.314285714285714	0	0	0	0	0	0	0	0	0	0	0	0	0	0	0	0.001316284	0.662091012	0.666603986	21	27	18	0	0
TS29	27	22	6266	26000	7.6	Total_cases	0	0.020800897632097	14.6297268907563	1.11428571428571	19.6105805958747	0	15.5619380619381	0.314285714285714	0	0	0	0	0	0	0	0	0	0	0	0	0	0	0	0.002222222	0.471111111	1	22	27	18	0	0
TS3	27	23	29653	23920	15.7	Total_cases	0	0.0984374429435959	14.6297268907563	1.11428571428571	19.6105805958747	0	15.5619380619381	0.314285714285714	0	0	0	0	0	0	0	0	0	0	0	0	0	0	0	0.949201791	0.999829077	0.999829077	23	27	18	34	0
TS4	27	24	17229	21320	14	Total_cases	0	0.057194169374944	14.6297268907563	1.11428571428571	19.6105805958747	0	15.5619380619381	0.314285714285714	0	0	0	0	0	0	0	0	0	0	0	0	0	0	0	0.78881292	0.869209006	0.986148768	24	27	18	17	0
TS5	27	25	39717	28080	8.1	Total_cases	0	0.131846353535588	14.6297268907563	1.11428571428571	19.6105805958747	0	15.5619380619381	0.314285714285714	0	0	0	0	0	0	0	0	0	0	0	0	0	0	0	0.132657984	0.247949831	0.528575418	25	27	18	25	0
TS6	27	26	30350	28600	10.4	Total_cases	0	0.100751235737974	14.6297268907563	1.11428571428571	19.6105805958747	0	15.5619380619381	0.314285714285714	0	0	0	0	0	0	0	0	0	0	0	0	0	0	0	0.41023182	0.570719931	0.83904891	26	27	18	15	0
TS7	27	27	21787	40560	4.9	Total_cases	0	0.0723251127849501	14.6297268907563	1.11428571428571	19.6105805958747	0	15.5619380619381	0.314285714285714	0	0	0	0	0	0	0	0	0	0	0	0	0	0	0	0.141399946	0.145570768	0.169326322	27	27	18	10	0
TS8	27	28	21011	44720	6.7	Total_cases	0	0.0697490680095739	14.6297268907563	1.11428571428571	19.6105805958747	0	15.5619380619381	0.314285714285714	0	0	0	0	0	0	0	0	0	0	0	0	0	0	0	0.204410797	0.348866736	0.708878021	28	27	18	27	0
TS9	27	29	12737	40560	3.5	Total_cases	0	0.0422823225566581	14.6297268907563	1.11428571428571	19.6105805958747	0	15.5619380619381	0.314285714285714	0	0	0	0	0	0	0	0	0	0	0	0	0	0	0	0	0	0.256624065	29	27	18	5	0
TS1	28	1	17202	21320	14.7	Total_cases	0	0	14.00668767507	0.857142857142857	14.6297268907563	1.11428571428571	19.6105805958747	0	0	0	0	0	0	0	0	0	0	0	0	0	0	0	0	0.996704719	0.996704719	1	1	28	19	25	0
TS10	28	2	37073	25480	8.1	Total_cases	0	0	14.00668767507	0.857142857142857	14.6297268907563	1.11428571428571	19.6105805958747	0	0	0	0	0	0	0	0	0	0	0	0	0	0	0	0	0.303342391	0.344402174	0.705298913	2	28	19	18	0
TS11	28	3	11945	33280	4.2	Total_cases	0	0	14.00668767507	0.857142857142857	14.6297268907563	1.11428571428571	19.6105805958747	0	0	0	0	0	0	0	0	0	0	0	0	0	0	0	0	0	0	0.387159533	3	28	19	4	0
TS12	28	4	22514	31720	7.1	Total_cases	0	0	14.00668767507	0.857142857142857	14.6297268907563	1.11428571428571	19.6105805958747	0	0	0	0	0	0	0	0	0	0	0	0	0	0	0	0	0.069538927	0.329687431	0.723267085	4	28	19	6	0
TS13	28	5	10369	24960	8.2	Total_cases	0	0	14.00668767507	0.857142857142857	14.6297268907563	1.11428571428571	19.6105805958747	0	0	0	0	0	0	0	0	0	0	0	0	0	0	0	0	0.160100251	0.632781955	0.997092732	5	28	19	1	0
TS14	28	6	17627	26520	5.4	Total_cases	0	0	14.00668767507	0.857142857142857	14.6297268907563	1.11428571428571	19.6105805958747	0	0	0	0	0	0	0	0	0	0	0	0	0	0	0	0	0.077273763	0.077273763	0.357362662	6	28	19	13	0
TS15	28	7	12802	43160	4.2	Total_cases	0	0	14.00668767507	0.857142857142857	14.6297268907563	1.11428571428571	19.6105805958747	0	0	0	0	0	0	0	0	0	0	0	0	0	0	0	0	0	0	0.117601427	7	28	19	1	0
TS16	28	8	10449	40040	4.8	Total_cases	0	0	14.00668767507	0.857142857142857	14.6297268907563	1.11428571428571	19.6105805958747	0	0	0	0	0	0	0	0	0	0	0	0	0	0	0	0	0	0	0.00105546	8	28	19	1	0
TS17	28	9	45119	29120	7.1	Total_cases	0	0	14.00668767507	0.857142857142857	14.6297268907563	1.11428571428571	19.6105805958747	0	0	0	0	0	0	0	0	0	0	0	0	0	0	0	0	0.163224844	0.203724743	0.512107643	9	28	19	6	0
TS18	28	10	24877	22880	9.5	Total_cases	0	0	14.00668767507	0.857142857142857	14.6297268907563	1.11428571428571	19.6105805958747	0	0	0	0	0	0	0	0	0	0	0	0	0	0	0	0	0.421719157	0.421719157	0.663742085	10	28	19	3	0
TS19	28	11	37115	27560	8.7	Total_cases	0	0	14.00668767507	0.857142857142857	14.6297268907563	1.11428571428571	19.6105805958747	0	0	0	0	0	0	0	0	0	0	0	0	0	0	0	0	0.379701782	0.489147141	0.734138647	11	28	19	6	0
TS2	28	12	773	21320	17.4	Total_cases	0	0	14.00668767507	0.857142857142857	14.6297268907563	1.11428571428571	19.6105805958747	0	0	0	0	0	0	0	0	0	0	0	0	0	0	0	0	1	1	1	12	28	19	0	0
TS20	28	13	20737	32760	9.4	Total_cases	0	0	14.00668767507	0.857142857142857	14.6297268907563	1.11428571428571	19.6105805958747	0	0	0	0	0	0	0	0	0	0	0	0	0	0	0	0	0.22915356	0.379422156	0.542612399	13	28	19	2	0
TS21	28	14	12670	45760	5.5	Total_cases	0	0	14.00668767507	0.857142857142857	14.6297268907563	1.11428571428571	19.6105805958747	0	0	0	0	0	0	0	0	0	0	0	0	0	0	0	0	0.003928801	0.00408916	0.307168056	14	28	19	1	0
TS22	28	15	8506	45760	4.2	Total_cases	0	0	14.00668767507	0.857142857142857	14.6297268907563	1.11428571428571	19.6105805958747	0	0	0	0	0	0	0	0	0	0	0	0	0	0	0	0	0	0	0.042022628	15	28	19	3	0
TS23	28	16	30225	31720	7.5	Total_cases	0	0	14.00668767507	0.857142857142857	14.6297268907563	1.11428571428571	19.6105805958747	0	0	0	0	0	0	0	0	0	0	0	0	0	0	0	0	0.119771172	0.311398433	0.675440627	16	28	19	1	0
TS24	28	17	21840	21320	11.7	Total_cases	0	0	14.00668767507	0.857142857142857	14.6297268907563	1.11428571428571	19.6105805958747	0	0	0	0	0	0	0	0	0	0	0	0	0	0	0	0	0.629774286	0.847904083	0.945092874	17	28	19	1	0
TS25	28	18	38827	26520	8.9	Total_cases	0	0	14.00668767507	0.857142857142857	14.6297268907563	1.11428571428571	19.6105805958747	0	0	0	0	0	0	0	0	0	0	0	0	0	0	0	0	0.392246737	0.513543609	0.763414129	18	28	19	5	0
TS26	28	19	25450	37960	8.4	Total_cases	0	0	14.00668767507	0.857142857142857	14.6297268907563	1.11428571428571	19.6105805958747	0	0	0	0	0	0	0	0	0	0	0	0	0	0	0	0	0.203658971	0.397497327	0.618342375	19	28	19	3	0
TS27	28	20	12327	24960	5.7	Total_cases	0	0	14.00668767507	0.857142857142857	14.6297268907563	1.11428571428571	19.6105805958747	0	0	0	0	0	0	0	0	0	0	0	0	0	0	0	0	0.207004019	0.321659969	0.607397687	20	28	19	1	0
TS28	28	21	5277	32760	6.1	Total_cases	0	0	14.00668767507	0.857142857142857	14.6297268907563	1.11428571428571	19.6105805958747	0	0	0	0	0	0	0	0	0	0	0	0	0	0	0	0	0.001316284	0.662091012	0.666603986	21	28	19	0	0
TS29	28	22	6266	26000	7.6	Total_cases	0	0	14.00668767507	0.857142857142857	14.6297268907563	1.11428571428571	19.6105805958747	0	0	0	0	0	0	0	0	0	0	0	0	0	0	0	0	0.002222222	0.471111111	1	22	28	19	0	0
TS3	28	23	29653	23920	15.7	Total_cases	0	0	14.00668767507	0.857142857142857	14.6297268907563	1.11428571428571	19.6105805958747	0	0	0	0	0	0	0	0	0	0	0	0	0	0	0	0	0.949201791	0.999829077	0.999829077	23	28	19	34	0
TS4	28	24	17229	21320	14	Total_cases	0	0	14.00668767507	0.857142857142857	14.6297268907563	1.11428571428571	19.6105805958747	0	0	0	0	0	0	0	0	0	0	0	0	0	0	0	0	0.78881292	0.869209006	0.986148768	24	28	19	17	0
TS5	28	25	39717	28080	8.1	Total_cases	0	0	14.00668767507	0.857142857142857	14.6297268907563	1.11428571428571	19.6105805958747	0	0	0	0	0	0	0	0	0	0	0	0	0	0	0	0	0.132657984	0.247949831	0.528575418	25	28	19	25	0
TS6	28	26	30350	28600	10.4	Total_cases	0	0	14.00668767507	0.857142857142857	14.6297268907563	1.11428571428571	19.6105805958747	0	0	0	0	0	0	0	0	0	0	0	0	0	0	0	0	0.41023182	0.570719931	0.83904891	26	28	19	15	0
TS7	28	27	21787	40560	4.9	Total_cases	0	0	14.00668767507	0.857142857142857	14.6297268907563	1.11428571428571	19.6105805958747	0	0	0	0	0	0	0	0	0	0	0	0	0	0	0	0	0.141399946	0.145570768	0.169326322	27	28	19	10	0
TS8	28	28	21011	44720	6.7	Total_cases	0	0	14.00668767507	0.857142857142857	14.6297268907563	1.11428571428571	19.6105805958747	0	0	0	0	0	0	0	0	0	0	0	0	0	0	0	0	0.204410797	0.348866736	0.708878021	28	28	19	27	0
TS9	28	29	12737	40560	3.5	Total_cases	0	0	14.00668767507	0.857142857142857	14.6297268907563	1.11428571428571	19.6105805958747	0	0	0	0	0	0	0	0	0	0	0	0	0	0	0	0	0	0	0.256624065	29	28	19	5	0
TS1	29	1	17202	21320	14.7	Total_cases	0	0.114209077902117	16.5698529411765	0.285714285714286	14.00668767507	0.857142857142857	14.6297268907563	1.11428571428571	0	0	0	0	0	0	0	0	0	0	0	0	0	0	0	0.996704719	0.996704719	1	1	29	20	25	0
TS10	29	2	37073	25480	8.1	Total_cases	0	0.246138422570933	16.5698529411765	0.285714285714286	14.00668767507	0.857142857142857	14.6297268907563	1.11428571428571	0	0	0	0	0	0	0	0	0	0	0	0	0	0	0	0.303342391	0.344402174	0.705298913	2	29	20	18	0
TS11	29	3	11945	33280	4.2	Total_cases	0	0.0793063269120327	16.5698529411765	0.285714285714286	14.00668767507	0.857142857142857	14.6297268907563	1.11428571428571	0	0	0	0	0	0	0	0	0	0	0	0	0	0	0	0	0	0.387159533	3	29	20	4	0
TS12	29	4	22514	31720	7.1	Total_cases	0	0.149476989878401	16.5698529411765	0.285714285714286	14.00668767507	0.857142857142857	14.6297268907563	1.11428571428571	0	0	0	0	0	0	0	0	0	0	0	0	0	0	0	0.069538927	0.329687431	0.723267085	4	29	20	6	0
TS13	29	5	10369	24960	8.2	Total_cases	1	0.0688428048347315	16.5698529411765	0.285714285714286	14.00668767507	0.857142857142857	14.6297268907563	1.11428571428571	0	0	0	0	0	0	0	0	0	0	0	0	0	0	0	0.160100251	0.632781955	0.997092732	5	29	20	1	0
TS14	29	6	17627	26520	5.4	Total_cases	0	0.117030776431846	16.5698529411765	0.285714285714286	14.00668767507	0.857142857142857	14.6297268907563	1.11428571428571	0	0	0	0	0	0	0	0	0	0	0	0	0	0	0	0.077273763	0.077273763	0.357362662	6	29	20	13	0
TS15	29	7	12802	43160	4.2	Total_cases	0	0.0849961990060982	16.5698529411765	0.285714285714286	14.00668767507	0.857142857142857	14.6297268907563	1.11428571428571	0	0	0	0	0	0	0	0	0	0	0	0	0	0	0	0	0	0.117601427	7	29	20	1	0
TS16	29	8	10449	40040	4.8	Total_cases	0	0.0693739480873863	16.5698529411765	0.285714285714286	14.00668767507	0.857142857142857	14.6297268907563	1.11428571428571	0	0	0	0	0	0	0	0	0	0	0	0	0	0	0	0	0	0.00105546	8	29	20	1	0
TS17	29	9	45119	29120	7.1	Total_cases	0	0.299558155206698	16.5698529411765	0.285714285714286	14.00668767507	0.857142857142857	14.6297268907563	1.11428571428571	0	0	0	0	0	0	0	0	0	0	0	0	0	0	0	0.163224844	0.203724743	0.512107643	9	29	20	6	0
TS18	29	10	24877	22880	9.5	Total_cases	1	0.165165633703695	16.5698529411765	0.285714285714286	14.00668767507	0.857142857142857	14.6297268907563	1.11428571428571	0	0	0	0	0	0	0	0	0	0	0	0	0	0	0	0.421719157	0.421719157	0.663742085	10	29	20	3	0
TS19	29	11	37115	27560	8.7	Total_cases	0	0.246417272778576	16.5698529411765	0.285714285714286	14.00668767507	0.857142857142857	14.6297268907563	1.11428571428571	0	0	0	0	0	0	0	0	0	0	0	0	0	0	0	0.379701782	0.489147141	0.734138647	11	29	20	6	0
TS2	29	12	773	21320	17.4	Total_cases	0	0.00513217167877784	16.5698529411765	0.285714285714286	14.00668767507	0.857142857142857	14.6297268907563	1.11428571428571	0	0	0	0	0	0	0	0	0	0	0	0	0	0	0	1	1	1	12	29	20	0	0
TS20	29	13	20737	32760	9.4	Total_cases	0	0.137678970378805	16.5698529411765	0.285714285714286	14.00668767507	0.857142857142857	14.6297268907563	1.11428571428571	0	0	0	0	0	0	0	0	0	0	0	0	0	0	0	0.22915356	0.379422156	0.542612399	13	29	20	2	0
TS21	29	14	12670	45760	5.5	Total_cases	0	0.0841198126392176	16.5698529411765	0.285714285714286	14.00668767507	0.857142857142857	14.6297268907563	1.11428571428571	0	0	0	0	0	0	0	0	0	0	0	0	0	0	0	0.003928801	0.00408916	0.307168056	14	29	20	1	0
TS22	29	15	8506	45760	4.2	Total_cases	0	0.0564738063385308	16.5698529411765	0.285714285714286	14.00668767507	0.857142857142857	14.6297268907563	1.11428571428571	0	0	0	0	0	0	0	0	0	0	0	0	0	0	0	0	0	0.042022628	15	29	20	3	0
TS23	29	16	30225	31720	7.5	Total_cases	0	0.200672560143674	16.5698529411765	0.285714285714286	14.00668767507	0.857142857142857	14.6297268907563	1.11428571428571	0	0	0	0	0	0	0	0	0	0	0	0	0	0	0	0.119771172	0.311398433	0.675440627	16	29	20	1	0
TS24	29	17	21840	21320	11.7	Total_cases	0	0.145002107974784	16.5698529411765	0.285714285714286	14.00668767507	0.857142857142857	14.6297268907563	1.11428571428571	0	0	0	0	0	0	0	0	0	0	0	0	0	0	0	0.629774286	0.847904083	0.945092874	17	29	20	1	0
TS25	29	18	38827	26520	8.9	Total_cases	0	0.257783738385391	16.5698529411765	0.285714285714286	14.00668767507	0.857142857142857	14.6297268907563	1.11428571428571	0	0	0	0	0	0	0	0	0	0	0	0	0	0	0	0.392246737	0.513543609	0.763414129	18	29	20	5	0
TS26	29	19	25450	37960	8.4	Total_cases	1	0.168969947250836	16.5698529411765	0.285714285714286	14.00668767507	0.857142857142857	14.6297268907563	1.11428571428571	0	0	0	0	0	0	0	0	0	0	0	0	0	0	0	0.203658971	0.397497327	0.618342375	19	29	20	3	0
TS27	29	20	12327	24960	5.7	Total_cases	0	0.0818425359434598	16.5698529411765	0.285714285714286	14.00668767507	0.857142857142857	14.6297268907563	1.11428571428571	0	0	0	0	0	0	0	0	0	0	0	0	0	0	0	0.207004019	0.321659969	0.607397687	20	29	20	1	0
TS28	29	21	5277	32760	6.1	Total_cases	0	0.0350355368032479	16.5698529411765	0.285714285714286	14.00668767507	0.857142857142857	14.6297268907563	1.11428571428571	0	0	0	0	0	0	0	0	0	0	0	0	0	0	0	0.001316284	0.662091012	0.666603986	21	29	20	0	0
TS29	29	22	6266	26000	7.6	Total_cases	0	0.041601795264194	16.5698529411765	0.285714285714286	14.00668767507	0.857142857142857	14.6297268907563	1.11428571428571	0	0	0	0	0	0	0	0	0	0	0	0	0	0	0	0.002222222	0.471111111	1	22	29	20	0	0
TS3	29	23	29653	23920	15.7	Total_cases	0	0.196874885887192	16.5698529411765	0.285714285714286	14.00668767507	0.857142857142857	14.6297268907563	1.11428571428571	0	0	0	0	0	0	0	0	0	0	0	0	0	0	0	0.949201791	0.999829077	0.999829077	23	29	20	34	0
TS4	29	24	17229	21320	14	Total_cases	0	0.114388338749888	16.5698529411765	0.285714285714286	14.00668767507	0.857142857142857	14.6297268907563	1.11428571428571	0	0	0	0	0	0	0	0	0	0	0	0	0	0	0	0.78881292	0.869209006	0.986148768	24	29	20	17	0
TS5	29	25	39717	28080	8.1	Total_cases	0	0.263692707071177	16.5698529411765	0.285714285714286	14.00668767507	0.857142857142857	14.6297268907563	1.11428571428571	0	0	0	0	0	0	0	0	0	0	0	0	0	0	0	0.132657984	0.247949831	0.528575418	25	29	20	25	0
TS6	29	26	30350	28600	10.4	Total_cases	0	0.201502471475948	16.5698529411765	0.285714285714286	14.00668767507	0.857142857142857	14.6297268907563	1.11428571428571	0	0	0	0	0	0	0	0	0	0	0	0	0	0	0	0.41023182	0.570719931	0.83904891	26	29	20	15	0
TS7	29	27	21787	40560	4.9	Total_cases	0	0.1446502255699	16.5698529411765	0.285714285714286	14.00668767507	0.857142857142857	14.6297268907563	1.11428571428571	0	0	0	0	0	0	0	0	0	0	0	0	0	0	0	0.141399946	0.145570768	0.169326322	27	29	20	10	0
TS8	29	28	21011	44720	6.7	Total_cases	1	0.139498136019148	16.5698529411765	0.285714285714286	14.00668767507	0.857142857142857	14.6297268907563	1.11428571428571	0	0	0	0	0	0	0	0	0	0	0	0	0	0	0	0.204410797	0.348866736	0.708878021	28	29	20	27	0
TS9	29	29	12737	40560	3.5	Total_cases	0	0.0845646451133161	16.5698529411765	0.285714285714286	14.00668767507	0.857142857142857	14.6297268907563	1.11428571428571	0	0	0	0	0	0	0	0	0	0	0	0	0	0	0	0	0	0.256624065	29	29	20	5	0
TS1	30	1	17202	21320	14.7	Total_cases	0	0.314074964230822	15.7385037348273	0.857142857142857	16.5698529411765	0.285714285714286	14.00668767507	0.857142857142857	0	0	0	0	0	0	0	0	0	0	0	0	0	0	0	0.996704719	0.996704719	1	1	30	21	25	0
TS10	30	2	37073	25480	8.1	Total_cases	0	0.676880662070064	15.7385037348273	0.857142857142857	16.5698529411765	0.285714285714286	14.00668767507	0.857142857142857	0	0	0	0	0	0	0	0	0	0	0	0	0	0	0	0.303342391	0.344402174	0.705298913	2	30	21	18	0
TS11	30	3	11945	33280	4.2	Total_cases	0	0.21809239900809	15.7385037348273	0.857142857142857	16.5698529411765	0.285714285714286	14.00668767507	0.857142857142857	0	0	0	0	0	0	0	0	0	0	0	0	0	0	0	0	0	0.387159533	3	30	21	4	0
TS12	30	4	22514	31720	7.1	Total_cases	0	0.411061722165604	15.7385037348273	0.857142857142857	16.5698529411765	0.285714285714286	14.00668767507	0.857142857142857	0	0	0	0	0	0	0	0	0	0	0	0	0	0	0	0.069538927	0.329687431	0.723267085	4	30	21	6	0
TS13	30	5	10369	24960	8.2	Total_cases	0	0.189317713295512	15.7385037348273	0.857142857142857	16.5698529411765	0.285714285714286	14.00668767507	0.857142857142857	0	0	0	0	0	0	0	0	0	0	0	0	0	0	0	0.160100251	0.632781955	0.997092732	5	30	21	1	0
TS14	30	6	17627	26520	5.4	Total_cases	0	0.321834635187577	15.7385037348273	0.857142857142857	16.5698529411765	0.285714285714286	14.00668767507	0.857142857142857	0	0	0	0	0	0	0	0	0	0	0	0	0	0	0	0.077273763	0.077273763	0.357362662	6	30	21	13	0
TS15	30	7	12802	43160	4.2	Total_cases	0	0.23373954726677	15.7385037348273	0.857142857142857	16.5698529411765	0.285714285714286	14.00668767507	0.857142857142857	0	0	0	0	0	0	0	0	0	0	0	0	0	0	0	0	0	0.117601427	7	30	21	1	0
TS16	30	8	10449	40040	4.8	Total_cases	0	0.190778357240312	15.7385037348273	0.857142857142857	16.5698529411765	0.285714285714286	14.00668767507	0.857142857142857	0	0	0	0	0	0	0	0	0	0	0	0	0	0	0	0	0	0.00105546	8	30	21	1	0
TS17	30	9	45119	29120	7.1	Total_cases	1	0.823784926818419	15.7385037348273	0.857142857142857	16.5698529411765	0.285714285714286	14.00668767507	0.857142857142857	0	0	0	0	0	0	0	0	0	0	0	0	0	0	0	0.163224844	0.203724743	0.512107643	9	30	21	6	0
TS18	30	10	24877	22880	9.5	Total_cases	0	0.454205492685162	15.7385037348273	0.857142857142857	16.5698529411765	0.285714285714286	14.00668767507	0.857142857142857	0	0	0	0	0	0	0	0	0	0	0	0	0	0	0	0.421719157	0.421719157	0.663742085	10	30	21	3	0
TS19	30	11	37115	27560	8.7	Total_cases	0	0.677647500141085	15.7385037348273	0.857142857142857	16.5698529411765	0.285714285714286	14.00668767507	0.857142857142857	0	0	0	0	0	0	0	0	0	0	0	0	0	0	0	0.379701782	0.489147141	0.734138647	11	30	21	6	0
TS2	30	12	773	21320	17.4	Total_cases	0	0.0141134721166391	15.7385037348273	0.857142857142857	16.5698529411765	0.285714285714286	14.00668767507	0.857142857142857	0	0	0	0	0	0	0	0	0	0	0	0	0	0	0	1	1	1	12	30	21	0	0
TS20	30	13	20737	32760	9.4	Total_cases	0	0.378617168541713	15.7385037348273	0.857142857142857	16.5698529411765	0.285714285714286	14.00668767507	0.857142857142857	0	0	0	0	0	0	0	0	0	0	0	0	0	0	0	0.22915356	0.379422156	0.542612399	13	30	21	2	0
TS21	30	14	12670	45760	5.5	Total_cases	0	0.231329484757848	15.7385037348273	0.857142857142857	16.5698529411765	0.285714285714286	14.00668767507	0.857142857142857	0	0	0	0	0	0	0	0	0	0	0	0	0	0	0	0.003928801	0.00408916	0.307168056	14	30	21	1	0
TS22	30	15	8506	45760	4.2	Total_cases	1	0.15530296743096	15.7385037348273	0.857142857142857	16.5698529411765	0.285714285714286	14.00668767507	0.857142857142857	0	0	0	0	0	0	0	0	0	0	0	0	0	0	0	0	0	0.042022628	15	30	21	3	0
TS23	30	16	30225	31720	7.5	Total_cases	0	0.551849540395104	15.7385037348273	0.857142857142857	16.5698529411765	0.285714285714286	14.00668767507	0.857142857142857	0	0	0	0	0	0	0	0	0	0	0	0	0	0	0	0.119771172	0.311398433	0.675440627	16	30	21	1	0
TS24	30	17	21840	21320	11.7	Total_cases	0	0.398755796930656	15.7385037348273	0.857142857142857	16.5698529411765	0.285714285714286	14.00668767507	0.857142857142857	0	0	0	0	0	0	0	0	0	0	0	0	0	0	0	0.629774286	0.847904083	0.945092874	17	30	21	1	0
TS25	30	18	38827	26520	8.9	Total_cases	4	0.708905280559825	15.7385037348273	0.857142857142857	16.5698529411765	0.285714285714286	14.00668767507	0.857142857142857	0	0	0	0	0	0	0	0	0	0	0	0	0	0	0	0.392246737	0.513543609	0.763414129	18	30	21	5	0
TS26	30	19	25450	37960	8.4	Total_cases	3	0.464667354939798	15.7385037348273	0.857142857142857	16.5698529411765	0.285714285714286	14.00668767507	0.857142857142857	0	0	0	0	0	0	0	0	0	0	0	0	0	0	0	0.203658971	0.397497327	0.618342375	19	30	21	3	0
TS27	30	20	12327	24960	5.7	Total_cases	1	0.225066973844514	15.7385037348273	0.857142857142857	16.5698529411765	0.285714285714286	14.00668767507	0.857142857142857	0	0	0	0	0	0	0	0	0	0	0	0	0	0	0	0.207004019	0.321659969	0.607397687	20	30	21	1	0
TS28	30	21	5277	32760	6.1	Total_cases	0	0.0963477262089318	15.7385037348273	0.857142857142857	16.5698529411765	0.285714285714286	14.00668767507	0.857142857142857	0	0	0	0	0	0	0	0	0	0	0	0	0	0	0	0.001316284	0.662091012	0.666603986	21	30	21	0	0
TS29	30	22	6266	26000	7.6	Total_cases	0	0.114404936976533	15.7385037348273	0.857142857142857	16.5698529411765	0.285714285714286	14.00668767507	0.857142857142857	0	0	0	0	0	0	0	0	0	0	0	0	0	0	0	0.002222222	0.471111111	1	22	30	21	0	0
TS3	30	23	29653	23920	15.7	Total_cases	0	0.541405936189778	15.7385037348273	0.857142857142857	16.5698529411765	0.285714285714286	14.00668767507	0.857142857142857	0	0	0	0	0	0	0	0	0	0	0	0	0	0	0	0.949201791	0.999829077	0.999829077	23	30	21	34	0
TS4	30	24	17229	21320	14	Total_cases	0	0.314567931562192	15.7385037348273	0.857142857142857	16.5698529411765	0.285714285714286	14.00668767507	0.857142857142857	0	0	0	0	0	0	0	0	0	0	0	0	0	0	0	0.78881292	0.869209006	0.986148768	24	30	21	17	0
TS5	30	25	39717	28080	8.1	Total_cases	1	0.725154944445735	15.7385037348273	0.857142857142857	16.5698529411765	0.285714285714286	14.00668767507	0.857142857142857	0	0	0	0	0	0	0	0	0	0	0	0	0	0	0	0.132657984	0.247949831	0.528575418	25	30	21	25	0
TS6	30	26	30350	28600	10.4	Total_cases	0	0.554131796558856	15.7385037348273	0.857142857142857	16.5698529411765	0.285714285714286	14.00668767507	0.857142857142857	0	0	0	0	0	0	0	0	0	0	0	0	0	0	0	0.41023182	0.570719931	0.83904891	26	30	21	15	0
TS7	30	27	21787	40560	4.9	Total_cases	0	0.397788120317225	15.7385037348273	0.857142857142857	16.5698529411765	0.285714285714286	14.00668767507	0.857142857142857	0	0	0	0	0	0	0	0	0	0	0	0	0	0	0	0.141399946	0.145570768	0.169326322	27	30	21	10	0
TS8	30	28	21011	44720	6.7	Total_cases	0	0.383619874052656	15.7385037348273	0.857142857142857	16.5698529411765	0.285714285714286	14.00668767507	0.857142857142857	0	0	0	0	0	0	0	0	0	0	0	0	0	0	0	0.204410797	0.348866736	0.708878021	28	30	21	27	0
TS9	30	29	12737	40560	3.5	Total_cases	0	0.232552774061619	15.7385037348273	0.857142857142857	16.5698529411765	0.285714285714286	14.00668767507	0.857142857142857	0	0	0	0	0	0	0	0	0	0	0	0	0	0	0	0	0	0.256624065	29	30	21	5	0
TS1	31	1	17202	21320	14.7	Total_cases	0	0.142761347377646	17.3205182072829	0.771428571428571	15.7385037348273	0.857142857142857	16.5698529411765	0.285714285714286	0	0	0	0	0	0	0	0	0	0	0	0	0	0	0	0.996704719	0.996704719	1	1	31	22	25	0
TS10	31	2	37073	25480	8.1	Total_cases	0	0.307673028213666	17.3205182072829	0.771428571428571	15.7385037348273	0.857142857142857	16.5698529411765	0.285714285714286	0	0	0	0	0	0	0	0	0	0	0	0	0	0	0	0.303342391	0.344402174	0.705298913	2	31	22	18	0
TS11	31	3	11945	33280	4.2	Total_cases	0	0.0991329086400409	17.3205182072829	0.771428571428571	15.7385037348273	0.857142857142857	16.5698529411765	0.285714285714286	0	0	0	0	0	0	0	0	0	0	0	0	0	0	0	0	0	0.387159533	3	31	22	4	0
TS12	31	4	22514	31720	7.1	Total_cases	0	0.186846237348002	17.3205182072829	0.771428571428571	15.7385037348273	0.857142857142857	16.5698529411765	0.285714285714286	0	0	0	0	0	0	0	0	0	0	0	0	0	0	0	0.069538927	0.329687431	0.723267085	4	31	22	6	0
TS13	31	5	10369	24960	8.2	Total_cases	0	0.0860535060434143	17.3205182072829	0.771428571428571	15.7385037348273	0.857142857142857	16.5698529411765	0.285714285714286	0	0	0	0	0	0	0	0	0	0	0	0	0	0	0	0.160100251	0.632781955	0.997092732	5	31	22	1	0
TS14	31	6	17627	26520	5.4	Total_cases	0	0.146288470539808	17.3205182072829	0.771428571428571	15.7385037348273	0.857142857142857	16.5698529411765	0.285714285714286	0	0	0	0	0	0	0	0	0	0	0	0	0	0	0	0.077273763	0.077273763	0.357362662	6	31	22	13	0
TS15	31	7	12802	43160	4.2	Total_cases	0	0.106245248757623	17.3205182072829	0.771428571428571	15.7385037348273	0.857142857142857	16.5698529411765	0.285714285714286	0	0	0	0	0	0	0	0	0	0	0	0	0	0	0	0	0	0.117601427	7	31	22	1	0
TS16	31	8	10449	40040	4.8	Total_cases	0	0.0867174351092329	17.3205182072829	0.771428571428571	15.7385037348273	0.857142857142857	16.5698529411765	0.285714285714286	0	0	0	0	0	0	0	0	0	0	0	0	0	0	0	0	0	0.00105546	8	31	22	1	0
TS17	31	9	45119	29120	7.1	Total_cases	1	0.374447694008372	17.3205182072829	0.771428571428571	15.7385037348273	0.857142857142857	16.5698529411765	0.285714285714286	0	0	0	0	0	0	0	0	0	0	0	0	0	0	0	0.163224844	0.203724743	0.512107643	9	31	22	6	0
TS18	31	10	24877	22880	9.5	Total_cases	0	0.206457042129619	17.3205182072829	0.771428571428571	15.7385037348273	0.857142857142857	16.5698529411765	0.285714285714286	0	0	0	0	0	0	0	0	0	0	0	0	0	0	0	0.421719157	0.421719157	0.663742085	10	31	22	3	0
TS19	31	11	37115	27560	8.7	Total_cases	0	0.30802159097322	17.3205182072829	0.771428571428571	15.7385037348273	0.857142857142857	16.5698529411765	0.285714285714286	0	0	0	0	0	0	0	0	0	0	0	0	0	0	0	0.379701782	0.489147141	0.734138647	11	31	22	6	0
TS2	31	12	773	21320	17.4	Total_cases	0	0.0064152145984723	17.3205182072829	0.771428571428571	15.7385037348273	0.857142857142857	16.5698529411765	0.285714285714286	0	0	0	0	0	0	0	0	0	0	0	0	0	0	0	1	1	1	12	31	22	0	0
TS20	31	13	20737	32760	9.4	Total_cases	0	0.172098712973506	17.3205182072829	0.771428571428571	15.7385037348273	0.857142857142857	16.5698529411765	0.285714285714286	0	0	0	0	0	0	0	0	0	0	0	0	0	0	0	0.22915356	0.379422156	0.542612399	13	31	22	2	0
TS21	31	14	12670	45760	5.5	Total_cases	0	0.105149765799022	17.3205182072829	0.771428571428571	15.7385037348273	0.857142857142857	16.5698529411765	0.285714285714286	0	0	0	0	0	0	0	0	0	0	0	0	0	0	0	0.003928801	0.00408916	0.307168056	14	31	22	1	0
TS22	31	15	8506	45760	4.2	Total_cases	0	0.0705922579231635	17.3205182072829	0.771428571428571	15.7385037348273	0.857142857142857	16.5698529411765	0.285714285714286	0	0	0	0	0	0	0	0	0	0	0	0	0	0	0	0	0	0.042022628	15	31	22	3	0
TS23	31	16	30225	31720	7.5	Total_cases	0	0.250840700179593	17.3205182072829	0.771428571428571	15.7385037348273	0.857142857142857	16.5698529411765	0.285714285714286	0	0	0	0	0	0	0	0	0	0	0	0	0	0	0	0.119771172	0.311398433	0.675440627	16	31	22	1	0
TS24	31	17	21840	21320	11.7	Total_cases	1	0.18125263496848	17.3205182072829	0.771428571428571	15.7385037348273	0.857142857142857	16.5698529411765	0.285714285714286	0	0	0	0	0	0	0	0	0	0	0	0	0	0	0	0.629774286	0.847904083	0.945092874	17	31	22	1	0
TS25	31	18	38827	26520	8.9	Total_cases	1	0.322229672981739	17.3205182072829	0.771428571428571	15.7385037348273	0.857142857142857	16.5698529411765	0.285714285714286	0	0	0	0	0	0	0	0	0	0	0	0	0	0	0	0.392246737	0.513543609	0.763414129	18	31	22	5	0
TS26	31	19	25450	37960	8.4	Total_cases	1	0.211212434063545	17.3205182072829	0.771428571428571	15.7385037348273	0.857142857142857	16.5698529411765	0.285714285714286	0	0	0	0	0	0	0	0	0	0	0	0	0	0	0	0.203658971	0.397497327	0.618342375	19	31	22	3	0
TS27	31	20	12327	24960	5.7	Total_cases	1	0.102303169929325	17.3205182072829	0.771428571428571	15.7385037348273	0.857142857142857	16.5698529411765	0.285714285714286	0	0	0	0	0	0	0	0	0	0	0	0	0	0	0	0.207004019	0.321659969	0.607397687	20	31	22	1	0
TS28	31	21	5277	32760	6.1	Total_cases	0	0.0437944210040599	17.3205182072829	0.771428571428571	15.7385037348273	0.857142857142857	16.5698529411765	0.285714285714286	0	0	0	0	0	0	0	0	0	0	0	0	0	0	0	0.001316284	0.662091012	0.666603986	21	31	22	0	0
TS29	31	22	6266	26000	7.6	Total_cases	0	0.0520022440802425	17.3205182072829	0.771428571428571	15.7385037348273	0.857142857142857	16.5698529411765	0.285714285714286	0	0	0	0	0	0	0	0	0	0	0	0	0	0	0	0.002222222	0.471111111	1	22	31	22	0	0
TS3	31	23	29653	23920	15.7	Total_cases	0	0.24609360735899	17.3205182072829	0.771428571428571	15.7385037348273	0.857142857142857	16.5698529411765	0.285714285714286	0	0	0	0	0	0	0	0	0	0	0	0	0	0	0	0.949201791	0.999829077	0.999829077	23	31	22	34	0
TS4	31	24	17229	21320	14	Total_cases	0	0.14298542343736	17.3205182072829	0.771428571428571	15.7385037348273	0.857142857142857	16.5698529411765	0.285714285714286	0	0	0	0	0	0	0	0	0	0	0	0	0	0	0	0.78881292	0.869209006	0.986148768	24	31	22	17	0
TS5	31	25	39717	28080	8.1	Total_cases	0	0.329615883838971	17.3205182072829	0.771428571428571	15.7385037348273	0.857142857142857	16.5698529411765	0.285714285714286	0	0	0	0	0	0	0	0	0	0	0	0	0	0	0	0.132657984	0.247949831	0.528575418	25	31	22	25	0
TS6	31	26	30350	28600	10.4	Total_cases	0	0.251878089344934	17.3205182072829	0.771428571428571	15.7385037348273	0.857142857142857	16.5698529411765	0.285714285714286	0	0	0	0	0	0	0	0	0	0	0	0	0	0	0	0.41023182	0.570719931	0.83904891	26	31	22	15	0
TS7	31	27	21787	40560	4.9	Total_cases	0	0.180812781962375	17.3205182072829	0.771428571428571	15.7385037348273	0.857142857142857	16.5698529411765	0.285714285714286	0	0	0	0	0	0	0	0	0	0	0	0	0	0	0	0.141399946	0.145570768	0.169326322	27	31	22	10	0
TS8	31	28	21011	44720	6.7	Total_cases	0	0.174372670023935	17.3205182072829	0.771428571428571	15.7385037348273	0.857142857142857	16.5698529411765	0.285714285714286	0	0	0	0	0	0	0	0	0	0	0	0	0	0	0	0.204410797	0.348866736	0.708878021	28	31	22	27	0
TS9	31	29	12737	40560	3.5	Total_cases	0	0.105705806391645	17.3205182072829	0.771428571428571	15.7385037348273	0.857142857142857	16.5698529411765	0.285714285714286	0	0	0	0	0	0	0	0	0	0	0	0	0	0	0	0	0	0.256624065	29	31	22	5	0
TS1	32	1	17202	21320	14.7	Total_cases	0	0.685254467412702	17.4475723622782	1.85714285714286	17.3205182072829	0.771428571428571	15.7385037348273	0.857142857142857	0	0	1	0	0	0	0	0	0	0	0	0	0	0	0	0.996704719	0.996704719	1	1	32	23	25	0
TS10	32	2	37073	25480	8.1	Total_cases	0	1.4768305354256	17.4475723622782	1.85714285714286	17.3205182072829	0.771428571428571	15.7385037348273	0.857142857142857	0	0	1	0	0	0	0	0	0	0	0	0	0	0	0	0.303342391	0.344402174	0.705298913	2	32	23	18	0
TS11	32	3	11945	33280	4.2	Total_cases	0	0.475837961472196	17.4475723622782	1.85714285714286	17.3205182072829	0.771428571428571	15.7385037348273	0.857142857142857	0	0	1	0	0	0	0	0	0	0	0	0	0	0	0	0	0	0.387159533	3	32	23	4	0
TS12	32	4	22514	31720	7.1	Total_cases	0	0.896861939270408	17.4475723622782	1.85714285714286	17.3205182072829	0.771428571428571	15.7385037348273	0.857142857142857	0	0	1	0	0	0	0	0	0	0	0	0	0	0	0	0.069538927	0.329687431	0.723267085	4	32	23	6	0
TS13	32	5	10369	24960	8.2	Total_cases	0	0.413056829008389	17.4475723622782	1.85714285714286	17.3205182072829	0.771428571428571	15.7385037348273	0.857142857142857	0	0	1	0	0	0	0	0	0	0	0	0	0	0	0	0.160100251	0.632781955	0.997092732	5	32	23	1	0
TS14	32	6	17627	26520	5.4	Total_cases	0	0.702184658591076	17.4475723622782	1.85714285714286	17.3205182072829	0.771428571428571	15.7385037348273	0.857142857142857	0	0	1	0	0	0	0	0	0	0	0	0	0	0	0	0.077273763	0.077273763	0.357362662	6	32	23	13	0
TS15	32	7	12802	43160	4.2	Total_cases	0	0.509977194036589	17.4475723622782	1.85714285714286	17.3205182072829	0.771428571428571	15.7385037348273	0.857142857142857	0	0	1	0	0	0	0	0	0	0	0	0	0	0	0	0	0	0.117601427	7	32	23	1	0
TS16	32	8	10449	40040	4.8	Total_cases	0	0.416243688524318	17.4475723622782	1.85714285714286	17.3205182072829	0.771428571428571	15.7385037348273	0.857142857142857	0	0	1	0	0	0	0	0	0	0	0	0	0	0	0	0	0	0.00105546	8	32	23	1	0
TS17	32	9	45119	29120	7.1	Total_cases	4	1.79734893124019	17.4475723622782	1.85714285714286	17.3205182072829	0.771428571428571	15.7385037348273	0.857142857142857	0	0	1	0	0	0	0	0	0	0	0	0	0	0	0	0.163224844	0.203724743	0.512107643	9	32	23	6	0
TS18	32	10	24877	22880	9.5	Total_cases	0	0.990993802222171	17.4475723622782	1.85714285714286	17.3205182072829	0.771428571428571	15.7385037348273	0.857142857142857	0	0	1	0	0	0	0	0	0	0	0	0	0	0	0	0.421719157	0.421719157	0.663742085	10	32	23	3	0
TS19	32	11	37115	27560	8.7	Total_cases	0	1.47850363667146	17.4475723622782	1.85714285714286	17.3205182072829	0.771428571428571	15.7385037348273	0.857142857142857	0	0	1	0	0	0	0	0	0	0	0	0	0	0	0	0.379701782	0.489147141	0.734138647	11	32	23	6	0
TS2	32	12	773	21320	17.4	Total_cases	0	0.030793030072667	17.4475723622782	1.85714285714286	17.3205182072829	0.771428571428571	15.7385037348273	0.857142857142857	0	0	1	0	0	0	0	0	0	0	0	0	0	0	0	1	1	1	12	32	23	0	0
TS20	32	13	20737	32760	9.4	Total_cases	0	0.826073822272828	17.4475723622782	1.85714285714286	17.3205182072829	0.771428571428571	15.7385037348273	0.857142857142857	0	0	1	0	0	0	0	0	0	0	0	0	0	0	0	0.22915356	0.379422156	0.542612399	13	32	23	2	0
TS21	32	14	12670	45760	5.5	Total_cases	0	0.504718875835306	17.4475723622782	1.85714285714286	17.3205182072829	0.771428571428571	15.7385037348273	0.857142857142857	0	0	1	0	0	0	0	0	0	0	0	0	0	0	0	0.003928801	0.00408916	0.307168056	14	32	23	1	0
TS22	32	15	8506	45760	4.2	Total_cases	0	0.338842838031185	17.4475723622782	1.85714285714286	17.3205182072829	0.771428571428571	15.7385037348273	0.857142857142857	0	0	1	0	0	0	0	0	0	0	0	0	0	0	0	0	0	0.042022628	15	32	23	3	0
TS23	32	16	30225	31720	7.5	Total_cases	1	1.20403536086205	17.4475723622782	1.85714285714286	17.3205182072829	0.771428571428571	15.7385037348273	0.857142857142857	0	0	1	0	0	0	0	0	0	0	0	0	0	0	0	0.119771172	0.311398433	0.675440627	16	32	23	1	0
TS24	32	17	21840	21320	11.7	Total_cases	0	0.870012647848704	17.4475723622782	1.85714285714286	17.3205182072829	0.771428571428571	15.7385037348273	0.857142857142857	0	0	1	0	0	0	0	0	0	0	0	0	0	0	0	0.629774286	0.847904083	0.945092874	17	32	23	1	0
TS25	32	18	38827	26520	8.9	Total_cases	1	1.54670243031235	17.4475723622782	1.85714285714286	17.3205182072829	0.771428571428571	15.7385037348273	0.857142857142857	0	0	1	0	0	0	0	0	0	0	0	0	0	0	0	0.392246737	0.513543609	0.763414129	18	32	23	5	0
TS26	32	19	25450	37960	8.4	Total_cases	0	1.01381968350501	17.4475723622782	1.85714285714286	17.3205182072829	0.771428571428571	15.7385037348273	0.857142857142857	0	0	1	0	0	0	0	0	0	0	0	0	0	0	0	0.203658971	0.397497327	0.618342375	19	32	23	3	0
TS27	32	20	12327	24960	5.7	Total_cases	1	0.491055215660759	17.4475723622782	1.85714285714286	17.3205182072829	0.771428571428571	15.7385037348273	0.857142857142857	0	0	1	0	0	0	0	0	0	0	0	0	0	0	0	0.207004019	0.321659969	0.607397687	20	32	23	1	0
TS28	32	21	5277	32760	6.1	Total_cases	0	0.210213220819488	17.4475723622782	1.85714285714286	17.3205182072829	0.771428571428571	15.7385037348273	0.857142857142857	0	0	1	0	0	0	0	0	0	0	0	0	0	0	0	0.001316284	0.662091012	0.666603986	21	32	23	0	0
TS29	32	22	6266	26000	7.6	Total_cases	0	0.249610771585164	17.4475723622782	1.85714285714286	17.3205182072829	0.771428571428571	15.7385037348273	0.857142857142857	0	0	1	0	0	0	0	0	0	0	0	0	0	0	0	0.002222222	0.471111111	1	22	32	23	0	0
TS3	32	23	29653	23920	15.7	Total_cases	0	1.18124931532315	17.4475723622782	1.85714285714286	17.3205182072829	0.771428571428571	15.7385037348273	0.857142857142857	0	0	1	0	0	0	0	0	0	0	0	0	0	0	0	0.949201791	0.999829077	0.999829077	23	32	23	34	0
TS4	32	24	17229	21320	14	Total_cases	2	0.686330032499328	17.4475723622782	1.85714285714286	17.3205182072829	0.771428571428571	15.7385037348273	0.857142857142857	0	0	1	0	0	0	0	0	0	0	0	0	0	0	0	0.78881292	0.869209006	0.986148768	24	32	23	17	0
TS5	32	25	39717	28080	8.1	Total_cases	15	1.58215624242706	17.4475723622782	1.85714285714286	17.3205182072829	0.771428571428571	15.7385037348273	0.857142857142857	0	0	1	0	0	0	0	0	0	0	0	0	0	0	0	0.132657984	0.247949831	0.528575418	25	32	23	25	0
TS6	32	26	30350	28600	10.4	Total_cases	0	1.20901482885569	17.4475723622782	1.85714285714286	17.3205182072829	0.771428571428571	15.7385037348273	0.857142857142857	0	0	1	0	0	0	0	0	0	0	0	0	0	0	0	0.41023182	0.570719931	0.83904891	26	32	23	15	0
TS7	32	27	21787	40560	4.9	Total_cases	0	0.867901353419401	17.4475723622782	1.85714285714286	17.3205182072829	0.771428571428571	15.7385037348273	0.857142857142857	0	0	1	0	0	0	0	0	0	0	0	0	0	0	0	0.141399946	0.145570768	0.169326322	27	32	23	10	0
TS8	32	28	21011	44720	6.7	Total_cases	0	0.836988816114886	17.4475723622782	1.85714285714286	17.3205182072829	0.771428571428571	15.7385037348273	0.857142857142857	0	0	1	0	0	0	0	0	0	0	0	0	0	0	0	0.204410797	0.348866736	0.708878021	28	32	23	27	0
TS9	32	29	12737	40560	3.5	Total_cases	0	0.507387870679897	17.4475723622782	1.85714285714286	17.3205182072829	0.771428571428571	15.7385037348273	0.857142857142857	0	0	1	0	0	0	0	0	0	0	0	0	0	0	0	0	0	0.256624065	29	32	23	5	0
TS1	33	1	17202	21320	14.7	Total_cases	6	0.799463545314819	17.249299719888	0.171428571428571	17.4475723622782	1.85714285714286	17.3205182072829	0.771428571428571	0	0	2	0	0	0	0	1	0	0	0	0	0	0	0	0.996704719	0.996704719	1	1	33	24	25	0
TS10	33	2	37073	25480	8.1	Total_cases	1	1.72296895799653	17.249299719888	0.171428571428571	17.4475723622782	1.85714285714286	17.3205182072829	0.771428571428571	0	0	2	0	0	0	0	1	0	0	0	0	0	0	0	0.303342391	0.344402174	0.705298913	2	33	24	18	0
TS11	33	3	11945	33280	4.2	Total_cases	0	0.555144288384229	17.249299719888	0.171428571428571	17.4475723622782	1.85714285714286	17.3205182072829	0.771428571428571	0	0	2	0	0	0	0	1	0	0	0	0	0	0	0	0	0	0.387159533	3	33	24	4	0
TS12	33	4	22514	31720	7.1	Total_cases	1	1.04633892914881	17.249299719888	0.171428571428571	17.4475723622782	1.85714285714286	17.3205182072829	0.771428571428571	0	0	2	0	0	0	0	1	0	0	0	0	0	0	0	0.069538927	0.329687431	0.723267085	4	33	24	6	0
TS13	33	5	10369	24960	8.2	Total_cases	0	0.48189963384312	17.249299719888	0.171428571428571	17.4475723622782	1.85714285714286	17.3205182072829	0.771428571428571	0	0	2	0	0	0	0	1	0	0	0	0	0	0	0	0.160100251	0.632781955	0.997092732	5	33	24	1	0
TS14	33	6	17627	26520	5.4	Total_cases	1	0.819215435022922	17.249299719888	0.171428571428571	17.4475723622782	1.85714285714286	17.3205182072829	0.771428571428571	0	0	2	0	0	0	0	1	0	0	0	0	0	0	0	0.077273763	0.077273763	0.357362662	6	33	24	13	1
TS15	33	7	12802	43160	4.2	Total_cases	0	0.594973393042687	17.249299719888	0.171428571428571	17.4475723622782	1.85714285714286	17.3205182072829	0.771428571428571	0	0	2	0	0	0	0	1	0	0	0	0	0	0	0	0	0	0.117601427	7	33	24	1	0
TS16	33	8	10449	40040	4.8	Total_cases	0	0.485617636611704	17.249299719888	0.171428571428571	17.4475723622782	1.85714285714286	17.3205182072829	0.771428571428571	0	0	2	0	0	0	0	1	0	0	0	0	0	0	0	0	0	0.00105546	8	33	24	1	0
TS17	33	9	45119	29120	7.1	Total_cases	0	2.09690708644688	17.249299719888	0.171428571428571	17.4475723622782	1.85714285714286	17.3205182072829	0.771428571428571	0	0	2	0	0	0	0	1	0	0	0	0	0	0	0	0.163224844	0.203724743	0.512107643	9	33	24	6	0
TS18	33	10	24877	22880	9.5	Total_cases	0	1.15615943592587	17.249299719888	0.171428571428571	17.4475723622782	1.85714285714286	17.3205182072829	0.771428571428571	0	0	2	0	0	0	0	1	0	0	0	0	0	0	0	0.421719157	0.421719157	0.663742085	10	33	24	3	0
TS19	33	11	37115	27560	8.7	Total_cases	1	1.72492090945003	17.249299719888	0.171428571428571	17.4475723622782	1.85714285714286	17.3205182072829	0.771428571428571	0	0	2	0	0	0	0	1	0	0	0	0	0	0	0	0.379701782	0.489147141	0.734138647	11	33	24	6	1
TS2	33	12	773	21320	17.4	Total_cases	0	0.0359252017514449	17.249299719888	0.171428571428571	17.4475723622782	1.85714285714286	17.3205182072829	0.771428571428571	0	0	2	0	0	0	0	1	0	0	0	0	0	0	0	1	1	1	12	33	24	0	0
TS20	33	13	20737	32760	9.4	Total_cases	1	0.963752792651633	17.249299719888	0.171428571428571	17.4475723622782	1.85714285714286	17.3205182072829	0.771428571428571	0	0	2	0	0	0	0	1	0	0	0	0	0	0	0	0.22915356	0.379422156	0.542612399	13	33	24	2	0
TS21	33	14	12670	45760	5.5	Total_cases	0	0.588838688474523	17.249299719888	0.171428571428571	17.4475723622782	1.85714285714286	17.3205182072829	0.771428571428571	0	0	2	0	0	0	0	1	0	0	0	0	0	0	0	0.003928801	0.00408916	0.307168056	14	33	24	1	0
TS22	33	15	8506	45760	4.2	Total_cases	0	0.395316644369716	17.249299719888	0.171428571428571	17.4475723622782	1.85714285714286	17.3205182072829	0.771428571428571	0	0	2	0	0	0	0	1	0	0	0	0	0	0	0	0	0	0.042022628	15	33	24	3	0
TS23	33	16	30225	31720	7.5	Total_cases	1	1.40470792100572	17.249299719888	0.171428571428571	17.4475723622782	1.85714285714286	17.3205182072829	0.771428571428571	0	0	2	0	0	0	0	1	0	0	0	0	0	0	0	0.119771172	0.311398433	0.675440627	16	33	24	1	0
TS24	33	17	21840	21320	11.7	Total_cases	0	1.01501475582349	17.249299719888	0.171428571428571	17.4475723622782	1.85714285714286	17.3205182072829	0.771428571428571	0	0	2	0	0	0	0	1	0	0	0	0	0	0	0	0.629774286	0.847904083	0.945092874	17	33	24	1	0
TS25	33	18	38827	26520	8.9	Total_cases	0	1.80448616869774	17.249299719888	0.171428571428571	17.4475723622782	1.85714285714286	17.3205182072829	0.771428571428571	0	0	2	0	0	0	0	1	0	0	0	0	0	0	0	0.392246737	0.513543609	0.763414129	18	33	24	5	0
TS26	33	19	25450	37960	8.4	Total_cases	3	1.18278963075585	17.249299719888	0.171428571428571	17.4475723622782	1.85714285714286	17.3205182072829	0.771428571428571	0	0	2	0	0	0	0	1	0	0	0	0	0	0	0	0.203658971	0.397497327	0.618342375	19	33	24	3	1
TS27	33	20	12327	24960	5.7	Total_cases	0	0.572897751604219	17.249299719888	0.171428571428571	17.4475723622782	1.85714285714286	17.3205182072829	0.771428571428571	0	0	2	0	0	0	0	1	0	0	0	0	0	0	0	0.207004019	0.321659969	0.607397687	20	33	24	1	0
TS28	33	21	5277	32760	6.1	Total_cases	0	0.245248757622736	17.249299719888	0.171428571428571	17.4475723622782	1.85714285714286	17.3205182072829	0.771428571428571	0	0	2	0	0	0	0	1	0	0	0	0	0	0	0	0.001316284	0.662091012	0.666603986	21	33	24	0	0
TS29	33	22	6266	26000	7.6	Total_cases	0	0.291212566849358	17.249299719888	0.171428571428571	17.4475723622782	1.85714285714286	17.3205182072829	0.771428571428571	0	0	2	0	0	0	0	1	0	0	0	0	0	0	0	0.002222222	0.471111111	1	22	33	24	0	0
TS3	33	23	29653	23920	15.7	Total_cases	3	1.37812420121034	17.249299719888	0.171428571428571	17.4475723622782	1.85714285714286	17.3205182072829	0.771428571428571	0	0	2	0	0	0	0	1	0	0	0	0	0	0	0	0.949201791	0.999829077	0.999829077	23	33	24	34	1
TS4	33	24	17229	21320	14	Total_cases	1	0.800718371249216	17.249299719888	0.171428571428571	17.4475723622782	1.85714285714286	17.3205182072829	0.771428571428571	0	0	2	0	0	0	0	1	0	0	0	0	0	0	0	0.78881292	0.869209006	0.986148768	24	33	24	17	0
TS5	33	25	39717	28080	8.1	Total_cases	5	1.84584894949824	17.249299719888	0.171428571428571	17.4475723622782	1.85714285714286	17.3205182072829	0.771428571428571	0	0	2	0	0	0	0	1	0	0	0	0	0	0	0	0.132657984	0.247949831	0.528575418	25	33	24	25	3
TS6	33	26	30350	28600	10.4	Total_cases	3	1.41051730033163	17.249299719888	0.171428571428571	17.4475723622782	1.85714285714286	17.3205182072829	0.771428571428571	0	0	2	0	0	0	0	1	0	0	0	0	0	0	0	0.41023182	0.570719931	0.83904891	26	33	24	15	2
TS7	33	27	21787	40560	4.9	Total_cases	1	1.0125515789893	17.249299719888	0.171428571428571	17.4475723622782	1.85714285714286	17.3205182072829	0.771428571428571	0	0	2	0	0	0	0	1	0	0	0	0	0	0	0	0.141399946	0.145570768	0.169326322	27	33	24	10	1
TS8	33	28	21011	44720	6.7	Total_cases	0	0.976486952134034	17.249299719888	0.171428571428571	17.4475723622782	1.85714285714286	17.3205182072829	0.771428571428571	0	0	2	0	0	0	0	1	0	0	0	0	0	0	0	0.204410797	0.348866736	0.708878021	28	33	24	27	0
TS9	33	29	12737	40560	3.5	Total_cases	0	0.591952515793213	17.249299719888	0.171428571428571	17.4475723622782	1.85714285714286	17.3205182072829	0.771428571428571	0	0	2	0	0	0	0	1	0	0	0	0	0	0	0	0	0	0.256624065	29	33	24	5	0
TS1	34	1	17202	21320	14.7	Total_cases	0	0.571045389510585	17.3336484593838	3.85714285714286	17.249299719888	0.171428571428571	17.4475723622782	1.85714285714286	0	0	3	0	0	0	0	2	0	0	0	0	1	0	0	0.996704719	0.996704719	1	1	34	25	25	0
TS10	34	2	37073	25480	8.1	Total_cases	2	1.23069211285466	17.3336484593838	3.85714285714286	17.249299719888	0.171428571428571	17.4475723622782	1.85714285714286	0	0	3	0	0	0	0	2	0	0	0	0	1	0	0	0.303342391	0.344402174	0.705298913	2	34	25	18	1
TS11	34	3	11945	33280	4.2	Total_cases	1	0.396531634560164	17.3336484593838	3.85714285714286	17.249299719888	0.171428571428571	17.4475723622782	1.85714285714286	0	0	3	0	0	0	0	2	0	0	0	0	1	0	0	0	0	0.387159533	3	34	25	4	0
TS12	34	4	22514	31720	7.1	Total_cases	0	0.747384949392007	17.3336484593838	3.85714285714286	17.249299719888	0.171428571428571	17.4475723622782	1.85714285714286	0	0	3	0	0	0	0	2	0	0	0	0	1	0	0	0.069538927	0.329687431	0.723267085	4	34	25	6	0
TS13	34	5	10369	24960	8.2	Total_cases	0	0.344214024173657	17.3336484593838	3.85714285714286	17.249299719888	0.171428571428571	17.4475723622782	1.85714285714286	0	0	3	0	0	0	0	2	0	0	0	0	1	0	0	0.160100251	0.632781955	0.997092732	5	34	25	1	0
TS14	34	6	17627	26520	5.4	Total_cases	2	0.58515388215923	17.3336484593838	3.85714285714286	17.249299719888	0.171428571428571	17.4475723622782	1.85714285714286	0	0	3	0	0	0	0	2	0	0	0	0	1	0	0	0.077273763	0.077273763	0.357362662	6	34	25	13	2
TS15	34	7	12802	43160	4.2	Total_cases	0	0.424980995030491	17.3336484593838	3.85714285714286	17.249299719888	0.171428571428571	17.4475723622782	1.85714285714286	0	0	3	0	0	0	0	2	0	0	0	0	1	0	0	0	0	0.117601427	7	34	25	1	0
TS16	34	8	10449	40040	4.8	Total_cases	0	0.346869740436932	17.3336484593838	3.85714285714286	17.249299719888	0.171428571428571	17.4475723622782	1.85714285714286	0	0	3	0	0	0	0	2	0	0	0	0	1	0	0	0	0	0.00105546	8	34	25	1	0
TS17	34	9	45119	29120	7.1	Total_cases	0	1.49779077603349	17.3336484593838	3.85714285714286	17.249299719888	0.171428571428571	17.4475723622782	1.85714285714286	0	0	3	0	0	0	0	2	0	0	0	0	1	0	0	0.163224844	0.203724743	0.512107643	9	34	25	6	0
TS18	34	10	24877	22880	9.5	Total_cases	0	0.825828168518476	17.3336484593838	3.85714285714286	17.249299719888	0.171428571428571	17.4475723622782	1.85714285714286	0	0	3	0	0	0	0	2	0	0	0	0	1	0	0	0.421719157	0.421719157	0.663742085	10	34	25	3	0
TS19	34	11	37115	27560	8.7	Total_cases	0	1.23208636389288	17.3336484593838	3.85714285714286	17.249299719888	0.171428571428571	17.4475723622782	1.85714285714286	0	0	3	0	0	0	0	2	0	0	0	0	1	0	0	0.379701782	0.489147141	0.734138647	11	34	25	6	0
TS2	34	12	773	21320	17.4	Total_cases	0	0.0256608583938892	17.3336484593838	3.85714285714286	17.249299719888	0.171428571428571	17.4475723622782	1.85714285714286	0	0	3	0	0	0	0	2	0	0	0	0	1	0	0	1	1	1	12	34	25	0	0
TS20	34	13	20737	32760	9.4	Total_cases	0	0.688394851894024	17.3336484593838	3.85714285714286	17.249299719888	0.171428571428571	17.4475723622782	1.85714285714286	0	0	3	0	0	0	0	2	0	0	0	0	1	0	0	0.22915356	0.379422156	0.542612399	13	34	25	2	0
TS21	34	14	12670	45760	5.5	Total_cases	0	0.420599063196088	17.3336484593838	3.85714285714286	17.249299719888	0.171428571428571	17.4475723622782	1.85714285714286	0	0	3	0	0	0	0	2	0	0	0	0	1	0	0	0.003928801	0.00408916	0.307168056	14	34	25	1	0
TS22	34	15	8506	45760	4.2	Total_cases	0	0.282369031692654	17.3336484593838	3.85714285714286	17.249299719888	0.171428571428571	17.4475723622782	1.85714285714286	0	0	3	0	0	0	0	2	0	0	0	0	1	0	0	0	0	0.042022628	15	34	25	3	0
TS23	34	16	30225	31720	7.5	Total_cases	1	1.00336280071837	17.3336484593838	3.85714285714286	17.249299719888	0.171428571428571	17.4475723622782	1.85714285714286	0	0	3	0	0	0	0	2	0	0	0	0	1	0	0	0.119771172	0.311398433	0.675440627	16	34	25	1	1
TS24	34	17	21840	21320	11.7	Total_cases	1	0.72501053987392	17.3336484593838	3.85714285714286	17.249299719888	0.171428571428571	17.4475723622782	1.85714285714286	0	0	3	0	0	0	0	2	0	0	0	0	1	0	0	0.629774286	0.847904083	0.945092874	17	34	25	1	1
TS25	34	18	38827	26520	8.9	Total_cases	0	1.28891869192695	17.3336484593838	3.85714285714286	17.249299719888	0.171428571428571	17.4475723622782	1.85714285714286	0	0	3	0	0	0	0	2	0	0	0	0	1	0	0	0.392246737	0.513543609	0.763414129	18	34	25	5	0
TS26	34	19	25450	37960	8.4	Total_cases	3	0.844849736254179	17.3336484593838	3.85714285714286	17.249299719888	0.171428571428571	17.4475723622782	1.85714285714286	0	0	3	0	0	0	0	2	0	0	0	0	1	0	0	0.203658971	0.397497327	0.618342375	19	34	25	3	0
TS27	34	20	12327	24960	5.7	Total_cases	0	0.409212679717299	17.3336484593838	3.85714285714286	17.249299719888	0.171428571428571	17.4475723622782	1.85714285714286	0	0	3	0	0	0	0	2	0	0	0	0	1	0	0	0.207004019	0.321659969	0.607397687	20	34	25	1	0
TS28	34	21	5277	32760	6.1	Total_cases	0	0.17517768401624	17.3336484593838	3.85714285714286	17.249299719888	0.171428571428571	17.4475723622782	1.85714285714286	0	0	3	0	0	0	0	2	0	0	0	0	1	0	0	0.001316284	0.662091012	0.666603986	21	34	25	0	0
TS29	34	22	6266	26000	7.6	Total_cases	0	0.20800897632097	17.3336484593838	3.85714285714286	17.249299719888	0.171428571428571	17.4475723622782	1.85714285714286	0	0	3	0	0	0	0	2	0	0	0	0	1	0	0	0.002222222	0.471111111	1	22	34	25	0	0
TS3	34	23	29653	23920	15.7	Total_cases	2	0.984374429435959	17.3336484593838	3.85714285714286	17.249299719888	0.171428571428571	17.4475723622782	1.85714285714286	0	0	3	0	0	0	0	2	0	0	0	0	1	0	0	0.949201791	0.999829077	0.999829077	23	34	25	34	0
TS4	34	24	17229	21320	14	Total_cases	3	0.57194169374944	17.3336484593838	3.85714285714286	17.249299719888	0.171428571428571	17.4475723622782	1.85714285714286	0	0	3	0	0	0	0	2	0	0	0	0	1	0	0	0.78881292	0.869209006	0.986148768	24	34	25	17	0
TS5	34	25	39717	28080	8.1	Total_cases	5	1.31846353535588	17.3336484593838	3.85714285714286	17.249299719888	0.171428571428571	17.4475723622782	1.85714285714286	0	0	3	0	0	0	0	2	0	0	0	0	1	0	0	0.132657984	0.247949831	0.528575418	25	34	25	25	0
TS6	34	26	30350	28600	10.4	Total_cases	0	1.00751235737974	17.3336484593838	3.85714285714286	17.249299719888	0.171428571428571	17.4475723622782	1.85714285714286	0	0	3	0	0	0	0	2	0	0	0	0	1	0	0	0.41023182	0.570719931	0.83904891	26	34	25	15	0
TS7	34	27	21787	40560	4.9	Total_cases	0	0.723251127849501	17.3336484593838	3.85714285714286	17.249299719888	0.171428571428571	17.4475723622782	1.85714285714286	0	0	3	0	0	0	0	2	0	0	0	0	1	0	0	0.141399946	0.145570768	0.169326322	27	34	25	10	0
TS8	34	28	21011	44720	6.7	Total_cases	0	0.697490680095739	17.3336484593838	3.85714285714286	17.249299719888	0.171428571428571	17.4475723622782	1.85714285714286	0	0	3	0	0	0	0	2	0	0	0	0	1	0	0	0.204410797	0.348866736	0.708878021	28	34	25	27	0
TS9	34	29	12737	40560	3.5	Total_cases	0	0.42282322556658	17.3336484593838	3.85714285714286	17.249299719888	0.171428571428571	17.4475723622782	1.85714285714286	0	0	3	0	0	0	0	2	0	0	0	0	1	0	0	0	0	0.256624065	29	34	25	5	0
TS1	35	1	17202	21320	14.7	Total_cases	1	0.571045389510585	13.8025210084034	8.57142857142857	17.3336484593838	3.85714285714286	17.249299719888	0.171428571428571	0	0	4	0	0	0	0	3	0	0	0	0	2	0	0	0.996704719	0.996704719	1	1	35	26	25	1
TS10	35	2	37073	25480	8.1	Total_cases	4	1.23069211285466	13.8025210084034	8.57142857142857	17.3336484593838	3.85714285714286	17.249299719888	0.171428571428571	0	0	4	0	0	0	0	3	0	0	0	0	2	0	0	0.303342391	0.344402174	0.705298913	2	35	26	18	0
TS11	35	3	11945	33280	4.2	Total_cases	0	0.396531634560164	13.8025210084034	8.57142857142857	17.3336484593838	3.85714285714286	17.249299719888	0.171428571428571	0	0	4	0	0	0	0	3	0	0	0	0	2	0	0	0	0	0.387159533	3	35	26	4	0
TS12	35	4	22514	31720	7.1	Total_cases	1	0.747384949392007	13.8025210084034	8.57142857142857	17.3336484593838	3.85714285714286	17.249299719888	0.171428571428571	0	0	4	0	0	0	0	3	0	0	0	0	2	0	0	0.069538927	0.329687431	0.723267085	4	35	26	6	0
TS13	35	5	10369	24960	8.2	Total_cases	0	0.344214024173657	13.8025210084034	8.57142857142857	17.3336484593838	3.85714285714286	17.249299719888	0.171428571428571	0	0	4	0	0	0	0	3	0	0	0	0	2	0	0	0.160100251	0.632781955	0.997092732	5	35	26	1	0
TS14	35	6	17627	26520	5.4	Total_cases	0	0.58515388215923	13.8025210084034	8.57142857142857	17.3336484593838	3.85714285714286	17.249299719888	0.171428571428571	0	0	4	0	0	0	0	3	0	0	0	0	2	0	0	0.077273763	0.077273763	0.357362662	6	35	26	13	0
TS15	35	7	12802	43160	4.2	Total_cases	0	0.424980995030491	13.8025210084034	8.57142857142857	17.3336484593838	3.85714285714286	17.249299719888	0.171428571428571	0	0	4	0	0	0	0	3	0	0	0	0	2	0	0	0	0	0.117601427	7	35	26	1	0
TS16	35	8	10449	40040	4.8	Total_cases	0	0.346869740436932	13.8025210084034	8.57142857142857	17.3336484593838	3.85714285714286	17.249299719888	0.171428571428571	0	0	4	0	0	0	0	3	0	0	0	0	2	0	0	0	0	0.00105546	8	35	26	1	0
TS17	35	9	45119	29120	7.1	Total_cases	0	1.49779077603349	13.8025210084034	8.57142857142857	17.3336484593838	3.85714285714286	17.249299719888	0.171428571428571	0	0	4	0	0	0	0	3	0	0	0	0	2	0	0	0.163224844	0.203724743	0.512107643	9	35	26	6	0
TS18	35	10	24877	22880	9.5	Total_cases	1	0.825828168518476	13.8025210084034	8.57142857142857	17.3336484593838	3.85714285714286	17.249299719888	0.171428571428571	0	0	4	0	0	0	0	3	0	0	0	0	2	0	0	0.421719157	0.421719157	0.663742085	10	35	26	3	1
TS19	35	11	37115	27560	8.7	Total_cases	1	1.23208636389288	13.8025210084034	8.57142857142857	17.3336484593838	3.85714285714286	17.249299719888	0.171428571428571	0	0	4	0	0	0	0	3	0	0	0	0	2	0	0	0.379701782	0.489147141	0.734138647	11	35	26	6	1
TS2	35	12	773	21320	17.4	Total_cases	0	0.0256608583938892	13.8025210084034	8.57142857142857	17.3336484593838	3.85714285714286	17.249299719888	0.171428571428571	0	0	4	0	0	0	0	3	0	0	0	0	2	0	0	1	1	1	12	35	26	0	0
TS20	35	13	20737	32760	9.4	Total_cases	0	0.688394851894024	13.8025210084034	8.57142857142857	17.3336484593838	3.85714285714286	17.249299719888	0.171428571428571	0	0	4	0	0	0	0	3	0	0	0	0	2	0	0	0.22915356	0.379422156	0.542612399	13	35	26	2	0
TS21	35	14	12670	45760	5.5	Total_cases	0	0.420599063196088	13.8025210084034	8.57142857142857	17.3336484593838	3.85714285714286	17.249299719888	0.171428571428571	0	0	4	0	0	0	0	3	0	0	0	0	2	0	0	0.003928801	0.00408916	0.307168056	14	35	26	1	0
TS22	35	15	8506	45760	4.2	Total_cases	3	0.282369031692654	13.8025210084034	8.57142857142857	17.3336484593838	3.85714285714286	17.249299719888	0.171428571428571	0	0	4	0	0	0	0	3	0	0	0	0	2	0	0	0	0	0.042022628	15	35	26	3	3
TS23	35	16	30225	31720	7.5	Total_cases	1	1.00336280071837	13.8025210084034	8.57142857142857	17.3336484593838	3.85714285714286	17.249299719888	0.171428571428571	0	0	4	0	0	0	0	3	0	0	0	0	2	0	0	0.119771172	0.311398433	0.675440627	16	35	26	1	1
TS24	35	17	21840	21320	11.7	Total_cases	0	0.72501053987392	13.8025210084034	8.57142857142857	17.3336484593838	3.85714285714286	17.249299719888	0.171428571428571	0	0	4	0	0	0	0	3	0	0	0	0	2	0	0	0.629774286	0.847904083	0.945092874	17	35	26	1	0
TS25	35	18	38827	26520	8.9	Total_cases	1	1.28891869192695	13.8025210084034	8.57142857142857	17.3336484593838	3.85714285714286	17.249299719888	0.171428571428571	0	0	4	0	0	0	0	3	0	0	0	0	2	0	0	0.392246737	0.513543609	0.763414129	18	35	26	5	1
TS26	35	19	25450	37960	8.4	Total_cases	2	0.844849736254179	13.8025210084034	8.57142857142857	17.3336484593838	3.85714285714286	17.249299719888	0.171428571428571	0	0	4	0	0	0	0	3	0	0	0	0	2	0	0	0.203658971	0.397497327	0.618342375	19	35	26	3	1
TS27	35	20	12327	24960	5.7	Total_cases	0	0.409212679717299	13.8025210084034	8.57142857142857	17.3336484593838	3.85714285714286	17.249299719888	0.171428571428571	0	0	4	0	0	0	0	3	0	0	0	0	2	0	0	0.207004019	0.321659969	0.607397687	20	35	26	1	0
TS28	35	21	5277	32760	6.1	Total_cases	0	0.17517768401624	13.8025210084034	8.57142857142857	17.3336484593838	3.85714285714286	17.249299719888	0.171428571428571	0	0	4	0	0	0	0	3	0	0	0	0	2	0	0	0.001316284	0.662091012	0.666603986	21	35	26	0	0
TS29	35	22	6266	26000	7.6	Total_cases	0	0.20800897632097	13.8025210084034	8.57142857142857	17.3336484593838	3.85714285714286	17.249299719888	0.171428571428571	0	0	4	0	0	0	0	3	0	0	0	0	2	0	0	0.002222222	0.471111111	1	22	35	26	0	0
TS3	35	23	29653	23920	15.7	Total_cases	1	0.984374429435959	13.8025210084034	8.57142857142857	17.3336484593838	3.85714285714286	17.249299719888	0.171428571428571	0	0	4	0	0	0	0	3	0	0	0	0	2	0	0	0.949201791	0.999829077	0.999829077	23	35	26	34	1
TS4	35	24	17229	21320	14	Total_cases	0	0.57194169374944	13.8025210084034	8.57142857142857	17.3336484593838	3.85714285714286	17.249299719888	0.171428571428571	0	0	4	0	0	0	0	3	0	0	0	0	2	0	0	0.78881292	0.869209006	0.986148768	24	35	26	17	0
TS5	35	25	39717	28080	8.1	Total_cases	0	1.31846353535588	13.8025210084034	8.57142857142857	17.3336484593838	3.85714285714286	17.249299719888	0.171428571428571	0	0	4	0	0	0	0	3	0	0	0	0	2	0	0	0.132657984	0.247949831	0.528575418	25	35	26	25	0
TS6	35	26	30350	28600	10.4	Total_cases	1	1.00751235737974	13.8025210084034	8.57142857142857	17.3336484593838	3.85714285714286	17.249299719888	0.171428571428571	0	0	4	0	0	0	0	3	0	0	0	0	2	0	0	0.41023182	0.570719931	0.83904891	26	35	26	15	0
TS7	35	27	21787	40560	4.9	Total_cases	1	0.723251127849501	13.8025210084034	8.57142857142857	17.3336484593838	3.85714285714286	17.249299719888	0.171428571428571	0	0	4	0	0	0	0	3	0	0	0	0	2	0	0	0.141399946	0.145570768	0.169326322	27	35	26	10	1
TS8	35	28	21011	44720	6.7	Total_cases	2	0.697490680095739	13.8025210084034	8.57142857142857	17.3336484593838	3.85714285714286	17.249299719888	0.171428571428571	0	0	4	0	0	0	0	3	0	0	0	0	2	0	0	0.204410797	0.348866736	0.708878021	28	35	26	27	2
TS9	35	29	12737	40560	3.5	Total_cases	0	0.42282322556658	13.8025210084034	8.57142857142857	17.3336484593838	3.85714285714286	17.249299719888	0.171428571428571	0	0	4	0	0	0	0	3	0	0	0	0	2	0	0	0	0	0.256624065	29	35	26	5	0
TS1	36	1	17202	21320	14.7	Total_cases	0	1.34195666534987	13.905929038282	1.97142857142857	13.8025210084034	8.57142857142857	17.3336484593838	3.85714285714286	0	0	0	0	0	0	0	4	0	0	0	0	3	0	0	0.996704719	0.996704719	1	1	36	27	25	0
TS10	36	2	37073	25480	8.1	Total_cases	2	2.89212646520846	13.905929038282	1.97142857142857	13.8025210084034	8.57142857142857	17.3336484593838	3.85714285714286	0	0	0	0	0	0	0	4	0	0	0	0	3	0	0	0.303342391	0.344402174	0.705298913	2	36	27	18	0
TS11	36	3	11945	33280	4.2	Total_cases	1	0.931849341216385	13.905929038282	1.97142857142857	13.8025210084034	8.57142857142857	17.3336484593838	3.85714285714286	0	0	0	0	0	0	0	4	0	0	0	0	3	0	0	0	0	0.387159533	3	36	27	4	0
TS12	36	4	22514	31720	7.1	Total_cases	0	1.75635463107122	13.905929038282	1.97142857142857	13.8025210084034	8.57142857142857	17.3336484593838	3.85714285714286	0	0	0	0	0	0	0	4	0	0	0	0	3	0	0	0.069538927	0.329687431	0.723267085	4	36	27	6	0
TS13	36	5	10369	24960	8.2	Total_cases	1	0.808902956808095	13.905929038282	1.97142857142857	13.8025210084034	8.57142857142857	17.3336484593838	3.85714285714286	0	0	0	0	0	0	0	4	0	0	0	0	3	0	0	0.160100251	0.632781955	0.997092732	5	36	27	1	0
TS14	36	6	17627	26520	5.4	Total_cases	1	1.37511162307419	13.905929038282	1.97142857142857	13.8025210084034	8.57142857142857	17.3336484593838	3.85714285714286	0	0	0	0	0	0	0	4	0	0	0	0	3	0	0	0.077273763	0.077273763	0.357362662	6	36	27	13	1
TS15	36	7	12802	43160	4.2	Total_cases	0	0.998705338321654	13.905929038282	1.97142857142857	13.8025210084034	8.57142857142857	17.3336484593838	3.85714285714286	0	0	0	0	0	0	0	4	0	0	0	0	3	0	0	0	0	0.117601427	7	36	27	1	0
TS16	36	8	10449	40040	4.8	Total_cases	0	0.81514389002679	13.905929038282	1.97142857142857	13.8025210084034	8.57142857142857	17.3336484593838	3.85714285714286	0	0	0	0	0	0	0	4	0	0	0	0	3	0	0	0	0	0.00105546	8	36	27	1	0
TS17	36	9	45119	29120	7.1	Total_cases	4	3.5198083236787	13.905929038282	1.97142857142857	13.8025210084034	8.57142857142857	17.3336484593838	3.85714285714286	0	0	0	0	0	0	0	4	0	0	0	0	3	0	0	0.163224844	0.203724743	0.512107643	9	36	27	6	4
TS18	36	10	24877	22880	9.5	Total_cases	1	1.94069619601842	13.905929038282	1.97142857142857	13.8025210084034	8.57142857142857	17.3336484593838	3.85714285714286	0	0	0	0	0	0	0	4	0	0	0	0	3	0	0	0.421719157	0.421719157	0.663742085	10	36	27	3	1
TS19	36	11	37115	27560	8.7	Total_cases	1	2.89540295514827	13.905929038282	1.97142857142857	13.8025210084034	8.57142857142857	17.3336484593838	3.85714285714286	0	0	0	0	0	0	0	4	0	0	0	0	3	0	0	0.379701782	0.489147141	0.734138647	11	36	27	6	1
TS2	36	12	773	21320	17.4	Total_cases	0	0.0603030172256396	13.905929038282	1.97142857142857	13.8025210084034	8.57142857142857	17.3336484593838	3.85714285714286	0	0	0	0	0	0	0	4	0	0	0	0	3	0	0	1	1	1	12	36	27	0	0
TS20	36	13	20737	32760	9.4	Total_cases	1	1.61772790195096	13.905929038282	1.97142857142857	13.8025210084034	8.57142857142857	17.3336484593838	3.85714285714286	0	0	0	0	0	0	0	4	0	0	0	0	3	0	0	0.22915356	0.379422156	0.542612399	13	36	27	2	1
TS21	36	14	12670	45760	5.5	Total_cases	3	0.988407798510807	13.905929038282	1.97142857142857	13.8025210084034	8.57142857142857	17.3336484593838	3.85714285714286	0	0	0	0	0	0	0	4	0	0	0	0	3	0	0	0.003928801	0.00408916	0.307168056	14	36	27	1	3
TS22	36	15	8506	45760	4.2	Total_cases	0	0.663567224477737	13.905929038282	1.97142857142857	13.8025210084034	8.57142857142857	17.3336484593838	3.85714285714286	0	0	0	0	0	0	0	4	0	0	0	0	3	0	0	0	0	0.042022628	15	36	27	3	0
TS23	36	16	30225	31720	7.5	Total_cases	3	2.35790258168817	13.905929038282	1.97142857142857	13.8025210084034	8.57142857142857	17.3336484593838	3.85714285714286	0	0	0	0	0	0	0	4	0	0	0	0	3	0	0	0.119771172	0.311398433	0.675440627	16	36	27	1	3
TS24	36	17	21840	21320	11.7	Total_cases	0	1.70377476870371	13.905929038282	1.97142857142857	13.8025210084034	8.57142857142857	17.3336484593838	3.85714285714286	0	0	0	0	0	0	0	4	0	0	0	0	3	0	0	0.629774286	0.847904083	0.945092874	17	36	27	1	0
TS25	36	18	38827	26520	8.9	Total_cases	4	3.02895892602834	13.905929038282	1.97142857142857	13.8025210084034	8.57142857142857	17.3336484593838	3.85714285714286	0	0	0	0	0	0	0	4	0	0	0	0	3	0	0	0.392246737	0.513543609	0.763414129	18	36	27	5	3
TS26	36	19	25450	37960	8.4	Total_cases	2	1.98539688019732	13.905929038282	1.97142857142857	13.8025210084034	8.57142857142857	17.3336484593838	3.85714285714286	0	0	0	0	0	0	0	4	0	0	0	0	3	0	0	0.203658971	0.397497327	0.618342375	19	36	27	3	2
TS27	36	20	12327	24960	5.7	Total_cases	0	0.961649797335653	13.905929038282	1.97142857142857	13.8025210084034	8.57142857142857	17.3336484593838	3.85714285714286	0	0	0	0	0	0	0	4	0	0	0	0	3	0	0	0.207004019	0.321659969	0.607397687	20	36	27	1	0
TS28	36	21	5277	32760	6.1	Total_cases	0	0.411667557438163	13.905929038282	1.97142857142857	13.8025210084034	8.57142857142857	17.3336484593838	3.85714285714286	0	0	0	0	0	0	0	4	0	0	0	0	3	0	0	0.001316284	0.662091012	0.666603986	21	36	27	0	0
TS29	36	22	6266	26000	7.6	Total_cases	1	0.488821094354279	13.905929038282	1.97142857142857	13.8025210084034	8.57142857142857	17.3336484593838	3.85714285714286	0	0	0	0	0	0	0	4	0	0	0	0	3	0	0	0.002222222	0.471111111	1	22	36	27	0	1
TS3	36	23	29653	23920	15.7	Total_cases	3	2.3132799091745	13.905929038282	1.97142857142857	13.8025210084034	8.57142857142857	17.3336484593838	3.85714285714286	0	0	0	0	0	0	0	4	0	0	0	0	3	0	0	0.949201791	0.999829077	0.999829077	23	36	27	34	2
TS4	36	24	17229	21320	14	Total_cases	2	1.34406298031118	13.905929038282	1.97142857142857	13.8025210084034	8.57142857142857	17.3336484593838	3.85714285714286	0	0	0	0	0	0	0	4	0	0	0	0	3	0	0	0.78881292	0.869209006	0.986148768	24	36	27	17	1
TS5	36	25	39717	28080	8.1	Total_cases	3	3.09838930808632	13.905929038282	1.97142857142857	13.8025210084034	8.57142857142857	17.3336484593838	3.85714285714286	0	0	0	0	0	0	0	4	0	0	0	0	3	0	0	0.132657984	0.247949831	0.528575418	25	36	27	25	3
TS6	36	26	30350	28600	10.4	Total_cases	2	2.36765403984238	13.905929038282	1.97142857142857	13.8025210084034	8.57142857142857	17.3336484593838	3.85714285714286	0	0	0	0	0	0	0	4	0	0	0	0	3	0	0	0.41023182	0.570719931	0.83904891	26	36	27	15	2
TS7	36	27	21787	40560	4.9	Total_cases	7	1.69964015044633	13.905929038282	1.97142857142857	13.8025210084034	8.57142857142857	17.3336484593838	3.85714285714286	0	0	0	0	0	0	0	4	0	0	0	0	3	0	0	0.141399946	0.145570768	0.169326322	27	36	27	10	7
TS8	36	28	21011	44720	6.7	Total_cases	5	1.63910309822499	13.905929038282	1.97142857142857	13.8025210084034	8.57142857142857	17.3336484593838	3.85714285714286	0	0	0	0	0	0	0	4	0	0	0	0	3	0	0	0.204410797	0.348866736	0.708878021	28	36	27	27	3
TS9	36	29	12737	40560	3.5	Total_cases	0	0.993634580081464	13.905929038282	1.97142857142857	13.8025210084034	8.57142857142857	17.3336484593838	3.85714285714286	0	0	0	0	0	0	0	4	0	0	0	0	3	0	0	0	0	0.256624065	29	36	27	5	0
TS1	37	1	17202	21320	14.7	Total_cases	1	2.0557634022381	14.6452030812325	0.4	13.905929038282	1.97142857142857	13.8025210084034	8.57142857142857	0	0	0	0	0	0	0	0	0	0	0	0	4	0	0	0.996704719	0.996704719	1	1	37	28	25	0
TS10	37	2	37073	25480	8.1	Total_cases	4	4.43049160627679	14.6452030812325	0.4	13.905929038282	1.97142857142857	13.8025210084034	8.57142857142857	0	0	0	0	0	0	0	0	0	0	0	0	4	0	0	0.303342391	0.344402174	0.705298913	2	37	28	18	2
TS11	37	3	11945	33280	4.2	Total_cases	0	1.42751388441659	14.6452030812325	0.4	13.905929038282	1.97142857142857	13.8025210084034	8.57142857142857	0	0	0	0	0	0	0	0	0	0	0	0	4	0	0	0	0	0.387159533	3	37	28	4	0
TS12	37	4	22514	31720	7.1	Total_cases	0	2.69058581781122	14.6452030812325	0.4	13.905929038282	1.97142857142857	13.8025210084034	8.57142857142857	0	0	0	0	0	0	0	0	0	0	0	0	4	0	0	0.069538927	0.329687431	0.723267085	4	37	28	6	0
TS13	37	5	10369	24960	8.2	Total_cases	2	1.23917048702517	14.6452030812325	0.4	13.905929038282	1.97142857142857	13.8025210084034	8.57142857142857	0	0	0	0	0	0	0	0	0	0	0	0	4	0	0	0.160100251	0.632781955	0.997092732	5	37	28	1	2
TS14	37	6	17627	26520	5.4	Total_cases	1	2.10655397577323	14.6452030812325	0.4	13.905929038282	1.97142857142857	13.8025210084034	8.57142857142857	0	0	0	0	0	0	0	0	0	0	0	0	4	0	0	0.077273763	0.077273763	0.357362662	6	37	28	13	0
TS15	37	7	12802	43160	4.2	Total_cases	1	1.52993158210977	14.6452030812325	0.4	13.905929038282	1.97142857142857	13.8025210084034	8.57142857142857	0	0	0	0	0	0	0	0	0	0	0	0	4	0	0	0	0	0.117601427	7	37	28	1	1
TS16	37	8	10449	40040	4.8	Total_cases	2	1.24873106557295	14.6452030812325	0.4	13.905929038282	1.97142857142857	13.8025210084034	8.57142857142857	0	0	0	0	0	0	0	0	0	0	0	0	4	0	0	0	0	0.00105546	8	37	28	1	1
TS17	37	9	45119	29120	7.1	Total_cases	6	5.39204679372056	14.6452030812325	0.4	13.905929038282	1.97142857142857	13.8025210084034	8.57142857142857	0	0	0	0	0	0	0	0	0	0	0	0	4	0	0	0.163224844	0.203724743	0.512107643	9	37	28	6	4
TS18	37	10	24877	22880	9.5	Total_cases	5	2.97298140666651	14.6452030812325	0.4	13.905929038282	1.97142857142857	13.8025210084034	8.57142857142857	0	0	0	0	0	0	0	0	0	0	0	0	4	0	0	0.421719157	0.421719157	0.663742085	10	37	28	3	2
TS19	37	11	37115	27560	8.7	Total_cases	0	4.43551091001437	14.6452030812325	0.4	13.905929038282	1.97142857142857	13.8025210084034	8.57142857142857	0	0	0	0	0	0	0	0	0	0	0	0	4	0	0	0.379701782	0.489147141	0.734138647	11	37	28	6	0
TS2	37	12	773	21320	17.4	Total_cases	0	0.0923790902180011	14.6452030812325	0.4	13.905929038282	1.97142857142857	13.8025210084034	8.57142857142857	0	0	0	0	0	0	0	0	0	0	0	0	4	0	0	1	1	1	12	37	28	0	0
TS20	37	13	20737	32760	9.4	Total_cases	2	2.47822146681849	14.6452030812325	0.4	13.905929038282	1.97142857142857	13.8025210084034	8.57142857142857	0	0	0	0	0	0	0	0	0	0	0	0	4	0	0	0.22915356	0.379422156	0.542612399	13	37	28	2	1
TS21	37	14	12670	45760	5.5	Total_cases	3	1.51415662750592	14.6452030812325	0.4	13.905929038282	1.97142857142857	13.8025210084034	8.57142857142857	0	0	0	0	0	0	0	0	0	0	0	0	4	0	0	0.003928801	0.00408916	0.307168056	14	37	28	1	3
TS22	37	15	8506	45760	4.2	Total_cases	1	1.01652851409355	14.6452030812325	0.4	13.905929038282	1.97142857142857	13.8025210084034	8.57142857142857	0	0	0	0	0	0	0	0	0	0	0	0	4	0	0	0	0	0.042022628	15	37	28	3	1
TS23	37	16	30225	31720	7.5	Total_cases	1	3.61210608258614	14.6452030812325	0.4	13.905929038282	1.97142857142857	13.8025210084034	8.57142857142857	0	0	0	0	0	0	0	0	0	0	0	0	4	0	0	0.119771172	0.311398433	0.675440627	16	37	28	1	1
TS24	37	17	21840	21320	11.7	Total_cases	4	2.61003794354611	14.6452030812325	0.4	13.905929038282	1.97142857142857	13.8025210084034	8.57142857142857	0	0	0	0	0	0	0	0	0	0	0	0	4	0	0	0.629774286	0.847904083	0.945092874	17	37	28	1	4
TS25	37	18	38827	26520	8.9	Total_cases	7	4.64010729093704	14.6452030812325	0.4	13.905929038282	1.97142857142857	13.8025210084034	8.57142857142857	0	0	0	0	0	0	0	0	0	0	0	0	4	0	0	0.392246737	0.513543609	0.763414129	18	37	28	5	7
TS26	37	19	25450	37960	8.4	Total_cases	2	3.04145905051504	14.6452030812325	0.4	13.905929038282	1.97142857142857	13.8025210084034	8.57142857142857	0	0	0	0	0	0	0	0	0	0	0	0	4	0	0	0.203658971	0.397497327	0.618342375	19	37	28	3	2
TS27	37	20	12327	24960	5.7	Total_cases	4	1.47316564698228	14.6452030812325	0.4	13.905929038282	1.97142857142857	13.8025210084034	8.57142857142857	0	0	0	0	0	0	0	0	0	0	0	0	4	0	0	0.207004019	0.321659969	0.607397687	20	37	28	1	4
TS28	37	21	5277	32760	6.1	Total_cases	2	0.630639662458463	14.6452030812325	0.4	13.905929038282	1.97142857142857	13.8025210084034	8.57142857142857	0	0	0	0	0	0	0	0	0	0	0	0	4	0	0	0.001316284	0.662091012	0.666603986	21	37	28	0	1
TS29	37	22	6266	26000	7.6	Total_cases	1	0.748832314755492	14.6452030812325	0.4	13.905929038282	1.97142857142857	13.8025210084034	8.57142857142857	0	0	0	0	0	0	0	0	0	0	0	0	4	0	0	0.002222222	0.471111111	1	22	37	28	0	0
TS3	37	23	29653	23920	15.7	Total_cases	2	3.54374794596945	14.6452030812325	0.4	13.905929038282	1.97142857142857	13.8025210084034	8.57142857142857	0	0	0	0	0	0	0	0	0	0	0	0	4	0	0	0.949201791	0.999829077	0.999829077	23	37	28	34	2
TS4	37	24	17229	21320	14	Total_cases	1	2.05899009749798	14.6452030812325	0.4	13.905929038282	1.97142857142857	13.8025210084034	8.57142857142857	0	0	0	0	0	0	0	0	0	0	0	0	4	0	0	0.78881292	0.869209006	0.986148768	24	37	28	17	0
TS5	37	25	39717	28080	8.1	Total_cases	12	4.74646872728118	14.6452030812325	0.4	13.905929038282	1.97142857142857	13.8025210084034	8.57142857142857	0	0	0	0	0	0	0	0	0	0	0	0	4	0	0	0.132657984	0.247949831	0.528575418	25	37	28	25	9
TS6	37	26	30350	28600	10.4	Total_cases	3	3.62704448656706	14.6452030812325	0.4	13.905929038282	1.97142857142857	13.8025210084034	8.57142857142857	0	0	0	0	0	0	0	0	0	0	0	0	4	0	0	0.41023182	0.570719931	0.83904891	26	37	28	15	1
TS7	37	27	21787	40560	4.9	Total_cases	4	2.6037040602582	14.6452030812325	0.4	13.905929038282	1.97142857142857	13.8025210084034	8.57142857142857	0	0	0	0	0	0	0	0	0	0	0	0	4	0	0	0.141399946	0.145570768	0.169326322	27	37	28	10	3
TS8	37	28	21011	44720	6.7	Total_cases	0	2.51096644834466	14.6452030812325	0.4	13.905929038282	1.97142857142857	13.8025210084034	8.57142857142857	0	0	0	0	0	0	0	0	0	0	0	0	4	0	0	0.204410797	0.348866736	0.708878021	28	37	28	27	0
TS9	37	29	12737	40560	3.5	Total_cases	1	1.52216361203969	14.6452030812325	0.4	13.905929038282	1.97142857142857	13.8025210084034	8.57142857142857	0	0	0	0	0	0	0	0	0	0	0	0	4	0	0	0	0	0.256624065	29	37	28	5	0
TS1	38	1	17202	21320	14.7	Total_cases	1	1.94155432433599	15.5719537815126	0.0571428571428571	14.6452030812325	0.4	13.905929038282	1.97142857142857	0	0	0	0	0	0	0	0	0	0	0	0	0	0	0	0.996704719	0.996704719	1	1	38	29	25	0
TS10	38	2	37073	25480	8.1	Total_cases	3	4.18435318370585	15.5719537815126	0.0571428571428571	14.6452030812325	0.4	13.905929038282	1.97142857142857	0	0	0	0	0	0	0	0	0	0	0	0	0	0	0	0.303342391	0.344402174	0.705298913	2	38	29	18	2
TS11	38	3	11945	33280	4.2	Total_cases	0	1.34820755750456	15.5719537815126	0.0571428571428571	14.6452030812325	0.4	13.905929038282	1.97142857142857	0	0	0	0	0	0	0	0	0	0	0	0	0	0	0	0	0	0.387159533	3	38	29	4	0
TS12	38	4	22514	31720	7.1	Total_cases	1	2.54110882793282	15.5719537815126	0.0571428571428571	14.6452030812325	0.4	13.905929038282	1.97142857142857	0	0	0	0	0	0	0	0	0	0	0	0	0	0	0	0.069538927	0.329687431	0.723267085	4	38	29	6	0
TS13	38	5	10369	24960	8.2	Total_cases	0	1.17032768219043	15.5719537815126	0.0571428571428571	14.6452030812325	0.4	13.905929038282	1.97142857142857	0	0	0	0	0	0	0	0	0	0	0	0	0	0	0	0.160100251	0.632781955	0.997092732	5	38	29	1	0
TS14	38	6	17627	26520	5.4	Total_cases	0	1.98952319934138	15.5719537815126	0.0571428571428571	14.6452030812325	0.4	13.905929038282	1.97142857142857	0	0	0	0	0	0	0	0	0	0	0	0	0	0	0	0.077273763	0.077273763	0.357362662	6	38	29	13	0
TS15	38	7	12802	43160	4.2	Total_cases	3	1.44493538310367	15.5719537815126	0.0571428571428571	14.6452030812325	0.4	13.905929038282	1.97142857142857	0	0	0	0	0	0	0	0	0	0	0	0	0	0	0	0	0	0.117601427	7	38	29	1	2
TS16	38	8	10449	40040	4.8	Total_cases	1	1.17935711748557	15.5719537815126	0.0571428571428571	14.6452030812325	0.4	13.905929038282	1.97142857142857	0	0	0	0	0	0	0	0	0	0	0	0	0	0	0	0	0	0.00105546	8	38	29	1	1
TS17	38	9	45119	29120	7.1	Total_cases	1	5.09248863851386	15.5719537815126	0.0571428571428571	14.6452030812325	0.4	13.905929038282	1.97142857142857	0	0	0	0	0	0	0	0	0	0	0	0	0	0	0	0.163224844	0.203724743	0.512107643	9	38	29	6	1
TS18	38	10	24877	22880	9.5	Total_cases	3	2.80781577296282	15.5719537815126	0.0571428571428571	14.6452030812325	0.4	13.905929038282	1.97142857142857	0	0	0	0	0	0	0	0	0	0	0	0	0	0	0	0.421719157	0.421719157	0.663742085	10	38	29	3	2
TS19	38	11	37115	27560	8.7	Total_cases	5	4.1890936372358	15.5719537815126	0.0571428571428571	14.6452030812325	0.4	13.905929038282	1.97142857142857	0	0	0	0	0	0	0	0	0	0	0	0	0	0	0	0.379701782	0.489147141	0.734138647	11	38	29	6	4
TS2	38	12	773	21320	17.4	Total_cases	0	0.0872469185392233	15.5719537815126	0.0571428571428571	14.6452030812325	0.4	13.905929038282	1.97142857142857	0	0	0	0	0	0	0	0	0	0	0	0	0	0	0	1	1	1	12	38	29	0	0
TS20	38	13	20737	32760	9.4	Total_cases	4	2.34054249643968	15.5719537815126	0.0571428571428571	14.6452030812325	0.4	13.905929038282	1.97142857142857	0	0	0	0	0	0	0	0	0	0	0	0	0	0	0	0.22915356	0.379422156	0.542612399	13	38	29	2	4
TS21	38	14	12670	45760	5.5	Total_cases	2	1.4300368148667	15.5719537815126	0.0571428571428571	14.6452030812325	0.4	13.905929038282	1.97142857142857	0	0	0	0	0	0	0	0	0	0	0	0	0	0	0	0.003928801	0.00408916	0.307168056	14	38	29	1	1
TS22	38	15	8506	45760	4.2	Total_cases	1	0.960054707755023	15.5719537815126	0.0571428571428571	14.6452030812325	0.4	13.905929038282	1.97142857142857	0	0	0	0	0	0	0	0	0	0	0	0	0	0	0	0	0	0.042022628	15	38	29	3	1
TS23	38	16	30225	31720	7.5	Total_cases	1	3.41143352244246	15.5719537815126	0.0571428571428571	14.6452030812325	0.4	13.905929038282	1.97142857142857	0	0	0	0	0	0	0	0	0	0	0	0	0	0	0	0.119771172	0.311398433	0.675440627	16	38	29	1	1
TS24	38	17	21840	21320	11.7	Total_cases	2	2.46503583557133	15.5719537815126	0.0571428571428571	14.6452030812325	0.4	13.905929038282	1.97142857142857	0	0	0	0	0	0	0	0	0	0	0	0	0	0	0	0.629774286	0.847904083	0.945092874	17	38	29	1	2
TS25	38	18	38827	26520	8.9	Total_cases	8	4.38232355255165	15.5719537815126	0.0571428571428571	14.6452030812325	0.4	13.905929038282	1.97142857142857	0	0	0	0	0	0	0	0	0	0	0	0	0	0	0	0.392246737	0.513543609	0.763414129	18	38	29	5	5
TS26	38	19	25450	37960	8.4	Total_cases	5	2.87248910326421	15.5719537815126	0.0571428571428571	14.6452030812325	0.4	13.905929038282	1.97142857142857	0	0	0	0	0	0	0	0	0	0	0	0	0	0	0	0.203658971	0.397497327	0.618342375	19	38	29	3	2
TS27	38	20	12327	24960	5.7	Total_cases	1	1.39132311103882	15.5719537815126	0.0571428571428571	14.6452030812325	0.4	13.905929038282	1.97142857142857	0	0	0	0	0	0	0	0	0	0	0	0	0	0	0	0.207004019	0.321659969	0.607397687	20	38	29	1	1
TS28	38	21	5277	32760	6.1	Total_cases	0	0.595604125655215	15.5719537815126	0.0571428571428571	14.6452030812325	0.4	13.905929038282	1.97142857142857	0	0	0	0	0	0	0	0	0	0	0	0	0	0	0	0.001316284	0.662091012	0.666603986	21	38	29	0	0
TS29	38	22	6266	26000	7.6	Total_cases	0	0.707230519491298	15.5719537815126	0.0571428571428571	14.6452030812325	0.4	13.905929038282	1.97142857142857	0	0	0	0	0	0	0	0	0	0	0	0	0	0	0	0.002222222	0.471111111	1	22	38	29	0	0
TS3	38	23	29653	23920	15.7	Total_cases	1	3.34687306008226	15.5719537815126	0.0571428571428571	14.6452030812325	0.4	13.905929038282	1.97142857142857	0	0	0	0	0	0	0	0	0	0	0	0	0	0	0	0.949201791	0.999829077	0.999829077	23	38	29	34	0
TS4	38	24	17229	21320	14	Total_cases	2	1.9446017587481	15.5719537815126	0.0571428571428571	14.6452030812325	0.4	13.905929038282	1.97142857142857	0	0	0	0	0	0	0	0	0	0	0	0	0	0	0	0.78881292	0.869209006	0.986148768	24	38	29	17	1
TS5	38	25	39717	28080	8.1	Total_cases	8	4.48277602021	15.5719537815126	0.0571428571428571	14.6452030812325	0.4	13.905929038282	1.97142857142857	0	0	0	0	0	0	0	0	0	0	0	0	0	0	0	0.132657984	0.247949831	0.528575418	25	38	29	25	2
TS6	38	26	30350	28600	10.4	Total_cases	1	3.42554201509111	15.5719537815126	0.0571428571428571	14.6452030812325	0.4	13.905929038282	1.97142857142857	0	0	0	0	0	0	0	0	0	0	0	0	0	0	0	0.41023182	0.570719931	0.83904891	26	38	29	15	0
TS7	38	27	21787	40560	4.9	Total_cases	7	2.4590538346883	15.5719537815126	0.0571428571428571	14.6452030812325	0.4	13.905929038282	1.97142857142857	0	0	0	0	0	0	0	0	0	0	0	0	0	0	0	0.141399946	0.145570768	0.169326322	27	38	29	10	2
TS8	38	28	21011	44720	6.7	Total_cases	5	2.37146831232551	15.5719537815126	0.0571428571428571	14.6452030812325	0.4	13.905929038282	1.97142857142857	0	0	0	0	0	0	0	0	0	0	0	0	0	0	0	0.204410797	0.348866736	0.708878021	28	38	29	27	5
TS9	38	29	12737	40560	3.5	Total_cases	2	1.43759896692637	15.5719537815126	0.0571428571428571	14.6452030812325	0.4	13.905929038282	1.97142857142857	0	0	0	0	0	0	0	0	0	0	0	0	0	0	0	0	0	0.256624065	29	38	29	5	2
TS1	39	1	17202	21320	14.7	Total_cases	1	1.22774758744776	11.5747899159664	4.17142857142857	15.5719537815126	0.0571428571428571	14.6452030812325	0.4	0	0	0	0	0	0	0	0	0	0	0	0	0	0	0	0.996704719	0.996704719	1	1	39	30	25	1
TS10	39	2	37073	25480	8.1	Total_cases	2	2.64598804263752	11.5747899159664	4.17142857142857	15.5719537815126	0.0571428571428571	14.6452030812325	0.4	0	0	0	0	0	0	0	0	0	0	0	0	0	0	0	0.303342391	0.344402174	0.705298913	2	39	30	18	1
TS11	39	3	11945	33280	4.2	Total_cases	1	0.852543014304352	11.5747899159664	4.17142857142857	15.5719537815126	0.0571428571428571	14.6452030812325	0.4	0	0	0	0	0	0	0	0	0	0	0	0	0	0	0	0	0	0.387159533	3	39	30	4	1
TS12	39	4	22514	31720	7.1	Total_cases	1	1.60687764119281	11.5747899159664	4.17142857142857	15.5719537815126	0.0571428571428571	14.6452030812325	0.4	0	0	0	0	0	0	0	0	0	0	0	0	0	0	0	0.069538927	0.329687431	0.723267085	4	39	30	6	1
TS13	39	5	10369	24960	8.2	Total_cases	0	0.740060151973363	11.5747899159664	4.17142857142857	15.5719537815126	0.0571428571428571	14.6452030812325	0.4	0	0	0	0	0	0	0	0	0	0	0	0	0	0	0	0.160100251	0.632781955	0.997092732	5	39	30	1	0
TS14	39	6	17627	26520	5.4	Total_cases	1	1.25808084664234	11.5747899159664	4.17142857142857	15.5719537815126	0.0571428571428571	14.6452030812325	0.4	0	0	0	0	0	0	0	0	0	0	0	0	0	0	0	0.077273763	0.077273763	0.357362662	6	39	30	13	0
TS15	39	7	12802	43160	4.2	Total_cases	0	0.913709139315556	11.5747899159664	4.17142857142857	15.5719537815126	0.0571428571428571	14.6452030812325	0.4	0	0	0	0	0	0	0	0	0	0	0	0	0	0	0	0	0	0.117601427	7	39	30	1	0
TS16	39	8	10449	40040	4.8	Total_cases	0	0.745769941939403	11.5747899159664	4.17142857142857	15.5719537815126	0.0571428571428571	14.6452030812325	0.4	0	0	0	0	0	0	0	0	0	0	0	0	0	0	0	0	0	0.00105546	8	39	30	1	0
TS17	39	9	45119	29120	7.1	Total_cases	4	3.220250168472	11.5747899159664	4.17142857142857	15.5719537815126	0.0571428571428571	14.6452030812325	0.4	0	0	0	0	0	0	0	0	0	0	0	0	0	0	0	0.163224844	0.203724743	0.512107643	9	39	30	6	4
TS18	39	10	24877	22880	9.5	Total_cases	1	1.77553056231472	11.5747899159664	4.17142857142857	15.5719537815126	0.0571428571428571	14.6452030812325	0.4	0	0	0	0	0	0	0	0	0	0	0	0	0	0	0	0.421719157	0.421719157	0.663742085	10	39	30	3	1
TS19	39	11	37115	27560	8.7	Total_cases	2	2.6489856823697	11.5747899159664	4.17142857142857	15.5719537815126	0.0571428571428571	14.6452030812325	0.4	0	0	0	0	0	0	0	0	0	0	0	0	0	0	0	0.379701782	0.489147141	0.734138647	11	39	30	6	1
TS2	39	12	773	21320	17.4	Total_cases	0	0.0551708455468618	11.5747899159664	4.17142857142857	15.5719537815126	0.0571428571428571	14.6452030812325	0.4	0	0	0	0	0	0	0	0	0	0	0	0	0	0	0	1	1	1	12	39	30	0	0
TS20	39	13	20737	32760	9.4	Total_cases	1	1.48004893157215	11.5747899159664	4.17142857142857	15.5719537815126	0.0571428571428571	14.6452030812325	0.4	0	0	0	0	0	0	0	0	0	0	0	0	0	0	0	0.22915356	0.379422156	0.542612399	13	39	30	2	0
TS21	39	14	12670	45760	5.5	Total_cases	1	0.90428798587159	11.5747899159664	4.17142857142857	15.5719537815126	0.0571428571428571	14.6452030812325	0.4	0	0	0	0	0	0	0	0	0	0	0	0	0	0	0	0.003928801	0.00408916	0.307168056	14	39	30	1	1
TS22	39	15	8506	45760	4.2	Total_cases	0	0.607093418139206	11.5747899159664	4.17142857142857	15.5719537815126	0.0571428571428571	14.6452030812325	0.4	0	0	0	0	0	0	0	0	0	0	0	0	0	0	0	0	0	0.042022628	15	39	30	3	0
TS23	39	16	30225	31720	7.5	Total_cases	2	2.1572300215445	11.5747899159664	4.17142857142857	15.5719537815126	0.0571428571428571	14.6452030812325	0.4	0	0	0	0	0	0	0	0	0	0	0	0	0	0	0	0.119771172	0.311398433	0.675440627	16	39	30	1	2
TS24	39	17	21840	21320	11.7	Total_cases	3	1.55877266072893	11.5747899159664	4.17142857142857	15.5719537815126	0.0571428571428571	14.6452030812325	0.4	0	0	0	0	0	0	0	0	0	0	0	0	0	0	0	0.629774286	0.847904083	0.945092874	17	39	30	1	3
TS25	39	18	38827	26520	8.9	Total_cases	5	2.77117518764295	11.5747899159664	4.17142857142857	15.5719537815126	0.0571428571428571	14.6452030812325	0.4	0	0	0	0	0	0	0	0	0	0	0	0	0	0	0	0.392246737	0.513543609	0.763414129	18	39	30	5	4
TS26	39	19	25450	37960	8.4	Total_cases	3	1.81642693294648	11.5747899159664	4.17142857142857	15.5719537815126	0.0571428571428571	14.6452030812325	0.4	0	0	0	0	0	0	0	0	0	0	0	0	0	0	0	0.203658971	0.397497327	0.618342375	19	39	30	3	2
TS27	39	20	12327	24960	5.7	Total_cases	3	0.879807261392193	11.5747899159664	4.17142857142857	15.5719537815126	0.0571428571428571	14.6452030812325	0.4	0	0	0	0	0	0	0	0	0	0	0	0	0	0	0	0.207004019	0.321659969	0.607397687	20	39	30	1	2
TS28	39	21	5277	32760	6.1	Total_cases	0	0.376632020634915	11.5747899159664	4.17142857142857	15.5719537815126	0.0571428571428571	14.6452030812325	0.4	0	0	0	0	0	0	0	0	0	0	0	0	0	0	0	0.001316284	0.662091012	0.666603986	21	39	30	0	0
TS29	39	22	6266	26000	7.6	Total_cases	0	0.447219299090085	11.5747899159664	4.17142857142857	15.5719537815126	0.0571428571428571	14.6452030812325	0.4	0	0	0	0	0	0	0	0	0	0	0	0	0	0	0	0.002222222	0.471111111	1	22	39	30	0	0
TS3	39	23	29653	23920	15.7	Total_cases	2	2.11640502328731	11.5747899159664	4.17142857142857	15.5719537815126	0.0571428571428571	14.6452030812325	0.4	0	0	0	0	0	0	0	0	0	0	0	0	0	0	0	0.949201791	0.999829077	0.999829077	23	39	30	34	1
TS4	39	24	17229	21320	14	Total_cases	4	1.2296746415613	11.5747899159664	4.17142857142857	15.5719537815126	0.0571428571428571	14.6452030812325	0.4	0	0	0	0	0	0	0	0	0	0	0	0	0	0	0	0.78881292	0.869209006	0.986148768	24	39	30	17	3
TS5	39	25	39717	28080	8.1	Total_cases	2	2.83469660101515	11.5747899159664	4.17142857142857	15.5719537815126	0.0571428571428571	14.6452030812325	0.4	0	0	0	0	0	0	0	0	0	0	0	0	0	0	0	0.132657984	0.247949831	0.528575418	25	39	30	25	2
TS6	39	26	30350	28600	10.4	Total_cases	2	2.16615156836644	11.5747899159664	4.17142857142857	15.5719537815126	0.0571428571428571	14.6452030812325	0.4	0	0	0	0	0	0	0	0	0	0	0	0	0	0	0	0.41023182	0.570719931	0.83904891	26	39	30	15	1
TS7	39	27	21787	40560	4.9	Total_cases	1	1.55498992487643	11.5747899159664	4.17142857142857	15.5719537815126	0.0571428571428571	14.6452030812325	0.4	0	0	0	0	0	0	0	0	0	0	0	0	0	0	0	0.141399946	0.145570768	0.169326322	27	39	30	10	0
TS8	39	28	21011	44720	6.7	Total_cases	1	1.49960496220584	11.5747899159664	4.17142857142857	15.5719537815126	0.0571428571428571	14.6452030812325	0.4	0	0	0	0	0	0	0	0	0	0	0	0	0	0	0	0.204410797	0.348866736	0.708878021	28	39	30	27	1
TS9	39	29	12737	40560	3.5	Total_cases	0	0.909069934968148	11.5747899159664	4.17142857142857	15.5719537815126	0.0571428571428571	14.6452030812325	0.4	0	0	0	0	0	0	0	0	0	0	0	0	0	0	0	0	0	0.256624065	29	39	30	5	0
TS1	40	1	17202	21320	14.7	Total_cases	3	3.91166091814751	10.7020308123249	0.8	11.5747899159664	4.17142857142857	15.5719537815126	0.0571428571428571	0	0	0	0	0	0	0	0	0	0	0	0	0	0	0	0.996704719	0.996704719	1	1	40	31	25	3
TS10	40	2	37073	25480	8.1	Total_cases	3	8.43024097305444	10.7020308123249	0.8	11.5747899159664	4.17142857142857	15.5719537815126	0.0571428571428571	0	0	0	0	0	0	0	0	0	0	0	0	0	0	0	0.303342391	0.344402174	0.705298913	2	40	31	18	1
TS11	40	3	11945	33280	4.2	Total_cases	0	2.71624169673712	10.7020308123249	0.8	11.5747899159664	4.17142857142857	15.5719537815126	0.0571428571428571	0	0	0	0	0	0	0	0	0	0	0	0	0	0	0	0	0	0.387159533	3	40	31	4	0
TS12	40	4	22514	31720	7.1	Total_cases	4	5.11958690333525	10.7020308123249	0.8	11.5747899159664	4.17142857142857	15.5719537815126	0.0571428571428571	0	0	0	0	0	0	0	0	0	0	0	0	0	0	0	0.069538927	0.329687431	0.723267085	4	40	31	6	4
TS13	40	5	10369	24960	8.2	Total_cases	0	2.35786606558955	10.7020308123249	0.8	11.5747899159664	4.17142857142857	15.5719537815126	0.0571428571428571	0	0	0	0	0	0	0	0	0	0	0	0	0	0	0	0.160100251	0.632781955	0.997092732	5	40	31	1	0
TS14	40	6	17627	26520	5.4	Total_cases	5	4.00830409279073	10.7020308123249	0.8	11.5747899159664	4.17142857142857	15.5719537815126	0.0571428571428571	0	0	0	0	0	0	0	0	0	0	0	0	0	0	0	0.077273763	0.077273763	0.357362662	6	40	31	13	3
TS15	40	7	12802	43160	4.2	Total_cases	3	2.91111981595886	10.7020308123249	0.8	11.5747899159664	4.17142857142857	15.5719537815126	0.0571428571428571	0	0	0	0	0	0	0	0	0	0	0	0	0	0	0	0	0	0.117601427	7	40	31	1	1
TS16	40	8	10449	40040	4.8	Total_cases	3	2.37605772199298	10.7020308123249	0.8	11.5747899159664	4.17142857142857	15.5719537815126	0.0571428571428571	0	0	0	0	0	0	0	0	0	0	0	0	0	0	0	0	0	0.00105546	8	40	31	1	3
TS17	40	9	45119	29120	7.1	Total_cases	4	10.2598668158294	10.7020308123249	0.8	11.5747899159664	4.17142857142857	15.5719537815126	0.0571428571428571	0	0	0	0	0	0	0	0	0	0	0	0	0	0	0	0.163224844	0.203724743	0.512107643	9	40	31	6	4
TS18	40	10	24877	22880	9.5	Total_cases	10	5.65692295435156	10.7020308123249	0.8	11.5747899159664	4.17142857142857	15.5719537815126	0.0571428571428571	0	0	0	0	0	0	0	0	0	0	0	0	0	0	0	0.421719157	0.421719157	0.663742085	10	40	31	3	8
TS19	40	11	37115	27560	8.7	Total_cases	7	8.43979159266624	10.7020308123249	0.8	11.5747899159664	4.17142857142857	15.5719537815126	0.0571428571428571	0	0	0	0	0	0	0	0	0	0	0	0	0	0	0	0.379701782	0.489147141	0.734138647	11	40	31	6	6
TS2	40	12	773	21320	17.4	Total_cases	1	0.175776879998141	10.7020308123249	0.8	11.5747899159664	4.17142857142857	15.5719537815126	0.0571428571428571	0	0	0	0	0	0	0	0	0	0	0	0	0	0	0	1	1	1	12	40	31	0	1
TS20	40	13	20737	32760	9.4	Total_cases	4	4.71550473547406	10.7020308123249	0.8	11.5747899159664	4.17142857142857	15.5719537815126	0.0571428571428571	0	0	0	0	0	0	0	0	0	0	0	0	0	0	0	0.22915356	0.379422156	0.542612399	13	40	31	2	4
TS21	40	14	12670	45760	5.5	Total_cases	2	2.8811035828932	10.7020308123249	0.8	11.5747899159664	4.17142857142857	15.5719537815126	0.0571428571428571	0	0	0	0	0	0	0	0	0	0	0	0	0	0	0	0.003928801	0.00408916	0.307168056	14	40	31	1	2
TS22	40	15	8506	45760	4.2	Total_cases	2	1.93422786709468	10.7020308123249	0.8	11.5747899159664	4.17142857142857	15.5719537815126	0.0571428571428571	0	0	0	0	0	0	0	0	0	0	0	0	0	0	0	0	0	0.042022628	15	40	31	3	0
TS23	40	16	30225	31720	7.5	Total_cases	6	6.87303518492084	10.7020308123249	0.8	11.5747899159664	4.17142857142857	15.5719537815126	0.0571428571428571	0	0	0	0	0	0	0	0	0	0	0	0	0	0	0	0.119771172	0.311398433	0.675440627	16	40	31	1	6
TS24	40	17	21840	21320	11.7	Total_cases	3	4.96632219813635	10.7020308123249	0.8	11.5747899159664	4.17142857142857	15.5719537815126	0.0571428571428571	0	0	0	0	0	0	0	0	0	0	0	0	0	0	0	0.629774286	0.847904083	0.945092874	17	40	31	1	3
TS25	40	18	38827	26520	8.9	Total_cases	11	8.82909303969964	10.7020308123249	0.8	11.5747899159664	4.17142857142857	15.5719537815126	0.0571428571428571	0	0	0	0	0	0	0	0	0	0	0	0	0	0	0	0.392246737	0.513543609	0.763414129	18	40	31	5	8
TS26	40	19	25450	37960	8.4	Total_cases	5	5.78722069334112	10.7020308123249	0.8	11.5747899159664	4.17142857142857	15.5719537815126	0.0571428571428571	0	0	0	0	0	0	0	0	0	0	0	0	0	0	0	0.203658971	0.397497327	0.618342375	19	40	31	3	3
TS27	40	20	12327	24960	5.7	Total_cases	1	2.8031068560635	10.7020308123249	0.8	11.5747899159664	4.17142857142857	15.5719537815126	0.0571428571428571	0	0	0	0	0	0	0	0	0	0	0	0	0	0	0	0.207004019	0.321659969	0.607397687	20	40	31	1	1
TS28	40	21	5277	32760	6.1	Total_cases	0	1.19996713551124	10.7020308123249	0.8	11.5747899159664	4.17142857142857	15.5719537815126	0.0571428571428571	0	0	0	0	0	0	0	0	0	0	0	0	0	0	0	0.001316284	0.662091012	0.666603986	21	40	31	0	0
TS29	40	22	6266	26000	7.6	Total_cases	0	1.42486148779864	10.7020308123249	0.8	11.5747899159664	4.17142857142857	15.5719537815126	0.0571428571428571	0	0	0	0	0	0	0	0	0	0	0	0	0	0	0	0.002222222	0.471111111	1	22	40	31	0	0
TS3	40	23	29653	23920	15.7	Total_cases	3	6.74296484163632	10.7020308123249	0.8	11.5747899159664	4.17142857142857	15.5719537815126	0.0571428571428571	0	0	0	0	0	0	0	0	0	0	0	0	0	0	0	0.949201791	0.999829077	0.999829077	23	40	31	34	2
TS4	40	24	17229	21320	14	Total_cases	8	3.91780060218366	10.7020308123249	0.8	11.5747899159664	4.17142857142857	15.5719537815126	0.0571428571428571	0	0	0	0	0	0	0	0	0	0	0	0	0	0	0	0.78881292	0.869209006	0.986148768	24	40	31	17	6
TS5	40	25	39717	28080	8.1	Total_cases	18	9.0314752171878	10.7020308123249	0.8	11.5747899159664	4.17142857142857	15.5719537815126	0.0571428571428571	0	0	0	0	0	0	0	0	0	0	0	0	0	0	0	0.132657984	0.247949831	0.528575418	25	40	31	25	11
TS6	40	26	30350	28600	10.4	Total_cases	8	6.9014596480512	10.7020308123249	0.8	11.5747899159664	4.17142857142857	15.5719537815126	0.0571428571428571	0	0	0	0	0	0	0	0	0	0	0	0	0	0	0	0.41023182	0.570719931	0.83904891	26	40	31	15	3
TS7	40	27	21787	40560	4.9	Total_cases	8	4.95427022576908	10.7020308123249	0.8	11.5747899159664	4.17142857142857	15.5719537815126	0.0571428571428571	0	0	0	0	0	0	0	0	0	0	0	0	0	0	0	0.141399946	0.145570768	0.169326322	27	40	31	10	4
TS8	40	28	21011	44720	6.7	Total_cases	8	4.77781115865581	10.7020308123249	0.8	11.5747899159664	4.17142857142857	15.5719537815126	0.0571428571428571	0	0	0	0	0	0	0	0	0	0	0	0	0	0	0	0.204410797	0.348866736	0.708878021	28	40	31	27	6
TS9	40	29	12737	40560	3.5	Total_cases	7	2.89633909513108	10.7020308123249	0.8	11.5747899159664	4.17142857142857	15.5719537815126	0.0571428571428571	0	0	0	0	0	0	0	0	0	0	0	0	0	0	0	0	0	0.256624065	29	40	31	5	4
TS1	41	1	17202	21320	14.7	Total_cases	1	2.28418155804234	10.7821428571429	5.25714285714286	10.7020308123249	0.8	11.5747899159664	4.17142857142857	0	0	0	0	0	0	0	0	0	0	0	0	0	0	0	0.996704719	0.996704719	1	1	41	32	25	0
TS10	41	2	37073	25480	8.1	Total_cases	4	4.92276845141865	10.7821428571429	5.25714285714286	10.7020308123249	0.8	11.5747899159664	4.17142857142857	0	0	0	0	0	0	0	0	0	0	0	0	0	0	0	0.303342391	0.344402174	0.705298913	2	41	32	18	3
TS11	41	3	11945	33280	4.2	Total_cases	1	1.58612653824065	10.7821428571429	5.25714285714286	10.7020308123249	0.8	11.5747899159664	4.17142857142857	0	0	0	0	0	0	0	0	0	0	0	0	0	0	0	0	0	0.387159533	3	41	32	4	0
TS12	41	4	22514	31720	7.1	Total_cases	2	2.98953979756803	10.7821428571429	5.25714285714286	10.7020308123249	0.8	11.5747899159664	4.17142857142857	0	0	0	0	0	0	0	0	0	0	0	0	0	0	0	0.069538927	0.329687431	0.723267085	4	41	32	6	0
TS13	41	5	10369	24960	8.2	Total_cases	1	1.37685609669463	10.7821428571429	5.25714285714286	10.7020308123249	0.8	11.5747899159664	4.17142857142857	0	0	0	0	0	0	0	0	0	0	0	0	0	0	0	0.160100251	0.632781955	0.997092732	5	41	32	1	0
TS14	41	6	17627	26520	5.4	Total_cases	1	2.34061552863692	10.7821428571429	5.25714285714286	10.7020308123249	0.8	11.5747899159664	4.17142857142857	0	0	0	0	0	0	0	0	0	0	0	0	0	0	0	0.077273763	0.077273763	0.357362662	6	41	32	13	0
TS15	41	7	12802	43160	4.2	Total_cases	0	1.69992398012196	10.7821428571429	5.25714285714286	10.7020308123249	0.8	11.5747899159664	4.17142857142857	0	0	0	0	0	0	0	0	0	0	0	0	0	0	0	0	0	0.117601427	7	41	32	1	0
TS16	41	8	10449	40040	4.8	Total_cases	0	1.38747896174773	10.7821428571429	5.25714285714286	10.7020308123249	0.8	11.5747899159664	4.17142857142857	0	0	0	0	0	0	0	0	0	0	0	0	0	0	0	0	0	0.00105546	8	41	32	1	0
TS17	41	9	45119	29120	7.1	Total_cases	1	5.99116310413395	10.7821428571429	5.25714285714286	10.7020308123249	0.8	11.5747899159664	4.17142857142857	0	0	0	0	0	0	0	0	0	0	0	0	0	0	0	0.163224844	0.203724743	0.512107643	9	41	32	6	1
TS18	41	10	24877	22880	9.5	Total_cases	2	3.3033126740739	10.7821428571429	5.25714285714286	10.7020308123249	0.8	11.5747899159664	4.17142857142857	0	0	0	0	0	0	0	0	0	0	0	0	0	0	0	0.421719157	0.421719157	0.663742085	10	41	32	3	2
TS19	41	11	37115	27560	8.7	Total_cases	7	4.92834545557153	10.7821428571429	5.25714285714286	10.7020308123249	0.8	11.5747899159664	4.17142857142857	0	0	0	0	0	0	0	0	0	0	0	0	0	0	0	0.379701782	0.489147141	0.734138647	11	41	32	6	5
TS2	41	12	773	21320	17.4	Total_cases	0	0.102643433575557	10.7821428571429	5.25714285714286	10.7020308123249	0.8	11.5747899159664	4.17142857142857	0	0	0	0	0	0	0	0	0	0	0	0	0	0	0	1	1	1	12	41	32	0	0
TS20	41	13	20737	32760	9.4	Total_cases	2	2.75357940757609	10.7821428571429	5.25714285714286	10.7020308123249	0.8	11.5747899159664	4.17142857142857	0	0	0	0	0	0	0	0	0	0	0	0	0	0	0	0.22915356	0.379422156	0.542612399	13	41	32	2	2
TS21	41	14	12670	45760	5.5	Total_cases	0	1.68239625278435	10.7821428571429	5.25714285714286	10.7020308123249	0.8	11.5747899159664	4.17142857142857	0	0	0	0	0	0	0	0	0	0	0	0	0	0	0	0.003928801	0.00408916	0.307168056	14	41	32	1	0
TS22	41	15	8506	45760	4.2	Total_cases	3	1.12947612677062	10.7821428571429	5.25714285714286	10.7020308123249	0.8	11.5747899159664	4.17142857142857	0	0	0	0	0	0	0	0	0	0	0	0	0	0	0	0	0	0.042022628	15	41	32	3	3
TS23	41	16	30225	31720	7.5	Total_cases	18	4.01345120287349	10.7821428571429	5.25714285714286	10.7020308123249	0.8	11.5747899159664	4.17142857142857	0	0	0	0	0	0	0	0	0	0	0	0	0	0	0	0.119771172	0.311398433	0.675440627	16	41	32	1	17
TS24	41	17	21840	21320	11.7	Total_cases	8	2.90004215949568	10.7821428571429	5.25714285714286	10.7020308123249	0.8	11.5747899159664	4.17142857142857	0	0	0	0	0	0	0	0	0	0	0	0	0	0	0	0.629774286	0.847904083	0.945092874	17	41	32	1	7
TS25	41	18	38827	26520	8.9	Total_cases	8	5.15567476770782	10.7821428571429	5.25714285714286	10.7020308123249	0.8	11.5747899159664	4.17142857142857	0	0	0	0	0	0	0	0	0	0	0	0	0	0	0	0.392246737	0.513543609	0.763414129	18	41	32	5	7
TS26	41	19	25450	37960	8.4	Total_cases	1	3.37939894501671	10.7821428571429	5.25714285714286	10.7020308123249	0.8	11.5747899159664	4.17142857142857	0	0	0	0	0	0	0	0	0	0	0	0	0	0	0	0.203658971	0.397497327	0.618342375	19	41	32	3	1
TS27	41	20	12327	24960	5.7	Total_cases	4	1.6368507188692	10.7821428571429	5.25714285714286	10.7020308123249	0.8	11.5747899159664	4.17142857142857	0	0	0	0	0	0	0	0	0	0	0	0	0	0	0	0.207004019	0.321659969	0.607397687	20	41	32	1	3
TS28	41	21	5277	32760	6.1	Total_cases	0	0.700710736064959	10.7821428571429	5.25714285714286	10.7020308123249	0.8	11.5747899159664	4.17142857142857	0	0	0	0	0	0	0	0	0	0	0	0	0	0	0	0.001316284	0.662091012	0.666603986	21	41	32	0	0
TS29	41	22	6266	26000	7.6	Total_cases	0	0.832035905283879	10.7821428571429	5.25714285714286	10.7020308123249	0.8	11.5747899159664	4.17142857142857	0	0	0	0	0	0	0	0	0	0	0	0	0	0	0	0.002222222	0.471111111	1	22	41	32	0	0
TS3	41	23	29653	23920	15.7	Total_cases	7	3.93749771774384	10.7821428571429	5.25714285714286	10.7020308123249	0.8	11.5747899159664	4.17142857142857	0	0	0	0	0	0	0	0	0	0	0	0	0	0	0	0.949201791	0.999829077	0.999829077	23	41	32	34	5
TS4	41	24	17229	21320	14	Total_cases	3	2.28776677499776	10.7821428571429	5.25714285714286	10.7020308123249	0.8	11.5747899159664	4.17142857142857	0	0	0	0	0	0	0	0	0	0	0	0	0	0	0	0.78881292	0.869209006	0.986148768	24	41	32	17	3
TS5	41	25	39717	28080	8.1	Total_cases	2	5.27385414142353	10.7821428571429	5.25714285714286	10.7020308123249	0.8	11.5747899159664	4.17142857142857	0	0	0	0	0	0	0	0	0	0	0	0	0	0	0	0.132657984	0.247949831	0.528575418	25	41	32	25	1
TS6	41	26	30350	28600	10.4	Total_cases	1	4.03004942951895	10.7821428571429	5.25714285714286	10.7020308123249	0.8	11.5747899159664	4.17142857142857	0	0	0	0	0	0	0	0	0	0	0	0	0	0	0	0.41023182	0.570719931	0.83904891	26	41	32	15	1
TS7	41	27	21787	40560	4.9	Total_cases	0	2.893004511398	10.7821428571429	5.25714285714286	10.7020308123249	0.8	11.5747899159664	4.17142857142857	0	0	0	0	0	0	0	0	0	0	0	0	0	0	0	0.141399946	0.145570768	0.169326322	27	41	32	10	0
TS8	41	28	21011	44720	6.7	Total_cases	2	2.78996272038295	10.7821428571429	5.25714285714286	10.7020308123249	0.8	11.5747899159664	4.17142857142857	0	0	0	0	0	0	0	0	0	0	0	0	0	0	0	0.204410797	0.348866736	0.708878021	28	41	32	27	2
TS9	41	29	12737	40560	3.5	Total_cases	1	1.69129290226632	10.7821428571429	5.25714285714286	10.7020308123249	0.8	11.5747899159664	4.17142857142857	0	0	0	0	0	0	0	0	0	0	0	0	0	0	0	0	0	0.256624065	29	41	32	5	1
TS1	42	1	17202	21320	14.7	Total_cases	1	1.42761347377646	9.5078781512605	2.62857142857143	10.7821428571429	5.25714285714286	10.7020308123249	0.8	0	0	0	1	0	0	0	0	0	0	0	0	0	0	0	0.996704719	0.996704719	1	1	42	33	25	1
TS10	42	2	37073	25480	8.1	Total_cases	5	3.07673028213666	9.5078781512605	2.62857142857143	10.7821428571429	5.25714285714286	10.7020308123249	0.8	0	0	0	1	0	0	0	0	0	0	0	0	0	0	0	0.303342391	0.344402174	0.705298913	2	42	33	18	3
TS11	42	3	11945	33280	4.2	Total_cases	0	0.991329086400409	9.5078781512605	2.62857142857143	10.7821428571429	5.25714285714286	10.7020308123249	0.8	0	0	0	1	0	0	0	0	0	0	0	0	0	0	0	0	0	0.387159533	3	42	33	4	0
TS12	42	4	22514	31720	7.1	Total_cases	0	1.86846237348002	9.5078781512605	2.62857142857143	10.7821428571429	5.25714285714286	10.7020308123249	0.8	0	0	0	1	0	0	0	0	0	0	0	0	0	0	0	0.069538927	0.329687431	0.723267085	4	42	33	6	0
TS13	42	5	10369	24960	8.2	Total_cases	0	0.860535060434143	9.5078781512605	2.62857142857143	10.7821428571429	5.25714285714286	10.7020308123249	0.8	0	0	0	1	0	0	0	0	0	0	0	0	0	0	0	0.160100251	0.632781955	0.997092732	5	42	33	1	0
TS14	42	6	17627	26520	5.4	Total_cases	1	1.46288470539808	9.5078781512605	2.62857142857143	10.7821428571429	5.25714285714286	10.7020308123249	0.8	0	0	0	1	0	0	0	0	0	0	0	0	0	0	0	0.077273763	0.077273763	0.357362662	6	42	33	13	1
TS15	42	7	12802	43160	4.2	Total_cases	0	1.06245248757623	9.5078781512605	2.62857142857143	10.7821428571429	5.25714285714286	10.7020308123249	0.8	0	0	0	1	0	0	0	0	0	0	0	0	0	0	0	0	0	0.117601427	7	42	33	1	0
TS16	42	8	10449	40040	4.8	Total_cases	2	0.867174351092329	9.5078781512605	2.62857142857143	10.7821428571429	5.25714285714286	10.7020308123249	0.8	0	0	0	1	0	0	0	0	0	0	0	0	0	0	0	0	0	0.00105546	8	42	33	1	2
TS17	42	9	45119	29120	7.1	Total_cases	7	3.74447694008372	9.5078781512605	2.62857142857143	10.7821428571429	5.25714285714286	10.7020308123249	0.8	0	0	0	1	0	0	0	0	0	0	0	0	0	0	0	0.163224844	0.203724743	0.512107643	9	42	33	6	7
TS18	42	10	24877	22880	9.5	Total_cases	3	2.06457042129619	9.5078781512605	2.62857142857143	10.7821428571429	5.25714285714286	10.7020308123249	0.8	0	0	0	1	0	0	0	0	0	0	0	0	0	0	0	0.421719157	0.421719157	0.663742085	10	42	33	3	3
TS19	42	11	37115	27560	8.7	Total_cases	4	3.0802159097322	9.5078781512605	2.62857142857143	10.7821428571429	5.25714285714286	10.7020308123249	0.8	0	0	0	1	0	0	0	0	0	0	0	0	0	0	0	0.379701782	0.489147141	0.734138647	11	42	33	6	4
TS2	42	12	773	21320	17.4	Total_cases	0	0.064152145984723	9.5078781512605	2.62857142857143	10.7821428571429	5.25714285714286	10.7020308123249	0.8	0	0	0	1	0	0	0	0	0	0	0	0	0	0	0	1	1	1	12	42	33	0	0
TS20	42	13	20737	32760	9.4	Total_cases	1	1.72098712973506	9.5078781512605	2.62857142857143	10.7821428571429	5.25714285714286	10.7020308123249	0.8	0	0	0	1	0	0	0	0	0	0	0	0	0	0	0	0.22915356	0.379422156	0.542612399	13	42	33	2	1
TS21	42	14	12670	45760	5.5	Total_cases	1	1.05149765799022	9.5078781512605	2.62857142857143	10.7821428571429	5.25714285714286	10.7020308123249	0.8	0	0	0	1	0	0	0	0	0	0	0	0	0	0	0	0.003928801	0.00408916	0.307168056	14	42	33	1	1
TS22	42	15	8506	45760	4.2	Total_cases	0	0.705922579231635	9.5078781512605	2.62857142857143	10.7821428571429	5.25714285714286	10.7020308123249	0.8	0	0	0	1	0	0	0	0	0	0	0	0	0	0	0	0	0	0.042022628	15	42	33	3	0
TS23	42	16	30225	31720	7.5	Total_cases	1	2.50840700179593	9.5078781512605	2.62857142857143	10.7821428571429	5.25714285714286	10.7020308123249	0.8	0	0	0	1	0	0	0	0	0	0	0	0	0	0	0	0.119771172	0.311398433	0.675440627	16	42	33	1	0
TS24	42	17	21840	21320	11.7	Total_cases	2	1.8125263496848	9.5078781512605	2.62857142857143	10.7821428571429	5.25714285714286	10.7020308123249	0.8	0	0	0	1	0	0	0	0	0	0	0	0	0	0	0	0.629774286	0.847904083	0.945092874	17	42	33	1	1
TS25	42	18	38827	26520	8.9	Total_cases	2	3.22229672981739	9.5078781512605	2.62857142857143	10.7821428571429	5.25714285714286	10.7020308123249	0.8	0	0	0	1	0	0	0	0	0	0	0	0	0	0	0	0.392246737	0.513543609	0.763414129	18	42	33	5	2
TS26	42	19	25450	37960	8.4	Total_cases	2	2.11212434063545	9.5078781512605	2.62857142857143	10.7821428571429	5.25714285714286	10.7020308123249	0.8	0	0	0	1	0	0	0	0	0	0	0	0	0	0	0	0.203658971	0.397497327	0.618342375	19	42	33	3	2
TS27	42	20	12327	24960	5.7	Total_cases	1	1.02303169929325	9.5078781512605	2.62857142857143	10.7821428571429	5.25714285714286	10.7020308123249	0.8	0	0	0	1	0	0	0	0	0	0	0	0	0	0	0	0.207004019	0.321659969	0.607397687	20	42	33	1	1
TS28	42	21	5277	32760	6.1	Total_cases	1	0.437944210040599	9.5078781512605	2.62857142857143	10.7821428571429	5.25714285714286	10.7020308123249	0.8	0	0	0	1	0	0	0	0	0	0	0	0	0	0	0	0.001316284	0.662091012	0.666603986	21	42	33	0	0
TS29	42	22	6266	26000	7.6	Total_cases	0	0.520022440802425	9.5078781512605	2.62857142857143	10.7821428571429	5.25714285714286	10.7020308123249	0.8	0	0	0	1	0	0	0	0	0	0	0	0	0	0	0	0.002222222	0.471111111	1	22	42	33	0	0
TS3	42	23	29653	23920	15.7	Total_cases	1	2.4609360735899	9.5078781512605	2.62857142857143	10.7821428571429	5.25714285714286	10.7020308123249	0.8	0	0	0	1	0	0	0	0	0	0	0	0	0	0	0	0.949201791	0.999829077	0.999829077	23	42	33	34	1
TS4	42	24	17229	21320	14	Total_cases	2	1.4298542343736	9.5078781512605	2.62857142857143	10.7821428571429	5.25714285714286	10.7020308123249	0.8	0	0	0	1	0	0	0	0	0	0	0	0	0	0	0	0.78881292	0.869209006	0.986148768	24	42	33	17	0
TS5	42	25	39717	28080	8.1	Total_cases	4	3.29615883838971	9.5078781512605	2.62857142857143	10.7821428571429	5.25714285714286	10.7020308123249	0.8	0	0	0	1	0	0	0	0	0	0	0	0	0	0	0	0.132657984	0.247949831	0.528575418	25	42	33	25	4
TS6	42	26	30350	28600	10.4	Total_cases	4	2.51878089344934	9.5078781512605	2.62857142857143	10.7821428571429	5.25714285714286	10.7020308123249	0.8	0	0	0	1	0	0	0	0	0	0	0	0	0	0	0	0.41023182	0.570719931	0.83904891	26	42	33	15	3
TS7	42	27	21787	40560	4.9	Total_cases	2	1.80812781962375	9.5078781512605	2.62857142857143	10.7821428571429	5.25714285714286	10.7020308123249	0.8	0	0	0	1	0	0	0	0	0	0	0	0	0	0	0	0.141399946	0.145570768	0.169326322	27	42	33	10	1
TS8	42	28	21011	44720	6.7	Total_cases	2	1.74372670023935	9.5078781512605	2.62857142857143	10.7821428571429	5.25714285714286	10.7020308123249	0.8	0	0	0	1	0	0	0	0	0	0	0	0	0	0	0	0.204410797	0.348866736	0.708878021	28	42	33	27	2
TS9	42	29	12737	40560	3.5	Total_cases	1	1.05705806391645	9.5078781512605	2.62857142857143	10.7821428571429	5.25714285714286	10.7020308123249	0.8	0	0	0	1	0	0	0	0	0	0	0	0	0	0	0	0	0	0.256624065	29	42	33	5	1
TS1	43	1	17202	21320	14.7	Total_cases	2	1.91300205486046	10.2170776205219	1.11428571428571	9.5078781512605	2.62857142857143	10.7821428571429	5.25714285714286	0	0	0	2	0	0	0	0	1	0	0	0	0	0	0	0.996704719	0.996704719	1	1	43	34	25	2
TS10	43	2	37073	25480	8.1	Total_cases	1	4.12281857806312	10.2170776205219	1.11428571428571	9.5078781512605	2.62857142857143	10.7821428571429	5.25714285714286	0	0	0	2	0	0	0	0	1	0	0	0	0	0	0	0.303342391	0.344402174	0.705298913	2	43	34	18	1
TS11	43	3	11945	33280	4.2	Total_cases	0	1.32838097577655	10.2170776205219	1.11428571428571	9.5078781512605	2.62857142857143	10.7821428571429	5.25714285714286	0	0	0	2	0	0	0	0	1	0	0	0	0	0	0	0	0	0.387159533	3	43	34	4	0
TS12	43	4	22514	31720	7.1	Total_cases	2	2.50373958046322	10.2170776205219	1.11428571428571	9.5078781512605	2.62857142857143	10.7821428571429	5.25714285714286	0	0	0	2	0	0	0	0	1	0	0	0	0	0	0	0.069538927	0.329687431	0.723267085	4	43	34	6	2
TS13	43	5	10369	24960	8.2	Total_cases	1	1.15311698098175	10.2170776205219	1.11428571428571	9.5078781512605	2.62857142857143	10.7821428571429	5.25714285714286	0	0	0	2	0	0	0	0	1	0	0	0	0	0	0	0.160100251	0.632781955	0.997092732	5	43	34	1	0
TS14	43	6	17627	26520	5.4	Total_cases	1	1.96026550523342	10.2170776205219	1.11428571428571	9.5078781512605	2.62857142857143	10.7821428571429	5.25714285714286	0	0	0	2	0	0	0	0	1	0	0	0	0	0	0	0.077273763	0.077273763	0.357362662	6	43	34	13	0
TS15	43	7	12802	43160	4.2	Total_cases	2	1.42368633335214	10.2170776205219	1.11428571428571	9.5078781512605	2.62857142857143	10.7821428571429	5.25714285714286	0	0	0	2	0	0	0	0	1	0	0	0	0	0	0	0	0	0.117601427	7	43	34	1	2
TS16	43	8	10449	40040	4.8	Total_cases	0	1.16201363046372	10.2170776205219	1.11428571428571	9.5078781512605	2.62857142857143	10.7821428571429	5.25714285714286	0	0	0	2	0	0	0	0	1	0	0	0	0	0	0	0	0	0.00105546	8	43	34	1	0
TS17	43	9	45119	29120	7.1	Total_cases	7	5.01759909971219	10.2170776205219	1.11428571428571	9.5078781512605	2.62857142857143	10.7821428571429	5.25714285714286	0	0	0	2	0	0	0	0	1	0	0	0	0	0	0	0.163224844	0.203724743	0.512107643	9	43	34	6	7
TS18	43	10	24877	22880	9.5	Total_cases	3	2.76652436453689	10.2170776205219	1.11428571428571	9.5078781512605	2.62857142857143	10.7821428571429	5.25714285714286	0	0	0	2	0	0	0	0	1	0	0	0	0	0	0	0.421719157	0.421719157	0.663742085	10	43	34	3	3
TS19	43	11	37115	27560	8.7	Total_cases	9	4.12748931904115	10.2170776205219	1.11428571428571	9.5078781512605	2.62857142857143	10.7821428571429	5.25714285714286	0	0	0	2	0	0	0	0	1	0	0	0	0	0	0	0.379701782	0.489147141	0.734138647	11	43	34	6	8
TS2	43	12	773	21320	17.4	Total_cases	0	0.0859638756195288	10.2170776205219	1.11428571428571	9.5078781512605	2.62857142857143	10.7821428571429	5.25714285714286	0	0	0	2	0	0	0	0	1	0	0	0	0	0	0	1	1	1	12	43	34	0	0
TS20	43	13	20737	32760	9.4	Total_cases	7	2.30612275384498	10.2170776205219	1.11428571428571	9.5078781512605	2.62857142857143	10.7821428571429	5.25714285714286	0	0	0	2	0	0	0	0	1	0	0	0	0	0	0	0.22915356	0.379422156	0.542612399	13	43	34	2	7
TS21	43	14	12670	45760	5.5	Total_cases	0	1.4090068617069	10.2170776205219	1.11428571428571	9.5078781512605	2.62857142857143	10.7821428571429	5.25714285714286	0	0	0	2	0	0	0	0	1	0	0	0	0	0	0	0.003928801	0.00408916	0.307168056	14	43	34	1	0
TS22	43	15	8506	45760	4.2	Total_cases	2	0.945936256170391	10.2170776205219	1.11428571428571	9.5078781512605	2.62857142857143	10.7821428571429	5.25714285714286	0	0	0	2	0	0	0	0	1	0	0	0	0	0	0	0	0	0.042022628	15	43	34	3	1
TS23	43	16	30225	31720	7.5	Total_cases	8	3.36126538240654	10.2170776205219	1.11428571428571	9.5078781512605	2.62857142857143	10.7821428571429	5.25714285714286	0	0	0	2	0	0	0	0	1	0	0	0	0	0	0	0.119771172	0.311398433	0.675440627	16	43	34	1	8
TS24	43	17	21840	21320	11.7	Total_cases	2	2.42878530857763	10.2170776205219	1.11428571428571	9.5078781512605	2.62857142857143	10.7821428571429	5.25714285714286	0	0	0	2	0	0	0	0	1	0	0	0	0	0	0	0.629774286	0.847904083	0.945092874	17	43	34	1	1
TS25	43	18	38827	26520	8.9	Total_cases	2	4.3178776179553	10.2170776205219	1.11428571428571	9.5078781512605	2.62857142857143	10.7821428571429	5.25714285714286	0	0	0	2	0	0	0	0	1	0	0	0	0	0	0	0.392246737	0.513543609	0.763414129	18	43	34	5	2
TS26	43	19	25450	37960	8.4	Total_cases	0	2.8302466164515	10.2170776205219	1.11428571428571	9.5078781512605	2.62857142857143	10.7821428571429	5.25714285714286	0	0	0	2	0	0	0	0	1	0	0	0	0	0	0	0.203658971	0.397497327	0.618342375	19	43	34	3	0
TS27	43	20	12327	24960	5.7	Total_cases	1	1.37086247705295	10.2170776205219	1.11428571428571	9.5078781512605	2.62857142857143	10.7821428571429	5.25714285714286	0	0	0	2	0	0	0	0	1	0	0	0	0	0	0	0.207004019	0.321659969	0.607397687	20	43	34	1	1
TS28	43	21	5277	32760	6.1	Total_cases	0	0.586845241454403	10.2170776205219	1.11428571428571	9.5078781512605	2.62857142857143	10.7821428571429	5.25714285714286	0	0	0	2	0	0	0	0	1	0	0	0	0	0	0	0.001316284	0.662091012	0.666603986	21	43	34	0	0
TS29	43	22	6266	26000	7.6	Total_cases	0	0.696830070675249	10.2170776205219	1.11428571428571	9.5078781512605	2.62857142857143	10.7821428571429	5.25714285714286	0	0	0	2	0	0	0	0	1	0	0	0	0	0	0	0.002222222	0.471111111	1	22	43	34	0	0
TS3	43	23	29653	23920	15.7	Total_cases	2	3.29765433861046	10.2170776205219	1.11428571428571	9.5078781512605	2.62857142857143	10.7821428571429	5.25714285714286	0	0	0	2	0	0	0	0	1	0	0	0	0	0	0	0.949201791	0.999829077	0.999829077	23	43	34	34	2
TS4	43	24	17229	21320	14	Total_cases	3	1.91600467406062	10.2170776205219	1.11428571428571	9.5078781512605	2.62857142857143	10.7821428571429	5.25714285714286	0	0	0	2	0	0	0	0	1	0	0	0	0	0	0	0.78881292	0.869209006	0.986148768	24	43	34	17	3
TS5	43	25	39717	28080	8.1	Total_cases	2	4.41685284344221	10.2170776205219	1.11428571428571	9.5078781512605	2.62857142857143	10.7821428571429	5.25714285714286	0	0	0	2	0	0	0	0	1	0	0	0	0	0	0	0.132657984	0.247949831	0.528575418	25	43	34	25	1
TS6	43	26	30350	28600	10.4	Total_cases	4	3.37516639722212	10.2170776205219	1.11428571428571	9.5078781512605	2.62857142857143	10.7821428571429	5.25714285714286	0	0	0	2	0	0	0	0	1	0	0	0	0	0	0	0.41023182	0.570719931	0.83904891	26	43	34	15	3
TS7	43	27	21787	40560	4.9	Total_cases	2	2.42289127829583	10.2170776205219	1.11428571428571	9.5078781512605	2.62857142857143	10.7821428571429	5.25714285714286	0	0	0	2	0	0	0	0	1	0	0	0	0	0	0	0.141399946	0.145570768	0.169326322	27	43	34	10	1
TS8	43	28	21011	44720	6.7	Total_cases	4	2.33659377832072	10.2170776205219	1.11428571428571	9.5078781512605	2.62857142857143	10.7821428571429	5.25714285714286	0	0	0	2	0	0	0	0	1	0	0	0	0	0	0	0.204410797	0.348866736	0.708878021	28	43	34	27	2
TS9	43	29	12737	40560	3.5	Total_cases	0	1.41645780564804	10.2170776205219	1.11428571428571	9.5078781512605	2.62857142857143	10.7821428571429	5.25714285714286	0	0	0	2	0	0	0	0	1	0	0	0	0	0	0	0	0	0.256624065	29	43	34	5	0
TS1	44	1	17202	21320	14.7	Total_cases	0	2.76957013912634	9.43434873949579	1.4	10.2170776205219	1.11428571428571	9.5078781512605	2.62857142857143	0	0	0	3	0	0	0	0	2	0	0	0	0	1	0	0.996704719	0.996704719	1	1	44	35	25	0
TS10	44	2	37073	25480	8.1	Total_cases	3	5.96885674734511	9.43434873949579	1.4	10.2170776205219	1.11428571428571	9.5078781512605	2.62857142857143	0	0	0	3	0	0	0	0	2	0	0	0	0	1	0	0.303342391	0.344402174	0.705298913	2	44	35	18	2
TS11	44	3	11945	33280	4.2	Total_cases	0	1.92317842761679	9.43434873949579	1.4	10.2170776205219	1.11428571428571	9.5078781512605	2.62857142857143	0	0	0	3	0	0	0	0	2	0	0	0	0	1	0	0	0	0.387159533	3	44	35	4	0
TS12	44	4	22514	31720	7.1	Total_cases	1	3.62481700455123	9.43434873949579	1.4	10.2170776205219	1.11428571428571	9.5078781512605	2.62857142857143	0	0	0	3	0	0	0	0	2	0	0	0	0	1	0	0.069538927	0.329687431	0.723267085	4	44	35	6	1
TS13	44	5	10369	24960	8.2	Total_cases	2	1.66943801724224	9.43434873949579	1.4	10.2170776205219	1.11428571428571	9.5078781512605	2.62857142857143	0	0	0	3	0	0	0	0	2	0	0	0	0	1	0	0.160100251	0.632781955	0.997092732	5	44	35	1	1
TS14	44	6	17627	26520	5.4	Total_cases	3	2.83799632847227	9.43434873949579	1.4	10.2170776205219	1.11428571428571	9.5078781512605	2.62857142857143	0	0	0	3	0	0	0	0	2	0	0	0	0	1	0	0.077273763	0.077273763	0.357362662	6	44	35	13	3
TS15	44	7	12802	43160	4.2	Total_cases	0	2.06115782589788	9.43434873949579	1.4	10.2170776205219	1.11428571428571	9.5078781512605	2.62857142857143	0	0	0	3	0	0	0	0	2	0	0	0	0	1	0	0	0	0.117601427	7	44	35	1	0
TS16	44	8	10449	40040	4.8	Total_cases	0	1.68231824111912	9.43434873949579	1.4	10.2170776205219	1.11428571428571	9.5078781512605	2.62857142857143	0	0	0	3	0	0	0	0	2	0	0	0	0	1	0	0	0	0.00105546	8	44	35	1	0
TS17	44	9	45119	29120	7.1	Total_cases	9	7.26428526376242	9.43434873949579	1.4	10.2170776205219	1.11428571428571	9.5078781512605	2.62857142857143	0	0	0	3	0	0	0	0	2	0	0	0	0	1	0	0.163224844	0.203724743	0.512107643	9	44	35	6	6
TS18	44	10	24877	22880	9.5	Total_cases	8	4.00526661731461	9.43434873949579	1.4	10.2170776205219	1.11428571428571	9.5078781512605	2.62857142857143	0	0	0	3	0	0	0	0	2	0	0	0	0	1	0	0.421719157	0.421719157	0.663742085	10	44	35	3	6
TS19	44	11	37115	27560	8.7	Total_cases	9	5.97561886488048	9.43434873949579	1.4	10.2170776205219	1.11428571428571	9.5078781512605	2.62857142857143	0	0	0	3	0	0	0	0	2	0	0	0	0	1	0	0.379701782	0.489147141	0.734138647	11	44	35	6	7
TS2	44	12	773	21320	17.4	Total_cases	1	0.124455163210363	9.43434873949579	1.4	10.2170776205219	1.11428571428571	9.5078781512605	2.62857142857143	0	0	0	3	0	0	0	0	2	0	0	0	0	1	0	1	1	1	12	44	35	0	1
TS20	44	13	20737	32760	9.4	Total_cases	3	3.33871503168601	9.43434873949579	1.4	10.2170776205219	1.11428571428571	9.5078781512605	2.62857142857143	0	0	0	3	0	0	0	0	2	0	0	0	0	1	0	0.22915356	0.379422156	0.542612399	13	44	35	2	3
TS21	44	14	12670	45760	5.5	Total_cases	1	2.03990545650103	9.43434873949579	1.4	10.2170776205219	1.11428571428571	9.5078781512605	2.62857142857143	0	0	0	3	0	0	0	0	2	0	0	0	0	1	0	0.003928801	0.00408916	0.307168056	14	44	35	1	1
TS22	44	15	8506	45760	4.2	Total_cases	0	1.36948980370937	9.43434873949579	1.4	10.2170776205219	1.11428571428571	9.5078781512605	2.62857142857143	0	0	0	3	0	0	0	0	2	0	0	0	0	1	0	0	0	0.042022628	15	44	35	3	0
TS23	44	16	30225	31720	7.5	Total_cases	10	4.8663095834841	9.43434873949579	1.4	10.2170776205219	1.11428571428571	9.5078781512605	2.62857142857143	0	0	0	3	0	0	0	0	2	0	0	0	0	1	0	0.119771172	0.311398433	0.675440627	16	44	35	1	8
TS24	44	17	21840	21320	11.7	Total_cases	3	3.51630111838851	9.43434873949579	1.4	10.2170776205219	1.11428571428571	9.5078781512605	2.62857142857143	0	0	0	3	0	0	0	0	2	0	0	0	0	1	0	0.629774286	0.847904083	0.945092874	17	44	35	1	2
TS25	44	18	38827	26520	8.9	Total_cases	2	6.25125565584573	9.43434873949579	1.4	10.2170776205219	1.11428571428571	9.5078781512605	2.62857142857143	0	0	0	3	0	0	0	0	2	0	0	0	0	1	0	0.392246737	0.513543609	0.763414129	18	44	35	5	1
TS26	44	19	25450	37960	8.4	Total_cases	1	4.09752122083277	9.43434873949579	1.4	10.2170776205219	1.11428571428571	9.5078781512605	2.62857142857143	0	0	0	3	0	0	0	0	2	0	0	0	0	1	0	0.203658971	0.397497327	0.618342375	19	44	35	3	1
TS27	44	20	12327	24960	5.7	Total_cases	0	1.9846814966289	9.43434873949579	1.4	10.2170776205219	1.11428571428571	9.5078781512605	2.62857142857143	0	0	0	3	0	0	0	0	2	0	0	0	0	1	0	0.207004019	0.321659969	0.607397687	20	44	35	1	0
TS28	44	21	5277	32760	6.1	Total_cases	2	0.849611767478763	9.43434873949579	1.4	10.2170776205219	1.11428571428571	9.5078781512605	2.62857142857143	0	0	0	3	0	0	0	0	2	0	0	0	0	1	0	0.001316284	0.662091012	0.666603986	21	44	35	0	2
TS29	44	22	6266	26000	7.6	Total_cases	3	1.0088435351567	9.43434873949579	1.4	10.2170776205219	1.11428571428571	9.5078781512605	2.62857142857143	0	0	0	3	0	0	0	0	2	0	0	0	0	1	0	0.002222222	0.471111111	1	22	44	35	0	0
TS3	44	23	29653	23920	15.7	Total_cases	7	4.7742159827644	9.43434873949579	1.4	10.2170776205219	1.11428571428571	9.5078781512605	2.62857142857143	0	0	0	3	0	0	0	0	2	0	0	0	0	1	0	0.949201791	0.999829077	0.999829077	23	44	35	34	6
TS4	44	24	17229	21320	14	Total_cases	4	2.77391721468478	9.43434873949579	1.4	10.2170776205219	1.11428571428571	9.5078781512605	2.62857142857143	0	0	0	3	0	0	0	0	2	0	0	0	0	1	0	0.78881292	0.869209006	0.986148768	24	44	35	17	3
TS5	44	25	39717	28080	8.1	Total_cases	5	6.39454814647603	9.43434873949579	1.4	10.2170776205219	1.11428571428571	9.5078781512605	2.62857142857143	0	0	0	3	0	0	0	0	2	0	0	0	0	1	0	0.132657984	0.247949831	0.528575418	25	44	35	25	5
TS6	44	26	30350	28600	10.4	Total_cases	14	4.88643493329173	9.43434873949579	1.4	10.2170776205219	1.11428571428571	9.5078781512605	2.62857142857143	0	0	0	3	0	0	0	0	2	0	0	0	0	1	0	0.41023182	0.570719931	0.83904891	26	44	35	15	12
TS7	44	27	21787	40560	4.9	Total_cases	2	3.50776797007008	9.43434873949579	1.4	10.2170776205219	1.11428571428571	9.5078781512605	2.62857142857143	0	0	0	3	0	0	0	0	2	0	0	0	0	1	0	0.141399946	0.145570768	0.169326322	27	44	35	10	2
TS8	44	28	21011	44720	6.7	Total_cases	3	3.38282979846433	9.43434873949579	1.4	10.2170776205219	1.11428571428571	9.5078781512605	2.62857142857143	0	0	0	3	0	0	0	0	2	0	0	0	0	1	0	0.204410797	0.348866736	0.708878021	28	44	35	27	3
TS9	44	29	12737	40560	3.5	Total_cases	1	2.05069264399792	9.43434873949579	1.4	10.2170776205219	1.11428571428571	9.5078781512605	2.62857142857143	0	0	0	3	0	0	0	0	2	0	0	0	0	1	0	0	0	0.256624065	29	44	35	5	1
TS1	45	1	17202	21320	14.7	Total_cases	2	3.76889957076986	7.86519607843137	1.62857142857143	9.43434873949579	1.4	10.2170776205219	1.11428571428571	0	1	0	0	0	0	0	0	3	0	0	0	0	2	0	0.996704719	0.996704719	1	1	45	36	25	2
TS10	45	2	37073	25480	8.1	Total_cases	8	8.12256794484077	7.86519607843137	1.62857142857143	9.43434873949579	1.4	10.2170776205219	1.11428571428571	0	1	0	0	0	0	0	0	3	0	0	0	0	2	0	0.303342391	0.344402174	0.705298913	2	45	36	18	7
TS11	45	3	11945	33280	4.2	Total_cases	5	2.61710878809708	7.86519607843137	1.62857142857143	9.43434873949579	1.4	10.2170776205219	1.11428571428571	0	1	0	0	0	0	0	0	3	0	0	0	0	2	0	0	0	0.387159533	3	45	36	4	5
TS12	45	4	22514	31720	7.1	Total_cases	6	4.93274066598725	7.86519607843137	1.62857142857143	9.43434873949579	1.4	10.2170776205219	1.11428571428571	0	1	0	0	0	0	0	0	3	0	0	0	0	2	0	0.069538927	0.329687431	0.723267085	4	45	36	6	6
TS13	45	5	10369	24960	8.2	Total_cases	3	2.27181255954614	7.86519607843137	1.62857142857143	9.43434873949579	1.4	10.2170776205219	1.11428571428571	0	1	0	0	0	0	0	0	3	0	0	0	0	2	0	0.160100251	0.632781955	0.997092732	5	45	36	1	3
TS14	45	6	17627	26520	5.4	Total_cases	2	3.86201562225092	7.86519607843137	1.62857142857143	9.43434873949579	1.4	10.2170776205219	1.11428571428571	0	1	0	0	0	0	0	0	3	0	0	0	0	2	0	0.077273763	0.077273763	0.357362662	6	45	36	13	1
TS15	45	7	12802	43160	4.2	Total_cases	3	2.80487456720124	7.86519607843137	1.62857142857143	9.43434873949579	1.4	10.2170776205219	1.11428571428571	0	1	0	0	0	0	0	0	3	0	0	0	0	2	0	0	0	0.117601427	7	45	36	1	3
TS16	45	8	10449	40040	4.8	Total_cases	2	2.28934028688375	7.86519607843137	1.62857142857143	9.43434873949579	1.4	10.2170776205219	1.11428571428571	0	1	0	0	0	0	0	0	3	0	0	0	0	2	0	0	0	0.00105546	8	45	36	1	2
TS17	45	9	45119	29120	7.1	Total_cases	15	9.88541912182103	7.86519607843137	1.62857142857143	9.43434873949579	1.4	10.2170776205219	1.11428571428571	0	1	0	0	0	0	0	0	3	0	0	0	0	2	0	0.163224844	0.203724743	0.512107643	9	45	36	6	10
TS18	45	10	24877	22880	9.5	Total_cases	9	5.45046591222194	7.86519607843137	1.62857142857143	9.43434873949579	1.4	10.2170776205219	1.11428571428571	0	1	0	0	0	0	0	0	3	0	0	0	0	2	0	0.421719157	0.421719157	0.663742085	10	45	36	3	6
TS19	45	11	37115	27560	8.7	Total_cases	13	8.13177000169302	7.86519607843137	1.62857142857143	9.43434873949579	1.4	10.2170776205219	1.11428571428571	0	1	0	0	0	0	0	0	3	0	0	0	0	2	0	0.379701782	0.489147141	0.734138647	11	45	36	6	10
TS2	45	12	773	21320	17.4	Total_cases	1	0.169361665399669	7.86519607843137	1.62857142857143	9.43434873949579	1.4	10.2170776205219	1.11428571428571	0	1	0	0	0	0	0	0	3	0	0	0	0	2	0	1	1	1	12	45	36	0	1
TS20	45	13	20737	32760	9.4	Total_cases	7	4.54340602250056	7.86519607843137	1.62857142857143	9.43434873949579	1.4	10.2170776205219	1.11428571428571	0	1	0	0	0	0	0	0	3	0	0	0	0	2	0	0.22915356	0.379422156	0.542612399	13	45	36	2	6
TS21	45	14	12670	45760	5.5	Total_cases	2	2.77595381709418	7.86519607843137	1.62857142857143	9.43434873949579	1.4	10.2170776205219	1.11428571428571	0	1	0	0	0	0	0	0	3	0	0	0	0	2	0	0.003928801	0.00408916	0.307168056	14	45	36	1	2
TS22	45	15	8506	45760	4.2	Total_cases	0	1.86363560917152	7.86519607843137	1.62857142857143	9.43434873949579	1.4	10.2170776205219	1.11428571428571	0	1	0	0	0	0	0	0	3	0	0	0	0	2	0	0	0	0.042022628	15	45	36	3	0
TS23	45	16	30225	31720	7.5	Total_cases	7	6.62219448474125	7.86519607843137	1.62857142857143	9.43434873949579	1.4	10.2170776205219	1.11428571428571	0	1	0	0	0	0	0	0	3	0	0	0	0	2	0	0.119771172	0.311398433	0.675440627	16	45	36	1	6
TS24	45	17	21840	21320	11.7	Total_cases	3	4.78506956316787	7.86519607843137	1.62857142857143	9.43434873949579	1.4	10.2170776205219	1.11428571428571	0	1	0	0	0	0	0	0	3	0	0	0	0	2	0	0.629774286	0.847904083	0.945092874	17	45	36	1	2
TS25	45	18	38827	26520	8.9	Total_cases	6	8.5068633667179	7.86519607843137	1.62857142857143	9.43434873949579	1.4	10.2170776205219	1.11428571428571	0	1	0	0	0	0	0	0	3	0	0	0	0	2	0	0.392246737	0.513543609	0.763414129	18	45	36	5	6
TS26	45	19	25450	37960	8.4	Total_cases	0	5.57600825927758	7.86519607843137	1.62857142857143	9.43434873949579	1.4	10.2170776205219	1.11428571428571	0	1	0	0	0	0	0	0	3	0	0	0	0	2	0	0.203658971	0.397497327	0.618342375	19	45	36	3	0
TS27	45	20	12327	24960	5.7	Total_cases	0	2.70080368613417	7.86519607843137	1.62857142857143	9.43434873949579	1.4	10.2170776205219	1.11428571428571	0	1	0	0	0	0	0	0	3	0	0	0	0	2	0	0.207004019	0.321659969	0.607397687	20	45	36	1	0
TS28	45	21	5277	32760	6.1	Total_cases	0	1.15617271450718	7.86519607843137	1.62857142857143	9.43434873949579	1.4	10.2170776205219	1.11428571428571	0	1	0	0	0	0	0	0	3	0	0	0	0	2	0	0.001316284	0.662091012	0.666603986	21	45	36	0	0
TS29	45	22	6266	26000	7.6	Total_cases	1	1.3728592437184	7.86519607843137	1.62857142857143	9.43434873949579	1.4	10.2170776205219	1.11428571428571	0	1	0	0	0	0	0	0	3	0	0	0	0	2	0	0.002222222	0.471111111	1	22	45	36	0	1
TS3	45	23	29653	23920	15.7	Total_cases	3	6.49687123427733	7.86519607843137	1.62857142857143	9.43434873949579	1.4	10.2170776205219	1.11428571428571	0	1	0	0	0	0	0	0	3	0	0	0	0	2	0	0.949201791	0.999829077	0.999829077	23	45	36	34	3
TS4	45	24	17229	21320	14	Total_cases	5	3.7748151787463	7.86519607843137	1.62857142857143	9.43434873949579	1.4	10.2170776205219	1.11428571428571	0	1	0	0	0	0	0	0	3	0	0	0	0	2	0	0.78881292	0.869209006	0.986148768	24	45	36	17	3
TS5	45	25	39717	28080	8.1	Total_cases	5	8.70185933334882	7.86519607843137	1.62857142857143	9.43434873949579	1.4	10.2170776205219	1.11428571428571	0	1	0	0	0	0	0	0	3	0	0	0	0	2	0	0.132657984	0.247949831	0.528575418	25	45	36	25	4
TS6	45	26	30350	28600	10.4	Total_cases	10	6.64958155870627	7.86519607843137	1.62857142857143	9.43434873949579	1.4	10.2170776205219	1.11428571428571	0	1	0	0	0	0	0	0	3	0	0	0	0	2	0	0.41023182	0.570719931	0.83904891	26	45	36	15	9
TS7	45	27	21787	40560	4.9	Total_cases	8	4.7734574438067	7.86519607843137	1.62857142857143	9.43434873949579	1.4	10.2170776205219	1.11428571428571	0	1	0	0	0	0	0	0	3	0	0	0	0	2	0	0.141399946	0.145570768	0.169326322	27	45	36	10	6
TS8	45	28	21011	44720	6.7	Total_cases	4	4.60343848863187	7.86519607843137	1.62857142857143	9.43434873949579	1.4	10.2170776205219	1.11428571428571	0	1	0	0	0	0	0	0	3	0	0	0	0	2	0	0.204410797	0.348866736	0.708878021	28	45	36	27	2
TS9	45	29	12737	40560	3.5	Total_cases	2	2.79063328873943	7.86519607843137	1.62857142857143	9.43434873949579	1.4	10.2170776205219	1.11428571428571	0	1	0	0	0	0	0	0	3	0	0	0	0	2	0	0	0	0.256624065	29	45	36	5	2
TS1	46	1	17202	21320	14.7	Total_cases	5	3.56903368444115	10.2494123931624	0.857142857142857	7.86519607843137	1.62857142857143	9.43434873949579	1.4	0	2	0	0	0	0	1	0	0	0	0	0	0	3	0	0.996704719	0.996704719	1	1	46	37	25	5
TS10	46	2	37073	25480	8.1	Total_cases	8	7.69182570534164	10.2494123931624	0.857142857142857	7.86519607843137	1.62857142857143	9.43434873949579	1.4	0	2	0	0	0	0	1	0	0	0	0	0	0	3	0	0.303342391	0.344402174	0.705298913	2	46	37	18	8
TS11	46	3	11945	33280	4.2	Total_cases	4	2.47832271600102	10.2494123931624	0.857142857142857	7.86519607843137	1.62857142857143	9.43434873949579	1.4	0	2	0	0	0	0	1	0	0	0	0	0	0	3	0	0	0	0.387159533	3	46	37	4	4
TS12	46	4	22514	31720	7.1	Total_cases	4	4.67115593370004	10.2494123931624	0.857142857142857	7.86519607843137	1.62857142857143	9.43434873949579	1.4	0	2	0	0	0	0	1	0	0	0	0	0	0	3	0	0.069538927	0.329687431	0.723267085	4	46	37	6	4
TS13	46	5	10369	24960	8.2	Total_cases	2	2.15133765108536	10.2494123931624	0.857142857142857	7.86519607843137	1.62857142857143	9.43434873949579	1.4	0	2	0	0	0	0	1	0	0	0	0	0	0	3	0	0.160100251	0.632781955	0.997092732	5	46	37	1	2
TS14	46	6	17627	26520	5.4	Total_cases	4	3.65721176349519	10.2494123931624	0.857142857142857	7.86519607843137	1.62857142857143	9.43434873949579	1.4	0	2	0	0	0	0	1	0	0	0	0	0	0	3	0	0.077273763	0.077273763	0.357362662	6	46	37	13	3
TS15	46	7	12802	43160	4.2	Total_cases	2	2.65613121894057	10.2494123931624	0.857142857142857	7.86519607843137	1.62857142857143	9.43434873949579	1.4	0	2	0	0	0	0	1	0	0	0	0	0	0	3	0	0	0	0.117601427	7	46	37	1	2
TS16	46	8	10449	40040	4.8	Total_cases	0	2.16793587773082	10.2494123931624	0.857142857142857	7.86519607843137	1.62857142857143	9.43434873949579	1.4	0	2	0	0	0	0	1	0	0	0	0	0	0	3	0	0	0	0.00105546	8	46	37	1	0
TS17	46	9	45119	29120	7.1	Total_cases	20	9.3611923502093	10.2494123931624	0.857142857142857	7.86519607843137	1.62857142857143	9.43434873949579	1.4	0	2	0	0	0	0	1	0	0	0	0	0	0	3	0	0.163224844	0.203724743	0.512107643	9	46	37	6	16
TS18	46	10	24877	22880	9.5	Total_cases	3	5.16142605324047	10.2494123931624	0.857142857142857	7.86519607843137	1.62857142857143	9.43434873949579	1.4	0	2	0	0	0	0	1	0	0	0	0	0	0	3	0	0.421719157	0.421719157	0.663742085	10	46	37	3	2
TS19	46	11	37115	27560	8.7	Total_cases	9	7.70053977433051	10.2494123931624	0.857142857142857	7.86519607843137	1.62857142857143	9.43434873949579	1.4	0	2	0	0	0	0	1	0	0	0	0	0	0	3	0	0.379701782	0.489147141	0.734138647	11	46	37	6	9
TS2	46	12	773	21320	17.4	Total_cases	0	0.160380364961807	10.2494123931624	0.857142857142857	7.86519607843137	1.62857142857143	9.43434873949579	1.4	0	2	0	0	0	0	1	0	0	0	0	0	0	3	0	1	1	1	12	46	37	0	0
TS20	46	13	20737	32760	9.4	Total_cases	3	4.30246782433765	10.2494123931624	0.857142857142857	7.86519607843137	1.62857142857143	9.43434873949579	1.4	0	2	0	0	0	0	1	0	0	0	0	0	0	3	0	0.22915356	0.379422156	0.542612399	13	46	37	2	3
TS21	46	14	12670	45760	5.5	Total_cases	2	2.62874414497555	10.2494123931624	0.857142857142857	7.86519607843137	1.62857142857143	9.43434873949579	1.4	0	2	0	0	0	0	1	0	0	0	0	0	0	3	0	0.003928801	0.00408916	0.307168056	14	46	37	1	2
TS22	46	15	8506	45760	4.2	Total_cases	2	1.76480644807909	10.2494123931624	0.857142857142857	7.86519607843137	1.62857142857143	9.43434873949579	1.4	0	2	0	0	0	0	1	0	0	0	0	0	0	3	0	0	0	0.042022628	15	46	37	3	2
TS23	46	16	30225	31720	7.5	Total_cases	4	6.27101750448982	10.2494123931624	0.857142857142857	7.86519607843137	1.62857142857143	9.43434873949579	1.4	0	2	0	0	0	0	1	0	0	0	0	0	0	3	0	0.119771172	0.311398433	0.675440627	16	46	37	1	4
TS24	46	17	21840	21320	11.7	Total_cases	4	4.531315874212	10.2494123931624	0.857142857142857	7.86519607843137	1.62857142857143	9.43434873949579	1.4	0	2	0	0	0	0	1	0	0	0	0	0	0	3	0	0.629774286	0.847904083	0.945092874	17	46	37	1	4
TS25	46	18	38827	26520	8.9	Total_cases	7	8.05574182454347	10.2494123931624	0.857142857142857	7.86519607843137	1.62857142857143	9.43434873949579	1.4	0	2	0	0	0	0	1	0	0	0	0	0	0	3	0	0.392246737	0.513543609	0.763414129	18	46	37	5	7
TS26	46	19	25450	37960	8.4	Total_cases	7	5.28031085158862	10.2494123931624	0.857142857142857	7.86519607843137	1.62857142857143	9.43434873949579	1.4	0	2	0	0	0	0	1	0	0	0	0	0	0	3	0	0.203658971	0.397497327	0.618342375	19	46	37	3	7
TS27	46	20	12327	24960	5.7	Total_cases	6	2.55757924823312	10.2494123931624	0.857142857142857	7.86519607843137	1.62857142857143	9.43434873949579	1.4	0	2	0	0	0	0	1	0	0	0	0	0	0	3	0	0.207004019	0.321659969	0.607397687	20	46	37	1	5
TS28	46	21	5277	32760	6.1	Total_cases	0	1.0948605251015	10.2494123931624	0.857142857142857	7.86519607843137	1.62857142857143	9.43434873949579	1.4	0	2	0	0	0	0	1	0	0	0	0	0	0	3	0	0.001316284	0.662091012	0.666603986	21	46	37	0	0
TS29	46	22	6266	26000	7.6	Total_cases	1	1.30005610200606	10.2494123931624	0.857142857142857	7.86519607843137	1.62857142857143	9.43434873949579	1.4	0	2	0	0	0	0	1	0	0	0	0	0	0	3	0	0.002222222	0.471111111	1	22	46	37	0	1
TS3	46	23	29653	23920	15.7	Total_cases	5	6.15234018397474	10.2494123931624	0.857142857142857	7.86519607843137	1.62857142857143	9.43434873949579	1.4	0	2	0	0	0	0	1	0	0	0	0	0	0	3	0	0.949201791	0.999829077	0.999829077	23	46	37	34	5
TS4	46	24	17229	21320	14	Total_cases	2	3.574635585934	10.2494123931624	0.857142857142857	7.86519607843137	1.62857142857143	9.43434873949579	1.4	0	2	0	0	0	0	1	0	0	0	0	0	0	3	0	0.78881292	0.869209006	0.986148768	24	46	37	17	2
TS5	46	25	39717	28080	8.1	Total_cases	8	8.24039709597427	10.2494123931624	0.857142857142857	7.86519607843137	1.62857142857143	9.43434873949579	1.4	0	2	0	0	0	0	1	0	0	0	0	0	0	3	0	0.132657984	0.247949831	0.528575418	25	46	37	25	7
TS6	46	26	30350	28600	10.4	Total_cases	5	6.29695223362336	10.2494123931624	0.857142857142857	7.86519607843137	1.62857142857143	9.43434873949579	1.4	0	2	0	0	0	0	1	0	0	0	0	0	0	3	0	0.41023182	0.570719931	0.83904891	26	46	37	15	4
TS7	46	27	21787	40560	4.9	Total_cases	5	4.52031954905938	10.2494123931624	0.857142857142857	7.86519607843137	1.62857142857143	9.43434873949579	1.4	0	2	0	0	0	0	1	0	0	0	0	0	0	3	0	0.141399946	0.145570768	0.169326322	27	46	37	10	5
TS8	46	28	21011	44720	6.7	Total_cases	2	4.35931675059837	10.2494123931624	0.857142857142857	7.86519607843137	1.62857142857143	9.43434873949579	1.4	0	2	0	0	0	0	1	0	0	0	0	0	0	3	0	0.204410797	0.348866736	0.708878021	28	46	37	27	2
TS9	46	29	12737	40560	3.5	Total_cases	1	2.64264515979113	10.2494123931624	0.857142857142857	7.86519607843137	1.62857142857143	9.43434873949579	1.4	0	2	0	0	0	0	1	0	0	0	0	0	0	3	0	0	0	0.256624065	29	46	37	5	1
TS1	47	1	17202	21320	14.7	Total_cases	3	2.42694290541998	8.7039072039072	0.342857142857143	10.2494123931624	0.857142857142857	7.86519607843137	1.62857142857143	0	3	0	0	0	0	2	0	0	0	0	1	0	0	0	0.996704719	0.996704719	1	1	47	38	25	2
TS10	47	2	37073	25480	8.1	Total_cases	10	5.23044147963232	8.7039072039072	0.342857142857143	10.2494123931624	0.857142857142857	7.86519607843137	1.62857142857143	0	3	0	0	0	0	2	0	0	0	0	1	0	0	0	0.303342391	0.344402174	0.705298913	2	47	38	18	8
TS11	47	3	11945	33280	4.2	Total_cases	2	1.6852594468807	8.7039072039072	0.342857142857143	10.2494123931624	0.857142857142857	7.86519607843137	1.62857142857143	0	3	0	0	0	0	2	0	0	0	0	1	0	0	0	0	0	0.387159533	3	47	38	4	2
TS12	47	4	22514	31720	7.1	Total_cases	3	3.17638603491603	8.7039072039072	0.342857142857143	10.2494123931624	0.857142857142857	7.86519607843137	1.62857142857143	0	3	0	0	0	0	2	0	0	0	0	1	0	0	0	0.069538927	0.329687431	0.723267085	4	47	38	6	3
TS13	47	5	10369	24960	8.2	Total_cases	0	1.46290960273804	8.7039072039072	0.342857142857143	10.2494123931624	0.857142857142857	7.86519607843137	1.62857142857143	0	3	0	0	0	0	2	0	0	0	0	1	0	0	0	0.160100251	0.632781955	0.997092732	5	47	38	1	0
TS14	47	6	17627	26520	5.4	Total_cases	2	2.48690399917673	8.7039072039072	0.342857142857143	10.2494123931624	0.857142857142857	7.86519607843137	1.62857142857143	0	3	0	0	0	0	2	0	0	0	0	1	0	0	0	0.077273763	0.077273763	0.357362662	6	47	38	13	2
TS15	47	7	12802	43160	4.2	Total_cases	0	1.80616922887959	8.7039072039072	0.342857142857143	10.2494123931624	0.857142857142857	7.86519607843137	1.62857142857143	0	3	0	0	0	0	2	0	0	0	0	1	0	0	0	0	0	0.117601427	7	47	38	1	0
TS16	47	8	10449	40040	4.8	Total_cases	1	1.47419639685696	8.7039072039072	0.342857142857143	10.2494123931624	0.857142857142857	7.86519607843137	1.62857142857143	0	3	0	0	0	0	2	0	0	0	0	1	0	0	0	0	0	0.00105546	8	47	38	1	1
TS17	47	9	45119	29120	7.1	Total_cases	3	6.36561079814233	8.7039072039072	0.342857142857143	10.2494123931624	0.857142857142857	7.86519607843137	1.62857142857143	0	3	0	0	0	0	2	0	0	0	0	1	0	0	0	0.163224844	0.203724743	0.512107643	9	47	38	6	2
TS18	47	10	24877	22880	9.5	Total_cases	5	3.50976971620352	8.7039072039072	0.342857142857143	10.2494123931624	0.857142857142857	7.86519607843137	1.62857142857143	0	3	0	0	0	0	2	0	0	0	0	1	0	0	0	0.421719157	0.421719157	0.663742085	10	47	38	3	3
TS19	47	11	37115	27560	8.7	Total_cases	5	5.23636704654475	8.7039072039072	0.342857142857143	10.2494123931624	0.857142857142857	7.86519607843137	1.62857142857143	0	3	0	0	0	0	2	0	0	0	0	1	0	0	0	0.379701782	0.489147141	0.734138647	11	47	38	6	5
TS2	47	12	773	21320	17.4	Total_cases	0	0.109058648174029	8.7039072039072	0.342857142857143	10.2494123931624	0.857142857142857	7.86519607843137	1.62857142857143	0	3	0	0	0	0	2	0	0	0	0	1	0	0	0	1	1	1	12	47	38	0	0
TS20	47	13	20737	32760	9.4	Total_cases	2	2.9256781205496	8.7039072039072	0.342857142857143	10.2494123931624	0.857142857142857	7.86519607843137	1.62857142857143	0	3	0	0	0	0	2	0	0	0	0	1	0	0	0	0.22915356	0.379422156	0.542612399	13	47	38	2	2
TS21	47	14	12670	45760	5.5	Total_cases	0	1.78754601858337	8.7039072039072	0.342857142857143	10.2494123931624	0.857142857142857	7.86519607843137	1.62857142857143	0	3	0	0	0	0	2	0	0	0	0	1	0	0	0	0.003928801	0.00408916	0.307168056	14	47	38	1	0
TS22	47	15	8506	45760	4.2	Total_cases	1	1.20006838469378	8.7039072039072	0.342857142857143	10.2494123931624	0.857142857142857	7.86519607843137	1.62857142857143	0	3	0	0	0	0	2	0	0	0	0	1	0	0	0	0	0	0.042022628	15	47	38	3	1
TS23	47	16	30225	31720	7.5	Total_cases	5	4.26429190305308	8.7039072039072	0.342857142857143	10.2494123931624	0.857142857142857	7.86519607843137	1.62857142857143	0	3	0	0	0	0	2	0	0	0	0	1	0	0	0	0.119771172	0.311398433	0.675440627	16	47	38	1	4
TS24	47	17	21840	21320	11.7	Total_cases	3	3.08129479446416	8.7039072039072	0.342857142857143	10.2494123931624	0.857142857142857	7.86519607843137	1.62857142857143	0	3	0	0	0	0	2	0	0	0	0	1	0	0	0	0.629774286	0.847904083	0.945092874	17	47	38	1	2
TS25	47	18	38827	26520	8.9	Total_cases	9	5.47790444068956	8.7039072039072	0.342857142857143	10.2494123931624	0.857142857142857	7.86519607843137	1.62857142857143	0	3	0	0	0	0	2	0	0	0	0	1	0	0	0	0.392246737	0.513543609	0.763414129	18	47	38	5	9
TS26	47	19	25450	37960	8.4	Total_cases	1	3.59061137908026	8.7039072039072	0.342857142857143	10.2494123931624	0.857142857142857	7.86519607843137	1.62857142857143	0	3	0	0	0	0	2	0	0	0	0	1	0	0	0	0.203658971	0.397497327	0.618342375	19	47	38	3	1
TS27	47	20	12327	24960	5.7	Total_cases	3	1.73915388879852	8.7039072039072	0.342857142857143	10.2494123931624	0.857142857142857	7.86519607843137	1.62857142857143	0	3	0	0	0	0	2	0	0	0	0	1	0	0	0	0.207004019	0.321659969	0.607397687	20	47	38	1	3
TS28	47	21	5277	32760	6.1	Total_cases	0	0.744505157069019	8.7039072039072	0.342857142857143	10.2494123931624	0.857142857142857	7.86519607843137	1.62857142857143	0	3	0	0	0	0	2	0	0	0	0	1	0	0	0	0.001316284	0.662091012	0.666603986	21	47	38	0	0
TS29	47	22	6266	26000	7.6	Total_cases	2	0.884038149364122	8.7039072039072	0.342857142857143	10.2494123931624	0.857142857142857	7.86519607843137	1.62857142857143	0	3	0	0	0	0	2	0	0	0	0	1	0	0	0	0.002222222	0.471111111	1	22	47	38	0	0
TS3	47	23	29653	23920	15.7	Total_cases	6	4.18359132510283	8.7039072039072	0.342857142857143	10.2494123931624	0.857142857142857	7.86519607843137	1.62857142857143	0	3	0	0	0	0	2	0	0	0	0	1	0	0	0	0.949201791	0.999829077	0.999829077	23	47	38	34	6
TS4	47	24	17229	21320	14	Total_cases	2	2.43075219843512	8.7039072039072	0.342857142857143	10.2494123931624	0.857142857142857	7.86519607843137	1.62857142857143	0	3	0	0	0	0	2	0	0	0	0	1	0	0	0	0.78881292	0.869209006	0.986148768	24	47	38	17	2
TS5	47	25	39717	28080	8.1	Total_cases	5	5.6034700252625	8.7039072039072	0.342857142857143	10.2494123931624	0.857142857142857	7.86519607843137	1.62857142857143	0	3	0	0	0	0	2	0	0	0	0	1	0	0	0	0.132657984	0.247949831	0.528575418	25	47	38	25	3
TS6	47	26	30350	28600	10.4	Total_cases	5	4.28192751886388	8.7039072039072	0.342857142857143	10.2494123931624	0.857142857142857	7.86519607843137	1.62857142857143	0	3	0	0	0	0	2	0	0	0	0	1	0	0	0	0.41023182	0.570719931	0.83904891	26	47	38	15	4
TS7	47	27	21787	40560	4.9	Total_cases	1	3.07381729336038	8.7039072039072	0.342857142857143	10.2494123931624	0.857142857142857	7.86519607843137	1.62857142857143	0	3	0	0	0	0	2	0	0	0	0	1	0	0	0	0.141399946	0.145570768	0.169326322	27	47	38	10	1
TS8	47	28	21011	44720	6.7	Total_cases	6	2.96433539040689	8.7039072039072	0.342857142857143	10.2494123931624	0.857142857142857	7.86519607843137	1.62857142857143	0	3	0	0	0	0	2	0	0	0	0	1	0	0	0	0.204410797	0.348866736	0.708878021	28	47	38	27	5
TS9	47	29	12737	40560	3.5	Total_cases	0	1.79699870865797	8.7039072039072	0.342857142857143	10.2494123931624	0.857142857142857	7.86519607843137	1.62857142857143	0	3	0	0	0	0	2	0	0	0	0	1	0	0	0	0	0	0.256624065	29	47	38	5	0
TS1	48	1	17202	21320	14.7	Total_cases	1	2.79812240860187	6.02467532467533	0.114285714285714	8.7039072039072	0.342857142857143	10.2494123931624	0.857142857142857	0	4	0	0	0	0	3	0	0	0	0	2	0	0	0	0.996704719	0.996704719	1	1	48	39	25	1
TS10	48	2	37073	25480	8.1	Total_cases	6	6.03039135298785	6.02467532467533	0.114285714285714	8.7039072039072	0.342857142857143	10.2494123931624	0.857142857142857	0	4	0	0	0	0	3	0	0	0	0	2	0	0	0	0.303342391	0.344402174	0.705298913	2	48	39	18	3
TS11	48	3	11945	33280	4.2	Total_cases	0	1.9430050093448	6.02467532467533	0.114285714285714	8.7039072039072	0.342857142857143	10.2494123931624	0.857142857142857	0	4	0	0	0	0	3	0	0	0	0	2	0	0	0	0	0	0.387159533	3	48	39	4	0
TS12	48	4	22514	31720	7.1	Total_cases	4	3.66218625202083	6.02467532467533	0.114285714285714	8.7039072039072	0.342857142857143	10.2494123931624	0.857142857142857	0	4	0	0	0	0	3	0	0	0	0	2	0	0	0	0.069538927	0.329687431	0.723267085	4	48	39	6	3
TS13	48	5	10369	24960	8.2	Total_cases	0	1.68664871845092	6.02467532467533	0.114285714285714	8.7039072039072	0.342857142857143	10.2494123931624	0.857142857142857	0	4	0	0	0	0	3	0	0	0	0	2	0	0	0	0.160100251	0.632781955	0.997092732	5	48	39	1	0
TS14	48	6	17627	26520	5.4	Total_cases	3	2.86725402258023	6.02467532467533	0.114285714285714	8.7039072039072	0.342857142857143	10.2494123931624	0.857142857142857	0	4	0	0	0	0	3	0	0	0	0	2	0	0	0	0.077273763	0.077273763	0.357362662	6	48	39	13	3
TS15	48	7	12802	43160	4.2	Total_cases	0	2.08240687564941	6.02467532467533	0.114285714285714	8.7039072039072	0.342857142857143	10.2494123931624	0.857142857142857	0	4	0	0	0	0	3	0	0	0	0	2	0	0	0	0	0	0.117601427	7	48	39	1	0
TS16	48	8	10449	40040	4.8	Total_cases	1	1.69966172814097	6.02467532467533	0.114285714285714	8.7039072039072	0.342857142857143	10.2494123931624	0.857142857142857	0	4	0	0	0	0	3	0	0	0	0	2	0	0	0	0	0	0.00105546	8	48	39	1	1
TS17	48	9	45119	29120	7.1	Total_cases	5	7.33917480256409	6.02467532467533	0.114285714285714	8.7039072039072	0.342857142857143	10.2494123931624	0.857142857142857	0	4	0	0	0	0	3	0	0	0	0	2	0	0	0	0.163224844	0.203724743	0.512107643	9	48	39	6	3
TS18	48	10	24877	22880	9.5	Total_cases	1	4.04655802574053	6.02467532467533	0.114285714285714	8.7039072039072	0.342857142857143	10.2494123931624	0.857142857142857	0	4	0	0	0	0	3	0	0	0	0	2	0	0	0	0.421719157	0.421719157	0.663742085	10	48	39	3	1
TS19	48	11	37115	27560	8.7	Total_cases	5	6.03722318307512	6.02467532467533	0.114285714285714	8.7039072039072	0.342857142857143	10.2494123931624	0.857142857142857	0	4	0	0	0	0	3	0	0	0	0	2	0	0	0	0.379701782	0.489147141	0.734138647	11	48	39	6	5
TS2	48	12	773	21320	17.4	Total_cases	0	0.125738206130057	6.02467532467533	0.114285714285714	8.7039072039072	0.342857142857143	10.2494123931624	0.857142857142857	0	4	0	0	0	0	3	0	0	0	0	2	0	0	0	1	1	1	12	48	39	0	0
TS20	48	13	20737	32760	9.4	Total_cases	3	3.37313477428072	6.02467532467533	0.114285714285714	8.7039072039072	0.342857142857143	10.2494123931624	0.857142857142857	0	4	0	0	0	0	3	0	0	0	0	2	0	0	0	0.22915356	0.379422156	0.542612399	13	48	39	2	3
TS21	48	14	12670	45760	5.5	Total_cases	3	2.06093540966083	6.02467532467533	0.114285714285714	8.7039072039072	0.342857142857143	10.2494123931624	0.857142857142857	0	4	0	0	0	0	3	0	0	0	0	2	0	0	0	0.003928801	0.00408916	0.307168056	14	48	39	1	2
TS22	48	15	8506	45760	4.2	Total_cases	0	1.383608255294	6.02467532467533	0.114285714285714	8.7039072039072	0.342857142857143	10.2494123931624	0.857142857142857	0	4	0	0	0	0	3	0	0	0	0	2	0	0	0	0	0	0.042022628	15	48	39	3	0
TS23	48	16	30225	31720	7.5	Total_cases	1	4.91647772352002	6.02467532467533	0.114285714285714	8.7039072039072	0.342857142857143	10.2494123931624	0.857142857142857	0	4	0	0	0	0	3	0	0	0	0	2	0	0	0	0.119771172	0.311398433	0.675440627	16	48	39	1	1
TS24	48	17	21840	21320	11.7	Total_cases	10	3.55255164538221	6.02467532467533	0.114285714285714	8.7039072039072	0.342857142857143	10.2494123931624	0.857142857142857	0	4	0	0	0	0	3	0	0	0	0	2	0	0	0	0.629774286	0.847904083	0.945092874	17	48	39	1	10
TS25	48	18	38827	26520	8.9	Total_cases	9	6.31570159044208	6.02467532467533	0.114285714285714	8.7039072039072	0.342857142857143	10.2494123931624	0.857142857142857	0	4	0	0	0	0	3	0	0	0	0	2	0	0	0	0.392246737	0.513543609	0.763414129	18	48	39	5	9
TS26	48	19	25450	37960	8.4	Total_cases	10	4.13976370764547	6.02467532467533	0.114285714285714	8.7039072039072	0.342857142857143	10.2494123931624	0.857142857142857	0	4	0	0	0	0	3	0	0	0	0	2	0	0	0	0.203658971	0.397497327	0.618342375	19	48	39	3	9
TS27	48	20	12327	24960	5.7	Total_cases	4	2.00514213061476	6.02467532467533	0.114285714285714	8.7039072039072	0.342857142857143	10.2494123931624	0.857142857142857	0	4	0	0	0	0	3	0	0	0	0	2	0	0	0	0.207004019	0.321659969	0.607397687	20	48	39	1	2
TS28	48	21	5277	32760	6.1	Total_cases	0	0.858370651679574	6.02467532467533	0.114285714285714	8.7039072039072	0.342857142857143	10.2494123931624	0.857142857142857	0	4	0	0	0	0	3	0	0	0	0	2	0	0	0	0.001316284	0.662091012	0.666603986	21	48	39	0	0
TS29	48	22	6266	26000	7.6	Total_cases	4	1.01924398397275	6.02467532467533	0.114285714285714	8.7039072039072	0.342857142857143	10.2494123931624	0.857142857142857	0	4	0	0	0	0	3	0	0	0	0	2	0	0	0	0.002222222	0.471111111	1	22	48	39	0	4
TS3	48	23	29653	23920	15.7	Total_cases	5	4.8234347042362	6.02467532467533	0.114285714285714	8.7039072039072	0.342857142857143	10.2494123931624	0.857142857142857	0	4	0	0	0	0	3	0	0	0	0	2	0	0	0	0.949201791	0.999829077	0.999829077	23	48	39	34	5
TS4	48	24	17229	21320	14	Total_cases	4	2.80251429937225	6.02467532467533	0.114285714285714	8.7039072039072	0.342857142857143	10.2494123931624	0.857142857142857	0	4	0	0	0	0	3	0	0	0	0	2	0	0	0	0.78881292	0.869209006	0.986148768	24	48	39	17	4
TS5	48	25	39717	28080	8.1	Total_cases	3	6.46047132324382	6.02467532467533	0.114285714285714	8.7039072039072	0.342857142857143	10.2494123931624	0.857142857142857	0	4	0	0	0	0	3	0	0	0	0	2	0	0	0	0.132657984	0.247949831	0.528575418	25	48	39	25	3
TS6	48	26	30350	28600	10.4	Total_cases	4	4.93681055116071	6.02467532467533	0.114285714285714	8.7039072039072	0.342857142857143	10.2494123931624	0.857142857142857	0	4	0	0	0	0	3	0	0	0	0	2	0	0	0	0.41023182	0.570719931	0.83904891	26	48	39	15	4
TS7	48	27	21787	40560	4.9	Total_cases	4	3.54393052646255	6.02467532467533	0.114285714285714	8.7039072039072	0.342857142857143	10.2494123931624	0.857142857142857	0	4	0	0	0	0	3	0	0	0	0	2	0	0	0	0.141399946	0.145570768	0.169326322	27	48	39	10	4
TS8	48	28	21011	44720	6.7	Total_cases	6	3.41770433246912	6.02467532467533	0.114285714285714	8.7039072039072	0.342857142857143	10.2494123931624	0.857142857142857	0	4	0	0	0	0	3	0	0	0	0	2	0	0	0	0.204410797	0.348866736	0.708878021	28	48	39	27	5
TS9	48	29	12737	40560	3.5	Total_cases	2	2.07183380527624	6.02467532467533	0.114285714285714	8.7039072039072	0.342857142857143	10.2494123931624	0.857142857142857	0	4	0	0	0	0	3	0	0	0	0	2	0	0	0	0	0	0.256624065	29	48	39	5	2
TS1	49	1	17202	21320	14.7	Total_cases	2	0.74235900636376	5.64300976800977	3.6	6.02467532467533	0.114285714285714	8.7039072039072	0.342857142857143	0	0	0	0	1	0	4	0	0	0	0	3	0	0	0	0.996704719	0.996704719	1	1	49	40	25	1
TS10	49	2	37073	25480	8.1	Total_cases	4	1.59989974671106	5.64300976800977	3.6	6.02467532467533	0.114285714285714	8.7039072039072	0.342857142857143	0	0	0	0	1	0	4	0	0	0	0	3	0	0	0	0.303342391	0.344402174	0.705298913	2	49	40	18	4
TS11	49	3	11945	33280	4.2	Total_cases	0	0.515491124928213	5.64300976800977	3.6	6.02467532467533	0.114285714285714	8.7039072039072	0.342857142857143	0	0	0	0	1	0	4	0	0	0	0	3	0	0	0	0	0	0.387159533	3	49	40	4	0
TS12	49	4	22514	31720	7.1	Total_cases	0	0.971600434209609	5.64300976800977	3.6	6.02467532467533	0.114285714285714	8.7039072039072	0.342857142857143	0	0	0	0	1	0	4	0	0	0	0	3	0	0	0	0.069538927	0.329687431	0.723267085	4	49	40	6	0
TS13	49	5	10369	24960	8.2	Total_cases	0	0.447478231425754	5.64300976800977	3.6	6.02467532467533	0.114285714285714	8.7039072039072	0.342857142857143	0	0	0	0	1	0	4	0	0	0	0	3	0	0	0	0.160100251	0.632781955	0.997092732	5	49	40	1	0
TS14	49	6	17627	26520	5.4	Total_cases	2	0.760700046806999	5.64300976800977	3.6	6.02467532467533	0.114285714285714	8.7039072039072	0.342857142857143	0	0	0	0	1	0	4	0	0	0	0	3	0	0	0	0.077273763	0.077273763	0.357362662	6	49	40	13	2
TS15	49	7	12802	43160	4.2	Total_cases	0	0.552475293539638	5.64300976800977	3.6	6.02467532467533	0.114285714285714	8.7039072039072	0.342857142857143	0	0	0	0	1	0	4	0	0	0	0	3	0	0	0	0	0	0.117601427	7	49	40	1	0
TS16	49	8	10449	40040	4.8	Total_cases	0	0.450930662568011	5.64300976800977	3.6	6.02467532467533	0.114285714285714	8.7039072039072	0.342857142857143	0	0	0	0	1	0	4	0	0	0	0	3	0	0	0	0	0	0.00105546	8	49	40	1	0
TS17	49	9	45119	29120	7.1	Total_cases	1	1.94712800884354	5.64300976800977	3.6	6.02467532467533	0.114285714285714	8.7039072039072	0.342857142857143	0	0	0	0	1	0	4	0	0	0	0	3	0	0	0	0.163224844	0.203724743	0.512107643	9	49	40	6	1
TS18	49	10	24877	22880	9.5	Total_cases	2	1.07357661907402	5.64300976800977	3.6	6.02467532467533	0.114285714285714	8.7039072039072	0.342857142857143	0	0	0	0	1	0	4	0	0	0	0	3	0	0	0	0.421719157	0.421719157	0.663742085	10	49	40	3	2
TS19	49	11	37115	27560	8.7	Total_cases	2	1.60171227306075	5.64300976800977	3.6	6.02467532467533	0.114285714285714	8.7039072039072	0.342857142857143	0	0	0	0	1	0	4	0	0	0	0	3	0	0	0	0.379701782	0.489147141	0.734138647	11	49	40	6	2
TS2	49	12	773	21320	17.4	Total_cases	0	0.033359115912056	5.64300976800977	3.6	6.02467532467533	0.114285714285714	8.7039072039072	0.342857142857143	0	0	0	0	1	0	4	0	0	0	0	3	0	0	0	1	1	1	12	49	40	0	0
TS20	49	13	20737	32760	9.4	Total_cases	0	0.894913307462231	5.64300976800977	3.6	6.02467532467533	0.114285714285714	8.7039072039072	0.342857142857143	0	0	0	0	1	0	4	0	0	0	0	3	0	0	0	0.22915356	0.379422156	0.542612399	13	49	40	2	0
TS21	49	14	12670	45760	5.5	Total_cases	0	0.546778782154915	5.64300976800977	3.6	6.02467532467533	0.114285714285714	8.7039072039072	0.342857142857143	0	0	0	0	1	0	4	0	0	0	0	3	0	0	0	0.003928801	0.00408916	0.307168056	14	49	40	1	0
TS22	49	15	8506	45760	4.2	Total_cases	0	0.36707974120045	5.64300976800977	3.6	6.02467532467533	0.114285714285714	8.7039072039072	0.342857142857143	0	0	0	0	1	0	4	0	0	0	0	3	0	0	0	0	0	0.042022628	15	49	40	3	0
TS23	49	16	30225	31720	7.5	Total_cases	0	1.30437164093388	5.64300976800977	3.6	6.02467532467533	0.114285714285714	8.7039072039072	0.342857142857143	0	0	0	0	1	0	4	0	0	0	0	3	0	0	0	0.119771172	0.311398433	0.675440627	16	49	40	1	0
TS24	49	17	21840	21320	11.7	Total_cases	0	0.942513701836096	5.64300976800977	3.6	6.02467532467533	0.114285714285714	8.7039072039072	0.342857142857143	0	0	0	0	1	0	4	0	0	0	0	3	0	0	0	0.629774286	0.847904083	0.945092874	17	49	40	1	0
TS25	49	18	38827	26520	8.9	Total_cases	0	1.67559429950504	5.64300976800977	3.6	6.02467532467533	0.114285714285714	8.7039072039072	0.342857142857143	0	0	0	0	1	0	4	0	0	0	0	3	0	0	0	0.392246737	0.513543609	0.763414129	18	49	40	5	0
TS26	49	19	25450	37960	8.4	Total_cases	2	1.09830465713043	5.64300976800977	3.6	6.02467532467533	0.114285714285714	8.7039072039072	0.342857142857143	0	0	0	0	1	0	4	0	0	0	0	3	0	0	0	0.203658971	0.397497327	0.618342375	19	49	40	3	2
TS27	49	20	12327	24960	5.7	Total_cases	0	0.531976483632489	5.64300976800977	3.6	6.02467532467533	0.114285714285714	8.7039072039072	0.342857142857143	0	0	0	0	1	0	4	0	0	0	0	3	0	0	0	0.207004019	0.321659969	0.607397687	20	49	40	1	0
TS28	49	21	5277	32760	6.1	Total_cases	0	0.227730989221112	5.64300976800977	3.6	6.02467532467533	0.114285714285714	8.7039072039072	0.342857142857143	0	0	0	0	1	0	4	0	0	0	0	3	0	0	0	0.001316284	0.662091012	0.666603986	21	49	40	0	0
TS29	49	22	6266	26000	7.6	Total_cases	0	0.270411669217261	5.64300976800977	3.6	6.02467532467533	0.114285714285714	8.7039072039072	0.342857142857143	0	0	0	0	1	0	4	0	0	0	0	3	0	0	0	0.002222222	0.471111111	1	22	49	40	0	0
TS3	49	23	29653	23920	15.7	Total_cases	1	1.27968675826675	5.64300976800977	3.6	6.02467532467533	0.114285714285714	8.7039072039072	0.342857142857143	0	0	0	0	1	0	4	0	0	0	0	3	0	0	0	0.949201791	0.999829077	0.999829077	23	49	40	34	1
TS4	49	24	17229	21320	14	Total_cases	3	0.743524201874272	5.64300976800977	3.6	6.02467532467533	0.114285714285714	8.7039072039072	0.342857142857143	0	0	0	0	1	0	4	0	0	0	0	3	0	0	0	0.78881292	0.869209006	0.986148768	24	49	40	17	3
TS5	49	25	39717	28080	8.1	Total_cases	2	1.71400259596265	5.64300976800977	3.6	6.02467532467533	0.114285714285714	8.7039072039072	0.342857142857143	0	0	0	0	1	0	4	0	0	0	0	3	0	0	0	0.132657984	0.247949831	0.528575418	25	49	40	25	2
TS6	49	26	30350	28600	10.4	Total_cases	2	1.30976606459366	5.64300976800977	3.6	6.02467532467533	0.114285714285714	8.7039072039072	0.342857142857143	0	0	0	0	1	0	4	0	0	0	0	3	0	0	0	0.41023182	0.570719931	0.83904891	26	49	40	15	2
TS7	49	27	21787	40560	4.9	Total_cases	1	0.940226466204351	5.64300976800977	3.6	6.02467532467533	0.114285714285714	8.7039072039072	0.342857142857143	0	0	0	0	1	0	4	0	0	0	0	3	0	0	0	0.141399946	0.145570768	0.169326322	27	49	40	10	0
TS8	49	28	21011	44720	6.7	Total_cases	1	0.90673788412446	5.64300976800977	3.6	6.02467532467533	0.114285714285714	8.7039072039072	0.342857142857143	0	0	0	0	1	0	4	0	0	0	0	3	0	0	0	0.204410797	0.348866736	0.708878021	28	49	40	27	1
TS9	49	29	12737	40560	3.5	Total_cases	1	0.549670193236555	5.64300976800977	3.6	6.02467532467533	0.114285714285714	8.7039072039072	0.342857142857143	0	0	0	0	1	0	4	0	0	0	0	3	0	0	0	0	0	0.256624065	29	49	40	5	1
TS1	50	1	17202	21320	14.7	Total_cases	7	4.45415403818256	4.97985347985348	2.54285714285714	5.64300976800977	3.6	6.02467532467533	0.114285714285714	0	0	0	0	2	0	0	0	0	1	0	4	0	0	0	0.996704719	0.996704719	1	1	50	41	25	7
TS10	50	2	37073	25480	8.1	Total_cases	5	9.59939848026637	4.97985347985348	2.54285714285714	5.64300976800977	3.6	6.02467532467533	0.114285714285714	0	0	0	0	2	0	0	0	0	1	0	4	0	0	0	0.303342391	0.344402174	0.705298913	2	50	41	18	4
TS11	50	3	11945	33280	4.2	Total_cases	3	3.09294674956928	4.97985347985348	2.54285714285714	5.64300976800977	3.6	6.02467532467533	0.114285714285714	0	0	0	0	2	0	0	0	0	1	0	4	0	0	0	0	0	0.387159533	3	50	41	4	3
TS12	50	4	22514	31720	7.1	Total_cases	3	5.82960260525766	4.97985347985348	2.54285714285714	5.64300976800977	3.6	6.02467532467533	0.114285714285714	0	0	0	0	2	0	0	0	0	1	0	4	0	0	0	0.069538927	0.329687431	0.723267085	4	50	41	6	2
TS13	50	5	10369	24960	8.2	Total_cases	0	2.68486938855453	4.97985347985348	2.54285714285714	5.64300976800977	3.6	6.02467532467533	0.114285714285714	0	0	0	0	2	0	0	0	0	1	0	4	0	0	0	0.160100251	0.632781955	0.997092732	5	50	41	1	0
TS14	50	6	17627	26520	5.4	Total_cases	1	4.564200280842	4.97985347985348	2.54285714285714	5.64300976800977	3.6	6.02467532467533	0.114285714285714	0	0	0	0	2	0	0	0	0	1	0	4	0	0	0	0.077273763	0.077273763	0.357362662	6	50	41	13	1
TS15	50	7	12802	43160	4.2	Total_cases	1	3.31485176123783	4.97985347985348	2.54285714285714	5.64300976800977	3.6	6.02467532467533	0.114285714285714	0	0	0	0	2	0	0	0	0	1	0	4	0	0	0	0	0	0.117601427	7	50	41	1	1
TS16	50	8	10449	40040	4.8	Total_cases	3	2.70558397540807	4.97985347985348	2.54285714285714	5.64300976800977	3.6	6.02467532467533	0.114285714285714	0	0	0	0	2	0	0	0	0	1	0	4	0	0	0	0	0	0.00105546	8	50	41	1	3
TS17	50	9	45119	29120	7.1	Total_cases	12	11.6827680530612	4.97985347985348	2.54285714285714	5.64300976800977	3.6	6.02467532467533	0.114285714285714	0	0	0	0	2	0	0	0	0	1	0	4	0	0	0	0.163224844	0.203724743	0.512107643	9	50	41	6	11
TS18	50	10	24877	22880	9.5	Total_cases	6	6.44145971444411	4.97985347985348	2.54285714285714	5.64300976800977	3.6	6.02467532467533	0.114285714285714	0	0	0	0	2	0	0	0	0	1	0	4	0	0	0	0.421719157	0.421719157	0.663742085	10	50	41	3	6
TS19	50	11	37115	27560	8.7	Total_cases	15	9.61027363836448	4.97985347985348	2.54285714285714	5.64300976800977	3.6	6.02467532467533	0.114285714285714	0	0	0	0	2	0	0	0	0	1	0	4	0	0	0	0.379701782	0.489147141	0.734138647	11	50	41	6	14
TS2	50	12	773	21320	17.4	Total_cases	0	0.200154695472336	4.97985347985348	2.54285714285714	5.64300976800977	3.6	6.02467532467533	0.114285714285714	0	0	0	0	2	0	0	0	0	1	0	4	0	0	0	1	1	1	12	50	41	0	0
TS20	50	13	20737	32760	9.4	Total_cases	6	5.36947984477338	4.97985347985348	2.54285714285714	5.64300976800977	3.6	6.02467532467533	0.114285714285714	0	0	0	0	2	0	0	0	0	1	0	4	0	0	0	0.22915356	0.379422156	0.542612399	13	50	41	2	6
TS21	50	14	12670	45760	5.5	Total_cases	0	3.28067269292949	4.97985347985348	2.54285714285714	5.64300976800977	3.6	6.02467532467533	0.114285714285714	0	0	0	0	2	0	0	0	0	1	0	4	0	0	0	0.003928801	0.00408916	0.307168056	14	50	41	1	0
TS22	50	15	8506	45760	4.2	Total_cases	1	2.2024784472027	4.97985347985348	2.54285714285714	5.64300976800977	3.6	6.02467532467533	0.114285714285714	0	0	0	0	2	0	0	0	0	1	0	4	0	0	0	0	0	0.042022628	15	50	41	3	1
TS23	50	16	30225	31720	7.5	Total_cases	7	7.8262298456033	4.97985347985348	2.54285714285714	5.64300976800977	3.6	6.02467532467533	0.114285714285714	0	0	0	0	2	0	0	0	0	1	0	4	0	0	0	0.119771172	0.311398433	0.675440627	16	50	41	1	6
TS24	50	17	21840	21320	11.7	Total_cases	7	5.65508221101658	4.97985347985348	2.54285714285714	5.64300976800977	3.6	6.02467532467533	0.114285714285714	0	0	0	0	2	0	0	0	0	1	0	4	0	0	0	0.629774286	0.847904083	0.945092874	17	50	41	1	6
TS25	50	18	38827	26520	8.9	Total_cases	14	10.0535657970302	4.97985347985348	2.54285714285714	5.64300976800977	3.6	6.02467532467533	0.114285714285714	0	0	0	0	2	0	0	0	0	1	0	4	0	0	0	0.392246737	0.513543609	0.763414129	18	50	41	5	11
TS26	50	19	25450	37960	8.4	Total_cases	12	6.58982794278259	4.97985347985348	2.54285714285714	5.64300976800977	3.6	6.02467532467533	0.114285714285714	0	0	0	0	2	0	0	0	0	1	0	4	0	0	0	0.203658971	0.397497327	0.618342375	19	50	41	3	9
TS27	50	20	12327	24960	5.7	Total_cases	4	3.19185890179493	4.97985347985348	2.54285714285714	5.64300976800977	3.6	6.02467532467533	0.114285714285714	0	0	0	0	2	0	0	0	0	1	0	4	0	0	0	0.207004019	0.321659969	0.607397687	20	50	41	1	3
TS28	50	21	5277	32760	6.1	Total_cases	4	1.36638593532667	4.97985347985348	2.54285714285714	5.64300976800977	3.6	6.02467532467533	0.114285714285714	0	0	0	0	2	0	0	0	0	1	0	4	0	0	0	0.001316284	0.662091012	0.666603986	21	50	41	0	4
TS29	50	22	6266	26000	7.6	Total_cases	3	1.62247001530357	4.97985347985348	2.54285714285714	5.64300976800977	3.6	6.02467532467533	0.114285714285714	0	0	0	0	2	0	0	0	0	1	0	4	0	0	0	0.002222222	0.471111111	1	22	50	41	0	3
TS3	50	23	29653	23920	15.7	Total_cases	6	7.67812054960048	4.97985347985348	2.54285714285714	5.64300976800977	3.6	6.02467532467533	0.114285714285714	0	0	0	0	2	0	0	0	0	1	0	4	0	0	0	0.949201791	0.999829077	0.999829077	23	50	41	34	6
TS4	50	24	17229	21320	14	Total_cases	6	4.46114521124563	4.97985347985348	2.54285714285714	5.64300976800977	3.6	6.02467532467533	0.114285714285714	0	0	0	0	2	0	0	0	0	1	0	4	0	0	0	0.78881292	0.869209006	0.986148768	24	50	41	17	6
TS5	50	25	39717	28080	8.1	Total_cases	15	10.2840155757759	4.97985347985348	2.54285714285714	5.64300976800977	3.6	6.02467532467533	0.114285714285714	0	0	0	0	2	0	0	0	0	1	0	4	0	0	0	0.132657984	0.247949831	0.528575418	25	50	41	25	15
TS6	50	26	30350	28600	10.4	Total_cases	6	7.85859638756195	4.97985347985348	2.54285714285714	5.64300976800977	3.6	6.02467532467533	0.114285714285714	0	0	0	0	2	0	0	0	0	1	0	4	0	0	0	0.41023182	0.570719931	0.83904891	26	50	41	15	6
TS7	50	27	21787	40560	4.9	Total_cases	4	5.64135879722611	4.97985347985348	2.54285714285714	5.64300976800977	3.6	6.02467532467533	0.114285714285714	0	0	0	0	2	0	0	0	0	1	0	4	0	0	0	0.141399946	0.145570768	0.169326322	27	50	41	10	4
TS8	50	28	21011	44720	6.7	Total_cases	5	5.44042730474676	4.97985347985348	2.54285714285714	5.64300976800977	3.6	6.02467532467533	0.114285714285714	0	0	0	0	2	0	0	0	0	1	0	4	0	0	0	0.204410797	0.348866736	0.708878021	28	50	41	27	4
TS9	50	29	12737	40560	3.5	Total_cases	0	3.29802115941933	4.97985347985348	2.54285714285714	5.64300976800977	3.6	6.02467532467533	0.114285714285714	0	0	0	0	2	0	0	0	0	1	0	4	0	0	0	0	0	0.256624065	29	50	41	5	0
TS1	51	1	17202	21320	14.7	Total_cases	4	4.85388581083997	8.29076923076922	1.37142857142857	4.97985347985348	2.54285714285714	5.64300976800977	3.6	0	0	0	0	3	0	0	0	0	2	0	0	0	0	1	0.996704719	0.996704719	1	1	51	42	25	3
TS10	51	2	37073	25480	8.1	Total_cases	15	10.4608829592646	8.29076923076922	1.37142857142857	4.97985347985348	2.54285714285714	5.64300976800977	3.6	0	0	0	0	3	0	0	0	0	2	0	0	0	0	1	0.303342391	0.344402174	0.705298913	2	51	42	18	14
TS11	51	3	11945	33280	4.2	Total_cases	2	3.37051889376139	8.29076923076922	1.37142857142857	4.97985347985348	2.54285714285714	5.64300976800977	3.6	0	0	0	0	3	0	0	0	0	2	0	0	0	0	1	0	0	0.387159533	3	51	42	4	2
TS12	51	4	22514	31720	7.1	Total_cases	1	6.35277206983206	8.29076923076922	1.37142857142857	4.97985347985348	2.54285714285714	5.64300976800977	3.6	0	0	0	0	3	0	0	0	0	2	0	0	0	0	1	0.069538927	0.329687431	0.723267085	4	51	42	6	0
TS13	51	5	10369	24960	8.2	Total_cases	2	2.92581920547609	8.29076923076922	1.37142857142857	4.97985347985348	2.54285714285714	5.64300976800977	3.6	0	0	0	0	3	0	0	0	0	2	0	0	0	0	1	0.160100251	0.632781955	0.997092732	5	51	42	1	2
TS14	51	6	17627	26520	5.4	Total_cases	5	4.97380799835346	8.29076923076922	1.37142857142857	4.97985347985348	2.54285714285714	5.64300976800977	3.6	0	0	0	0	3	0	0	0	0	2	0	0	0	0	1	0.077273763	0.077273763	0.357362662	6	51	42	13	4
TS15	51	7	12802	43160	4.2	Total_cases	2	3.61233845775917	8.29076923076922	1.37142857142857	4.97985347985348	2.54285714285714	5.64300976800977	3.6	0	0	0	0	3	0	0	0	0	2	0	0	0	0	1	0	0	0.117601427	7	51	42	1	2
TS16	51	8	10449	40040	4.8	Total_cases	2	2.94839279371392	8.29076923076922	1.37142857142857	4.97985347985348	2.54285714285714	5.64300976800977	3.6	0	0	0	0	3	0	0	0	0	2	0	0	0	0	1	0	0	0.00105546	8	51	42	1	1
TS17	51	9	45119	29120	7.1	Total_cases	19	12.7312215962847	8.29076923076922	1.37142857142857	4.97985347985348	2.54285714285714	5.64300976800977	3.6	0	0	0	0	3	0	0	0	0	2	0	0	0	0	1	0.163224844	0.203724743	0.512107643	9	51	42	6	18
TS18	51	10	24877	22880	9.5	Total_cases	8	7.01953943240704	8.29076923076922	1.37142857142857	4.97985347985348	2.54285714285714	5.64300976800977	3.6	0	0	0	0	3	0	0	0	0	2	0	0	0	0	1	0.421719157	0.421719157	0.663742085	10	51	42	3	8
TS19	51	11	37115	27560	8.7	Total_cases	9	10.4727340930895	8.29076923076922	1.37142857142857	4.97985347985348	2.54285714285714	5.64300976800977	3.6	0	0	0	0	3	0	0	0	0	2	0	0	0	0	1	0.379701782	0.489147141	0.734138647	11	51	42	6	8
TS2	51	12	773	21320	17.4	Total_cases	1	0.218117296348058	8.29076923076922	1.37142857142857	4.97985347985348	2.54285714285714	5.64300976800977	3.6	0	0	0	0	3	0	0	0	0	2	0	0	0	0	1	1	1	1	12	51	42	0	1
TS20	51	13	20737	32760	9.4	Total_cases	4	5.8513562410992	8.29076923076922	1.37142857142857	4.97985347985348	2.54285714285714	5.64300976800977	3.6	0	0	0	0	3	0	0	0	0	2	0	0	0	0	1	0.22915356	0.379422156	0.542612399	13	51	42	2	4
TS21	51	14	12670	45760	5.5	Total_cases	5	3.57509203716675	8.29076923076922	1.37142857142857	4.97985347985348	2.54285714285714	5.64300976800977	3.6	0	0	0	0	3	0	0	0	0	2	0	0	0	0	1	0.003928801	0.00408916	0.307168056	14	51	42	1	5
TS22	51	15	8506	45760	4.2	Total_cases	1	2.40013676938756	8.29076923076922	1.37142857142857	4.97985347985348	2.54285714285714	5.64300976800977	3.6	0	0	0	0	3	0	0	0	0	2	0	0	0	0	1	0	0	0.042022628	15	51	42	3	0
TS23	51	16	30225	31720	7.5	Total_cases	9	8.52858380610616	8.29076923076922	1.37142857142857	4.97985347985348	2.54285714285714	5.64300976800977	3.6	0	0	0	0	3	0	0	0	0	2	0	0	0	0	1	0.119771172	0.311398433	0.675440627	16	51	42	1	9
TS24	51	17	21840	21320	11.7	Total_cases	7	6.16258958892832	8.29076923076922	1.37142857142857	4.97985347985348	2.54285714285714	5.64300976800977	3.6	0	0	0	0	3	0	0	0	0	2	0	0	0	0	1	0.629774286	0.847904083	0.945092874	17	51	42	1	7
TS25	51	18	38827	26520	8.9	Total_cases	7	10.9558088813791	8.29076923076922	1.37142857142857	4.97985347985348	2.54285714285714	5.64300976800977	3.6	0	0	0	0	3	0	0	0	0	2	0	0	0	0	1	0.392246737	0.513543609	0.763414129	18	51	42	5	7
TS26	51	19	25450	37960	8.4	Total_cases	6	7.18122275816052	8.29076923076922	1.37142857142857	4.97985347985348	2.54285714285714	5.64300976800977	3.6	0	0	0	0	3	0	0	0	0	2	0	0	0	0	1	0.203658971	0.397497327	0.618342375	19	51	42	3	6
TS27	51	20	12327	24960	5.7	Total_cases	1	3.47830777759704	8.29076923076922	1.37142857142857	4.97985347985348	2.54285714285714	5.64300976800977	3.6	0	0	0	0	3	0	0	0	0	2	0	0	0	0	1	0.207004019	0.321659969	0.607397687	20	51	42	1	1
TS28	51	21	5277	32760	6.1	Total_cases	0	1.48901031413804	8.29076923076922	1.37142857142857	4.97985347985348	2.54285714285714	5.64300976800977	3.6	0	0	0	0	3	0	0	0	0	2	0	0	0	0	1	0.001316284	0.662091012	0.666603986	21	51	42	0	0
TS29	51	22	6266	26000	7.6	Total_cases	1	1.76807629872824	8.29076923076922	1.37142857142857	4.97985347985348	2.54285714285714	5.64300976800977	3.6	0	0	0	0	3	0	0	0	0	2	0	0	0	0	1	0.002222222	0.471111111	1	22	51	42	0	1
TS3	51	23	29653	23920	15.7	Total_cases	11	8.36718265020565	8.29076923076922	1.37142857142857	4.97985347985348	2.54285714285714	5.64300976800977	3.6	0	0	0	0	3	0	0	0	0	2	0	0	0	0	1	0.949201791	0.999829077	0.999829077	23	51	42	34	9
TS4	51	24	17229	21320	14	Total_cases	17	4.86150439687024	8.29076923076922	1.37142857142857	4.97985347985348	2.54285714285714	5.64300976800977	3.6	0	0	0	0	3	0	0	0	0	2	0	0	0	0	1	0.78881292	0.869209006	0.986148768	24	51	42	17	16
TS5	51	25	39717	28080	8.1	Total_cases	14	11.206940050525	8.29076923076922	1.37142857142857	4.97985347985348	2.54285714285714	5.64300976800977	3.6	0	0	0	0	3	0	0	0	0	2	0	0	0	0	1	0.132657984	0.247949831	0.528575418	25	51	42	25	13
TS6	51	26	30350	28600	10.4	Total_cases	2	8.56385503772777	8.29076923076922	1.37142857142857	4.97985347985348	2.54285714285714	5.64300976800977	3.6	0	0	0	0	3	0	0	0	0	2	0	0	0	0	1	0.41023182	0.570719931	0.83904891	26	51	42	15	2
TS7	51	27	21787	40560	4.9	Total_cases	6	6.14763458672075	8.29076923076922	1.37142857142857	4.97985347985348	2.54285714285714	5.64300976800977	3.6	0	0	0	0	3	0	0	0	0	2	0	0	0	0	1	0.141399946	0.145570768	0.169326322	27	51	42	10	5
TS8	51	28	21011	44720	6.7	Total_cases	7	5.92867078081378	8.29076923076922	1.37142857142857	4.97985347985348	2.54285714285714	5.64300976800977	3.6	0	0	0	0	3	0	0	0	0	2	0	0	0	0	1	0.204410797	0.348866736	0.708878021	28	51	42	27	6
TS9	51	29	12737	40560	3.5	Total_cases	2	3.59399741731593	8.29076923076922	1.37142857142857	4.97985347985348	2.54285714285714	5.64300976800977	3.6	0	0	0	0	3	0	0	0	0	2	0	0	0	0	1	0	0	0.256624065	29	51	42	5	2
TS1	52	1	17202	21320	14.7	Total_cases	1	4.16863134342727	5.06730769230769	2.34285714285714	8.29076923076922	1.37142857142857	4.97985347985348	2.54285714285714	0	0	0	0	4	0	0	0	0	3	0	0	0	0	2	0.996704719	0.996704719	1	1	52	43	25	1
TS10	52	2	37073	25480	8.1	Total_cases	6	8.98405242383904	5.06730769230769	2.34285714285714	8.29076923076922	1.37142857142857	4.97985347985348	2.54285714285714	0	0	0	0	4	0	0	0	0	3	0	0	0	0	2	0.303342391	0.344402174	0.705298913	2	52	43	18	4
TS11	52	3	11945	33280	4.2	Total_cases	1	2.89468093228919	5.06730769230769	2.34285714285714	8.29076923076922	1.37142857142857	4.97985347985348	2.54285714285714	0	0	0	0	4	0	0	0	0	3	0	0	0	0	2	0	0	0.387159533	3	52	43	4	1
TS12	52	4	22514	31720	7.1	Total_cases	3	5.45591013056165	5.06730769230769	2.34285714285714	8.29076923076922	1.37142857142857	4.97985347985348	2.54285714285714	0	0	0	0	4	0	0	0	0	3	0	0	0	0	2	0.069538927	0.329687431	0.723267085	4	52	43	6	3
TS13	52	5	10369	24960	8.2	Total_cases	0	2.5127623764677	5.06730769230769	2.34285714285714	8.29076923076922	1.37142857142857	4.97985347985348	2.54285714285714	0	0	0	0	4	0	0	0	0	3	0	0	0	0	2	0.160100251	0.632781955	0.997092732	5	52	43	1	0
TS14	52	6	17627	26520	5.4	Total_cases	0	4.27162333976238	5.06730769230769	2.34285714285714	8.29076923076922	1.37142857142857	4.97985347985348	2.54285714285714	0	0	0	0	4	0	0	0	0	3	0	0	0	0	2	0.077273763	0.077273763	0.357362662	6	52	43	13	0
TS15	52	7	12802	43160	4.2	Total_cases	1	3.10236126372258	5.06730769230769	2.34285714285714	8.29076923076922	1.37142857142857	4.97985347985348	2.54285714285714	0	0	0	0	4	0	0	0	0	3	0	0	0	0	2	0	0	0.117601427	7	52	43	1	1
TS16	52	8	10449	40040	4.8	Total_cases	0	2.5321491051896	5.06730769230769	2.34285714285714	8.29076923076922	1.37142857142857	4.97985347985348	2.54285714285714	0	0	0	0	4	0	0	0	0	3	0	0	0	0	2	0	0	0.00105546	8	52	43	1	0
TS17	52	9	45119	29120	7.1	Total_cases	10	10.9338726650445	5.06730769230769	2.34285714285714	8.29076923076922	1.37142857142857	4.97985347985348	2.54285714285714	0	0	0	0	4	0	0	0	0	3	0	0	0	0	2	0.163224844	0.203724743	0.512107643	9	52	43	6	9
TS18	52	10	24877	22880	9.5	Total_cases	8	6.02854563018487	5.06730769230769	2.34285714285714	8.29076923076922	1.37142857142857	4.97985347985348	2.54285714285714	0	0	0	0	4	0	0	0	0	3	0	0	0	0	2	0.421719157	0.421719157	0.663742085	10	52	43	3	8
TS19	52	11	37115	27560	8.7	Total_cases	11	8.99423045641804	5.06730769230769	2.34285714285714	8.29076923076922	1.37142857142857	4.97985347985348	2.54285714285714	0	0	0	0	4	0	0	0	0	3	0	0	0	0	2	0.379701782	0.489147141	0.734138647	11	52	43	6	10
TS2	52	12	773	21320	17.4	Total_cases	0	0.187324266275391	5.06730769230769	2.34285714285714	8.29076923076922	1.37142857142857	4.97985347985348	2.54285714285714	0	0	0	0	4	0	0	0	0	3	0	0	0	0	2	1	1	1	12	52	43	0	0
TS20	52	13	20737	32760	9.4	Total_cases	4	5.02528241882637	5.06730769230769	2.34285714285714	8.29076923076922	1.37142857142857	4.97985347985348	2.54285714285714	0	0	0	0	4	0	0	0	0	3	0	0	0	0	2	0.22915356	0.379422156	0.542612399	13	52	43	2	4
TS21	52	14	12670	45760	5.5	Total_cases	0	3.07037316133144	5.06730769230769	2.34285714285714	8.29076923076922	1.37142857142857	4.97985347985348	2.54285714285714	0	0	0	0	4	0	0	0	0	3	0	0	0	0	2	0.003928801	0.00408916	0.307168056	14	52	43	1	0
TS22	52	15	8506	45760	4.2	Total_cases	5	2.06129393135637	5.06730769230769	2.34285714285714	8.29076923076922	1.37142857142857	4.97985347985348	2.54285714285714	0	0	0	0	4	0	0	0	0	3	0	0	0	0	2	0	0	0.042022628	15	52	43	3	5
TS23	52	16	30225	31720	7.5	Total_cases	6	7.32454844524411	5.06730769230769	2.34285714285714	8.29076923076922	1.37142857142857	4.97985347985348	2.54285714285714	0	0	0	0	4	0	0	0	0	3	0	0	0	0	2	0.119771172	0.311398433	0.675440627	16	52	43	1	5
TS24	52	17	21840	21320	11.7	Total_cases	6	5.29257694107961	5.06730769230769	2.34285714285714	8.29076923076922	1.37142857142857	4.97985347985348	2.54285714285714	0	0	0	0	4	0	0	0	0	3	0	0	0	0	2	0.629774286	0.847904083	0.945092874	17	52	43	1	4
TS25	52	18	38827	26520	8.9	Total_cases	7	9.40910645106677	5.06730769230769	2.34285714285714	8.29076923076922	1.37142857142857	4.97985347985348	2.54285714285714	0	0	0	0	4	0	0	0	0	3	0	0	0	0	2	0.392246737	0.513543609	0.763414129	18	52	43	5	6
TS26	52	19	25450	37960	8.4	Total_cases	12	6.1674030746555	5.06730769230769	2.34285714285714	8.29076923076922	1.37142857142857	4.97985347985348	2.54285714285714	0	0	0	0	4	0	0	0	0	3	0	0	0	0	2	0.203658971	0.397497327	0.618342375	19	52	43	3	12
TS27	52	20	12327	24960	5.7	Total_cases	3	2.98725256193628	5.06730769230769	2.34285714285714	8.29076923076922	1.37142857142857	4.97985347985348	2.54285714285714	0	0	0	0	4	0	0	0	0	3	0	0	0	0	2	0.207004019	0.321659969	0.607397687	20	52	43	1	3
TS28	52	21	5277	32760	6.1	Total_cases	0	1.27879709331855	5.06730769230769	2.34285714285714	8.29076923076922	1.37142857142857	4.97985347985348	2.54285714285714	0	0	0	0	4	0	0	0	0	3	0	0	0	0	2	0.001316284	0.662091012	0.666603986	21	52	43	0	0
TS29	52	22	6266	26000	7.6	Total_cases	3	1.51846552714308	5.06730769230769	2.34285714285714	8.29076923076922	1.37142857142857	4.97985347985348	2.54285714285714	0	0	0	0	4	0	0	0	0	3	0	0	0	0	2	0.002222222	0.471111111	1	22	52	43	0	3
TS3	52	23	29653	23920	15.7	Total_cases	8	7.1859333348825	5.06730769230769	2.34285714285714	8.29076923076922	1.37142857142857	4.97985347985348	2.54285714285714	0	0	0	0	4	0	0	0	0	3	0	0	0	0	2	0.949201791	0.999829077	0.999829077	23	52	43	34	8
TS4	52	24	17229	21320	14	Total_cases	24	4.17517436437091	5.06730769230769	2.34285714285714	8.29076923076922	1.37142857142857	4.97985347985348	2.54285714285714	0	0	0	0	4	0	0	0	0	3	0	0	0	0	2	0.78881292	0.869209006	0.986148768	24	52	43	17	23
TS5	52	25	39717	28080	8.1	Total_cases	10	9.62478380809794	5.06730769230769	2.34285714285714	8.29076923076922	1.37142857142857	4.97985347985348	2.54285714285714	0	0	0	0	4	0	0	0	0	3	0	0	0	0	2	0.132657984	0.247949831	0.528575418	25	52	43	25	9
TS6	52	26	30350	28600	10.4	Total_cases	3	7.35484020887208	5.06730769230769	2.34285714285714	8.29076923076922	1.37142857142857	4.97985347985348	2.54285714285714	0	0	0	0	4	0	0	0	0	3	0	0	0	0	2	0.41023182	0.570719931	0.83904891	26	52	43	15	3
TS7	52	27	21787	40560	4.9	Total_cases	5	5.27973323330135	5.06730769230769	2.34285714285714	8.29076923076922	1.37142857142857	4.97985347985348	2.54285714285714	0	0	0	0	4	0	0	0	0	3	0	0	0	0	2	0.141399946	0.145570768	0.169326322	27	52	43	10	4
TS8	52	28	21011	44720	6.7	Total_cases	3	5.09168196469889	5.06730769230769	2.34285714285714	8.29076923076922	1.37142857142857	4.97985347985348	2.54285714285714	0	0	0	0	4	0	0	0	0	3	0	0	0	0	2	0.204410797	0.348866736	0.708878021	28	52	43	27	2
TS9	52	29	12737	40560	3.5	Total_cases	6	3.08660954663604	5.06730769230769	2.34285714285714	8.29076923076922	1.37142857142857	4.97985347985348	2.54285714285714	0	0	0	0	4	0	0	0	0	3	0	0	0	0	2	0	0	0.256624065	29	52	43	5	6
TS1	53	1	17202	21320	14.7	Total_cases	3	5.22506531402185	1.70482295482296	3.64	5.06730769230769	2.34285714285714	8.29076923076922	1.37142857142857	0	0	0	0	5	0	0	0	0	4	0	0	0	0	3	0.996704719	0.996704719	1	1	53	44	25	3
TS10	53	2	37073	25480	8.1	Total_cases	5	11.2608328326202	1.70482295482296	3.64	5.06730769230769	2.34285714285714	8.29076923076922	1.37142857142857	0	0	0	0	5	0	0	0	0	4	0	0	0	0	3	0.303342391	0.344402174	0.705298913	2	53	44	18	5
TS11	53	3	11945	33280	4.2	Total_cases	1	3.6282644562255	1.70482295482296	3.64	5.06730769230769	2.34285714285714	8.29076923076922	1.37142857142857	0	0	0	0	5	0	0	0	0	4	0	0	0	0	3	0	0	0.387159533	3	53	44	4	1
TS12	53	4	22514	31720	7.1	Total_cases	1	6.83857228693686	1.70482295482296	3.64	5.06730769230769	2.34285714285714	8.29076923076922	1.37142857142857	0	0	0	0	5	0	0	0	0	4	0	0	0	0	3	0.069538927	0.329687431	0.723267085	4	53	44	6	1
TS13	53	5	10369	24960	8.2	Total_cases	0	3.14955832118896	1.70482295482296	3.64	5.06730769230769	2.34285714285714	8.29076923076922	1.37142857142857	0	0	0	0	5	0	0	0	0	4	0	0	0	0	3	0.160100251	0.632781955	0.997092732	5	53	44	1	0
TS14	53	6	17627	26520	5.4	Total_cases	2	5.35415802175696	1.70482295482296	3.64	5.06730769230769	2.34285714285714	8.29076923076922	1.37142857142857	0	0	0	0	5	0	0	0	0	4	0	0	0	0	3	0.077273763	0.077273763	0.357362662	6	53	44	13	2
TS15	53	7	12802	43160	4.2	Total_cases	2	3.88857610452899	1.70482295482296	3.64	5.06730769230769	2.34285714285714	8.29076923076922	1.37142857142857	0	0	0	0	5	0	0	0	0	4	0	0	0	0	3	0	0	0.117601427	7	53	44	1	2
TS16	53	8	10449	40040	4.8	Total_cases	2	3.17385812499792	1.70482295482296	3.64	5.06730769230769	2.34285714285714	8.29076923076922	1.37142857142857	0	0	0	0	5	0	0	0	0	4	0	0	0	0	3	0	0	0.00105546	8	53	44	1	1
TS17	53	9	45119	29120	7.1	Total_cases	10	13.7047856007064	1.70482295482296	3.64	5.06730769230769	2.34285714285714	8.29076923076922	1.37142857142857	0	0	0	0	5	0	0	0	0	4	0	0	0	0	3	0.163224844	0.203724743	0.512107643	9	53	44	6	9
TS18	53	10	24877	22880	9.5	Total_cases	13	7.55632774194405	1.70482295482296	3.64	5.06730769230769	2.34285714285714	8.29076923076922	1.37142857142857	0	0	0	0	5	0	0	0	0	4	0	0	0	0	3	0.421719157	0.421719157	0.663742085	10	53	44	3	10
TS19	53	11	37115	27560	8.7	Total_cases	21	11.2735902296199	1.70482295482296	3.64	5.06730769230769	2.34285714285714	8.29076923076922	1.37142857142857	0	0	0	0	5	0	0	0	0	4	0	0	0	0	3	0.379701782	0.489147141	0.734138647	11	53	44	6	17
TS2	53	12	773	21320	17.4	Total_cases	0	0.234796854304086	1.70482295482296	3.64	5.06730769230769	2.34285714285714	8.29076923076922	1.37142857142857	0	0	0	0	5	0	0	0	0	4	0	0	0	0	3	1	1	1	12	53	44	0	0
TS20	53	13	20737	32760	9.4	Total_cases	10	6.29881289483032	1.70482295482296	3.64	5.06730769230769	2.34285714285714	8.29076923076922	1.37142857142857	0	0	0	0	5	0	0	0	0	4	0	0	0	0	3	0.22915356	0.379422156	0.542612399	13	53	44	2	10
TS21	53	14	12670	45760	5.5	Total_cases	2	3.84848142824421	1.70482295482296	3.64	5.06730769230769	2.34285714285714	8.29076923076922	1.37142857142857	0	0	0	0	5	0	0	0	0	4	0	0	0	0	3	0.003928801	0.00408916	0.307168056	14	53	44	1	1
TS22	53	15	8506	45760	4.2	Total_cases	2	2.58367663998778	1.70482295482296	3.64	5.06730769230769	2.34285714285714	8.29076923076922	1.37142857142857	0	0	0	0	5	0	0	0	0	4	0	0	0	0	3	0	0	0.042022628	15	53	44	3	2
TS23	53	16	30225	31720	7.5	Total_cases	3	9.1807696265731	1.70482295482296	3.64	5.06730769230769	2.34285714285714	8.29076923076922	1.37142857142857	0	0	0	0	5	0	0	0	0	4	0	0	0	0	3	0.119771172	0.311398433	0.675440627	16	53	44	1	1
TS24	53	17	21840	21320	11.7	Total_cases	10	6.63384643984637	1.70482295482296	3.64	5.06730769230769	2.34285714285714	8.29076923076922	1.37142857142857	0	0	0	0	5	0	0	0	0	4	0	0	0	0	3	0.629774286	0.847904083	0.945092874	17	53	44	1	8
TS25	53	18	38827	26520	8.9	Total_cases	27	11.7936060311316	1.70482295482296	3.64	5.06730769230769	2.34285714285714	8.29076923076922	1.37142857142857	0	0	0	0	5	0	0	0	0	4	0	0	0	0	3	0.392246737	0.513543609	0.763414129	18	53	44	5	27
TS26	53	19	25450	37960	8.4	Total_cases	21	7.73037508672573	1.70482295482296	3.64	5.06730769230769	2.34285714285714	8.29076923076922	1.37142857142857	0	0	0	0	5	0	0	0	0	4	0	0	0	0	3	0.203658971	0.397497327	0.618342375	19	53	44	3	19
TS27	53	20	12327	24960	5.7	Total_cases	1	3.74429601941329	1.70482295482296	3.64	5.06730769230769	2.34285714285714	8.29076923076922	1.37142857142857	0	0	0	0	5	0	0	0	0	4	0	0	0	0	3	0.207004019	0.321659969	0.607397687	20	53	44	1	1
TS28	53	21	5277	32760	6.1	Total_cases	3	1.60287580874859	1.70482295482296	3.64	5.06730769230769	2.34285714285714	8.29076923076922	1.37142857142857	0	0	0	0	5	0	0	0	0	4	0	0	0	0	3	0.001316284	0.662091012	0.666603986	21	53	44	0	3
TS29	53	22	6266	26000	7.6	Total_cases	4	1.90328213333687	1.70482295482296	3.64	5.06730769230769	2.34285714285714	8.29076923076922	1.37142857142857	0	0	0	0	5	0	0	0	0	4	0	0	0	0	3	0.002222222	0.471111111	1	22	53	44	0	4
TS3	53	23	29653	23920	15.7	Total_cases	6	9.00702602933903	1.70482295482296	3.64	5.06730769230769	2.34285714285714	8.29076923076922	1.37142857142857	0	0	0	0	5	0	0	0	0	4	0	0	0	0	3	0.949201791	0.999829077	0.999829077	23	53	44	34	5
TS4	53	24	17229	21320	14	Total_cases	9	5.23326649780737	1.70482295482296	3.64	5.06730769230769	2.34285714285714	8.29076923076922	1.37142857142857	0	0	0	0	5	0	0	0	0	4	0	0	0	0	3	0.78881292	0.869209006	0.986148768	24	53	44	17	9
TS5	53	25	39717	28080	8.1	Total_cases	9	12.0639413485063	1.70482295482296	3.64	5.06730769230769	2.34285714285714	8.29076923076922	1.37142857142857	0	0	0	0	5	0	0	0	0	4	0	0	0	0	3	0.132657984	0.247949831	0.528575418	25	53	44	25	7
TS6	53	26	30350	28600	10.4	Total_cases	6	9.2187380700246	1.70482295482296	3.64	5.06730769230769	2.34285714285714	8.29076923076922	1.37142857142857	0	0	0	0	5	0	0	0	0	4	0	0	0	0	3	0.41023182	0.570719931	0.83904891	26	53	44	15	6
TS7	53	27	21787	40560	4.9	Total_cases	6	6.61774781982293	1.70482295482296	3.64	5.06730769230769	2.34285714285714	8.29076923076922	1.37142857142857	0	0	0	0	5	0	0	0	0	4	0	0	0	0	3	0.141399946	0.145570768	0.169326322	27	53	44	10	6
TS8	53	28	21011	44720	6.7	Total_cases	4	6.38203972287601	1.70482295482296	3.64	5.06730769230769	2.34285714285714	8.29076923076922	1.37142857142857	0	0	0	0	5	0	0	0	0	4	0	0	0	0	3	0.204410797	0.348866736	0.708878021	28	53	44	27	4
TS9	53	29	12737	40560	3.5	Total_cases	0	3.86883251393421	1.70482295482296	3.64	5.06730769230769	2.34285714285714	8.29076923076922	1.37142857142857	0	0	0	0	5	0	0	0	0	4	0	0	0	0	3	0	0	0.256624065	29	53	44	5	0
TS1	13	1	17202	21320	14.7	B.1.1.1	1	0.171313616853175	9.12307692307693	0.0285714285714286	7.0250350140056	0.257142857142857	7.44012605042017	1.25714285714286	1	0	0	0	0	0	0	0	0	0	0	0	0	0	0	0.996704719	0.996704719	1	1	13	1	25	0
TS10	13	2	37073	25480	8.1	B.1.1.1	0	0.369207633856399	9.12307692307693	0.0285714285714286	7.0250350140056	0.257142857142857	7.44012605042017	1.25714285714286	1	0	0	0	0	0	0	0	0	0	0	0	0	0	0	0.303342391	0.344402174	0.705298913	2	13	1	18	0
TS11	13	3	11945	33280	4.2	B.1.1.1	0	0.118959490368049	9.12307692307693	0.0285714285714286	7.0250350140056	0.257142857142857	7.44012605042017	1.25714285714286	1	0	0	0	0	0	0	0	0	0	0	0	0	0	0	0	0	0.387159533	3	13	1	4	0
TS12	13	4	22514	31720	7.1	B.1.1.1	0	0.224215484817602	9.12307692307693	0.0285714285714286	7.0250350140056	0.257142857142857	7.44012605042017	1.25714285714286	1	0	0	0	0	0	0	0	0	0	0	0	0	0	0	0.069538927	0.329687431	0.723267085	4	13	1	6	0
TS13	13	5	10369	24960	8.2	B.1.1.1	0	0.103264207252097	9.12307692307693	0.0285714285714286	7.0250350140056	0.257142857142857	7.44012605042017	1.25714285714286	1	0	0	0	0	0	0	0	0	0	0	0	0	0	0	0.160100251	0.632781955	0.997092732	5	13	1	1	0
TS14	13	6	17627	26520	5.4	B.1.1.1	0	0.175546164647769	9.12307692307693	0.0285714285714286	7.0250350140056	0.257142857142857	7.44012605042017	1.25714285714286	1	0	0	0	0	0	0	0	0	0	0	0	0	0	0	0.077273763	0.077273763	0.357362662	6	13	1	13	0
TS15	13	7	12802	43160	4.2	B.1.1.1	0	0.127494298509147	9.12307692307693	0.0285714285714286	7.0250350140056	0.257142857142857	7.44012605042017	1.25714285714286	1	0	0	0	0	0	0	0	0	0	0	0	0	0	0	0	0	0.117601427	7	13	1	1	0
TS16	13	8	10449	40040	4.8	B.1.1.1	0	0.10406092213108	9.12307692307693	0.0285714285714286	7.0250350140056	0.257142857142857	7.44012605042017	1.25714285714286	1	0	0	0	0	0	0	0	0	0	0	0	0	0	0	0	0	0.00105546	8	13	1	1	0
TS17	13	9	45119	29120	7.1	B.1.1.1	2	0.449337232810047	9.12307692307693	0.0285714285714286	7.0250350140056	0.257142857142857	7.44012605042017	1.25714285714286	1	0	0	0	0	0	0	0	0	0	0	0	0	0	0	0.163224844	0.203724743	0.512107643	9	13	1	6	0
TS18	13	10	24877	22880	9.5	B.1.1.1	0	0.247748450555543	9.12307692307693	0.0285714285714286	7.0250350140056	0.257142857142857	7.44012605042017	1.25714285714286	1	0	0	0	0	0	0	0	0	0	0	0	0	0	0	0.421719157	0.421719157	0.663742085	10	13	1	3	0
TS19	13	11	37115	27560	8.7	B.1.1.1	0	0.369625909167865	9.12307692307693	0.0285714285714286	7.0250350140056	0.257142857142857	7.44012605042017	1.25714285714286	1	0	0	0	0	0	0	0	0	0	0	0	0	0	0	0.379701782	0.489147141	0.734138647	11	13	1	6	0
TS2	13	12	773	21320	17.4	B.1.1.1	0	0.00769825751816676	9.12307692307693	0.0285714285714286	7.0250350140056	0.257142857142857	7.44012605042017	1.25714285714286	1	0	0	0	0	0	0	0	0	0	0	0	0	0	0	1	1	1	12	13	1	0	0
TS20	13	13	20737	32760	9.4	B.1.1.1	1	0.206518455568207	9.12307692307693	0.0285714285714286	7.0250350140056	0.257142857142857	7.44012605042017	1.25714285714286	1	0	0	0	0	0	0	0	0	0	0	0	0	0	0	0.22915356	0.379422156	0.542612399	13	13	1	2	0
TS21	13	14	12670	45760	5.5	B.1.1.1	0	0.126179718958826	9.12307692307693	0.0285714285714286	7.0250350140056	0.257142857142857	7.44012605042017	1.25714285714286	1	0	0	0	0	0	0	0	0	0	0	0	0	0	0	0.003928801	0.00408916	0.307168056	14	13	1	1	0
TS22	13	15	8506	45760	4.2	B.1.1.1	0	0.0847107095077962	9.12307692307693	0.0285714285714286	7.0250350140056	0.257142857142857	7.44012605042017	1.25714285714286	1	0	0	0	0	0	0	0	0	0	0	0	0	0	0	0	0	0.042022628	15	13	1	3	0
TS23	13	16	30225	31720	7.5	B.1.1.1	0	0.301008840215511	9.12307692307693	0.0285714285714286	7.0250350140056	0.257142857142857	7.44012605042017	1.25714285714286	1	0	0	0	0	0	0	0	0	0	0	0	0	0	0	0.119771172	0.311398433	0.675440627	16	13	1	1	0
TS24	13	17	21840	21320	11.7	B.1.1.1	0	0.217503161962176	9.12307692307693	0.0285714285714286	7.0250350140056	0.257142857142857	7.44012605042017	1.25714285714286	1	0	0	0	0	0	0	0	0	0	0	0	0	0	0	0.629774286	0.847904083	0.945092874	17	13	1	1	0
TS25	13	18	38827	26520	8.9	B.1.1.1	2	0.386675607578086	9.12307692307693	0.0285714285714286	7.0250350140056	0.257142857142857	7.44012605042017	1.25714285714286	1	0	0	0	0	0	0	0	0	0	0	0	0	0	0	0.392246737	0.513543609	0.763414129	18	13	1	5	0
TS26	13	19	25450	37960	8.4	B.1.1.1	0	0.253454920876254	9.12307692307693	0.0285714285714286	7.0250350140056	0.257142857142857	7.44012605042017	1.25714285714286	1	0	0	0	0	0	0	0	0	0	0	0	0	0	0	0.203658971	0.397497327	0.618342375	19	13	1	3	0
TS27	13	20	12327	24960	5.7	B.1.1.1	0	0.12276380391519	9.12307692307693	0.0285714285714286	7.0250350140056	0.257142857142857	7.44012605042017	1.25714285714286	1	0	0	0	0	0	0	0	0	0	0	0	0	0	0	0.207004019	0.321659969	0.607397687	20	13	1	1	0
TS28	13	21	5277	32760	6.1	B.1.1.1	0	0.0525533052048719	9.12307692307693	0.0285714285714286	7.0250350140056	0.257142857142857	7.44012605042017	1.25714285714286	1	0	0	0	0	0	0	0	0	0	0	0	0	0	0	0.001316284	0.662091012	0.666603986	21	13	1	0	0
TS29	13	22	6266	26000	7.6	B.1.1.1	0	0.062402692896291	9.12307692307693	0.0285714285714286	7.0250350140056	0.257142857142857	7.44012605042017	1.25714285714286	1	0	0	0	0	0	0	0	0	0	0	0	0	0	0	0.002222222	0.471111111	1	22	13	1	0	0
TS3	13	23	29653	23920	15.7	B.1.1.1	0	0.295312328830788	9.12307692307693	0.0285714285714286	7.0250350140056	0.257142857142857	7.44012605042017	1.25714285714286	1	0	0	0	0	0	0	0	0	0	0	0	0	0	0	0.949201791	0.999829077	0.999829077	23	13	1	34	0
TS4	13	24	17229	21320	14	B.1.1.1	0	0.171582508124832	9.12307692307693	0.0285714285714286	7.0250350140056	0.257142857142857	7.44012605042017	1.25714285714286	1	0	0	0	0	0	0	0	0	0	0	0	0	0	0	0.78881292	0.869209006	0.986148768	24	13	1	17	0
TS5	13	25	39717	28080	8.1	B.1.1.1	0	0.395539060606765	9.12307692307693	0.0285714285714286	7.0250350140056	0.257142857142857	7.44012605042017	1.25714285714286	1	0	0	0	0	0	0	0	0	0	0	0	0	0	0	0.132657984	0.247949831	0.528575418	25	13	1	25	0
TS6	13	26	30350	28600	10.4	B.1.1.1	0	0.302253707213921	9.12307692307693	0.0285714285714286	7.0250350140056	0.257142857142857	7.44012605042017	1.25714285714286	1	0	0	0	0	0	0	0	0	0	0	0	0	0	0	0.41023182	0.570719931	0.83904891	26	13	1	15	0
TS7	13	27	21787	40560	4.9	B.1.1.1	0	0.21697533835485	9.12307692307693	0.0285714285714286	7.0250350140056	0.257142857142857	7.44012605042017	1.25714285714286	1	0	0	0	0	0	0	0	0	0	0	0	0	0	0	0.141399946	0.145570768	0.169326322	27	13	1	10	0
TS8	13	28	21011	44720	6.7	B.1.1.1	0	0.209247204028722	9.12307692307693	0.0285714285714286	7.0250350140056	0.257142857142857	7.44012605042017	1.25714285714286	1	0	0	0	0	0	0	0	0	0	0	0	0	0	0	0.204410797	0.348866736	0.708878021	28	13	1	27	0
TS9	13	29	12737	40560	3.5	B.1.1.1	0	0.126846967669974	9.12307692307693	0.0285714285714286	7.0250350140056	0.257142857142857	7.44012605042017	1.25714285714286	1	0	0	0	0	0	0	0	0	0	0	0	0	0	0	0	0	0.256624065	29	13	1	5	0
TS1	14	1	17202	21320	14.7	B.1.1.1	1	0.142761347377646	8.45688311688311	0.0571428571428571	9.12307692307693	0.0285714285714286	7.0250350140056	0.257142857142857	2	0	0	0	0	1	0	0	0	0	0	0	0	0	0	0.996704719	0.996704719	1	1	14	2	25	0
TS10	14	2	37073	25480	8.1	B.1.1.1	0	0.307673028213666	8.45688311688311	0.0571428571428571	9.12307692307693	0.0285714285714286	7.0250350140056	0.257142857142857	2	0	0	0	0	1	0	0	0	0	0	0	0	0	0	0.303342391	0.344402174	0.705298913	2	14	2	18	0
TS11	14	3	11945	33280	4.2	B.1.1.1	0	0.0991329086400409	8.45688311688311	0.0571428571428571	9.12307692307693	0.0285714285714286	7.0250350140056	0.257142857142857	2	0	0	0	0	1	0	0	0	0	0	0	0	0	0	0	0	0.387159533	3	14	2	4	0
TS12	14	4	22514	31720	7.1	B.1.1.1	0	0.186846237348002	8.45688311688311	0.0571428571428571	9.12307692307693	0.0285714285714286	7.0250350140056	0.257142857142857	2	0	0	0	0	1	0	0	0	0	0	0	0	0	0	0.069538927	0.329687431	0.723267085	4	14	2	6	0
TS13	14	5	10369	24960	8.2	B.1.1.1	0	0.0860535060434143	8.45688311688311	0.0571428571428571	9.12307692307693	0.0285714285714286	7.0250350140056	0.257142857142857	2	0	0	0	0	1	0	0	0	0	0	0	0	0	0	0.160100251	0.632781955	0.997092732	5	14	2	1	0
TS14	14	6	17627	26520	5.4	B.1.1.1	0	0.146288470539808	8.45688311688311	0.0571428571428571	9.12307692307693	0.0285714285714286	7.0250350140056	0.257142857142857	2	0	0	0	0	1	0	0	0	0	0	0	0	0	0	0.077273763	0.077273763	0.357362662	6	14	2	13	0
TS15	14	7	12802	43160	4.2	B.1.1.1	0	0.106245248757623	8.45688311688311	0.0571428571428571	9.12307692307693	0.0285714285714286	7.0250350140056	0.257142857142857	2	0	0	0	0	1	0	0	0	0	0	0	0	0	0	0	0	0.117601427	7	14	2	1	0
TS16	14	8	10449	40040	4.8	B.1.1.1	0	0.0867174351092329	8.45688311688311	0.0571428571428571	9.12307692307693	0.0285714285714286	7.0250350140056	0.257142857142857	2	0	0	0	0	1	0	0	0	0	0	0	0	0	0	0	0	0.00105546	8	14	2	1	0
TS17	14	9	45119	29120	7.1	B.1.1.1	0	0.374447694008372	8.45688311688311	0.0571428571428571	9.12307692307693	0.0285714285714286	7.0250350140056	0.257142857142857	2	0	0	0	0	1	0	0	0	0	0	0	0	0	0	0.163224844	0.203724743	0.512107643	9	14	2	6	0
TS18	14	10	24877	22880	9.5	B.1.1.1	0	0.206457042129619	8.45688311688311	0.0571428571428571	9.12307692307693	0.0285714285714286	7.0250350140056	0.257142857142857	2	0	0	0	0	1	0	0	0	0	0	0	0	0	0	0.421719157	0.421719157	0.663742085	10	14	2	3	0
TS19	14	11	37115	27560	8.7	B.1.1.1	0	0.30802159097322	8.45688311688311	0.0571428571428571	9.12307692307693	0.0285714285714286	7.0250350140056	0.257142857142857	2	0	0	0	0	1	0	0	0	0	0	0	0	0	0	0.379701782	0.489147141	0.734138647	11	14	2	6	0
TS2	14	12	773	21320	17.4	B.1.1.1	0	0.0064152145984723	8.45688311688311	0.0571428571428571	9.12307692307693	0.0285714285714286	7.0250350140056	0.257142857142857	2	0	0	0	0	1	0	0	0	0	0	0	0	0	0	1	1	1	12	14	2	0	0
TS20	14	13	20737	32760	9.4	B.1.1.1	0	0.172098712973506	8.45688311688311	0.0571428571428571	9.12307692307693	0.0285714285714286	7.0250350140056	0.257142857142857	2	0	0	0	0	1	0	0	0	0	0	0	0	0	0	0.22915356	0.379422156	0.542612399	13	14	2	2	0
TS21	14	14	12670	45760	5.5	B.1.1.1	0	0.105149765799022	8.45688311688311	0.0571428571428571	9.12307692307693	0.0285714285714286	7.0250350140056	0.257142857142857	2	0	0	0	0	1	0	0	0	0	0	0	0	0	0	0.003928801	0.00408916	0.307168056	14	14	2	1	0
TS22	14	15	8506	45760	4.2	B.1.1.1	0	0.0705922579231635	8.45688311688311	0.0571428571428571	9.12307692307693	0.0285714285714286	7.0250350140056	0.257142857142857	2	0	0	0	0	1	0	0	0	0	0	0	0	0	0	0	0	0.042022628	15	14	2	3	0
TS23	14	16	30225	31720	7.5	B.1.1.1	0	0.250840700179593	8.45688311688311	0.0571428571428571	9.12307692307693	0.0285714285714286	7.0250350140056	0.257142857142857	2	0	0	0	0	1	0	0	0	0	0	0	0	0	0	0.119771172	0.311398433	0.675440627	16	14	2	1	0
TS24	14	17	21840	21320	11.7	B.1.1.1	0	0.18125263496848	8.45688311688311	0.0571428571428571	9.12307692307693	0.0285714285714286	7.0250350140056	0.257142857142857	2	0	0	0	0	1	0	0	0	0	0	0	0	0	0	0.629774286	0.847904083	0.945092874	17	14	2	1	0
TS25	14	18	38827	26520	8.9	B.1.1.1	0	0.322229672981739	8.45688311688311	0.0571428571428571	9.12307692307693	0.0285714285714286	7.0250350140056	0.257142857142857	2	0	0	0	0	1	0	0	0	0	0	0	0	0	0	0.392246737	0.513543609	0.763414129	18	14	2	5	0
TS26	14	19	25450	37960	8.4	B.1.1.1	0	0.211212434063545	8.45688311688311	0.0571428571428571	9.12307692307693	0.0285714285714286	7.0250350140056	0.257142857142857	2	0	0	0	0	1	0	0	0	0	0	0	0	0	0	0.203658971	0.397497327	0.618342375	19	14	2	3	0
TS27	14	20	12327	24960	5.7	B.1.1.1	0	0.102303169929325	8.45688311688311	0.0571428571428571	9.12307692307693	0.0285714285714286	7.0250350140056	0.257142857142857	2	0	0	0	0	1	0	0	0	0	0	0	0	0	0	0.207004019	0.321659969	0.607397687	20	14	2	1	0
TS28	14	21	5277	32760	6.1	B.1.1.1	0	0.0437944210040599	8.45688311688311	0.0571428571428571	9.12307692307693	0.0285714285714286	7.0250350140056	0.257142857142857	2	0	0	0	0	1	0	0	0	0	0	0	0	0	0	0.001316284	0.662091012	0.666603986	21	14	2	0	0
TS29	14	22	6266	26000	7.6	B.1.1.1	0	0.0520022440802425	8.45688311688311	0.0571428571428571	9.12307692307693	0.0285714285714286	7.0250350140056	0.257142857142857	2	0	0	0	0	1	0	0	0	0	0	0	0	0	0	0.002222222	0.471111111	1	22	14	2	0	0
TS3	14	23	29653	23920	15.7	B.1.1.1	2	0.24609360735899	8.45688311688311	0.0571428571428571	9.12307692307693	0.0285714285714286	7.0250350140056	0.257142857142857	2	0	0	0	0	1	0	0	0	0	0	0	0	0	0	0.949201791	0.999829077	0.999829077	23	14	2	34	0
TS4	14	24	17229	21320	14	B.1.1.1	0	0.14298542343736	8.45688311688311	0.0571428571428571	9.12307692307693	0.0285714285714286	7.0250350140056	0.257142857142857	2	0	0	0	0	1	0	0	0	0	0	0	0	0	0	0.78881292	0.869209006	0.986148768	24	14	2	17	0
TS5	14	25	39717	28080	8.1	B.1.1.1	1	0.329615883838971	8.45688311688311	0.0571428571428571	9.12307692307693	0.0285714285714286	7.0250350140056	0.257142857142857	2	0	0	0	0	1	0	0	0	0	0	0	0	0	0	0.132657984	0.247949831	0.528575418	25	14	2	25	0
TS6	14	26	30350	28600	10.4	B.1.1.1	1	0.251878089344934	8.45688311688311	0.0571428571428571	9.12307692307693	0.0285714285714286	7.0250350140056	0.257142857142857	2	0	0	0	0	1	0	0	0	0	0	0	0	0	0	0.41023182	0.570719931	0.83904891	26	14	2	15	0
TS7	14	27	21787	40560	4.9	B.1.1.1	0	0.180812781962375	8.45688311688311	0.0571428571428571	9.12307692307693	0.0285714285714286	7.0250350140056	0.257142857142857	2	0	0	0	0	1	0	0	0	0	0	0	0	0	0	0.141399946	0.145570768	0.169326322	27	14	2	10	0
TS8	14	28	21011	44720	6.7	B.1.1.1	0	0.174372670023935	8.45688311688311	0.0571428571428571	9.12307692307693	0.0285714285714286	7.0250350140056	0.257142857142857	2	0	0	0	0	1	0	0	0	0	0	0	0	0	0	0.204410797	0.348866736	0.708878021	28	14	2	27	0
TS9	14	29	12737	40560	3.5	B.1.1.1	0	0.105705806391645	8.45688311688311	0.0571428571428571	9.12307692307693	0.0285714285714286	7.0250350140056	0.257142857142857	2	0	0	0	0	1	0	0	0	0	0	0	0	0	0	0	0	0.256624065	29	14	2	5	0
TS1	15	1	17202	21320	14.7	B.1.1.1	1	0.0571045389510585	12.2291666666667	0	8.45688311688311	0.0571428571428571	9.12307692307693	0.0285714285714286	3	0	0	0	0	2	0	0	0	0	1	0	0	0	0	0.996704719	0.996704719	1	1	15	3	25	0
TS10	15	2	37073	25480	8.1	B.1.1.1	0	0.123069211285466	12.2291666666667	0	8.45688311688311	0.0571428571428571	9.12307692307693	0.0285714285714286	3	0	0	0	0	2	0	0	0	0	1	0	0	0	0	0.303342391	0.344402174	0.705298913	2	15	3	18	0
TS11	15	3	11945	33280	4.2	B.1.1.1	0	0.0396531634560164	12.2291666666667	0	8.45688311688311	0.0571428571428571	9.12307692307693	0.0285714285714286	3	0	0	0	0	2	0	0	0	0	1	0	0	0	0	0	0	0.387159533	3	15	3	4	0
TS12	15	4	22514	31720	7.1	B.1.1.1	0	0.0747384949392007	12.2291666666667	0	8.45688311688311	0.0571428571428571	9.12307692307693	0.0285714285714286	3	0	0	0	0	2	0	0	0	0	1	0	0	0	0	0.069538927	0.329687431	0.723267085	4	15	3	6	0
TS13	15	5	10369	24960	8.2	B.1.1.1	0	0.0344214024173657	12.2291666666667	0	8.45688311688311	0.0571428571428571	9.12307692307693	0.0285714285714286	3	0	0	0	0	2	0	0	0	0	1	0	0	0	0	0.160100251	0.632781955	0.997092732	5	15	3	1	0
TS14	15	6	17627	26520	5.4	B.1.1.1	0	0.058515388215923	12.2291666666667	0	8.45688311688311	0.0571428571428571	9.12307692307693	0.0285714285714286	3	0	0	0	0	2	0	0	0	0	1	0	0	0	0	0.077273763	0.077273763	0.357362662	6	15	3	13	0
TS15	15	7	12802	43160	4.2	B.1.1.1	0	0.0424980995030491	12.2291666666667	0	8.45688311688311	0.0571428571428571	9.12307692307693	0.0285714285714286	3	0	0	0	0	2	0	0	0	0	1	0	0	0	0	0	0	0.117601427	7	15	3	1	0
TS16	15	8	10449	40040	4.8	B.1.1.1	0	0.0346869740436932	12.2291666666667	0	8.45688311688311	0.0571428571428571	9.12307692307693	0.0285714285714286	3	0	0	0	0	2	0	0	0	0	1	0	0	0	0	0	0	0.00105546	8	15	3	1	0
TS17	15	9	45119	29120	7.1	B.1.1.1	0	0.149779077603349	12.2291666666667	0	8.45688311688311	0.0571428571428571	9.12307692307693	0.0285714285714286	3	0	0	0	0	2	0	0	0	0	1	0	0	0	0	0.163224844	0.203724743	0.512107643	9	15	3	6	0
TS18	15	10	24877	22880	9.5	B.1.1.1	0	0.0825828168518476	12.2291666666667	0	8.45688311688311	0.0571428571428571	9.12307692307693	0.0285714285714286	3	0	0	0	0	2	0	0	0	0	1	0	0	0	0	0.421719157	0.421719157	0.663742085	10	15	3	3	0
TS19	15	11	37115	27560	8.7	B.1.1.1	0	0.123208636389288	12.2291666666667	0	8.45688311688311	0.0571428571428571	9.12307692307693	0.0285714285714286	3	0	0	0	0	2	0	0	0	0	1	0	0	0	0	0.379701782	0.489147141	0.734138647	11	15	3	6	0
TS2	15	12	773	21320	17.4	B.1.1.1	0	0.00256608583938892	12.2291666666667	0	8.45688311688311	0.0571428571428571	9.12307692307693	0.0285714285714286	3	0	0	0	0	2	0	0	0	0	1	0	0	0	0	1	1	1	12	15	3	0	0
TS20	15	13	20737	32760	9.4	B.1.1.1	0	0.0688394851894024	12.2291666666667	0	8.45688311688311	0.0571428571428571	9.12307692307693	0.0285714285714286	3	0	0	0	0	2	0	0	0	0	1	0	0	0	0	0.22915356	0.379422156	0.542612399	13	15	3	2	0
TS21	15	14	12670	45760	5.5	B.1.1.1	0	0.0420599063196088	12.2291666666667	0	8.45688311688311	0.0571428571428571	9.12307692307693	0.0285714285714286	3	0	0	0	0	2	0	0	0	0	1	0	0	0	0	0.003928801	0.00408916	0.307168056	14	15	3	1	0
TS22	15	15	8506	45760	4.2	B.1.1.1	0	0.0282369031692654	12.2291666666667	0	8.45688311688311	0.0571428571428571	9.12307692307693	0.0285714285714286	3	0	0	0	0	2	0	0	0	0	1	0	0	0	0	0	0	0.042022628	15	15	3	3	0
TS23	15	16	30225	31720	7.5	B.1.1.1	0	0.100336280071837	12.2291666666667	0	8.45688311688311	0.0571428571428571	9.12307692307693	0.0285714285714286	3	0	0	0	0	2	0	0	0	0	1	0	0	0	0	0.119771172	0.311398433	0.675440627	16	15	3	1	0
TS24	15	17	21840	21320	11.7	B.1.1.1	0	0.072501053987392	12.2291666666667	0	8.45688311688311	0.0571428571428571	9.12307692307693	0.0285714285714286	3	0	0	0	0	2	0	0	0	0	1	0	0	0	0	0.629774286	0.847904083	0.945092874	17	15	3	1	0
TS25	15	18	38827	26520	8.9	B.1.1.1	0	0.128891869192695	12.2291666666667	0	8.45688311688311	0.0571428571428571	9.12307692307693	0.0285714285714286	3	0	0	0	0	2	0	0	0	0	1	0	0	0	0	0.392246737	0.513543609	0.763414129	18	15	3	5	0
TS26	15	19	25450	37960	8.4	B.1.1.1	0	0.0844849736254179	12.2291666666667	0	8.45688311688311	0.0571428571428571	9.12307692307693	0.0285714285714286	3	0	0	0	0	2	0	0	0	0	1	0	0	0	0	0.203658971	0.397497327	0.618342375	19	15	3	3	0
TS27	15	20	12327	24960	5.7	B.1.1.1	0	0.0409212679717299	12.2291666666667	0	8.45688311688311	0.0571428571428571	9.12307692307693	0.0285714285714286	3	0	0	0	0	2	0	0	0	0	1	0	0	0	0	0.207004019	0.321659969	0.607397687	20	15	3	1	0
TS28	15	21	5277	32760	6.1	B.1.1.1	0	0.017517768401624	12.2291666666667	0	8.45688311688311	0.0571428571428571	9.12307692307693	0.0285714285714286	3	0	0	0	0	2	0	0	0	0	1	0	0	0	0	0.001316284	0.662091012	0.666603986	21	15	3	0	0
TS29	15	22	6266	26000	7.6	B.1.1.1	0	0.020800897632097	12.2291666666667	0	8.45688311688311	0.0571428571428571	9.12307692307693	0.0285714285714286	3	0	0	0	0	2	0	0	0	0	1	0	0	0	0	0.002222222	0.471111111	1	22	15	3	0	0
TS3	15	23	29653	23920	15.7	B.1.1.1	0	0.0984374429435959	12.2291666666667	0	8.45688311688311	0.0571428571428571	9.12307692307693	0.0285714285714286	3	0	0	0	0	2	0	0	0	0	1	0	0	0	0	0.949201791	0.999829077	0.999829077	23	15	3	34	0
TS4	15	24	17229	21320	14	B.1.1.1	0	0.057194169374944	12.2291666666667	0	8.45688311688311	0.0571428571428571	9.12307692307693	0.0285714285714286	3	0	0	0	0	2	0	0	0	0	1	0	0	0	0	0.78881292	0.869209006	0.986148768	24	15	3	17	0
TS5	15	25	39717	28080	8.1	B.1.1.1	1	0.131846353535588	12.2291666666667	0	8.45688311688311	0.0571428571428571	9.12307692307693	0.0285714285714286	3	0	0	0	0	2	0	0	0	0	1	0	0	0	0	0.132657984	0.247949831	0.528575418	25	15	3	25	0
TS6	15	26	30350	28600	10.4	B.1.1.1	0	0.100751235737974	12.2291666666667	0	8.45688311688311	0.0571428571428571	9.12307692307693	0.0285714285714286	3	0	0	0	0	2	0	0	0	0	1	0	0	0	0	0.41023182	0.570719931	0.83904891	26	15	3	15	0
TS7	15	27	21787	40560	4.9	B.1.1.1	0	0.0723251127849501	12.2291666666667	0	8.45688311688311	0.0571428571428571	9.12307692307693	0.0285714285714286	3	0	0	0	0	2	0	0	0	0	1	0	0	0	0	0.141399946	0.145570768	0.169326322	27	15	3	10	0
TS8	15	28	21011	44720	6.7	B.1.1.1	0	0.0697490680095739	12.2291666666667	0	8.45688311688311	0.0571428571428571	9.12307692307693	0.0285714285714286	3	0	0	0	0	2	0	0	0	0	1	0	0	0	0	0.204410797	0.348866736	0.708878021	28	15	3	27	0
TS9	15	29	12737	40560	3.5	B.1.1.1	0	0.0422823225566581	12.2291666666667	0	8.45688311688311	0.0571428571428571	9.12307692307693	0.0285714285714286	3	0	0	0	0	2	0	0	0	0	1	0	0	0	0	0	0	0.256624065	29	15	3	5	0
TS1	16	1	17202	21320	14.7	B.1.1.1	0	0.199865886328705	9.99363636363636	0	12.2291666666667	0	8.45688311688311	0.0571428571428571	4	0	0	0	0	3	0	0	0	0	2	0	0	0	0	0.996704719	0.996704719	1	1	16	4	25	0
TS10	16	2	37073	25480	8.1	B.1.1.1	1	0.430742239499132	9.99363636363636	0	12.2291666666667	0	8.45688311688311	0.0571428571428571	4	0	0	0	0	3	0	0	0	0	2	0	0	0	0	0.303342391	0.344402174	0.705298913	2	16	4	18	0
TS11	16	3	11945	33280	4.2	B.1.1.1	0	0.138786072096057	9.99363636363636	0	12.2291666666667	0	8.45688311688311	0.0571428571428571	4	0	0	0	0	3	0	0	0	0	2	0	0	0	0	0	0	0.387159533	3	16	4	4	0
TS12	16	4	22514	31720	7.1	B.1.1.1	0	0.261584732287202	9.99363636363636	0	12.2291666666667	0	8.45688311688311	0.0571428571428571	4	0	0	0	0	3	0	0	0	0	2	0	0	0	0	0.069538927	0.329687431	0.723267085	4	16	4	6	0
TS13	16	5	10369	24960	8.2	B.1.1.1	0	0.12047490846078	9.99363636363636	0	12.2291666666667	0	8.45688311688311	0.0571428571428571	4	0	0	0	0	3	0	0	0	0	2	0	0	0	0	0.160100251	0.632781955	0.997092732	5	16	4	1	0
TS14	16	6	17627	26520	5.4	B.1.1.1	0	0.204803858755731	9.99363636363636	0	12.2291666666667	0	8.45688311688311	0.0571428571428571	4	0	0	0	0	3	0	0	0	0	2	0	0	0	0	0.077273763	0.077273763	0.357362662	6	16	4	13	0
TS15	16	7	12802	43160	4.2	B.1.1.1	1	0.148743348260672	9.99363636363636	0	12.2291666666667	0	8.45688311688311	0.0571428571428571	4	0	0	0	0	3	0	0	0	0	2	0	0	0	0	0	0	0.117601427	7	16	4	1	0
TS16	16	8	10449	40040	4.8	B.1.1.1	0	0.121404409152926	9.99363636363636	0	12.2291666666667	0	8.45688311688311	0.0571428571428571	4	0	0	0	0	3	0	0	0	0	2	0	0	0	0	0	0	0.00105546	8	16	4	1	0
TS17	16	9	45119	29120	7.1	B.1.1.1	0	0.524226771611721	9.99363636363636	0	12.2291666666667	0	8.45688311688311	0.0571428571428571	4	0	0	0	0	3	0	0	0	0	2	0	0	0	0	0.163224844	0.203724743	0.512107643	9	16	4	6	0
TS18	16	10	24877	22880	9.5	B.1.1.1	1	0.289039858981466	9.99363636363636	0	12.2291666666667	0	8.45688311688311	0.0571428571428571	4	0	0	0	0	3	0	0	0	0	2	0	0	0	0	0.421719157	0.421719157	0.663742085	10	16	4	3	0
TS19	16	11	37115	27560	8.7	B.1.1.1	0	0.431230227362509	9.99363636363636	0	12.2291666666667	0	8.45688311688311	0.0571428571428571	4	0	0	0	0	3	0	0	0	0	2	0	0	0	0	0.379701782	0.489147141	0.734138647	11	16	4	6	0
TS2	16	12	773	21320	17.4	B.1.1.1	0	0.00898130043786122	9.99363636363636	0	12.2291666666667	0	8.45688311688311	0.0571428571428571	4	0	0	0	0	3	0	0	0	0	2	0	0	0	0	1	1	1	12	16	4	0	0
TS20	16	13	20737	32760	9.4	B.1.1.1	0	0.240938198162908	9.99363636363636	0	12.2291666666667	0	8.45688311688311	0.0571428571428571	4	0	0	0	0	3	0	0	0	0	2	0	0	0	0	0.22915356	0.379422156	0.542612399	13	16	4	2	0
TS21	16	14	12670	45760	5.5	B.1.1.1	0	0.147209672118631	9.99363636363636	0	12.2291666666667	0	8.45688311688311	0.0571428571428571	4	0	0	0	0	3	0	0	0	0	2	0	0	0	0	0.003928801	0.00408916	0.307168056	14	16	4	1	0
TS22	16	15	8506	45760	4.2	B.1.1.1	0	0.0988291610924289	9.99363636363636	0	12.2291666666667	0	8.45688311688311	0.0571428571428571	4	0	0	0	0	3	0	0	0	0	2	0	0	0	0	0	0	0.042022628	15	16	4	3	0
TS23	16	16	30225	31720	7.5	B.1.1.1	0	0.35117698025143	9.99363636363636	0	12.2291666666667	0	8.45688311688311	0.0571428571428571	4	0	0	0	0	3	0	0	0	0	2	0	0	0	0	0.119771172	0.311398433	0.675440627	16	16	4	1	0
TS24	16	17	21840	21320	11.7	B.1.1.1	0	0.253753688955872	9.99363636363636	0	12.2291666666667	0	8.45688311688311	0.0571428571428571	4	0	0	0	0	3	0	0	0	0	2	0	0	0	0	0.629774286	0.847904083	0.945092874	17	16	4	1	0
TS25	16	18	38827	26520	8.9	B.1.1.1	0	0.451121542174434	9.99363636363636	0	12.2291666666667	0	8.45688311688311	0.0571428571428571	4	0	0	0	0	3	0	0	0	0	2	0	0	0	0	0.392246737	0.513543609	0.763414129	18	16	4	5	0
TS26	16	19	25450	37960	8.4	B.1.1.1	0	0.295697407688963	9.99363636363636	0	12.2291666666667	0	8.45688311688311	0.0571428571428571	4	0	0	0	0	3	0	0	0	0	2	0	0	0	0	0.203658971	0.397497327	0.618342375	19	16	4	3	0
TS27	16	20	12327	24960	5.7	B.1.1.1	0	0.143224437901055	9.99363636363636	0	12.2291666666667	0	8.45688311688311	0.0571428571428571	4	0	0	0	0	3	0	0	0	0	2	0	0	0	0	0.207004019	0.321659969	0.607397687	20	16	4	1	0
TS28	16	21	5277	32760	6.1	B.1.1.1	0	0.0613121894056839	9.99363636363636	0	12.2291666666667	0	8.45688311688311	0.0571428571428571	4	0	0	0	0	3	0	0	0	0	2	0	0	0	0	0.001316284	0.662091012	0.666603986	21	16	4	0	0
TS29	16	22	6266	26000	7.6	B.1.1.1	0	0.0728031417123395	9.99363636363636	0	12.2291666666667	0	8.45688311688311	0.0571428571428571	4	0	0	0	0	3	0	0	0	0	2	0	0	0	0	0.002222222	0.471111111	1	22	16	4	0	0
TS3	16	23	29653	23920	15.7	B.1.1.1	2	0.344531050302586	9.99363636363636	0	12.2291666666667	0	8.45688311688311	0.0571428571428571	4	0	0	0	0	3	0	0	0	0	2	0	0	0	0	0.949201791	0.999829077	0.999829077	23	16	4	34	0
TS4	16	24	17229	21320	14	B.1.1.1	0	0.200179592812304	9.99363636363636	0	12.2291666666667	0	8.45688311688311	0.0571428571428571	4	0	0	0	0	3	0	0	0	0	2	0	0	0	0	0.78881292	0.869209006	0.986148768	24	16	4	17	0
TS5	16	25	39717	28080	8.1	B.1.1.1	0	0.461462237374559	9.99363636363636	0	12.2291666666667	0	8.45688311688311	0.0571428571428571	4	0	0	0	0	3	0	0	0	0	2	0	0	0	0	0.132657984	0.247949831	0.528575418	25	16	4	25	0
TS6	16	26	30350	28600	10.4	B.1.1.1	1	0.352629325082908	9.99363636363636	0	12.2291666666667	0	8.45688311688311	0.0571428571428571	4	0	0	0	0	3	0	0	0	0	2	0	0	0	0	0.41023182	0.570719931	0.83904891	26	16	4	15	0
TS7	16	27	21787	40560	4.9	B.1.1.1	0	0.253137894747325	9.99363636363636	0	12.2291666666667	0	8.45688311688311	0.0571428571428571	4	0	0	0	0	3	0	0	0	0	2	0	0	0	0	0.141399946	0.145570768	0.169326322	27	16	4	10	0
TS8	16	28	21011	44720	6.7	B.1.1.1	1	0.244121738033509	9.99363636363636	0	12.2291666666667	0	8.45688311688311	0.0571428571428571	4	0	0	0	0	3	0	0	0	0	2	0	0	0	0	0.204410797	0.348866736	0.708878021	28	16	4	27	0
TS9	16	29	12737	40560	3.5	B.1.1.1	0	0.147988128948303	9.99363636363636	0	12.2291666666667	0	8.45688311688311	0.0571428571428571	4	0	0	0	0	3	0	0	0	0	2	0	0	0	0	0	0	0.256624065	29	16	4	5	0
TS1	17	1	17202	21320	14.7	B.1.1.1	0	0.285522694755292	10.7916883116883	0	9.99363636363636	0	12.2291666666667	0	5	0	0	0	0	4	0	0	0	0	3	0	0	0	0	0.996704719	0.996704719	1	1	17	5	25	0
TS10	17	2	37073	25480	8.1	B.1.1.1	4	0.615346056427331	10.7916883116883	0	9.99363636363636	0	12.2291666666667	0	5	0	0	0	0	4	0	0	0	0	3	0	0	0	0	0.303342391	0.344402174	0.705298913	2	17	5	18	0
TS11	17	3	11945	33280	4.2	B.1.1.1	0	0.198265817280082	10.7916883116883	0	9.99363636363636	0	12.2291666666667	0	5	0	0	0	0	4	0	0	0	0	3	0	0	0	0	0	0	0.387159533	3	17	5	4	0
TS12	17	4	22514	31720	7.1	B.1.1.1	0	0.373692474696003	10.7916883116883	0	9.99363636363636	0	12.2291666666667	0	5	0	0	0	0	4	0	0	0	0	3	0	0	0	0	0.069538927	0.329687431	0.723267085	4	17	5	6	0
TS13	17	5	10369	24960	8.2	B.1.1.1	0	0.172107012086829	10.7916883116883	0	9.99363636363636	0	12.2291666666667	0	5	0	0	0	0	4	0	0	0	0	3	0	0	0	0	0.160100251	0.632781955	0.997092732	5	17	5	1	0
TS14	17	6	17627	26520	5.4	B.1.1.1	0	0.292576941079615	10.7916883116883	0	9.99363636363636	0	12.2291666666667	0	5	0	0	0	0	4	0	0	0	0	3	0	0	0	0	0.077273763	0.077273763	0.357362662	6	17	5	13	0
TS15	17	7	12802	43160	4.2	B.1.1.1	0	0.212490497515245	10.7916883116883	0	9.99363636363636	0	12.2291666666667	0	5	0	0	0	0	4	0	0	0	0	3	0	0	0	0	0	0	0.117601427	7	17	5	1	0
TS16	17	8	10449	40040	4.8	B.1.1.1	0	0.173434870218466	10.7916883116883	0	9.99363636363636	0	12.2291666666667	0	5	0	0	0	0	4	0	0	0	0	3	0	0	0	0	0	0	0.00105546	8	17	5	1	0
TS17	17	9	45119	29120	7.1	B.1.1.1	0	0.748895388016744	10.7916883116883	0	9.99363636363636	0	12.2291666666667	0	5	0	0	0	0	4	0	0	0	0	3	0	0	0	0	0.163224844	0.203724743	0.512107643	9	17	5	6	0
TS18	17	10	24877	22880	9.5	B.1.1.1	0	0.412914084259238	10.7916883116883	0	9.99363636363636	0	12.2291666666667	0	5	0	0	0	0	4	0	0	0	0	3	0	0	0	0	0.421719157	0.421719157	0.663742085	10	17	5	3	0
TS19	17	11	37115	27560	8.7	B.1.1.1	1	0.616043181946441	10.7916883116883	0	9.99363636363636	0	12.2291666666667	0	5	0	0	0	0	4	0	0	0	0	3	0	0	0	0	0.379701782	0.489147141	0.734138647	11	17	5	6	0
TS2	17	12	773	21320	17.4	B.1.1.1	0	0.0128304291969446	10.7916883116883	0	9.99363636363636	0	12.2291666666667	0	5	0	0	0	0	4	0	0	0	0	3	0	0	0	0	1	1	1	12	17	5	0	0
TS20	17	13	20737	32760	9.4	B.1.1.1	0	0.344197425947012	10.7916883116883	0	9.99363636363636	0	12.2291666666667	0	5	0	0	0	0	4	0	0	0	0	3	0	0	0	0	0.22915356	0.379422156	0.542612399	13	17	5	2	0
TS21	17	14	12670	45760	5.5	B.1.1.1	0	0.210299531598044	10.7916883116883	0	9.99363636363636	0	12.2291666666667	0	5	0	0	0	0	4	0	0	0	0	3	0	0	0	0	0.003928801	0.00408916	0.307168056	14	17	5	1	0
TS22	17	15	8506	45760	4.2	B.1.1.1	0	0.141184515846327	10.7916883116883	0	9.99363636363636	0	12.2291666666667	0	5	0	0	0	0	4	0	0	0	0	3	0	0	0	0	0	0	0.042022628	15	17	5	3	0
TS23	17	16	30225	31720	7.5	B.1.1.1	0	0.501681400359186	10.7916883116883	0	9.99363636363636	0	12.2291666666667	0	5	0	0	0	0	4	0	0	0	0	3	0	0	0	0	0.119771172	0.311398433	0.675440627	16	17	5	1	0
TS24	17	17	21840	21320	11.7	B.1.1.1	0	0.36250526993696	10.7916883116883	0	9.99363636363636	0	12.2291666666667	0	5	0	0	0	0	4	0	0	0	0	3	0	0	0	0	0.629774286	0.847904083	0.945092874	17	17	5	1	0
TS25	17	18	38827	26520	8.9	B.1.1.1	0	0.644459345963477	10.7916883116883	0	9.99363636363636	0	12.2291666666667	0	5	0	0	0	0	4	0	0	0	0	3	0	0	0	0	0.392246737	0.513543609	0.763414129	18	17	5	5	0
TS26	17	19	25450	37960	8.4	B.1.1.1	0	0.422424868127089	10.7916883116883	0	9.99363636363636	0	12.2291666666667	0	5	0	0	0	0	4	0	0	0	0	3	0	0	0	0	0.203658971	0.397497327	0.618342375	19	17	5	3	0
TS27	17	20	12327	24960	5.7	B.1.1.1	0	0.20460633985865	10.7916883116883	0	9.99363636363636	0	12.2291666666667	0	5	0	0	0	0	4	0	0	0	0	3	0	0	0	0	0.207004019	0.321659969	0.607397687	20	17	5	1	0
TS28	17	21	5277	32760	6.1	B.1.1.1	0	0.0875888420081199	10.7916883116883	0	9.99363636363636	0	12.2291666666667	0	5	0	0	0	0	4	0	0	0	0	3	0	0	0	0	0.001316284	0.662091012	0.666603986	21	17	5	0	0
TS29	17	22	6266	26000	7.6	B.1.1.1	0	0.104004488160485	10.7916883116883	0	9.99363636363636	0	12.2291666666667	0	5	0	0	0	0	4	0	0	0	0	3	0	0	0	0	0.002222222	0.471111111	1	22	17	5	0	0
TS3	17	23	29653	23920	15.7	B.1.1.1	1	0.49218721471798	10.7916883116883	0	9.99363636363636	0	12.2291666666667	0	5	0	0	0	0	4	0	0	0	0	3	0	0	0	0	0.949201791	0.999829077	0.999829077	23	17	5	34	0
TS4	17	24	17229	21320	14	B.1.1.1	0	0.28597084687472	10.7916883116883	0	9.99363636363636	0	12.2291666666667	0	5	0	0	0	0	4	0	0	0	0	3	0	0	0	0	0.78881292	0.869209006	0.986148768	24	17	5	17	0
TS5	17	25	39717	28080	8.1	B.1.1.1	0	0.659231767677941	10.7916883116883	0	9.99363636363636	0	12.2291666666667	0	5	0	0	0	0	4	0	0	0	0	3	0	0	0	0	0.132657984	0.247949831	0.528575418	25	17	5	25	0
TS6	17	26	30350	28600	10.4	B.1.1.1	1	0.503756178689869	10.7916883116883	0	9.99363636363636	0	12.2291666666667	0	5	0	0	0	0	4	0	0	0	0	3	0	0	0	0	0.41023182	0.570719931	0.83904891	26	17	5	15	0
TS7	17	27	21787	40560	4.9	B.1.1.1	1	0.36162556392475	10.7916883116883	0	9.99363636363636	0	12.2291666666667	0	5	0	0	0	0	4	0	0	0	0	3	0	0	0	0	0.141399946	0.145570768	0.169326322	27	17	5	10	0
TS8	17	28	21011	44720	6.7	B.1.1.1	1	0.348745340047869	10.7916883116883	0	9.99363636363636	0	12.2291666666667	0	5	0	0	0	0	4	0	0	0	0	3	0	0	0	0	0.204410797	0.348866736	0.708878021	28	17	5	27	0
TS9	17	29	12737	40560	3.5	B.1.1.1	1	0.21141161278329	10.7916883116883	0	9.99363636363636	0	12.2291666666667	0	5	0	0	0	0	4	0	0	0	0	3	0	0	0	0	0	0	0.256624065	29	17	5	5	0
TS1	18	1	17202	21320	14.7	B.1.1.1	0	0.0571045389510585	9.33416666666667	0.914285714285714	10.7916883116883	0	9.99363636363636	0	6	0	0	0	0	5	0	0	0	0	4	0	0	0	0	0.996704719	0.996704719	1	1	18	6	25	0
TS10	18	2	37073	25480	8.1	B.1.1.1	1	0.123069211285466	9.33416666666667	0.914285714285714	10.7916883116883	0	9.99363636363636	0	6	0	0	0	0	5	0	0	0	0	4	0	0	0	0	0.303342391	0.344402174	0.705298913	2	18	6	18	0
TS11	18	3	11945	33280	4.2	B.1.1.1	0	0.0396531634560164	9.33416666666667	0.914285714285714	10.7916883116883	0	9.99363636363636	0	6	0	0	0	0	5	0	0	0	0	4	0	0	0	0	0	0	0.387159533	3	18	6	4	0
TS12	18	4	22514	31720	7.1	B.1.1.1	0	0.0747384949392007	9.33416666666667	0.914285714285714	10.7916883116883	0	9.99363636363636	0	6	0	0	0	0	5	0	0	0	0	4	0	0	0	0	0.069538927	0.329687431	0.723267085	4	18	6	6	0
TS13	18	5	10369	24960	8.2	B.1.1.1	0	0.0344214024173657	9.33416666666667	0.914285714285714	10.7916883116883	0	9.99363636363636	0	6	0	0	0	0	5	0	0	0	0	4	0	0	0	0	0.160100251	0.632781955	0.997092732	5	18	6	1	0
TS14	18	6	17627	26520	5.4	B.1.1.1	0	0.058515388215923	9.33416666666667	0.914285714285714	10.7916883116883	0	9.99363636363636	0	6	0	0	0	0	5	0	0	0	0	4	0	0	0	0	0.077273763	0.077273763	0.357362662	6	18	6	13	0
TS15	18	7	12802	43160	4.2	B.1.1.1	0	0.0424980995030491	9.33416666666667	0.914285714285714	10.7916883116883	0	9.99363636363636	0	6	0	0	0	0	5	0	0	0	0	4	0	0	0	0	0	0	0.117601427	7	18	6	1	0
TS16	18	8	10449	40040	4.8	B.1.1.1	0	0.0346869740436932	9.33416666666667	0.914285714285714	10.7916883116883	0	9.99363636363636	0	6	0	0	0	0	5	0	0	0	0	4	0	0	0	0	0	0	0.00105546	8	18	6	1	0
TS17	18	9	45119	29120	7.1	B.1.1.1	0	0.149779077603349	9.33416666666667	0.914285714285714	10.7916883116883	0	9.99363636363636	0	6	0	0	0	0	5	0	0	0	0	4	0	0	0	0	0.163224844	0.203724743	0.512107643	9	18	6	6	0
TS18	18	10	24877	22880	9.5	B.1.1.1	0	0.0825828168518476	9.33416666666667	0.914285714285714	10.7916883116883	0	9.99363636363636	0	6	0	0	0	0	5	0	0	0	0	4	0	0	0	0	0.421719157	0.421719157	0.663742085	10	18	6	3	0
TS19	18	11	37115	27560	8.7	B.1.1.1	0	0.123208636389288	9.33416666666667	0.914285714285714	10.7916883116883	0	9.99363636363636	0	6	0	0	0	0	5	0	0	0	0	4	0	0	0	0	0.379701782	0.489147141	0.734138647	11	18	6	6	0
TS2	18	12	773	21320	17.4	B.1.1.1	0	0.00256608583938892	9.33416666666667	0.914285714285714	10.7916883116883	0	9.99363636363636	0	6	0	0	0	0	5	0	0	0	0	4	0	0	0	0	1	1	1	12	18	6	0	0
TS20	18	13	20737	32760	9.4	B.1.1.1	0	0.0688394851894024	9.33416666666667	0.914285714285714	10.7916883116883	0	9.99363636363636	0	6	0	0	0	0	5	0	0	0	0	4	0	0	0	0	0.22915356	0.379422156	0.542612399	13	18	6	2	0
TS21	18	14	12670	45760	5.5	B.1.1.1	0	0.0420599063196088	9.33416666666667	0.914285714285714	10.7916883116883	0	9.99363636363636	0	6	0	0	0	0	5	0	0	0	0	4	0	0	0	0	0.003928801	0.00408916	0.307168056	14	18	6	1	0
TS22	18	15	8506	45760	4.2	B.1.1.1	0	0.0282369031692654	9.33416666666667	0.914285714285714	10.7916883116883	0	9.99363636363636	0	6	0	0	0	0	5	0	0	0	0	4	0	0	0	0	0	0	0.042022628	15	18	6	3	0
TS23	18	16	30225	31720	7.5	B.1.1.1	0	0.100336280071837	9.33416666666667	0.914285714285714	10.7916883116883	0	9.99363636363636	0	6	0	0	0	0	5	0	0	0	0	4	0	0	0	0	0.119771172	0.311398433	0.675440627	16	18	6	1	0
TS24	18	17	21840	21320	11.7	B.1.1.1	0	0.072501053987392	9.33416666666667	0.914285714285714	10.7916883116883	0	9.99363636363636	0	6	0	0	0	0	5	0	0	0	0	4	0	0	0	0	0.629774286	0.847904083	0.945092874	17	18	6	1	0
TS25	18	18	38827	26520	8.9	B.1.1.1	0	0.128891869192695	9.33416666666667	0.914285714285714	10.7916883116883	0	9.99363636363636	0	6	0	0	0	0	5	0	0	0	0	4	0	0	0	0	0.392246737	0.513543609	0.763414129	18	18	6	5	0
TS26	18	19	25450	37960	8.4	B.1.1.1	0	0.0844849736254179	9.33416666666667	0.914285714285714	10.7916883116883	0	9.99363636363636	0	6	0	0	0	0	5	0	0	0	0	4	0	0	0	0	0.203658971	0.397497327	0.618342375	19	18	6	3	0
TS27	18	20	12327	24960	5.7	B.1.1.1	0	0.0409212679717299	9.33416666666667	0.914285714285714	10.7916883116883	0	9.99363636363636	0	6	0	0	0	0	5	0	0	0	0	4	0	0	0	0	0.207004019	0.321659969	0.607397687	20	18	6	1	0
TS28	18	21	5277	32760	6.1	B.1.1.1	0	0.017517768401624	9.33416666666667	0.914285714285714	10.7916883116883	0	9.99363636363636	0	6	0	0	0	0	5	0	0	0	0	4	0	0	0	0	0.001316284	0.662091012	0.666603986	21	18	6	0	0
TS29	18	22	6266	26000	7.6	B.1.1.1	0	0.020800897632097	9.33416666666667	0.914285714285714	10.7916883116883	0	9.99363636363636	0	6	0	0	0	0	5	0	0	0	0	4	0	0	0	0	0.002222222	0.471111111	1	22	18	6	0	0
TS3	18	23	29653	23920	15.7	B.1.1.1	0	0.0984374429435959	9.33416666666667	0.914285714285714	10.7916883116883	0	9.99363636363636	0	6	0	0	0	0	5	0	0	0	0	4	0	0	0	0	0.949201791	0.999829077	0.999829077	23	18	6	34	0
TS4	18	24	17229	21320	14	B.1.1.1	0	0.057194169374944	9.33416666666667	0.914285714285714	10.7916883116883	0	9.99363636363636	0	6	0	0	0	0	5	0	0	0	0	4	0	0	0	0	0.78881292	0.869209006	0.986148768	24	18	6	17	0
TS5	18	25	39717	28080	8.1	B.1.1.1	0	0.131846353535588	9.33416666666667	0.914285714285714	10.7916883116883	0	9.99363636363636	0	6	0	0	0	0	5	0	0	0	0	4	0	0	0	0	0.132657984	0.247949831	0.528575418	25	18	6	25	0
TS6	18	26	30350	28600	10.4	B.1.1.1	0	0.100751235737974	9.33416666666667	0.914285714285714	10.7916883116883	0	9.99363636363636	0	6	0	0	0	0	5	0	0	0	0	4	0	0	0	0	0.41023182	0.570719931	0.83904891	26	18	6	15	0
TS7	18	27	21787	40560	4.9	B.1.1.1	0	0.0723251127849501	9.33416666666667	0.914285714285714	10.7916883116883	0	9.99363636363636	0	6	0	0	0	0	5	0	0	0	0	4	0	0	0	0	0.141399946	0.145570768	0.169326322	27	18	6	10	0
TS8	18	28	21011	44720	6.7	B.1.1.1	1	0.0697490680095739	9.33416666666667	0.914285714285714	10.7916883116883	0	9.99363636363636	0	6	0	0	0	0	5	0	0	0	0	4	0	0	0	0	0.204410797	0.348866736	0.708878021	28	18	6	27	0
TS9	18	29	12737	40560	3.5	B.1.1.1	0	0.0422823225566581	9.33416666666667	0.914285714285714	10.7916883116883	0	9.99363636363636	0	6	0	0	0	0	5	0	0	0	0	4	0	0	0	0	0	0	0.256624065	29	18	6	5	0
TS1	19	1	17202	21320	14.7	B.1.1.1	0	0.0571045389510585	11.9183035714286	0.371428571428571	9.33416666666667	0.914285714285714	10.7916883116883	0	7	0	0	0	0	6	0	0	0	0	5	0	0	0	0	0.996704719	0.996704719	1	1	19	7	25	0
TS10	19	2	37073	25480	8.1	B.1.1.1	0	0.123069211285466	11.9183035714286	0.371428571428571	9.33416666666667	0.914285714285714	10.7916883116883	0	7	0	0	0	0	6	0	0	0	0	5	0	0	0	0	0.303342391	0.344402174	0.705298913	2	19	7	18	0
TS11	19	3	11945	33280	4.2	B.1.1.1	0	0.0396531634560164	11.9183035714286	0.371428571428571	9.33416666666667	0.914285714285714	10.7916883116883	0	7	0	0	0	0	6	0	0	0	0	5	0	0	0	0	0	0	0.387159533	3	19	7	4	0
TS12	19	4	22514	31720	7.1	B.1.1.1	0	0.0747384949392007	11.9183035714286	0.371428571428571	9.33416666666667	0.914285714285714	10.7916883116883	0	7	0	0	0	0	6	0	0	0	0	5	0	0	0	0	0.069538927	0.329687431	0.723267085	4	19	7	6	0
TS13	19	5	10369	24960	8.2	B.1.1.1	0	0.0344214024173657	11.9183035714286	0.371428571428571	9.33416666666667	0.914285714285714	10.7916883116883	0	7	0	0	0	0	6	0	0	0	0	5	0	0	0	0	0.160100251	0.632781955	0.997092732	5	19	7	1	0
TS14	19	6	17627	26520	5.4	B.1.1.1	0	0.058515388215923	11.9183035714286	0.371428571428571	9.33416666666667	0.914285714285714	10.7916883116883	0	7	0	0	0	0	6	0	0	0	0	5	0	0	0	0	0.077273763	0.077273763	0.357362662	6	19	7	13	0
TS15	19	7	12802	43160	4.2	B.1.1.1	0	0.0424980995030491	11.9183035714286	0.371428571428571	9.33416666666667	0.914285714285714	10.7916883116883	0	7	0	0	0	0	6	0	0	0	0	5	0	0	0	0	0	0	0.117601427	7	19	7	1	0
TS16	19	8	10449	40040	4.8	B.1.1.1	0	0.0346869740436932	11.9183035714286	0.371428571428571	9.33416666666667	0.914285714285714	10.7916883116883	0	7	0	0	0	0	6	0	0	0	0	5	0	0	0	0	0	0	0.00105546	8	19	7	1	0
TS17	19	9	45119	29120	7.1	B.1.1.1	0	0.149779077603349	11.9183035714286	0.371428571428571	9.33416666666667	0.914285714285714	10.7916883116883	0	7	0	0	0	0	6	0	0	0	0	5	0	0	0	0	0.163224844	0.203724743	0.512107643	9	19	7	6	0
TS18	19	10	24877	22880	9.5	B.1.1.1	0	0.0825828168518476	11.9183035714286	0.371428571428571	9.33416666666667	0.914285714285714	10.7916883116883	0	7	0	0	0	0	6	0	0	0	0	5	0	0	0	0	0.421719157	0.421719157	0.663742085	10	19	7	3	0
TS19	19	11	37115	27560	8.7	B.1.1.1	1	0.123208636389288	11.9183035714286	0.371428571428571	9.33416666666667	0.914285714285714	10.7916883116883	0	7	0	0	0	0	6	0	0	0	0	5	0	0	0	0	0.379701782	0.489147141	0.734138647	11	19	7	6	0
TS2	19	12	773	21320	17.4	B.1.1.1	0	0.00256608583938892	11.9183035714286	0.371428571428571	9.33416666666667	0.914285714285714	10.7916883116883	0	7	0	0	0	0	6	0	0	0	0	5	0	0	0	0	1	1	1	12	19	7	0	0
TS20	19	13	20737	32760	9.4	B.1.1.1	0	0.0688394851894024	11.9183035714286	0.371428571428571	9.33416666666667	0.914285714285714	10.7916883116883	0	7	0	0	0	0	6	0	0	0	0	5	0	0	0	0	0.22915356	0.379422156	0.542612399	13	19	7	2	0
TS21	19	14	12670	45760	5.5	B.1.1.1	0	0.0420599063196088	11.9183035714286	0.371428571428571	9.33416666666667	0.914285714285714	10.7916883116883	0	7	0	0	0	0	6	0	0	0	0	5	0	0	0	0	0.003928801	0.00408916	0.307168056	14	19	7	1	0
TS22	19	15	8506	45760	4.2	B.1.1.1	0	0.0282369031692654	11.9183035714286	0.371428571428571	9.33416666666667	0.914285714285714	10.7916883116883	0	7	0	0	0	0	6	0	0	0	0	5	0	0	0	0	0	0	0.042022628	15	19	7	3	0
TS23	19	16	30225	31720	7.5	B.1.1.1	0	0.100336280071837	11.9183035714286	0.371428571428571	9.33416666666667	0.914285714285714	10.7916883116883	0	7	0	0	0	0	6	0	0	0	0	5	0	0	0	0	0.119771172	0.311398433	0.675440627	16	19	7	1	0
TS24	19	17	21840	21320	11.7	B.1.1.1	0	0.072501053987392	11.9183035714286	0.371428571428571	9.33416666666667	0.914285714285714	10.7916883116883	0	7	0	0	0	0	6	0	0	0	0	5	0	0	0	0	0.629774286	0.847904083	0.945092874	17	19	7	1	0
TS25	19	18	38827	26520	8.9	B.1.1.1	0	0.128891869192695	11.9183035714286	0.371428571428571	9.33416666666667	0.914285714285714	10.7916883116883	0	7	0	0	0	0	6	0	0	0	0	5	0	0	0	0	0.392246737	0.513543609	0.763414129	18	19	7	5	0
TS26	19	19	25450	37960	8.4	B.1.1.1	0	0.0844849736254179	11.9183035714286	0.371428571428571	9.33416666666667	0.914285714285714	10.7916883116883	0	7	0	0	0	0	6	0	0	0	0	5	0	0	0	0	0.203658971	0.397497327	0.618342375	19	19	7	3	0
TS27	19	20	12327	24960	5.7	B.1.1.1	0	0.0409212679717299	11.9183035714286	0.371428571428571	9.33416666666667	0.914285714285714	10.7916883116883	0	7	0	0	0	0	6	0	0	0	0	5	0	0	0	0	0.207004019	0.321659969	0.607397687	20	19	7	1	0
TS28	19	21	5277	32760	6.1	B.1.1.1	0	0.017517768401624	11.9183035714286	0.371428571428571	9.33416666666667	0.914285714285714	10.7916883116883	0	7	0	0	0	0	6	0	0	0	0	5	0	0	0	0	0.001316284	0.662091012	0.666603986	21	19	7	0	0
TS29	19	22	6266	26000	7.6	B.1.1.1	0	0.020800897632097	11.9183035714286	0.371428571428571	9.33416666666667	0.914285714285714	10.7916883116883	0	7	0	0	0	0	6	0	0	0	0	5	0	0	0	0	0.002222222	0.471111111	1	22	19	7	0	0
TS3	19	23	29653	23920	15.7	B.1.1.1	0	0.0984374429435959	11.9183035714286	0.371428571428571	9.33416666666667	0.914285714285714	10.7916883116883	0	7	0	0	0	0	6	0	0	0	0	5	0	0	0	0	0.949201791	0.999829077	0.999829077	23	19	7	34	0
TS4	19	24	17229	21320	14	B.1.1.1	0	0.057194169374944	11.9183035714286	0.371428571428571	9.33416666666667	0.914285714285714	10.7916883116883	0	7	0	0	0	0	6	0	0	0	0	5	0	0	0	0	0.78881292	0.869209006	0.986148768	24	19	7	17	0
TS5	19	25	39717	28080	8.1	B.1.1.1	0	0.131846353535588	11.9183035714286	0.371428571428571	9.33416666666667	0.914285714285714	10.7916883116883	0	7	0	0	0	0	6	0	0	0	0	5	0	0	0	0	0.132657984	0.247949831	0.528575418	25	19	7	25	0
TS6	19	26	30350	28600	10.4	B.1.1.1	0	0.100751235737974	11.9183035714286	0.371428571428571	9.33416666666667	0.914285714285714	10.7916883116883	0	7	0	0	0	0	6	0	0	0	0	5	0	0	0	0	0.41023182	0.570719931	0.83904891	26	19	7	15	0
TS7	19	27	21787	40560	4.9	B.1.1.1	0	0.0723251127849501	11.9183035714286	0.371428571428571	9.33416666666667	0.914285714285714	10.7916883116883	0	7	0	0	0	0	6	0	0	0	0	5	0	0	0	0	0.141399946	0.145570768	0.169326322	27	19	7	10	0
TS8	19	28	21011	44720	6.7	B.1.1.1	0	0.0697490680095739	11.9183035714286	0.371428571428571	9.33416666666667	0.914285714285714	10.7916883116883	0	7	0	0	0	0	6	0	0	0	0	5	0	0	0	0	0.204410797	0.348866736	0.708878021	28	19	7	27	0
TS9	19	29	12737	40560	3.5	B.1.1.1	1	0.0422823225566581	11.9183035714286	0.371428571428571	9.33416666666667	0.914285714285714	10.7916883116883	0	7	0	0	0	0	6	0	0	0	0	5	0	0	0	0	0	0	0.256624065	29	19	7	5	0
TS1	20	1	17202	21320	14.7	B.1.1.1	0	0.37117950318188	9.75409090909089	0.285714285714286	11.9183035714286	0.371428571428571	9.33416666666667	0.914285714285714	8	0	0	0	0	7	0	0	0	0	6	0	0	0	0	0.996704719	0.996704719	1	1	20	8	25	0
TS10	20	2	37073	25480	8.1	B.1.1.1	1	0.799949873355531	9.75409090909089	0.285714285714286	11.9183035714286	0.371428571428571	9.33416666666667	0.914285714285714	8	0	0	0	0	7	0	0	0	0	6	0	0	0	0	0.303342391	0.344402174	0.705298913	2	20	8	18	0
TS11	20	3	11945	33280	4.2	B.1.1.1	3	0.257745562464106	9.75409090909089	0.285714285714286	11.9183035714286	0.371428571428571	9.33416666666667	0.914285714285714	8	0	0	0	0	7	0	0	0	0	6	0	0	0	0	0	0	0.387159533	3	20	8	4	0
TS12	20	4	22514	31720	7.1	B.1.1.1	1	0.485800217104805	9.75409090909089	0.285714285714286	11.9183035714286	0.371428571428571	9.33416666666667	0.914285714285714	8	0	0	0	0	7	0	0	0	0	6	0	0	0	0	0.069538927	0.329687431	0.723267085	4	20	8	6	0
TS13	20	5	10369	24960	8.2	B.1.1.1	0	0.223739115712877	9.75409090909089	0.285714285714286	11.9183035714286	0.371428571428571	9.33416666666667	0.914285714285714	8	0	0	0	0	7	0	0	0	0	6	0	0	0	0	0.160100251	0.632781955	0.997092732	5	20	8	1	0
TS14	20	6	17627	26520	5.4	B.1.1.1	4	0.3803500234035	9.75409090909089	0.285714285714286	11.9183035714286	0.371428571428571	9.33416666666667	0.914285714285714	8	0	0	0	0	7	0	0	0	0	6	0	0	0	0	0.077273763	0.077273763	0.357362662	6	20	8	13	0
TS15	20	7	12802	43160	4.2	B.1.1.1	0	0.276237646769819	9.75409090909089	0.285714285714286	11.9183035714286	0.371428571428571	9.33416666666667	0.914285714285714	8	0	0	0	0	7	0	0	0	0	6	0	0	0	0	0	0	0.117601427	7	20	8	1	0
TS16	20	8	10449	40040	4.8	B.1.1.1	0	0.225465331284006	9.75409090909089	0.285714285714286	11.9183035714286	0.371428571428571	9.33416666666667	0.914285714285714	8	0	0	0	0	7	0	0	0	0	6	0	0	0	0	0	0	0.00105546	8	20	8	1	0
TS17	20	9	45119	29120	7.1	B.1.1.1	1	0.973564004421768	9.75409090909089	0.285714285714286	11.9183035714286	0.371428571428571	9.33416666666667	0.914285714285714	8	0	0	0	0	7	0	0	0	0	6	0	0	0	0	0.163224844	0.203724743	0.512107643	9	20	8	6	0
TS18	20	10	24877	22880	9.5	B.1.1.1	0	0.536788309537009	9.75409090909089	0.285714285714286	11.9183035714286	0.371428571428571	9.33416666666667	0.914285714285714	8	0	0	0	0	7	0	0	0	0	6	0	0	0	0	0.421719157	0.421719157	0.663742085	10	20	8	3	0
TS19	20	11	37115	27560	8.7	B.1.1.1	0	0.800856136530373	9.75409090909089	0.285714285714286	11.9183035714286	0.371428571428571	9.33416666666667	0.914285714285714	8	0	0	0	0	7	0	0	0	0	6	0	0	0	0	0.379701782	0.489147141	0.734138647	11	20	8	6	0
TS2	20	12	773	21320	17.4	B.1.1.1	0	0.016679557956028	9.75409090909089	0.285714285714286	11.9183035714286	0.371428571428571	9.33416666666667	0.914285714285714	8	0	0	0	0	7	0	0	0	0	6	0	0	0	0	1	1	1	12	20	8	0	0
TS20	20	13	20737	32760	9.4	B.1.1.1	0	0.447456653731115	9.75409090909089	0.285714285714286	11.9183035714286	0.371428571428571	9.33416666666667	0.914285714285714	8	0	0	0	0	7	0	0	0	0	6	0	0	0	0	0.22915356	0.379422156	0.542612399	13	20	8	2	0
TS21	20	14	12670	45760	5.5	B.1.1.1	0	0.273389391077457	9.75409090909089	0.285714285714286	11.9183035714286	0.371428571428571	9.33416666666667	0.914285714285714	8	0	0	0	0	7	0	0	0	0	6	0	0	0	0	0.003928801	0.00408916	0.307168056	14	20	8	1	0
TS22	20	15	8506	45760	4.2	B.1.1.1	0	0.183539870600225	9.75409090909089	0.285714285714286	11.9183035714286	0.371428571428571	9.33416666666667	0.914285714285714	8	0	0	0	0	7	0	0	0	0	6	0	0	0	0	0	0	0.042022628	15	20	8	3	0
TS23	20	16	30225	31720	7.5	B.1.1.1	0	0.652185820466941	9.75409090909089	0.285714285714286	11.9183035714286	0.371428571428571	9.33416666666667	0.914285714285714	8	0	0	0	0	7	0	0	0	0	6	0	0	0	0	0.119771172	0.311398433	0.675440627	16	20	8	1	0
TS24	20	17	21840	21320	11.7	B.1.1.1	0	0.471256850918048	9.75409090909089	0.285714285714286	11.9183035714286	0.371428571428571	9.33416666666667	0.914285714285714	8	0	0	0	0	7	0	0	0	0	6	0	0	0	0	0.629774286	0.847904083	0.945092874	17	20	8	1	0
TS25	20	18	38827	26520	8.9	B.1.1.1	0	0.83779714975252	9.75409090909089	0.285714285714286	11.9183035714286	0.371428571428571	9.33416666666667	0.914285714285714	8	0	0	0	0	7	0	0	0	0	6	0	0	0	0	0.392246737	0.513543609	0.763414129	18	20	8	5	0
TS26	20	19	25450	37960	8.4	B.1.1.1	0	0.549152328565216	9.75409090909089	0.285714285714286	11.9183035714286	0.371428571428571	9.33416666666667	0.914285714285714	8	0	0	0	0	7	0	0	0	0	6	0	0	0	0	0.203658971	0.397497327	0.618342375	19	20	8	3	0
TS27	20	20	12327	24960	5.7	B.1.1.1	0	0.265988241816244	9.75409090909089	0.285714285714286	11.9183035714286	0.371428571428571	9.33416666666667	0.914285714285714	8	0	0	0	0	7	0	0	0	0	6	0	0	0	0	0.207004019	0.321659969	0.607397687	20	20	8	1	0
TS28	20	21	5277	32760	6.1	B.1.1.1	0	0.113865494610556	9.75409090909089	0.285714285714286	11.9183035714286	0.371428571428571	9.33416666666667	0.914285714285714	8	0	0	0	0	7	0	0	0	0	6	0	0	0	0	0.001316284	0.662091012	0.666603986	21	20	8	0	0
TS29	20	22	6266	26000	7.6	B.1.1.1	0	0.13520583460863	9.75409090909089	0.285714285714286	11.9183035714286	0.371428571428571	9.33416666666667	0.914285714285714	8	0	0	0	0	7	0	0	0	0	6	0	0	0	0	0.002222222	0.471111111	1	22	20	8	0	0
TS3	20	23	29653	23920	15.7	B.1.1.1	1	0.639843379133373	9.75409090909089	0.285714285714286	11.9183035714286	0.371428571428571	9.33416666666667	0.914285714285714	8	0	0	0	0	7	0	0	0	0	6	0	0	0	0	0.949201791	0.999829077	0.999829077	23	20	8	34	0
TS4	20	24	17229	21320	14	B.1.1.1	0	0.371762100937136	9.75409090909089	0.285714285714286	11.9183035714286	0.371428571428571	9.33416666666667	0.914285714285714	8	0	0	0	0	7	0	0	0	0	6	0	0	0	0	0.78881292	0.869209006	0.986148768	24	20	8	17	0
TS5	20	25	39717	28080	8.1	B.1.1.1	0	0.857001297981324	9.75409090909089	0.285714285714286	11.9183035714286	0.371428571428571	9.33416666666667	0.914285714285714	8	0	0	0	0	7	0	0	0	0	6	0	0	0	0	0.132657984	0.247949831	0.528575418	25	20	8	25	0
TS6	20	26	30350	28600	10.4	B.1.1.1	1	0.654883032296829	9.75409090909089	0.285714285714286	11.9183035714286	0.371428571428571	9.33416666666667	0.914285714285714	8	0	0	0	0	7	0	0	0	0	6	0	0	0	0	0.41023182	0.570719931	0.83904891	26	20	8	15	0
TS7	20	27	21787	40560	4.9	B.1.1.1	1	0.470113233102175	9.75409090909089	0.285714285714286	11.9183035714286	0.371428571428571	9.33416666666667	0.914285714285714	8	0	0	0	0	7	0	0	0	0	6	0	0	0	0	0.141399946	0.145570768	0.169326322	27	20	8	10	0
TS8	20	28	21011	44720	6.7	B.1.1.1	0	0.45336894206223	9.75409090909089	0.285714285714286	11.9183035714286	0.371428571428571	9.33416666666667	0.914285714285714	8	0	0	0	0	7	0	0	0	0	6	0	0	0	0	0.204410797	0.348866736	0.708878021	28	20	8	27	0
TS9	20	29	12737	40560	3.5	B.1.1.1	0	0.274835096618277	9.75409090909089	0.285714285714286	11.9183035714286	0.371428571428571	9.33416666666667	0.914285714285714	8	0	0	0	0	7	0	0	0	0	6	0	0	0	0	0	0	0.256624065	29	20	8	5	0
TS1	21	1	17202	21320	14.7	B.1.1.1	2	0.285522694755292	16.4722222222222	0.571428571428571	9.75409090909089	0.285714285714286	11.9183035714286	0.371428571428571	9	0	0	0	0	8	0	0	0	0	7	0	0	0	0	0.996704719	0.996704719	1	1	21	9	25	0
TS10	21	2	37073	25480	8.1	B.1.1.1	0	0.615346056427331	16.4722222222222	0.571428571428571	9.75409090909089	0.285714285714286	11.9183035714286	0.371428571428571	9	0	0	0	0	8	0	0	0	0	7	0	0	0	0	0.303342391	0.344402174	0.705298913	2	21	9	18	0
TS11	21	3	11945	33280	4.2	B.1.1.1	0	0.198265817280082	16.4722222222222	0.571428571428571	9.75409090909089	0.285714285714286	11.9183035714286	0.371428571428571	9	0	0	0	0	8	0	0	0	0	7	0	0	0	0	0	0	0.387159533	3	21	9	4	0
TS12	21	4	22514	31720	7.1	B.1.1.1	0	0.373692474696003	16.4722222222222	0.571428571428571	9.75409090909089	0.285714285714286	11.9183035714286	0.371428571428571	9	0	0	0	0	8	0	0	0	0	7	0	0	0	0	0.069538927	0.329687431	0.723267085	4	21	9	6	0
TS13	21	5	10369	24960	8.2	B.1.1.1	0	0.172107012086829	16.4722222222222	0.571428571428571	9.75409090909089	0.285714285714286	11.9183035714286	0.371428571428571	9	0	0	0	0	8	0	0	0	0	7	0	0	0	0	0.160100251	0.632781955	0.997092732	5	21	9	1	0
TS14	21	6	17627	26520	5.4	B.1.1.1	0	0.292576941079615	16.4722222222222	0.571428571428571	9.75409090909089	0.285714285714286	11.9183035714286	0.371428571428571	9	0	0	0	0	8	0	0	0	0	7	0	0	0	0	0.077273763	0.077273763	0.357362662	6	21	9	13	0
TS15	21	7	12802	43160	4.2	B.1.1.1	0	0.212490497515245	16.4722222222222	0.571428571428571	9.75409090909089	0.285714285714286	11.9183035714286	0.371428571428571	9	0	0	0	0	8	0	0	0	0	7	0	0	0	0	0	0	0.117601427	7	21	9	1	0
TS16	21	8	10449	40040	4.8	B.1.1.1	0	0.173434870218466	16.4722222222222	0.571428571428571	9.75409090909089	0.285714285714286	11.9183035714286	0.371428571428571	9	0	0	0	0	8	0	0	0	0	7	0	0	0	0	0	0	0.00105546	8	21	9	1	0
TS17	21	9	45119	29120	7.1	B.1.1.1	0	0.748895388016744	16.4722222222222	0.571428571428571	9.75409090909089	0.285714285714286	11.9183035714286	0.371428571428571	9	0	0	0	0	8	0	0	0	0	7	0	0	0	0	0.163224844	0.203724743	0.512107643	9	21	9	6	0
TS18	21	10	24877	22880	9.5	B.1.1.1	1	0.412914084259238	16.4722222222222	0.571428571428571	9.75409090909089	0.285714285714286	11.9183035714286	0.371428571428571	9	0	0	0	0	8	0	0	0	0	7	0	0	0	0	0.421719157	0.421719157	0.663742085	10	21	9	3	0
TS19	21	11	37115	27560	8.7	B.1.1.1	0	0.616043181946441	16.4722222222222	0.571428571428571	9.75409090909089	0.285714285714286	11.9183035714286	0.371428571428571	9	0	0	0	0	8	0	0	0	0	7	0	0	0	0	0.379701782	0.489147141	0.734138647	11	21	9	6	0
TS2	21	12	773	21320	17.4	B.1.1.1	0	0.0128304291969446	16.4722222222222	0.571428571428571	9.75409090909089	0.285714285714286	11.9183035714286	0.371428571428571	9	0	0	0	0	8	0	0	0	0	7	0	0	0	0	1	1	1	12	21	9	0	0
TS20	21	13	20737	32760	9.4	B.1.1.1	0	0.344197425947012	16.4722222222222	0.571428571428571	9.75409090909089	0.285714285714286	11.9183035714286	0.371428571428571	9	0	0	0	0	8	0	0	0	0	7	0	0	0	0	0.22915356	0.379422156	0.542612399	13	21	9	2	0
TS21	21	14	12670	45760	5.5	B.1.1.1	0	0.210299531598044	16.4722222222222	0.571428571428571	9.75409090909089	0.285714285714286	11.9183035714286	0.371428571428571	9	0	0	0	0	8	0	0	0	0	7	0	0	0	0	0.003928801	0.00408916	0.307168056	14	21	9	1	0
TS22	21	15	8506	45760	4.2	B.1.1.1	0	0.141184515846327	16.4722222222222	0.571428571428571	9.75409090909089	0.285714285714286	11.9183035714286	0.371428571428571	9	0	0	0	0	8	0	0	0	0	7	0	0	0	0	0	0	0.042022628	15	21	9	3	0
TS23	21	16	30225	31720	7.5	B.1.1.1	0	0.501681400359186	16.4722222222222	0.571428571428571	9.75409090909089	0.285714285714286	11.9183035714286	0.371428571428571	9	0	0	0	0	8	0	0	0	0	7	0	0	0	0	0.119771172	0.311398433	0.675440627	16	21	9	1	0
TS24	21	17	21840	21320	11.7	B.1.1.1	0	0.36250526993696	16.4722222222222	0.571428571428571	9.75409090909089	0.285714285714286	11.9183035714286	0.371428571428571	9	0	0	0	0	8	0	0	0	0	7	0	0	0	0	0.629774286	0.847904083	0.945092874	17	21	9	1	0
TS25	21	18	38827	26520	8.9	B.1.1.1	0	0.644459345963477	16.4722222222222	0.571428571428571	9.75409090909089	0.285714285714286	11.9183035714286	0.371428571428571	9	0	0	0	0	8	0	0	0	0	7	0	0	0	0	0.392246737	0.513543609	0.763414129	18	21	9	5	0
TS26	21	19	25450	37960	8.4	B.1.1.1	1	0.422424868127089	16.4722222222222	0.571428571428571	9.75409090909089	0.285714285714286	11.9183035714286	0.371428571428571	9	0	0	0	0	8	0	0	0	0	7	0	0	0	0	0.203658971	0.397497327	0.618342375	19	21	9	3	0
TS27	21	20	12327	24960	5.7	B.1.1.1	0	0.20460633985865	16.4722222222222	0.571428571428571	9.75409090909089	0.285714285714286	11.9183035714286	0.371428571428571	9	0	0	0	0	8	0	0	0	0	7	0	0	0	0	0.207004019	0.321659969	0.607397687	20	21	9	1	0
TS28	21	21	5277	32760	6.1	B.1.1.1	0	0.0875888420081199	16.4722222222222	0.571428571428571	9.75409090909089	0.285714285714286	11.9183035714286	0.371428571428571	9	0	0	0	0	8	0	0	0	0	7	0	0	0	0	0.001316284	0.662091012	0.666603986	21	21	9	0	0
TS29	21	22	6266	26000	7.6	B.1.1.1	0	0.104004488160485	16.4722222222222	0.571428571428571	9.75409090909089	0.285714285714286	11.9183035714286	0.371428571428571	9	0	0	0	0	8	0	0	0	0	7	0	0	0	0	0.002222222	0.471111111	1	22	21	9	0	0
TS3	21	23	29653	23920	15.7	B.1.1.1	0	0.49218721471798	16.4722222222222	0.571428571428571	9.75409090909089	0.285714285714286	11.9183035714286	0.371428571428571	9	0	0	0	0	8	0	0	0	0	7	0	0	0	0	0.949201791	0.999829077	0.999829077	23	21	9	34	0
TS4	21	24	17229	21320	14	B.1.1.1	2	0.28597084687472	16.4722222222222	0.571428571428571	9.75409090909089	0.285714285714286	11.9183035714286	0.371428571428571	9	0	0	0	0	8	0	0	0	0	7	0	0	0	0	0.78881292	0.869209006	0.986148768	24	21	9	17	0
TS5	21	25	39717	28080	8.1	B.1.1.1	1	0.659231767677941	16.4722222222222	0.571428571428571	9.75409090909089	0.285714285714286	11.9183035714286	0.371428571428571	9	0	0	0	0	8	0	0	0	0	7	0	0	0	0	0.132657984	0.247949831	0.528575418	25	21	9	25	0
TS6	21	26	30350	28600	10.4	B.1.1.1	0	0.503756178689869	16.4722222222222	0.571428571428571	9.75409090909089	0.285714285714286	11.9183035714286	0.371428571428571	9	0	0	0	0	8	0	0	0	0	7	0	0	0	0	0.41023182	0.570719931	0.83904891	26	21	9	15	0
TS7	21	27	21787	40560	4.9	B.1.1.1	1	0.36162556392475	16.4722222222222	0.571428571428571	9.75409090909089	0.285714285714286	11.9183035714286	0.371428571428571	9	0	0	0	0	8	0	0	0	0	7	0	0	0	0	0.141399946	0.145570768	0.169326322	27	21	9	10	0
TS8	21	28	21011	44720	6.7	B.1.1.1	1	0.348745340047869	16.4722222222222	0.571428571428571	9.75409090909089	0.285714285714286	11.9183035714286	0.371428571428571	9	0	0	0	0	8	0	0	0	0	7	0	0	0	0	0.204410797	0.348866736	0.708878021	28	21	9	27	0
TS9	21	29	12737	40560	3.5	B.1.1.1	1	0.21141161278329	16.4722222222222	0.571428571428571	9.75409090909089	0.285714285714286	11.9183035714286	0.371428571428571	9	0	0	0	0	8	0	0	0	0	7	0	0	0	0	0	0	0.256624065	29	21	9	5	0
TS1	22	1	17202	21320	14.7	B.1.1.1	0	0.0856568084265877	17.6081818181818	0	16.4722222222222	0.571428571428571	9.75409090909089	0.285714285714286	10	0	0	0	0	9	0	0	0	0	8	0	0	0	0	0.996704719	0.996704719	1	1	22	10	25	0
TS10	22	2	37073	25480	8.1	B.1.1.1	0	0.184603816928199	17.6081818181818	0	16.4722222222222	0.571428571428571	9.75409090909089	0.285714285714286	10	0	0	0	0	9	0	0	0	0	8	0	0	0	0	0.303342391	0.344402174	0.705298913	2	22	10	18	0
TS11	22	3	11945	33280	4.2	B.1.1.1	0	0.0594797451840245	17.6081818181818	0	16.4722222222222	0.571428571428571	9.75409090909089	0.285714285714286	10	0	0	0	0	9	0	0	0	0	8	0	0	0	0	0	0	0.387159533	3	22	10	4	0
TS12	22	4	22514	31720	7.1	B.1.1.1	0	0.112107742408801	17.6081818181818	0	16.4722222222222	0.571428571428571	9.75409090909089	0.285714285714286	10	0	0	0	0	9	0	0	0	0	8	0	0	0	0	0.069538927	0.329687431	0.723267085	4	22	10	6	0
TS13	22	5	10369	24960	8.2	B.1.1.1	0	0.0516321036260486	17.6081818181818	0	16.4722222222222	0.571428571428571	9.75409090909089	0.285714285714286	10	0	0	0	0	9	0	0	0	0	8	0	0	0	0	0.160100251	0.632781955	0.997092732	5	22	10	1	0
TS14	22	6	17627	26520	5.4	B.1.1.1	2	0.0877730823238845	17.6081818181818	0	16.4722222222222	0.571428571428571	9.75409090909089	0.285714285714286	10	0	0	0	0	9	0	0	0	0	8	0	0	0	0	0.077273763	0.077273763	0.357362662	6	22	10	13	0
TS15	22	7	12802	43160	4.2	B.1.1.1	0	0.0637471492545736	17.6081818181818	0	16.4722222222222	0.571428571428571	9.75409090909089	0.285714285714286	10	0	0	0	0	9	0	0	0	0	8	0	0	0	0	0	0	0.117601427	7	22	10	1	0
TS16	22	8	10449	40040	4.8	B.1.1.1	0	0.0520304610655398	17.6081818181818	0	16.4722222222222	0.571428571428571	9.75409090909089	0.285714285714286	10	0	0	0	0	9	0	0	0	0	8	0	0	0	0	0	0	0.00105546	8	22	10	1	0
TS17	22	9	45119	29120	7.1	B.1.1.1	0	0.224668616405023	17.6081818181818	0	16.4722222222222	0.571428571428571	9.75409090909089	0.285714285714286	10	0	0	0	0	9	0	0	0	0	8	0	0	0	0	0.163224844	0.203724743	0.512107643	9	22	10	6	0
TS18	22	10	24877	22880	9.5	B.1.1.1	0	0.123874225277771	17.6081818181818	0	16.4722222222222	0.571428571428571	9.75409090909089	0.285714285714286	10	0	0	0	0	9	0	0	0	0	8	0	0	0	0	0.421719157	0.421719157	0.663742085	10	22	10	3	0
TS19	22	11	37115	27560	8.7	B.1.1.1	0	0.184812954583932	17.6081818181818	0	16.4722222222222	0.571428571428571	9.75409090909089	0.285714285714286	10	0	0	0	0	9	0	0	0	0	8	0	0	0	0	0.379701782	0.489147141	0.734138647	11	22	10	6	0
TS2	22	12	773	21320	17.4	B.1.1.1	0	0.00384912875908338	17.6081818181818	0	16.4722222222222	0.571428571428571	9.75409090909089	0.285714285714286	10	0	0	0	0	9	0	0	0	0	8	0	0	0	0	1	1	1	12	22	10	0	0
TS20	22	13	20737	32760	9.4	B.1.1.1	0	0.103259227784104	17.6081818181818	0	16.4722222222222	0.571428571428571	9.75409090909089	0.285714285714286	10	0	0	0	0	9	0	0	0	0	8	0	0	0	0	0.22915356	0.379422156	0.542612399	13	22	10	2	0
TS21	22	14	12670	45760	5.5	B.1.1.1	0	0.0630898594794132	17.6081818181818	0	16.4722222222222	0.571428571428571	9.75409090909089	0.285714285714286	10	0	0	0	0	9	0	0	0	0	8	0	0	0	0	0.003928801	0.00408916	0.307168056	14	22	10	1	0
TS22	22	15	8506	45760	4.2	B.1.1.1	0	0.0423553547538981	17.6081818181818	0	16.4722222222222	0.571428571428571	9.75409090909089	0.285714285714286	10	0	0	0	0	9	0	0	0	0	8	0	0	0	0	0	0	0.042022628	15	22	10	3	0
TS23	22	16	30225	31720	7.5	B.1.1.1	0	0.150504420107756	17.6081818181818	0	16.4722222222222	0.571428571428571	9.75409090909089	0.285714285714286	10	0	0	0	0	9	0	0	0	0	8	0	0	0	0	0.119771172	0.311398433	0.675440627	16	22	10	1	0
TS24	22	17	21840	21320	11.7	B.1.1.1	0	0.108751580981088	17.6081818181818	0	16.4722222222222	0.571428571428571	9.75409090909089	0.285714285714286	10	0	0	0	0	9	0	0	0	0	8	0	0	0	0	0.629774286	0.847904083	0.945092874	17	22	10	1	0
TS25	22	18	38827	26520	8.9	B.1.1.1	0	0.193337803789043	17.6081818181818	0	16.4722222222222	0.571428571428571	9.75409090909089	0.285714285714286	10	0	0	0	0	9	0	0	0	0	8	0	0	0	0	0.392246737	0.513543609	0.763414129	18	22	10	5	0
TS26	22	19	25450	37960	8.4	B.1.1.1	0	0.126727460438127	17.6081818181818	0	16.4722222222222	0.571428571428571	9.75409090909089	0.285714285714286	10	0	0	0	0	9	0	0	0	0	8	0	0	0	0	0.203658971	0.397497327	0.618342375	19	22	10	3	0
TS27	22	20	12327	24960	5.7	B.1.1.1	0	0.0613819019575949	17.6081818181818	0	16.4722222222222	0.571428571428571	9.75409090909089	0.285714285714286	10	0	0	0	0	9	0	0	0	0	8	0	0	0	0	0.207004019	0.321659969	0.607397687	20	22	10	1	0
TS28	22	21	5277	32760	6.1	B.1.1.1	0	0.026276652602436	17.6081818181818	0	16.4722222222222	0.571428571428571	9.75409090909089	0.285714285714286	10	0	0	0	0	9	0	0	0	0	8	0	0	0	0	0.001316284	0.662091012	0.666603986	21	22	10	0	0
TS29	22	22	6266	26000	7.6	B.1.1.1	0	0.0312013464481455	17.6081818181818	0	16.4722222222222	0.571428571428571	9.75409090909089	0.285714285714286	10	0	0	0	0	9	0	0	0	0	8	0	0	0	0	0.002222222	0.471111111	1	22	22	10	0	0
TS3	22	23	29653	23920	15.7	B.1.1.1	0	0.147656164415394	17.6081818181818	0	16.4722222222222	0.571428571428571	9.75409090909089	0.285714285714286	10	0	0	0	0	9	0	0	0	0	8	0	0	0	0	0.949201791	0.999829077	0.999829077	23	22	10	34	0
TS4	22	24	17229	21320	14	B.1.1.1	1	0.085791254062416	17.6081818181818	0	16.4722222222222	0.571428571428571	9.75409090909089	0.285714285714286	10	0	0	0	0	9	0	0	0	0	8	0	0	0	0	0.78881292	0.869209006	0.986148768	24	22	10	17	0
TS5	22	25	39717	28080	8.1	B.1.1.1	0	0.197769530303382	17.6081818181818	0	16.4722222222222	0.571428571428571	9.75409090909089	0.285714285714286	10	0	0	0	0	9	0	0	0	0	8	0	0	0	0	0.132657984	0.247949831	0.528575418	25	22	10	25	0
TS6	22	26	30350	28600	10.4	B.1.1.1	0	0.151126853606961	17.6081818181818	0	16.4722222222222	0.571428571428571	9.75409090909089	0.285714285714286	10	0	0	0	0	9	0	0	0	0	8	0	0	0	0	0.41023182	0.570719931	0.83904891	26	22	10	15	0
TS7	22	27	21787	40560	4.9	B.1.1.1	0	0.108487669177425	17.6081818181818	0	16.4722222222222	0.571428571428571	9.75409090909089	0.285714285714286	10	0	0	0	0	9	0	0	0	0	8	0	0	0	0	0.141399946	0.145570768	0.169326322	27	22	10	10	0
TS8	22	28	21011	44720	6.7	B.1.1.1	0	0.104623602014361	17.6081818181818	0	16.4722222222222	0.571428571428571	9.75409090909089	0.285714285714286	10	0	0	0	0	9	0	0	0	0	8	0	0	0	0	0.204410797	0.348866736	0.708878021	28	22	10	27	0
TS9	22	29	12737	40560	3.5	B.1.1.1	0	0.0634234838349871	17.6081818181818	0	16.4722222222222	0.571428571428571	9.75409090909089	0.285714285714286	10	0	0	0	0	9	0	0	0	0	8	0	0	0	0	0	0	0.256624065	29	22	10	5	0
TS1	23	1	17202	21320	14.7	B.1.1.1	0	0	13.2464063714064	2.48571428571429	17.6081818181818	0	16.4722222222222	0.571428571428571	11	0	0	0	0	10	0	0	0	0	9	0	0	0	0	0.996704719	0.996704719	1	1	23	11	25	0
TS10	23	2	37073	25480	8.1	B.1.1.1	0	0	13.2464063714064	2.48571428571429	17.6081818181818	0	16.4722222222222	0.571428571428571	11	0	0	0	0	10	0	0	0	0	9	0	0	0	0	0.303342391	0.344402174	0.705298913	2	23	11	18	0
TS11	23	3	11945	33280	4.2	B.1.1.1	0	0	13.2464063714064	2.48571428571429	17.6081818181818	0	16.4722222222222	0.571428571428571	11	0	0	0	0	10	0	0	0	0	9	0	0	0	0	0	0	0.387159533	3	23	11	4	0
TS12	23	4	22514	31720	7.1	B.1.1.1	0	0	13.2464063714064	2.48571428571429	17.6081818181818	0	16.4722222222222	0.571428571428571	11	0	0	0	0	10	0	0	0	0	9	0	0	0	0	0.069538927	0.329687431	0.723267085	4	23	11	6	0
TS13	23	5	10369	24960	8.2	B.1.1.1	0	0	13.2464063714064	2.48571428571429	17.6081818181818	0	16.4722222222222	0.571428571428571	11	0	0	0	0	10	0	0	0	0	9	0	0	0	0	0.160100251	0.632781955	0.997092732	5	23	11	1	0
TS14	23	6	17627	26520	5.4	B.1.1.1	0	0	13.2464063714064	2.48571428571429	17.6081818181818	0	16.4722222222222	0.571428571428571	11	0	0	0	0	10	0	0	0	0	9	0	0	0	0	0.077273763	0.077273763	0.357362662	6	23	11	13	0
TS15	23	7	12802	43160	4.2	B.1.1.1	0	0	13.2464063714064	2.48571428571429	17.6081818181818	0	16.4722222222222	0.571428571428571	11	0	0	0	0	10	0	0	0	0	9	0	0	0	0	0	0	0.117601427	7	23	11	1	0
TS16	23	8	10449	40040	4.8	B.1.1.1	0	0	13.2464063714064	2.48571428571429	17.6081818181818	0	16.4722222222222	0.571428571428571	11	0	0	0	0	10	0	0	0	0	9	0	0	0	0	0	0	0.00105546	8	23	11	1	0
TS17	23	9	45119	29120	7.1	B.1.1.1	0	0	13.2464063714064	2.48571428571429	17.6081818181818	0	16.4722222222222	0.571428571428571	11	0	0	0	0	10	0	0	0	0	9	0	0	0	0	0.163224844	0.203724743	0.512107643	9	23	11	6	0
TS18	23	10	24877	22880	9.5	B.1.1.1	0	0	13.2464063714064	2.48571428571429	17.6081818181818	0	16.4722222222222	0.571428571428571	11	0	0	0	0	10	0	0	0	0	9	0	0	0	0	0.421719157	0.421719157	0.663742085	10	23	11	3	0
TS19	23	11	37115	27560	8.7	B.1.1.1	0	0	13.2464063714064	2.48571428571429	17.6081818181818	0	16.4722222222222	0.571428571428571	11	0	0	0	0	10	0	0	0	0	9	0	0	0	0	0.379701782	0.489147141	0.734138647	11	23	11	6	0
TS2	23	12	773	21320	17.4	B.1.1.1	0	0	13.2464063714064	2.48571428571429	17.6081818181818	0	16.4722222222222	0.571428571428571	11	0	0	0	0	10	0	0	0	0	9	0	0	0	0	1	1	1	12	23	11	0	0
TS20	23	13	20737	32760	9.4	B.1.1.1	0	0	13.2464063714064	2.48571428571429	17.6081818181818	0	16.4722222222222	0.571428571428571	11	0	0	0	0	10	0	0	0	0	9	0	0	0	0	0.22915356	0.379422156	0.542612399	13	23	11	2	0
TS21	23	14	12670	45760	5.5	B.1.1.1	0	0	13.2464063714064	2.48571428571429	17.6081818181818	0	16.4722222222222	0.571428571428571	11	0	0	0	0	10	0	0	0	0	9	0	0	0	0	0.003928801	0.00408916	0.307168056	14	23	11	1	0
TS22	23	15	8506	45760	4.2	B.1.1.1	0	0	13.2464063714064	2.48571428571429	17.6081818181818	0	16.4722222222222	0.571428571428571	11	0	0	0	0	10	0	0	0	0	9	0	0	0	0	0	0	0.042022628	15	23	11	3	0
TS23	23	16	30225	31720	7.5	B.1.1.1	0	0	13.2464063714064	2.48571428571429	17.6081818181818	0	16.4722222222222	0.571428571428571	11	0	0	0	0	10	0	0	0	0	9	0	0	0	0	0.119771172	0.311398433	0.675440627	16	23	11	1	0
TS24	23	17	21840	21320	11.7	B.1.1.1	0	0	13.2464063714064	2.48571428571429	17.6081818181818	0	16.4722222222222	0.571428571428571	11	0	0	0	0	10	0	0	0	0	9	0	0	0	0	0.629774286	0.847904083	0.945092874	17	23	11	1	0
TS25	23	18	38827	26520	8.9	B.1.1.1	0	0	13.2464063714064	2.48571428571429	17.6081818181818	0	16.4722222222222	0.571428571428571	11	0	0	0	0	10	0	0	0	0	9	0	0	0	0	0.392246737	0.513543609	0.763414129	18	23	11	5	0
TS26	23	19	25450	37960	8.4	B.1.1.1	0	0	13.2464063714064	2.48571428571429	17.6081818181818	0	16.4722222222222	0.571428571428571	11	0	0	0	0	10	0	0	0	0	9	0	0	0	0	0.203658971	0.397497327	0.618342375	19	23	11	3	0
TS27	23	20	12327	24960	5.7	B.1.1.1	0	0	13.2464063714064	2.48571428571429	17.6081818181818	0	16.4722222222222	0.571428571428571	11	0	0	0	0	10	0	0	0	0	9	0	0	0	0	0.207004019	0.321659969	0.607397687	20	23	11	1	0
TS28	23	21	5277	32760	6.1	B.1.1.1	0	0	13.2464063714064	2.48571428571429	17.6081818181818	0	16.4722222222222	0.571428571428571	11	0	0	0	0	10	0	0	0	0	9	0	0	0	0	0.001316284	0.662091012	0.666603986	21	23	11	0	0
TS29	23	22	6266	26000	7.6	B.1.1.1	0	0	13.2464063714064	2.48571428571429	17.6081818181818	0	16.4722222222222	0.571428571428571	11	0	0	0	0	10	0	0	0	0	9	0	0	0	0	0.002222222	0.471111111	1	22	23	11	0	0
TS3	23	23	29653	23920	15.7	B.1.1.1	0	0	13.2464063714064	2.48571428571429	17.6081818181818	0	16.4722222222222	0.571428571428571	11	0	0	0	0	10	0	0	0	0	9	0	0	0	0	0.949201791	0.999829077	0.999829077	23	23	11	34	0
TS4	23	24	17229	21320	14	B.1.1.1	0	0	13.2464063714064	2.48571428571429	17.6081818181818	0	16.4722222222222	0.571428571428571	11	0	0	0	0	10	0	0	0	0	9	0	0	0	0	0.78881292	0.869209006	0.986148768	24	23	11	17	0
TS5	23	25	39717	28080	8.1	B.1.1.1	0	0	13.2464063714064	2.48571428571429	17.6081818181818	0	16.4722222222222	0.571428571428571	11	0	0	0	0	10	0	0	0	0	9	0	0	0	0	0.132657984	0.247949831	0.528575418	25	23	11	25	0
TS6	23	26	30350	28600	10.4	B.1.1.1	0	0	13.2464063714064	2.48571428571429	17.6081818181818	0	16.4722222222222	0.571428571428571	11	0	0	0	0	10	0	0	0	0	9	0	0	0	0	0.41023182	0.570719931	0.83904891	26	23	11	15	0
TS7	23	27	21787	40560	4.9	B.1.1.1	0	0	13.2464063714064	2.48571428571429	17.6081818181818	0	16.4722222222222	0.571428571428571	11	0	0	0	0	10	0	0	0	0	9	0	0	0	0	0.141399946	0.145570768	0.169326322	27	23	11	10	0
TS8	23	28	21011	44720	6.7	B.1.1.1	0	0	13.2464063714064	2.48571428571429	17.6081818181818	0	16.4722222222222	0.571428571428571	11	0	0	0	0	10	0	0	0	0	9	0	0	0	0	0.204410797	0.348866736	0.708878021	28	23	11	27	0
TS9	23	29	12737	40560	3.5	B.1.1.1	0	0	13.2464063714064	2.48571428571429	17.6081818181818	0	16.4722222222222	0.571428571428571	11	0	0	0	0	10	0	0	0	0	9	0	0	0	0	0	0	0.256624065	29	23	11	5	0
TS1	24	1	17202	21320	14.7	B.1.1.1	0	0.114209077902117	11.9045963840081	7.77142857142857	13.2464063714064	2.48571428571429	17.6081818181818	0	0	0	0	0	0	11	0	0	0	0	10	0	0	0	0	0.996704719	0.996704719	1	1	24	12	25	0
TS10	24	2	37073	25480	8.1	B.1.1.1	0	0.246138422570933	11.9045963840081	7.77142857142857	13.2464063714064	2.48571428571429	17.6081818181818	0	0	0	0	0	0	11	0	0	0	0	10	0	0	0	0	0.303342391	0.344402174	0.705298913	2	24	12	18	0
TS11	24	3	11945	33280	4.2	B.1.1.1	0	0.0793063269120327	11.9045963840081	7.77142857142857	13.2464063714064	2.48571428571429	17.6081818181818	0	0	0	0	0	0	11	0	0	0	0	10	0	0	0	0	0	0	0.387159533	3	24	12	4	0
TS12	24	4	22514	31720	7.1	B.1.1.1	1	0.149476989878401	11.9045963840081	7.77142857142857	13.2464063714064	2.48571428571429	17.6081818181818	0	0	0	0	0	0	11	0	0	0	0	10	0	0	0	0	0.069538927	0.329687431	0.723267085	4	24	12	6	0
TS13	24	5	10369	24960	8.2	B.1.1.1	0	0.0688428048347315	11.9045963840081	7.77142857142857	13.2464063714064	2.48571428571429	17.6081818181818	0	0	0	0	0	0	11	0	0	0	0	10	0	0	0	0	0.160100251	0.632781955	0.997092732	5	24	12	1	0
TS14	24	6	17627	26520	5.4	B.1.1.1	0	0.117030776431846	11.9045963840081	7.77142857142857	13.2464063714064	2.48571428571429	17.6081818181818	0	0	0	0	0	0	11	0	0	0	0	10	0	0	0	0	0.077273763	0.077273763	0.357362662	6	24	12	13	0
TS15	24	7	12802	43160	4.2	B.1.1.1	0	0.0849961990060982	11.9045963840081	7.77142857142857	13.2464063714064	2.48571428571429	17.6081818181818	0	0	0	0	0	0	11	0	0	0	0	10	0	0	0	0	0	0	0.117601427	7	24	12	1	0
TS16	24	8	10449	40040	4.8	B.1.1.1	0	0.0693739480873863	11.9045963840081	7.77142857142857	13.2464063714064	2.48571428571429	17.6081818181818	0	0	0	0	0	0	11	0	0	0	0	10	0	0	0	0	0	0	0.00105546	8	24	12	1	0
TS17	24	9	45119	29120	7.1	B.1.1.1	0	0.299558155206698	11.9045963840081	7.77142857142857	13.2464063714064	2.48571428571429	17.6081818181818	0	0	0	0	0	0	11	0	0	0	0	10	0	0	0	0	0.163224844	0.203724743	0.512107643	9	24	12	6	0
TS18	24	10	24877	22880	9.5	B.1.1.1	1	0.165165633703695	11.9045963840081	7.77142857142857	13.2464063714064	2.48571428571429	17.6081818181818	0	0	0	0	0	0	11	0	0	0	0	10	0	0	0	0	0.421719157	0.421719157	0.663742085	10	24	12	3	0
TS19	24	11	37115	27560	8.7	B.1.1.1	1	0.246417272778576	11.9045963840081	7.77142857142857	13.2464063714064	2.48571428571429	17.6081818181818	0	0	0	0	0	0	11	0	0	0	0	10	0	0	0	0	0.379701782	0.489147141	0.734138647	11	24	12	6	0
TS2	24	12	773	21320	17.4	B.1.1.1	0	0.00513217167877784	11.9045963840081	7.77142857142857	13.2464063714064	2.48571428571429	17.6081818181818	0	0	0	0	0	0	11	0	0	0	0	10	0	0	0	0	1	1	1	12	24	12	0	0
TS20	24	13	20737	32760	9.4	B.1.1.1	0	0.137678970378805	11.9045963840081	7.77142857142857	13.2464063714064	2.48571428571429	17.6081818181818	0	0	0	0	0	0	11	0	0	0	0	10	0	0	0	0	0.22915356	0.379422156	0.542612399	13	24	12	2	0
TS21	24	14	12670	45760	5.5	B.1.1.1	0	0.0841198126392176	11.9045963840081	7.77142857142857	13.2464063714064	2.48571428571429	17.6081818181818	0	0	0	0	0	0	11	0	0	0	0	10	0	0	0	0	0.003928801	0.00408916	0.307168056	14	24	12	1	0
TS22	24	15	8506	45760	4.2	B.1.1.1	0	0.0564738063385308	11.9045963840081	7.77142857142857	13.2464063714064	2.48571428571429	17.6081818181818	0	0	0	0	0	0	11	0	0	0	0	10	0	0	0	0	0	0	0.042022628	15	24	12	3	0
TS23	24	16	30225	31720	7.5	B.1.1.1	0	0.200672560143674	11.9045963840081	7.77142857142857	13.2464063714064	2.48571428571429	17.6081818181818	0	0	0	0	0	0	11	0	0	0	0	10	0	0	0	0	0.119771172	0.311398433	0.675440627	16	24	12	1	0
TS24	24	17	21840	21320	11.7	B.1.1.1	0	0.145002107974784	11.9045963840081	7.77142857142857	13.2464063714064	2.48571428571429	17.6081818181818	0	0	0	0	0	0	11	0	0	0	0	10	0	0	0	0	0.629774286	0.847904083	0.945092874	17	24	12	1	0
TS25	24	18	38827	26520	8.9	B.1.1.1	0	0.257783738385391	11.9045963840081	7.77142857142857	13.2464063714064	2.48571428571429	17.6081818181818	0	0	0	0	0	0	11	0	0	0	0	10	0	0	0	0	0.392246737	0.513543609	0.763414129	18	24	12	5	0
TS26	24	19	25450	37960	8.4	B.1.1.1	0	0.168969947250836	11.9045963840081	7.77142857142857	13.2464063714064	2.48571428571429	17.6081818181818	0	0	0	0	0	0	11	0	0	0	0	10	0	0	0	0	0.203658971	0.397497327	0.618342375	19	24	12	3	0
TS27	24	20	12327	24960	5.7	B.1.1.1	0	0.0818425359434598	11.9045963840081	7.77142857142857	13.2464063714064	2.48571428571429	17.6081818181818	0	0	0	0	0	0	11	0	0	0	0	10	0	0	0	0	0.207004019	0.321659969	0.607397687	20	24	12	1	0
TS28	24	21	5277	32760	6.1	B.1.1.1	0	0.0350355368032479	11.9045963840081	7.77142857142857	13.2464063714064	2.48571428571429	17.6081818181818	0	0	0	0	0	0	11	0	0	0	0	10	0	0	0	0	0.001316284	0.662091012	0.666603986	21	24	12	0	0
TS29	24	22	6266	26000	7.6	B.1.1.1	0	0.041601795264194	11.9045963840081	7.77142857142857	13.2464063714064	2.48571428571429	17.6081818181818	0	0	0	0	0	0	11	0	0	0	0	10	0	0	0	0	0.002222222	0.471111111	1	22	24	12	0	0
TS3	24	23	29653	23920	15.7	B.1.1.1	0	0.196874885887192	11.9045963840081	7.77142857142857	13.2464063714064	2.48571428571429	17.6081818181818	0	0	0	0	0	0	11	0	0	0	0	10	0	0	0	0	0.949201791	0.999829077	0.999829077	23	24	12	34	0
TS4	24	24	17229	21320	14	B.1.1.1	1	0.114388338749888	11.9045963840081	7.77142857142857	13.2464063714064	2.48571428571429	17.6081818181818	0	0	0	0	0	0	11	0	0	0	0	10	0	0	0	0	0.78881292	0.869209006	0.986148768	24	24	12	17	0
TS5	24	25	39717	28080	8.1	B.1.1.1	0	0.263692707071177	11.9045963840081	7.77142857142857	13.2464063714064	2.48571428571429	17.6081818181818	0	0	0	0	0	0	11	0	0	0	0	10	0	0	0	0	0.132657984	0.247949831	0.528575418	25	24	12	25	0
TS6	24	26	30350	28600	10.4	B.1.1.1	0	0.201502471475948	11.9045963840081	7.77142857142857	13.2464063714064	2.48571428571429	17.6081818181818	0	0	0	0	0	0	11	0	0	0	0	10	0	0	0	0	0.41023182	0.570719931	0.83904891	26	24	12	15	0
TS7	24	27	21787	40560	4.9	B.1.1.1	0	0.1446502255699	11.9045963840081	7.77142857142857	13.2464063714064	2.48571428571429	17.6081818181818	0	0	0	0	0	0	11	0	0	0	0	10	0	0	0	0	0.141399946	0.145570768	0.169326322	27	24	12	10	0
TS8	24	28	21011	44720	6.7	B.1.1.1	0	0.139498136019148	11.9045963840081	7.77142857142857	13.2464063714064	2.48571428571429	17.6081818181818	0	0	0	0	0	0	11	0	0	0	0	10	0	0	0	0	0.204410797	0.348866736	0.708878021	28	24	12	27	0
TS9	24	29	12737	40560	3.5	B.1.1.1	0	0.0845646451133161	11.9045963840081	7.77142857142857	13.2464063714064	2.48571428571429	17.6081818181818	0	0	0	0	0	0	11	0	0	0	0	10	0	0	0	0	0	0	0.256624065	29	24	12	5	0
TS1	25	1	17202	21320	14.7	B.1.1.1	0	0.0285522694755292	15.5619380619381	0.314285714285714	11.9045963840081	7.77142857142857	13.2464063714064	2.48571428571429	0	0	0	0	0	0	0	0	0	0	11	0	0	0	0	0.996704719	0.996704719	1	1	25	13	25	0
TS10	25	2	37073	25480	8.1	B.1.1.1	0	0.0615346056427331	15.5619380619381	0.314285714285714	11.9045963840081	7.77142857142857	13.2464063714064	2.48571428571429	0	0	0	0	0	0	0	0	0	0	11	0	0	0	0	0.303342391	0.344402174	0.705298913	2	25	13	18	0
TS11	25	3	11945	33280	4.2	B.1.1.1	0	0.0198265817280082	15.5619380619381	0.314285714285714	11.9045963840081	7.77142857142857	13.2464063714064	2.48571428571429	0	0	0	0	0	0	0	0	0	0	11	0	0	0	0	0	0	0.387159533	3	25	13	4	0
TS12	25	4	22514	31720	7.1	B.1.1.1	0	0.0373692474696003	15.5619380619381	0.314285714285714	11.9045963840081	7.77142857142857	13.2464063714064	2.48571428571429	0	0	0	0	0	0	0	0	0	0	11	0	0	0	0	0.069538927	0.329687431	0.723267085	4	25	13	6	0
TS13	25	5	10369	24960	8.2	B.1.1.1	0	0.0172107012086829	15.5619380619381	0.314285714285714	11.9045963840081	7.77142857142857	13.2464063714064	2.48571428571429	0	0	0	0	0	0	0	0	0	0	11	0	0	0	0	0.160100251	0.632781955	0.997092732	5	25	13	1	0
TS14	25	6	17627	26520	5.4	B.1.1.1	0	0.0292576941079615	15.5619380619381	0.314285714285714	11.9045963840081	7.77142857142857	13.2464063714064	2.48571428571429	0	0	0	0	0	0	0	0	0	0	11	0	0	0	0	0.077273763	0.077273763	0.357362662	6	25	13	13	0
TS15	25	7	12802	43160	4.2	B.1.1.1	0	0.0212490497515245	15.5619380619381	0.314285714285714	11.9045963840081	7.77142857142857	13.2464063714064	2.48571428571429	0	0	0	0	0	0	0	0	0	0	11	0	0	0	0	0	0	0.117601427	7	25	13	1	0
TS16	25	8	10449	40040	4.8	B.1.1.1	0	0.0173434870218466	15.5619380619381	0.314285714285714	11.9045963840081	7.77142857142857	13.2464063714064	2.48571428571429	0	0	0	0	0	0	0	0	0	0	11	0	0	0	0	0	0	0.00105546	8	25	13	1	0
TS17	25	9	45119	29120	7.1	B.1.1.1	0	0.0748895388016744	15.5619380619381	0.314285714285714	11.9045963840081	7.77142857142857	13.2464063714064	2.48571428571429	0	0	0	0	0	0	0	0	0	0	11	0	0	0	0	0.163224844	0.203724743	0.512107643	9	25	13	6	0
TS18	25	10	24877	22880	9.5	B.1.1.1	0	0.0412914084259238	15.5619380619381	0.314285714285714	11.9045963840081	7.77142857142857	13.2464063714064	2.48571428571429	0	0	0	0	0	0	0	0	0	0	11	0	0	0	0	0.421719157	0.421719157	0.663742085	10	25	13	3	0
TS19	25	11	37115	27560	8.7	B.1.1.1	0	0.0616043181946441	15.5619380619381	0.314285714285714	11.9045963840081	7.77142857142857	13.2464063714064	2.48571428571429	0	0	0	0	0	0	0	0	0	0	11	0	0	0	0	0.379701782	0.489147141	0.734138647	11	25	13	6	0
TS2	25	12	773	21320	17.4	B.1.1.1	0	0.00128304291969446	15.5619380619381	0.314285714285714	11.9045963840081	7.77142857142857	13.2464063714064	2.48571428571429	0	0	0	0	0	0	0	0	0	0	11	0	0	0	0	1	1	1	12	25	13	0	0
TS20	25	13	20737	32760	9.4	B.1.1.1	0	0.0344197425947012	15.5619380619381	0.314285714285714	11.9045963840081	7.77142857142857	13.2464063714064	2.48571428571429	0	0	0	0	0	0	0	0	0	0	11	0	0	0	0	0.22915356	0.379422156	0.542612399	13	25	13	2	0
TS21	25	14	12670	45760	5.5	B.1.1.1	0	0.0210299531598044	15.5619380619381	0.314285714285714	11.9045963840081	7.77142857142857	13.2464063714064	2.48571428571429	0	0	0	0	0	0	0	0	0	0	11	0	0	0	0	0.003928801	0.00408916	0.307168056	14	25	13	1	0
TS22	25	15	8506	45760	4.2	B.1.1.1	0	0.0141184515846327	15.5619380619381	0.314285714285714	11.9045963840081	7.77142857142857	13.2464063714064	2.48571428571429	0	0	0	0	0	0	0	0	0	0	11	0	0	0	0	0	0	0.042022628	15	25	13	3	0
TS23	25	16	30225	31720	7.5	B.1.1.1	0	0.0501681400359186	15.5619380619381	0.314285714285714	11.9045963840081	7.77142857142857	13.2464063714064	2.48571428571429	0	0	0	0	0	0	0	0	0	0	11	0	0	0	0	0.119771172	0.311398433	0.675440627	16	25	13	1	0
TS24	25	17	21840	21320	11.7	B.1.1.1	0	0.036250526993696	15.5619380619381	0.314285714285714	11.9045963840081	7.77142857142857	13.2464063714064	2.48571428571429	0	0	0	0	0	0	0	0	0	0	11	0	0	0	0	0.629774286	0.847904083	0.945092874	17	25	13	1	0
TS25	25	18	38827	26520	8.9	B.1.1.1	0	0.0644459345963477	15.5619380619381	0.314285714285714	11.9045963840081	7.77142857142857	13.2464063714064	2.48571428571429	0	0	0	0	0	0	0	0	0	0	11	0	0	0	0	0.392246737	0.513543609	0.763414129	18	25	13	5	0
TS26	25	19	25450	37960	8.4	B.1.1.1	0	0.0422424868127089	15.5619380619381	0.314285714285714	11.9045963840081	7.77142857142857	13.2464063714064	2.48571428571429	0	0	0	0	0	0	0	0	0	0	11	0	0	0	0	0.203658971	0.397497327	0.618342375	19	25	13	3	0
TS27	25	20	12327	24960	5.7	B.1.1.1	0	0.020460633985865	15.5619380619381	0.314285714285714	11.9045963840081	7.77142857142857	13.2464063714064	2.48571428571429	0	0	0	0	0	0	0	0	0	0	11	0	0	0	0	0.207004019	0.321659969	0.607397687	20	25	13	1	0
TS28	25	21	5277	32760	6.1	B.1.1.1	0	0.00875888420081198	15.5619380619381	0.314285714285714	11.9045963840081	7.77142857142857	13.2464063714064	2.48571428571429	0	0	0	0	0	0	0	0	0	0	11	0	0	0	0	0.001316284	0.662091012	0.666603986	21	25	13	0	0
TS29	25	22	6266	26000	7.6	B.1.1.1	0	0.0104004488160485	15.5619380619381	0.314285714285714	11.9045963840081	7.77142857142857	13.2464063714064	2.48571428571429	0	0	0	0	0	0	0	0	0	0	11	0	0	0	0	0.002222222	0.471111111	1	22	25	13	0	0
TS3	25	23	29653	23920	15.7	B.1.1.1	0	0.049218721471798	15.5619380619381	0.314285714285714	11.9045963840081	7.77142857142857	13.2464063714064	2.48571428571429	0	0	0	0	0	0	0	0	0	0	11	0	0	0	0	0.949201791	0.999829077	0.999829077	23	25	13	34	0
TS4	25	24	17229	21320	14	B.1.1.1	0	0.028597084687472	15.5619380619381	0.314285714285714	11.9045963840081	7.77142857142857	13.2464063714064	2.48571428571429	0	0	0	0	0	0	0	0	0	0	11	0	0	0	0	0.78881292	0.869209006	0.986148768	24	25	13	17	0
TS5	25	25	39717	28080	8.1	B.1.1.1	0	0.0659231767677941	15.5619380619381	0.314285714285714	11.9045963840081	7.77142857142857	13.2464063714064	2.48571428571429	0	0	0	0	0	0	0	0	0	0	11	0	0	0	0	0.132657984	0.247949831	0.528575418	25	25	13	25	0
TS6	25	26	30350	28600	10.4	B.1.1.1	0	0.0503756178689869	15.5619380619381	0.314285714285714	11.9045963840081	7.77142857142857	13.2464063714064	2.48571428571429	0	0	0	0	0	0	0	0	0	0	11	0	0	0	0	0.41023182	0.570719931	0.83904891	26	25	13	15	0
TS7	25	27	21787	40560	4.9	B.1.1.1	1	0.036162556392475	15.5619380619381	0.314285714285714	11.9045963840081	7.77142857142857	13.2464063714064	2.48571428571429	0	0	0	0	0	0	0	0	0	0	11	0	0	0	0	0.141399946	0.145570768	0.169326322	27	25	13	10	0
TS8	25	28	21011	44720	6.7	B.1.1.1	0	0.0348745340047869	15.5619380619381	0.314285714285714	11.9045963840081	7.77142857142857	13.2464063714064	2.48571428571429	0	0	0	0	0	0	0	0	0	0	11	0	0	0	0	0.204410797	0.348866736	0.708878021	28	25	13	27	0
TS9	25	29	12737	40560	3.5	B.1.1.1	0	0.021141161278329	15.5619380619381	0.314285714285714	11.9045963840081	7.77142857142857	13.2464063714064	2.48571428571429	0	0	0	0	0	0	0	0	0	0	11	0	0	0	0	0	0	0.256624065	29	25	13	5	0
TS1	26	1	17202	21320	14.7	B.1.1.1	0	0	19.6105805958747	0	15.5619380619381	0.314285714285714	11.9045963840081	7.77142857142857	0	0	0	0	0	0	0	0	0	0	0	0	0	0	0	0.996704719	0.996704719	1	1	26	14	25	0
TS10	26	2	37073	25480	8.1	B.1.1.1	0	0	19.6105805958747	0	15.5619380619381	0.314285714285714	11.9045963840081	7.77142857142857	0	0	0	0	0	0	0	0	0	0	0	0	0	0	0	0.303342391	0.344402174	0.705298913	2	26	14	18	0
TS11	26	3	11945	33280	4.2	B.1.1.1	0	0	19.6105805958747	0	15.5619380619381	0.314285714285714	11.9045963840081	7.77142857142857	0	0	0	0	0	0	0	0	0	0	0	0	0	0	0	0	0	0.387159533	3	26	14	4	0
TS12	26	4	22514	31720	7.1	B.1.1.1	0	0	19.6105805958747	0	15.5619380619381	0.314285714285714	11.9045963840081	7.77142857142857	0	0	0	0	0	0	0	0	0	0	0	0	0	0	0	0.069538927	0.329687431	0.723267085	4	26	14	6	0
TS13	26	5	10369	24960	8.2	B.1.1.1	0	0	19.6105805958747	0	15.5619380619381	0.314285714285714	11.9045963840081	7.77142857142857	0	0	0	0	0	0	0	0	0	0	0	0	0	0	0	0.160100251	0.632781955	0.997092732	5	26	14	1	0
TS14	26	6	17627	26520	5.4	B.1.1.1	0	0	19.6105805958747	0	15.5619380619381	0.314285714285714	11.9045963840081	7.77142857142857	0	0	0	0	0	0	0	0	0	0	0	0	0	0	0	0.077273763	0.077273763	0.357362662	6	26	14	13	0
TS15	26	7	12802	43160	4.2	B.1.1.1	0	0	19.6105805958747	0	15.5619380619381	0.314285714285714	11.9045963840081	7.77142857142857	0	0	0	0	0	0	0	0	0	0	0	0	0	0	0	0	0	0.117601427	7	26	14	1	0
TS16	26	8	10449	40040	4.8	B.1.1.1	0	0	19.6105805958747	0	15.5619380619381	0.314285714285714	11.9045963840081	7.77142857142857	0	0	0	0	0	0	0	0	0	0	0	0	0	0	0	0	0	0.00105546	8	26	14	1	0
TS17	26	9	45119	29120	7.1	B.1.1.1	0	0	19.6105805958747	0	15.5619380619381	0.314285714285714	11.9045963840081	7.77142857142857	0	0	0	0	0	0	0	0	0	0	0	0	0	0	0	0.163224844	0.203724743	0.512107643	9	26	14	6	0
TS18	26	10	24877	22880	9.5	B.1.1.1	0	0	19.6105805958747	0	15.5619380619381	0.314285714285714	11.9045963840081	7.77142857142857	0	0	0	0	0	0	0	0	0	0	0	0	0	0	0	0.421719157	0.421719157	0.663742085	10	26	14	3	0
TS19	26	11	37115	27560	8.7	B.1.1.1	0	0	19.6105805958747	0	15.5619380619381	0.314285714285714	11.9045963840081	7.77142857142857	0	0	0	0	0	0	0	0	0	0	0	0	0	0	0	0.379701782	0.489147141	0.734138647	11	26	14	6	0
TS2	26	12	773	21320	17.4	B.1.1.1	0	0	19.6105805958747	0	15.5619380619381	0.314285714285714	11.9045963840081	7.77142857142857	0	0	0	0	0	0	0	0	0	0	0	0	0	0	0	1	1	1	12	26	14	0	0
TS20	26	13	20737	32760	9.4	B.1.1.1	0	0	19.6105805958747	0	15.5619380619381	0.314285714285714	11.9045963840081	7.77142857142857	0	0	0	0	0	0	0	0	0	0	0	0	0	0	0	0.22915356	0.379422156	0.542612399	13	26	14	2	0
TS21	26	14	12670	45760	5.5	B.1.1.1	0	0	19.6105805958747	0	15.5619380619381	0.314285714285714	11.9045963840081	7.77142857142857	0	0	0	0	0	0	0	0	0	0	0	0	0	0	0	0.003928801	0.00408916	0.307168056	14	26	14	1	0
TS22	26	15	8506	45760	4.2	B.1.1.1	0	0	19.6105805958747	0	15.5619380619381	0.314285714285714	11.9045963840081	7.77142857142857	0	0	0	0	0	0	0	0	0	0	0	0	0	0	0	0	0	0.042022628	15	26	14	3	0
TS23	26	16	30225	31720	7.5	B.1.1.1	0	0	19.6105805958747	0	15.5619380619381	0.314285714285714	11.9045963840081	7.77142857142857	0	0	0	0	0	0	0	0	0	0	0	0	0	0	0	0.119771172	0.311398433	0.675440627	16	26	14	1	0
TS24	26	17	21840	21320	11.7	B.1.1.1	0	0	19.6105805958747	0	15.5619380619381	0.314285714285714	11.9045963840081	7.77142857142857	0	0	0	0	0	0	0	0	0	0	0	0	0	0	0	0.629774286	0.847904083	0.945092874	17	26	14	1	0
TS25	26	18	38827	26520	8.9	B.1.1.1	0	0	19.6105805958747	0	15.5619380619381	0.314285714285714	11.9045963840081	7.77142857142857	0	0	0	0	0	0	0	0	0	0	0	0	0	0	0	0.392246737	0.513543609	0.763414129	18	26	14	5	0
TS26	26	19	25450	37960	8.4	B.1.1.1	0	0	19.6105805958747	0	15.5619380619381	0.314285714285714	11.9045963840081	7.77142857142857	0	0	0	0	0	0	0	0	0	0	0	0	0	0	0	0.203658971	0.397497327	0.618342375	19	26	14	3	0
TS27	26	20	12327	24960	5.7	B.1.1.1	0	0	19.6105805958747	0	15.5619380619381	0.314285714285714	11.9045963840081	7.77142857142857	0	0	0	0	0	0	0	0	0	0	0	0	0	0	0	0.207004019	0.321659969	0.607397687	20	26	14	1	0
TS28	26	21	5277	32760	6.1	B.1.1.1	0	0	19.6105805958747	0	15.5619380619381	0.314285714285714	11.9045963840081	7.77142857142857	0	0	0	0	0	0	0	0	0	0	0	0	0	0	0	0.001316284	0.662091012	0.666603986	21	26	14	0	0
TS29	26	22	6266	26000	7.6	B.1.1.1	0	0	19.6105805958747	0	15.5619380619381	0.314285714285714	11.9045963840081	7.77142857142857	0	0	0	0	0	0	0	0	0	0	0	0	0	0	0	0.002222222	0.471111111	1	22	26	14	0	0
TS3	26	23	29653	23920	15.7	B.1.1.1	0	0	19.6105805958747	0	15.5619380619381	0.314285714285714	11.9045963840081	7.77142857142857	0	0	0	0	0	0	0	0	0	0	0	0	0	0	0	0.949201791	0.999829077	0.999829077	23	26	14	34	0
TS4	26	24	17229	21320	14	B.1.1.1	0	0	19.6105805958747	0	15.5619380619381	0.314285714285714	11.9045963840081	7.77142857142857	0	0	0	0	0	0	0	0	0	0	0	0	0	0	0	0.78881292	0.869209006	0.986148768	24	26	14	17	0
TS5	26	25	39717	28080	8.1	B.1.1.1	0	0	19.6105805958747	0	15.5619380619381	0.314285714285714	11.9045963840081	7.77142857142857	0	0	0	0	0	0	0	0	0	0	0	0	0	0	0	0.132657984	0.247949831	0.528575418	25	26	14	25	0
TS6	26	26	30350	28600	10.4	B.1.1.1	0	0	19.6105805958747	0	15.5619380619381	0.314285714285714	11.9045963840081	7.77142857142857	0	0	0	0	0	0	0	0	0	0	0	0	0	0	0	0.41023182	0.570719931	0.83904891	26	26	14	15	0
TS7	26	27	21787	40560	4.9	B.1.1.1	0	0	19.6105805958747	0	15.5619380619381	0.314285714285714	11.9045963840081	7.77142857142857	0	0	0	0	0	0	0	0	0	0	0	0	0	0	0	0.141399946	0.145570768	0.169326322	27	26	14	10	0
TS8	26	28	21011	44720	6.7	B.1.1.1	0	0	19.6105805958747	0	15.5619380619381	0.314285714285714	11.9045963840081	7.77142857142857	0	0	0	0	0	0	0	0	0	0	0	0	0	0	0	0.204410797	0.348866736	0.708878021	28	26	14	27	0
TS9	26	29	12737	40560	3.5	B.1.1.1	0	0	19.6105805958747	0	15.5619380619381	0.314285714285714	11.9045963840081	7.77142857142857	0	0	0	0	0	0	0	0	0	0	0	0	0	0	0	0	0	0.256624065	29	26	14	5	0
TS1	27	1	17202	21320	14.7	B.1.1.1	0	0	14.6297268907563	1.11428571428571	19.6105805958747	0	15.5619380619381	0.314285714285714	0	0	0	0	0	0	0	0	0	0	0	0	0	0	0	0.996704719	0.996704719	1	1	27	15	25	0
TS10	27	2	37073	25480	8.1	B.1.1.1	0	0	14.6297268907563	1.11428571428571	19.6105805958747	0	15.5619380619381	0.314285714285714	0	0	0	0	0	0	0	0	0	0	0	0	0	0	0	0.303342391	0.344402174	0.705298913	2	27	15	18	0
TS11	27	3	11945	33280	4.2	B.1.1.1	0	0	14.6297268907563	1.11428571428571	19.6105805958747	0	15.5619380619381	0.314285714285714	0	0	0	0	0	0	0	0	0	0	0	0	0	0	0	0	0	0.387159533	3	27	15	4	0
TS12	27	4	22514	31720	7.1	B.1.1.1	0	0	14.6297268907563	1.11428571428571	19.6105805958747	0	15.5619380619381	0.314285714285714	0	0	0	0	0	0	0	0	0	0	0	0	0	0	0	0.069538927	0.329687431	0.723267085	4	27	15	6	0
TS13	27	5	10369	24960	8.2	B.1.1.1	0	0	14.6297268907563	1.11428571428571	19.6105805958747	0	15.5619380619381	0.314285714285714	0	0	0	0	0	0	0	0	0	0	0	0	0	0	0	0.160100251	0.632781955	0.997092732	5	27	15	1	0
TS14	27	6	17627	26520	5.4	B.1.1.1	0	0	14.6297268907563	1.11428571428571	19.6105805958747	0	15.5619380619381	0.314285714285714	0	0	0	0	0	0	0	0	0	0	0	0	0	0	0	0.077273763	0.077273763	0.357362662	6	27	15	13	0
TS15	27	7	12802	43160	4.2	B.1.1.1	0	0	14.6297268907563	1.11428571428571	19.6105805958747	0	15.5619380619381	0.314285714285714	0	0	0	0	0	0	0	0	0	0	0	0	0	0	0	0	0	0.117601427	7	27	15	1	0
TS16	27	8	10449	40040	4.8	B.1.1.1	0	0	14.6297268907563	1.11428571428571	19.6105805958747	0	15.5619380619381	0.314285714285714	0	0	0	0	0	0	0	0	0	0	0	0	0	0	0	0	0	0.00105546	8	27	15	1	0
TS17	27	9	45119	29120	7.1	B.1.1.1	0	0	14.6297268907563	1.11428571428571	19.6105805958747	0	15.5619380619381	0.314285714285714	0	0	0	0	0	0	0	0	0	0	0	0	0	0	0	0.163224844	0.203724743	0.512107643	9	27	15	6	0
TS18	27	10	24877	22880	9.5	B.1.1.1	0	0	14.6297268907563	1.11428571428571	19.6105805958747	0	15.5619380619381	0.314285714285714	0	0	0	0	0	0	0	0	0	0	0	0	0	0	0	0.421719157	0.421719157	0.663742085	10	27	15	3	0
TS19	27	11	37115	27560	8.7	B.1.1.1	0	0	14.6297268907563	1.11428571428571	19.6105805958747	0	15.5619380619381	0.314285714285714	0	0	0	0	0	0	0	0	0	0	0	0	0	0	0	0.379701782	0.489147141	0.734138647	11	27	15	6	0
TS2	27	12	773	21320	17.4	B.1.1.1	0	0	14.6297268907563	1.11428571428571	19.6105805958747	0	15.5619380619381	0.314285714285714	0	0	0	0	0	0	0	0	0	0	0	0	0	0	0	1	1	1	12	27	15	0	0
TS20	27	13	20737	32760	9.4	B.1.1.1	0	0	14.6297268907563	1.11428571428571	19.6105805958747	0	15.5619380619381	0.314285714285714	0	0	0	0	0	0	0	0	0	0	0	0	0	0	0	0.22915356	0.379422156	0.542612399	13	27	15	2	0
TS21	27	14	12670	45760	5.5	B.1.1.1	0	0	14.6297268907563	1.11428571428571	19.6105805958747	0	15.5619380619381	0.314285714285714	0	0	0	0	0	0	0	0	0	0	0	0	0	0	0	0.003928801	0.00408916	0.307168056	14	27	15	1	0
TS22	27	15	8506	45760	4.2	B.1.1.1	0	0	14.6297268907563	1.11428571428571	19.6105805958747	0	15.5619380619381	0.314285714285714	0	0	0	0	0	0	0	0	0	0	0	0	0	0	0	0	0	0.042022628	15	27	15	3	0
TS23	27	16	30225	31720	7.5	B.1.1.1	0	0	14.6297268907563	1.11428571428571	19.6105805958747	0	15.5619380619381	0.314285714285714	0	0	0	0	0	0	0	0	0	0	0	0	0	0	0	0.119771172	0.311398433	0.675440627	16	27	15	1	0
TS24	27	17	21840	21320	11.7	B.1.1.1	0	0	14.6297268907563	1.11428571428571	19.6105805958747	0	15.5619380619381	0.314285714285714	0	0	0	0	0	0	0	0	0	0	0	0	0	0	0	0.629774286	0.847904083	0.945092874	17	27	15	1	0
TS25	27	18	38827	26520	8.9	B.1.1.1	0	0	14.6297268907563	1.11428571428571	19.6105805958747	0	15.5619380619381	0.314285714285714	0	0	0	0	0	0	0	0	0	0	0	0	0	0	0	0.392246737	0.513543609	0.763414129	18	27	15	5	0
TS26	27	19	25450	37960	8.4	B.1.1.1	0	0	14.6297268907563	1.11428571428571	19.6105805958747	0	15.5619380619381	0.314285714285714	0	0	0	0	0	0	0	0	0	0	0	0	0	0	0	0.203658971	0.397497327	0.618342375	19	27	15	3	0
TS27	27	20	12327	24960	5.7	B.1.1.1	0	0	14.6297268907563	1.11428571428571	19.6105805958747	0	15.5619380619381	0.314285714285714	0	0	0	0	0	0	0	0	0	0	0	0	0	0	0	0.207004019	0.321659969	0.607397687	20	27	15	1	0
TS28	27	21	5277	32760	6.1	B.1.1.1	0	0	14.6297268907563	1.11428571428571	19.6105805958747	0	15.5619380619381	0.314285714285714	0	0	0	0	0	0	0	0	0	0	0	0	0	0	0	0.001316284	0.662091012	0.666603986	21	27	15	0	0
TS29	27	22	6266	26000	7.6	B.1.1.1	0	0	14.6297268907563	1.11428571428571	19.6105805958747	0	15.5619380619381	0.314285714285714	0	0	0	0	0	0	0	0	0	0	0	0	0	0	0	0.002222222	0.471111111	1	22	27	15	0	0
TS3	27	23	29653	23920	15.7	B.1.1.1	0	0	14.6297268907563	1.11428571428571	19.6105805958747	0	15.5619380619381	0.314285714285714	0	0	0	0	0	0	0	0	0	0	0	0	0	0	0	0.949201791	0.999829077	0.999829077	23	27	15	34	0
TS4	27	24	17229	21320	14	B.1.1.1	0	0	14.6297268907563	1.11428571428571	19.6105805958747	0	15.5619380619381	0.314285714285714	0	0	0	0	0	0	0	0	0	0	0	0	0	0	0	0.78881292	0.869209006	0.986148768	24	27	15	17	0
TS5	27	25	39717	28080	8.1	B.1.1.1	0	0	14.6297268907563	1.11428571428571	19.6105805958747	0	15.5619380619381	0.314285714285714	0	0	0	0	0	0	0	0	0	0	0	0	0	0	0	0.132657984	0.247949831	0.528575418	25	27	15	25	0
TS6	27	26	30350	28600	10.4	B.1.1.1	0	0	14.6297268907563	1.11428571428571	19.6105805958747	0	15.5619380619381	0.314285714285714	0	0	0	0	0	0	0	0	0	0	0	0	0	0	0	0.41023182	0.570719931	0.83904891	26	27	15	15	0
TS7	27	27	21787	40560	4.9	B.1.1.1	0	0	14.6297268907563	1.11428571428571	19.6105805958747	0	15.5619380619381	0.314285714285714	0	0	0	0	0	0	0	0	0	0	0	0	0	0	0	0.141399946	0.145570768	0.169326322	27	27	15	10	0
TS8	27	28	21011	44720	6.7	B.1.1.1	0	0	14.6297268907563	1.11428571428571	19.6105805958747	0	15.5619380619381	0.314285714285714	0	0	0	0	0	0	0	0	0	0	0	0	0	0	0	0.204410797	0.348866736	0.708878021	28	27	15	27	0
TS9	27	29	12737	40560	3.5	B.1.1.1	0	0	14.6297268907563	1.11428571428571	19.6105805958747	0	15.5619380619381	0.314285714285714	0	0	0	0	0	0	0	0	0	0	0	0	0	0	0	0	0	0.256624065	29	27	15	5	0
TS1	28	1	17202	21320	14.7	B.1.1.1	0	0	14.00668767507	0.857142857142857	14.6297268907563	1.11428571428571	19.6105805958747	0	0	0	0	0	0	0	0	0	0	0	0	0	0	0	0	0.996704719	0.996704719	1	1	28	16	25	0
TS10	28	2	37073	25480	8.1	B.1.1.1	0	0	14.00668767507	0.857142857142857	14.6297268907563	1.11428571428571	19.6105805958747	0	0	0	0	0	0	0	0	0	0	0	0	0	0	0	0	0.303342391	0.344402174	0.705298913	2	28	16	18	0
TS11	28	3	11945	33280	4.2	B.1.1.1	0	0	14.00668767507	0.857142857142857	14.6297268907563	1.11428571428571	19.6105805958747	0	0	0	0	0	0	0	0	0	0	0	0	0	0	0	0	0	0	0.387159533	3	28	16	4	0
TS12	28	4	22514	31720	7.1	B.1.1.1	0	0	14.00668767507	0.857142857142857	14.6297268907563	1.11428571428571	19.6105805958747	0	0	0	0	0	0	0	0	0	0	0	0	0	0	0	0	0.069538927	0.329687431	0.723267085	4	28	16	6	0
TS13	28	5	10369	24960	8.2	B.1.1.1	0	0	14.00668767507	0.857142857142857	14.6297268907563	1.11428571428571	19.6105805958747	0	0	0	0	0	0	0	0	0	0	0	0	0	0	0	0	0.160100251	0.632781955	0.997092732	5	28	16	1	0
TS14	28	6	17627	26520	5.4	B.1.1.1	0	0	14.00668767507	0.857142857142857	14.6297268907563	1.11428571428571	19.6105805958747	0	0	0	0	0	0	0	0	0	0	0	0	0	0	0	0	0.077273763	0.077273763	0.357362662	6	28	16	13	0
TS15	28	7	12802	43160	4.2	B.1.1.1	0	0	14.00668767507	0.857142857142857	14.6297268907563	1.11428571428571	19.6105805958747	0	0	0	0	0	0	0	0	0	0	0	0	0	0	0	0	0	0	0.117601427	7	28	16	1	0
TS16	28	8	10449	40040	4.8	B.1.1.1	0	0	14.00668767507	0.857142857142857	14.6297268907563	1.11428571428571	19.6105805958747	0	0	0	0	0	0	0	0	0	0	0	0	0	0	0	0	0	0	0.00105546	8	28	16	1	0
TS17	28	9	45119	29120	7.1	B.1.1.1	0	0	14.00668767507	0.857142857142857	14.6297268907563	1.11428571428571	19.6105805958747	0	0	0	0	0	0	0	0	0	0	0	0	0	0	0	0	0.163224844	0.203724743	0.512107643	9	28	16	6	0
TS18	28	10	24877	22880	9.5	B.1.1.1	0	0	14.00668767507	0.857142857142857	14.6297268907563	1.11428571428571	19.6105805958747	0	0	0	0	0	0	0	0	0	0	0	0	0	0	0	0	0.421719157	0.421719157	0.663742085	10	28	16	3	0
TS19	28	11	37115	27560	8.7	B.1.1.1	0	0	14.00668767507	0.857142857142857	14.6297268907563	1.11428571428571	19.6105805958747	0	0	0	0	0	0	0	0	0	0	0	0	0	0	0	0	0.379701782	0.489147141	0.734138647	11	28	16	6	0
TS2	28	12	773	21320	17.4	B.1.1.1	0	0	14.00668767507	0.857142857142857	14.6297268907563	1.11428571428571	19.6105805958747	0	0	0	0	0	0	0	0	0	0	0	0	0	0	0	0	1	1	1	12	28	16	0	0
TS20	28	13	20737	32760	9.4	B.1.1.1	0	0	14.00668767507	0.857142857142857	14.6297268907563	1.11428571428571	19.6105805958747	0	0	0	0	0	0	0	0	0	0	0	0	0	0	0	0	0.22915356	0.379422156	0.542612399	13	28	16	2	0
TS21	28	14	12670	45760	5.5	B.1.1.1	0	0	14.00668767507	0.857142857142857	14.6297268907563	1.11428571428571	19.6105805958747	0	0	0	0	0	0	0	0	0	0	0	0	0	0	0	0	0.003928801	0.00408916	0.307168056	14	28	16	1	0
TS22	28	15	8506	45760	4.2	B.1.1.1	0	0	14.00668767507	0.857142857142857	14.6297268907563	1.11428571428571	19.6105805958747	0	0	0	0	0	0	0	0	0	0	0	0	0	0	0	0	0	0	0.042022628	15	28	16	3	0
TS23	28	16	30225	31720	7.5	B.1.1.1	0	0	14.00668767507	0.857142857142857	14.6297268907563	1.11428571428571	19.6105805958747	0	0	0	0	0	0	0	0	0	0	0	0	0	0	0	0	0.119771172	0.311398433	0.675440627	16	28	16	1	0
TS24	28	17	21840	21320	11.7	B.1.1.1	0	0	14.00668767507	0.857142857142857	14.6297268907563	1.11428571428571	19.6105805958747	0	0	0	0	0	0	0	0	0	0	0	0	0	0	0	0	0.629774286	0.847904083	0.945092874	17	28	16	1	0
TS25	28	18	38827	26520	8.9	B.1.1.1	0	0	14.00668767507	0.857142857142857	14.6297268907563	1.11428571428571	19.6105805958747	0	0	0	0	0	0	0	0	0	0	0	0	0	0	0	0	0.392246737	0.513543609	0.763414129	18	28	16	5	0
TS26	28	19	25450	37960	8.4	B.1.1.1	0	0	14.00668767507	0.857142857142857	14.6297268907563	1.11428571428571	19.6105805958747	0	0	0	0	0	0	0	0	0	0	0	0	0	0	0	0	0.203658971	0.397497327	0.618342375	19	28	16	3	0
TS27	28	20	12327	24960	5.7	B.1.1.1	0	0	14.00668767507	0.857142857142857	14.6297268907563	1.11428571428571	19.6105805958747	0	0	0	0	0	0	0	0	0	0	0	0	0	0	0	0	0.207004019	0.321659969	0.607397687	20	28	16	1	0
TS28	28	21	5277	32760	6.1	B.1.1.1	0	0	14.00668767507	0.857142857142857	14.6297268907563	1.11428571428571	19.6105805958747	0	0	0	0	0	0	0	0	0	0	0	0	0	0	0	0	0.001316284	0.662091012	0.666603986	21	28	16	0	0
TS29	28	22	6266	26000	7.6	B.1.1.1	0	0	14.00668767507	0.857142857142857	14.6297268907563	1.11428571428571	19.6105805958747	0	0	0	0	0	0	0	0	0	0	0	0	0	0	0	0	0.002222222	0.471111111	1	22	28	16	0	0
TS3	28	23	29653	23920	15.7	B.1.1.1	0	0	14.00668767507	0.857142857142857	14.6297268907563	1.11428571428571	19.6105805958747	0	0	0	0	0	0	0	0	0	0	0	0	0	0	0	0	0.949201791	0.999829077	0.999829077	23	28	16	34	0
TS4	28	24	17229	21320	14	B.1.1.1	0	0	14.00668767507	0.857142857142857	14.6297268907563	1.11428571428571	19.6105805958747	0	0	0	0	0	0	0	0	0	0	0	0	0	0	0	0	0.78881292	0.869209006	0.986148768	24	28	16	17	0
TS5	28	25	39717	28080	8.1	B.1.1.1	0	0	14.00668767507	0.857142857142857	14.6297268907563	1.11428571428571	19.6105805958747	0	0	0	0	0	0	0	0	0	0	0	0	0	0	0	0	0.132657984	0.247949831	0.528575418	25	28	16	25	0
TS6	28	26	30350	28600	10.4	B.1.1.1	0	0	14.00668767507	0.857142857142857	14.6297268907563	1.11428571428571	19.6105805958747	0	0	0	0	0	0	0	0	0	0	0	0	0	0	0	0	0.41023182	0.570719931	0.83904891	26	28	16	15	0
TS7	28	27	21787	40560	4.9	B.1.1.1	0	0	14.00668767507	0.857142857142857	14.6297268907563	1.11428571428571	19.6105805958747	0	0	0	0	0	0	0	0	0	0	0	0	0	0	0	0	0.141399946	0.145570768	0.169326322	27	28	16	10	0
TS8	28	28	21011	44720	6.7	B.1.1.1	0	0	14.00668767507	0.857142857142857	14.6297268907563	1.11428571428571	19.6105805958747	0	0	0	0	0	0	0	0	0	0	0	0	0	0	0	0	0.204410797	0.348866736	0.708878021	28	28	16	27	0
TS9	28	29	12737	40560	3.5	B.1.1.1	0	0	14.00668767507	0.857142857142857	14.6297268907563	1.11428571428571	19.6105805958747	0	0	0	0	0	0	0	0	0	0	0	0	0	0	0	0	0	0	0.256624065	29	28	16	5	0
TS1	29	1	17202	21320	14.7	B.1.1.1	0	0	16.5698529411765	0.285714285714286	14.00668767507	0.857142857142857	14.6297268907563	1.11428571428571	0	0	0	0	0	0	0	0	0	0	0	0	0	0	0	0.996704719	0.996704719	1	1	29	17	25	0
TS10	29	2	37073	25480	8.1	B.1.1.1	0	0	16.5698529411765	0.285714285714286	14.00668767507	0.857142857142857	14.6297268907563	1.11428571428571	0	0	0	0	0	0	0	0	0	0	0	0	0	0	0	0.303342391	0.344402174	0.705298913	2	29	17	18	0
TS11	29	3	11945	33280	4.2	B.1.1.1	0	0	16.5698529411765	0.285714285714286	14.00668767507	0.857142857142857	14.6297268907563	1.11428571428571	0	0	0	0	0	0	0	0	0	0	0	0	0	0	0	0	0	0.387159533	3	29	17	4	0
TS12	29	4	22514	31720	7.1	B.1.1.1	0	0	16.5698529411765	0.285714285714286	14.00668767507	0.857142857142857	14.6297268907563	1.11428571428571	0	0	0	0	0	0	0	0	0	0	0	0	0	0	0	0.069538927	0.329687431	0.723267085	4	29	17	6	0
TS13	29	5	10369	24960	8.2	B.1.1.1	0	0	16.5698529411765	0.285714285714286	14.00668767507	0.857142857142857	14.6297268907563	1.11428571428571	0	0	0	0	0	0	0	0	0	0	0	0	0	0	0	0.160100251	0.632781955	0.997092732	5	29	17	1	0
TS14	29	6	17627	26520	5.4	B.1.1.1	0	0	16.5698529411765	0.285714285714286	14.00668767507	0.857142857142857	14.6297268907563	1.11428571428571	0	0	0	0	0	0	0	0	0	0	0	0	0	0	0	0.077273763	0.077273763	0.357362662	6	29	17	13	0
TS15	29	7	12802	43160	4.2	B.1.1.1	0	0	16.5698529411765	0.285714285714286	14.00668767507	0.857142857142857	14.6297268907563	1.11428571428571	0	0	0	0	0	0	0	0	0	0	0	0	0	0	0	0	0	0.117601427	7	29	17	1	0
TS16	29	8	10449	40040	4.8	B.1.1.1	0	0	16.5698529411765	0.285714285714286	14.00668767507	0.857142857142857	14.6297268907563	1.11428571428571	0	0	0	0	0	0	0	0	0	0	0	0	0	0	0	0	0	0.00105546	8	29	17	1	0
TS17	29	9	45119	29120	7.1	B.1.1.1	0	0	16.5698529411765	0.285714285714286	14.00668767507	0.857142857142857	14.6297268907563	1.11428571428571	0	0	0	0	0	0	0	0	0	0	0	0	0	0	0	0.163224844	0.203724743	0.512107643	9	29	17	6	0
TS18	29	10	24877	22880	9.5	B.1.1.1	0	0	16.5698529411765	0.285714285714286	14.00668767507	0.857142857142857	14.6297268907563	1.11428571428571	0	0	0	0	0	0	0	0	0	0	0	0	0	0	0	0.421719157	0.421719157	0.663742085	10	29	17	3	0
TS19	29	11	37115	27560	8.7	B.1.1.1	0	0	16.5698529411765	0.285714285714286	14.00668767507	0.857142857142857	14.6297268907563	1.11428571428571	0	0	0	0	0	0	0	0	0	0	0	0	0	0	0	0.379701782	0.489147141	0.734138647	11	29	17	6	0
TS2	29	12	773	21320	17.4	B.1.1.1	0	0	16.5698529411765	0.285714285714286	14.00668767507	0.857142857142857	14.6297268907563	1.11428571428571	0	0	0	0	0	0	0	0	0	0	0	0	0	0	0	1	1	1	12	29	17	0	0
TS20	29	13	20737	32760	9.4	B.1.1.1	0	0	16.5698529411765	0.285714285714286	14.00668767507	0.857142857142857	14.6297268907563	1.11428571428571	0	0	0	0	0	0	0	0	0	0	0	0	0	0	0	0.22915356	0.379422156	0.542612399	13	29	17	2	0
TS21	29	14	12670	45760	5.5	B.1.1.1	0	0	16.5698529411765	0.285714285714286	14.00668767507	0.857142857142857	14.6297268907563	1.11428571428571	0	0	0	0	0	0	0	0	0	0	0	0	0	0	0	0.003928801	0.00408916	0.307168056	14	29	17	1	0
TS22	29	15	8506	45760	4.2	B.1.1.1	0	0	16.5698529411765	0.285714285714286	14.00668767507	0.857142857142857	14.6297268907563	1.11428571428571	0	0	0	0	0	0	0	0	0	0	0	0	0	0	0	0	0	0.042022628	15	29	17	3	0
TS23	29	16	30225	31720	7.5	B.1.1.1	0	0	16.5698529411765	0.285714285714286	14.00668767507	0.857142857142857	14.6297268907563	1.11428571428571	0	0	0	0	0	0	0	0	0	0	0	0	0	0	0	0.119771172	0.311398433	0.675440627	16	29	17	1	0
TS24	29	17	21840	21320	11.7	B.1.1.1	0	0	16.5698529411765	0.285714285714286	14.00668767507	0.857142857142857	14.6297268907563	1.11428571428571	0	0	0	0	0	0	0	0	0	0	0	0	0	0	0	0.629774286	0.847904083	0.945092874	17	29	17	1	0
TS25	29	18	38827	26520	8.9	B.1.1.1	0	0	16.5698529411765	0.285714285714286	14.00668767507	0.857142857142857	14.6297268907563	1.11428571428571	0	0	0	0	0	0	0	0	0	0	0	0	0	0	0	0.392246737	0.513543609	0.763414129	18	29	17	5	0
TS26	29	19	25450	37960	8.4	B.1.1.1	0	0	16.5698529411765	0.285714285714286	14.00668767507	0.857142857142857	14.6297268907563	1.11428571428571	0	0	0	0	0	0	0	0	0	0	0	0	0	0	0	0.203658971	0.397497327	0.618342375	19	29	17	3	0
TS27	29	20	12327	24960	5.7	B.1.1.1	0	0	16.5698529411765	0.285714285714286	14.00668767507	0.857142857142857	14.6297268907563	1.11428571428571	0	0	0	0	0	0	0	0	0	0	0	0	0	0	0	0.207004019	0.321659969	0.607397687	20	29	17	1	0
TS28	29	21	5277	32760	6.1	B.1.1.1	0	0	16.5698529411765	0.285714285714286	14.00668767507	0.857142857142857	14.6297268907563	1.11428571428571	0	0	0	0	0	0	0	0	0	0	0	0	0	0	0	0.001316284	0.662091012	0.666603986	21	29	17	0	0
TS29	29	22	6266	26000	7.6	B.1.1.1	0	0	16.5698529411765	0.285714285714286	14.00668767507	0.857142857142857	14.6297268907563	1.11428571428571	0	0	0	0	0	0	0	0	0	0	0	0	0	0	0	0.002222222	0.471111111	1	22	29	17	0	0
TS3	29	23	29653	23920	15.7	B.1.1.1	0	0	16.5698529411765	0.285714285714286	14.00668767507	0.857142857142857	14.6297268907563	1.11428571428571	0	0	0	0	0	0	0	0	0	0	0	0	0	0	0	0.949201791	0.999829077	0.999829077	23	29	17	34	0
TS4	29	24	17229	21320	14	B.1.1.1	0	0	16.5698529411765	0.285714285714286	14.00668767507	0.857142857142857	14.6297268907563	1.11428571428571	0	0	0	0	0	0	0	0	0	0	0	0	0	0	0	0.78881292	0.869209006	0.986148768	24	29	17	17	0
TS5	29	25	39717	28080	8.1	B.1.1.1	0	0	16.5698529411765	0.285714285714286	14.00668767507	0.857142857142857	14.6297268907563	1.11428571428571	0	0	0	0	0	0	0	0	0	0	0	0	0	0	0	0.132657984	0.247949831	0.528575418	25	29	17	25	0
TS6	29	26	30350	28600	10.4	B.1.1.1	0	0	16.5698529411765	0.285714285714286	14.00668767507	0.857142857142857	14.6297268907563	1.11428571428571	0	0	0	0	0	0	0	0	0	0	0	0	0	0	0	0.41023182	0.570719931	0.83904891	26	29	17	15	0
TS7	29	27	21787	40560	4.9	B.1.1.1	0	0	16.5698529411765	0.285714285714286	14.00668767507	0.857142857142857	14.6297268907563	1.11428571428571	0	0	0	0	0	0	0	0	0	0	0	0	0	0	0	0.141399946	0.145570768	0.169326322	27	29	17	10	0
TS8	29	28	21011	44720	6.7	B.1.1.1	0	0	16.5698529411765	0.285714285714286	14.00668767507	0.857142857142857	14.6297268907563	1.11428571428571	0	0	0	0	0	0	0	0	0	0	0	0	0	0	0	0.204410797	0.348866736	0.708878021	28	29	17	27	0
TS9	29	29	12737	40560	3.5	B.1.1.1	0	0	16.5698529411765	0.285714285714286	14.00668767507	0.857142857142857	14.6297268907563	1.11428571428571	0	0	0	0	0	0	0	0	0	0	0	0	0	0	0	0	0	0.256624065	29	29	17	5	0
TS1	30	1	17202	21320	14.7	B.1.1.1	0	0	15.7385037348273	0.857142857142857	16.5698529411765	0.285714285714286	14.00668767507	0.857142857142857	0	0	0	0	0	0	0	0	0	0	0	0	0	0	0	0.996704719	0.996704719	1	1	30	18	25	0
TS10	30	2	37073	25480	8.1	B.1.1.1	0	0	15.7385037348273	0.857142857142857	16.5698529411765	0.285714285714286	14.00668767507	0.857142857142857	0	0	0	0	0	0	0	0	0	0	0	0	0	0	0	0.303342391	0.344402174	0.705298913	2	30	18	18	0
TS11	30	3	11945	33280	4.2	B.1.1.1	0	0	15.7385037348273	0.857142857142857	16.5698529411765	0.285714285714286	14.00668767507	0.857142857142857	0	0	0	0	0	0	0	0	0	0	0	0	0	0	0	0	0	0.387159533	3	30	18	4	0
TS12	30	4	22514	31720	7.1	B.1.1.1	0	0	15.7385037348273	0.857142857142857	16.5698529411765	0.285714285714286	14.00668767507	0.857142857142857	0	0	0	0	0	0	0	0	0	0	0	0	0	0	0	0.069538927	0.329687431	0.723267085	4	30	18	6	0
TS13	30	5	10369	24960	8.2	B.1.1.1	0	0	15.7385037348273	0.857142857142857	16.5698529411765	0.285714285714286	14.00668767507	0.857142857142857	0	0	0	0	0	0	0	0	0	0	0	0	0	0	0	0.160100251	0.632781955	0.997092732	5	30	18	1	0
TS14	30	6	17627	26520	5.4	B.1.1.1	0	0	15.7385037348273	0.857142857142857	16.5698529411765	0.285714285714286	14.00668767507	0.857142857142857	0	0	0	0	0	0	0	0	0	0	0	0	0	0	0	0.077273763	0.077273763	0.357362662	6	30	18	13	0
TS15	30	7	12802	43160	4.2	B.1.1.1	0	0	15.7385037348273	0.857142857142857	16.5698529411765	0.285714285714286	14.00668767507	0.857142857142857	0	0	0	0	0	0	0	0	0	0	0	0	0	0	0	0	0	0.117601427	7	30	18	1	0
TS16	30	8	10449	40040	4.8	B.1.1.1	0	0	15.7385037348273	0.857142857142857	16.5698529411765	0.285714285714286	14.00668767507	0.857142857142857	0	0	0	0	0	0	0	0	0	0	0	0	0	0	0	0	0	0.00105546	8	30	18	1	0
TS17	30	9	45119	29120	7.1	B.1.1.1	0	0	15.7385037348273	0.857142857142857	16.5698529411765	0.285714285714286	14.00668767507	0.857142857142857	0	0	0	0	0	0	0	0	0	0	0	0	0	0	0	0.163224844	0.203724743	0.512107643	9	30	18	6	0
TS18	30	10	24877	22880	9.5	B.1.1.1	0	0	15.7385037348273	0.857142857142857	16.5698529411765	0.285714285714286	14.00668767507	0.857142857142857	0	0	0	0	0	0	0	0	0	0	0	0	0	0	0	0.421719157	0.421719157	0.663742085	10	30	18	3	0
TS19	30	11	37115	27560	8.7	B.1.1.1	0	0	15.7385037348273	0.857142857142857	16.5698529411765	0.285714285714286	14.00668767507	0.857142857142857	0	0	0	0	0	0	0	0	0	0	0	0	0	0	0	0.379701782	0.489147141	0.734138647	11	30	18	6	0
TS2	30	12	773	21320	17.4	B.1.1.1	0	0	15.7385037348273	0.857142857142857	16.5698529411765	0.285714285714286	14.00668767507	0.857142857142857	0	0	0	0	0	0	0	0	0	0	0	0	0	0	0	1	1	1	12	30	18	0	0
TS20	30	13	20737	32760	9.4	B.1.1.1	0	0	15.7385037348273	0.857142857142857	16.5698529411765	0.285714285714286	14.00668767507	0.857142857142857	0	0	0	0	0	0	0	0	0	0	0	0	0	0	0	0.22915356	0.379422156	0.542612399	13	30	18	2	0
TS21	30	14	12670	45760	5.5	B.1.1.1	0	0	15.7385037348273	0.857142857142857	16.5698529411765	0.285714285714286	14.00668767507	0.857142857142857	0	0	0	0	0	0	0	0	0	0	0	0	0	0	0	0.003928801	0.00408916	0.307168056	14	30	18	1	0
TS22	30	15	8506	45760	4.2	B.1.1.1	0	0	15.7385037348273	0.857142857142857	16.5698529411765	0.285714285714286	14.00668767507	0.857142857142857	0	0	0	0	0	0	0	0	0	0	0	0	0	0	0	0	0	0.042022628	15	30	18	3	0
TS23	30	16	30225	31720	7.5	B.1.1.1	0	0	15.7385037348273	0.857142857142857	16.5698529411765	0.285714285714286	14.00668767507	0.857142857142857	0	0	0	0	0	0	0	0	0	0	0	0	0	0	0	0.119771172	0.311398433	0.675440627	16	30	18	1	0
TS24	30	17	21840	21320	11.7	B.1.1.1	0	0	15.7385037348273	0.857142857142857	16.5698529411765	0.285714285714286	14.00668767507	0.857142857142857	0	0	0	0	0	0	0	0	0	0	0	0	0	0	0	0.629774286	0.847904083	0.945092874	17	30	18	1	0
TS25	30	18	38827	26520	8.9	B.1.1.1	0	0	15.7385037348273	0.857142857142857	16.5698529411765	0.285714285714286	14.00668767507	0.857142857142857	0	0	0	0	0	0	0	0	0	0	0	0	0	0	0	0.392246737	0.513543609	0.763414129	18	30	18	5	0
TS26	30	19	25450	37960	8.4	B.1.1.1	0	0	15.7385037348273	0.857142857142857	16.5698529411765	0.285714285714286	14.00668767507	0.857142857142857	0	0	0	0	0	0	0	0	0	0	0	0	0	0	0	0.203658971	0.397497327	0.618342375	19	30	18	3	0
[truncated: 4,476 more rows]
