# Supplementary material for: Spatial and temporal epidemiology of SARS-CoV-2 virus lineages in Teesside, UK, in 2020: effects of socio-economic deprivation, weather, and lockdown on lineage dynamics
Source: Peer Community J. Author manuscript; Available in PMC 2024 Sep 23. (PMC7616629; doi:10.24072/pcjournal.461)
Supplement: Supplementary file: main dataset and code (compressed) [file EMS198536-supplement-Supplementary_file__main_dataset_and_code__compressed_.zip › Covid-19-Teesside-main/Data/Analysis/PC_Week_Lineage_Space-time_INLA_long.csv]

Postcode	PC_num	Week	Poptot	income	unem	Lineage	Obs_cases	Exp_cases	Temperature	Rainfall	Temperature_Lag1	Rain_Lag1	Temperature_Lag2	Rain_Lag2	Lockdown_1	Lockdown_2	Eat_out	Tier_2	Tier_3	Lockdown_1_Lag1	Lockdown_2_Lag1	Eat_out_Lag1	Tier_2_Lag1	Tier_3_Lag1	Lockdown_1_Lag2	Lockdown_2_Lag2	Eat_out_Lag2	Tier_2_Lag2	Tier_3_Lag2	DEC_10	DEC_20	DEC_50	PC_num2	Week2
TS1	1	1	17202	21320	14.7	Total_cases	0	0	5.98897058823529	0.05	NA	NA	NA	NA	0	0	0	0	0	0	0	0	0	0	0	0	0	0	0	0.996704719	0.996704719	1	1	1
TS10	2	1	37073	25480	8.1	Total_cases	0	0	5.98897058823529	0.05	NA	NA	NA	NA	0	0	0	0	0	0	0	0	0	0	0	0	0	0	0	0.303342391	0.344402174	0.705298913	2	1
TS11	3	1	11945	33280	4.2	Total_cases	0	0	5.98897058823529	0.05	NA	NA	NA	NA	0	0	0	0	0	0	0	0	0	0	0	0	0	0	0	0	0	0.387159533	3	1
TS12	4	1	22514	31720	7.1	Total_cases	0	0	5.98897058823529	0.05	NA	NA	NA	NA	0	0	0	0	0	0	0	0	0	0	0	0	0	0	0	0.069538927	0.329687431	0.723267085	4	1
TS13	5	1	10369	24960	8.2	Total_cases	0	0	5.98897058823529	0.05	NA	NA	NA	NA	0	0	0	0	0	0	0	0	0	0	0	0	0	0	0	0.160100251	0.632781955	0.997092732	5	1
TS14	6	1	17627	26520	5.4	Total_cases	0	0	5.98897058823529	0.05	NA	NA	NA	NA	0	0	0	0	0	0	0	0	0	0	0	0	0	0	0	0.077273763	0.077273763	0.357362662	6	1
TS15	7	1	12802	43160	4.2	Total_cases	0	0	5.98897058823529	0.05	NA	NA	NA	NA	0	0	0	0	0	0	0	0	0	0	0	0	0	0	0	0	0	0.117601427	7	1
TS16	8	1	10449	40040	4.8	Total_cases	0	0	5.98897058823529	0.05	NA	NA	NA	NA	0	0	0	0	0	0	0	0	0	0	0	0	0	0	0	0	0	0.00105546	8	1
TS17	9	1	45119	29120	7.1	Total_cases	0	0	5.98897058823529	0.05	NA	NA	NA	NA	0	0	0	0	0	0	0	0	0	0	0	0	0	0	0	0.163224844	0.203724743	0.512107643	9	1
TS18	10	1	24877	22880	9.5	Total_cases	0	0	5.98897058823529	0.05	NA	NA	NA	NA	0	0	0	0	0	0	0	0	0	0	0	0	0	0	0	0.421719157	0.421719157	0.663742085	10	1
TS19	11	1	37115	27560	8.7	Total_cases	0	0	5.98897058823529	0.05	NA	NA	NA	NA	0	0	0	0	0	0	0	0	0	0	0	0	0	0	0	0.379701782	0.489147141	0.734138647	11	1
TS2	12	1	773	21320	17.4	Total_cases	0	0	5.98897058823529	0.05	NA	NA	NA	NA	0	0	0	0	0	0	0	0	0	0	0	0	0	0	0	1	1	1	12	1
TS20	13	1	20737	32760	9.4	Total_cases	0	0	5.98897058823529	0.05	NA	NA	NA	NA	0	0	0	0	0	0	0	0	0	0	0	0	0	0	0	0.22915356	0.379422156	0.542612399	13	1
TS21	14	1	12670	45760	5.5	Total_cases	0	0	5.98897058823529	0.05	NA	NA	NA	NA	0	0	0	0	0	0	0	0	0	0	0	0	0	0	0	0.003928801	0.00408916	0.307168056	14	1
TS22	15	1	8506	45760	4.2	Total_cases	0	0	5.98897058823529	0.05	NA	NA	NA	NA	0	0	0	0	0	0	0	0	0	0	0	0	0	0	0	0	0	0.042022628	15	1
TS23	16	1	30225	31720	7.5	Total_cases	0	0	5.98897058823529	0.05	NA	NA	NA	NA	0	0	0	0	0	0	0	0	0	0	0	0	0	0	0	0.119771172	0.311398433	0.675440627	16	1
TS24	17	1	21840	21320	11.7	Total_cases	0	0	5.98897058823529	0.05	NA	NA	NA	NA	0	0	0	0	0	0	0	0	0	0	0	0	0	0	0	0.629774286	0.847904083	0.945092874	17	1
TS25	18	1	38827	26520	8.9	Total_cases	0	0	5.98897058823529	0.05	NA	NA	NA	NA	0	0	0	0	0	0	0	0	0	0	0	0	0	0	0	0.392246737	0.513543609	0.763414129	18	1
TS26	19	1	25450	37960	8.4	Total_cases	0	0	5.98897058823529	0.05	NA	NA	NA	NA	0	0	0	0	0	0	0	0	0	0	0	0	0	0	0	0.203658971	0.397497327	0.618342375	19	1
TS27	20	1	12327	24960	5.7	Total_cases	0	0	5.98897058823529	0.05	NA	NA	NA	NA	0	0	0	0	0	0	0	0	0	0	0	0	0	0	0	0.207004019	0.321659969	0.607397687	20	1
TS28	21	1	5277	32760	6.1	Total_cases	0	0	5.98897058823529	0.05	NA	NA	NA	NA	0	0	0	0	0	0	0	0	0	0	0	0	0	0	0	0.001316284	0.662091012	0.666603986	21	1
TS29	22	1	6266	26000	7.6	Total_cases	0	0	5.98897058823529	0.05	NA	NA	NA	NA	0	0	0	0	0	0	0	0	0	0	0	0	0	0	0	0.002222222	0.471111111	1	22	1
TS3	23	1	29653	23920	15.7	Total_cases	0	0	5.98897058823529	0.05	NA	NA	NA	NA	0	0	0	0	0	0	0	0	0	0	0	0	0	0	0	0.949201791	0.999829077	0.999829077	23	1
TS4	24	1	17229	21320	14	Total_cases	0	0	5.98897058823529	0.05	NA	NA	NA	NA	0	0	0	0	0	0	0	0	0	0	0	0	0	0	0	0.78881292	0.869209006	0.986148768	24	1
TS5	25	1	39717	28080	8.1	Total_cases	0	0	5.98897058823529	0.05	NA	NA	NA	NA	0	0	0	0	0	0	0	0	0	0	0	0	0	0	0	0.132657984	0.247949831	0.528575418	25	1
TS6	26	1	30350	28600	10.4	Total_cases	0	0	5.98897058823529	0.05	NA	NA	NA	NA	0	0	0	0	0	0	0	0	0	0	0	0	0	0	0	0.41023182	0.570719931	0.83904891	26	1
TS7	27	1	21787	40560	4.9	Total_cases	0	0	5.98897058823529	0.05	NA	NA	NA	NA	0	0	0	0	0	0	0	0	0	0	0	0	0	0	0	0.141399946	0.145570768	0.169326322	27	1
TS8	28	1	21011	44720	6.7	Total_cases	0	0	5.98897058823529	0.05	NA	NA	NA	NA	0	0	0	0	0	0	0	0	0	0	0	0	0	0	0	0.204410797	0.348866736	0.708878021	28	1
TS9	29	1	12737	40560	3.5	Total_cases	0	0	5.98897058823529	0.05	NA	NA	NA	NA	0	0	0	0	0	0	0	0	0	0	0	0	0	0	0	0	0	0.256624065	29	1
TS1	1	2	17202	21320	14.7	Total_cases	0	0	7.60504201680671	1.48571428571429	5.98897058823529	0.05	NA	NA	0	0	0	0	0	0	0	0	0	0	0	0	0	0	0	0.996704719	0.996704719	1	1	2
TS10	2	2	37073	25480	8.1	Total_cases	0	0	7.60504201680671	1.48571428571429	5.98897058823529	0.05	NA	NA	0	0	0	0	0	0	0	0	0	0	0	0	0	0	0	0.303342391	0.344402174	0.705298913	2	2
TS11	3	2	11945	33280	4.2	Total_cases	0	0	7.60504201680671	1.48571428571429	5.98897058823529	0.05	NA	NA	0	0	0	0	0	0	0	0	0	0	0	0	0	0	0	0	0	0.387159533	3	2
TS12	4	2	22514	31720	7.1	Total_cases	0	0	7.60504201680671	1.48571428571429	5.98897058823529	0.05	NA	NA	0	0	0	0	0	0	0	0	0	0	0	0	0	0	0	0.069538927	0.329687431	0.723267085	4	2
TS13	5	2	10369	24960	8.2	Total_cases	0	0	7.60504201680671	1.48571428571429	5.98897058823529	0.05	NA	NA	0	0	0	0	0	0	0	0	0	0	0	0	0	0	0	0.160100251	0.632781955	0.997092732	5	2
TS14	6	2	17627	26520	5.4	Total_cases	0	0	7.60504201680671	1.48571428571429	5.98897058823529	0.05	NA	NA	0	0	0	0	0	0	0	0	0	0	0	0	0	0	0	0.077273763	0.077273763	0.357362662	6	2
TS15	7	2	12802	43160	4.2	Total_cases	0	0	7.60504201680671	1.48571428571429	5.98897058823529	0.05	NA	NA	0	0	0	0	0	0	0	0	0	0	0	0	0	0	0	0	0	0.117601427	7	2
TS16	8	2	10449	40040	4.8	Total_cases	0	0	7.60504201680671	1.48571428571429	5.98897058823529	0.05	NA	NA	0	0	0	0	0	0	0	0	0	0	0	0	0	0	0	0	0	0.00105546	8	2
TS17	9	2	45119	29120	7.1	Total_cases	0	0	7.60504201680671	1.48571428571429	5.98897058823529	0.05	NA	NA	0	0	0	0	0	0	0	0	0	0	0	0	0	0	0	0.163224844	0.203724743	0.512107643	9	2
TS18	10	2	24877	22880	9.5	Total_cases	0	0	7.60504201680671	1.48571428571429	5.98897058823529	0.05	NA	NA	0	0	0	0	0	0	0	0	0	0	0	0	0	0	0	0.421719157	0.421719157	0.663742085	10	2
TS19	11	2	37115	27560	8.7	Total_cases	0	0	7.60504201680671	1.48571428571429	5.98897058823529	0.05	NA	NA	0	0	0	0	0	0	0	0	0	0	0	0	0	0	0	0.379701782	0.489147141	0.734138647	11	2
TS2	12	2	773	21320	17.4	Total_cases	0	0	7.60504201680671	1.48571428571429	5.98897058823529	0.05	NA	NA	0	0	0	0	0	0	0	0	0	0	0	0	0	0	0	1	1	1	12	2
TS20	13	2	20737	32760	9.4	Total_cases	0	0	7.60504201680671	1.48571428571429	5.98897058823529	0.05	NA	NA	0	0	0	0	0	0	0	0	0	0	0	0	0	0	0	0.22915356	0.379422156	0.542612399	13	2
TS21	14	2	12670	45760	5.5	Total_cases	0	0	7.60504201680671	1.48571428571429	5.98897058823529	0.05	NA	NA	0	0	0	0	0	0	0	0	0	0	0	0	0	0	0	0.003928801	0.00408916	0.307168056	14	2
TS22	15	2	8506	45760	4.2	Total_cases	0	0	7.60504201680671	1.48571428571429	5.98897058823529	0.05	NA	NA	0	0	0	0	0	0	0	0	0	0	0	0	0	0	0	0	0	0.042022628	15	2
TS23	16	2	30225	31720	7.5	Total_cases	0	0	7.60504201680671	1.48571428571429	5.98897058823529	0.05	NA	NA	0	0	0	0	0	0	0	0	0	0	0	0	0	0	0	0.119771172	0.311398433	0.675440627	16	2
TS24	17	2	21840	21320	11.7	Total_cases	0	0	7.60504201680671	1.48571428571429	5.98897058823529	0.05	NA	NA	0	0	0	0	0	0	0	0	0	0	0	0	0	0	0	0.629774286	0.847904083	0.945092874	17	2
TS25	18	2	38827	26520	8.9	Total_cases	0	0	7.60504201680671	1.48571428571429	5.98897058823529	0.05	NA	NA	0	0	0	0	0	0	0	0	0	0	0	0	0	0	0	0.392246737	0.513543609	0.763414129	18	2
TS26	19	2	25450	37960	8.4	Total_cases	0	0	7.60504201680671	1.48571428571429	5.98897058823529	0.05	NA	NA	0	0	0	0	0	0	0	0	0	0	0	0	0	0	0	0.203658971	0.397497327	0.618342375	19	2
TS27	20	2	12327	24960	5.7	Total_cases	0	0	7.60504201680671	1.48571428571429	5.98897058823529	0.05	NA	NA	0	0	0	0	0	0	0	0	0	0	0	0	0	0	0	0.207004019	0.321659969	0.607397687	20	2
TS28	21	2	5277	32760	6.1	Total_cases	0	0	7.60504201680671	1.48571428571429	5.98897058823529	0.05	NA	NA	0	0	0	0	0	0	0	0	0	0	0	0	0	0	0	0.001316284	0.662091012	0.666603986	21	2
TS29	22	2	6266	26000	7.6	Total_cases	0	0	7.60504201680671	1.48571428571429	5.98897058823529	0.05	NA	NA	0	0	0	0	0	0	0	0	0	0	0	0	0	0	0	0.002222222	0.471111111	1	22	2
TS3	23	2	29653	23920	15.7	Total_cases	0	0	7.60504201680671	1.48571428571429	5.98897058823529	0.05	NA	NA	0	0	0	0	0	0	0	0	0	0	0	0	0	0	0	0.949201791	0.999829077	0.999829077	23	2
TS4	24	2	17229	21320	14	Total_cases	0	0	7.60504201680671	1.48571428571429	5.98897058823529	0.05	NA	NA	0	0	0	0	0	0	0	0	0	0	0	0	0	0	0	0.78881292	0.869209006	0.986148768	24	2
TS5	25	2	39717	28080	8.1	Total_cases	0	0	7.60504201680671	1.48571428571429	5.98897058823529	0.05	NA	NA	0	0	0	0	0	0	0	0	0	0	0	0	0	0	0	0.132657984	0.247949831	0.528575418	25	2
TS6	26	2	30350	28600	10.4	Total_cases	0	0	7.60504201680671	1.48571428571429	5.98897058823529	0.05	NA	NA	0	0	0	0	0	0	0	0	0	0	0	0	0	0	0	0.41023182	0.570719931	0.83904891	26	2
TS7	27	2	21787	40560	4.9	Total_cases	0	0	7.60504201680671	1.48571428571429	5.98897058823529	0.05	NA	NA	0	0	0	0	0	0	0	0	0	0	0	0	0	0	0	0.141399946	0.145570768	0.169326322	27	2
TS8	28	2	21011	44720	6.7	Total_cases	0	0	7.60504201680671	1.48571428571429	5.98897058823529	0.05	NA	NA	0	0	0	0	0	0	0	0	0	0	0	0	0	0	0	0.204410797	0.348866736	0.708878021	28	2
TS9	29	2	12737	40560	3.5	Total_cases	0	0	7.60504201680671	1.48571428571429	5.98897058823529	0.05	NA	NA	0	0	0	0	0	0	0	0	0	0	0	0	0	0	0	0	0	0.256624065	29	2
TS1	1	3	17202	21320	14.7	Total_cases	0	0	5.47163865546219	1.74285714285714	7.60504201680671	1.48571428571429	5.98897058823529	0.05	0	0	0	0	0	0	0	0	0	0	0	0	0	0	0	0.996704719	0.996704719	1	1	3
TS10	2	3	37073	25480	8.1	Total_cases	0	0	5.47163865546219	1.74285714285714	7.60504201680671	1.48571428571429	5.98897058823529	0.05	0	0	0	0	0	0	0	0	0	0	0	0	0	0	0	0.303342391	0.344402174	0.705298913	2	3
TS11	3	3	11945	33280	4.2	Total_cases	0	0	5.47163865546219	1.74285714285714	7.60504201680671	1.48571428571429	5.98897058823529	0.05	0	0	0	0	0	0	0	0	0	0	0	0	0	0	0	0	0	0.387159533	3	3
TS12	4	3	22514	31720	7.1	Total_cases	0	0	5.47163865546219	1.74285714285714	7.60504201680671	1.48571428571429	5.98897058823529	0.05	0	0	0	0	0	0	0	0	0	0	0	0	0	0	0	0.069538927	0.329687431	0.723267085	4	3
TS13	5	3	10369	24960	8.2	Total_cases	0	0	5.47163865546219	1.74285714285714	7.60504201680671	1.48571428571429	5.98897058823529	0.05	0	0	0	0	0	0	0	0	0	0	0	0	0	0	0	0.160100251	0.632781955	0.997092732	5	3
TS14	6	3	17627	26520	5.4	Total_cases	0	0	5.47163865546219	1.74285714285714	7.60504201680671	1.48571428571429	5.98897058823529	0.05	0	0	0	0	0	0	0	0	0	0	0	0	0	0	0	0.077273763	0.077273763	0.357362662	6	3
TS15	7	3	12802	43160	4.2	Total_cases	0	0	5.47163865546219	1.74285714285714	7.60504201680671	1.48571428571429	5.98897058823529	0.05	0	0	0	0	0	0	0	0	0	0	0	0	0	0	0	0	0	0.117601427	7	3
TS16	8	3	10449	40040	4.8	Total_cases	0	0	5.47163865546219	1.74285714285714	7.60504201680671	1.48571428571429	5.98897058823529	0.05	0	0	0	0	0	0	0	0	0	0	0	0	0	0	0	0	0	0.00105546	8	3
TS17	9	3	45119	29120	7.1	Total_cases	0	0	5.47163865546219	1.74285714285714	7.60504201680671	1.48571428571429	5.98897058823529	0.05	0	0	0	0	0	0	0	0	0	0	0	0	0	0	0	0.163224844	0.203724743	0.512107643	9	3
TS18	10	3	24877	22880	9.5	Total_cases	0	0	5.47163865546219	1.74285714285714	7.60504201680671	1.48571428571429	5.98897058823529	0.05	0	0	0	0	0	0	0	0	0	0	0	0	0	0	0	0.421719157	0.421719157	0.663742085	10	3
TS19	11	3	37115	27560	8.7	Total_cases	0	0	5.47163865546219	1.74285714285714	7.60504201680671	1.48571428571429	5.98897058823529	0.05	0	0	0	0	0	0	0	0	0	0	0	0	0	0	0	0.379701782	0.489147141	0.734138647	11	3
TS2	12	3	773	21320	17.4	Total_cases	0	0	5.47163865546219	1.74285714285714	7.60504201680671	1.48571428571429	5.98897058823529	0.05	0	0	0	0	0	0	0	0	0	0	0	0	0	0	0	1	1	1	12	3
TS20	13	3	20737	32760	9.4	Total_cases	0	0	5.47163865546219	1.74285714285714	7.60504201680671	1.48571428571429	5.98897058823529	0.05	0	0	0	0	0	0	0	0	0	0	0	0	0	0	0	0.22915356	0.379422156	0.542612399	13	3
TS21	14	3	12670	45760	5.5	Total_cases	0	0	5.47163865546219	1.74285714285714	7.60504201680671	1.48571428571429	5.98897058823529	0.05	0	0	0	0	0	0	0	0	0	0	0	0	0	0	0	0.003928801	0.00408916	0.307168056	14	3
TS22	15	3	8506	45760	4.2	Total_cases	0	0	5.47163865546219	1.74285714285714	7.60504201680671	1.48571428571429	5.98897058823529	0.05	0	0	0	0	0	0	0	0	0	0	0	0	0	0	0	0	0	0.042022628	15	3
TS23	16	3	30225	31720	7.5	Total_cases	0	0	5.47163865546219	1.74285714285714	7.60504201680671	1.48571428571429	5.98897058823529	0.05	0	0	0	0	0	0	0	0	0	0	0	0	0	0	0	0.119771172	0.311398433	0.675440627	16	3
TS24	17	3	21840	21320	11.7	Total_cases	0	0	5.47163865546219	1.74285714285714	7.60504201680671	1.48571428571429	5.98897058823529	0.05	0	0	0	0	0	0	0	0	0	0	0	0	0	0	0	0.629774286	0.847904083	0.945092874	17	3
TS25	18	3	38827	26520	8.9	Total_cases	0	0	5.47163865546219	1.74285714285714	7.60504201680671	1.48571428571429	5.98897058823529	0.05	0	0	0	0	0	0	0	0	0	0	0	0	0	0	0	0.392246737	0.513543609	0.763414129	18	3
TS26	19	3	25450	37960	8.4	Total_cases	0	0	5.47163865546219	1.74285714285714	7.60504201680671	1.48571428571429	5.98897058823529	0.05	0	0	0	0	0	0	0	0	0	0	0	0	0	0	0	0.203658971	0.397497327	0.618342375	19	3
TS27	20	3	12327	24960	5.7	Total_cases	0	0	5.47163865546219	1.74285714285714	7.60504201680671	1.48571428571429	5.98897058823529	0.05	0	0	0	0	0	0	0	0	0	0	0	0	0	0	0	0.207004019	0.321659969	0.607397687	20	3
TS28	21	3	5277	32760	6.1	Total_cases	0	0	5.47163865546219	1.74285714285714	7.60504201680671	1.48571428571429	5.98897058823529	0.05	0	0	0	0	0	0	0	0	0	0	0	0	0	0	0	0.001316284	0.662091012	0.666603986	21	3
TS29	22	3	6266	26000	7.6	Total_cases	0	0	5.47163865546219	1.74285714285714	7.60504201680671	1.48571428571429	5.98897058823529	0.05	0	0	0	0	0	0	0	0	0	0	0	0	0	0	0	0.002222222	0.471111111	1	22	3
TS3	23	3	29653	23920	15.7	Total_cases	0	0	5.47163865546219	1.74285714285714	7.60504201680671	1.48571428571429	5.98897058823529	0.05	0	0	0	0	0	0	0	0	0	0	0	0	0	0	0	0.949201791	0.999829077	0.999829077	23	3
TS4	24	3	17229	21320	14	Total_cases	0	0	5.47163865546219	1.74285714285714	7.60504201680671	1.48571428571429	5.98897058823529	0.05	0	0	0	0	0	0	0	0	0	0	0	0	0	0	0	0.78881292	0.869209006	0.986148768	24	3
TS5	25	3	39717	28080	8.1	Total_cases	0	0	5.47163865546219	1.74285714285714	7.60504201680671	1.48571428571429	5.98897058823529	0.05	0	0	0	0	0	0	0	0	0	0	0	0	0	0	0	0.132657984	0.247949831	0.528575418	25	3
TS6	26	3	30350	28600	10.4	Total_cases	0	0	5.47163865546219	1.74285714285714	7.60504201680671	1.48571428571429	5.98897058823529	0.05	0	0	0	0	0	0	0	0	0	0	0	0	0	0	0	0.41023182	0.570719931	0.83904891	26	3
TS7	27	3	21787	40560	4.9	Total_cases	0	0	5.47163865546219	1.74285714285714	7.60504201680671	1.48571428571429	5.98897058823529	0.05	0	0	0	0	0	0	0	0	0	0	0	0	0	0	0	0.141399946	0.145570768	0.169326322	27	3
TS8	28	3	21011	44720	6.7	Total_cases	0	0	5.47163865546219	1.74285714285714	7.60504201680671	1.48571428571429	5.98897058823529	0.05	0	0	0	0	0	0	0	0	0	0	0	0	0	0	0	0.204410797	0.348866736	0.708878021	28	3
TS9	29	3	12737	40560	3.5	Total_cases	0	0	5.47163865546219	1.74285714285714	7.60504201680671	1.48571428571429	5.98897058823529	0.05	0	0	0	0	0	0	0	0	0	0	0	0	0	0	0	0	0	0.256624065	29	3
TS1	1	4	17202	21320	14.7	Total_cases	0	0	5.1202731092437	0.0285714285714286	5.47163865546219	1.74285714285714	7.60504201680671	1.48571428571429	0	0	0	0	0	0	0	0	0	0	0	0	0	0	0	0.996704719	0.996704719	1	1	4
TS10	2	4	37073	25480	8.1	Total_cases	0	0	5.1202731092437	0.0285714285714286	5.47163865546219	1.74285714285714	7.60504201680671	1.48571428571429	0	0	0	0	0	0	0	0	0	0	0	0	0	0	0	0.303342391	0.344402174	0.705298913	2	4
TS11	3	4	11945	33280	4.2	Total_cases	0	0	5.1202731092437	0.0285714285714286	5.47163865546219	1.74285714285714	7.60504201680671	1.48571428571429	0	0	0	0	0	0	0	0	0	0	0	0	0	0	0	0	0	0.387159533	3	4
TS12	4	4	22514	31720	7.1	Total_cases	0	0	5.1202731092437	0.0285714285714286	5.47163865546219	1.74285714285714	7.60504201680671	1.48571428571429	0	0	0	0	0	0	0	0	0	0	0	0	0	0	0	0.069538927	0.329687431	0.723267085	4	4
TS13	5	4	10369	24960	8.2	Total_cases	0	0	5.1202731092437	0.0285714285714286	5.47163865546219	1.74285714285714	7.60504201680671	1.48571428571429	0	0	0	0	0	0	0	0	0	0	0	0	0	0	0	0.160100251	0.632781955	0.997092732	5	4
TS14	6	4	17627	26520	5.4	Total_cases	0	0	5.1202731092437	0.0285714285714286	5.47163865546219	1.74285714285714	7.60504201680671	1.48571428571429	0	0	0	0	0	0	0	0	0	0	0	0	0	0	0	0.077273763	0.077273763	0.357362662	6	4
TS15	7	4	12802	43160	4.2	Total_cases	0	0	5.1202731092437	0.0285714285714286	5.47163865546219	1.74285714285714	7.60504201680671	1.48571428571429	0	0	0	0	0	0	0	0	0	0	0	0	0	0	0	0	0	0.117601427	7	4
TS16	8	4	10449	40040	4.8	Total_cases	0	0	5.1202731092437	0.0285714285714286	5.47163865546219	1.74285714285714	7.60504201680671	1.48571428571429	0	0	0	0	0	0	0	0	0	0	0	0	0	0	0	0	0	0.00105546	8	4
TS17	9	4	45119	29120	7.1	Total_cases	0	0	5.1202731092437	0.0285714285714286	5.47163865546219	1.74285714285714	7.60504201680671	1.48571428571429	0	0	0	0	0	0	0	0	0	0	0	0	0	0	0	0.163224844	0.203724743	0.512107643	9	4
TS18	10	4	24877	22880	9.5	Total_cases	0	0	5.1202731092437	0.0285714285714286	5.47163865546219	1.74285714285714	7.60504201680671	1.48571428571429	0	0	0	0	0	0	0	0	0	0	0	0	0	0	0	0.421719157	0.421719157	0.663742085	10	4
TS19	11	4	37115	27560	8.7	Total_cases	0	0	5.1202731092437	0.0285714285714286	5.47163865546219	1.74285714285714	7.60504201680671	1.48571428571429	0	0	0	0	0	0	0	0	0	0	0	0	0	0	0	0.379701782	0.489147141	0.734138647	11	4
TS2	12	4	773	21320	17.4	Total_cases	0	0	5.1202731092437	0.0285714285714286	5.47163865546219	1.74285714285714	7.60504201680671	1.48571428571429	0	0	0	0	0	0	0	0	0	0	0	0	0	0	0	1	1	1	12	4
TS20	13	4	20737	32760	9.4	Total_cases	0	0	5.1202731092437	0.0285714285714286	5.47163865546219	1.74285714285714	7.60504201680671	1.48571428571429	0	0	0	0	0	0	0	0	0	0	0	0	0	0	0	0.22915356	0.379422156	0.542612399	13	4
TS21	14	4	12670	45760	5.5	Total_cases	0	0	5.1202731092437	0.0285714285714286	5.47163865546219	1.74285714285714	7.60504201680671	1.48571428571429	0	0	0	0	0	0	0	0	0	0	0	0	0	0	0	0.003928801	0.00408916	0.307168056	14	4
TS22	15	4	8506	45760	4.2	Total_cases	0	0	5.1202731092437	0.0285714285714286	5.47163865546219	1.74285714285714	7.60504201680671	1.48571428571429	0	0	0	0	0	0	0	0	0	0	0	0	0	0	0	0	0	0.042022628	15	4
TS23	16	4	30225	31720	7.5	Total_cases	0	0	5.1202731092437	0.0285714285714286	5.47163865546219	1.74285714285714	7.60504201680671	1.48571428571429	0	0	0	0	0	0	0	0	0	0	0	0	0	0	0	0.119771172	0.311398433	0.675440627	16	4
TS24	17	4	21840	21320	11.7	Total_cases	0	0	5.1202731092437	0.0285714285714286	5.47163865546219	1.74285714285714	7.60504201680671	1.48571428571429	0	0	0	0	0	0	0	0	0	0	0	0	0	0	0	0.629774286	0.847904083	0.945092874	17	4
TS25	18	4	38827	26520	8.9	Total_cases	0	0	5.1202731092437	0.0285714285714286	5.47163865546219	1.74285714285714	7.60504201680671	1.48571428571429	0	0	0	0	0	0	0	0	0	0	0	0	0	0	0	0.392246737	0.513543609	0.763414129	18	4
TS26	19	4	25450	37960	8.4	Total_cases	0	0	5.1202731092437	0.0285714285714286	5.47163865546219	1.74285714285714	7.60504201680671	1.48571428571429	0	0	0	0	0	0	0	0	0	0	0	0	0	0	0	0.203658971	0.397497327	0.618342375	19	4
TS27	20	4	12327	24960	5.7	Total_cases	0	0	5.1202731092437	0.0285714285714286	5.47163865546219	1.74285714285714	7.60504201680671	1.48571428571429	0	0	0	0	0	0	0	0	0	0	0	0	0	0	0	0.207004019	0.321659969	0.607397687	20	4
TS28	21	4	5277	32760	6.1	Total_cases	0	0	5.1202731092437	0.0285714285714286	5.47163865546219	1.74285714285714	7.60504201680671	1.48571428571429	0	0	0	0	0	0	0	0	0	0	0	0	0	0	0	0.001316284	0.662091012	0.666603986	21	4
TS29	22	4	6266	26000	7.6	Total_cases	0	0	5.1202731092437	0.0285714285714286	5.47163865546219	1.74285714285714	7.60504201680671	1.48571428571429	0	0	0	0	0	0	0	0	0	0	0	0	0	0	0	0.002222222	0.471111111	1	22	4
TS3	23	4	29653	23920	15.7	Total_cases	0	0	5.1202731092437	0.0285714285714286	5.47163865546219	1.74285714285714	7.60504201680671	1.48571428571429	0	0	0	0	0	0	0	0	0	0	0	0	0	0	0	0.949201791	0.999829077	0.999829077	23	4
TS4	24	4	17229	21320	14	Total_cases	0	0	5.1202731092437	0.0285714285714286	5.47163865546219	1.74285714285714	7.60504201680671	1.48571428571429	0	0	0	0	0	0	0	0	0	0	0	0	0	0	0	0.78881292	0.869209006	0.986148768	24	4
TS5	25	4	39717	28080	8.1	Total_cases	0	0	5.1202731092437	0.0285714285714286	5.47163865546219	1.74285714285714	7.60504201680671	1.48571428571429	0	0	0	0	0	0	0	0	0	0	0	0	0	0	0	0.132657984	0.247949831	0.528575418	25	4
TS6	26	4	30350	28600	10.4	Total_cases	0	0	5.1202731092437	0.0285714285714286	5.47163865546219	1.74285714285714	7.60504201680671	1.48571428571429	0	0	0	0	0	0	0	0	0	0	0	0	0	0	0	0.41023182	0.570719931	0.83904891	26	4
TS7	27	4	21787	40560	4.9	Total_cases	0	0	5.1202731092437	0.0285714285714286	5.47163865546219	1.74285714285714	7.60504201680671	1.48571428571429	0	0	0	0	0	0	0	0	0	0	0	0	0	0	0	0.141399946	0.145570768	0.169326322	27	4
TS8	28	4	21011	44720	6.7	Total_cases	0	0	5.1202731092437	0.0285714285714286	5.47163865546219	1.74285714285714	7.60504201680671	1.48571428571429	0	0	0	0	0	0	0	0	0	0	0	0	0	0	0	0.204410797	0.348866736	0.708878021	28	4
TS9	29	4	12737	40560	3.5	Total_cases	0	0	5.1202731092437	0.0285714285714286	5.47163865546219	1.74285714285714	7.60504201680671	1.48571428571429	0	0	0	0	0	0	0	0	0	0	0	0	0	0	0	0	0	0.256624065	29	4
TS1	1	5	17202	21320	14.7	Total_cases	0	0	6.91505602240896	0.0571428571428571	5.1202731092437	0.0285714285714286	5.47163865546219	1.74285714285714	0	0	0	0	0	0	0	0	0	0	0	0	0	0	0	0.996704719	0.996704719	1	1	5
TS10	2	5	37073	25480	8.1	Total_cases	0	0	6.91505602240896	0.0571428571428571	5.1202731092437	0.0285714285714286	5.47163865546219	1.74285714285714	0	0	0	0	0	0	0	0	0	0	0	0	0	0	0	0.303342391	0.344402174	0.705298913	2	5
TS11	3	5	11945	33280	4.2	Total_cases	0	0	6.91505602240896	0.0571428571428571	5.1202731092437	0.0285714285714286	5.47163865546219	1.74285714285714	0	0	0	0	0	0	0	0	0	0	0	0	0	0	0	0	0	0.387159533	3	5
TS12	4	5	22514	31720	7.1	Total_cases	0	0	6.91505602240896	0.0571428571428571	5.1202731092437	0.0285714285714286	5.47163865546219	1.74285714285714	0	0	0	0	0	0	0	0	0	0	0	0	0	0	0	0.069538927	0.329687431	0.723267085	4	5
TS13	5	5	10369	24960	8.2	Total_cases	0	0	6.91505602240896	0.0571428571428571	5.1202731092437	0.0285714285714286	5.47163865546219	1.74285714285714	0	0	0	0	0	0	0	0	0	0	0	0	0	0	0	0.160100251	0.632781955	0.997092732	5	5
TS14	6	5	17627	26520	5.4	Total_cases	0	0	6.91505602240896	0.0571428571428571	5.1202731092437	0.0285714285714286	5.47163865546219	1.74285714285714	0	0	0	0	0	0	0	0	0	0	0	0	0	0	0	0.077273763	0.077273763	0.357362662	6	5
TS15	7	5	12802	43160	4.2	Total_cases	0	0	6.91505602240896	0.0571428571428571	5.1202731092437	0.0285714285714286	5.47163865546219	1.74285714285714	0	0	0	0	0	0	0	0	0	0	0	0	0	0	0	0	0	0.117601427	7	5
TS16	8	5	10449	40040	4.8	Total_cases	0	0	6.91505602240896	0.0571428571428571	5.1202731092437	0.0285714285714286	5.47163865546219	1.74285714285714	0	0	0	0	0	0	0	0	0	0	0	0	0	0	0	0	0	0.00105546	8	5
TS17	9	5	45119	29120	7.1	Total_cases	0	0	6.91505602240896	0.0571428571428571	5.1202731092437	0.0285714285714286	5.47163865546219	1.74285714285714	0	0	0	0	0	0	0	0	0	0	0	0	0	0	0	0.163224844	0.203724743	0.512107643	9	5
TS18	10	5	24877	22880	9.5	Total_cases	0	0	6.91505602240896	0.0571428571428571	5.1202731092437	0.0285714285714286	5.47163865546219	1.74285714285714	0	0	0	0	0	0	0	0	0	0	0	0	0	0	0	0.421719157	0.421719157	0.663742085	10	5
TS19	11	5	37115	27560	8.7	Total_cases	0	0	6.91505602240896	0.0571428571428571	5.1202731092437	0.0285714285714286	5.47163865546219	1.74285714285714	0	0	0	0	0	0	0	0	0	0	0	0	0	0	0	0.379701782	0.489147141	0.734138647	11	5
TS2	12	5	773	21320	17.4	Total_cases	0	0	6.91505602240896	0.0571428571428571	5.1202731092437	0.0285714285714286	5.47163865546219	1.74285714285714	0	0	0	0	0	0	0	0	0	0	0	0	0	0	0	1	1	1	12	5
TS20	13	5	20737	32760	9.4	Total_cases	0	0	6.91505602240896	0.0571428571428571	5.1202731092437	0.0285714285714286	5.47163865546219	1.74285714285714	0	0	0	0	0	0	0	0	0	0	0	0	0	0	0	0.22915356	0.379422156	0.542612399	13	5
TS21	14	5	12670	45760	5.5	Total_cases	0	0	6.91505602240896	0.0571428571428571	5.1202731092437	0.0285714285714286	5.47163865546219	1.74285714285714	0	0	0	0	0	0	0	0	0	0	0	0	0	0	0	0.003928801	0.00408916	0.307168056	14	5
TS22	15	5	8506	45760	4.2	Total_cases	0	0	6.91505602240896	0.0571428571428571	5.1202731092437	0.0285714285714286	5.47163865546219	1.74285714285714	0	0	0	0	0	0	0	0	0	0	0	0	0	0	0	0	0	0.042022628	15	5
TS23	16	5	30225	31720	7.5	Total_cases	0	0	6.91505602240896	0.0571428571428571	5.1202731092437	0.0285714285714286	5.47163865546219	1.74285714285714	0	0	0	0	0	0	0	0	0	0	0	0	0	0	0	0.119771172	0.311398433	0.675440627	16	5
TS24	17	5	21840	21320	11.7	Total_cases	0	0	6.91505602240896	0.0571428571428571	5.1202731092437	0.0285714285714286	5.47163865546219	1.74285714285714	0	0	0	0	0	0	0	0	0	0	0	0	0	0	0	0.629774286	0.847904083	0.945092874	17	5
TS25	18	5	38827	26520	8.9	Total_cases	0	0	6.91505602240896	0.0571428571428571	5.1202731092437	0.0285714285714286	5.47163865546219	1.74285714285714	0	0	0	0	0	0	0	0	0	0	0	0	0	0	0	0.392246737	0.513543609	0.763414129	18	5
TS26	19	5	25450	37960	8.4	Total_cases	0	0	6.91505602240896	0.0571428571428571	5.1202731092437	0.0285714285714286	5.47163865546219	1.74285714285714	0	0	0	0	0	0	0	0	0	0	0	0	0	0	0	0.203658971	0.397497327	0.618342375	19	5
TS27	20	5	12327	24960	5.7	Total_cases	0	0	6.91505602240896	0.0571428571428571	5.1202731092437	0.0285714285714286	5.47163865546219	1.74285714285714	0	0	0	0	0	0	0	0	0	0	0	0	0	0	0	0.207004019	0.321659969	0.607397687	20	5
TS28	21	5	5277	32760	6.1	Total_cases	0	0	6.91505602240896	0.0571428571428571	5.1202731092437	0.0285714285714286	5.47163865546219	1.74285714285714	0	0	0	0	0	0	0	0	0	0	0	0	0	0	0	0.001316284	0.662091012	0.666603986	21	5
TS29	22	5	6266	26000	7.6	Total_cases	0	0	6.91505602240896	0.0571428571428571	5.1202731092437	0.0285714285714286	5.47163865546219	1.74285714285714	0	0	0	0	0	0	0	0	0	0	0	0	0	0	0	0.002222222	0.471111111	1	22	5
TS3	23	5	29653	23920	15.7	Total_cases	0	0	6.91505602240896	0.0571428571428571	5.1202731092437	0.0285714285714286	5.47163865546219	1.74285714285714	0	0	0	0	0	0	0	0	0	0	0	0	0	0	0	0.949201791	0.999829077	0.999829077	23	5
TS4	24	5	17229	21320	14	Total_cases	0	0	6.91505602240896	0.0571428571428571	5.1202731092437	0.0285714285714286	5.47163865546219	1.74285714285714	0	0	0	0	0	0	0	0	0	0	0	0	0	0	0	0.78881292	0.869209006	0.986148768	24	5
TS5	25	5	39717	28080	8.1	Total_cases	0	0	6.91505602240896	0.0571428571428571	5.1202731092437	0.0285714285714286	5.47163865546219	1.74285714285714	0	0	0	0	0	0	0	0	0	0	0	0	0	0	0	0.132657984	0.247949831	0.528575418	25	5
TS6	26	5	30350	28600	10.4	Total_cases	0	0	6.91505602240896	0.0571428571428571	5.1202731092437	0.0285714285714286	5.47163865546219	1.74285714285714	0	0	0	0	0	0	0	0	0	0	0	0	0	0	0	0.41023182	0.570719931	0.83904891	26	5
TS7	27	5	21787	40560	4.9	Total_cases	0	0	6.91505602240896	0.0571428571428571	5.1202731092437	0.0285714285714286	5.47163865546219	1.74285714285714	0	0	0	0	0	0	0	0	0	0	0	0	0	0	0	0.141399946	0.145570768	0.169326322	27	5
TS8	28	5	21011	44720	6.7	Total_cases	0	0	6.91505602240896	0.0571428571428571	5.1202731092437	0.0285714285714286	5.47163865546219	1.74285714285714	0	0	0	0	0	0	0	0	0	0	0	0	0	0	0	0.204410797	0.348866736	0.708878021	28	5
TS9	29	5	12737	40560	3.5	Total_cases	0	0	6.91505602240896	0.0571428571428571	5.1202731092437	0.0285714285714286	5.47163865546219	1.74285714285714	0	0	0	0	0	0	0	0	0	0	0	0	0	0	0	0	0	0.256624065	29	5
TS1	1	6	17202	21320	14.7	Total_cases	0	0	5.11186974789916	0.285714285714286	6.91505602240896	0.0571428571428571	5.1202731092437	0.0285714285714286	0	0	0	0	0	0	0	0	0	0	0	0	0	0	0	0.996704719	0.996704719	1	1	6
TS10	2	6	37073	25480	8.1	Total_cases	0	0	5.11186974789916	0.285714285714286	6.91505602240896	0.0571428571428571	5.1202731092437	0.0285714285714286	0	0	0	0	0	0	0	0	0	0	0	0	0	0	0	0.303342391	0.344402174	0.705298913	2	6
TS11	3	6	11945	33280	4.2	Total_cases	0	0	5.11186974789916	0.285714285714286	6.91505602240896	0.0571428571428571	5.1202731092437	0.0285714285714286	0	0	0	0	0	0	0	0	0	0	0	0	0	0	0	0	0	0.387159533	3	6
TS12	4	6	22514	31720	7.1	Total_cases	0	0	5.11186974789916	0.285714285714286	6.91505602240896	0.0571428571428571	5.1202731092437	0.0285714285714286	0	0	0	0	0	0	0	0	0	0	0	0	0	0	0	0.069538927	0.329687431	0.723267085	4	6
TS13	5	6	10369	24960	8.2	Total_cases	0	0	5.11186974789916	0.285714285714286	6.91505602240896	0.0571428571428571	5.1202731092437	0.0285714285714286	0	0	0	0	0	0	0	0	0	0	0	0	0	0	0	0.160100251	0.632781955	0.997092732	5	6
TS14	6	6	17627	26520	5.4	Total_cases	0	0	5.11186974789916	0.285714285714286	6.91505602240896	0.0571428571428571	5.1202731092437	0.0285714285714286	0	0	0	0	0	0	0	0	0	0	0	0	0	0	0	0.077273763	0.077273763	0.357362662	6	6
TS15	7	6	12802	43160	4.2	Total_cases	0	0	5.11186974789916	0.285714285714286	6.91505602240896	0.0571428571428571	5.1202731092437	0.0285714285714286	0	0	0	0	0	0	0	0	0	0	0	0	0	0	0	0	0	0.117601427	7	6
TS16	8	6	10449	40040	4.8	Total_cases	0	0	5.11186974789916	0.285714285714286	6.91505602240896	0.0571428571428571	5.1202731092437	0.0285714285714286	0	0	0	0	0	0	0	0	0	0	0	0	0	0	0	0	0	0.00105546	8	6
TS17	9	6	45119	29120	7.1	Total_cases	0	0	5.11186974789916	0.285714285714286	6.91505602240896	0.0571428571428571	5.1202731092437	0.0285714285714286	0	0	0	0	0	0	0	0	0	0	0	0	0	0	0	0.163224844	0.203724743	0.512107643	9	6
TS18	10	6	24877	22880	9.5	Total_cases	0	0	5.11186974789916	0.285714285714286	6.91505602240896	0.0571428571428571	5.1202731092437	0.0285714285714286	0	0	0	0	0	0	0	0	0	0	0	0	0	0	0	0.421719157	0.421719157	0.663742085	10	6
TS19	11	6	37115	27560	8.7	Total_cases	0	0	5.11186974789916	0.285714285714286	6.91505602240896	0.0571428571428571	5.1202731092437	0.0285714285714286	0	0	0	0	0	0	0	0	0	0	0	0	0	0	0	0.379701782	0.489147141	0.734138647	11	6
TS2	12	6	773	21320	17.4	Total_cases	0	0	5.11186974789916	0.285714285714286	6.91505602240896	0.0571428571428571	5.1202731092437	0.0285714285714286	0	0	0	0	0	0	0	0	0	0	0	0	0	0	0	1	1	1	12	6
TS20	13	6	20737	32760	9.4	Total_cases	0	0	5.11186974789916	0.285714285714286	6.91505602240896	0.0571428571428571	5.1202731092437	0.0285714285714286	0	0	0	0	0	0	0	0	0	0	0	0	0	0	0	0.22915356	0.379422156	0.542612399	13	6
TS21	14	6	12670	45760	5.5	Total_cases	0	0	5.11186974789916	0.285714285714286	6.91505602240896	0.0571428571428571	5.1202731092437	0.0285714285714286	0	0	0	0	0	0	0	0	0	0	0	0	0	0	0	0.003928801	0.00408916	0.307168056	14	6
TS22	15	6	8506	45760	4.2	Total_cases	0	0	5.11186974789916	0.285714285714286	6.91505602240896	0.0571428571428571	5.1202731092437	0.0285714285714286	0	0	0	0	0	0	0	0	0	0	0	0	0	0	0	0	0	0.042022628	15	6
TS23	16	6	30225	31720	7.5	Total_cases	0	0	5.11186974789916	0.285714285714286	6.91505602240896	0.0571428571428571	5.1202731092437	0.0285714285714286	0	0	0	0	0	0	0	0	0	0	0	0	0	0	0	0.119771172	0.311398433	0.675440627	16	6
TS24	17	6	21840	21320	11.7	Total_cases	0	0	5.11186974789916	0.285714285714286	6.91505602240896	0.0571428571428571	5.1202731092437	0.0285714285714286	0	0	0	0	0	0	0	0	0	0	0	0	0	0	0	0.629774286	0.847904083	0.945092874	17	6
TS25	18	6	38827	26520	8.9	Total_cases	0	0	5.11186974789916	0.285714285714286	6.91505602240896	0.0571428571428571	5.1202731092437	0.0285714285714286	0	0	0	0	0	0	0	0	0	0	0	0	0	0	0	0.392246737	0.513543609	0.763414129	18	6
TS26	19	6	25450	37960	8.4	Total_cases	0	0	5.11186974789916	0.285714285714286	6.91505602240896	0.0571428571428571	5.1202731092437	0.0285714285714286	0	0	0	0	0	0	0	0	0	0	0	0	0	0	0	0.203658971	0.397497327	0.618342375	19	6
TS27	20	6	12327	24960	5.7	Total_cases	0	0	5.11186974789916	0.285714285714286	6.91505602240896	0.0571428571428571	5.1202731092437	0.0285714285714286	0	0	0	0	0	0	0	0	0	0	0	0	0	0	0	0.207004019	0.321659969	0.607397687	20	6
TS28	21	6	5277	32760	6.1	Total_cases	0	0	5.11186974789916	0.285714285714286	6.91505602240896	0.0571428571428571	5.1202731092437	0.0285714285714286	0	0	0	0	0	0	0	0	0	0	0	0	0	0	0	0.001316284	0.662091012	0.666603986	21	6
TS29	22	6	6266	26000	7.6	Total_cases	0	0	5.11186974789916	0.285714285714286	6.91505602240896	0.0571428571428571	5.1202731092437	0.0285714285714286	0	0	0	0	0	0	0	0	0	0	0	0	0	0	0	0.002222222	0.471111111	1	22	6
TS3	23	6	29653	23920	15.7	Total_cases	0	0	5.11186974789916	0.285714285714286	6.91505602240896	0.0571428571428571	5.1202731092437	0.0285714285714286	0	0	0	0	0	0	0	0	0	0	0	0	0	0	0	0.949201791	0.999829077	0.999829077	23	6
TS4	24	6	17229	21320	14	Total_cases	0	0	5.11186974789916	0.285714285714286	6.91505602240896	0.0571428571428571	5.1202731092437	0.0285714285714286	0	0	0	0	0	0	0	0	0	0	0	0	0	0	0	0.78881292	0.869209006	0.986148768	24	6
TS5	25	6	39717	28080	8.1	Total_cases	0	0	5.11186974789916	0.285714285714286	6.91505602240896	0.0571428571428571	5.1202731092437	0.0285714285714286	0	0	0	0	0	0	0	0	0	0	0	0	0	0	0	0.132657984	0.247949831	0.528575418	25	6
TS6	26	6	30350	28600	10.4	Total_cases	0	0	5.11186974789916	0.285714285714286	6.91505602240896	0.0571428571428571	5.1202731092437	0.0285714285714286	0	0	0	0	0	0	0	0	0	0	0	0	0	0	0	0.41023182	0.570719931	0.83904891	26	6
TS7	27	6	21787	40560	4.9	Total_cases	0	0	5.11186974789916	0.285714285714286	6.91505602240896	0.0571428571428571	5.1202731092437	0.0285714285714286	0	0	0	0	0	0	0	0	0	0	0	0	0	0	0	0.141399946	0.145570768	0.169326322	27	6
TS8	28	6	21011	44720	6.7	Total_cases	0	0	5.11186974789916	0.285714285714286	6.91505602240896	0.0571428571428571	5.1202731092437	0.0285714285714286	0	0	0	0	0	0	0	0	0	0	0	0	0	0	0	0.204410797	0.348866736	0.708878021	28	6
TS9	29	6	12737	40560	3.5	Total_cases	0	0	5.11186974789916	0.285714285714286	6.91505602240896	0.0571428571428571	5.1202731092437	0.0285714285714286	0	0	0	0	0	0	0	0	0	0	0	0	0	0	0	0	0	0.256624065	29	6
TS1	1	7	17202	21320	14.7	Total_cases	0	0	5.67857142857143	3.4	5.11186974789916	0.285714285714286	6.91505602240896	0.0571428571428571	0	0	0	0	0	0	0	0	0	0	0	0	0	0	0	0.996704719	0.996704719	1	1	7
TS10	2	7	37073	25480	8.1	Total_cases	0	0	5.67857142857143	3.4	5.11186974789916	0.285714285714286	6.91505602240896	0.0571428571428571	0	0	0	0	0	0	0	0	0	0	0	0	0	0	0	0.303342391	0.344402174	0.705298913	2	7
TS11	3	7	11945	33280	4.2	Total_cases	0	0	5.67857142857143	3.4	5.11186974789916	0.285714285714286	6.91505602240896	0.0571428571428571	0	0	0	0	0	0	0	0	0	0	0	0	0	0	0	0	0	0.387159533	3	7
TS12	4	7	22514	31720	7.1	Total_cases	0	0	5.67857142857143	3.4	5.11186974789916	0.285714285714286	6.91505602240896	0.0571428571428571	0	0	0	0	0	0	0	0	0	0	0	0	0	0	0	0.069538927	0.329687431	0.723267085	4	7
TS13	5	7	10369	24960	8.2	Total_cases	0	0	5.67857142857143	3.4	5.11186974789916	0.285714285714286	6.91505602240896	0.0571428571428571	0	0	0	0	0	0	0	0	0	0	0	0	0	0	0	0.160100251	0.632781955	0.997092732	5	7
TS14	6	7	17627	26520	5.4	Total_cases	0	0	5.67857142857143	3.4	5.11186974789916	0.285714285714286	6.91505602240896	0.0571428571428571	0	0	0	0	0	0	0	0	0	0	0	0	0	0	0	0.077273763	0.077273763	0.357362662	6	7
TS15	7	7	12802	43160	4.2	Total_cases	0	0	5.67857142857143	3.4	5.11186974789916	0.285714285714286	6.91505602240896	0.0571428571428571	0	0	0	0	0	0	0	0	0	0	0	0	0	0	0	0	0	0.117601427	7	7
TS16	8	7	10449	40040	4.8	Total_cases	0	0	5.67857142857143	3.4	5.11186974789916	0.285714285714286	6.91505602240896	0.0571428571428571	0	0	0	0	0	0	0	0	0	0	0	0	0	0	0	0	0	0.00105546	8	7
TS17	9	7	45119	29120	7.1	Total_cases	0	0	5.67857142857143	3.4	5.11186974789916	0.285714285714286	6.91505602240896	0.0571428571428571	0	0	0	0	0	0	0	0	0	0	0	0	0	0	0	0.163224844	0.203724743	0.512107643	9	7
TS18	10	7	24877	22880	9.5	Total_cases	0	0	5.67857142857143	3.4	5.11186974789916	0.285714285714286	6.91505602240896	0.0571428571428571	0	0	0	0	0	0	0	0	0	0	0	0	0	0	0	0.421719157	0.421719157	0.663742085	10	7
TS19	11	7	37115	27560	8.7	Total_cases	0	0	5.67857142857143	3.4	5.11186974789916	0.285714285714286	6.91505602240896	0.0571428571428571	0	0	0	0	0	0	0	0	0	0	0	0	0	0	0	0.379701782	0.489147141	0.734138647	11	7
TS2	12	7	773	21320	17.4	Total_cases	0	0	5.67857142857143	3.4	5.11186974789916	0.285714285714286	6.91505602240896	0.0571428571428571	0	0	0	0	0	0	0	0	0	0	0	0	0	0	0	1	1	1	12	7
TS20	13	7	20737	32760	9.4	Total_cases	0	0	5.67857142857143	3.4	5.11186974789916	0.285714285714286	6.91505602240896	0.0571428571428571	0	0	0	0	0	0	0	0	0	0	0	0	0	0	0	0.22915356	0.379422156	0.542612399	13	7
TS21	14	7	12670	45760	5.5	Total_cases	0	0	5.67857142857143	3.4	5.11186974789916	0.285714285714286	6.91505602240896	0.0571428571428571	0	0	0	0	0	0	0	0	0	0	0	0	0	0	0	0.003928801	0.00408916	0.307168056	14	7
TS22	15	7	8506	45760	4.2	Total_cases	0	0	5.67857142857143	3.4	5.11186974789916	0.285714285714286	6.91505602240896	0.0571428571428571	0	0	0	0	0	0	0	0	0	0	0	0	0	0	0	0	0	0.042022628	15	7
TS23	16	7	30225	31720	7.5	Total_cases	0	0	5.67857142857143	3.4	5.11186974789916	0.285714285714286	6.91505602240896	0.0571428571428571	0	0	0	0	0	0	0	0	0	0	0	0	0	0	0	0.119771172	0.311398433	0.675440627	16	7
TS24	17	7	21840	21320	11.7	Total_cases	0	0	5.67857142857143	3.4	5.11186974789916	0.285714285714286	6.91505602240896	0.0571428571428571	0	0	0	0	0	0	0	0	0	0	0	0	0	0	0	0.629774286	0.847904083	0.945092874	17	7
TS25	18	7	38827	26520	8.9	Total_cases	0	0	5.67857142857143	3.4	5.11186974789916	0.285714285714286	6.91505602240896	0.0571428571428571	0	0	0	0	0	0	0	0	0	0	0	0	0	0	0	0.392246737	0.513543609	0.763414129	18	7
TS26	19	7	25450	37960	8.4	Total_cases	0	0	5.67857142857143	3.4	5.11186974789916	0.285714285714286	6.91505602240896	0.0571428571428571	0	0	0	0	0	0	0	0	0	0	0	0	0	0	0	0.203658971	0.397497327	0.618342375	19	7
TS27	20	7	12327	24960	5.7	Total_cases	0	0	5.67857142857143	3.4	5.11186974789916	0.285714285714286	6.91505602240896	0.0571428571428571	0	0	0	0	0	0	0	0	0	0	0	0	0	0	0	0.207004019	0.321659969	0.607397687	20	7
TS28	21	7	5277	32760	6.1	Total_cases	0	0	5.67857142857143	3.4	5.11186974789916	0.285714285714286	6.91505602240896	0.0571428571428571	0	0	0	0	0	0	0	0	0	0	0	0	0	0	0	0.001316284	0.662091012	0.666603986	21	7
TS29	22	7	6266	26000	7.6	Total_cases	0	0	5.67857142857143	3.4	5.11186974789916	0.285714285714286	6.91505602240896	0.0571428571428571	0	0	0	0	0	0	0	0	0	0	0	0	0	0	0	0.002222222	0.471111111	1	22	7
TS3	23	7	29653	23920	15.7	Total_cases	0	0	5.67857142857143	3.4	5.11186974789916	0.285714285714286	6.91505602240896	0.0571428571428571	0	0	0	0	0	0	0	0	0	0	0	0	0	0	0	0.949201791	0.999829077	0.999829077	23	7
TS4	24	7	17229	21320	14	Total_cases	0	0	5.67857142857143	3.4	5.11186974789916	0.285714285714286	6.91505602240896	0.0571428571428571	0	0	0	0	0	0	0	0	0	0	0	0	0	0	0	0.78881292	0.869209006	0.986148768	24	7
TS5	25	7	39717	28080	8.1	Total_cases	0	0	5.67857142857143	3.4	5.11186974789916	0.285714285714286	6.91505602240896	0.0571428571428571	0	0	0	0	0	0	0	0	0	0	0	0	0	0	0	0.132657984	0.247949831	0.528575418	25	7
TS6	26	7	30350	28600	10.4	Total_cases	0	0	5.67857142857143	3.4	5.11186974789916	0.285714285714286	6.91505602240896	0.0571428571428571	0	0	0	0	0	0	0	0	0	0	0	0	0	0	0	0.41023182	0.570719931	0.83904891	26	7
TS7	27	7	21787	40560	4.9	Total_cases	0	0	5.67857142857143	3.4	5.11186974789916	0.285714285714286	6.91505602240896	0.0571428571428571	0	0	0	0	0	0	0	0	0	0	0	0	0	0	0	0.141399946	0.145570768	0.169326322	27	7
TS8	28	7	21011	44720	6.7	Total_cases	0	0	5.67857142857143	3.4	5.11186974789916	0.285714285714286	6.91505602240896	0.0571428571428571	0	0	0	0	0	0	0	0	0	0	0	0	0	0	0	0.204410797	0.348866736	0.708878021	28	7
TS9	29	7	12737	40560	3.5	Total_cases	0	0	5.67857142857143	3.4	5.11186974789916	0.285714285714286	6.91505602240896	0.0571428571428571	0	0	0	0	0	0	0	0	0	0	0	0	0	0	0	0	0	0.256624065	29	7
TS1	1	8	17202	21320	14.7	Total_cases	0	0	6.46218487394958	3.42857142857143	5.67857142857143	3.4	5.11186974789916	0.285714285714286	0	0	0	0	0	0	0	0	0	0	0	0	0	0	0	0.996704719	0.996704719	1	1	8
TS10	2	8	37073	25480	8.1	Total_cases	0	0	6.46218487394958	3.42857142857143	5.67857142857143	3.4	5.11186974789916	0.285714285714286	0	0	0	0	0	0	0	0	0	0	0	0	0	0	0	0.303342391	0.344402174	0.705298913	2	8
TS11	3	8	11945	33280	4.2	Total_cases	0	0	6.46218487394958	3.42857142857143	5.67857142857143	3.4	5.11186974789916	0.285714285714286	0	0	0	0	0	0	0	0	0	0	0	0	0	0	0	0	0	0.387159533	3	8
TS12	4	8	22514	31720	7.1	Total_cases	0	0	6.46218487394958	3.42857142857143	5.67857142857143	3.4	5.11186974789916	0.285714285714286	0	0	0	0	0	0	0	0	0	0	0	0	0	0	0	0.069538927	0.329687431	0.723267085	4	8
TS13	5	8	10369	24960	8.2	Total_cases	0	0	6.46218487394958	3.42857142857143	5.67857142857143	3.4	5.11186974789916	0.285714285714286	0	0	0	0	0	0	0	0	0	0	0	0	0	0	0	0.160100251	0.632781955	0.997092732	5	8
TS14	6	8	17627	26520	5.4	Total_cases	0	0	6.46218487394958	3.42857142857143	5.67857142857143	3.4	5.11186974789916	0.285714285714286	0	0	0	0	0	0	0	0	0	0	0	0	0	0	0	0.077273763	0.077273763	0.357362662	6	8
TS15	7	8	12802	43160	4.2	Total_cases	0	0	6.46218487394958	3.42857142857143	5.67857142857143	3.4	5.11186974789916	0.285714285714286	0	0	0	0	0	0	0	0	0	0	0	0	0	0	0	0	0	0.117601427	7	8
TS16	8	8	10449	40040	4.8	Total_cases	0	0	6.46218487394958	3.42857142857143	5.67857142857143	3.4	5.11186974789916	0.285714285714286	0	0	0	0	0	0	0	0	0	0	0	0	0	0	0	0	0	0.00105546	8	8
TS17	9	8	45119	29120	7.1	Total_cases	0	0	6.46218487394958	3.42857142857143	5.67857142857143	3.4	5.11186974789916	0.285714285714286	0	0	0	0	0	0	0	0	0	0	0	0	0	0	0	0.163224844	0.203724743	0.512107643	9	8
TS18	10	8	24877	22880	9.5	Total_cases	0	0	6.46218487394958	3.42857142857143	5.67857142857143	3.4	5.11186974789916	0.285714285714286	0	0	0	0	0	0	0	0	0	0	0	0	0	0	0	0.421719157	0.421719157	0.663742085	10	8
TS19	11	8	37115	27560	8.7	Total_cases	0	0	6.46218487394958	3.42857142857143	5.67857142857143	3.4	5.11186974789916	0.285714285714286	0	0	0	0	0	0	0	0	0	0	0	0	0	0	0	0.379701782	0.489147141	0.734138647	11	8
TS2	12	8	773	21320	17.4	Total_cases	0	0	6.46218487394958	3.42857142857143	5.67857142857143	3.4	5.11186974789916	0.285714285714286	0	0	0	0	0	0	0	0	0	0	0	0	0	0	0	1	1	1	12	8
TS20	13	8	20737	32760	9.4	Total_cases	0	0	6.46218487394958	3.42857142857143	5.67857142857143	3.4	5.11186974789916	0.285714285714286	0	0	0	0	0	0	0	0	0	0	0	0	0	0	0	0.22915356	0.379422156	0.542612399	13	8
TS21	14	8	12670	45760	5.5	Total_cases	0	0	6.46218487394958	3.42857142857143	5.67857142857143	3.4	5.11186974789916	0.285714285714286	0	0	0	0	0	0	0	0	0	0	0	0	0	0	0	0.003928801	0.00408916	0.307168056	14	8
TS22	15	8	8506	45760	4.2	Total_cases	0	0	6.46218487394958	3.42857142857143	5.67857142857143	3.4	5.11186974789916	0.285714285714286	0	0	0	0	0	0	0	0	0	0	0	0	0	0	0	0	0	0.042022628	15	8
TS23	16	8	30225	31720	7.5	Total_cases	0	0	6.46218487394958	3.42857142857143	5.67857142857143	3.4	5.11186974789916	0.285714285714286	0	0	0	0	0	0	0	0	0	0	0	0	0	0	0	0.119771172	0.311398433	0.675440627	16	8
TS24	17	8	21840	21320	11.7	Total_cases	0	0	6.46218487394958	3.42857142857143	5.67857142857143	3.4	5.11186974789916	0.285714285714286	0	0	0	0	0	0	0	0	0	0	0	0	0	0	0	0.629774286	0.847904083	0.945092874	17	8
TS25	18	8	38827	26520	8.9	Total_cases	0	0	6.46218487394958	3.42857142857143	5.67857142857143	3.4	5.11186974789916	0.285714285714286	0	0	0	0	0	0	0	0	0	0	0	0	0	0	0	0.392246737	0.513543609	0.763414129	18	8
TS26	19	8	25450	37960	8.4	Total_cases	0	0	6.46218487394958	3.42857142857143	5.67857142857143	3.4	5.11186974789916	0.285714285714286	0	0	0	0	0	0	0	0	0	0	0	0	0	0	0	0.203658971	0.397497327	0.618342375	19	8
TS27	20	8	12327	24960	5.7	Total_cases	0	0	6.46218487394958	3.42857142857143	5.67857142857143	3.4	5.11186974789916	0.285714285714286	0	0	0	0	0	0	0	0	0	0	0	0	0	0	0	0.207004019	0.321659969	0.607397687	20	8
TS28	21	8	5277	32760	6.1	Total_cases	0	0	6.46218487394958	3.42857142857143	5.67857142857143	3.4	5.11186974789916	0.285714285714286	0	0	0	0	0	0	0	0	0	0	0	0	0	0	0	0.001316284	0.662091012	0.666603986	21	8
TS29	22	8	6266	26000	7.6	Total_cases	0	0	6.46218487394958	3.42857142857143	5.67857142857143	3.4	5.11186974789916	0.285714285714286	0	0	0	0	0	0	0	0	0	0	0	0	0	0	0	0.002222222	0.471111111	1	22	8
TS3	23	8	29653	23920	15.7	Total_cases	0	0	6.46218487394958	3.42857142857143	5.67857142857143	3.4	5.11186974789916	0.285714285714286	0	0	0	0	0	0	0	0	0	0	0	0	0	0	0	0.949201791	0.999829077	0.999829077	23	8
TS4	24	8	17229	21320	14	Total_cases	0	0	6.46218487394958	3.42857142857143	5.67857142857143	3.4	5.11186974789916	0.285714285714286	0	0	0	0	0	0	0	0	0	0	0	0	0	0	0	0.78881292	0.869209006	0.986148768	24	8
TS5	25	8	39717	28080	8.1	Total_cases	0	0	6.46218487394958	3.42857142857143	5.67857142857143	3.4	5.11186974789916	0.285714285714286	0	0	0	0	0	0	0	0	0	0	0	0	0	0	0	0.132657984	0.247949831	0.528575418	25	8
TS6	26	8	30350	28600	10.4	Total_cases	0	0	6.46218487394958	3.42857142857143	5.67857142857143	3.4	5.11186974789916	0.285714285714286	0	0	0	0	0	0	0	0	0	0	0	0	0	0	0	0.41023182	0.570719931	0.83904891	26	8
TS7	27	8	21787	40560	4.9	Total_cases	0	0	6.46218487394958	3.42857142857143	5.67857142857143	3.4	5.11186974789916	0.285714285714286	0	0	0	0	0	0	0	0	0	0	0	0	0	0	0	0.141399946	0.145570768	0.169326322	27	8
TS8	28	8	21011	44720	6.7	Total_cases	0	0	6.46218487394958	3.42857142857143	5.67857142857143	3.4	5.11186974789916	0.285714285714286	0	0	0	0	0	0	0	0	0	0	0	0	0	0	0	0.204410797	0.348866736	0.708878021	28	8
TS9	29	8	12737	40560	3.5	Total_cases	0	0	6.46218487394958	3.42857142857143	5.67857142857143	3.4	5.11186974789916	0.285714285714286	0	0	0	0	0	0	0	0	0	0	0	0	0	0	0	0	0	0.256624065	29	8
TS1	1	9	17202	21320	14.7	Total_cases	0	0	4.18172268907563	2.22857142857143	6.46218487394958	3.42857142857143	5.67857142857143	3.4	0	0	0	0	0	0	0	0	0	0	0	0	0	0	0	0.996704719	0.996704719	1	1	9
TS10	2	9	37073	25480	8.1	Total_cases	0	0	4.18172268907563	2.22857142857143	6.46218487394958	3.42857142857143	5.67857142857143	3.4	0	0	0	0	0	0	0	0	0	0	0	0	0	0	0	0.303342391	0.344402174	0.705298913	2	9
TS11	3	9	11945	33280	4.2	Total_cases	0	0	4.18172268907563	2.22857142857143	6.46218487394958	3.42857142857143	5.67857142857143	3.4	0	0	0	0	0	0	0	0	0	0	0	0	0	0	0	0	0	0.387159533	3	9
TS12	4	9	22514	31720	7.1	Total_cases	0	0	4.18172268907563	2.22857142857143	6.46218487394958	3.42857142857143	5.67857142857143	3.4	0	0	0	0	0	0	0	0	0	0	0	0	0	0	0	0.069538927	0.329687431	0.723267085	4	9
TS13	5	9	10369	24960	8.2	Total_cases	0	0	4.18172268907563	2.22857142857143	6.46218487394958	3.42857142857143	5.67857142857143	3.4	0	0	0	0	0	0	0	0	0	0	0	0	0	0	0	0.160100251	0.632781955	0.997092732	5	9
TS14	6	9	17627	26520	5.4	Total_cases	0	0	4.18172268907563	2.22857142857143	6.46218487394958	3.42857142857143	5.67857142857143	3.4	0	0	0	0	0	0	0	0	0	0	0	0	0	0	0	0.077273763	0.077273763	0.357362662	6	9
TS15	7	9	12802	43160	4.2	Total_cases	0	0	4.18172268907563	2.22857142857143	6.46218487394958	3.42857142857143	5.67857142857143	3.4	0	0	0	0	0	0	0	0	0	0	0	0	0	0	0	0	0	0.117601427	7	9
TS16	8	9	10449	40040	4.8	Total_cases	0	0	4.18172268907563	2.22857142857143	6.46218487394958	3.42857142857143	5.67857142857143	3.4	0	0	0	0	0	0	0	0	0	0	0	0	0	0	0	0	0	0.00105546	8	9
TS17	9	9	45119	29120	7.1	Total_cases	0	0	4.18172268907563	2.22857142857143	6.46218487394958	3.42857142857143	5.67857142857143	3.4	0	0	0	0	0	0	0	0	0	0	0	0	0	0	0	0.163224844	0.203724743	0.512107643	9	9
TS18	10	9	24877	22880	9.5	Total_cases	0	0	4.18172268907563	2.22857142857143	6.46218487394958	3.42857142857143	5.67857142857143	3.4	0	0	0	0	0	0	0	0	0	0	0	0	0	0	0	0.421719157	0.421719157	0.663742085	10	9
TS19	11	9	37115	27560	8.7	Total_cases	0	0	4.18172268907563	2.22857142857143	6.46218487394958	3.42857142857143	5.67857142857143	3.4	0	0	0	0	0	0	0	0	0	0	0	0	0	0	0	0.379701782	0.489147141	0.734138647	11	9
TS2	12	9	773	21320	17.4	Total_cases	0	0	4.18172268907563	2.22857142857143	6.46218487394958	3.42857142857143	5.67857142857143	3.4	0	0	0	0	0	0	0	0	0	0	0	0	0	0	0	1	1	1	12	9
TS20	13	9	20737	32760	9.4	Total_cases	0	0	4.18172268907563	2.22857142857143	6.46218487394958	3.42857142857143	5.67857142857143	3.4	0	0	0	0	0	0	0	0	0	0	0	0	0	0	0	0.22915356	0.379422156	0.542612399	13	9
TS21	14	9	12670	45760	5.5	Total_cases	0	0	4.18172268907563	2.22857142857143	6.46218487394958	3.42857142857143	5.67857142857143	3.4	0	0	0	0	0	0	0	0	0	0	0	0	0	0	0	0.003928801	0.00408916	0.307168056	14	9
TS22	15	9	8506	45760	4.2	Total_cases	0	0	4.18172268907563	2.22857142857143	6.46218487394958	3.42857142857143	5.67857142857143	3.4	0	0	0	0	0	0	0	0	0	0	0	0	0	0	0	0	0	0.042022628	15	9
TS23	16	9	30225	31720	7.5	Total_cases	0	0	4.18172268907563	2.22857142857143	6.46218487394958	3.42857142857143	5.67857142857143	3.4	0	0	0	0	0	0	0	0	0	0	0	0	0	0	0	0.119771172	0.311398433	0.675440627	16	9
TS24	17	9	21840	21320	11.7	Total_cases	0	0	4.18172268907563	2.22857142857143	6.46218487394958	3.42857142857143	5.67857142857143	3.4	0	0	0	0	0	0	0	0	0	0	0	0	0	0	0	0.629774286	0.847904083	0.945092874	17	9
TS25	18	9	38827	26520	8.9	Total_cases	0	0	4.18172268907563	2.22857142857143	6.46218487394958	3.42857142857143	5.67857142857143	3.4	0	0	0	0	0	0	0	0	0	0	0	0	0	0	0	0.392246737	0.513543609	0.763414129	18	9
TS26	19	9	25450	37960	8.4	Total_cases	0	0	4.18172268907563	2.22857142857143	6.46218487394958	3.42857142857143	5.67857142857143	3.4	0	0	0	0	0	0	0	0	0	0	0	0	0	0	0	0.203658971	0.397497327	0.618342375	19	9
TS27	20	9	12327	24960	5.7	Total_cases	0	0	4.18172268907563	2.22857142857143	6.46218487394958	3.42857142857143	5.67857142857143	3.4	0	0	0	0	0	0	0	0	0	0	0	0	0	0	0	0.207004019	0.321659969	0.607397687	20	9
TS28	21	9	5277	32760	6.1	Total_cases	0	0	4.18172268907563	2.22857142857143	6.46218487394958	3.42857142857143	5.67857142857143	3.4	0	0	0	0	0	0	0	0	0	0	0	0	0	0	0	0.001316284	0.662091012	0.666603986	21	9
TS29	22	9	6266	26000	7.6	Total_cases	0	0	4.18172268907563	2.22857142857143	6.46218487394958	3.42857142857143	5.67857142857143	3.4	0	0	0	0	0	0	0	0	0	0	0	0	0	0	0	0.002222222	0.471111111	1	22	9
TS3	23	9	29653	23920	15.7	Total_cases	0	0	4.18172268907563	2.22857142857143	6.46218487394958	3.42857142857143	5.67857142857143	3.4	0	0	0	0	0	0	0	0	0	0	0	0	0	0	0	0.949201791	0.999829077	0.999829077	23	9
TS4	24	9	17229	21320	14	Total_cases	0	0	4.18172268907563	2.22857142857143	6.46218487394958	3.42857142857143	5.67857142857143	3.4	0	0	0	0	0	0	0	0	0	0	0	0	0	0	0	0.78881292	0.869209006	0.986148768	24	9
TS5	25	9	39717	28080	8.1	Total_cases	0	0	4.18172268907563	2.22857142857143	6.46218487394958	3.42857142857143	5.67857142857143	3.4	0	0	0	0	0	0	0	0	0	0	0	0	0	0	0	0.132657984	0.247949831	0.528575418	25	9
TS6	26	9	30350	28600	10.4	Total_cases	0	0	4.18172268907563	2.22857142857143	6.46218487394958	3.42857142857143	5.67857142857143	3.4	0	0	0	0	0	0	0	0	0	0	0	0	0	0	0	0.41023182	0.570719931	0.83904891	26	9
TS7	27	9	21787	40560	4.9	Total_cases	0	0	4.18172268907563	2.22857142857143	6.46218487394958	3.42857142857143	5.67857142857143	3.4	0	0	0	0	0	0	0	0	0	0	0	0	0	0	0	0.141399946	0.145570768	0.169326322	27	9
TS8	28	9	21011	44720	6.7	Total_cases	0	0	4.18172268907563	2.22857142857143	6.46218487394958	3.42857142857143	5.67857142857143	3.4	0	0	0	0	0	0	0	0	0	0	0	0	0	0	0	0.204410797	0.348866736	0.708878021	28	9
TS9	29	9	12737	40560	3.5	Total_cases	0	0	4.18172268907563	2.22857142857143	6.46218487394958	3.42857142857143	5.67857142857143	3.4	0	0	0	0	0	0	0	0	0	0	0	0	0	0	0	0	0	0.256624065	29	9
TS1	1	10	17202	21320	14.7	Total_cases	0	0.0285522694755292	4.71930438842204	0.2	4.18172268907563	2.22857142857143	6.46218487394958	3.42857142857143	0	0	0	0	0	0	0	0	0	0	0	0	0	0	0	0.996704719	0.996704719	1	1	10
TS10	2	10	37073	25480	8.1	Total_cases	0	0.0615346056427331	4.71930438842204	0.2	4.18172268907563	2.22857142857143	6.46218487394958	3.42857142857143	0	0	0	0	0	0	0	0	0	0	0	0	0	0	0	0.303342391	0.344402174	0.705298913	2	10
TS11	3	10	11945	33280	4.2	Total_cases	0	0.0198265817280082	4.71930438842204	0.2	4.18172268907563	2.22857142857143	6.46218487394958	3.42857142857143	0	0	0	0	0	0	0	0	0	0	0	0	0	0	0	0	0	0.387159533	3	10
TS12	4	10	22514	31720	7.1	Total_cases	0	0.0373692474696003	4.71930438842204	0.2	4.18172268907563	2.22857142857143	6.46218487394958	3.42857142857143	0	0	0	0	0	0	0	0	0	0	0	0	0	0	0	0.069538927	0.329687431	0.723267085	4	10
TS13	5	10	10369	24960	8.2	Total_cases	0	0.0172107012086829	4.71930438842204	0.2	4.18172268907563	2.22857142857143	6.46218487394958	3.42857142857143	0	0	0	0	0	0	0	0	0	0	0	0	0	0	0	0.160100251	0.632781955	0.997092732	5	10
TS14	6	10	17627	26520	5.4	Total_cases	0	0.0292576941079615	4.71930438842204	0.2	4.18172268907563	2.22857142857143	6.46218487394958	3.42857142857143	0	0	0	0	0	0	0	0	0	0	0	0	0	0	0	0.077273763	0.077273763	0.357362662	6	10
TS15	7	10	12802	43160	4.2	Total_cases	0	0.0212490497515245	4.71930438842204	0.2	4.18172268907563	2.22857142857143	6.46218487394958	3.42857142857143	0	0	0	0	0	0	0	0	0	0	0	0	0	0	0	0	0	0.117601427	7	10
TS16	8	10	10449	40040	4.8	Total_cases	0	0.0173434870218466	4.71930438842204	0.2	4.18172268907563	2.22857142857143	6.46218487394958	3.42857142857143	0	0	0	0	0	0	0	0	0	0	0	0	0	0	0	0	0	0.00105546	8	10
TS17	9	10	45119	29120	7.1	Total_cases	0	0.0748895388016744	4.71930438842204	0.2	4.18172268907563	2.22857142857143	6.46218487394958	3.42857142857143	0	0	0	0	0	0	0	0	0	0	0	0	0	0	0	0.163224844	0.203724743	0.512107643	9	10
TS18	10	10	24877	22880	9.5	Total_cases	0	0.0412914084259238	4.71930438842204	0.2	4.18172268907563	2.22857142857143	6.46218487394958	3.42857142857143	0	0	0	0	0	0	0	0	0	0	0	0	0	0	0	0.421719157	0.421719157	0.663742085	10	10
TS19	11	10	37115	27560	8.7	Total_cases	0	0.0616043181946441	4.71930438842204	0.2	4.18172268907563	2.22857142857143	6.46218487394958	3.42857142857143	0	0	0	0	0	0	0	0	0	0	0	0	0	0	0	0.379701782	0.489147141	0.734138647	11	10
TS2	12	10	773	21320	17.4	Total_cases	0	0.00128304291969446	4.71930438842204	0.2	4.18172268907563	2.22857142857143	6.46218487394958	3.42857142857143	0	0	0	0	0	0	0	0	0	0	0	0	0	0	0	1	1	1	12	10
TS20	13	10	20737	32760	9.4	Total_cases	0	0.0344197425947012	4.71930438842204	0.2	4.18172268907563	2.22857142857143	6.46218487394958	3.42857142857143	0	0	0	0	0	0	0	0	0	0	0	0	0	0	0	0.22915356	0.379422156	0.542612399	13	10
TS21	14	10	12670	45760	5.5	Total_cases	0	0.0210299531598044	4.71930438842204	0.2	4.18172268907563	2.22857142857143	6.46218487394958	3.42857142857143	0	0	0	0	0	0	0	0	0	0	0	0	0	0	0	0.003928801	0.00408916	0.307168056	14	10
TS22	15	10	8506	45760	4.2	Total_cases	1	0.0141184515846327	4.71930438842204	0.2	4.18172268907563	2.22857142857143	6.46218487394958	3.42857142857143	0	0	0	0	0	0	0	0	0	0	0	0	0	0	0	0	0	0.042022628	15	10
TS23	16	10	30225	31720	7.5	Total_cases	0	0.0501681400359186	4.71930438842204	0.2	4.18172268907563	2.22857142857143	6.46218487394958	3.42857142857143	0	0	0	0	0	0	0	0	0	0	0	0	0	0	0	0.119771172	0.311398433	0.675440627	16	10
TS24	17	10	21840	21320	11.7	Total_cases	0	0.036250526993696	4.71930438842204	0.2	4.18172268907563	2.22857142857143	6.46218487394958	3.42857142857143	0	0	0	0	0	0	0	0	0	0	0	0	0	0	0	0.629774286	0.847904083	0.945092874	17	10
TS25	18	10	38827	26520	8.9	Total_cases	0	0.0644459345963477	4.71930438842204	0.2	4.18172268907563	2.22857142857143	6.46218487394958	3.42857142857143	0	0	0	0	0	0	0	0	0	0	0	0	0	0	0	0.392246737	0.513543609	0.763414129	18	10
TS26	19	10	25450	37960	8.4	Total_cases	0	0.0422424868127089	4.71930438842204	0.2	4.18172268907563	2.22857142857143	6.46218487394958	3.42857142857143	0	0	0	0	0	0	0	0	0	0	0	0	0	0	0	0.203658971	0.397497327	0.618342375	19	10
TS27	20	10	12327	24960	5.7	Total_cases	0	0.020460633985865	4.71930438842204	0.2	4.18172268907563	2.22857142857143	6.46218487394958	3.42857142857143	0	0	0	0	0	0	0	0	0	0	0	0	0	0	0	0.207004019	0.321659969	0.607397687	20	10
TS28	21	10	5277	32760	6.1	Total_cases	0	0.00875888420081198	4.71930438842204	0.2	4.18172268907563	2.22857142857143	6.46218487394958	3.42857142857143	0	0	0	0	0	0	0	0	0	0	0	0	0	0	0	0.001316284	0.662091012	0.666603986	21	10
TS29	22	10	6266	26000	7.6	Total_cases	0	0.0104004488160485	4.71930438842204	0.2	4.18172268907563	2.22857142857143	6.46218487394958	3.42857142857143	0	0	0	0	0	0	0	0	0	0	0	0	0	0	0	0.002222222	0.471111111	1	22	10
TS3	23	10	29653	23920	15.7	Total_cases	0	0.049218721471798	4.71930438842204	0.2	4.18172268907563	2.22857142857143	6.46218487394958	3.42857142857143	0	0	0	0	0	0	0	0	0	0	0	0	0	0	0	0.949201791	0.999829077	0.999829077	23	10
TS4	24	10	17229	21320	14	Total_cases	0	0.028597084687472	4.71930438842204	0.2	4.18172268907563	2.22857142857143	6.46218487394958	3.42857142857143	0	0	0	0	0	0	0	0	0	0	0	0	0	0	0	0.78881292	0.869209006	0.986148768	24	10
TS5	25	10	39717	28080	8.1	Total_cases	0	0.0659231767677941	4.71930438842204	0.2	4.18172268907563	2.22857142857143	6.46218487394958	3.42857142857143	0	0	0	0	0	0	0	0	0	0	0	0	0	0	0	0.132657984	0.247949831	0.528575418	25	10
TS6	26	10	30350	28600	10.4	Total_cases	0	0.0503756178689869	4.71930438842204	0.2	4.18172268907563	2.22857142857143	6.46218487394958	3.42857142857143	0	0	0	0	0	0	0	0	0	0	0	0	0	0	0	0.41023182	0.570719931	0.83904891	26	10
TS7	27	10	21787	40560	4.9	Total_cases	0	0.036162556392475	4.71930438842204	0.2	4.18172268907563	2.22857142857143	6.46218487394958	3.42857142857143	0	0	0	0	0	0	0	0	0	0	0	0	0	0	0	0.141399946	0.145570768	0.169326322	27	10
TS8	28	10	21011	44720	6.7	Total_cases	0	0.0348745340047869	4.71930438842204	0.2	4.18172268907563	2.22857142857143	6.46218487394958	3.42857142857143	0	0	0	0	0	0	0	0	0	0	0	0	0	0	0	0.204410797	0.348866736	0.708878021	28	10
TS9	29	10	12737	40560	3.5	Total_cases	0	0.021141161278329	4.71930438842204	0.2	4.18172268907563	2.22857142857143	6.46218487394958	3.42857142857143	0	0	0	0	0	0	0	0	0	0	0	0	0	0	0	0	0	0.256624065	29	10
TS1	1	11	17202	21320	14.7	Total_cases	0	0.0856568084265877	7.44012605042017	1.25714285714286	4.71930438842204	0.2	4.18172268907563	2.22857142857143	0	0	0	0	0	0	0	0	0	0	0	0	0	0	0	0.996704719	0.996704719	1	1	11
TS10	2	11	37073	25480	8.1	Total_cases	0	0.184603816928199	7.44012605042017	1.25714285714286	4.71930438842204	0.2	4.18172268907563	2.22857142857143	0	0	0	0	0	0	0	0	0	0	0	0	0	0	0	0.303342391	0.344402174	0.705298913	2	11
TS11	3	11	11945	33280	4.2	Total_cases	0	0.0594797451840245	7.44012605042017	1.25714285714286	4.71930438842204	0.2	4.18172268907563	2.22857142857143	0	0	0	0	0	0	0	0	0	0	0	0	0	0	0	0	0	0.387159533	3	11
TS12	4	11	22514	31720	7.1	Total_cases	0	0.112107742408801	7.44012605042017	1.25714285714286	4.71930438842204	0.2	4.18172268907563	2.22857142857143	0	0	0	0	0	0	0	0	0	0	0	0	0	0	0	0.069538927	0.329687431	0.723267085	4	11
TS13	5	11	10369	24960	8.2	Total_cases	0	0.0516321036260486	7.44012605042017	1.25714285714286	4.71930438842204	0.2	4.18172268907563	2.22857142857143	0	0	0	0	0	0	0	0	0	0	0	0	0	0	0	0.160100251	0.632781955	0.997092732	5	11
TS14	6	11	17627	26520	5.4	Total_cases	0	0.0877730823238845	7.44012605042017	1.25714285714286	4.71930438842204	0.2	4.18172268907563	2.22857142857143	0	0	0	0	0	0	0	0	0	0	0	0	0	0	0	0.077273763	0.077273763	0.357362662	6	11
TS15	7	11	12802	43160	4.2	Total_cases	0	0.0637471492545736	7.44012605042017	1.25714285714286	4.71930438842204	0.2	4.18172268907563	2.22857142857143	0	0	0	0	0	0	0	0	0	0	0	0	0	0	0	0	0	0.117601427	7	11
TS16	8	11	10449	40040	4.8	Total_cases	0	0.0520304610655398	7.44012605042017	1.25714285714286	4.71930438842204	0.2	4.18172268907563	2.22857142857143	0	0	0	0	0	0	0	0	0	0	0	0	0	0	0	0	0	0.00105546	8	11
TS17	9	11	45119	29120	7.1	Total_cases	1	0.224668616405023	7.44012605042017	1.25714285714286	4.71930438842204	0.2	4.18172268907563	2.22857142857143	0	0	0	0	0	0	0	0	0	0	0	0	0	0	0	0.163224844	0.203724743	0.512107643	9	11
TS18	10	11	24877	22880	9.5	Total_cases	0	0.123874225277771	7.44012605042017	1.25714285714286	4.71930438842204	0.2	4.18172268907563	2.22857142857143	0	0	0	0	0	0	0	0	0	0	0	0	0	0	0	0.421719157	0.421719157	0.663742085	10	11
TS19	11	11	37115	27560	8.7	Total_cases	0	0.184812954583932	7.44012605042017	1.25714285714286	4.71930438842204	0.2	4.18172268907563	2.22857142857143	0	0	0	0	0	0	0	0	0	0	0	0	0	0	0	0.379701782	0.489147141	0.734138647	11	11
TS2	12	11	773	21320	17.4	Total_cases	0	0.00384912875908338	7.44012605042017	1.25714285714286	4.71930438842204	0.2	4.18172268907563	2.22857142857143	0	0	0	0	0	0	0	0	0	0	0	0	0	0	0	1	1	1	12	11
TS20	13	11	20737	32760	9.4	Total_cases	0	0.103259227784104	7.44012605042017	1.25714285714286	4.71930438842204	0.2	4.18172268907563	2.22857142857143	0	0	0	0	0	0	0	0	0	0	0	0	0	0	0	0.22915356	0.379422156	0.542612399	13	11
TS21	14	11	12670	45760	5.5	Total_cases	0	0.0630898594794132	7.44012605042017	1.25714285714286	4.71930438842204	0.2	4.18172268907563	2.22857142857143	0	0	0	0	0	0	0	0	0	0	0	0	0	0	0	0.003928801	0.00408916	0.307168056	14	11
TS22	15	11	8506	45760	4.2	Total_cases	2	0.0423553547538981	7.44012605042017	1.25714285714286	4.71930438842204	0.2	4.18172268907563	2.22857142857143	0	0	0	0	0	0	0	0	0	0	0	0	0	0	0	0	0	0.042022628	15	11
TS23	16	11	30225	31720	7.5	Total_cases	0	0.150504420107756	7.44012605042017	1.25714285714286	4.71930438842204	0.2	4.18172268907563	2.22857142857143	0	0	0	0	0	0	0	0	0	0	0	0	0	0	0	0.119771172	0.311398433	0.675440627	16	11
TS24	17	11	21840	21320	11.7	Total_cases	0	0.108751580981088	7.44012605042017	1.25714285714286	4.71930438842204	0.2	4.18172268907563	2.22857142857143	0	0	0	0	0	0	0	0	0	0	0	0	0	0	0	0.629774286	0.847904083	0.945092874	17	11
TS25	18	11	38827	26520	8.9	Total_cases	0	0.193337803789043	7.44012605042017	1.25714285714286	4.71930438842204	0.2	4.18172268907563	2.22857142857143	0	0	0	0	0	0	0	0	0	0	0	0	0	0	0	0.392246737	0.513543609	0.763414129	18	11
TS26	19	11	25450	37960	8.4	Total_cases	0	0.126727460438127	7.44012605042017	1.25714285714286	4.71930438842204	0.2	4.18172268907563	2.22857142857143	0	0	0	0	0	0	0	0	0	0	0	0	0	0	0	0.203658971	0.397497327	0.618342375	19	11
TS27	20	11	12327	24960	5.7	Total_cases	0	0.0613819019575949	7.44012605042017	1.25714285714286	4.71930438842204	0.2	4.18172268907563	2.22857142857143	0	0	0	0	0	0	0	0	0	0	0	0	0	0	0	0.207004019	0.321659969	0.607397687	20	11
TS28	21	11	5277	32760	6.1	Total_cases	0	0.026276652602436	7.44012605042017	1.25714285714286	4.71930438842204	0.2	4.18172268907563	2.22857142857143	0	0	0	0	0	0	0	0	0	0	0	0	0	0	0	0.001316284	0.662091012	0.666603986	21	11
TS29	22	11	6266	26000	7.6	Total_cases	0	0.0312013464481455	7.44012605042017	1.25714285714286	4.71930438842204	0.2	4.18172268907563	2.22857142857143	0	0	0	0	0	0	0	0	0	0	0	0	0	0	0	0.002222222	0.471111111	1	22	11
TS3	23	11	29653	23920	15.7	Total_cases	0	0.147656164415394	7.44012605042017	1.25714285714286	4.71930438842204	0.2	4.18172268907563	2.22857142857143	0	0	0	0	0	0	0	0	0	0	0	0	0	0	0	0.949201791	0.999829077	0.999829077	23	11
TS4	24	11	17229	21320	14	Total_cases	0	0.085791254062416	7.44012605042017	1.25714285714286	4.71930438842204	0.2	4.18172268907563	2.22857142857143	0	0	0	0	0	0	0	0	0	0	0	0	0	0	0	0.78881292	0.869209006	0.986148768	24	11
TS5	25	11	39717	28080	8.1	Total_cases	0	0.197769530303382	7.44012605042017	1.25714285714286	4.71930438842204	0.2	4.18172268907563	2.22857142857143	0	0	0	0	0	0	0	0	0	0	0	0	0	0	0	0.132657984	0.247949831	0.528575418	25	11
TS6	26	11	30350	28600	10.4	Total_cases	0	0.151126853606961	7.44012605042017	1.25714285714286	4.71930438842204	0.2	4.18172268907563	2.22857142857143	0	0	0	0	0	0	0	0	0	0	0	0	0	0	0	0.41023182	0.570719931	0.83904891	26	11
TS7	27	11	21787	40560	4.9	Total_cases	0	0.108487669177425	7.44012605042017	1.25714285714286	4.71930438842204	0.2	4.18172268907563	2.22857142857143	0	0	0	0	0	0	0	0	0	0	0	0	0	0	0	0.141399946	0.145570768	0.169326322	27	11
TS8	28	11	21011	44720	6.7	Total_cases	0	0.104623602014361	7.44012605042017	1.25714285714286	4.71930438842204	0.2	4.18172268907563	2.22857142857143	0	0	0	0	0	0	0	0	0	0	0	0	0	0	0	0.204410797	0.348866736	0.708878021	28	11
TS9	29	11	12737	40560	3.5	Total_cases	0	0.0634234838349871	7.44012605042017	1.25714285714286	4.71930438842204	0.2	4.18172268907563	2.22857142857143	0	0	0	0	0	0	0	0	0	0	0	0	0	0	0	0	0	0.256624065	29	11
TS1	1	12	17202	21320	14.7	Total_cases	1	0.314074964230822	7.0250350140056	0.257142857142857	7.44012605042017	1.25714285714286	4.71930438842204	0.2	0	0	0	0	0	0	0	0	0	0	0	0	0	0	0	0.996704719	0.996704719	1	1	12
TS10	2	12	37073	25480	8.1	Total_cases	1	0.676880662070064	7.0250350140056	0.257142857142857	7.44012605042017	1.25714285714286	4.71930438842204	0.2	0	0	0	0	0	0	0	0	0	0	0	0	0	0	0	0.303342391	0.344402174	0.705298913	2	12
TS11	3	12	11945	33280	4.2	Total_cases	0	0.21809239900809	7.0250350140056	0.257142857142857	7.44012605042017	1.25714285714286	4.71930438842204	0.2	0	0	0	0	0	0	0	0	0	0	0	0	0	0	0	0	0	0.387159533	3	12
TS12	4	12	22514	31720	7.1	Total_cases	1	0.411061722165604	7.0250350140056	0.257142857142857	7.44012605042017	1.25714285714286	4.71930438842204	0.2	0	0	0	0	0	0	0	0	0	0	0	0	0	0	0	0.069538927	0.329687431	0.723267085	4	12
TS13	5	12	10369	24960	8.2	Total_cases	0	0.189317713295512	7.0250350140056	0.257142857142857	7.44012605042017	1.25714285714286	4.71930438842204	0.2	0	0	0	0	0	0	0	0	0	0	0	0	0	0	0	0.160100251	0.632781955	0.997092732	5	12
TS14	6	12	17627	26520	5.4	Total_cases	0	0.321834635187577	7.0250350140056	0.257142857142857	7.44012605042017	1.25714285714286	4.71930438842204	0.2	0	0	0	0	0	0	0	0	0	0	0	0	0	0	0	0.077273763	0.077273763	0.357362662	6	12
TS15	7	12	12802	43160	4.2	Total_cases	0	0.23373954726677	7.0250350140056	0.257142857142857	7.44012605042017	1.25714285714286	4.71930438842204	0.2	0	0	0	0	0	0	0	0	0	0	0	0	0	0	0	0	0	0.117601427	7	12
TS16	8	12	10449	40040	4.8	Total_cases	0	0.190778357240312	7.0250350140056	0.257142857142857	7.44012605042017	1.25714285714286	4.71930438842204	0.2	0	0	0	0	0	0	0	0	0	0	0	0	0	0	0	0	0	0.00105546	8	12
TS17	9	12	45119	29120	7.1	Total_cases	2	0.823784926818419	7.0250350140056	0.257142857142857	7.44012605042017	1.25714285714286	4.71930438842204	0.2	0	0	0	0	0	0	0	0	0	0	0	0	0	0	0	0.163224844	0.203724743	0.512107643	9	12
TS18	10	12	24877	22880	9.5	Total_cases	0	0.454205492685162	7.0250350140056	0.257142857142857	7.44012605042017	1.25714285714286	4.71930438842204	0.2	0	0	0	0	0	0	0	0	0	0	0	0	0	0	0	0.421719157	0.421719157	0.663742085	10	12
TS19	11	12	37115	27560	8.7	Total_cases	0	0.677647500141085	7.0250350140056	0.257142857142857	7.44012605042017	1.25714285714286	4.71930438842204	0.2	0	0	0	0	0	0	0	0	0	0	0	0	0	0	0	0.379701782	0.489147141	0.734138647	11	12
TS2	12	12	773	21320	17.4	Total_cases	0	0.0141134721166391	7.0250350140056	0.257142857142857	7.44012605042017	1.25714285714286	4.71930438842204	0.2	0	0	0	0	0	0	0	0	0	0	0	0	0	0	0	1	1	1	12	12
TS20	13	12	20737	32760	9.4	Total_cases	0	0.378617168541713	7.0250350140056	0.257142857142857	7.44012605042017	1.25714285714286	4.71930438842204	0.2	0	0	0	0	0	0	0	0	0	0	0	0	0	0	0	0.22915356	0.379422156	0.542612399	13	12
TS21	14	12	12670	45760	5.5	Total_cases	0	0.231329484757848	7.0250350140056	0.257142857142857	7.44012605042017	1.25714285714286	4.71930438842204	0.2	0	0	0	0	0	0	0	0	0	0	0	0	0	0	0	0.003928801	0.00408916	0.307168056	14	12
TS22	15	12	8506	45760	4.2	Total_cases	1	0.15530296743096	7.0250350140056	0.257142857142857	7.44012605042017	1.25714285714286	4.71930438842204	0.2	0	0	0	0	0	0	0	0	0	0	0	0	0	0	0	0	0	0.042022628	15	12
TS23	16	12	30225	31720	7.5	Total_cases	0	0.551849540395104	7.0250350140056	0.257142857142857	7.44012605042017	1.25714285714286	4.71930438842204	0.2	0	0	0	0	0	0	0	0	0	0	0	0	0	0	0	0.119771172	0.311398433	0.675440627	16	12
TS24	17	12	21840	21320	11.7	Total_cases	0	0.398755796930656	7.0250350140056	0.257142857142857	7.44012605042017	1.25714285714286	4.71930438842204	0.2	0	0	0	0	0	0	0	0	0	0	0	0	0	0	0	0.629774286	0.847904083	0.945092874	17	12
TS25	18	12	38827	26520	8.9	Total_cases	0	0.708905280559825	7.0250350140056	0.257142857142857	7.44012605042017	1.25714285714286	4.71930438842204	0.2	0	0	0	0	0	0	0	0	0	0	0	0	0	0	0	0.392246737	0.513543609	0.763414129	18	12
TS26	19	12	25450	37960	8.4	Total_cases	0	0.464667354939798	7.0250350140056	0.257142857142857	7.44012605042017	1.25714285714286	4.71930438842204	0.2	0	0	0	0	0	0	0	0	0	0	0	0	0	0	0	0.203658971	0.397497327	0.618342375	19	12
TS27	20	12	12327	24960	5.7	Total_cases	0	0.225066973844514	7.0250350140056	0.257142857142857	7.44012605042017	1.25714285714286	4.71930438842204	0.2	0	0	0	0	0	0	0	0	0	0	0	0	0	0	0	0.207004019	0.321659969	0.607397687	20	12
TS28	21	12	5277	32760	6.1	Total_cases	0	0.0963477262089318	7.0250350140056	0.257142857142857	7.44012605042017	1.25714285714286	4.71930438842204	0.2	0	0	0	0	0	0	0	0	0	0	0	0	0	0	0	0.001316284	0.662091012	0.666603986	21	12
TS29	22	12	6266	26000	7.6	Total_cases	0	0.114404936976533	7.0250350140056	0.257142857142857	7.44012605042017	1.25714285714286	4.71930438842204	0.2	0	0	0	0	0	0	0	0	0	0	0	0	0	0	0	0.002222222	0.471111111	1	22	12
TS3	23	12	29653	23920	15.7	Total_cases	2	0.541405936189778	7.0250350140056	0.257142857142857	7.44012605042017	1.25714285714286	4.71930438842204	0.2	0	0	0	0	0	0	0	0	0	0	0	0	0	0	0	0.949201791	0.999829077	0.999829077	23	12
TS4	24	12	17229	21320	14	Total_cases	0	0.314567931562192	7.0250350140056	0.257142857142857	7.44012605042017	1.25714285714286	4.71930438842204	0.2	0	0	0	0	0	0	0	0	0	0	0	0	0	0	0	0.78881292	0.869209006	0.986148768	24	12
TS5	25	12	39717	28080	8.1	Total_cases	1	0.725154944445735	7.0250350140056	0.257142857142857	7.44012605042017	1.25714285714286	4.71930438842204	0.2	0	0	0	0	0	0	0	0	0	0	0	0	0	0	0	0.132657984	0.247949831	0.528575418	25	12
TS6	26	12	30350	28600	10.4	Total_cases	2	0.554131796558856	7.0250350140056	0.257142857142857	7.44012605042017	1.25714285714286	4.71930438842204	0.2	0	0	0	0	0	0	0	0	0	0	0	0	0	0	0	0.41023182	0.570719931	0.83904891	26	12
TS7	27	12	21787	40560	4.9	Total_cases	0	0.397788120317225	7.0250350140056	0.257142857142857	7.44012605042017	1.25714285714286	4.71930438842204	0.2	0	0	0	0	0	0	0	0	0	0	0	0	0	0	0	0.141399946	0.145570768	0.169326322	27	12
TS8	28	12	21011	44720	6.7	Total_cases	0	0.383619874052656	7.0250350140056	0.257142857142857	7.44012605042017	1.25714285714286	4.71930438842204	0.2	0	0	0	0	0	0	0	0	0	0	0	0	0	0	0	0.204410797	0.348866736	0.708878021	28	12
TS9	29	12	12737	40560	3.5	Total_cases	0	0.232552774061619	7.0250350140056	0.257142857142857	7.44012605042017	1.25714285714286	4.71930438842204	0.2	0	0	0	0	0	0	0	0	0	0	0	0	0	0	0	0	0	0.256624065	29	12
TS1	1	13	17202	21320	14.7	Total_cases	8	1.94155432433599	9.12307692307693	0.0285714285714286	7.0250350140056	0.257142857142857	7.44012605042017	1.25714285714286	1	0	0	0	0	0	0	0	0	0	0	0	0	0	0	0.996704719	0.996704719	1	1	13
TS10	2	13	37073	25480	8.1	Total_cases	9	4.18435318370585	9.12307692307693	0.0285714285714286	7.0250350140056	0.257142857142857	7.44012605042017	1.25714285714286	1	0	0	0	0	0	0	0	0	0	0	0	0	0	0	0.303342391	0.344402174	0.705298913	2	13
TS11	3	13	11945	33280	4.2	Total_cases	3	1.34820755750456	9.12307692307693	0.0285714285714286	7.0250350140056	0.257142857142857	7.44012605042017	1.25714285714286	1	0	0	0	0	0	0	0	0	0	0	0	0	0	0	0	0	0.387159533	3	13
TS12	4	13	22514	31720	7.1	Total_cases	0	2.54110882793282	9.12307692307693	0.0285714285714286	7.0250350140056	0.257142857142857	7.44012605042017	1.25714285714286	1	0	0	0	0	0	0	0	0	0	0	0	0	0	0	0.069538927	0.329687431	0.723267085	4	13
TS13	5	13	10369	24960	8.2	Total_cases	0	1.17032768219043	9.12307692307693	0.0285714285714286	7.0250350140056	0.257142857142857	7.44012605042017	1.25714285714286	1	0	0	0	0	0	0	0	0	0	0	0	0	0	0	0.160100251	0.632781955	0.997092732	5	13
TS14	6	13	17627	26520	5.4	Total_cases	3	1.98952319934138	9.12307692307693	0.0285714285714286	7.0250350140056	0.257142857142857	7.44012605042017	1.25714285714286	1	0	0	0	0	0	0	0	0	0	0	0	0	0	0	0.077273763	0.077273763	0.357362662	6	13
TS15	7	13	12802	43160	4.2	Total_cases	0	1.44493538310367	9.12307692307693	0.0285714285714286	7.0250350140056	0.257142857142857	7.44012605042017	1.25714285714286	1	0	0	0	0	0	0	0	0	0	0	0	0	0	0	0	0	0.117601427	7	13
TS16	8	13	10449	40040	4.8	Total_cases	0	1.17935711748557	9.12307692307693	0.0285714285714286	7.0250350140056	0.257142857142857	7.44012605042017	1.25714285714286	1	0	0	0	0	0	0	0	0	0	0	0	0	0	0	0	0	0.00105546	8	13
TS17	9	13	45119	29120	7.1	Total_cases	4	5.09248863851386	9.12307692307693	0.0285714285714286	7.0250350140056	0.257142857142857	7.44012605042017	1.25714285714286	1	0	0	0	0	0	0	0	0	0	0	0	0	0	0	0.163224844	0.203724743	0.512107643	9	13
TS18	10	13	24877	22880	9.5	Total_cases	1	2.80781577296282	9.12307692307693	0.0285714285714286	7.0250350140056	0.257142857142857	7.44012605042017	1.25714285714286	1	0	0	0	0	0	0	0	0	0	0	0	0	0	0	0.421719157	0.421719157	0.663742085	10	13
TS19	11	13	37115	27560	8.7	Total_cases	0	4.1890936372358	9.12307692307693	0.0285714285714286	7.0250350140056	0.257142857142857	7.44012605042017	1.25714285714286	1	0	0	0	0	0	0	0	0	0	0	0	0	0	0	0.379701782	0.489147141	0.734138647	11	13
TS2	12	13	773	21320	17.4	Total_cases	0	0.0872469185392233	9.12307692307693	0.0285714285714286	7.0250350140056	0.257142857142857	7.44012605042017	1.25714285714286	1	0	0	0	0	0	0	0	0	0	0	0	0	0	0	1	1	1	12	13
TS20	13	13	20737	32760	9.4	Total_cases	3	2.34054249643968	9.12307692307693	0.0285714285714286	7.0250350140056	0.257142857142857	7.44012605042017	1.25714285714286	1	0	0	0	0	0	0	0	0	0	0	0	0	0	0	0.22915356	0.379422156	0.542612399	13	13
TS21	14	13	12670	45760	5.5	Total_cases	0	1.4300368148667	9.12307692307693	0.0285714285714286	7.0250350140056	0.257142857142857	7.44012605042017	1.25714285714286	1	0	0	0	0	0	0	0	0	0	0	0	0	0	0	0.003928801	0.00408916	0.307168056	14	13
TS22	15	13	8506	45760	4.2	Total_cases	0	0.960054707755023	9.12307692307693	0.0285714285714286	7.0250350140056	0.257142857142857	7.44012605042017	1.25714285714286	1	0	0	0	0	0	0	0	0	0	0	0	0	0	0	0	0	0.042022628	15	13
TS23	16	13	30225	31720	7.5	Total_cases	2	3.41143352244246	9.12307692307693	0.0285714285714286	7.0250350140056	0.257142857142857	7.44012605042017	1.25714285714286	1	0	0	0	0	0	0	0	0	0	0	0	0	0	0	0.119771172	0.311398433	0.675440627	16	13
TS24	17	13	21840	21320	11.7	Total_cases	0	2.46503583557133	9.12307692307693	0.0285714285714286	7.0250350140056	0.257142857142857	7.44012605042017	1.25714285714286	1	0	0	0	0	0	0	0	0	0	0	0	0	0	0	0.629774286	0.847904083	0.945092874	17	13
TS25	18	13	38827	26520	8.9	Total_cases	2	4.38232355255165	9.12307692307693	0.0285714285714286	7.0250350140056	0.257142857142857	7.44012605042017	1.25714285714286	1	0	0	0	0	0	0	0	0	0	0	0	0	0	0	0.392246737	0.513543609	0.763414129	18	13
TS26	19	13	25450	37960	8.4	Total_cases	1	2.87248910326421	9.12307692307693	0.0285714285714286	7.0250350140056	0.257142857142857	7.44012605042017	1.25714285714286	1	0	0	0	0	0	0	0	0	0	0	0	0	0	0	0.203658971	0.397497327	0.618342375	19	13
TS27	20	13	12327	24960	5.7	Total_cases	0	1.39132311103882	9.12307692307693	0.0285714285714286	7.0250350140056	0.257142857142857	7.44012605042017	1.25714285714286	1	0	0	0	0	0	0	0	0	0	0	0	0	0	0	0.207004019	0.321659969	0.607397687	20	13
TS28	21	13	5277	32760	6.1	Total_cases	0	0.595604125655215	9.12307692307693	0.0285714285714286	7.0250350140056	0.257142857142857	7.44012605042017	1.25714285714286	1	0	0	0	0	0	0	0	0	0	0	0	0	0	0	0.001316284	0.662091012	0.666603986	21	13
TS29	22	13	6266	26000	7.6	Total_cases	0	0.707230519491298	9.12307692307693	0.0285714285714286	7.0250350140056	0.257142857142857	7.44012605042017	1.25714285714286	1	0	0	0	0	0	0	0	0	0	0	0	0	0	0	0.002222222	0.471111111	1	22	13
TS3	23	13	29653	23920	15.7	Total_cases	4	3.34687306008226	9.12307692307693	0.0285714285714286	7.0250350140056	0.257142857142857	7.44012605042017	1.25714285714286	1	0	0	0	0	0	0	0	0	0	0	0	0	0	0	0.949201791	0.999829077	0.999829077	23	13
TS4	24	13	17229	21320	14	Total_cases	4	1.9446017587481	9.12307692307693	0.0285714285714286	7.0250350140056	0.257142857142857	7.44012605042017	1.25714285714286	1	0	0	0	0	0	0	0	0	0	0	0	0	0	0	0.78881292	0.869209006	0.986148768	24	13
TS5	25	13	39717	28080	8.1	Total_cases	7	4.48277602021	9.12307692307693	0.0285714285714286	7.0250350140056	0.257142857142857	7.44012605042017	1.25714285714286	1	0	0	0	0	0	0	0	0	0	0	0	0	0	0	0.132657984	0.247949831	0.528575418	25	13
TS6	26	13	30350	28600	10.4	Total_cases	9	3.42554201509111	9.12307692307693	0.0285714285714286	7.0250350140056	0.257142857142857	7.44012605042017	1.25714285714286	1	0	0	0	0	0	0	0	0	0	0	0	0	0	0	0.41023182	0.570719931	0.83904891	26	13
TS7	27	13	21787	40560	4.9	Total_cases	6	2.4590538346883	9.12307692307693	0.0285714285714286	7.0250350140056	0.257142857142857	7.44012605042017	1.25714285714286	1	0	0	0	0	0	0	0	0	0	0	0	0	0	0	0.141399946	0.145570768	0.169326322	27	13
TS8	28	13	21011	44720	6.7	Total_cases	2	2.37146831232551	9.12307692307693	0.0285714285714286	7.0250350140056	0.257142857142857	7.44012605042017	1.25714285714286	1	0	0	0	0	0	0	0	0	0	0	0	0	0	0	0.204410797	0.348866736	0.708878021	28	13
TS9	29	13	12737	40560	3.5	Total_cases	0	1.43759896692637	9.12307692307693	0.0285714285714286	7.0250350140056	0.257142857142857	7.44012605042017	1.25714285714286	1	0	0	0	0	0	0	0	0	0	0	0	0	0	0	0	0	0.256624065	29	13
TS1	1	14	17202	21320	14.7	Total_cases	12	2.74101786965081	8.45688311688311	0.0571428571428571	9.12307692307693	0.0285714285714286	7.0250350140056	0.257142857142857	2	0	0	0	0	1	0	0	0	0	0	0	0	0	0	0.996704719	0.996704719	1	1	14
TS10	2	14	37073	25480	8.1	Total_cases	5	5.90732214170238	8.45688311688311	0.0571428571428571	9.12307692307693	0.0285714285714286	7.0250350140056	0.257142857142857	2	0	0	0	0	1	0	0	0	0	0	0	0	0	0	0.303342391	0.344402174	0.705298913	2	14
TS11	3	14	11945	33280	4.2	Total_cases	2	1.90335184588879	8.45688311688311	0.0571428571428571	9.12307692307693	0.0285714285714286	7.0250350140056	0.257142857142857	2	0	0	0	0	1	0	0	0	0	0	0	0	0	0	0	0	0.387159533	3	14
TS12	4	14	22514	31720	7.1	Total_cases	2	3.58744775708163	8.45688311688311	0.0571428571428571	9.12307692307693	0.0285714285714286	7.0250350140056	0.257142857142857	2	0	0	0	0	1	0	0	0	0	0	0	0	0	0	0.069538927	0.329687431	0.723267085	4	14
TS13	5	14	10369	24960	8.2	Total_cases	1	1.65222731603355	8.45688311688311	0.0571428571428571	9.12307692307693	0.0285714285714286	7.0250350140056	0.257142857142857	2	0	0	0	0	1	0	0	0	0	0	0	0	0	0	0.160100251	0.632781955	0.997092732	5	14
TS14	6	14	17627	26520	5.4	Total_cases	2	2.8087386343643	8.45688311688311	0.0571428571428571	9.12307692307693	0.0285714285714286	7.0250350140056	0.257142857142857	2	0	0	0	0	1	0	0	0	0	0	0	0	0	0	0.077273763	0.077273763	0.357362662	6	14
TS15	7	14	12802	43160	4.2	Total_cases	1	2.03990877614636	8.45688311688311	0.0571428571428571	9.12307692307693	0.0285714285714286	7.0250350140056	0.257142857142857	2	0	0	0	0	1	0	0	0	0	0	0	0	0	0	0	0	0.117601427	7	14
TS16	8	14	10449	40040	4.8	Total_cases	0	1.66497475409727	8.45688311688311	0.0571428571428571	9.12307692307693	0.0285714285714286	7.0250350140056	0.257142857142857	2	0	0	0	0	1	0	0	0	0	0	0	0	0	0	0	0	0.00105546	8	14
TS17	9	14	45119	29120	7.1	Total_cases	4	7.18939572496074	8.45688311688311	0.0571428571428571	9.12307692307693	0.0285714285714286	7.0250350140056	0.257142857142857	2	0	0	0	0	1	0	0	0	0	0	0	0	0	0	0.163224844	0.203724743	0.512107643	9	14
TS18	10	14	24877	22880	9.5	Total_cases	0	3.96397520888868	8.45688311688311	0.0571428571428571	9.12307692307693	0.0285714285714286	7.0250350140056	0.257142857142857	2	0	0	0	0	1	0	0	0	0	0	0	0	0	0	0.421719157	0.421719157	0.663742085	10	14
TS19	11	14	37115	27560	8.7	Total_cases	2	5.91401454668583	8.45688311688311	0.0571428571428571	9.12307692307693	0.0285714285714286	7.0250350140056	0.257142857142857	2	0	0	0	0	1	0	0	0	0	0	0	0	0	0	0.379701782	0.489147141	0.734138647	11	14
TS2	12	14	773	21320	17.4	Total_cases	2	0.123172120290668	8.45688311688311	0.0571428571428571	9.12307692307693	0.0285714285714286	7.0250350140056	0.257142857142857	2	0	0	0	0	1	0	0	0	0	0	0	0	0	0	1	1	1	12	14
TS20	13	14	20737	32760	9.4	Total_cases	1	3.30429528909131	8.45688311688311	0.0571428571428571	9.12307692307693	0.0285714285714286	7.0250350140056	0.257142857142857	2	0	0	0	0	1	0	0	0	0	0	0	0	0	0	0.22915356	0.379422156	0.542612399	13	14
TS21	14	14	12670	45760	5.5	Total_cases	1	2.01887550334122	8.45688311688311	0.0571428571428571	9.12307692307693	0.0285714285714286	7.0250350140056	0.257142857142857	2	0	0	0	0	1	0	0	0	0	0	0	0	0	0	0.003928801	0.00408916	0.307168056	14	14
TS22	15	14	8506	45760	4.2	Total_cases	0	1.35537135212474	8.45688311688311	0.0571428571428571	9.12307692307693	0.0285714285714286	7.0250350140056	0.257142857142857	2	0	0	0	0	1	0	0	0	0	0	0	0	0	0	0	0	0.042022628	15	14
TS23	16	14	30225	31720	7.5	Total_cases	2	4.81614144344818	8.45688311688311	0.0571428571428571	9.12307692307693	0.0285714285714286	7.0250350140056	0.257142857142857	2	0	0	0	0	1	0	0	0	0	0	0	0	0	0	0.119771172	0.311398433	0.675440627	16	14
TS24	17	14	21840	21320	11.7	Total_cases	1	3.48005059139482	8.45688311688311	0.0571428571428571	9.12307692307693	0.0285714285714286	7.0250350140056	0.257142857142857	2	0	0	0	0	1	0	0	0	0	0	0	0	0	0	0.629774286	0.847904083	0.945092874	17	14
TS25	18	14	38827	26520	8.9	Total_cases	1	6.18680972124938	8.45688311688311	0.0571428571428571	9.12307692307693	0.0285714285714286	7.0250350140056	0.257142857142857	2	0	0	0	0	1	0	0	0	0	0	0	0	0	0	0.392246737	0.513543609	0.763414129	18	14
TS26	19	14	25450	37960	8.4	Total_cases	0	4.05527873402006	8.45688311688311	0.0571428571428571	9.12307692307693	0.0285714285714286	7.0250350140056	0.257142857142857	2	0	0	0	0	1	0	0	0	0	0	0	0	0	0	0.203658971	0.397497327	0.618342375	19	14
TS27	20	14	12327	24960	5.7	Total_cases	0	1.96422086264304	8.45688311688311	0.0571428571428571	9.12307692307693	0.0285714285714286	7.0250350140056	0.257142857142857	2	0	0	0	0	1	0	0	0	0	0	0	0	0	0	0.207004019	0.321659969	0.607397687	20	14
TS28	21	14	5277	32760	6.1	Total_cases	0	0.840852883277951	8.45688311688311	0.0571428571428571	9.12307692307693	0.0285714285714286	7.0250350140056	0.257142857142857	2	0	0	0	0	1	0	0	0	0	0	0	0	0	0	0.001316284	0.662091012	0.666603986	21	14
TS29	22	14	6266	26000	7.6	Total_cases	0	0.998443086340655	8.45688311688311	0.0571428571428571	9.12307692307693	0.0285714285714286	7.0250350140056	0.257142857142857	2	0	0	0	0	1	0	0	0	0	0	0	0	0	0	0.002222222	0.471111111	1	22	14
TS3	23	14	29653	23920	15.7	Total_cases	15	4.7249972612926	8.45688311688311	0.0571428571428571	9.12307692307693	0.0285714285714286	7.0250350140056	0.257142857142857	2	0	0	0	0	1	0	0	0	0	0	0	0	0	0	0.949201791	0.999829077	0.999829077	23	14
TS4	24	14	17229	21320	14	Total_cases	4	2.74532012999731	8.45688311688311	0.0571428571428571	9.12307692307693	0.0285714285714286	7.0250350140056	0.257142857142857	2	0	0	0	0	1	0	0	0	0	0	0	0	0	0	0.78881292	0.869209006	0.986148768	24	14
TS5	25	14	39717	28080	8.1	Total_cases	5	6.32862496970824	8.45688311688311	0.0571428571428571	9.12307692307693	0.0285714285714286	7.0250350140056	0.257142857142857	2	0	0	0	0	1	0	0	0	0	0	0	0	0	0	0.132657984	0.247949831	0.528575418	25	14
TS6	26	14	30350	28600	10.4	Total_cases	10	4.83605931542274	8.45688311688311	0.0571428571428571	9.12307692307693	0.0285714285714286	7.0250350140056	0.257142857142857	2	0	0	0	0	1	0	0	0	0	0	0	0	0	0	0.41023182	0.570719931	0.83904891	26	14
TS7	27	14	21787	40560	4.9	Total_cases	7	3.4716054136776	8.45688311688311	0.0571428571428571	9.12307692307693	0.0285714285714286	7.0250350140056	0.257142857142857	2	0	0	0	0	1	0	0	0	0	0	0	0	0	0	0.141399946	0.145570768	0.169326322	27	14
TS8	28	14	21011	44720	6.7	Total_cases	14	3.34795526445955	8.45688311688311	0.0571428571428571	9.12307692307693	0.0285714285714286	7.0250350140056	0.257142857142857	2	0	0	0	0	1	0	0	0	0	0	0	0	0	0	0.204410797	0.348866736	0.708878021	28	14
TS9	29	14	12737	40560	3.5	Total_cases	2	2.02955148271959	8.45688311688311	0.0571428571428571	9.12307692307693	0.0285714285714286	7.0250350140056	0.257142857142857	2	0	0	0	0	1	0	0	0	0	0	0	0	0	0	0	0	0.256624065	29	14
TS1	1	15	17202	21320	14.7	Total_cases	1	0.456836311608468	12.2291666666667	0	8.45688311688311	0.0571428571428571	9.12307692307693	0.0285714285714286	3	0	0	0	0	2	0	0	0	0	1	0	0	0	0	0.996704719	0.996704719	1	1	15
TS10	2	15	37073	25480	8.1	Total_cases	1	0.98455369028373	12.2291666666667	0	8.45688311688311	0.0571428571428571	9.12307692307693	0.0285714285714286	3	0	0	0	0	2	0	0	0	0	1	0	0	0	0	0.303342391	0.344402174	0.705298913	2	15
TS11	3	15	11945	33280	4.2	Total_cases	0	0.317225307648131	12.2291666666667	0	8.45688311688311	0.0571428571428571	9.12307692307693	0.0285714285714286	3	0	0	0	0	2	0	0	0	0	1	0	0	0	0	0	0	0.387159533	3	15
TS12	4	15	22514	31720	7.1	Total_cases	1	0.597907959513606	12.2291666666667	0	8.45688311688311	0.0571428571428571	9.12307692307693	0.0285714285714286	3	0	0	0	0	2	0	0	0	0	1	0	0	0	0	0.069538927	0.329687431	0.723267085	4	15
TS13	5	15	10369	24960	8.2	Total_cases	0	0.275371219338926	12.2291666666667	0	8.45688311688311	0.0571428571428571	9.12307692307693	0.0285714285714286	3	0	0	0	0	2	0	0	0	0	1	0	0	0	0	0.160100251	0.632781955	0.997092732	5	15
TS14	6	15	17627	26520	5.4	Total_cases	0	0.468123105727384	12.2291666666667	0	8.45688311688311	0.0571428571428571	9.12307692307693	0.0285714285714286	3	0	0	0	0	2	0	0	0	0	1	0	0	0	0	0.077273763	0.077273763	0.357362662	6	15
TS15	7	15	12802	43160	4.2	Total_cases	1	0.339984796024393	12.2291666666667	0	8.45688311688311	0.0571428571428571	9.12307692307693	0.0285714285714286	3	0	0	0	0	2	0	0	0	0	1	0	0	0	0	0	0	0.117601427	7	15
TS16	8	15	10449	40040	4.8	Total_cases	0	0.277495792349545	12.2291666666667	0	8.45688311688311	0.0571428571428571	9.12307692307693	0.0285714285714286	3	0	0	0	0	2	0	0	0	0	1	0	0	0	0	0	0	0.00105546	8	15
TS17	9	15	45119	29120	7.1	Total_cases	0	1.19823262082679	12.2291666666667	0	8.45688311688311	0.0571428571428571	9.12307692307693	0.0285714285714286	3	0	0	0	0	2	0	0	0	0	1	0	0	0	0	0.163224844	0.203724743	0.512107643	9	15
TS18	10	15	24877	22880	9.5	Total_cases	0	0.66066253481478	12.2291666666667	0	8.45688311688311	0.0571428571428571	9.12307692307693	0.0285714285714286	3	0	0	0	0	2	0	0	0	0	1	0	0	0	0	0.421719157	0.421719157	0.663742085	10	15
TS19	11	15	37115	27560	8.7	Total_cases	0	0.985669091114305	12.2291666666667	0	8.45688311688311	0.0571428571428571	9.12307692307693	0.0285714285714286	3	0	0	0	0	2	0	0	0	0	1	0	0	0	0	0.379701782	0.489147141	0.734138647	11	15
TS2	12	15	773	21320	17.4	Total_cases	0	0.0205286867151114	12.2291666666667	0	8.45688311688311	0.0571428571428571	9.12307692307693	0.0285714285714286	3	0	0	0	0	2	0	0	0	0	1	0	0	0	0	1	1	1	12	15
TS20	13	15	20737	32760	9.4	Total_cases	0	0.550715881515219	12.2291666666667	0	8.45688311688311	0.0571428571428571	9.12307692307693	0.0285714285714286	3	0	0	0	0	2	0	0	0	0	1	0	0	0	0	0.22915356	0.379422156	0.542612399	13	15
TS21	14	15	12670	45760	5.5	Total_cases	0	0.336479250556871	12.2291666666667	0	8.45688311688311	0.0571428571428571	9.12307692307693	0.0285714285714286	3	0	0	0	0	2	0	0	0	0	1	0	0	0	0	0.003928801	0.00408916	0.307168056	14	15
TS22	15	15	8506	45760	4.2	Total_cases	0	0.225895225354123	12.2291666666667	0	8.45688311688311	0.0571428571428571	9.12307692307693	0.0285714285714286	3	0	0	0	0	2	0	0	0	0	1	0	0	0	0	0	0	0.042022628	15	15
TS23	16	15	30225	31720	7.5	Total_cases	0	0.802690240574697	12.2291666666667	0	8.45688311688311	0.0571428571428571	9.12307692307693	0.0285714285714286	3	0	0	0	0	2	0	0	0	0	1	0	0	0	0	0.119771172	0.311398433	0.675440627	16	15
TS24	17	15	21840	21320	11.7	Total_cases	0	0.580008431899136	12.2291666666667	0	8.45688311688311	0.0571428571428571	9.12307692307693	0.0285714285714286	3	0	0	0	0	2	0	0	0	0	1	0	0	0	0	0.629774286	0.847904083	0.945092874	17	15
TS25	18	15	38827	26520	8.9	Total_cases	0	1.03113495354156	12.2291666666667	0	8.45688311688311	0.0571428571428571	9.12307692307693	0.0285714285714286	3	0	0	0	0	2	0	0	0	0	1	0	0	0	0	0.392246737	0.513543609	0.763414129	18	15
TS26	19	15	25450	37960	8.4	Total_cases	0	0.675879789003343	12.2291666666667	0	8.45688311688311	0.0571428571428571	9.12307692307693	0.0285714285714286	3	0	0	0	0	2	0	0	0	0	1	0	0	0	0	0.203658971	0.397497327	0.618342375	19	15
TS27	20	15	12327	24960	5.7	Total_cases	0	0.327370143773839	12.2291666666667	0	8.45688311688311	0.0571428571428571	9.12307692307693	0.0285714285714286	3	0	0	0	0	2	0	0	0	0	1	0	0	0	0	0.207004019	0.321659969	0.607397687	20	15
TS28	21	15	5277	32760	6.1	Total_cases	0	0.140142147212992	12.2291666666667	0	8.45688311688311	0.0571428571428571	9.12307692307693	0.0285714285714286	3	0	0	0	0	2	0	0	0	0	1	0	0	0	0	0.001316284	0.662091012	0.666603986	21	15
TS29	22	15	6266	26000	7.6	Total_cases	0	0.166407181056776	12.2291666666667	0	8.45688311688311	0.0571428571428571	9.12307692307693	0.0285714285714286	3	0	0	0	0	2	0	0	0	0	1	0	0	0	0	0.002222222	0.471111111	1	22	15
TS3	23	15	29653	23920	15.7	Total_cases	4	0.787499543548767	12.2291666666667	0	8.45688311688311	0.0571428571428571	9.12307692307693	0.0285714285714286	3	0	0	0	0	2	0	0	0	0	1	0	0	0	0	0.949201791	0.999829077	0.999829077	23	15
TS4	24	15	17229	21320	14	Total_cases	1	0.457553354999552	12.2291666666667	0	8.45688311688311	0.0571428571428571	9.12307692307693	0.0285714285714286	3	0	0	0	0	2	0	0	0	0	1	0	0	0	0	0.78881292	0.869209006	0.986148768	24	15
TS5	25	15	39717	28080	8.1	Total_cases	1	1.05477082828471	12.2291666666667	0	8.45688311688311	0.0571428571428571	9.12307692307693	0.0285714285714286	3	0	0	0	0	2	0	0	0	0	1	0	0	0	0	0.132657984	0.247949831	0.528575418	25	15
TS6	26	15	30350	28600	10.4	Total_cases	0	0.80600988590379	12.2291666666667	0	8.45688311688311	0.0571428571428571	9.12307692307693	0.0285714285714286	3	0	0	0	0	2	0	0	0	0	1	0	0	0	0	0.41023182	0.570719931	0.83904891	26	15
TS7	27	15	21787	40560	4.9	Total_cases	1	0.5786009022796	12.2291666666667	0	8.45688311688311	0.0571428571428571	9.12307692307693	0.0285714285714286	3	0	0	0	0	2	0	0	0	0	1	0	0	0	0	0.141399946	0.145570768	0.169326322	27	15
TS8	28	15	21011	44720	6.7	Total_cases	4	0.557992544076591	12.2291666666667	0	8.45688311688311	0.0571428571428571	9.12307692307693	0.0285714285714286	3	0	0	0	0	2	0	0	0	0	1	0	0	0	0	0.204410797	0.348866736	0.708878021	28	15
TS9	29	15	12737	40560	3.5	Total_cases	1	0.338258580453264	12.2291666666667	0	8.45688311688311	0.0571428571428571	9.12307692307693	0.0285714285714286	3	0	0	0	0	2	0	0	0	0	1	0	0	0	0	0	0	0.256624065	29	15
TS1	1	16	17202	21320	14.7	Total_cases	3	1.54182255167858	9.99363636363636	0	12.2291666666667	0	8.45688311688311	0.0571428571428571	4	0	0	0	0	3	0	0	0	0	2	0	0	0	0	0.996704719	0.996704719	1	1	16
TS10	2	16	37073	25480	8.1	Total_cases	4	3.32286870470759	9.99363636363636	0	12.2291666666667	0	8.45688311688311	0.0571428571428571	4	0	0	0	0	3	0	0	0	0	2	0	0	0	0	0.303342391	0.344402174	0.705298913	2	16
TS11	3	16	11945	33280	4.2	Total_cases	1	1.07063541331244	9.99363636363636	0	12.2291666666667	0	8.45688311688311	0.0571428571428571	4	0	0	0	0	3	0	0	0	0	2	0	0	0	0	0	0	0.387159533	3	16
TS12	4	16	22514	31720	7.1	Total_cases	1	2.01793936335842	9.99363636363636	0	12.2291666666667	0	8.45688311688311	0.0571428571428571	4	0	0	0	0	3	0	0	0	0	2	0	0	0	0	0.069538927	0.329687431	0.723267085	4	16
TS13	5	16	10369	24960	8.2	Total_cases	0	0.929377865268875	9.99363636363636	0	12.2291666666667	0	8.45688311688311	0.0571428571428571	4	0	0	0	0	3	0	0	0	0	2	0	0	0	0	0.160100251	0.632781955	0.997092732	5	16
TS14	6	16	17627	26520	5.4	Total_cases	3	1.57991548182992	9.99363636363636	0	12.2291666666667	0	8.45688311688311	0.0571428571428571	4	0	0	0	0	3	0	0	0	0	2	0	0	0	0	0.077273763	0.077273763	0.357362662	6	16
TS15	7	16	12802	43160	4.2	Total_cases	1	1.14744868658233	9.99363636363636	0	12.2291666666667	0	8.45688311688311	0.0571428571428571	4	0	0	0	0	3	0	0	0	0	2	0	0	0	0	0	0	0.117601427	7	16
TS16	8	16	10449	40040	4.8	Total_cases	0	0.936548299179716	9.99363636363636	0	12.2291666666667	0	8.45688311688311	0.0571428571428571	4	0	0	0	0	3	0	0	0	0	2	0	0	0	0	0	0	0.00105546	8	16
TS17	9	16	45119	29120	7.1	Total_cases	1	4.04403509529042	9.99363636363636	0	12.2291666666667	0	8.45688311688311	0.0571428571428571	4	0	0	0	0	3	0	0	0	0	2	0	0	0	0	0.163224844	0.203724743	0.512107643	9	16
TS18	10	16	24877	22880	9.5	Total_cases	1	2.22973605499988	9.99363636363636	0	12.2291666666667	0	8.45688311688311	0.0571428571428571	4	0	0	0	0	3	0	0	0	0	2	0	0	0	0	0.421719157	0.421719157	0.663742085	10	16
TS19	11	16	37115	27560	8.7	Total_cases	0	3.32663318251078	9.99363636363636	0	12.2291666666667	0	8.45688311688311	0.0571428571428571	4	0	0	0	0	3	0	0	0	0	2	0	0	0	0	0.379701782	0.489147141	0.734138647	11	16
TS2	12	16	773	21320	17.4	Total_cases	0	0.0692843176635008	9.99363636363636	0	12.2291666666667	0	8.45688311688311	0.0571428571428571	4	0	0	0	0	3	0	0	0	0	2	0	0	0	0	1	1	1	12	16
TS20	13	16	20737	32760	9.4	Total_cases	0	1.85866610011386	9.99363636363636	0	12.2291666666667	0	8.45688311688311	0.0571428571428571	4	0	0	0	0	3	0	0	0	0	2	0	0	0	0	0.22915356	0.379422156	0.542612399	13	16
TS21	14	16	12670	45760	5.5	Total_cases	0	1.13561747062944	9.99363636363636	0	12.2291666666667	0	8.45688311688311	0.0571428571428571	4	0	0	0	0	3	0	0	0	0	2	0	0	0	0	0.003928801	0.00408916	0.307168056	14	16
TS22	15	16	8506	45760	4.2	Total_cases	0	0.762396385570166	9.99363636363636	0	12.2291666666667	0	8.45688311688311	0.0571428571428571	4	0	0	0	0	3	0	0	0	0	2	0	0	0	0	0	0	0.042022628	15	16
TS23	16	16	30225	31720	7.5	Total_cases	0	2.7090795619396	9.99363636363636	0	12.2291666666667	0	8.45688311688311	0.0571428571428571	4	0	0	0	0	3	0	0	0	0	2	0	0	0	0	0.119771172	0.311398433	0.675440627	16	16
TS24	17	16	21840	21320	11.7	Total_cases	0	1.95752845765958	9.99363636363636	0	12.2291666666667	0	8.45688311688311	0.0571428571428571	4	0	0	0	0	3	0	0	0	0	2	0	0	0	0	0.629774286	0.847904083	0.945092874	17	16
TS25	18	16	38827	26520	8.9	Total_cases	0	3.48008046820278	9.99363636363636	0	12.2291666666667	0	8.45688311688311	0.0571428571428571	4	0	0	0	0	3	0	0	0	0	2	0	0	0	0	0.392246737	0.513543609	0.763414129	18	16
TS26	19	16	25450	37960	8.4	Total_cases	0	2.28109428788628	9.99363636363636	0	12.2291666666667	0	8.45688311688311	0.0571428571428571	4	0	0	0	0	3	0	0	0	0	2	0	0	0	0	0.203658971	0.397497327	0.618342375	19	16
TS27	20	16	12327	24960	5.7	Total_cases	0	1.10487423523671	9.99363636363636	0	12.2291666666667	0	8.45688311688311	0.0571428571428571	4	0	0	0	0	3	0	0	0	0	2	0	0	0	0	0.207004019	0.321659969	0.607397687	20	16
TS28	21	16	5277	32760	6.1	Total_cases	0	0.472979746843847	9.99363636363636	0	12.2291666666667	0	8.45688311688311	0.0571428571428571	4	0	0	0	0	3	0	0	0	0	2	0	0	0	0	0.001316284	0.662091012	0.666603986	21	16
TS29	22	16	6266	26000	7.6	Total_cases	0	0.561624236066619	9.99363636363636	0	12.2291666666667	0	8.45688311688311	0.0571428571428571	4	0	0	0	0	3	0	0	0	0	2	0	0	0	0	0.002222222	0.471111111	1	22	16
TS3	23	16	29653	23920	15.7	Total_cases	12	2.65781095947709	9.99363636363636	0	12.2291666666667	0	8.45688311688311	0.0571428571428571	4	0	0	0	0	3	0	0	0	0	2	0	0	0	0	0.949201791	0.999829077	0.999829077	23	16
TS4	24	16	17229	21320	14	Total_cases	8	1.54424257312349	9.99363636363636	0	12.2291666666667	0	8.45688311688311	0.0571428571428571	4	0	0	0	0	3	0	0	0	0	2	0	0	0	0	0.78881292	0.869209006	0.986148768	24	16
TS5	25	16	39717	28080	8.1	Total_cases	7	3.55985154546088	9.99363636363636	0	12.2291666666667	0	8.45688311688311	0.0571428571428571	4	0	0	0	0	3	0	0	0	0	2	0	0	0	0	0.132657984	0.247949831	0.528575418	25	16
TS6	26	16	30350	28600	10.4	Total_cases	4	2.72028336492529	9.99363636363636	0	12.2291666666667	0	8.45688311688311	0.0571428571428571	4	0	0	0	0	3	0	0	0	0	2	0	0	0	0	0.41023182	0.570719931	0.83904891	26	16
TS7	27	16	21787	40560	4.9	Total_cases	1	1.95277804519365	9.99363636363636	0	12.2291666666667	0	8.45688311688311	0.0571428571428571	4	0	0	0	0	3	0	0	0	0	2	0	0	0	0	0.141399946	0.145570768	0.169326322	27	16
TS8	28	16	21011	44720	6.7	Total_cases	5	1.88322483625849	9.99363636363636	0	12.2291666666667	0	8.45688311688311	0.0571428571428571	4	0	0	0	0	3	0	0	0	0	2	0	0	0	0	0.204410797	0.348866736	0.708878021	28	16
TS9	29	16	12737	40560	3.5	Total_cases	2	1.14162270902977	9.99363636363636	0	12.2291666666667	0	8.45688311688311	0.0571428571428571	4	0	0	0	0	3	0	0	0	0	2	0	0	0	0	0	0	0.256624065	29	16
TS1	1	17	17202	21320	14.7	Total_cases	0	0.970777162167994	10.7916883116883	0	9.99363636363636	0	12.2291666666667	0	5	0	0	0	0	4	0	0	0	0	3	0	0	0	0	0.996704719	0.996704719	1	1	17
TS10	2	17	37073	25480	8.1	Total_cases	10	2.09217659185293	10.7916883116883	0	9.99363636363636	0	12.2291666666667	0	5	0	0	0	0	4	0	0	0	0	3	0	0	0	0	0.303342391	0.344402174	0.705298913	2	17
TS11	3	17	11945	33280	4.2	Total_cases	0	0.674103778752278	10.7916883116883	0	9.99363636363636	0	12.2291666666667	0	5	0	0	0	0	4	0	0	0	0	3	0	0	0	0	0	0	0.387159533	3	17
TS12	4	17	22514	31720	7.1	Total_cases	0	1.27055441396641	10.7916883116883	0	9.99363636363636	0	12.2291666666667	0	5	0	0	0	0	4	0	0	0	0	3	0	0	0	0	0.069538927	0.329687431	0.723267085	4	17
TS13	5	17	10369	24960	8.2	Total_cases	0	0.585163841095217	10.7916883116883	0	9.99363636363636	0	12.2291666666667	0	5	0	0	0	0	4	0	0	0	0	3	0	0	0	0	0.160100251	0.632781955	0.997092732	5	17
TS14	6	17	17627	26520	5.4	Total_cases	1	0.994761599670691	10.7916883116883	0	9.99363636363636	0	12.2291666666667	0	5	0	0	0	0	4	0	0	0	0	3	0	0	0	0	0.077273763	0.077273763	0.357362662	6	17
TS15	7	17	12802	43160	4.2	Total_cases	0	0.722467691551835	10.7916883116883	0	9.99363636363636	0	12.2291666666667	0	5	0	0	0	0	4	0	0	0	0	3	0	0	0	0	0	0	0.117601427	7	17
TS16	8	17	10449	40040	4.8	Total_cases	1	0.589678558742784	10.7916883116883	0	9.99363636363636	0	12.2291666666667	0	5	0	0	0	0	4	0	0	0	0	3	0	0	0	0	0	0	0.00105546	8	17
TS17	9	17	45119	29120	7.1	Total_cases	0	2.54624431925693	10.7916883116883	0	9.99363636363636	0	12.2291666666667	0	5	0	0	0	0	4	0	0	0	0	3	0	0	0	0	0.163224844	0.203724743	0.512107643	9	17
TS18	10	17	24877	22880	9.5	Total_cases	1	1.40390788648141	10.7916883116883	0	9.99363636363636	0	12.2291666666667	0	5	0	0	0	0	4	0	0	0	0	3	0	0	0	0	0.421719157	0.421719157	0.663742085	10	17
TS19	11	17	37115	27560	8.7	Total_cases	2	2.0945468186179	10.7916883116883	0	9.99363636363636	0	12.2291666666667	0	5	0	0	0	0	4	0	0	0	0	3	0	0	0	0	0.379701782	0.489147141	0.734138647	11	17
TS2	12	17	773	21320	17.4	Total_cases	1	0.0436234592696116	10.7916883116883	0	9.99363636363636	0	12.2291666666667	0	5	0	0	0	0	4	0	0	0	0	3	0	0	0	0	1	1	1	12	17
TS20	13	17	20737	32760	9.4	Total_cases	0	1.17027124821984	10.7916883116883	0	9.99363636363636	0	12.2291666666667	0	5	0	0	0	0	4	0	0	0	0	3	0	0	0	0	0.22915356	0.379422156	0.542612399	13	17
TS21	14	17	12670	45760	5.5	Total_cases	0	0.71501840743335	10.7916883116883	0	9.99363636363636	0	12.2291666666667	0	5	0	0	0	0	4	0	0	0	0	3	0	0	0	0	0.003928801	0.00408916	0.307168056	14	17
TS22	15	17	8506	45760	4.2	Total_cases	1	0.480027353877512	10.7916883116883	0	9.99363636363636	0	12.2291666666667	0	5	0	0	0	0	4	0	0	0	0	3	0	0	0	0	0	0	0.042022628	15	17
TS23	16	17	30225	31720	7.5	Total_cases	0	1.70571676122123	10.7916883116883	0	9.99363636363636	0	12.2291666666667	0	5	0	0	0	0	4	0	0	0	0	3	0	0	0	0	0.119771172	0.311398433	0.675440627	16	17
TS24	17	17	21840	21320	11.7	Total_cases	0	1.23251791778566	10.7916883116883	0	9.99363636363636	0	12.2291666666667	0	5	0	0	0	0	4	0	0	0	0	3	0	0	0	0	0.629774286	0.847904083	0.945092874	17	17
TS25	18	17	38827	26520	8.9	Total_cases	2	2.19116177627582	10.7916883116883	0	9.99363636363636	0	12.2291666666667	0	5	0	0	0	0	4	0	0	0	0	3	0	0	0	0	0.392246737	0.513543609	0.763414129	18	17
TS26	19	17	25450	37960	8.4	Total_cases	0	1.4362445516321	10.7916883116883	0	9.99363636363636	0	12.2291666666667	0	5	0	0	0	0	4	0	0	0	0	3	0	0	0	0	0.203658971	0.397497327	0.618342375	19	17
TS27	20	17	12327	24960	5.7	Total_cases	0	0.695661555519408	10.7916883116883	0	9.99363636363636	0	12.2291666666667	0	5	0	0	0	0	4	0	0	0	0	3	0	0	0	0	0.207004019	0.321659969	0.607397687	20	17
TS28	21	17	5277	32760	6.1	Total_cases	0	0.297802062827608	10.7916883116883	0	9.99363636363636	0	12.2291666666667	0	5	0	0	0	0	4	0	0	0	0	3	0	0	0	0	0.001316284	0.662091012	0.666603986	21	17
TS29	22	17	6266	26000	7.6	Total_cases	0	0.353615259745649	10.7916883116883	0	9.99363636363636	0	12.2291666666667	0	5	0	0	0	0	4	0	0	0	0	3	0	0	0	0	0.002222222	0.471111111	1	22	17
TS3	23	17	29653	23920	15.7	Total_cases	2	1.67343653004113	10.7916883116883	0	9.99363636363636	0	12.2291666666667	0	5	0	0	0	0	4	0	0	0	0	3	0	0	0	0	0.949201791	0.999829077	0.999829077	23	17
TS4	24	17	17229	21320	14	Total_cases	2	0.972300879374048	10.7916883116883	0	9.99363636363636	0	12.2291666666667	0	5	0	0	0	0	4	0	0	0	0	3	0	0	0	0	0.78881292	0.869209006	0.986148768	24	17
TS5	25	17	39717	28080	8.1	Total_cases	1	2.241388010105	10.7916883116883	0	9.99363636363636	0	12.2291666666667	0	5	0	0	0	0	4	0	0	0	0	3	0	0	0	0	0.132657984	0.247949831	0.528575418	25	17
TS6	26	17	30350	28600	10.4	Total_cases	3	1.71277100754555	10.7916883116883	0	9.99363636363636	0	12.2291666666667	0	5	0	0	0	0	4	0	0	0	0	3	0	0	0	0	0.41023182	0.570719931	0.83904891	26	17
TS7	27	17	21787	40560	4.9	Total_cases	1	1.22952691734415	10.7916883116883	0	9.99363636363636	0	12.2291666666667	0	5	0	0	0	0	4	0	0	0	0	3	0	0	0	0	0.141399946	0.145570768	0.169326322	27	17
TS8	28	17	21011	44720	6.7	Total_cases	5	1.18573415616276	10.7916883116883	0	9.99363636363636	0	12.2291666666667	0	5	0	0	0	0	4	0	0	0	0	3	0	0	0	0	0.204410797	0.348866736	0.708878021	28	17
TS9	29	17	12737	40560	3.5	Total_cases	1	0.718799483463187	10.7916883116883	0	9.99363636363636	0	12.2291666666667	0	5	0	0	0	0	4	0	0	0	0	3	0	0	0	0	0	0	0.256624065	29	17
TS1	1	18	17202	21320	14.7	Total_cases	0	0.342627233706351	9.33416666666667	0.914285714285714	10.7916883116883	0	9.99363636363636	0	6	0	0	0	0	5	0	0	0	0	4	0	0	0	0	0.996704719	0.996704719	1	1	18
TS10	2	18	37073	25480	8.1	Total_cases	2	0.738415267712798	9.33416666666667	0.914285714285714	10.7916883116883	0	9.99363636363636	0	6	0	0	0	0	5	0	0	0	0	4	0	0	0	0	0.303342391	0.344402174	0.705298913	2	18
TS11	3	18	11945	33280	4.2	Total_cases	0	0.237918980736098	9.33416666666667	0.914285714285714	10.7916883116883	0	9.99363636363636	0	6	0	0	0	0	5	0	0	0	0	4	0	0	0	0	0	0	0.387159533	3	18
TS12	4	18	22514	31720	7.1	Total_cases	0	0.448430969635204	9.33416666666667	0.914285714285714	10.7916883116883	0	9.99363636363636	0	6	0	0	0	0	5	0	0	0	0	4	0	0	0	0	0.069538927	0.329687431	0.723267085	4	18
TS13	5	18	10369	24960	8.2	Total_cases	0	0.206528414504194	9.33416666666667	0.914285714285714	10.7916883116883	0	9.99363636363636	0	6	0	0	0	0	5	0	0	0	0	4	0	0	0	0	0.160100251	0.632781955	0.997092732	5	18
TS14	6	18	17627	26520	5.4	Total_cases	0	0.351092329295538	9.33416666666667	0.914285714285714	10.7916883116883	0	9.99363636363636	0	6	0	0	0	0	5	0	0	0	0	4	0	0	0	0	0.077273763	0.077273763	0.357362662	6	18
TS15	7	18	12802	43160	4.2	Total_cases	0	0.254988597018295	9.33416666666667	0.914285714285714	10.7916883116883	0	9.99363636363636	0	6	0	0	0	0	5	0	0	0	0	4	0	0	0	0	0	0	0.117601427	7	18
TS16	8	18	10449	40040	4.8	Total_cases	0	0.208121844262159	9.33416666666667	0.914285714285714	10.7916883116883	0	9.99363636363636	0	6	0	0	0	0	5	0	0	0	0	4	0	0	0	0	0	0	0.00105546	8	18
TS17	9	18	45119	29120	7.1	Total_cases	0	0.898674465620093	9.33416666666667	0.914285714285714	10.7916883116883	0	9.99363636363636	0	6	0	0	0	0	5	0	0	0	0	4	0	0	0	0	0.163224844	0.203724743	0.512107643	9	18
TS18	10	18	24877	22880	9.5	Total_cases	0	0.495496901111085	9.33416666666667	0.914285714285714	10.7916883116883	0	9.99363636363636	0	6	0	0	0	0	5	0	0	0	0	4	0	0	0	0	0.421719157	0.421719157	0.663742085	10	18
TS19	11	18	37115	27560	8.7	Total_cases	1	0.739251818335729	9.33416666666667	0.914285714285714	10.7916883116883	0	9.99363636363636	0	6	0	0	0	0	5	0	0	0	0	4	0	0	0	0	0.379701782	0.489147141	0.734138647	11	18
TS2	12	18	773	21320	17.4	Total_cases	0	0.0153965150363335	9.33416666666667	0.914285714285714	10.7916883116883	0	9.99363636363636	0	6	0	0	0	0	5	0	0	0	0	4	0	0	0	0	1	1	1	12	18
TS20	13	18	20737	32760	9.4	Total_cases	0	0.413036911136414	9.33416666666667	0.914285714285714	10.7916883116883	0	9.99363636363636	0	6	0	0	0	0	5	0	0	0	0	4	0	0	0	0	0.22915356	0.379422156	0.542612399	13	18
TS21	14	18	12670	45760	5.5	Total_cases	1	0.252359437917653	9.33416666666667	0.914285714285714	10.7916883116883	0	9.99363636363636	0	6	0	0	0	0	5	0	0	0	0	4	0	0	0	0	0.003928801	0.00408916	0.307168056	14	18
TS22	15	18	8506	45760	4.2	Total_cases	0	0.169421419015592	9.33416666666667	0.914285714285714	10.7916883116883	0	9.99363636363636	0	6	0	0	0	0	5	0	0	0	0	4	0	0	0	0	0	0	0.042022628	15	18
TS23	16	18	30225	31720	7.5	Total_cases	0	0.602017680431023	9.33416666666667	0.914285714285714	10.7916883116883	0	9.99363636363636	0	6	0	0	0	0	5	0	0	0	0	4	0	0	0	0	0.119771172	0.311398433	0.675440627	16	18
TS24	17	18	21840	21320	11.7	Total_cases	0	0.435006323924352	9.33416666666667	0.914285714285714	10.7916883116883	0	9.99363636363636	0	6	0	0	0	0	5	0	0	0	0	4	0	0	0	0	0.629774286	0.847904083	0.945092874	17	18
TS25	18	18	38827	26520	8.9	Total_cases	1	0.773351215156173	9.33416666666667	0.914285714285714	10.7916883116883	0	9.99363636363636	0	6	0	0	0	0	5	0	0	0	0	4	0	0	0	0	0.392246737	0.513543609	0.763414129	18	18
TS26	19	18	25450	37960	8.4	Total_cases	0	0.506909841752507	9.33416666666667	0.914285714285714	10.7916883116883	0	9.99363636363636	0	6	0	0	0	0	5	0	0	0	0	4	0	0	0	0	0.203658971	0.397497327	0.618342375	19	18
TS27	20	18	12327	24960	5.7	Total_cases	0	0.245527607830379	9.33416666666667	0.914285714285714	10.7916883116883	0	9.99363636363636	0	6	0	0	0	0	5	0	0	0	0	4	0	0	0	0	0.207004019	0.321659969	0.607397687	20	18
TS28	21	18	5277	32760	6.1	Total_cases	0	0.105106610409744	9.33416666666667	0.914285714285714	10.7916883116883	0	9.99363636363636	0	6	0	0	0	0	5	0	0	0	0	4	0	0	0	0	0.001316284	0.662091012	0.666603986	21	18
TS29	22	18	6266	26000	7.6	Total_cases	0	0.124805385792582	9.33416666666667	0.914285714285714	10.7916883116883	0	9.99363636363636	0	6	0	0	0	0	5	0	0	0	0	4	0	0	0	0	0.002222222	0.471111111	1	22	18
TS3	23	18	29653	23920	15.7	Total_cases	2	0.590624657661575	9.33416666666667	0.914285714285714	10.7916883116883	0	9.99363636363636	0	6	0	0	0	0	5	0	0	0	0	4	0	0	0	0	0.949201791	0.999829077	0.999829077	23	18
TS4	24	18	17229	21320	14	Total_cases	3	0.343165016249664	9.33416666666667	0.914285714285714	10.7916883116883	0	9.99363636363636	0	6	0	0	0	0	5	0	0	0	0	4	0	0	0	0	0.78881292	0.869209006	0.986148768	24	18
TS5	25	18	39717	28080	8.1	Total_cases	1	0.79107812121353	9.33416666666667	0.914285714285714	10.7916883116883	0	9.99363636363636	0	6	0	0	0	0	5	0	0	0	0	4	0	0	0	0	0.132657984	0.247949831	0.528575418	25	18
TS6	26	18	30350	28600	10.4	Total_cases	0	0.604507414427843	9.33416666666667	0.914285714285714	10.7916883116883	0	9.99363636363636	0	6	0	0	0	0	5	0	0	0	0	4	0	0	0	0	0.41023182	0.570719931	0.83904891	26	18
TS7	27	18	21787	40560	4.9	Total_cases	0	0.4339506767097	9.33416666666667	0.914285714285714	10.7916883116883	0	9.99363636363636	0	6	0	0	0	0	5	0	0	0	0	4	0	0	0	0	0.141399946	0.145570768	0.169326322	27	18
TS8	28	18	21011	44720	6.7	Total_cases	1	0.418494408057443	9.33416666666667	0.914285714285714	10.7916883116883	0	9.99363636363636	0	6	0	0	0	0	5	0	0	0	0	4	0	0	0	0	0.204410797	0.348866736	0.708878021	28	18
TS9	29	18	12737	40560	3.5	Total_cases	0	0.253693935339948	9.33416666666667	0.914285714285714	10.7916883116883	0	9.99363636363636	0	6	0	0	0	0	5	0	0	0	0	4	0	0	0	0	0	0	0.256624065	29	18
TS1	1	19	17202	21320	14.7	Total_cases	0	0.342627233706351	11.9183035714286	0.371428571428571	9.33416666666667	0.914285714285714	10.7916883116883	0	7	0	0	0	0	6	0	0	0	0	5	0	0	0	0	0.996704719	0.996704719	1	1	19
TS10	2	19	37073	25480	8.1	Total_cases	0	0.738415267712798	11.9183035714286	0.371428571428571	9.33416666666667	0.914285714285714	10.7916883116883	0	7	0	0	0	0	6	0	0	0	0	5	0	0	0	0	0.303342391	0.344402174	0.705298913	2	19
TS11	3	19	11945	33280	4.2	Total_cases	2	0.237918980736098	11.9183035714286	0.371428571428571	9.33416666666667	0.914285714285714	10.7916883116883	0	7	0	0	0	0	6	0	0	0	0	5	0	0	0	0	0	0	0.387159533	3	19
TS12	4	19	22514	31720	7.1	Total_cases	1	0.448430969635204	11.9183035714286	0.371428571428571	9.33416666666667	0.914285714285714	10.7916883116883	0	7	0	0	0	0	6	0	0	0	0	5	0	0	0	0	0.069538927	0.329687431	0.723267085	4	19
TS13	5	19	10369	24960	8.2	Total_cases	0	0.206528414504194	11.9183035714286	0.371428571428571	9.33416666666667	0.914285714285714	10.7916883116883	0	7	0	0	0	0	6	0	0	0	0	5	0	0	0	0	0.160100251	0.632781955	0.997092732	5	19
TS14	6	19	17627	26520	5.4	Total_cases	0	0.351092329295538	11.9183035714286	0.371428571428571	9.33416666666667	0.914285714285714	10.7916883116883	0	7	0	0	0	0	6	0	0	0	0	5	0	0	0	0	0.077273763	0.077273763	0.357362662	6	19
TS15	7	19	12802	43160	4.2	Total_cases	0	0.254988597018295	11.9183035714286	0.371428571428571	9.33416666666667	0.914285714285714	10.7916883116883	0	7	0	0	0	0	6	0	0	0	0	5	0	0	0	0	0	0	0.117601427	7	19
TS16	8	19	10449	40040	4.8	Total_cases	0	0.208121844262159	11.9183035714286	0.371428571428571	9.33416666666667	0.914285714285714	10.7916883116883	0	7	0	0	0	0	6	0	0	0	0	5	0	0	0	0	0	0	0.00105546	8	19
TS17	9	19	45119	29120	7.1	Total_cases	0	0.898674465620093	11.9183035714286	0.371428571428571	9.33416666666667	0.914285714285714	10.7916883116883	0	7	0	0	0	0	6	0	0	0	0	5	0	0	0	0	0.163224844	0.203724743	0.512107643	9	19
TS18	10	19	24877	22880	9.5	Total_cases	0	0.495496901111085	11.9183035714286	0.371428571428571	9.33416666666667	0.914285714285714	10.7916883116883	0	7	0	0	0	0	6	0	0	0	0	5	0	0	0	0	0.421719157	0.421719157	0.663742085	10	19
TS19	11	19	37115	27560	8.7	Total_cases	1	0.739251818335729	11.9183035714286	0.371428571428571	9.33416666666667	0.914285714285714	10.7916883116883	0	7	0	0	0	0	6	0	0	0	0	5	0	0	0	0	0.379701782	0.489147141	0.734138647	11	19
TS2	12	19	773	21320	17.4	Total_cases	0	0.0153965150363335	11.9183035714286	0.371428571428571	9.33416666666667	0.914285714285714	10.7916883116883	0	7	0	0	0	0	6	0	0	0	0	5	0	0	0	0	1	1	1	12	19
TS20	13	19	20737	32760	9.4	Total_cases	0	0.413036911136414	11.9183035714286	0.371428571428571	9.33416666666667	0.914285714285714	10.7916883116883	0	7	0	0	0	0	6	0	0	0	0	5	0	0	0	0	0.22915356	0.379422156	0.542612399	13	19
TS21	14	19	12670	45760	5.5	Total_cases	0	0.252359437917653	11.9183035714286	0.371428571428571	9.33416666666667	0.914285714285714	10.7916883116883	0	7	0	0	0	0	6	0	0	0	0	5	0	0	0	0	0.003928801	0.00408916	0.307168056	14	19
TS22	15	19	8506	45760	4.2	Total_cases	0	0.169421419015592	11.9183035714286	0.371428571428571	9.33416666666667	0.914285714285714	10.7916883116883	0	7	0	0	0	0	6	0	0	0	0	5	0	0	0	0	0	0	0.042022628	15	19
TS23	16	19	30225	31720	7.5	Total_cases	0	0.602017680431023	11.9183035714286	0.371428571428571	9.33416666666667	0.914285714285714	10.7916883116883	0	7	0	0	0	0	6	0	0	0	0	5	0	0	0	0	0.119771172	0.311398433	0.675440627	16	19
TS24	17	19	21840	21320	11.7	Total_cases	0	0.435006323924352	11.9183035714286	0.371428571428571	9.33416666666667	0.914285714285714	10.7916883116883	0	7	0	0	0	0	6	0	0	0	0	5	0	0	0	0	0.629774286	0.847904083	0.945092874	17	19
TS25	18	19	38827	26520	8.9	Total_cases	0	0.773351215156173	11.9183035714286	0.371428571428571	9.33416666666667	0.914285714285714	10.7916883116883	0	7	0	0	0	0	6	0	0	0	0	5	0	0	0	0	0.392246737	0.513543609	0.763414129	18	19
TS26	19	19	25450	37960	8.4	Total_cases	0	0.506909841752507	11.9183035714286	0.371428571428571	9.33416666666667	0.914285714285714	10.7916883116883	0	7	0	0	0	0	6	0	0	0	0	5	0	0	0	0	0.203658971	0.397497327	0.618342375	19	19
TS27	20	19	12327	24960	5.7	Total_cases	1	0.245527607830379	11.9183035714286	0.371428571428571	9.33416666666667	0.914285714285714	10.7916883116883	0	7	0	0	0	0	6	0	0	0	0	5	0	0	0	0	0.207004019	0.321659969	0.607397687	20	19
TS28	21	19	5277	32760	6.1	Total_cases	0	0.105106610409744	11.9183035714286	0.371428571428571	9.33416666666667	0.914285714285714	10.7916883116883	0	7	0	0	0	0	6	0	0	0	0	5	0	0	0	0	0.001316284	0.662091012	0.666603986	21	19
TS29	22	19	6266	26000	7.6	Total_cases	1	0.124805385792582	11.9183035714286	0.371428571428571	9.33416666666667	0.914285714285714	10.7916883116883	0	7	0	0	0	0	6	0	0	0	0	5	0	0	0	0	0.002222222	0.471111111	1	22	19
TS3	23	19	29653	23920	15.7	Total_cases	2	0.590624657661575	11.9183035714286	0.371428571428571	9.33416666666667	0.914285714285714	10.7916883116883	0	7	0	0	0	0	6	0	0	0	0	5	0	0	0	0	0.949201791	0.999829077	0.999829077	23	19
TS4	24	19	17229	21320	14	Total_cases	1	0.343165016249664	11.9183035714286	0.371428571428571	9.33416666666667	0.914285714285714	10.7916883116883	0	7	0	0	0	0	6	0	0	0	0	5	0	0	0	0	0.78881292	0.869209006	0.986148768	24	19
TS5	25	19	39717	28080	8.1	Total_cases	0	0.79107812121353	11.9183035714286	0.371428571428571	9.33416666666667	0.914285714285714	10.7916883116883	0	7	0	0	0	0	6	0	0	0	0	5	0	0	0	0	0.132657984	0.247949831	0.528575418	25	19
TS6	26	19	30350	28600	10.4	Total_cases	0	0.604507414427843	11.9183035714286	0.371428571428571	9.33416666666667	0.914285714285714	10.7916883116883	0	7	0	0	0	0	6	0	0	0	0	5	0	0	0	0	0.41023182	0.570719931	0.83904891	26	19
TS7	27	19	21787	40560	4.9	Total_cases	0	0.4339506767097	11.9183035714286	0.371428571428571	9.33416666666667	0.914285714285714	10.7916883116883	0	7	0	0	0	0	6	0	0	0	0	5	0	0	0	0	0.141399946	0.145570768	0.169326322	27	19
TS8	28	19	21011	44720	6.7	Total_cases	2	0.418494408057443	11.9183035714286	0.371428571428571	9.33416666666667	0.914285714285714	10.7916883116883	0	7	0	0	0	0	6	0	0	0	0	5	0	0	0	0	0.204410797	0.348866736	0.708878021	28	19
TS9	29	19	12737	40560	3.5	Total_cases	1	0.253693935339948	11.9183035714286	0.371428571428571	9.33416666666667	0.914285714285714	10.7916883116883	0	7	0	0	0	0	6	0	0	0	0	5	0	0	0	0	0	0	0.256624065	29	19
TS1	1	20	17202	21320	14.7	Total_cases	1	0.999329431643523	9.75409090909089	0.285714285714286	11.9183035714286	0.371428571428571	9.33416666666667	0.914285714285714	8	0	0	0	0	7	0	0	0	0	6	0	0	0	0	0.996704719	0.996704719	1	1	20
TS10	2	20	37073	25480	8.1	Total_cases	1	2.15371119749566	9.75409090909089	0.285714285714286	11.9183035714286	0.371428571428571	9.33416666666667	0.914285714285714	8	0	0	0	0	7	0	0	0	0	6	0	0	0	0	0.303342391	0.344402174	0.705298913	2	20
TS11	3	20	11945	33280	4.2	Total_cases	3	0.693930360480286	9.75409090909089	0.285714285714286	11.9183035714286	0.371428571428571	9.33416666666667	0.914285714285714	8	0	0	0	0	7	0	0	0	0	6	0	0	0	0	0	0	0.387159533	3	20
TS12	4	20	22514	31720	7.1	Total_cases	3	1.30792366143601	9.75409090909089	0.285714285714286	11.9183035714286	0.371428571428571	9.33416666666667	0.914285714285714	8	0	0	0	0	7	0	0	0	0	6	0	0	0	0	0.069538927	0.329687431	0.723267085	4	20
TS13	5	20	10369	24960	8.2	Total_cases	0	0.6023745423039	9.75409090909089	0.285714285714286	11.9183035714286	0.371428571428571	9.33416666666667	0.914285714285714	8	0	0	0	0	7	0	0	0	0	6	0	0	0	0	0.160100251	0.632781955	0.997092732	5	20
TS14	6	20	17627	26520	5.4	Total_cases	6	1.02401929377865	9.75409090909089	0.285714285714286	11.9183035714286	0.371428571428571	9.33416666666667	0.914285714285714	8	0	0	0	0	7	0	0	0	0	6	0	0	0	0	0.077273763	0.077273763	0.357362662	6	20
TS15	7	20	12802	43160	4.2	Total_cases	0	0.743716741303359	9.75409090909089	0.285714285714286	11.9183035714286	0.371428571428571	9.33416666666667	0.914285714285714	8	0	0	0	0	7	0	0	0	0	6	0	0	0	0	0	0	0.117601427	7	20
TS16	8	20	10449	40040	4.8	Total_cases	0	0.60702204576463	9.75409090909089	0.285714285714286	11.9183035714286	0.371428571428571	9.33416666666667	0.914285714285714	8	0	0	0	0	7	0	0	0	0	6	0	0	0	0	0	0	0.00105546	8	20
TS17	9	20	45119	29120	7.1	Total_cases	3	2.6211338580586	9.75409090909089	0.285714285714286	11.9183035714286	0.371428571428571	9.33416666666667	0.914285714285714	8	0	0	0	0	7	0	0	0	0	6	0	0	0	0	0.163224844	0.203724743	0.512107643	9	20
TS18	10	20	24877	22880	9.5	Total_cases	0	1.44519929490733	9.75409090909089	0.285714285714286	11.9183035714286	0.371428571428571	9.33416666666667	0.914285714285714	8	0	0	0	0	7	0	0	0	0	6	0	0	0	0	0.421719157	0.421719157	0.663742085	10	20
TS19	11	20	37115	27560	8.7	Total_cases	2	2.15615113681254	9.75409090909089	0.285714285714286	11.9183035714286	0.371428571428571	9.33416666666667	0.914285714285714	8	0	0	0	0	7	0	0	0	0	6	0	0	0	0	0.379701782	0.489147141	0.734138647	11	20
TS2	12	20	773	21320	17.4	Total_cases	0	0.0449065021893061	9.75409090909089	0.285714285714286	11.9183035714286	0.371428571428571	9.33416666666667	0.914285714285714	8	0	0	0	0	7	0	0	0	0	6	0	0	0	0	1	1	1	12	20
TS20	13	20	20737	32760	9.4	Total_cases	1	1.20469099081454	9.75409090909089	0.285714285714286	11.9183035714286	0.371428571428571	9.33416666666667	0.914285714285714	8	0	0	0	0	7	0	0	0	0	6	0	0	0	0	0.22915356	0.379422156	0.542612399	13	20
TS21	14	20	12670	45760	5.5	Total_cases	0	0.736048360593154	9.75409090909089	0.285714285714286	11.9183035714286	0.371428571428571	9.33416666666667	0.914285714285714	8	0	0	0	0	7	0	0	0	0	6	0	0	0	0	0.003928801	0.00408916	0.307168056	14	20
TS22	15	20	8506	45760	4.2	Total_cases	0	0.494145805462144	9.75409090909089	0.285714285714286	11.9183035714286	0.371428571428571	9.33416666666667	0.914285714285714	8	0	0	0	0	7	0	0	0	0	6	0	0	0	0	0	0	0.042022628	15	20
TS23	16	20	30225	31720	7.5	Total_cases	0	1.75588490125715	9.75409090909089	0.285714285714286	11.9183035714286	0.371428571428571	9.33416666666667	0.914285714285714	8	0	0	0	0	7	0	0	0	0	6	0	0	0	0	0.119771172	0.311398433	0.675440627	16	20
TS24	17	20	21840	21320	11.7	Total_cases	2	1.26876844477936	9.75409090909089	0.285714285714286	11.9183035714286	0.371428571428571	9.33416666666667	0.914285714285714	8	0	0	0	0	7	0	0	0	0	6	0	0	0	0	0.629774286	0.847904083	0.945092874	17	20
TS25	18	20	38827	26520	8.9	Total_cases	1	2.25560771087217	9.75409090909089	0.285714285714286	11.9183035714286	0.371428571428571	9.33416666666667	0.914285714285714	8	0	0	0	0	7	0	0	0	0	6	0	0	0	0	0.392246737	0.513543609	0.763414129	18	20
TS26	19	20	25450	37960	8.4	Total_cases	1	1.47848703844481	9.75409090909089	0.285714285714286	11.9183035714286	0.371428571428571	9.33416666666667	0.914285714285714	8	0	0	0	0	7	0	0	0	0	6	0	0	0	0	0.203658971	0.397497327	0.618342375	19	20
TS27	20	20	12327	24960	5.7	Total_cases	0	0.716122189505273	9.75409090909089	0.285714285714286	11.9183035714286	0.371428571428571	9.33416666666667	0.914285714285714	8	0	0	0	0	7	0	0	0	0	6	0	0	0	0	0.207004019	0.321659969	0.607397687	20	20
TS28	21	20	5277	32760	6.1	Total_cases	0	0.306560947028419	9.75409090909089	0.285714285714286	11.9183035714286	0.371428571428571	9.33416666666667	0.914285714285714	8	0	0	0	0	7	0	0	0	0	6	0	0	0	0	0.001316284	0.662091012	0.666603986	21	20
TS29	22	20	6266	26000	7.6	Total_cases	0	0.364015708561697	9.75409090909089	0.285714285714286	11.9183035714286	0.371428571428571	9.33416666666667	0.914285714285714	8	0	0	0	0	7	0	0	0	0	6	0	0	0	0	0.002222222	0.471111111	1	22	20
TS3	23	20	29653	23920	15.7	Total_cases	2	1.72265525151293	9.75409090909089	0.285714285714286	11.9183035714286	0.371428571428571	9.33416666666667	0.914285714285714	8	0	0	0	0	7	0	0	0	0	6	0	0	0	0	0.949201791	0.999829077	0.999829077	23	20
TS4	24	20	17229	21320	14	Total_cases	2	1.00089796406152	9.75409090909089	0.285714285714286	11.9183035714286	0.371428571428571	9.33416666666667	0.914285714285714	8	0	0	0	0	7	0	0	0	0	6	0	0	0	0	0.78881292	0.869209006	0.986148768	24	20
TS5	25	20	39717	28080	8.1	Total_cases	3	2.30731118687279	9.75409090909089	0.285714285714286	11.9183035714286	0.371428571428571	9.33416666666667	0.914285714285714	8	0	0	0	0	7	0	0	0	0	6	0	0	0	0	0.132657984	0.247949831	0.528575418	25	20
TS6	26	20	30350	28600	10.4	Total_cases	1	1.76314662541454	9.75409090909089	0.285714285714286	11.9183035714286	0.371428571428571	9.33416666666667	0.914285714285714	8	0	0	0	0	7	0	0	0	0	6	0	0	0	0	0.41023182	0.570719931	0.83904891	26	20
TS7	27	20	21787	40560	4.9	Total_cases	1	1.26568947373663	9.75409090909089	0.285714285714286	11.9183035714286	0.371428571428571	9.33416666666667	0.914285714285714	8	0	0	0	0	7	0	0	0	0	6	0	0	0	0	0.141399946	0.145570768	0.169326322	27	20
TS8	28	20	21011	44720	6.7	Total_cases	2	1.22060869016754	9.75409090909089	0.285714285714286	11.9183035714286	0.371428571428571	9.33416666666667	0.914285714285714	8	0	0	0	0	7	0	0	0	0	6	0	0	0	0	0.204410797	0.348866736	0.708878021	28	20
TS9	29	20	12737	40560	3.5	Total_cases	0	0.739940644741516	9.75409090909089	0.285714285714286	11.9183035714286	0.371428571428571	9.33416666666667	0.914285714285714	8	0	0	0	0	7	0	0	0	0	6	0	0	0	0	0	0	0.256624065	29	20
TS1	1	21	17202	21320	14.7	Total_cases	2	0.571045389510585	16.4722222222222	0.571428571428571	9.75409090909089	0.285714285714286	11.9183035714286	0.371428571428571	9	0	0	0	0	8	0	0	0	0	7	0	0	0	0	0.996704719	0.996704719	1	1	21
TS10	2	21	37073	25480	8.1	Total_cases	1	1.23069211285466	16.4722222222222	0.571428571428571	9.75409090909089	0.285714285714286	11.9183035714286	0.371428571428571	9	0	0	0	0	8	0	0	0	0	7	0	0	0	0	0.303342391	0.344402174	0.705298913	2	21
TS11	3	21	11945	33280	4.2	Total_cases	0	0.396531634560164	16.4722222222222	0.571428571428571	9.75409090909089	0.285714285714286	11.9183035714286	0.371428571428571	9	0	0	0	0	8	0	0	0	0	7	0	0	0	0	0	0	0.387159533	3	21
TS12	4	21	22514	31720	7.1	Total_cases	1	0.747384949392007	16.4722222222222	0.571428571428571	9.75409090909089	0.285714285714286	11.9183035714286	0.371428571428571	9	0	0	0	0	8	0	0	0	0	7	0	0	0	0	0.069538927	0.329687431	0.723267085	4	21
TS13	5	21	10369	24960	8.2	Total_cases	0	0.344214024173657	16.4722222222222	0.571428571428571	9.75409090909089	0.285714285714286	11.9183035714286	0.371428571428571	9	0	0	0	0	8	0	0	0	0	7	0	0	0	0	0.160100251	0.632781955	0.997092732	5	21
TS14	6	21	17627	26520	5.4	Total_cases	0	0.58515388215923	16.4722222222222	0.571428571428571	9.75409090909089	0.285714285714286	11.9183035714286	0.371428571428571	9	0	0	0	0	8	0	0	0	0	7	0	0	0	0	0.077273763	0.077273763	0.357362662	6	21
TS15	7	21	12802	43160	4.2	Total_cases	0	0.424980995030491	16.4722222222222	0.571428571428571	9.75409090909089	0.285714285714286	11.9183035714286	0.371428571428571	9	0	0	0	0	8	0	0	0	0	7	0	0	0	0	0	0	0.117601427	7	21
TS16	8	21	10449	40040	4.8	Total_cases	0	0.346869740436932	16.4722222222222	0.571428571428571	9.75409090909089	0.285714285714286	11.9183035714286	0.371428571428571	9	0	0	0	0	8	0	0	0	0	7	0	0	0	0	0	0	0.00105546	8	21
TS17	9	21	45119	29120	7.1	Total_cases	0	1.49779077603349	16.4722222222222	0.571428571428571	9.75409090909089	0.285714285714286	11.9183035714286	0.371428571428571	9	0	0	0	0	8	0	0	0	0	7	0	0	0	0	0.163224844	0.203724743	0.512107643	9	21
TS18	10	21	24877	22880	9.5	Total_cases	2	0.825828168518476	16.4722222222222	0.571428571428571	9.75409090909089	0.285714285714286	11.9183035714286	0.371428571428571	9	0	0	0	0	8	0	0	0	0	7	0	0	0	0	0.421719157	0.421719157	0.663742085	10	21
TS19	11	21	37115	27560	8.7	Total_cases	2	1.23208636389288	16.4722222222222	0.571428571428571	9.75409090909089	0.285714285714286	11.9183035714286	0.371428571428571	9	0	0	0	0	8	0	0	0	0	7	0	0	0	0	0.379701782	0.489147141	0.734138647	11	21
TS2	12	21	773	21320	17.4	Total_cases	0	0.0256608583938892	16.4722222222222	0.571428571428571	9.75409090909089	0.285714285714286	11.9183035714286	0.371428571428571	9	0	0	0	0	8	0	0	0	0	7	0	0	0	0	1	1	1	12	21
TS20	13	21	20737	32760	9.4	Total_cases	0	0.688394851894024	16.4722222222222	0.571428571428571	9.75409090909089	0.285714285714286	11.9183035714286	0.371428571428571	9	0	0	0	0	8	0	0	0	0	7	0	0	0	0	0.22915356	0.379422156	0.542612399	13	21
TS21	14	21	12670	45760	5.5	Total_cases	0	0.420599063196088	16.4722222222222	0.571428571428571	9.75409090909089	0.285714285714286	11.9183035714286	0.371428571428571	9	0	0	0	0	8	0	0	0	0	7	0	0	0	0	0.003928801	0.00408916	0.307168056	14	21
TS22	15	21	8506	45760	4.2	Total_cases	1	0.282369031692654	16.4722222222222	0.571428571428571	9.75409090909089	0.285714285714286	11.9183035714286	0.371428571428571	9	0	0	0	0	8	0	0	0	0	7	0	0	0	0	0	0	0.042022628	15	21
TS23	16	21	30225	31720	7.5	Total_cases	0	1.00336280071837	16.4722222222222	0.571428571428571	9.75409090909089	0.285714285714286	11.9183035714286	0.371428571428571	9	0	0	0	0	8	0	0	0	0	7	0	0	0	0	0.119771172	0.311398433	0.675440627	16	21
TS24	17	21	21840	21320	11.7	Total_cases	0	0.72501053987392	16.4722222222222	0.571428571428571	9.75409090909089	0.285714285714286	11.9183035714286	0.371428571428571	9	0	0	0	0	8	0	0	0	0	7	0	0	0	0	0.629774286	0.847904083	0.945092874	17	21
TS25	18	21	38827	26520	8.9	Total_cases	0	1.28891869192695	16.4722222222222	0.571428571428571	9.75409090909089	0.285714285714286	11.9183035714286	0.371428571428571	9	0	0	0	0	8	0	0	0	0	7	0	0	0	0	0.392246737	0.513543609	0.763414129	18	21
TS26	19	21	25450	37960	8.4	Total_cases	1	0.844849736254179	16.4722222222222	0.571428571428571	9.75409090909089	0.285714285714286	11.9183035714286	0.371428571428571	9	0	0	0	0	8	0	0	0	0	7	0	0	0	0	0.203658971	0.397497327	0.618342375	19	21
TS27	20	21	12327	24960	5.7	Total_cases	0	0.409212679717299	16.4722222222222	0.571428571428571	9.75409090909089	0.285714285714286	11.9183035714286	0.371428571428571	9	0	0	0	0	8	0	0	0	0	7	0	0	0	0	0.207004019	0.321659969	0.607397687	20	21
TS28	21	21	5277	32760	6.1	Total_cases	0	0.17517768401624	16.4722222222222	0.571428571428571	9.75409090909089	0.285714285714286	11.9183035714286	0.371428571428571	9	0	0	0	0	8	0	0	0	0	7	0	0	0	0	0.001316284	0.662091012	0.666603986	21	21
TS29	22	21	6266	26000	7.6	Total_cases	0	0.20800897632097	16.4722222222222	0.571428571428571	9.75409090909089	0.285714285714286	11.9183035714286	0.371428571428571	9	0	0	0	0	8	0	0	0	0	7	0	0	0	0	0.002222222	0.471111111	1	22	21
TS3	23	21	29653	23920	15.7	Total_cases	0	0.984374429435959	16.4722222222222	0.571428571428571	9.75409090909089	0.285714285714286	11.9183035714286	0.371428571428571	9	0	0	0	0	8	0	0	0	0	7	0	0	0	0	0.949201791	0.999829077	0.999829077	23	21
TS4	24	21	17229	21320	14	Total_cases	2	0.57194169374944	16.4722222222222	0.571428571428571	9.75409090909089	0.285714285714286	11.9183035714286	0.371428571428571	9	0	0	0	0	8	0	0	0	0	7	0	0	0	0	0.78881292	0.869209006	0.986148768	24	21
TS5	25	21	39717	28080	8.1	Total_cases	3	1.31846353535588	16.4722222222222	0.571428571428571	9.75409090909089	0.285714285714286	11.9183035714286	0.371428571428571	9	0	0	0	0	8	0	0	0	0	7	0	0	0	0	0.132657984	0.247949831	0.528575418	25	21
TS6	26	21	30350	28600	10.4	Total_cases	1	1.00751235737974	16.4722222222222	0.571428571428571	9.75409090909089	0.285714285714286	11.9183035714286	0.371428571428571	9	0	0	0	0	8	0	0	0	0	7	0	0	0	0	0.41023182	0.570719931	0.83904891	26	21
TS7	27	21	21787	40560	4.9	Total_cases	1	0.723251127849501	16.4722222222222	0.571428571428571	9.75409090909089	0.285714285714286	11.9183035714286	0.371428571428571	9	0	0	0	0	8	0	0	0	0	7	0	0	0	0	0.141399946	0.145570768	0.169326322	27	21
TS8	28	21	21011	44720	6.7	Total_cases	2	0.697490680095739	16.4722222222222	0.571428571428571	9.75409090909089	0.285714285714286	11.9183035714286	0.371428571428571	9	0	0	0	0	8	0	0	0	0	7	0	0	0	0	0.204410797	0.348866736	0.708878021	28	21
TS9	29	21	12737	40560	3.5	Total_cases	1	0.42282322556658	16.4722222222222	0.571428571428571	9.75409090909089	0.285714285714286	11.9183035714286	0.371428571428571	9	0	0	0	0	8	0	0	0	0	7	0	0	0	0	0	0	0.256624065	29	21
TS1	1	22	17202	21320	14.7	Total_cases	0	0.199865886328705	17.6081818181818	0	16.4722222222222	0.571428571428571	9.75409090909089	0.285714285714286	10	0	0	0	0	9	0	0	0	0	8	0	0	0	0	0.996704719	0.996704719	1	1	22
TS10	2	22	37073	25480	8.1	Total_cases	0	0.430742239499132	17.6081818181818	0	16.4722222222222	0.571428571428571	9.75409090909089	0.285714285714286	10	0	0	0	0	9	0	0	0	0	8	0	0	0	0	0.303342391	0.344402174	0.705298913	2	22
TS11	3	22	11945	33280	4.2	Total_cases	0	0.138786072096057	17.6081818181818	0	16.4722222222222	0.571428571428571	9.75409090909089	0.285714285714286	10	0	0	0	0	9	0	0	0	0	8	0	0	0	0	0	0	0.387159533	3	22
TS12	4	22	22514	31720	7.1	Total_cases	0	0.261584732287202	17.6081818181818	0	16.4722222222222	0.571428571428571	9.75409090909089	0.285714285714286	10	0	0	0	0	9	0	0	0	0	8	0	0	0	0	0.069538927	0.329687431	0.723267085	4	22
TS13	5	22	10369	24960	8.2	Total_cases	0	0.12047490846078	17.6081818181818	0	16.4722222222222	0.571428571428571	9.75409090909089	0.285714285714286	10	0	0	0	0	9	0	0	0	0	8	0	0	0	0	0.160100251	0.632781955	0.997092732	5	22
TS14	6	22	17627	26520	5.4	Total_cases	2	0.204803858755731	17.6081818181818	0	16.4722222222222	0.571428571428571	9.75409090909089	0.285714285714286	10	0	0	0	0	9	0	0	0	0	8	0	0	0	0	0.077273763	0.077273763	0.357362662	6	22
TS15	7	22	12802	43160	4.2	Total_cases	0	0.148743348260672	17.6081818181818	0	16.4722222222222	0.571428571428571	9.75409090909089	0.285714285714286	10	0	0	0	0	9	0	0	0	0	8	0	0	0	0	0	0	0.117601427	7	22
TS16	8	22	10449	40040	4.8	Total_cases	0	0.121404409152926	17.6081818181818	0	16.4722222222222	0.571428571428571	9.75409090909089	0.285714285714286	10	0	0	0	0	9	0	0	0	0	8	0	0	0	0	0	0	0.00105546	8	22
TS17	9	22	45119	29120	7.1	Total_cases	0	0.524226771611721	17.6081818181818	0	16.4722222222222	0.571428571428571	9.75409090909089	0.285714285714286	10	0	0	0	0	9	0	0	0	0	8	0	0	0	0	0.163224844	0.203724743	0.512107643	9	22
TS18	10	22	24877	22880	9.5	Total_cases	1	0.289039858981466	17.6081818181818	0	16.4722222222222	0.571428571428571	9.75409090909089	0.285714285714286	10	0	0	0	0	9	0	0	0	0	8	0	0	0	0	0.421719157	0.421719157	0.663742085	10	22
TS19	11	22	37115	27560	8.7	Total_cases	0	0.431230227362509	17.6081818181818	0	16.4722222222222	0.571428571428571	9.75409090909089	0.285714285714286	10	0	0	0	0	9	0	0	0	0	8	0	0	0	0	0.379701782	0.489147141	0.734138647	11	22
TS2	12	22	773	21320	17.4	Total_cases	0	0.00898130043786122	17.6081818181818	0	16.4722222222222	0.571428571428571	9.75409090909089	0.285714285714286	10	0	0	0	0	9	0	0	0	0	8	0	0	0	0	1	1	1	12	22
TS20	13	22	20737	32760	9.4	Total_cases	0	0.240938198162908	17.6081818181818	0	16.4722222222222	0.571428571428571	9.75409090909089	0.285714285714286	10	0	0	0	0	9	0	0	0	0	8	0	0	0	0	0.22915356	0.379422156	0.542612399	13	22
TS21	14	22	12670	45760	5.5	Total_cases	0	0.147209672118631	17.6081818181818	0	16.4722222222222	0.571428571428571	9.75409090909089	0.285714285714286	10	0	0	0	0	9	0	0	0	0	8	0	0	0	0	0.003928801	0.00408916	0.307168056	14	22
TS22	15	22	8506	45760	4.2	Total_cases	0	0.0988291610924289	17.6081818181818	0	16.4722222222222	0.571428571428571	9.75409090909089	0.285714285714286	10	0	0	0	0	9	0	0	0	0	8	0	0	0	0	0	0	0.042022628	15	22
TS23	16	22	30225	31720	7.5	Total_cases	0	0.35117698025143	17.6081818181818	0	16.4722222222222	0.571428571428571	9.75409090909089	0.285714285714286	10	0	0	0	0	9	0	0	0	0	8	0	0	0	0	0.119771172	0.311398433	0.675440627	16	22
TS24	17	22	21840	21320	11.7	Total_cases	0	0.253753688955872	17.6081818181818	0	16.4722222222222	0.571428571428571	9.75409090909089	0.285714285714286	10	0	0	0	0	9	0	0	0	0	8	0	0	0	0	0.629774286	0.847904083	0.945092874	17	22
TS25	18	22	38827	26520	8.9	Total_cases	0	0.451121542174434	17.6081818181818	0	16.4722222222222	0.571428571428571	9.75409090909089	0.285714285714286	10	0	0	0	0	9	0	0	0	0	8	0	0	0	0	0.392246737	0.513543609	0.763414129	18	22
TS26	19	22	25450	37960	8.4	Total_cases	0	0.295697407688963	17.6081818181818	0	16.4722222222222	0.571428571428571	9.75409090909089	0.285714285714286	10	0	0	0	0	9	0	0	0	0	8	0	0	0	0	0.203658971	0.397497327	0.618342375	19	22
TS27	20	22	12327	24960	5.7	Total_cases	0	0.143224437901055	17.6081818181818	0	16.4722222222222	0.571428571428571	9.75409090909089	0.285714285714286	10	0	0	0	0	9	0	0	0	0	8	0	0	0	0	0.207004019	0.321659969	0.607397687	20	22
TS28	21	22	5277	32760	6.1	Total_cases	0	0.0613121894056839	17.6081818181818	0	16.4722222222222	0.571428571428571	9.75409090909089	0.285714285714286	10	0	0	0	0	9	0	0	0	0	8	0	0	0	0	0.001316284	0.662091012	0.666603986	21	22
TS29	22	22	6266	26000	7.6	Total_cases	0	0.0728031417123395	17.6081818181818	0	16.4722222222222	0.571428571428571	9.75409090909089	0.285714285714286	10	0	0	0	0	9	0	0	0	0	8	0	0	0	0	0.002222222	0.471111111	1	22	22
TS3	23	22	29653	23920	15.7	Total_cases	1	0.344531050302586	17.6081818181818	0	16.4722222222222	0.571428571428571	9.75409090909089	0.285714285714286	10	0	0	0	0	9	0	0	0	0	8	0	0	0	0	0.949201791	0.999829077	0.999829077	23	22
TS4	24	22	17229	21320	14	Total_cases	2	0.200179592812304	17.6081818181818	0	16.4722222222222	0.571428571428571	9.75409090909089	0.285714285714286	10	0	0	0	0	9	0	0	0	0	8	0	0	0	0	0.78881292	0.869209006	0.986148768	24	22
TS5	25	22	39717	28080	8.1	Total_cases	0	0.461462237374559	17.6081818181818	0	16.4722222222222	0.571428571428571	9.75409090909089	0.285714285714286	10	0	0	0	0	9	0	0	0	0	8	0	0	0	0	0.132657984	0.247949831	0.528575418	25	22
TS6	26	22	30350	28600	10.4	Total_cases	0	0.352629325082908	17.6081818181818	0	16.4722222222222	0.571428571428571	9.75409090909089	0.285714285714286	10	0	0	0	0	9	0	0	0	0	8	0	0	0	0	0.41023182	0.570719931	0.83904891	26	22
TS7	27	22	21787	40560	4.9	Total_cases	0	0.253137894747325	17.6081818181818	0	16.4722222222222	0.571428571428571	9.75409090909089	0.285714285714286	10	0	0	0	0	9	0	0	0	0	8	0	0	0	0	0.141399946	0.145570768	0.169326322	27	22
TS8	28	22	21011	44720	6.7	Total_cases	1	0.244121738033509	17.6081818181818	0	16.4722222222222	0.571428571428571	9.75409090909089	0.285714285714286	10	0	0	0	0	9	0	0	0	0	8	0	0	0	0	0.204410797	0.348866736	0.708878021	28	22
TS9	29	22	12737	40560	3.5	Total_cases	0	0.147988128948303	17.6081818181818	0	16.4722222222222	0.571428571428571	9.75409090909089	0.285714285714286	10	0	0	0	0	9	0	0	0	0	8	0	0	0	0	0	0	0.256624065	29	22
TS1	1	23	17202	21320	14.7	Total_cases	0	0.256970425279763	13.2464063714064	2.48571428571429	17.6081818181818	0	16.4722222222222	0.571428571428571	11	0	0	0	0	10	0	0	0	0	9	0	0	0	0	0.996704719	0.996704719	1	1	23
TS10	2	23	37073	25480	8.1	Total_cases	0	0.553811450784598	13.2464063714064	2.48571428571429	17.6081818181818	0	16.4722222222222	0.571428571428571	11	0	0	0	0	10	0	0	0	0	9	0	0	0	0	0.303342391	0.344402174	0.705298913	2	23
TS11	3	23	11945	33280	4.2	Total_cases	0	0.178439235552074	13.2464063714064	2.48571428571429	17.6081818181818	0	16.4722222222222	0.571428571428571	11	0	0	0	0	10	0	0	0	0	9	0	0	0	0	0	0	0.387159533	3	23
TS12	4	23	22514	31720	7.1	Total_cases	1	0.336323227226403	13.2464063714064	2.48571428571429	17.6081818181818	0	16.4722222222222	0.571428571428571	11	0	0	0	0	10	0	0	0	0	9	0	0	0	0	0.069538927	0.329687431	0.723267085	4	23
TS13	5	23	10369	24960	8.2	Total_cases	0	0.154896310878146	13.2464063714064	2.48571428571429	17.6081818181818	0	16.4722222222222	0.571428571428571	11	0	0	0	0	10	0	0	0	0	9	0	0	0	0	0.160100251	0.632781955	0.997092732	5	23
TS14	6	23	17627	26520	5.4	Total_cases	0	0.263319246971654	13.2464063714064	2.48571428571429	17.6081818181818	0	16.4722222222222	0.571428571428571	11	0	0	0	0	10	0	0	0	0	9	0	0	0	0	0.077273763	0.077273763	0.357362662	6	23
TS15	7	23	12802	43160	4.2	Total_cases	1	0.191241447763721	13.2464063714064	2.48571428571429	17.6081818181818	0	16.4722222222222	0.571428571428571	11	0	0	0	0	10	0	0	0	0	9	0	0	0	0	0	0	0.117601427	7	23
TS16	8	23	10449	40040	4.8	Total_cases	0	0.156091383196619	13.2464063714064	2.48571428571429	17.6081818181818	0	16.4722222222222	0.571428571428571	11	0	0	0	0	10	0	0	0	0	9	0	0	0	0	0	0	0.00105546	8	23
TS17	9	23	45119	29120	7.1	Total_cases	1	0.67400584921507	13.2464063714064	2.48571428571429	17.6081818181818	0	16.4722222222222	0.571428571428571	11	0	0	0	0	10	0	0	0	0	9	0	0	0	0	0.163224844	0.203724743	0.512107643	9	23
TS18	10	23	24877	22880	9.5	Total_cases	1	0.371622675833314	13.2464063714064	2.48571428571429	17.6081818181818	0	16.4722222222222	0.571428571428571	11	0	0	0	0	10	0	0	0	0	9	0	0	0	0	0.421719157	0.421719157	0.663742085	10	23
TS19	11	23	37115	27560	8.7	Total_cases	1	0.554438863751797	13.2464063714064	2.48571428571429	17.6081818181818	0	16.4722222222222	0.571428571428571	11	0	0	0	0	10	0	0	0	0	9	0	0	0	0	0.379701782	0.489147141	0.734138647	11	23
TS2	12	23	773	21320	17.4	Total_cases	0	0.0115473862772501	13.2464063714064	2.48571428571429	17.6081818181818	0	16.4722222222222	0.571428571428571	11	0	0	0	0	10	0	0	0	0	9	0	0	0	0	1	1	1	12	23
TS20	13	23	20737	32760	9.4	Total_cases	0	0.309777683352311	13.2464063714064	2.48571428571429	17.6081818181818	0	16.4722222222222	0.571428571428571	11	0	0	0	0	10	0	0	0	0	9	0	0	0	0	0.22915356	0.379422156	0.542612399	13	23
TS21	14	23	12670	45760	5.5	Total_cases	0	0.18926957843824	13.2464063714064	2.48571428571429	17.6081818181818	0	16.4722222222222	0.571428571428571	11	0	0	0	0	10	0	0	0	0	9	0	0	0	0	0.003928801	0.00408916	0.307168056	14	23
TS22	15	23	8506	45760	4.2	Total_cases	0	0.127066064261694	13.2464063714064	2.48571428571429	17.6081818181818	0	16.4722222222222	0.571428571428571	11	0	0	0	0	10	0	0	0	0	9	0	0	0	0	0	0	0.042022628	15	23
TS23	16	23	30225	31720	7.5	Total_cases	2	0.451513260323267	13.2464063714064	2.48571428571429	17.6081818181818	0	16.4722222222222	0.571428571428571	11	0	0	0	0	10	0	0	0	0	9	0	0	0	0	0.119771172	0.311398433	0.675440627	16	23
TS24	17	23	21840	21320	11.7	Total_cases	0	0.326254742943264	13.2464063714064	2.48571428571429	17.6081818181818	0	16.4722222222222	0.571428571428571	11	0	0	0	0	10	0	0	0	0	9	0	0	0	0	0.629774286	0.847904083	0.945092874	17	23
TS25	18	23	38827	26520	8.9	Total_cases	0	0.58001341136713	13.2464063714064	2.48571428571429	17.6081818181818	0	16.4722222222222	0.571428571428571	11	0	0	0	0	10	0	0	0	0	9	0	0	0	0	0.392246737	0.513543609	0.763414129	18	23
TS26	19	23	25450	37960	8.4	Total_cases	0	0.38018238131438	13.2464063714064	2.48571428571429	17.6081818181818	0	16.4722222222222	0.571428571428571	11	0	0	0	0	10	0	0	0	0	9	0	0	0	0	0.203658971	0.397497327	0.618342375	19	23
TS27	20	23	12327	24960	5.7	Total_cases	0	0.184145705872785	13.2464063714064	2.48571428571429	17.6081818181818	0	16.4722222222222	0.571428571428571	11	0	0	0	0	10	0	0	0	0	9	0	0	0	0	0.207004019	0.321659969	0.607397687	20	23
TS28	21	23	5277	32760	6.1	Total_cases	0	0.0788299578073079	13.2464063714064	2.48571428571429	17.6081818181818	0	16.4722222222222	0.571428571428571	11	0	0	0	0	10	0	0	0	0	9	0	0	0	0	0.001316284	0.662091012	0.666603986	21	23
TS29	22	23	6266	26000	7.6	Total_cases	0	0.0936040393444364	13.2464063714064	2.48571428571429	17.6081818181818	0	16.4722222222222	0.571428571428571	11	0	0	0	0	10	0	0	0	0	9	0	0	0	0	0.002222222	0.471111111	1	22	23
TS3	23	23	29653	23920	15.7	Total_cases	1	0.442968493246182	13.2464063714064	2.48571428571429	17.6081818181818	0	16.4722222222222	0.571428571428571	11	0	0	0	0	10	0	0	0	0	9	0	0	0	0	0.949201791	0.999829077	0.999829077	23	23
TS4	24	23	17229	21320	14	Total_cases	0	0.257373762187248	13.2464063714064	2.48571428571429	17.6081818181818	0	16.4722222222222	0.571428571428571	11	0	0	0	0	10	0	0	0	0	9	0	0	0	0	0.78881292	0.869209006	0.986148768	24	23
TS5	25	23	39717	28080	8.1	Total_cases	0	0.593308590910147	13.2464063714064	2.48571428571429	17.6081818181818	0	16.4722222222222	0.571428571428571	11	0	0	0	0	10	0	0	0	0	9	0	0	0	0	0.132657984	0.247949831	0.528575418	25	23
TS6	26	23	30350	28600	10.4	Total_cases	0	0.453380560820882	13.2464063714064	2.48571428571429	17.6081818181818	0	16.4722222222222	0.571428571428571	11	0	0	0	0	10	0	0	0	0	9	0	0	0	0	0.41023182	0.570719931	0.83904891	26	23
TS7	27	23	21787	40560	4.9	Total_cases	0	0.325463007532275	13.2464063714064	2.48571428571429	17.6081818181818	0	16.4722222222222	0.571428571428571	11	0	0	0	0	10	0	0	0	0	9	0	0	0	0	0.141399946	0.145570768	0.169326322	27	23
TS8	28	23	21011	44720	6.7	Total_cases	1	0.313870806043082	13.2464063714064	2.48571428571429	17.6081818181818	0	16.4722222222222	0.571428571428571	11	0	0	0	0	10	0	0	0	0	9	0	0	0	0	0.204410797	0.348866736	0.708878021	28	23
TS9	29	23	12737	40560	3.5	Total_cases	0	0.190270451504961	13.2464063714064	2.48571428571429	17.6081818181818	0	16.4722222222222	0.571428571428571	11	0	0	0	0	10	0	0	0	0	9	0	0	0	0	0	0	0.256624065	29	23
TS1	1	24	17202	21320	14.7	Total_cases	0	0.74235900636376	11.9045963840081	7.77142857142857	13.2464063714064	2.48571428571429	17.6081818181818	0	0	0	0	0	0	11	0	0	0	0	10	0	0	0	0	0.996704719	0.996704719	1	1	24
TS10	2	24	37073	25480	8.1	Total_cases	1	1.59989974671106	11.9045963840081	7.77142857142857	13.2464063714064	2.48571428571429	17.6081818181818	0	0	0	0	0	0	11	0	0	0	0	10	0	0	0	0	0.303342391	0.344402174	0.705298913	2	24
TS11	3	24	11945	33280	4.2	Total_cases	0	0.515491124928213	11.9045963840081	7.77142857142857	13.2464063714064	2.48571428571429	17.6081818181818	0	0	0	0	0	0	11	0	0	0	0	10	0	0	0	0	0	0	0.387159533	3	24
TS12	4	24	22514	31720	7.1	Total_cases	1	0.971600434209609	11.9045963840081	7.77142857142857	13.2464063714064	2.48571428571429	17.6081818181818	0	0	0	0	0	0	11	0	0	0	0	10	0	0	0	0	0.069538927	0.329687431	0.723267085	4	24
TS13	5	24	10369	24960	8.2	Total_cases	0	0.447478231425754	11.9045963840081	7.77142857142857	13.2464063714064	2.48571428571429	17.6081818181818	0	0	0	0	0	0	11	0	0	0	0	10	0	0	0	0	0.160100251	0.632781955	0.997092732	5	24
TS14	6	24	17627	26520	5.4	Total_cases	0	0.760700046806999	11.9045963840081	7.77142857142857	13.2464063714064	2.48571428571429	17.6081818181818	0	0	0	0	0	0	11	0	0	0	0	10	0	0	0	0	0.077273763	0.077273763	0.357362662	6	24
TS15	7	24	12802	43160	4.2	Total_cases	1	0.552475293539638	11.9045963840081	7.77142857142857	13.2464063714064	2.48571428571429	17.6081818181818	0	0	0	0	0	0	11	0	0	0	0	10	0	0	0	0	0	0	0.117601427	7	24
TS16	8	24	10449	40040	4.8	Total_cases	0	0.450930662568011	11.9045963840081	7.77142857142857	13.2464063714064	2.48571428571429	17.6081818181818	0	0	0	0	0	0	11	0	0	0	0	10	0	0	0	0	0	0	0.00105546	8	24
TS17	9	24	45119	29120	7.1	Total_cases	1	1.94712800884354	11.9045963840081	7.77142857142857	13.2464063714064	2.48571428571429	17.6081818181818	0	0	0	0	0	0	11	0	0	0	0	10	0	0	0	0	0.163224844	0.203724743	0.512107643	9	24
TS18	10	24	24877	22880	9.5	Total_cases	1	1.07357661907402	11.9045963840081	7.77142857142857	13.2464063714064	2.48571428571429	17.6081818181818	0	0	0	0	0	0	11	0	0	0	0	10	0	0	0	0	0.421719157	0.421719157	0.663742085	10	24
TS19	11	24	37115	27560	8.7	Total_cases	1	1.60171227306075	11.9045963840081	7.77142857142857	13.2464063714064	2.48571428571429	17.6081818181818	0	0	0	0	0	0	11	0	0	0	0	10	0	0	0	0	0.379701782	0.489147141	0.734138647	11	24
TS2	12	24	773	21320	17.4	Total_cases	0	0.033359115912056	11.9045963840081	7.77142857142857	13.2464063714064	2.48571428571429	17.6081818181818	0	0	0	0	0	0	11	0	0	0	0	10	0	0	0	0	1	1	1	12	24
TS20	13	24	20737	32760	9.4	Total_cases	2	0.894913307462231	11.9045963840081	7.77142857142857	13.2464063714064	2.48571428571429	17.6081818181818	0	0	0	0	0	0	11	0	0	0	0	10	0	0	0	0	0.22915356	0.379422156	0.542612399	13	24
TS21	14	24	12670	45760	5.5	Total_cases	0	0.546778782154915	11.9045963840081	7.77142857142857	13.2464063714064	2.48571428571429	17.6081818181818	0	0	0	0	0	0	11	0	0	0	0	10	0	0	0	0	0.003928801	0.00408916	0.307168056	14	24
TS22	15	24	8506	45760	4.2	Total_cases	0	0.36707974120045	11.9045963840081	7.77142857142857	13.2464063714064	2.48571428571429	17.6081818181818	0	0	0	0	0	0	11	0	0	0	0	10	0	0	0	0	0	0	0.042022628	15	24
TS23	16	24	30225	31720	7.5	Total_cases	0	1.30437164093388	11.9045963840081	7.77142857142857	13.2464063714064	2.48571428571429	17.6081818181818	0	0	0	0	0	0	11	0	0	0	0	10	0	0	0	0	0.119771172	0.311398433	0.675440627	16	24
TS24	17	24	21840	21320	11.7	Total_cases	0	0.942513701836096	11.9045963840081	7.77142857142857	13.2464063714064	2.48571428571429	17.6081818181818	0	0	0	0	0	0	11	0	0	0	0	10	0	0	0	0	0.629774286	0.847904083	0.945092874	17	24
TS25	18	24	38827	26520	8.9	Total_cases	1	1.67559429950504	11.9045963840081	7.77142857142857	13.2464063714064	2.48571428571429	17.6081818181818	0	0	0	0	0	0	11	0	0	0	0	10	0	0	0	0	0.392246737	0.513543609	0.763414129	18	24
TS26	19	24	25450	37960	8.4	Total_cases	2	1.09830465713043	11.9045963840081	7.77142857142857	13.2464063714064	2.48571428571429	17.6081818181818	0	0	0	0	0	0	11	0	0	0	0	10	0	0	0	0	0.203658971	0.397497327	0.618342375	19	24
TS27	20	24	12327	24960	5.7	Total_cases	0	0.531976483632489	11.9045963840081	7.77142857142857	13.2464063714064	2.48571428571429	17.6081818181818	0	0	0	0	0	0	11	0	0	0	0	10	0	0	0	0	0.207004019	0.321659969	0.607397687	20	24
TS28	21	24	5277	32760	6.1	Total_cases	0	0.227730989221112	11.9045963840081	7.77142857142857	13.2464063714064	2.48571428571429	17.6081818181818	0	0	0	0	0	0	11	0	0	0	0	10	0	0	0	0	0.001316284	0.662091012	0.666603986	21	24
TS29	22	24	6266	26000	7.6	Total_cases	0	0.270411669217261	11.9045963840081	7.77142857142857	13.2464063714064	2.48571428571429	17.6081818181818	0	0	0	0	0	0	11	0	0	0	0	10	0	0	0	0	0.002222222	0.471111111	1	22	24
TS3	23	24	29653	23920	15.7	Total_cases	2	1.27968675826675	11.9045963840081	7.77142857142857	13.2464063714064	2.48571428571429	17.6081818181818	0	0	0	0	0	0	11	0	0	0	0	10	0	0	0	0	0.949201791	0.999829077	0.999829077	23	24
TS4	24	24	17229	21320	14	Total_cases	2	0.743524201874272	11.9045963840081	7.77142857142857	13.2464063714064	2.48571428571429	17.6081818181818	0	0	0	0	0	0	11	0	0	0	0	10	0	0	0	0	0.78881292	0.869209006	0.986148768	24	24
TS5	25	24	39717	28080	8.1	Total_cases	6	1.71400259596265	11.9045963840081	7.77142857142857	13.2464063714064	2.48571428571429	17.6081818181818	0	0	0	0	0	0	11	0	0	0	0	10	0	0	0	0	0.132657984	0.247949831	0.528575418	25	24
TS6	26	24	30350	28600	10.4	Total_cases	0	1.30976606459366	11.9045963840081	7.77142857142857	13.2464063714064	2.48571428571429	17.6081818181818	0	0	0	0	0	0	11	0	0	0	0	10	0	0	0	0	0.41023182	0.570719931	0.83904891	26	24
TS7	27	24	21787	40560	4.9	Total_cases	0	0.940226466204351	11.9045963840081	7.77142857142857	13.2464063714064	2.48571428571429	17.6081818181818	0	0	0	0	0	0	11	0	0	0	0	10	0	0	0	0	0.141399946	0.145570768	0.169326322	27	24
TS8	28	24	21011	44720	6.7	Total_cases	4	0.90673788412446	11.9045963840081	7.77142857142857	13.2464063714064	2.48571428571429	17.6081818181818	0	0	0	0	0	0	11	0	0	0	0	10	0	0	0	0	0.204410797	0.348866736	0.708878021	28	24
TS9	29	24	12737	40560	3.5	Total_cases	1	0.549670193236555	11.9045963840081	7.77142857142857	13.2464063714064	2.48571428571429	17.6081818181818	0	0	0	0	0	0	11	0	0	0	0	10	0	0	0	0	0	0	0.256624065	29	24
TS1	1	25	17202	21320	14.7	Total_cases	1	0.428284042132939	15.5619380619381	0.314285714285714	11.9045963840081	7.77142857142857	13.2464063714064	2.48571428571429	0	0	0	0	0	0	0	0	0	0	11	0	0	0	0	0.996704719	0.996704719	1	1	25
TS10	2	25	37073	25480	8.1	Total_cases	1	0.923019084640997	15.5619380619381	0.314285714285714	11.9045963840081	7.77142857142857	13.2464063714064	2.48571428571429	0	0	0	0	0	0	0	0	0	0	11	0	0	0	0	0.303342391	0.344402174	0.705298913	2	25
TS11	3	25	11945	33280	4.2	Total_cases	0	0.297398725920123	15.5619380619381	0.314285714285714	11.9045963840081	7.77142857142857	13.2464063714064	2.48571428571429	0	0	0	0	0	0	0	0	0	0	11	0	0	0	0	0	0	0.387159533	3	25
TS12	4	25	22514	31720	7.1	Total_cases	0	0.560538712044005	15.5619380619381	0.314285714285714	11.9045963840081	7.77142857142857	13.2464063714064	2.48571428571429	0	0	0	0	0	0	0	0	0	0	11	0	0	0	0	0.069538927	0.329687431	0.723267085	4	25
TS13	5	25	10369	24960	8.2	Total_cases	1	0.258160518130243	15.5619380619381	0.314285714285714	11.9045963840081	7.77142857142857	13.2464063714064	2.48571428571429	0	0	0	0	0	0	0	0	0	0	11	0	0	0	0	0.160100251	0.632781955	0.997092732	5	25
TS14	6	25	17627	26520	5.4	Total_cases	0	0.438865411619423	15.5619380619381	0.314285714285714	11.9045963840081	7.77142857142857	13.2464063714064	2.48571428571429	0	0	0	0	0	0	0	0	0	0	11	0	0	0	0	0.077273763	0.077273763	0.357362662	6	25
TS15	7	25	12802	43160	4.2	Total_cases	0	0.318735746272868	15.5619380619381	0.314285714285714	11.9045963840081	7.77142857142857	13.2464063714064	2.48571428571429	0	0	0	0	0	0	0	0	0	0	11	0	0	0	0	0	0	0.117601427	7	25
TS16	8	25	10449	40040	4.8	Total_cases	1	0.260152305327699	15.5619380619381	0.314285714285714	11.9045963840081	7.77142857142857	13.2464063714064	2.48571428571429	0	0	0	0	0	0	0	0	0	0	11	0	0	0	0	0	0	0.00105546	8	25
TS17	9	25	45119	29120	7.1	Total_cases	1	1.12334308202512	15.5619380619381	0.314285714285714	11.9045963840081	7.77142857142857	13.2464063714064	2.48571428571429	0	0	0	0	0	0	0	0	0	0	11	0	0	0	0	0.163224844	0.203724743	0.512107643	9	25
TS18	10	25	24877	22880	9.5	Total_cases	1	0.619371126388857	15.5619380619381	0.314285714285714	11.9045963840081	7.77142857142857	13.2464063714064	2.48571428571429	0	0	0	0	0	0	0	0	0	0	11	0	0	0	0	0.421719157	0.421719157	0.663742085	10	25
TS19	11	25	37115	27560	8.7	Total_cases	0	0.924064772919661	15.5619380619381	0.314285714285714	11.9045963840081	7.77142857142857	13.2464063714064	2.48571428571429	0	0	0	0	0	0	0	0	0	0	11	0	0	0	0	0.379701782	0.489147141	0.734138647	11	25
TS2	12	25	773	21320	17.4	Total_cases	0	0.0192456437954169	15.5619380619381	0.314285714285714	11.9045963840081	7.77142857142857	13.2464063714064	2.48571428571429	0	0	0	0	0	0	0	0	0	0	11	0	0	0	0	1	1	1	12	25
TS20	13	25	20737	32760	9.4	Total_cases	0	0.516296138920518	15.5619380619381	0.314285714285714	11.9045963840081	7.77142857142857	13.2464063714064	2.48571428571429	0	0	0	0	0	0	0	0	0	0	11	0	0	0	0	0.22915356	0.379422156	0.542612399	13	25
TS21	14	25	12670	45760	5.5	Total_cases	1	0.315449297397066	15.5619380619381	0.314285714285714	11.9045963840081	7.77142857142857	13.2464063714064	2.48571428571429	0	0	0	0	0	0	0	0	0	0	11	0	0	0	0	0.003928801	0.00408916	0.307168056	14	25
TS22	15	25	8506	45760	4.2	Total_cases	0	0.21177677376949	15.5619380619381	0.314285714285714	11.9045963840081	7.77142857142857	13.2464063714064	2.48571428571429	0	0	0	0	0	0	0	0	0	0	11	0	0	0	0	0	0	0.042022628	15	25
TS23	16	25	30225	31720	7.5	Total_cases	2	0.752522100538778	15.5619380619381	0.314285714285714	11.9045963840081	7.77142857142857	13.2464063714064	2.48571428571429	0	0	0	0	0	0	0	0	0	0	11	0	0	0	0	0.119771172	0.311398433	0.675440627	16	25
TS24	17	25	21840	21320	11.7	Total_cases	0	0.54375790490544	15.5619380619381	0.314285714285714	11.9045963840081	7.77142857142857	13.2464063714064	2.48571428571429	0	0	0	0	0	0	0	0	0	0	11	0	0	0	0	0.629774286	0.847904083	0.945092874	17	25
TS25	18	25	38827	26520	8.9	Total_cases	0	0.966689018945216	15.5619380619381	0.314285714285714	11.9045963840081	7.77142857142857	13.2464063714064	2.48571428571429	0	0	0	0	0	0	0	0	0	0	11	0	0	0	0	0.392246737	0.513543609	0.763414129	18	25
TS26	19	25	25450	37960	8.4	Total_cases	0	0.633637302190634	15.5619380619381	0.314285714285714	11.9045963840081	7.77142857142857	13.2464063714064	2.48571428571429	0	0	0	0	0	0	0	0	0	0	11	0	0	0	0	0.203658971	0.397497327	0.618342375	19	25
TS27	20	25	12327	24960	5.7	Total_cases	0	0.306909509787974	15.5619380619381	0.314285714285714	11.9045963840081	7.77142857142857	13.2464063714064	2.48571428571429	0	0	0	0	0	0	0	0	0	0	11	0	0	0	0	0.207004019	0.321659969	0.607397687	20	25
TS28	21	25	5277	32760	6.1	Total_cases	0	0.13138326301218	15.5619380619381	0.314285714285714	11.9045963840081	7.77142857142857	13.2464063714064	2.48571428571429	0	0	0	0	0	0	0	0	0	0	11	0	0	0	0	0.001316284	0.662091012	0.666603986	21	25
TS29	22	25	6266	26000	7.6	Total_cases	0	0.156006732240727	15.5619380619381	0.314285714285714	11.9045963840081	7.77142857142857	13.2464063714064	2.48571428571429	0	0	0	0	0	0	0	0	0	0	11	0	0	0	0	0.002222222	0.471111111	1	22	25
TS3	23	25	29653	23920	15.7	Total_cases	0	0.738280822076969	15.5619380619381	0.314285714285714	11.9045963840081	7.77142857142857	13.2464063714064	2.48571428571429	0	0	0	0	0	0	0	0	0	0	11	0	0	0	0	0.949201791	0.999829077	0.999829077	23	25
TS4	24	25	17229	21320	14	Total_cases	0	0.42895627031208	15.5619380619381	0.314285714285714	11.9045963840081	7.77142857142857	13.2464063714064	2.48571428571429	0	0	0	0	0	0	0	0	0	0	11	0	0	0	0	0.78881292	0.869209006	0.986148768	24	25
TS5	25	25	39717	28080	8.1	Total_cases	3	0.988847651516912	15.5619380619381	0.314285714285714	11.9045963840081	7.77142857142857	13.2464063714064	2.48571428571429	0	0	0	0	0	0	0	0	0	0	11	0	0	0	0	0.132657984	0.247949831	0.528575418	25	25
TS6	26	25	30350	28600	10.4	Total_cases	0	0.755634268034803	15.5619380619381	0.314285714285714	11.9045963840081	7.77142857142857	13.2464063714064	2.48571428571429	0	0	0	0	0	0	0	0	0	0	11	0	0	0	0	0.41023182	0.570719931	0.83904891	26	25
TS7	27	25	21787	40560	4.9	Total_cases	1	0.542438345887125	15.5619380619381	0.314285714285714	11.9045963840081	7.77142857142857	13.2464063714064	2.48571428571429	0	0	0	0	0	0	0	0	0	0	11	0	0	0	0	0.141399946	0.145570768	0.169326322	27	25
TS8	28	25	21011	44720	6.7	Total_cases	2	0.523118010071804	15.5619380619381	0.314285714285714	11.9045963840081	7.77142857142857	13.2464063714064	2.48571428571429	0	0	0	0	0	0	0	0	0	0	11	0	0	0	0	0.204410797	0.348866736	0.708878021	28	25
TS9	29	25	12737	40560	3.5	Total_cases	0	0.317117419174935	15.5619380619381	0.314285714285714	11.9045963840081	7.77142857142857	13.2464063714064	2.48571428571429	0	0	0	0	0	0	0	0	0	0	11	0	0	0	0	0	0	0.256624065	29	25
TS1	1	26	17202	21320	14.7	Total_cases	1	0.37117950318188	19.6105805958747	0	15.5619380619381	0.314285714285714	11.9045963840081	7.77142857142857	0	0	0	0	0	0	0	0	0	0	0	0	0	0	0	0.996704719	0.996704719	1	1	26
TS10	2	26	37073	25480	8.1	Total_cases	0	0.799949873355531	19.6105805958747	0	15.5619380619381	0.314285714285714	11.9045963840081	7.77142857142857	0	0	0	0	0	0	0	0	0	0	0	0	0	0	0	0.303342391	0.344402174	0.705298913	2	26
TS11	3	26	11945	33280	4.2	Total_cases	0	0.257745562464106	19.6105805958747	0	15.5619380619381	0.314285714285714	11.9045963840081	7.77142857142857	0	0	0	0	0	0	0	0	0	0	0	0	0	0	0	0	0	0.387159533	3	26
TS12	4	26	22514	31720	7.1	Total_cases	0	0.485800217104805	19.6105805958747	0	15.5619380619381	0.314285714285714	11.9045963840081	7.77142857142857	0	0	0	0	0	0	0	0	0	0	0	0	0	0	0	0.069538927	0.329687431	0.723267085	4	26
TS13	5	26	10369	24960	8.2	Total_cases	0	0.223739115712877	19.6105805958747	0	15.5619380619381	0.314285714285714	11.9045963840081	7.77142857142857	0	0	0	0	0	0	0	0	0	0	0	0	0	0	0	0.160100251	0.632781955	0.997092732	5	26
TS14	6	26	17627	26520	5.4	Total_cases	2	0.3803500234035	19.6105805958747	0	15.5619380619381	0.314285714285714	11.9045963840081	7.77142857142857	0	0	0	0	0	0	0	0	0	0	0	0	0	0	0	0.077273763	0.077273763	0.357362662	6	26
TS15	7	26	12802	43160	4.2	Total_cases	0	0.276237646769819	19.6105805958747	0	15.5619380619381	0.314285714285714	11.9045963840081	7.77142857142857	0	0	0	0	0	0	0	0	0	0	0	0	0	0	0	0	0	0.117601427	7	26
TS16	8	26	10449	40040	4.8	Total_cases	0	0.225465331284006	19.6105805958747	0	15.5619380619381	0.314285714285714	11.9045963840081	7.77142857142857	0	0	0	0	0	0	0	0	0	0	0	0	0	0	0	0	0	0.00105546	8	26
TS17	9	26	45119	29120	7.1	Total_cases	1	0.973564004421768	19.6105805958747	0	15.5619380619381	0.314285714285714	11.9045963840081	7.77142857142857	0	0	0	0	0	0	0	0	0	0	0	0	0	0	0	0.163224844	0.203724743	0.512107643	9	26
TS18	10	26	24877	22880	9.5	Total_cases	1	0.536788309537009	19.6105805958747	0	15.5619380619381	0.314285714285714	11.9045963840081	7.77142857142857	0	0	0	0	0	0	0	0	0	0	0	0	0	0	0	0.421719157	0.421719157	0.663742085	10	26
TS19	11	26	37115	27560	8.7	Total_cases	0	0.800856136530373	19.6105805958747	0	15.5619380619381	0.314285714285714	11.9045963840081	7.77142857142857	0	0	0	0	0	0	0	0	0	0	0	0	0	0	0	0.379701782	0.489147141	0.734138647	11	26
TS2	12	26	773	21320	17.4	Total_cases	0	0.016679557956028	19.6105805958747	0	15.5619380619381	0.314285714285714	11.9045963840081	7.77142857142857	0	0	0	0	0	0	0	0	0	0	0	0	0	0	0	1	1	1	12	26
TS20	13	26	20737	32760	9.4	Total_cases	0	0.447456653731115	19.6105805958747	0	15.5619380619381	0.314285714285714	11.9045963840081	7.77142857142857	0	0	0	0	0	0	0	0	0	0	0	0	0	0	0	0.22915356	0.379422156	0.542612399	13	26
TS21	14	26	12670	45760	5.5	Total_cases	0	0.273389391077457	19.6105805958747	0	15.5619380619381	0.314285714285714	11.9045963840081	7.77142857142857	0	0	0	0	0	0	0	0	0	0	0	0	0	0	0	0.003928801	0.00408916	0.307168056	14	26
TS22	15	26	8506	45760	4.2	Total_cases	0	0.183539870600225	19.6105805958747	0	15.5619380619381	0.314285714285714	11.9045963840081	7.77142857142857	0	0	0	0	0	0	0	0	0	0	0	0	0	0	0	0	0	0.042022628	15	26
TS23	16	26	30225	31720	7.5	Total_cases	0	0.652185820466941	19.6105805958747	0	15.5619380619381	0.314285714285714	11.9045963840081	7.77142857142857	0	0	0	0	0	0	0	0	0	0	0	0	0	0	0	0.119771172	0.311398433	0.675440627	16	26
TS24	17	26	21840	21320	11.7	Total_cases	0	0.471256850918048	19.6105805958747	0	15.5619380619381	0.314285714285714	11.9045963840081	7.77142857142857	0	0	0	0	0	0	0	0	0	0	0	0	0	0	0	0.629774286	0.847904083	0.945092874	17	26
TS25	18	26	38827	26520	8.9	Total_cases	2	0.83779714975252	19.6105805958747	0	15.5619380619381	0.314285714285714	11.9045963840081	7.77142857142857	0	0	0	0	0	0	0	0	0	0	0	0	0	0	0	0.392246737	0.513543609	0.763414129	18	26
TS26	19	26	25450	37960	8.4	Total_cases	1	0.549152328565216	19.6105805958747	0	15.5619380619381	0.314285714285714	11.9045963840081	7.77142857142857	0	0	0	0	0	0	0	0	0	0	0	0	0	0	0	0.203658971	0.397497327	0.618342375	19	26
TS27	20	26	12327	24960	5.7	Total_cases	0	0.265988241816244	19.6105805958747	0	15.5619380619381	0.314285714285714	11.9045963840081	7.77142857142857	0	0	0	0	0	0	0	0	0	0	0	0	0	0	0	0.207004019	0.321659969	0.607397687	20	26
TS28	21	26	5277	32760	6.1	Total_cases	0	0.113865494610556	19.6105805958747	0	15.5619380619381	0.314285714285714	11.9045963840081	7.77142857142857	0	0	0	0	0	0	0	0	0	0	0	0	0	0	0	0.001316284	0.662091012	0.666603986	21	26
TS29	22	26	6266	26000	7.6	Total_cases	0	0.13520583460863	19.6105805958747	0	15.5619380619381	0.314285714285714	11.9045963840081	7.77142857142857	0	0	0	0	0	0	0	0	0	0	0	0	0	0	0	0.002222222	0.471111111	1	22	26
TS3	23	26	29653	23920	15.7	Total_cases	0	0.639843379133373	19.6105805958747	0	15.5619380619381	0.314285714285714	11.9045963840081	7.77142857142857	0	0	0	0	0	0	0	0	0	0	0	0	0	0	0	0.949201791	0.999829077	0.999829077	23	26
TS4	24	26	17229	21320	14	Total_cases	0	0.371762100937136	19.6105805958747	0	15.5619380619381	0.314285714285714	11.9045963840081	7.77142857142857	0	0	0	0	0	0	0	0	0	0	0	0	0	0	0	0.78881292	0.869209006	0.986148768	24	26
TS5	25	26	39717	28080	8.1	Total_cases	1	0.857001297981324	19.6105805958747	0	15.5619380619381	0.314285714285714	11.9045963840081	7.77142857142857	0	0	0	0	0	0	0	0	0	0	0	0	0	0	0	0.132657984	0.247949831	0.528575418	25	26
TS6	26	26	30350	28600	10.4	Total_cases	0	0.654883032296829	19.6105805958747	0	15.5619380619381	0.314285714285714	11.9045963840081	7.77142857142857	0	0	0	0	0	0	0	0	0	0	0	0	0	0	0	0.41023182	0.570719931	0.83904891	26	26
TS7	27	26	21787	40560	4.9	Total_cases	1	0.470113233102175	19.6105805958747	0	15.5619380619381	0.314285714285714	11.9045963840081	7.77142857142857	0	0	0	0	0	0	0	0	0	0	0	0	0	0	0	0.141399946	0.145570768	0.169326322	27	26
TS8	28	26	21011	44720	6.7	Total_cases	3	0.45336894206223	19.6105805958747	0	15.5619380619381	0.314285714285714	11.9045963840081	7.77142857142857	0	0	0	0	0	0	0	0	0	0	0	0	0	0	0	0.204410797	0.348866736	0.708878021	28	26
TS9	29	26	12737	40560	3.5	Total_cases	0	0.274835096618277	19.6105805958747	0	15.5619380619381	0.314285714285714	11.9045963840081	7.77142857142857	0	0	0	0	0	0	0	0	0	0	0	0	0	0	0	0	0	0.256624065	29	26
TS1	1	27	17202	21320	14.7	Total_cases	0	0.0571045389510585	14.6297268907563	1.11428571428571	19.6105805958747	0	15.5619380619381	0.314285714285714	0	0	0	0	0	0	0	0	0	0	0	0	0	0	0	0.996704719	0.996704719	1	1	27
TS10	2	27	37073	25480	8.1	Total_cases	0	0.123069211285466	14.6297268907563	1.11428571428571	19.6105805958747	0	15.5619380619381	0.314285714285714	0	0	0	0	0	0	0	0	0	0	0	0	0	0	0	0.303342391	0.344402174	0.705298913	2	27
TS11	3	27	11945	33280	4.2	Total_cases	0	0.0396531634560164	14.6297268907563	1.11428571428571	19.6105805958747	0	15.5619380619381	0.314285714285714	0	0	0	0	0	0	0	0	0	0	0	0	0	0	0	0	0	0.387159533	3	27
TS12	4	27	22514	31720	7.1	Total_cases	0	0.0747384949392007	14.6297268907563	1.11428571428571	19.6105805958747	0	15.5619380619381	0.314285714285714	0	0	0	0	0	0	0	0	0	0	0	0	0	0	0	0.069538927	0.329687431	0.723267085	4	27
TS13	5	27	10369	24960	8.2	Total_cases	0	0.0344214024173657	14.6297268907563	1.11428571428571	19.6105805958747	0	15.5619380619381	0.314285714285714	0	0	0	0	0	0	0	0	0	0	0	0	0	0	0	0.160100251	0.632781955	0.997092732	5	27
TS14	6	27	17627	26520	5.4	Total_cases	0	0.058515388215923	14.6297268907563	1.11428571428571	19.6105805958747	0	15.5619380619381	0.314285714285714	0	0	0	0	0	0	0	0	0	0	0	0	0	0	0	0.077273763	0.077273763	0.357362662	6	27
TS15	7	27	12802	43160	4.2	Total_cases	0	0.0424980995030491	14.6297268907563	1.11428571428571	19.6105805958747	0	15.5619380619381	0.314285714285714	0	0	0	0	0	0	0	0	0	0	0	0	0	0	0	0	0	0.117601427	7	27
TS16	8	27	10449	40040	4.8	Total_cases	1	0.0346869740436932	14.6297268907563	1.11428571428571	19.6105805958747	0	15.5619380619381	0.314285714285714	0	0	0	0	0	0	0	0	0	0	0	0	0	0	0	0	0	0.00105546	8	27
TS17	9	27	45119	29120	7.1	Total_cases	0	0.149779077603349	14.6297268907563	1.11428571428571	19.6105805958747	0	15.5619380619381	0.314285714285714	0	0	0	0	0	0	0	0	0	0	0	0	0	0	0	0.163224844	0.203724743	0.512107643	9	27
TS18	10	27	24877	22880	9.5	Total_cases	0	0.0825828168518476	14.6297268907563	1.11428571428571	19.6105805958747	0	15.5619380619381	0.314285714285714	0	0	0	0	0	0	0	0	0	0	0	0	0	0	0	0.421719157	0.421719157	0.663742085	10	27
TS19	11	27	37115	27560	8.7	Total_cases	1	0.123208636389288	14.6297268907563	1.11428571428571	19.6105805958747	0	15.5619380619381	0.314285714285714	0	0	0	0	0	0	0	0	0	0	0	0	0	0	0	0.379701782	0.489147141	0.734138647	11	27
TS2	12	27	773	21320	17.4	Total_cases	0	0.00256608583938892	14.6297268907563	1.11428571428571	19.6105805958747	0	15.5619380619381	0.314285714285714	0	0	0	0	0	0	0	0	0	0	0	0	0	0	0	1	1	1	12	27
TS20	13	27	20737	32760	9.4	Total_cases	0	0.0688394851894024	14.6297268907563	1.11428571428571	19.6105805958747	0	15.5619380619381	0.314285714285714	0	0	0	0	0	0	0	0	0	0	0	0	0	0	0	0.22915356	0.379422156	0.542612399	13	27
TS21	14	27	12670	45760	5.5	Total_cases	0	0.0420599063196088	14.6297268907563	1.11428571428571	19.6105805958747	0	15.5619380619381	0.314285714285714	0	0	0	0	0	0	0	0	0	0	0	0	0	0	0	0.003928801	0.00408916	0.307168056	14	27
TS22	15	27	8506	45760	4.2	Total_cases	0	0.0282369031692654	14.6297268907563	1.11428571428571	19.6105805958747	0	15.5619380619381	0.314285714285714	0	0	0	0	0	0	0	0	0	0	0	0	0	0	0	0	0	0.042022628	15	27
TS23	16	27	30225	31720	7.5	Total_cases	0	0.100336280071837	14.6297268907563	1.11428571428571	19.6105805958747	0	15.5619380619381	0.314285714285714	0	0	0	0	0	0	0	0	0	0	0	0	0	0	0	0.119771172	0.311398433	0.675440627	16	27
TS24	17	27	21840	21320	11.7	Total_cases	0	0.072501053987392	14.6297268907563	1.11428571428571	19.6105805958747	0	15.5619380619381	0.314285714285714	0	0	0	0	0	0	0	0	0	0	0	0	0	0	0	0.629774286	0.847904083	0.945092874	17	27
TS25	18	27	38827	26520	8.9	Total_cases	0	0.128891869192695	14.6297268907563	1.11428571428571	19.6105805958747	0	15.5619380619381	0.314285714285714	0	0	0	0	0	0	0	0	0	0	0	0	0	0	0	0.392246737	0.513543609	0.763414129	18	27
TS26	19	27	25450	37960	8.4	Total_cases	0	0.0844849736254179	14.6297268907563	1.11428571428571	19.6105805958747	0	15.5619380619381	0.314285714285714	0	0	0	0	0	0	0	0	0	0	0	0	0	0	0	0.203658971	0.397497327	0.618342375	19	27
TS27	20	27	12327	24960	5.7	Total_cases	0	0.0409212679717299	14.6297268907563	1.11428571428571	19.6105805958747	0	15.5619380619381	0.314285714285714	0	0	0	0	0	0	0	0	0	0	0	0	0	0	0	0.207004019	0.321659969	0.607397687	20	27
TS28	21	27	5277	32760	6.1	Total_cases	0	0.017517768401624	14.6297268907563	1.11428571428571	19.6105805958747	0	15.5619380619381	0.314285714285714	0	0	0	0	0	0	0	0	0	0	0	0	0	0	0	0.001316284	0.662091012	0.666603986	21	27
TS29	22	27	6266	26000	7.6	Total_cases	0	0.020800897632097	14.6297268907563	1.11428571428571	19.6105805958747	0	15.5619380619381	0.314285714285714	0	0	0	0	0	0	0	0	0	0	0	0	0	0	0	0.002222222	0.471111111	1	22	27
TS3	23	27	29653	23920	15.7	Total_cases	0	0.0984374429435959	14.6297268907563	1.11428571428571	19.6105805958747	0	15.5619380619381	0.314285714285714	0	0	0	0	0	0	0	0	0	0	0	0	0	0	0	0.949201791	0.999829077	0.999829077	23	27
TS4	24	27	17229	21320	14	Total_cases	0	0.057194169374944	14.6297268907563	1.11428571428571	19.6105805958747	0	15.5619380619381	0.314285714285714	0	0	0	0	0	0	0	0	0	0	0	0	0	0	0	0.78881292	0.869209006	0.986148768	24	27
TS5	25	27	39717	28080	8.1	Total_cases	0	0.131846353535588	14.6297268907563	1.11428571428571	19.6105805958747	0	15.5619380619381	0.314285714285714	0	0	0	0	0	0	0	0	0	0	0	0	0	0	0	0.132657984	0.247949831	0.528575418	25	27
TS6	26	27	30350	28600	10.4	Total_cases	0	0.100751235737974	14.6297268907563	1.11428571428571	19.6105805958747	0	15.5619380619381	0.314285714285714	0	0	0	0	0	0	0	0	0	0	0	0	0	0	0	0.41023182	0.570719931	0.83904891	26	27
TS7	27	27	21787	40560	4.9	Total_cases	0	0.0723251127849501	14.6297268907563	1.11428571428571	19.6105805958747	0	15.5619380619381	0.314285714285714	0	0	0	0	0	0	0	0	0	0	0	0	0	0	0	0.141399946	0.145570768	0.169326322	27	27
TS8	28	27	21011	44720	6.7	Total_cases	0	0.0697490680095739	14.6297268907563	1.11428571428571	19.6105805958747	0	15.5619380619381	0.314285714285714	0	0	0	0	0	0	0	0	0	0	0	0	0	0	0	0.204410797	0.348866736	0.708878021	28	27
TS9	29	27	12737	40560	3.5	Total_cases	0	0.0422823225566581	14.6297268907563	1.11428571428571	19.6105805958747	0	15.5619380619381	0.314285714285714	0	0	0	0	0	0	0	0	0	0	0	0	0	0	0	0	0	0.256624065	29	27
TS1	1	28	17202	21320	14.7	Total_cases	0	0	14.00668767507	0.857142857142857	14.6297268907563	1.11428571428571	19.6105805958747	0	0	0	0	0	0	0	0	0	0	0	0	0	0	0	0	0.996704719	0.996704719	1	1	28
TS10	2	28	37073	25480	8.1	Total_cases	0	0	14.00668767507	0.857142857142857	14.6297268907563	1.11428571428571	19.6105805958747	0	0	0	0	0	0	0	0	0	0	0	0	0	0	0	0	0.303342391	0.344402174	0.705298913	2	28
TS11	3	28	11945	33280	4.2	Total_cases	0	0	14.00668767507	0.857142857142857	14.6297268907563	1.11428571428571	19.6105805958747	0	0	0	0	0	0	0	0	0	0	0	0	0	0	0	0	0	0	0.387159533	3	28
TS12	4	28	22514	31720	7.1	Total_cases	0	0	14.00668767507	0.857142857142857	14.6297268907563	1.11428571428571	19.6105805958747	0	0	0	0	0	0	0	0	0	0	0	0	0	0	0	0	0.069538927	0.329687431	0.723267085	4	28
TS13	5	28	10369	24960	8.2	Total_cases	0	0	14.00668767507	0.857142857142857	14.6297268907563	1.11428571428571	19.6105805958747	0	0	0	0	0	0	0	0	0	0	0	0	0	0	0	0	0.160100251	0.632781955	0.997092732	5	28
TS14	6	28	17627	26520	5.4	Total_cases	0	0	14.00668767507	0.857142857142857	14.6297268907563	1.11428571428571	19.6105805958747	0	0	0	0	0	0	0	0	0	0	0	0	0	0	0	0	0.077273763	0.077273763	0.357362662	6	28
TS15	7	28	12802	43160	4.2	Total_cases	0	0	14.00668767507	0.857142857142857	14.6297268907563	1.11428571428571	19.6105805958747	0	0	0	0	0	0	0	0	0	0	0	0	0	0	0	0	0	0	0.117601427	7	28
TS16	8	28	10449	40040	4.8	Total_cases	0	0	14.00668767507	0.857142857142857	14.6297268907563	1.11428571428571	19.6105805958747	0	0	0	0	0	0	0	0	0	0	0	0	0	0	0	0	0	0	0.00105546	8	28
TS17	9	28	45119	29120	7.1	Total_cases	0	0	14.00668767507	0.857142857142857	14.6297268907563	1.11428571428571	19.6105805958747	0	0	0	0	0	0	0	0	0	0	0	0	0	0	0	0	0.163224844	0.203724743	0.512107643	9	28
TS18	10	28	24877	22880	9.5	Total_cases	0	0	14.00668767507	0.857142857142857	14.6297268907563	1.11428571428571	19.6105805958747	0	0	0	0	0	0	0	0	0	0	0	0	0	0	0	0	0.421719157	0.421719157	0.663742085	10	28
TS19	11	28	37115	27560	8.7	Total_cases	0	0	14.00668767507	0.857142857142857	14.6297268907563	1.11428571428571	19.6105805958747	0	0	0	0	0	0	0	0	0	0	0	0	0	0	0	0	0.379701782	0.489147141	0.734138647	11	28
TS2	12	28	773	21320	17.4	Total_cases	0	0	14.00668767507	0.857142857142857	14.6297268907563	1.11428571428571	19.6105805958747	0	0	0	0	0	0	0	0	0	0	0	0	0	0	0	0	1	1	1	12	28
TS20	13	28	20737	32760	9.4	Total_cases	0	0	14.00668767507	0.857142857142857	14.6297268907563	1.11428571428571	19.6105805958747	0	0	0	0	0	0	0	0	0	0	0	0	0	0	0	0	0.22915356	0.379422156	0.542612399	13	28
TS21	14	28	12670	45760	5.5	Total_cases	0	0	14.00668767507	0.857142857142857	14.6297268907563	1.11428571428571	19.6105805958747	0	0	0	0	0	0	0	0	0	0	0	0	0	0	0	0	0.003928801	0.00408916	0.307168056	14	28
TS22	15	28	8506	45760	4.2	Total_cases	0	0	14.00668767507	0.857142857142857	14.6297268907563	1.11428571428571	19.6105805958747	0	0	0	0	0	0	0	0	0	0	0	0	0	0	0	0	0	0	0.042022628	15	28
TS23	16	28	30225	31720	7.5	Total_cases	0	0	14.00668767507	0.857142857142857	14.6297268907563	1.11428571428571	19.6105805958747	0	0	0	0	0	0	0	0	0	0	0	0	0	0	0	0	0.119771172	0.311398433	0.675440627	16	28
TS24	17	28	21840	21320	11.7	Total_cases	0	0	14.00668767507	0.857142857142857	14.6297268907563	1.11428571428571	19.6105805958747	0	0	0	0	0	0	0	0	0	0	0	0	0	0	0	0	0.629774286	0.847904083	0.945092874	17	28
TS25	18	28	38827	26520	8.9	Total_cases	0	0	14.00668767507	0.857142857142857	14.6297268907563	1.11428571428571	19.6105805958747	0	0	0	0	0	0	0	0	0	0	0	0	0	0	0	0	0.392246737	0.513543609	0.763414129	18	28
TS26	19	28	25450	37960	8.4	Total_cases	0	0	14.00668767507	0.857142857142857	14.6297268907563	1.11428571428571	19.6105805958747	0	0	0	0	0	0	0	0	0	0	0	0	0	0	0	0	0.203658971	0.397497327	0.618342375	19	28
TS27	20	28	12327	24960	5.7	Total_cases	0	0	14.00668767507	0.857142857142857	14.6297268907563	1.11428571428571	19.6105805958747	0	0	0	0	0	0	0	0	0	0	0	0	0	0	0	0	0.207004019	0.321659969	0.607397687	20	28
TS28	21	28	5277	32760	6.1	Total_cases	0	0	14.00668767507	0.857142857142857	14.6297268907563	1.11428571428571	19.6105805958747	0	0	0	0	0	0	0	0	0	0	0	0	0	0	0	0	0.001316284	0.662091012	0.666603986	21	28
TS29	22	28	6266	26000	7.6	Total_cases	0	0	14.00668767507	0.857142857142857	14.6297268907563	1.11428571428571	19.6105805958747	0	0	0	0	0	0	0	0	0	0	0	0	0	0	0	0	0.002222222	0.471111111	1	22	28
TS3	23	28	29653	23920	15.7	Total_cases	0	0	14.00668767507	0.857142857142857	14.6297268907563	1.11428571428571	19.6105805958747	0	0	0	0	0	0	0	0	0	0	0	0	0	0	0	0	0.949201791	0.999829077	0.999829077	23	28
TS4	24	28	17229	21320	14	Total_cases	0	0	14.00668767507	0.857142857142857	14.6297268907563	1.11428571428571	19.6105805958747	0	0	0	0	0	0	0	0	0	0	0	0	0	0	0	0	0.78881292	0.869209006	0.986148768	24	28
TS5	25	28	39717	28080	8.1	Total_cases	0	0	14.00668767507	0.857142857142857	14.6297268907563	1.11428571428571	19.6105805958747	0	0	0	0	0	0	0	0	0	0	0	0	0	0	0	0	0.132657984	0.247949831	0.528575418	25	28
TS6	26	28	30350	28600	10.4	Total_cases	0	0	14.00668767507	0.857142857142857	14.6297268907563	1.11428571428571	19.6105805958747	0	0	0	0	0	0	0	0	0	0	0	0	0	0	0	0	0.41023182	0.570719931	0.83904891	26	28
TS7	27	28	21787	40560	4.9	Total_cases	0	0	14.00668767507	0.857142857142857	14.6297268907563	1.11428571428571	19.6105805958747	0	0	0	0	0	0	0	0	0	0	0	0	0	0	0	0	0.141399946	0.145570768	0.169326322	27	28
TS8	28	28	21011	44720	6.7	Total_cases	0	0	14.00668767507	0.857142857142857	14.6297268907563	1.11428571428571	19.6105805958747	0	0	0	0	0	0	0	0	0	0	0	0	0	0	0	0	0.204410797	0.348866736	0.708878021	28	28
TS9	29	28	12737	40560	3.5	Total_cases	0	0	14.00668767507	0.857142857142857	14.6297268907563	1.11428571428571	19.6105805958747	0	0	0	0	0	0	0	0	0	0	0	0	0	0	0	0	0	0	0.256624065	29	28
TS1	1	29	17202	21320	14.7	Total_cases	0	0.114209077902117	16.5698529411765	0.285714285714286	14.00668767507	0.857142857142857	14.6297268907563	1.11428571428571	0	0	0	0	0	0	0	0	0	0	0	0	0	0	0	0.996704719	0.996704719	1	1	29
TS10	2	29	37073	25480	8.1	Total_cases	0	0.246138422570933	16.5698529411765	0.285714285714286	14.00668767507	0.857142857142857	14.6297268907563	1.11428571428571	0	0	0	0	0	0	0	0	0	0	0	0	0	0	0	0.303342391	0.344402174	0.705298913	2	29
TS11	3	29	11945	33280	4.2	Total_cases	0	0.0793063269120327	16.5698529411765	0.285714285714286	14.00668767507	0.857142857142857	14.6297268907563	1.11428571428571	0	0	0	0	0	0	0	0	0	0	0	0	0	0	0	0	0	0.387159533	3	29
TS12	4	29	22514	31720	7.1	Total_cases	0	0.149476989878401	16.5698529411765	0.285714285714286	14.00668767507	0.857142857142857	14.6297268907563	1.11428571428571	0	0	0	0	0	0	0	0	0	0	0	0	0	0	0	0.069538927	0.329687431	0.723267085	4	29
TS13	5	29	10369	24960	8.2	Total_cases	1	0.0688428048347315	16.5698529411765	0.285714285714286	14.00668767507	0.857142857142857	14.6297268907563	1.11428571428571	0	0	0	0	0	0	0	0	0	0	0	0	0	0	0	0.160100251	0.632781955	0.997092732	5	29
TS14	6	29	17627	26520	5.4	Total_cases	0	0.117030776431846	16.5698529411765	0.285714285714286	14.00668767507	0.857142857142857	14.6297268907563	1.11428571428571	0	0	0	0	0	0	0	0	0	0	0	0	0	0	0	0.077273763	0.077273763	0.357362662	6	29
TS15	7	29	12802	43160	4.2	Total_cases	0	0.0849961990060982	16.5698529411765	0.285714285714286	14.00668767507	0.857142857142857	14.6297268907563	1.11428571428571	0	0	0	0	0	0	0	0	0	0	0	0	0	0	0	0	0	0.117601427	7	29
TS16	8	29	10449	40040	4.8	Total_cases	0	0.0693739480873863	16.5698529411765	0.285714285714286	14.00668767507	0.857142857142857	14.6297268907563	1.11428571428571	0	0	0	0	0	0	0	0	0	0	0	0	0	0	0	0	0	0.00105546	8	29
TS17	9	29	45119	29120	7.1	Total_cases	0	0.299558155206698	16.5698529411765	0.285714285714286	14.00668767507	0.857142857142857	14.6297268907563	1.11428571428571	0	0	0	0	0	0	0	0	0	0	0	0	0	0	0	0.163224844	0.203724743	0.512107643	9	29
TS18	10	29	24877	22880	9.5	Total_cases	1	0.165165633703695	16.5698529411765	0.285714285714286	14.00668767507	0.857142857142857	14.6297268907563	1.11428571428571	0	0	0	0	0	0	0	0	0	0	0	0	0	0	0	0.421719157	0.421719157	0.663742085	10	29
TS19	11	29	37115	27560	8.7	Total_cases	0	0.246417272778576	16.5698529411765	0.285714285714286	14.00668767507	0.857142857142857	14.6297268907563	1.11428571428571	0	0	0	0	0	0	0	0	0	0	0	0	0	0	0	0.379701782	0.489147141	0.734138647	11	29
TS2	12	29	773	21320	17.4	Total_cases	0	0.00513217167877784	16.5698529411765	0.285714285714286	14.00668767507	0.857142857142857	14.6297268907563	1.11428571428571	0	0	0	0	0	0	0	0	0	0	0	0	0	0	0	1	1	1	12	29
TS20	13	29	20737	32760	9.4	Total_cases	0	0.137678970378805	16.5698529411765	0.285714285714286	14.00668767507	0.857142857142857	14.6297268907563	1.11428571428571	0	0	0	0	0	0	0	0	0	0	0	0	0	0	0	0.22915356	0.379422156	0.542612399	13	29
TS21	14	29	12670	45760	5.5	Total_cases	0	0.0841198126392176	16.5698529411765	0.285714285714286	14.00668767507	0.857142857142857	14.6297268907563	1.11428571428571	0	0	0	0	0	0	0	0	0	0	0	0	0	0	0	0.003928801	0.00408916	0.307168056	14	29
TS22	15	29	8506	45760	4.2	Total_cases	0	0.0564738063385308	16.5698529411765	0.285714285714286	14.00668767507	0.857142857142857	14.6297268907563	1.11428571428571	0	0	0	0	0	0	0	0	0	0	0	0	0	0	0	0	0	0.042022628	15	29
TS23	16	29	30225	31720	7.5	Total_cases	0	0.200672560143674	16.5698529411765	0.285714285714286	14.00668767507	0.857142857142857	14.6297268907563	1.11428571428571	0	0	0	0	0	0	0	0	0	0	0	0	0	0	0	0.119771172	0.311398433	0.675440627	16	29
TS24	17	29	21840	21320	11.7	Total_cases	0	0.145002107974784	16.5698529411765	0.285714285714286	14.00668767507	0.857142857142857	14.6297268907563	1.11428571428571	0	0	0	0	0	0	0	0	0	0	0	0	0	0	0	0.629774286	0.847904083	0.945092874	17	29
TS25	18	29	38827	26520	8.9	Total_cases	0	0.257783738385391	16.5698529411765	0.285714285714286	14.00668767507	0.857142857142857	14.6297268907563	1.11428571428571	0	0	0	0	0	0	0	0	0	0	0	0	0	0	0	0.392246737	0.513543609	0.763414129	18	29
TS26	19	29	25450	37960	8.4	Total_cases	1	0.168969947250836	16.5698529411765	0.285714285714286	14.00668767507	0.857142857142857	14.6297268907563	1.11428571428571	0	0	0	0	0	0	0	0	0	0	0	0	0	0	0	0.203658971	0.397497327	0.618342375	19	29
TS27	20	29	12327	24960	5.7	Total_cases	0	0.0818425359434598	16.5698529411765	0.285714285714286	14.00668767507	0.857142857142857	14.6297268907563	1.11428571428571	0	0	0	0	0	0	0	0	0	0	0	0	0	0	0	0.207004019	0.321659969	0.607397687	20	29
TS28	21	29	5277	32760	6.1	Total_cases	0	0.0350355368032479	16.5698529411765	0.285714285714286	14.00668767507	0.857142857142857	14.6297268907563	1.11428571428571	0	0	0	0	0	0	0	0	0	0	0	0	0	0	0	0.001316284	0.662091012	0.666603986	21	29
TS29	22	29	6266	26000	7.6	Total_cases	0	0.041601795264194	16.5698529411765	0.285714285714286	14.00668767507	0.857142857142857	14.6297268907563	1.11428571428571	0	0	0	0	0	0	0	0	0	0	0	0	0	0	0	0.002222222	0.471111111	1	22	29
TS3	23	29	29653	23920	15.7	Total_cases	0	0.196874885887192	16.5698529411765	0.285714285714286	14.00668767507	0.857142857142857	14.6297268907563	1.11428571428571	0	0	0	0	0	0	0	0	0	0	0	0	0	0	0	0.949201791	0.999829077	0.999829077	23	29
TS4	24	29	17229	21320	14	Total_cases	0	0.114388338749888	16.5698529411765	0.285714285714286	14.00668767507	0.857142857142857	14.6297268907563	1.11428571428571	0	0	0	0	0	0	0	0	0	0	0	0	0	0	0	0.78881292	0.869209006	0.986148768	24	29
TS5	25	29	39717	28080	8.1	Total_cases	0	0.263692707071177	16.5698529411765	0.285714285714286	14.00668767507	0.857142857142857	14.6297268907563	1.11428571428571	0	0	0	0	0	0	0	0	0	0	0	0	0	0	0	0.132657984	0.247949831	0.528575418	25	29
TS6	26	29	30350	28600	10.4	Total_cases	0	0.201502471475948	16.5698529411765	0.285714285714286	14.00668767507	0.857142857142857	14.6297268907563	1.11428571428571	0	0	0	0	0	0	0	0	0	0	0	0	0	0	0	0.41023182	0.570719931	0.83904891	26	29
TS7	27	29	21787	40560	4.9	Total_cases	0	0.1446502255699	16.5698529411765	0.285714285714286	14.00668767507	0.857142857142857	14.6297268907563	1.11428571428571	0	0	0	0	0	0	0	0	0	0	0	0	0	0	0	0.141399946	0.145570768	0.169326322	27	29
TS8	28	29	21011	44720	6.7	Total_cases	1	0.139498136019148	16.5698529411765	0.285714285714286	14.00668767507	0.857142857142857	14.6297268907563	1.11428571428571	0	0	0	0	0	0	0	0	0	0	0	0	0	0	0	0.204410797	0.348866736	0.708878021	28	29
TS9	29	29	12737	40560	3.5	Total_cases	0	0.0845646451133161	16.5698529411765	0.285714285714286	14.00668767507	0.857142857142857	14.6297268907563	1.11428571428571	0	0	0	0	0	0	0	0	0	0	0	0	0	0	0	0	0	0.256624065	29	29
TS1	1	30	17202	21320	14.7	Total_cases	0	0.314074964230822	15.7385037348273	0.857142857142857	16.5698529411765	0.285714285714286	14.00668767507	0.857142857142857	0	0	0	0	0	0	0	0	0	0	0	0	0	0	0	0.996704719	0.996704719	1	1	30
TS10	2	30	37073	25480	8.1	Total_cases	0	0.676880662070064	15.7385037348273	0.857142857142857	16.5698529411765	0.285714285714286	14.00668767507	0.857142857142857	0	0	0	0	0	0	0	0	0	0	0	0	0	0	0	0.303342391	0.344402174	0.705298913	2	30
TS11	3	30	11945	33280	4.2	Total_cases	0	0.21809239900809	15.7385037348273	0.857142857142857	16.5698529411765	0.285714285714286	14.00668767507	0.857142857142857	0	0	0	0	0	0	0	0	0	0	0	0	0	0	0	0	0	0.387159533	3	30
TS12	4	30	22514	31720	7.1	Total_cases	0	0.411061722165604	15.7385037348273	0.857142857142857	16.5698529411765	0.285714285714286	14.00668767507	0.857142857142857	0	0	0	0	0	0	0	0	0	0	0	0	0	0	0	0.069538927	0.329687431	0.723267085	4	30
TS13	5	30	10369	24960	8.2	Total_cases	0	0.189317713295512	15.7385037348273	0.857142857142857	16.5698529411765	0.285714285714286	14.00668767507	0.857142857142857	0	0	0	0	0	0	0	0	0	0	0	0	0	0	0	0.160100251	0.632781955	0.997092732	5	30
TS14	6	30	17627	26520	5.4	Total_cases	0	0.321834635187577	15.7385037348273	0.857142857142857	16.5698529411765	0.285714285714286	14.00668767507	0.857142857142857	0	0	0	0	0	0	0	0	0	0	0	0	0	0	0	0.077273763	0.077273763	0.357362662	6	30
TS15	7	30	12802	43160	4.2	Total_cases	0	0.23373954726677	15.7385037348273	0.857142857142857	16.5698529411765	0.285714285714286	14.00668767507	0.857142857142857	0	0	0	0	0	0	0	0	0	0	0	0	0	0	0	0	0	0.117601427	7	30
TS16	8	30	10449	40040	4.8	Total_cases	0	0.190778357240312	15.7385037348273	0.857142857142857	16.5698529411765	0.285714285714286	14.00668767507	0.857142857142857	0	0	0	0	0	0	0	0	0	0	0	0	0	0	0	0	0	0.00105546	8	30
TS17	9	30	45119	29120	7.1	Total_cases	1	0.823784926818419	15.7385037348273	0.857142857142857	16.5698529411765	0.285714285714286	14.00668767507	0.857142857142857	0	0	0	0	0	0	0	0	0	0	0	0	0	0	0	0.163224844	0.203724743	0.512107643	9	30
TS18	10	30	24877	22880	9.5	Total_cases	0	0.454205492685162	15.7385037348273	0.857142857142857	16.5698529411765	0.285714285714286	14.00668767507	0.857142857142857	0	0	0	0	0	0	0	0	0	0	0	0	0	0	0	0.421719157	0.421719157	0.663742085	10	30
TS19	11	30	37115	27560	8.7	Total_cases	0	0.677647500141085	15.7385037348273	0.857142857142857	16.5698529411765	0.285714285714286	14.00668767507	0.857142857142857	0	0	0	0	0	0	0	0	0	0	0	0	0	0	0	0.379701782	0.489147141	0.734138647	11	30
TS2	12	30	773	21320	17.4	Total_cases	0	0.0141134721166391	15.7385037348273	0.857142857142857	16.5698529411765	0.285714285714286	14.00668767507	0.857142857142857	0	0	0	0	0	0	0	0	0	0	0	0	0	0	0	1	1	1	12	30
TS20	13	30	20737	32760	9.4	Total_cases	0	0.378617168541713	15.7385037348273	0.857142857142857	16.5698529411765	0.285714285714286	14.00668767507	0.857142857142857	0	0	0	0	0	0	0	0	0	0	0	0	0	0	0	0.22915356	0.379422156	0.542612399	13	30
TS21	14	30	12670	45760	5.5	Total_cases	0	0.231329484757848	15.7385037348273	0.857142857142857	16.5698529411765	0.285714285714286	14.00668767507	0.857142857142857	0	0	0	0	0	0	0	0	0	0	0	0	0	0	0	0.003928801	0.00408916	0.307168056	14	30
TS22	15	30	8506	45760	4.2	Total_cases	1	0.15530296743096	15.7385037348273	0.857142857142857	16.5698529411765	0.285714285714286	14.00668767507	0.857142857142857	0	0	0	0	0	0	0	0	0	0	0	0	0	0	0	0	0	0.042022628	15	30
TS23	16	30	30225	31720	7.5	Total_cases	0	0.551849540395104	15.7385037348273	0.857142857142857	16.5698529411765	0.285714285714286	14.00668767507	0.857142857142857	0	0	0	0	0	0	0	0	0	0	0	0	0	0	0	0.119771172	0.311398433	0.675440627	16	30
TS24	17	30	21840	21320	11.7	Total_cases	0	0.398755796930656	15.7385037348273	0.857142857142857	16.5698529411765	0.285714285714286	14.00668767507	0.857142857142857	0	0	0	0	0	0	0	0	0	0	0	0	0	0	0	0.629774286	0.847904083	0.945092874	17	30
TS25	18	30	38827	26520	8.9	Total_cases	4	0.708905280559825	15.7385037348273	0.857142857142857	16.5698529411765	0.285714285714286	14.00668767507	0.857142857142857	0	0	0	0	0	0	0	0	0	0	0	0	0	0	0	0.392246737	0.513543609	0.763414129	18	30
TS26	19	30	25450	37960	8.4	Total_cases	3	0.464667354939798	15.7385037348273	0.857142857142857	16.5698529411765	0.285714285714286	14.00668767507	0.857142857142857	0	0	0	0	0	0	0	0	0	0	0	0	0	0	0	0.203658971	0.397497327	0.618342375	19	30
TS27	20	30	12327	24960	5.7	Total_cases	1	0.225066973844514	15.7385037348273	0.857142857142857	16.5698529411765	0.285714285714286	14.00668767507	0.857142857142857	0	0	0	0	0	0	0	0	0	0	0	0	0	0	0	0.207004019	0.321659969	0.607397687	20	30
TS28	21	30	5277	32760	6.1	Total_cases	0	0.0963477262089318	15.7385037348273	0.857142857142857	16.5698529411765	0.285714285714286	14.00668767507	0.857142857142857	0	0	0	0	0	0	0	0	0	0	0	0	0	0	0	0.001316284	0.662091012	0.666603986	21	30
TS29	22	30	6266	26000	7.6	Total_cases	0	0.114404936976533	15.7385037348273	0.857142857142857	16.5698529411765	0.285714285714286	14.00668767507	0.857142857142857	0	0	0	0	0	0	0	0	0	0	0	0	0	0	0	0.002222222	0.471111111	1	22	30
TS3	23	30	29653	23920	15.7	Total_cases	0	0.541405936189778	15.7385037348273	0.857142857142857	16.5698529411765	0.285714285714286	14.00668767507	0.857142857142857	0	0	0	0	0	0	0	0	0	0	0	0	0	0	0	0.949201791	0.999829077	0.999829077	23	30
TS4	24	30	17229	21320	14	Total_cases	0	0.314567931562192	15.7385037348273	0.857142857142857	16.5698529411765	0.285714285714286	14.00668767507	0.857142857142857	0	0	0	0	0	0	0	0	0	0	0	0	0	0	0	0.78881292	0.869209006	0.986148768	24	30
TS5	25	30	39717	28080	8.1	Total_cases	1	0.725154944445735	15.7385037348273	0.857142857142857	16.5698529411765	0.285714285714286	14.00668767507	0.857142857142857	0	0	0	0	0	0	0	0	0	0	0	0	0	0	0	0.132657984	0.247949831	0.528575418	25	30
TS6	26	30	30350	28600	10.4	Total_cases	0	0.554131796558856	15.7385037348273	0.857142857142857	16.5698529411765	0.285714285714286	14.00668767507	0.857142857142857	0	0	0	0	0	0	0	0	0	0	0	0	0	0	0	0.41023182	0.570719931	0.83904891	26	30
TS7	27	30	21787	40560	4.9	Total_cases	0	0.397788120317225	15.7385037348273	0.857142857142857	16.5698529411765	0.285714285714286	14.00668767507	0.857142857142857	0	0	0	0	0	0	0	0	0	0	0	0	0	0	0	0.141399946	0.145570768	0.169326322	27	30
TS8	28	30	21011	44720	6.7	Total_cases	0	0.383619874052656	15.7385037348273	0.857142857142857	16.5698529411765	0.285714285714286	14.00668767507	0.857142857142857	0	0	0	0	0	0	0	0	0	0	0	0	0	0	0	0.204410797	0.348866736	0.708878021	28	30
TS9	29	30	12737	40560	3.5	Total_cases	0	0.232552774061619	15.7385037348273	0.857142857142857	16.5698529411765	0.285714285714286	14.00668767507	0.857142857142857	0	0	0	0	0	0	0	0	0	0	0	0	0	0	0	0	0	0.256624065	29	30
TS1	1	31	17202	21320	14.7	Total_cases	0	0.142761347377646	17.3205182072829	0.771428571428571	15.7385037348273	0.857142857142857	16.5698529411765	0.285714285714286	0	0	0	0	0	0	0	0	0	0	0	0	0	0	0	0.996704719	0.996704719	1	1	31
TS10	2	31	37073	25480	8.1	Total_cases	0	0.307673028213666	17.3205182072829	0.771428571428571	15.7385037348273	0.857142857142857	16.5698529411765	0.285714285714286	0	0	0	0	0	0	0	0	0	0	0	0	0	0	0	0.303342391	0.344402174	0.705298913	2	31
TS11	3	31	11945	33280	4.2	Total_cases	0	0.0991329086400409	17.3205182072829	0.771428571428571	15.7385037348273	0.857142857142857	16.5698529411765	0.285714285714286	0	0	0	0	0	0	0	0	0	0	0	0	0	0	0	0	0	0.387159533	3	31
TS12	4	31	22514	31720	7.1	Total_cases	0	0.186846237348002	17.3205182072829	0.771428571428571	15.7385037348273	0.857142857142857	16.5698529411765	0.285714285714286	0	0	0	0	0	0	0	0	0	0	0	0	0	0	0	0.069538927	0.329687431	0.723267085	4	31
TS13	5	31	10369	24960	8.2	Total_cases	0	0.0860535060434143	17.3205182072829	0.771428571428571	15.7385037348273	0.857142857142857	16.5698529411765	0.285714285714286	0	0	0	0	0	0	0	0	0	0	0	0	0	0	0	0.160100251	0.632781955	0.997092732	5	31
TS14	6	31	17627	26520	5.4	Total_cases	0	0.146288470539808	17.3205182072829	0.771428571428571	15.7385037348273	0.857142857142857	16.5698529411765	0.285714285714286	0	0	0	0	0	0	0	0	0	0	0	0	0	0	0	0.077273763	0.077273763	0.357362662	6	31
TS15	7	31	12802	43160	4.2	Total_cases	0	0.106245248757623	17.3205182072829	0.771428571428571	15.7385037348273	0.857142857142857	16.5698529411765	0.285714285714286	0	0	0	0	0	0	0	0	0	0	0	0	0	0	0	0	0	0.117601427	7	31
TS16	8	31	10449	40040	4.8	Total_cases	0	0.0867174351092329	17.3205182072829	0.771428571428571	15.7385037348273	0.857142857142857	16.5698529411765	0.285714285714286	0	0	0	0	0	0	0	0	0	0	0	0	0	0	0	0	0	0.00105546	8	31
TS17	9	31	45119	29120	7.1	Total_cases	1	0.374447694008372	17.3205182072829	0.771428571428571	15.7385037348273	0.857142857142857	16.5698529411765	0.285714285714286	0	0	0	0	0	0	0	0	0	0	0	0	0	0	0	0.163224844	0.203724743	0.512107643	9	31
TS18	10	31	24877	22880	9.5	Total_cases	0	0.206457042129619	17.3205182072829	0.771428571428571	15.7385037348273	0.857142857142857	16.5698529411765	0.285714285714286	0	0	0	0	0	0	0	0	0	0	0	0	0	0	0	0.421719157	0.421719157	0.663742085	10	31
TS19	11	31	37115	27560	8.7	Total_cases	0	0.30802159097322	17.3205182072829	0.771428571428571	15.7385037348273	0.857142857142857	16.5698529411765	0.285714285714286	0	0	0	0	0	0	0	0	0	0	0	0	0	0	0	0.379701782	0.489147141	0.734138647	11	31
TS2	12	31	773	21320	17.4	Total_cases	0	0.0064152145984723	17.3205182072829	0.771428571428571	15.7385037348273	0.857142857142857	16.5698529411765	0.285714285714286	0	0	0	0	0	0	0	0	0	0	0	0	0	0	0	1	1	1	12	31
TS20	13	31	20737	32760	9.4	Total_cases	0	0.172098712973506	17.3205182072829	0.771428571428571	15.7385037348273	0.857142857142857	16.5698529411765	0.285714285714286	0	0	0	0	0	0	0	0	0	0	0	0	0	0	0	0.22915356	0.379422156	0.542612399	13	31
TS21	14	31	12670	45760	5.5	Total_cases	0	0.105149765799022	17.3205182072829	0.771428571428571	15.7385037348273	0.857142857142857	16.5698529411765	0.285714285714286	0	0	0	0	0	0	0	0	0	0	0	0	0	0	0	0.003928801	0.00408916	0.307168056	14	31
TS22	15	31	8506	45760	4.2	Total_cases	0	0.0705922579231635	17.3205182072829	0.771428571428571	15.7385037348273	0.857142857142857	16.5698529411765	0.285714285714286	0	0	0	0	0	0	0	0	0	0	0	0	0	0	0	0	0	0.042022628	15	31
TS23	16	31	30225	31720	7.5	Total_cases	0	0.250840700179593	17.3205182072829	0.771428571428571	15.7385037348273	0.857142857142857	16.5698529411765	0.285714285714286	0	0	0	0	0	0	0	0	0	0	0	0	0	0	0	0.119771172	0.311398433	0.675440627	16	31
TS24	17	31	21840	21320	11.7	Total_cases	1	0.18125263496848	17.3205182072829	0.771428571428571	15.7385037348273	0.857142857142857	16.5698529411765	0.285714285714286	0	0	0	0	0	0	0	0	0	0	0	0	0	0	0	0.629774286	0.847904083	0.945092874	17	31
TS25	18	31	38827	26520	8.9	Total_cases	1	0.322229672981739	17.3205182072829	0.771428571428571	15.7385037348273	0.857142857142857	16.5698529411765	0.285714285714286	0	0	0	0	0	0	0	0	0	0	0	0	0	0	0	0.392246737	0.513543609	0.763414129	18	31
TS26	19	31	25450	37960	8.4	Total_cases	1	0.211212434063545	17.3205182072829	0.771428571428571	15.7385037348273	0.857142857142857	16.5698529411765	0.285714285714286	0	0	0	0	0	0	0	0	0	0	0	0	0	0	0	0.203658971	0.397497327	0.618342375	19	31
TS27	20	31	12327	24960	5.7	Total_cases	1	0.102303169929325	17.3205182072829	0.771428571428571	15.7385037348273	0.857142857142857	16.5698529411765	0.285714285714286	0	0	0	0	0	0	0	0	0	0	0	0	0	0	0	0.207004019	0.321659969	0.607397687	20	31
TS28	21	31	5277	32760	6.1	Total_cases	0	0.0437944210040599	17.3205182072829	0.771428571428571	15.7385037348273	0.857142857142857	16.5698529411765	0.285714285714286	0	0	0	0	0	0	0	0	0	0	0	0	0	0	0	0.001316284	0.662091012	0.666603986	21	31
TS29	22	31	6266	26000	7.6	Total_cases	0	0.0520022440802425	17.3205182072829	0.771428571428571	15.7385037348273	0.857142857142857	16.5698529411765	0.285714285714286	0	0	0	0	0	0	0	0	0	0	0	0	0	0	0	0.002222222	0.471111111	1	22	31
TS3	23	31	29653	23920	15.7	Total_cases	0	0.24609360735899	17.3205182072829	0.771428571428571	15.7385037348273	0.857142857142857	16.5698529411765	0.285714285714286	0	0	0	0	0	0	0	0	0	0	0	0	0	0	0	0.949201791	0.999829077	0.999829077	23	31
TS4	24	31	17229	21320	14	Total_cases	0	0.14298542343736	17.3205182072829	0.771428571428571	15.7385037348273	0.857142857142857	16.5698529411765	0.285714285714286	0	0	0	0	0	0	0	0	0	0	0	0	0	0	0	0.78881292	0.869209006	0.986148768	24	31
TS5	25	31	39717	28080	8.1	Total_cases	0	0.329615883838971	17.3205182072829	0.771428571428571	15.7385037348273	0.857142857142857	16.5698529411765	0.285714285714286	0	0	0	0	0	0	0	0	0	0	0	0	0	0	0	0.132657984	0.247949831	0.528575418	25	31
TS6	26	31	30350	28600	10.4	Total_cases	0	0.251878089344934	17.3205182072829	0.771428571428571	15.7385037348273	0.857142857142857	16.5698529411765	0.285714285714286	0	0	0	0	0	0	0	0	0	0	0	0	0	0	0	0.41023182	0.570719931	0.83904891	26	31
TS7	27	31	21787	40560	4.9	Total_cases	0	0.180812781962375	17.3205182072829	0.771428571428571	15.7385037348273	0.857142857142857	16.5698529411765	0.285714285714286	0	0	0	0	0	0	0	0	0	0	0	0	0	0	0	0.141399946	0.145570768	0.169326322	27	31
TS8	28	31	21011	44720	6.7	Total_cases	0	0.174372670023935	17.3205182072829	0.771428571428571	15.7385037348273	0.857142857142857	16.5698529411765	0.285714285714286	0	0	0	0	0	0	0	0	0	0	0	0	0	0	0	0.204410797	0.348866736	0.708878021	28	31
TS9	29	31	12737	40560	3.5	Total_cases	0	0.105705806391645	17.3205182072829	0.771428571428571	15.7385037348273	0.857142857142857	16.5698529411765	0.285714285714286	0	0	0	0	0	0	0	0	0	0	0	0	0	0	0	0	0	0.256624065	29	31
TS1	1	32	17202	21320	14.7	Total_cases	0	0.685254467412702	17.4475723622782	1.85714285714286	17.3205182072829	0.771428571428571	15.7385037348273	0.857142857142857	0	0	1	0	0	0	0	0	0	0	0	0	0	0	0	0.996704719	0.996704719	1	1	32
TS10	2	32	37073	25480	8.1	Total_cases	0	1.4768305354256	17.4475723622782	1.85714285714286	17.3205182072829	0.771428571428571	15.7385037348273	0.857142857142857	0	0	1	0	0	0	0	0	0	0	0	0	0	0	0	0.303342391	0.344402174	0.705298913	2	32
TS11	3	32	11945	33280	4.2	Total_cases	0	0.475837961472196	17.4475723622782	1.85714285714286	17.3205182072829	0.771428571428571	15.7385037348273	0.857142857142857	0	0	1	0	0	0	0	0	0	0	0	0	0	0	0	0	0	0.387159533	3	32
TS12	4	32	22514	31720	7.1	Total_cases	0	0.896861939270408	17.4475723622782	1.85714285714286	17.3205182072829	0.771428571428571	15.7385037348273	0.857142857142857	0	0	1	0	0	0	0	0	0	0	0	0	0	0	0	0.069538927	0.329687431	0.723267085	4	32
TS13	5	32	10369	24960	8.2	Total_cases	0	0.413056829008389	17.4475723622782	1.85714285714286	17.3205182072829	0.771428571428571	15.7385037348273	0.857142857142857	0	0	1	0	0	0	0	0	0	0	0	0	0	0	0	0.160100251	0.632781955	0.997092732	5	32
TS14	6	32	17627	26520	5.4	Total_cases	0	0.702184658591076	17.4475723622782	1.85714285714286	17.3205182072829	0.771428571428571	15.7385037348273	0.857142857142857	0	0	1	0	0	0	0	0	0	0	0	0	0	0	0	0.077273763	0.077273763	0.357362662	6	32
TS15	7	32	12802	43160	4.2	Total_cases	0	0.509977194036589	17.4475723622782	1.85714285714286	17.3205182072829	0.771428571428571	15.7385037348273	0.857142857142857	0	0	1	0	0	0	0	0	0	0	0	0	0	0	0	0	0	0.117601427	7	32
TS16	8	32	10449	40040	4.8	Total_cases	0	0.416243688524318	17.4475723622782	1.85714285714286	17.3205182072829	0.771428571428571	15.7385037348273	0.857142857142857	0	0	1	0	0	0	0	0	0	0	0	0	0	0	0	0	0	0.00105546	8	32
TS17	9	32	45119	29120	7.1	Total_cases	4	1.79734893124019	17.4475723622782	1.85714285714286	17.3205182072829	0.771428571428571	15.7385037348273	0.857142857142857	0	0	1	0	0	0	0	0	0	0	0	0	0	0	0	0.163224844	0.203724743	0.512107643	9	32
TS18	10	32	24877	22880	9.5	Total_cases	0	0.990993802222171	17.4475723622782	1.85714285714286	17.3205182072829	0.771428571428571	15.7385037348273	0.857142857142857	0	0	1	0	0	0	0	0	0	0	0	0	0	0	0	0.421719157	0.421719157	0.663742085	10	32
TS19	11	32	37115	27560	8.7	Total_cases	0	1.47850363667146	17.4475723622782	1.85714285714286	17.3205182072829	0.771428571428571	15.7385037348273	0.857142857142857	0	0	1	0	0	0	0	0	0	0	0	0	0	0	0	0.379701782	0.489147141	0.734138647	11	32
TS2	12	32	773	21320	17.4	Total_cases	0	0.030793030072667	17.4475723622782	1.85714285714286	17.3205182072829	0.771428571428571	15.7385037348273	0.857142857142857	0	0	1	0	0	0	0	0	0	0	0	0	0	0	0	1	1	1	12	32
TS20	13	32	20737	32760	9.4	Total_cases	0	0.826073822272828	17.4475723622782	1.85714285714286	17.3205182072829	0.771428571428571	15.7385037348273	0.857142857142857	0	0	1	0	0	0	0	0	0	0	0	0	0	0	0	0.22915356	0.379422156	0.542612399	13	32
TS21	14	32	12670	45760	5.5	Total_cases	0	0.504718875835306	17.4475723622782	1.85714285714286	17.3205182072829	0.771428571428571	15.7385037348273	0.857142857142857	0	0	1	0	0	0	0	0	0	0	0	0	0	0	0	0.003928801	0.00408916	0.307168056	14	32
TS22	15	32	8506	45760	4.2	Total_cases	0	0.338842838031185	17.4475723622782	1.85714285714286	17.3205182072829	0.771428571428571	15.7385037348273	0.857142857142857	0	0	1	0	0	0	0	0	0	0	0	0	0	0	0	0	0	0.042022628	15	32
TS23	16	32	30225	31720	7.5	Total_cases	1	1.20403536086205	17.4475723622782	1.85714285714286	17.3205182072829	0.771428571428571	15.7385037348273	0.857142857142857	0	0	1	0	0	0	0	0	0	0	0	0	0	0	0	0.119771172	0.311398433	0.675440627	16	32
TS24	17	32	21840	21320	11.7	Total_cases	0	0.870012647848704	17.4475723622782	1.85714285714286	17.3205182072829	0.771428571428571	15.7385037348273	0.857142857142857	0	0	1	0	0	0	0	0	0	0	0	0	0	0	0	0.629774286	0.847904083	0.945092874	17	32
TS25	18	32	38827	26520	8.9	Total_cases	1	1.54670243031235	17.4475723622782	1.85714285714286	17.3205182072829	0.771428571428571	15.7385037348273	0.857142857142857	0	0	1	0	0	0	0	0	0	0	0	0	0	0	0	0.392246737	0.513543609	0.763414129	18	32
TS26	19	32	25450	37960	8.4	Total_cases	0	1.01381968350501	17.4475723622782	1.85714285714286	17.3205182072829	0.771428571428571	15.7385037348273	0.857142857142857	0	0	1	0	0	0	0	0	0	0	0	0	0	0	0	0.203658971	0.397497327	0.618342375	19	32
TS27	20	32	12327	24960	5.7	Total_cases	1	0.491055215660759	17.4475723622782	1.85714285714286	17.3205182072829	0.771428571428571	15.7385037348273	0.857142857142857	0	0	1	0	0	0	0	0	0	0	0	0	0	0	0	0.207004019	0.321659969	0.607397687	20	32
TS28	21	32	5277	32760	6.1	Total_cases	0	0.210213220819488	17.4475723622782	1.85714285714286	17.3205182072829	0.771428571428571	15.7385037348273	0.857142857142857	0	0	1	0	0	0	0	0	0	0	0	0	0	0	0	0.001316284	0.662091012	0.666603986	21	32
TS29	22	32	6266	26000	7.6	Total_cases	0	0.249610771585164	17.4475723622782	1.85714285714286	17.3205182072829	0.771428571428571	15.7385037348273	0.857142857142857	0	0	1	0	0	0	0	0	0	0	0	0	0	0	0	0.002222222	0.471111111	1	22	32
TS3	23	32	29653	23920	15.7	Total_cases	0	1.18124931532315	17.4475723622782	1.85714285714286	17.3205182072829	0.771428571428571	15.7385037348273	0.857142857142857	0	0	1	0	0	0	0	0	0	0	0	0	0	0	0	0.949201791	0.999829077	0.999829077	23	32
TS4	24	32	17229	21320	14	Total_cases	2	0.686330032499328	17.4475723622782	1.85714285714286	17.3205182072829	0.771428571428571	15.7385037348273	0.857142857142857	0	0	1	0	0	0	0	0	0	0	0	0	0	0	0	0.78881292	0.869209006	0.986148768	24	32
TS5	25	32	39717	28080	8.1	Total_cases	15	1.58215624242706	17.4475723622782	1.85714285714286	17.3205182072829	0.771428571428571	15.7385037348273	0.857142857142857	0	0	1	0	0	0	0	0	0	0	0	0	0	0	0	0.132657984	0.247949831	0.528575418	25	32
TS6	26	32	30350	28600	10.4	Total_cases	0	1.20901482885569	17.4475723622782	1.85714285714286	17.3205182072829	0.771428571428571	15.7385037348273	0.857142857142857	0	0	1	0	0	0	0	0	0	0	0	0	0	0	0	0.41023182	0.570719931	0.83904891	26	32
TS7	27	32	21787	40560	4.9	Total_cases	0	0.867901353419401	17.4475723622782	1.85714285714286	17.3205182072829	0.771428571428571	15.7385037348273	0.857142857142857	0	0	1	0	0	0	0	0	0	0	0	0	0	0	0	0.141399946	0.145570768	0.169326322	27	32
TS8	28	32	21011	44720	6.7	Total_cases	0	0.836988816114886	17.4475723622782	1.85714285714286	17.3205182072829	0.771428571428571	15.7385037348273	0.857142857142857	0	0	1	0	0	0	0	0	0	0	0	0	0	0	0	0.204410797	0.348866736	0.708878021	28	32
TS9	29	32	12737	40560	3.5	Total_cases	0	0.507387870679897	17.4475723622782	1.85714285714286	17.3205182072829	0.771428571428571	15.7385037348273	0.857142857142857	0	0	1	0	0	0	0	0	0	0	0	0	0	0	0	0	0	0.256624065	29	32
TS1	1	33	17202	21320	14.7	Total_cases	6	0.799463545314819	17.249299719888	0.171428571428571	17.4475723622782	1.85714285714286	17.3205182072829	0.771428571428571	0	0	2	0	0	0	0	1	0	0	0	0	0	0	0	0.996704719	0.996704719	1	1	33
TS10	2	33	37073	25480	8.1	Total_cases	1	1.72296895799653	17.249299719888	0.171428571428571	17.4475723622782	1.85714285714286	17.3205182072829	0.771428571428571	0	0	2	0	0	0	0	1	0	0	0	0	0	0	0	0.303342391	0.344402174	0.705298913	2	33
TS11	3	33	11945	33280	4.2	Total_cases	0	0.555144288384229	17.249299719888	0.171428571428571	17.4475723622782	1.85714285714286	17.3205182072829	0.771428571428571	0	0	2	0	0	0	0	1	0	0	0	0	0	0	0	0	0	0.387159533	3	33
TS12	4	33	22514	31720	7.1	Total_cases	1	1.04633892914881	17.249299719888	0.171428571428571	17.4475723622782	1.85714285714286	17.3205182072829	0.771428571428571	0	0	2	0	0	0	0	1	0	0	0	0	0	0	0	0.069538927	0.329687431	0.723267085	4	33
TS13	5	33	10369	24960	8.2	Total_cases	0	0.48189963384312	17.249299719888	0.171428571428571	17.4475723622782	1.85714285714286	17.3205182072829	0.771428571428571	0	0	2	0	0	0	0	1	0	0	0	0	0	0	0	0.160100251	0.632781955	0.997092732	5	33
TS14	6	33	17627	26520	5.4	Total_cases	1	0.819215435022922	17.249299719888	0.171428571428571	17.4475723622782	1.85714285714286	17.3205182072829	0.771428571428571	0	0	2	0	0	0	0	1	0	0	0	0	0	0	0	0.077273763	0.077273763	0.357362662	6	33
TS15	7	33	12802	43160	4.2	Total_cases	0	0.594973393042687	17.249299719888	0.171428571428571	17.4475723622782	1.85714285714286	17.3205182072829	0.771428571428571	0	0	2	0	0	0	0	1	0	0	0	0	0	0	0	0	0	0.117601427	7	33
TS16	8	33	10449	40040	4.8	Total_cases	0	0.485617636611704	17.249299719888	0.171428571428571	17.4475723622782	1.85714285714286	17.3205182072829	0.771428571428571	0	0	2	0	0	0	0	1	0	0	0	0	0	0	0	0	0	0.00105546	8	33
TS17	9	33	45119	29120	7.1	Total_cases	0	2.09690708644688	17.249299719888	0.171428571428571	17.4475723622782	1.85714285714286	17.3205182072829	0.771428571428571	0	0	2	0	0	0	0	1	0	0	0	0	0	0	0	0.163224844	0.203724743	0.512107643	9	33
TS18	10	33	24877	22880	9.5	Total_cases	0	1.15615943592587	17.249299719888	0.171428571428571	17.4475723622782	1.85714285714286	17.3205182072829	0.771428571428571	0	0	2	0	0	0	0	1	0	0	0	0	0	0	0	0.421719157	0.421719157	0.663742085	10	33
TS19	11	33	37115	27560	8.7	Total_cases	1	1.72492090945003	17.249299719888	0.171428571428571	17.4475723622782	1.85714285714286	17.3205182072829	0.771428571428571	0	0	2	0	0	0	0	1	0	0	0	0	0	0	0	0.379701782	0.489147141	0.734138647	11	33
TS2	12	33	773	21320	17.4	Total_cases	0	0.0359252017514449	17.249299719888	0.171428571428571	17.4475723622782	1.85714285714286	17.3205182072829	0.771428571428571	0	0	2	0	0	0	0	1	0	0	0	0	0	0	0	1	1	1	12	33
TS20	13	33	20737	32760	9.4	Total_cases	1	0.963752792651633	17.249299719888	0.171428571428571	17.4475723622782	1.85714285714286	17.3205182072829	0.771428571428571	0	0	2	0	0	0	0	1	0	0	0	0	0	0	0	0.22915356	0.379422156	0.542612399	13	33
TS21	14	33	12670	45760	5.5	Total_cases	0	0.588838688474523	17.249299719888	0.171428571428571	17.4475723622782	1.85714285714286	17.3205182072829	0.771428571428571	0	0	2	0	0	0	0	1	0	0	0	0	0	0	0	0.003928801	0.00408916	0.307168056	14	33
TS22	15	33	8506	45760	4.2	Total_cases	0	0.395316644369716	17.249299719888	0.171428571428571	17.4475723622782	1.85714285714286	17.3205182072829	0.771428571428571	0	0	2	0	0	0	0	1	0	0	0	0	0	0	0	0	0	0.042022628	15	33
TS23	16	33	30225	31720	7.5	Total_cases	1	1.40470792100572	17.249299719888	0.171428571428571	17.4475723622782	1.85714285714286	17.3205182072829	0.771428571428571	0	0	2	0	0	0	0	1	0	0	0	0	0	0	0	0.119771172	0.311398433	0.675440627	16	33
TS24	17	33	21840	21320	11.7	Total_cases	0	1.01501475582349	17.249299719888	0.171428571428571	17.4475723622782	1.85714285714286	17.3205182072829	0.771428571428571	0	0	2	0	0	0	0	1	0	0	0	0	0	0	0	0.629774286	0.847904083	0.945092874	17	33
TS25	18	33	38827	26520	8.9	Total_cases	0	1.80448616869774	17.249299719888	0.171428571428571	17.4475723622782	1.85714285714286	17.3205182072829	0.771428571428571	0	0	2	0	0	0	0	1	0	0	0	0	0	0	0	0.392246737	0.513543609	0.763414129	18	33
TS26	19	33	25450	37960	8.4	Total_cases	3	1.18278963075585	17.249299719888	0.171428571428571	17.4475723622782	1.85714285714286	17.3205182072829	0.771428571428571	0	0	2	0	0	0	0	1	0	0	0	0	0	0	0	0.203658971	0.397497327	0.618342375	19	33
TS27	20	33	12327	24960	5.7	Total_cases	0	0.572897751604219	17.249299719888	0.171428571428571	17.4475723622782	1.85714285714286	17.3205182072829	0.771428571428571	0	0	2	0	0	0	0	1	0	0	0	0	0	0	0	0.207004019	0.321659969	0.607397687	20	33
TS28	21	33	5277	32760	6.1	Total_cases	0	0.245248757622736	17.249299719888	0.171428571428571	17.4475723622782	1.85714285714286	17.3205182072829	0.771428571428571	0	0	2	0	0	0	0	1	0	0	0	0	0	0	0	0.001316284	0.662091012	0.666603986	21	33
TS29	22	33	6266	26000	7.6	Total_cases	0	0.291212566849358	17.249299719888	0.171428571428571	17.4475723622782	1.85714285714286	17.3205182072829	0.771428571428571	0	0	2	0	0	0	0	1	0	0	0	0	0	0	0	0.002222222	0.471111111	1	22	33
TS3	23	33	29653	23920	15.7	Total_cases	3	1.37812420121034	17.249299719888	0.171428571428571	17.4475723622782	1.85714285714286	17.3205182072829	0.771428571428571	0	0	2	0	0	0	0	1	0	0	0	0	0	0	0	0.949201791	0.999829077	0.999829077	23	33
TS4	24	33	17229	21320	14	Total_cases	1	0.800718371249216	17.249299719888	0.171428571428571	17.4475723622782	1.85714285714286	17.3205182072829	0.771428571428571	0	0	2	0	0	0	0	1	0	0	0	0	0	0	0	0.78881292	0.869209006	0.986148768	24	33
TS5	25	33	39717	28080	8.1	Total_cases	5	1.84584894949824	17.249299719888	0.171428571428571	17.4475723622782	1.85714285714286	17.3205182072829	0.771428571428571	0	0	2	0	0	0	0	1	0	0	0	0	0	0	0	0.132657984	0.247949831	0.528575418	25	33
TS6	26	33	30350	28600	10.4	Total_cases	3	1.41051730033163	17.249299719888	0.171428571428571	17.4475723622782	1.85714285714286	17.3205182072829	0.771428571428571	0	0	2	0	0	0	0	1	0	0	0	0	0	0	0	0.41023182	0.570719931	0.83904891	26	33
TS7	27	33	21787	40560	4.9	Total_cases	1	1.0125515789893	17.249299719888	0.171428571428571	17.4475723622782	1.85714285714286	17.3205182072829	0.771428571428571	0	0	2	0	0	0	0	1	0	0	0	0	0	0	0	0.141399946	0.145570768	0.169326322	27	33
TS8	28	33	21011	44720	6.7	Total_cases	0	0.976486952134034	17.249299719888	0.171428571428571	17.4475723622782	1.85714285714286	17.3205182072829	0.771428571428571	0	0	2	0	0	0	0	1	0	0	0	0	0	0	0	0.204410797	0.348866736	0.708878021	28	33
TS9	29	33	12737	40560	3.5	Total_cases	0	0.591952515793213	17.249299719888	0.171428571428571	17.4475723622782	1.85714285714286	17.3205182072829	0.771428571428571	0	0	2	0	0	0	0	1	0	0	0	0	0	0	0	0	0	0.256624065	29	33
TS1	1	34	17202	21320	14.7	Total_cases	0	0.571045389510585	17.3336484593838	3.85714285714286	17.249299719888	0.171428571428571	17.4475723622782	1.85714285714286	0	0	3	0	0	0	0	2	0	0	0	0	1	0	0	0.996704719	0.996704719	1	1	34
TS10	2	34	37073	25480	8.1	Total_cases	2	1.23069211285466	17.3336484593838	3.85714285714286	17.249299719888	0.171428571428571	17.4475723622782	1.85714285714286	0	0	3	0	0	0	0	2	0	0	0	0	1	0	0	0.303342391	0.344402174	0.705298913	2	34
TS11	3	34	11945	33280	4.2	Total_cases	1	0.396531634560164	17.3336484593838	3.85714285714286	17.249299719888	0.171428571428571	17.4475723622782	1.85714285714286	0	0	3	0	0	0	0	2	0	0	0	0	1	0	0	0	0	0.387159533	3	34
TS12	4	34	22514	31720	7.1	Total_cases	0	0.747384949392007	17.3336484593838	3.85714285714286	17.249299719888	0.171428571428571	17.4475723622782	1.85714285714286	0	0	3	0	0	0	0	2	0	0	0	0	1	0	0	0.069538927	0.329687431	0.723267085	4	34
TS13	5	34	10369	24960	8.2	Total_cases	0	0.344214024173657	17.3336484593838	3.85714285714286	17.249299719888	0.171428571428571	17.4475723622782	1.85714285714286	0	0	3	0	0	0	0	2	0	0	0	0	1	0	0	0.160100251	0.632781955	0.997092732	5	34
TS14	6	34	17627	26520	5.4	Total_cases	2	0.58515388215923	17.3336484593838	3.85714285714286	17.249299719888	0.171428571428571	17.4475723622782	1.85714285714286	0	0	3	0	0	0	0	2	0	0	0	0	1	0	0	0.077273763	0.077273763	0.357362662	6	34
TS15	7	34	12802	43160	4.2	Total_cases	0	0.424980995030491	17.3336484593838	3.85714285714286	17.249299719888	0.171428571428571	17.4475723622782	1.85714285714286	0	0	3	0	0	0	0	2	0	0	0	0	1	0	0	0	0	0.117601427	7	34
TS16	8	34	10449	40040	4.8	Total_cases	0	0.346869740436932	17.3336484593838	3.85714285714286	17.249299719888	0.171428571428571	17.4475723622782	1.85714285714286	0	0	3	0	0	0	0	2	0	0	0	0	1	0	0	0	0	0.00105546	8	34
TS17	9	34	45119	29120	7.1	Total_cases	0	1.49779077603349	17.3336484593838	3.85714285714286	17.249299719888	0.171428571428571	17.4475723622782	1.85714285714286	0	0	3	0	0	0	0	2	0	0	0	0	1	0	0	0.163224844	0.203724743	0.512107643	9	34
TS18	10	34	24877	22880	9.5	Total_cases	0	0.825828168518476	17.3336484593838	3.85714285714286	17.249299719888	0.171428571428571	17.4475723622782	1.85714285714286	0	0	3	0	0	0	0	2	0	0	0	0	1	0	0	0.421719157	0.421719157	0.663742085	10	34
TS19	11	34	37115	27560	8.7	Total_cases	0	1.23208636389288	17.3336484593838	3.85714285714286	17.249299719888	0.171428571428571	17.4475723622782	1.85714285714286	0	0	3	0	0	0	0	2	0	0	0	0	1	0	0	0.379701782	0.489147141	0.734138647	11	34
TS2	12	34	773	21320	17.4	Total_cases	0	0.0256608583938892	17.3336484593838	3.85714285714286	17.249299719888	0.171428571428571	17.4475723622782	1.85714285714286	0	0	3	0	0	0	0	2	0	0	0	0	1	0	0	1	1	1	12	34
TS20	13	34	20737	32760	9.4	Total_cases	0	0.688394851894024	17.3336484593838	3.85714285714286	17.249299719888	0.171428571428571	17.4475723622782	1.85714285714286	0	0	3	0	0	0	0	2	0	0	0	0	1	0	0	0.22915356	0.379422156	0.542612399	13	34
TS21	14	34	12670	45760	5.5	Total_cases	0	0.420599063196088	17.3336484593838	3.85714285714286	17.249299719888	0.171428571428571	17.4475723622782	1.85714285714286	0	0	3	0	0	0	0	2	0	0	0	0	1	0	0	0.003928801	0.00408916	0.307168056	14	34
TS22	15	34	8506	45760	4.2	Total_cases	0	0.282369031692654	17.3336484593838	3.85714285714286	17.249299719888	0.171428571428571	17.4475723622782	1.85714285714286	0	0	3	0	0	0	0	2	0	0	0	0	1	0	0	0	0	0.042022628	15	34
TS23	16	34	30225	31720	7.5	Total_cases	1	1.00336280071837	17.3336484593838	3.85714285714286	17.249299719888	0.171428571428571	17.4475723622782	1.85714285714286	0	0	3	0	0	0	0	2	0	0	0	0	1	0	0	0.119771172	0.311398433	0.675440627	16	34
TS24	17	34	21840	21320	11.7	Total_cases	1	0.72501053987392	17.3336484593838	3.85714285714286	17.249299719888	0.171428571428571	17.4475723622782	1.85714285714286	0	0	3	0	0	0	0	2	0	0	0	0	1	0	0	0.629774286	0.847904083	0.945092874	17	34
TS25	18	34	38827	26520	8.9	Total_cases	0	1.28891869192695	17.3336484593838	3.85714285714286	17.249299719888	0.171428571428571	17.4475723622782	1.85714285714286	0	0	3	0	0	0	0	2	0	0	0	0	1	0	0	0.392246737	0.513543609	0.763414129	18	34
TS26	19	34	25450	37960	8.4	Total_cases	3	0.844849736254179	17.3336484593838	3.85714285714286	17.249299719888	0.171428571428571	17.4475723622782	1.85714285714286	0	0	3	0	0	0	0	2	0	0	0	0	1	0	0	0.203658971	0.397497327	0.618342375	19	34
TS27	20	34	12327	24960	5.7	Total_cases	0	0.409212679717299	17.3336484593838	3.85714285714286	17.249299719888	0.171428571428571	17.4475723622782	1.85714285714286	0	0	3	0	0	0	0	2	0	0	0	0	1	0	0	0.207004019	0.321659969	0.607397687	20	34
TS28	21	34	5277	32760	6.1	Total_cases	0	0.17517768401624	17.3336484593838	3.85714285714286	17.249299719888	0.171428571428571	17.4475723622782	1.85714285714286	0	0	3	0	0	0	0	2	0	0	0	0	1	0	0	0.001316284	0.662091012	0.666603986	21	34
TS29	22	34	6266	26000	7.6	Total_cases	0	0.20800897632097	17.3336484593838	3.85714285714286	17.249299719888	0.171428571428571	17.4475723622782	1.85714285714286	0	0	3	0	0	0	0	2	0	0	0	0	1	0	0	0.002222222	0.471111111	1	22	34
TS3	23	34	29653	23920	15.7	Total_cases	2	0.984374429435959	17.3336484593838	3.85714285714286	17.249299719888	0.171428571428571	17.4475723622782	1.85714285714286	0	0	3	0	0	0	0	2	0	0	0	0	1	0	0	0.949201791	0.999829077	0.999829077	23	34
TS4	24	34	17229	21320	14	Total_cases	3	0.57194169374944	17.3336484593838	3.85714285714286	17.249299719888	0.171428571428571	17.4475723622782	1.85714285714286	0	0	3	0	0	0	0	2	0	0	0	0	1	0	0	0.78881292	0.869209006	0.986148768	24	34
TS5	25	34	39717	28080	8.1	Total_cases	5	1.31846353535588	17.3336484593838	3.85714285714286	17.249299719888	0.171428571428571	17.4475723622782	1.85714285714286	0	0	3	0	0	0	0	2	0	0	0	0	1	0	0	0.132657984	0.247949831	0.528575418	25	34
TS6	26	34	30350	28600	10.4	Total_cases	0	1.00751235737974	17.3336484593838	3.85714285714286	17.249299719888	0.171428571428571	17.4475723622782	1.85714285714286	0	0	3	0	0	0	0	2	0	0	0	0	1	0	0	0.41023182	0.570719931	0.83904891	26	34
TS7	27	34	21787	40560	4.9	Total_cases	0	0.723251127849501	17.3336484593838	3.85714285714286	17.249299719888	0.171428571428571	17.4475723622782	1.85714285714286	0	0	3	0	0	0	0	2	0	0	0	0	1	0	0	0.141399946	0.145570768	0.169326322	27	34
TS8	28	34	21011	44720	6.7	Total_cases	0	0.697490680095739	17.3336484593838	3.85714285714286	17.249299719888	0.171428571428571	17.4475723622782	1.85714285714286	0	0	3	0	0	0	0	2	0	0	0	0	1	0	0	0.204410797	0.348866736	0.708878021	28	34
TS9	29	34	12737	40560	3.5	Total_cases	0	0.42282322556658	17.3336484593838	3.85714285714286	17.249299719888	0.171428571428571	17.4475723622782	1.85714285714286	0	0	3	0	0	0	0	2	0	0	0	0	1	0	0	0	0	0.256624065	29	34
TS1	1	35	17202	21320	14.7	Total_cases	1	0.571045389510585	13.8025210084034	8.57142857142857	17.3336484593838	3.85714285714286	17.249299719888	0.171428571428571	0	0	4	0	0	0	0	3	0	0	0	0	2	0	0	0.996704719	0.996704719	1	1	35
TS10	2	35	37073	25480	8.1	Total_cases	4	1.23069211285466	13.8025210084034	8.57142857142857	17.3336484593838	3.85714285714286	17.249299719888	0.171428571428571	0	0	4	0	0	0	0	3	0	0	0	0	2	0	0	0.303342391	0.344402174	0.705298913	2	35
TS11	3	35	11945	33280	4.2	Total_cases	0	0.396531634560164	13.8025210084034	8.57142857142857	17.3336484593838	3.85714285714286	17.249299719888	0.171428571428571	0	0	4	0	0	0	0	3	0	0	0	0	2	0	0	0	0	0.387159533	3	35
TS12	4	35	22514	31720	7.1	Total_cases	1	0.747384949392007	13.8025210084034	8.57142857142857	17.3336484593838	3.85714285714286	17.249299719888	0.171428571428571	0	0	4	0	0	0	0	3	0	0	0	0	2	0	0	0.069538927	0.329687431	0.723267085	4	35
TS13	5	35	10369	24960	8.2	Total_cases	0	0.344214024173657	13.8025210084034	8.57142857142857	17.3336484593838	3.85714285714286	17.249299719888	0.171428571428571	0	0	4	0	0	0	0	3	0	0	0	0	2	0	0	0.160100251	0.632781955	0.997092732	5	35
TS14	6	35	17627	26520	5.4	Total_cases	0	0.58515388215923	13.8025210084034	8.57142857142857	17.3336484593838	3.85714285714286	17.249299719888	0.171428571428571	0	0	4	0	0	0	0	3	0	0	0	0	2	0	0	0.077273763	0.077273763	0.357362662	6	35
TS15	7	35	12802	43160	4.2	Total_cases	0	0.424980995030491	13.8025210084034	8.57142857142857	17.3336484593838	3.85714285714286	17.249299719888	0.171428571428571	0	0	4	0	0	0	0	3	0	0	0	0	2	0	0	0	0	0.117601427	7	35
TS16	8	35	10449	40040	4.8	Total_cases	0	0.346869740436932	13.8025210084034	8.57142857142857	17.3336484593838	3.85714285714286	17.249299719888	0.171428571428571	0	0	4	0	0	0	0	3	0	0	0	0	2	0	0	0	0	0.00105546	8	35
TS17	9	35	45119	29120	7.1	Total_cases	0	1.49779077603349	13.8025210084034	8.57142857142857	17.3336484593838	3.85714285714286	17.249299719888	0.171428571428571	0	0	4	0	0	0	0	3	0	0	0	0	2	0	0	0.163224844	0.203724743	0.512107643	9	35
TS18	10	35	24877	22880	9.5	Total_cases	1	0.825828168518476	13.8025210084034	8.57142857142857	17.3336484593838	3.85714285714286	17.249299719888	0.171428571428571	0	0	4	0	0	0	0	3	0	0	0	0	2	0	0	0.421719157	0.421719157	0.663742085	10	35
TS19	11	35	37115	27560	8.7	Total_cases	1	1.23208636389288	13.8025210084034	8.57142857142857	17.3336484593838	3.85714285714286	17.249299719888	0.171428571428571	0	0	4	0	0	0	0	3	0	0	0	0	2	0	0	0.379701782	0.489147141	0.734138647	11	35
TS2	12	35	773	21320	17.4	Total_cases	0	0.0256608583938892	13.8025210084034	8.57142857142857	17.3336484593838	3.85714285714286	17.249299719888	0.171428571428571	0	0	4	0	0	0	0	3	0	0	0	0	2	0	0	1	1	1	12	35
TS20	13	35	20737	32760	9.4	Total_cases	0	0.688394851894024	13.8025210084034	8.57142857142857	17.3336484593838	3.85714285714286	17.249299719888	0.171428571428571	0	0	4	0	0	0	0	3	0	0	0	0	2	0	0	0.22915356	0.379422156	0.542612399	13	35
TS21	14	35	12670	45760	5.5	Total_cases	0	0.420599063196088	13.8025210084034	8.57142857142857	17.3336484593838	3.85714285714286	17.249299719888	0.171428571428571	0	0	4	0	0	0	0	3	0	0	0	0	2	0	0	0.003928801	0.00408916	0.307168056	14	35
TS22	15	35	8506	45760	4.2	Total_cases	3	0.282369031692654	13.8025210084034	8.57142857142857	17.3336484593838	3.85714285714286	17.249299719888	0.171428571428571	0	0	4	0	0	0	0	3	0	0	0	0	2	0	0	0	0	0.042022628	15	35
TS23	16	35	30225	31720	7.5	Total_cases	1	1.00336280071837	13.8025210084034	8.57142857142857	17.3336484593838	3.85714285714286	17.249299719888	0.171428571428571	0	0	4	0	0	0	0	3	0	0	0	0	2	0	0	0.119771172	0.311398433	0.675440627	16	35
TS24	17	35	21840	21320	11.7	Total_cases	0	0.72501053987392	13.8025210084034	8.57142857142857	17.3336484593838	3.85714285714286	17.249299719888	0.171428571428571	0	0	4	0	0	0	0	3	0	0	0	0	2	0	0	0.629774286	0.847904083	0.945092874	17	35
TS25	18	35	38827	26520	8.9	Total_cases	1	1.28891869192695	13.8025210084034	8.57142857142857	17.3336484593838	3.85714285714286	17.249299719888	0.171428571428571	0	0	4	0	0	0	0	3	0	0	0	0	2	0	0	0.392246737	0.513543609	0.763414129	18	35
TS26	19	35	25450	37960	8.4	Total_cases	2	0.844849736254179	13.8025210084034	8.57142857142857	17.3336484593838	3.85714285714286	17.249299719888	0.171428571428571	0	0	4	0	0	0	0	3	0	0	0	0	2	0	0	0.203658971	0.397497327	0.618342375	19	35
TS27	20	35	12327	24960	5.7	Total_cases	0	0.409212679717299	13.8025210084034	8.57142857142857	17.3336484593838	3.85714285714286	17.249299719888	0.171428571428571	0	0	4	0	0	0	0	3	0	0	0	0	2	0	0	0.207004019	0.321659969	0.607397687	20	35
TS28	21	35	5277	32760	6.1	Total_cases	0	0.17517768401624	13.8025210084034	8.57142857142857	17.3336484593838	3.85714285714286	17.249299719888	0.171428571428571	0	0	4	0	0	0	0	3	0	0	0	0	2	0	0	0.001316284	0.662091012	0.666603986	21	35
TS29	22	35	6266	26000	7.6	Total_cases	0	0.20800897632097	13.8025210084034	8.57142857142857	17.3336484593838	3.85714285714286	17.249299719888	0.171428571428571	0	0	4	0	0	0	0	3	0	0	0	0	2	0	0	0.002222222	0.471111111	1	22	35
TS3	23	35	29653	23920	15.7	Total_cases	1	0.984374429435959	13.8025210084034	8.57142857142857	17.3336484593838	3.85714285714286	17.249299719888	0.171428571428571	0	0	4	0	0	0	0	3	0	0	0	0	2	0	0	0.949201791	0.999829077	0.999829077	23	35
TS4	24	35	17229	21320	14	Total_cases	0	0.57194169374944	13.8025210084034	8.57142857142857	17.3336484593838	3.85714285714286	17.249299719888	0.171428571428571	0	0	4	0	0	0	0	3	0	0	0	0	2	0	0	0.78881292	0.869209006	0.986148768	24	35
TS5	25	35	39717	28080	8.1	Total_cases	0	1.31846353535588	13.8025210084034	8.57142857142857	17.3336484593838	3.85714285714286	17.249299719888	0.171428571428571	0	0	4	0	0	0	0	3	0	0	0	0	2	0	0	0.132657984	0.247949831	0.528575418	25	35
TS6	26	35	30350	28600	10.4	Total_cases	1	1.00751235737974	13.8025210084034	8.57142857142857	17.3336484593838	3.85714285714286	17.249299719888	0.171428571428571	0	0	4	0	0	0	0	3	0	0	0	0	2	0	0	0.41023182	0.570719931	0.83904891	26	35
TS7	27	35	21787	40560	4.9	Total_cases	1	0.723251127849501	13.8025210084034	8.57142857142857	17.3336484593838	3.85714285714286	17.249299719888	0.171428571428571	0	0	4	0	0	0	0	3	0	0	0	0	2	0	0	0.141399946	0.145570768	0.169326322	27	35
TS8	28	35	21011	44720	6.7	Total_cases	2	0.697490680095739	13.8025210084034	8.57142857142857	17.3336484593838	3.85714285714286	17.249299719888	0.171428571428571	0	0	4	0	0	0	0	3	0	0	0	0	2	0	0	0.204410797	0.348866736	0.708878021	28	35
TS9	29	35	12737	40560	3.5	Total_cases	0	0.42282322556658	13.8025210084034	8.57142857142857	17.3336484593838	3.85714285714286	17.249299719888	0.171428571428571	0	0	4	0	0	0	0	3	0	0	0	0	2	0	0	0	0	0.256624065	29	35
TS1	1	36	17202	21320	14.7	Total_cases	0	1.34195666534987	13.905929038282	1.97142857142857	13.8025210084034	8.57142857142857	17.3336484593838	3.85714285714286	0	0	0	0	0	0	0	4	0	0	0	0	3	0	0	0.996704719	0.996704719	1	1	36
TS10	2	36	37073	25480	8.1	Total_cases	2	2.89212646520846	13.905929038282	1.97142857142857	13.8025210084034	8.57142857142857	17.3336484593838	3.85714285714286	0	0	0	0	0	0	0	4	0	0	0	0	3	0	0	0.303342391	0.344402174	0.705298913	2	36
TS11	3	36	11945	33280	4.2	Total_cases	1	0.931849341216385	13.905929038282	1.97142857142857	13.8025210084034	8.57142857142857	17.3336484593838	3.85714285714286	0	0	0	0	0	0	0	4	0	0	0	0	3	0	0	0	0	0.387159533	3	36
TS12	4	36	22514	31720	7.1	Total_cases	0	1.75635463107122	13.905929038282	1.97142857142857	13.8025210084034	8.57142857142857	17.3336484593838	3.85714285714286	0	0	0	0	0	0	0	4	0	0	0	0	3	0	0	0.069538927	0.329687431	0.723267085	4	36
TS13	5	36	10369	24960	8.2	Total_cases	1	0.808902956808095	13.905929038282	1.97142857142857	13.8025210084034	8.57142857142857	17.3336484593838	3.85714285714286	0	0	0	0	0	0	0	4	0	0	0	0	3	0	0	0.160100251	0.632781955	0.997092732	5	36
TS14	6	36	17627	26520	5.4	Total_cases	1	1.37511162307419	13.905929038282	1.97142857142857	13.8025210084034	8.57142857142857	17.3336484593838	3.85714285714286	0	0	0	0	0	0	0	4	0	0	0	0	3	0	0	0.077273763	0.077273763	0.357362662	6	36
TS15	7	36	12802	43160	4.2	Total_cases	0	0.998705338321654	13.905929038282	1.97142857142857	13.8025210084034	8.57142857142857	17.3336484593838	3.85714285714286	0	0	0	0	0	0	0	4	0	0	0	0	3	0	0	0	0	0.117601427	7	36
TS16	8	36	10449	40040	4.8	Total_cases	0	0.81514389002679	13.905929038282	1.97142857142857	13.8025210084034	8.57142857142857	17.3336484593838	3.85714285714286	0	0	0	0	0	0	0	4	0	0	0	0	3	0	0	0	0	0.00105546	8	36
TS17	9	36	45119	29120	7.1	Total_cases	4	3.5198083236787	13.905929038282	1.97142857142857	13.8025210084034	8.57142857142857	17.3336484593838	3.85714285714286	0	0	0	0	0	0	0	4	0	0	0	0	3	0	0	0.163224844	0.203724743	0.512107643	9	36
TS18	10	36	24877	22880	9.5	Total_cases	1	1.94069619601842	13.905929038282	1.97142857142857	13.8025210084034	8.57142857142857	17.3336484593838	3.85714285714286	0	0	0	0	0	0	0	4	0	0	0	0	3	0	0	0.421719157	0.421719157	0.663742085	10	36
TS19	11	36	37115	27560	8.7	Total_cases	1	2.89540295514827	13.905929038282	1.97142857142857	13.8025210084034	8.57142857142857	17.3336484593838	3.85714285714286	0	0	0	0	0	0	0	4	0	0	0	0	3	0	0	0.379701782	0.489147141	0.734138647	11	36
TS2	12	36	773	21320	17.4	Total_cases	0	0.0603030172256396	13.905929038282	1.97142857142857	13.8025210084034	8.57142857142857	17.3336484593838	3.85714285714286	0	0	0	0	0	0	0	4	0	0	0	0	3	0	0	1	1	1	12	36
TS20	13	36	20737	32760	9.4	Total_cases	1	1.61772790195096	13.905929038282	1.97142857142857	13.8025210084034	8.57142857142857	17.3336484593838	3.85714285714286	0	0	0	0	0	0	0	4	0	0	0	0	3	0	0	0.22915356	0.379422156	0.542612399	13	36
TS21	14	36	12670	45760	5.5	Total_cases	3	0.988407798510807	13.905929038282	1.97142857142857	13.8025210084034	8.57142857142857	17.3336484593838	3.85714285714286	0	0	0	0	0	0	0	4	0	0	0	0	3	0	0	0.003928801	0.00408916	0.307168056	14	36
TS22	15	36	8506	45760	4.2	Total_cases	0	0.663567224477737	13.905929038282	1.97142857142857	13.8025210084034	8.57142857142857	17.3336484593838	3.85714285714286	0	0	0	0	0	0	0	4	0	0	0	0	3	0	0	0	0	0.042022628	15	36
TS23	16	36	30225	31720	7.5	Total_cases	3	2.35790258168817	13.905929038282	1.97142857142857	13.8025210084034	8.57142857142857	17.3336484593838	3.85714285714286	0	0	0	0	0	0	0	4	0	0	0	0	3	0	0	0.119771172	0.311398433	0.675440627	16	36
TS24	17	36	21840	21320	11.7	Total_cases	0	1.70377476870371	13.905929038282	1.97142857142857	13.8025210084034	8.57142857142857	17.3336484593838	3.85714285714286	0	0	0	0	0	0	0	4	0	0	0	0	3	0	0	0.629774286	0.847904083	0.945092874	17	36
TS25	18	36	38827	26520	8.9	Total_cases	4	3.02895892602834	13.905929038282	1.97142857142857	13.8025210084034	8.57142857142857	17.3336484593838	3.85714285714286	0	0	0	0	0	0	0	4	0	0	0	0	3	0	0	0.392246737	0.513543609	0.763414129	18	36
TS26	19	36	25450	37960	8.4	Total_cases	2	1.98539688019732	13.905929038282	1.97142857142857	13.8025210084034	8.57142857142857	17.3336484593838	3.85714285714286	0	0	0	0	0	0	0	4	0	0	0	0	3	0	0	0.203658971	0.397497327	0.618342375	19	36
TS27	20	36	12327	24960	5.7	Total_cases	0	0.961649797335653	13.905929038282	1.97142857142857	13.8025210084034	8.57142857142857	17.3336484593838	3.85714285714286	0	0	0	0	0	0	0	4	0	0	0	0	3	0	0	0.207004019	0.321659969	0.607397687	20	36
TS28	21	36	5277	32760	6.1	Total_cases	0	0.411667557438163	13.905929038282	1.97142857142857	13.8025210084034	8.57142857142857	17.3336484593838	3.85714285714286	0	0	0	0	0	0	0	4	0	0	0	0	3	0	0	0.001316284	0.662091012	0.666603986	21	36
TS29	22	36	6266	26000	7.6	Total_cases	1	0.488821094354279	13.905929038282	1.97142857142857	13.8025210084034	8.57142857142857	17.3336484593838	3.85714285714286	0	0	0	0	0	0	0	4	0	0	0	0	3	0	0	0.002222222	0.471111111	1	22	36
TS3	23	36	29653	23920	15.7	Total_cases	3	2.3132799091745	13.905929038282	1.97142857142857	13.8025210084034	8.57142857142857	17.3336484593838	3.85714285714286	0	0	0	0	0	0	0	4	0	0	0	0	3	0	0	0.949201791	0.999829077	0.999829077	23	36
TS4	24	36	17229	21320	14	Total_cases	2	1.34406298031118	13.905929038282	1.97142857142857	13.8025210084034	8.57142857142857	17.3336484593838	3.85714285714286	0	0	0	0	0	0	0	4	0	0	0	0	3	0	0	0.78881292	0.869209006	0.986148768	24	36
TS5	25	36	39717	28080	8.1	Total_cases	3	3.09838930808632	13.905929038282	1.97142857142857	13.8025210084034	8.57142857142857	17.3336484593838	3.85714285714286	0	0	0	0	0	0	0	4	0	0	0	0	3	0	0	0.132657984	0.247949831	0.528575418	25	36
TS6	26	36	30350	28600	10.4	Total_cases	2	2.36765403984238	13.905929038282	1.97142857142857	13.8025210084034	8.57142857142857	17.3336484593838	3.85714285714286	0	0	0	0	0	0	0	4	0	0	0	0	3	0	0	0.41023182	0.570719931	0.83904891	26	36
TS7	27	36	21787	40560	4.9	Total_cases	7	1.69964015044633	13.905929038282	1.97142857142857	13.8025210084034	8.57142857142857	17.3336484593838	3.85714285714286	0	0	0	0	0	0	0	4	0	0	0	0	3	0	0	0.141399946	0.145570768	0.169326322	27	36
TS8	28	36	21011	44720	6.7	Total_cases	5	1.63910309822499	13.905929038282	1.97142857142857	13.8025210084034	8.57142857142857	17.3336484593838	3.85714285714286	0	0	0	0	0	0	0	4	0	0	0	0	3	0	0	0.204410797	0.348866736	0.708878021	28	36
TS9	29	36	12737	40560	3.5	Total_cases	0	0.993634580081464	13.905929038282	1.97142857142857	13.8025210084034	8.57142857142857	17.3336484593838	3.85714285714286	0	0	0	0	0	0	0	4	0	0	0	0	3	0	0	0	0	0.256624065	29	36
TS1	1	37	17202	21320	14.7	Total_cases	1	2.0557634022381	14.6452030812325	0.4	13.905929038282	1.97142857142857	13.8025210084034	8.57142857142857	0	0	0	0	0	0	0	0	0	0	0	0	4	0	0	0.996704719	0.996704719	1	1	37
TS10	2	37	37073	25480	8.1	Total_cases	4	4.43049160627679	14.6452030812325	0.4	13.905929038282	1.97142857142857	13.8025210084034	8.57142857142857	0	0	0	0	0	0	0	0	0	0	0	0	4	0	0	0.303342391	0.344402174	0.705298913	2	37
TS11	3	37	11945	33280	4.2	Total_cases	0	1.42751388441659	14.6452030812325	0.4	13.905929038282	1.97142857142857	13.8025210084034	8.57142857142857	0	0	0	0	0	0	0	0	0	0	0	0	4	0	0	0	0	0.387159533	3	37
TS12	4	37	22514	31720	7.1	Total_cases	0	2.69058581781122	14.6452030812325	0.4	13.905929038282	1.97142857142857	13.8025210084034	8.57142857142857	0	0	0	0	0	0	0	0	0	0	0	0	4	0	0	0.069538927	0.329687431	0.723267085	4	37
TS13	5	37	10369	24960	8.2	Total_cases	2	1.23917048702517	14.6452030812325	0.4	13.905929038282	1.97142857142857	13.8025210084034	8.57142857142857	0	0	0	0	0	0	0	0	0	0	0	0	4	0	0	0.160100251	0.632781955	0.997092732	5	37
TS14	6	37	17627	26520	5.4	Total_cases	1	2.10655397577323	14.6452030812325	0.4	13.905929038282	1.97142857142857	13.8025210084034	8.57142857142857	0	0	0	0	0	0	0	0	0	0	0	0	4	0	0	0.077273763	0.077273763	0.357362662	6	37
TS15	7	37	12802	43160	4.2	Total_cases	1	1.52993158210977	14.6452030812325	0.4	13.905929038282	1.97142857142857	13.8025210084034	8.57142857142857	0	0	0	0	0	0	0	0	0	0	0	0	4	0	0	0	0	0.117601427	7	37
TS16	8	37	10449	40040	4.8	Total_cases	2	1.24873106557295	14.6452030812325	0.4	13.905929038282	1.97142857142857	13.8025210084034	8.57142857142857	0	0	0	0	0	0	0	0	0	0	0	0	4	0	0	0	0	0.00105546	8	37
TS17	9	37	45119	29120	7.1	Total_cases	6	5.39204679372056	14.6452030812325	0.4	13.905929038282	1.97142857142857	13.8025210084034	8.57142857142857	0	0	0	0	0	0	0	0	0	0	0	0	4	0	0	0.163224844	0.203724743	0.512107643	9	37
TS18	10	37	24877	22880	9.5	Total_cases	5	2.97298140666651	14.6452030812325	0.4	13.905929038282	1.97142857142857	13.8025210084034	8.57142857142857	0	0	0	0	0	0	0	0	0	0	0	0	4	0	0	0.421719157	0.421719157	0.663742085	10	37
TS19	11	37	37115	27560	8.7	Total_cases	0	4.43551091001437	14.6452030812325	0.4	13.905929038282	1.97142857142857	13.8025210084034	8.57142857142857	0	0	0	0	0	0	0	0	0	0	0	0	4	0	0	0.379701782	0.489147141	0.734138647	11	37
TS2	12	37	773	21320	17.4	Total_cases	0	0.0923790902180011	14.6452030812325	0.4	13.905929038282	1.97142857142857	13.8025210084034	8.57142857142857	0	0	0	0	0	0	0	0	0	0	0	0	4	0	0	1	1	1	12	37
TS20	13	37	20737	32760	9.4	Total_cases	2	2.47822146681849	14.6452030812325	0.4	13.905929038282	1.97142857142857	13.8025210084034	8.57142857142857	0	0	0	0	0	0	0	0	0	0	0	0	4	0	0	0.22915356	0.379422156	0.542612399	13	37
TS21	14	37	12670	45760	5.5	Total_cases	3	1.51415662750592	14.6452030812325	0.4	13.905929038282	1.97142857142857	13.8025210084034	8.57142857142857	0	0	0	0	0	0	0	0	0	0	0	0	4	0	0	0.003928801	0.00408916	0.307168056	14	37
TS22	15	37	8506	45760	4.2	Total_cases	1	1.01652851409355	14.6452030812325	0.4	13.905929038282	1.97142857142857	13.8025210084034	8.57142857142857	0	0	0	0	0	0	0	0	0	0	0	0	4	0	0	0	0	0.042022628	15	37
TS23	16	37	30225	31720	7.5	Total_cases	1	3.61210608258614	14.6452030812325	0.4	13.905929038282	1.97142857142857	13.8025210084034	8.57142857142857	0	0	0	0	0	0	0	0	0	0	0	0	4	0	0	0.119771172	0.311398433	0.675440627	16	37
TS24	17	37	21840	21320	11.7	Total_cases	4	2.61003794354611	14.6452030812325	0.4	13.905929038282	1.97142857142857	13.8025210084034	8.57142857142857	0	0	0	0	0	0	0	0	0	0	0	0	4	0	0	0.629774286	0.847904083	0.945092874	17	37
TS25	18	37	38827	26520	8.9	Total_cases	7	4.64010729093704	14.6452030812325	0.4	13.905929038282	1.97142857142857	13.8025210084034	8.57142857142857	0	0	0	0	0	0	0	0	0	0	0	0	4	0	0	0.392246737	0.513543609	0.763414129	18	37
TS26	19	37	25450	37960	8.4	Total_cases	2	3.04145905051504	14.6452030812325	0.4	13.905929038282	1.97142857142857	13.8025210084034	8.57142857142857	0	0	0	0	0	0	0	0	0	0	0	0	4	0	0	0.203658971	0.397497327	0.618342375	19	37
TS27	20	37	12327	24960	5.7	Total_cases	4	1.47316564698228	14.6452030812325	0.4	13.905929038282	1.97142857142857	13.8025210084034	8.57142857142857	0	0	0	0	0	0	0	0	0	0	0	0	4	0	0	0.207004019	0.321659969	0.607397687	20	37
TS28	21	37	5277	32760	6.1	Total_cases	2	0.630639662458463	14.6452030812325	0.4	13.905929038282	1.97142857142857	13.8025210084034	8.57142857142857	0	0	0	0	0	0	0	0	0	0	0	0	4	0	0	0.001316284	0.662091012	0.666603986	21	37
TS29	22	37	6266	26000	7.6	Total_cases	1	0.748832314755492	14.6452030812325	0.4	13.905929038282	1.97142857142857	13.8025210084034	8.57142857142857	0	0	0	0	0	0	0	0	0	0	0	0	4	0	0	0.002222222	0.471111111	1	22	37
TS3	23	37	29653	23920	15.7	Total_cases	2	3.54374794596945	14.6452030812325	0.4	13.905929038282	1.97142857142857	13.8025210084034	8.57142857142857	0	0	0	0	0	0	0	0	0	0	0	0	4	0	0	0.949201791	0.999829077	0.999829077	23	37
TS4	24	37	17229	21320	14	Total_cases	1	2.05899009749798	14.6452030812325	0.4	13.905929038282	1.97142857142857	13.8025210084034	8.57142857142857	0	0	0	0	0	0	0	0	0	0	0	0	4	0	0	0.78881292	0.869209006	0.986148768	24	37
TS5	25	37	39717	28080	8.1	Total_cases	12	4.74646872728118	14.6452030812325	0.4	13.905929038282	1.97142857142857	13.8025210084034	8.57142857142857	0	0	0	0	0	0	0	0	0	0	0	0	4	0	0	0.132657984	0.247949831	0.528575418	25	37
TS6	26	37	30350	28600	10.4	Total_cases	3	3.62704448656706	14.6452030812325	0.4	13.905929038282	1.97142857142857	13.8025210084034	8.57142857142857	0	0	0	0	0	0	0	0	0	0	0	0	4	0	0	0.41023182	0.570719931	0.83904891	26	37
TS7	27	37	21787	40560	4.9	Total_cases	4	2.6037040602582	14.6452030812325	0.4	13.905929038282	1.97142857142857	13.8025210084034	8.57142857142857	0	0	0	0	0	0	0	0	0	0	0	0	4	0	0	0.141399946	0.145570768	0.169326322	27	37
TS8	28	37	21011	44720	6.7	Total_cases	0	2.51096644834466	14.6452030812325	0.4	13.905929038282	1.97142857142857	13.8025210084034	8.57142857142857	0	0	0	0	0	0	0	0	0	0	0	0	4	0	0	0.204410797	0.348866736	0.708878021	28	37
TS9	29	37	12737	40560	3.5	Total_cases	1	1.52216361203969	14.6452030812325	0.4	13.905929038282	1.97142857142857	13.8025210084034	8.57142857142857	0	0	0	0	0	0	0	0	0	0	0	0	4	0	0	0	0	0.256624065	29	37
TS1	1	38	17202	21320	14.7	Total_cases	1	1.94155432433599	15.5719537815126	0.0571428571428571	14.6452030812325	0.4	13.905929038282	1.97142857142857	0	0	0	0	0	0	0	0	0	0	0	0	0	0	0	0.996704719	0.996704719	1	1	38
TS10	2	38	37073	25480	8.1	Total_cases	3	4.18435318370585	15.5719537815126	0.0571428571428571	14.6452030812325	0.4	13.905929038282	1.97142857142857	0	0	0	0	0	0	0	0	0	0	0	0	0	0	0	0.303342391	0.344402174	0.705298913	2	38
TS11	3	38	11945	33280	4.2	Total_cases	0	1.34820755750456	15.5719537815126	0.0571428571428571	14.6452030812325	0.4	13.905929038282	1.97142857142857	0	0	0	0	0	0	0	0	0	0	0	0	0	0	0	0	0	0.387159533	3	38
TS12	4	38	22514	31720	7.1	Total_cases	1	2.54110882793282	15.5719537815126	0.0571428571428571	14.6452030812325	0.4	13.905929038282	1.97142857142857	0	0	0	0	0	0	0	0	0	0	0	0	0	0	0	0.069538927	0.329687431	0.723267085	4	38
TS13	5	38	10369	24960	8.2	Total_cases	0	1.17032768219043	15.5719537815126	0.0571428571428571	14.6452030812325	0.4	13.905929038282	1.97142857142857	0	0	0	0	0	0	0	0	0	0	0	0	0	0	0	0.160100251	0.632781955	0.997092732	5	38
TS14	6	38	17627	26520	5.4	Total_cases	0	1.98952319934138	15.5719537815126	0.0571428571428571	14.6452030812325	0.4	13.905929038282	1.97142857142857	0	0	0	0	0	0	0	0	0	0	0	0	0	0	0	0.077273763	0.077273763	0.357362662	6	38
TS15	7	38	12802	43160	4.2	Total_cases	3	1.44493538310367	15.5719537815126	0.0571428571428571	14.6452030812325	0.4	13.905929038282	1.97142857142857	0	0	0	0	0	0	0	0	0	0	0	0	0	0	0	0	0	0.117601427	7	38
TS16	8	38	10449	40040	4.8	Total_cases	1	1.17935711748557	15.5719537815126	0.0571428571428571	14.6452030812325	0.4	13.905929038282	1.97142857142857	0	0	0	0	0	0	0	0	0	0	0	0	0	0	0	0	0	0.00105546	8	38
TS17	9	38	45119	29120	7.1	Total_cases	1	5.09248863851386	15.5719537815126	0.0571428571428571	14.6452030812325	0.4	13.905929038282	1.97142857142857	0	0	0	0	0	0	0	0	0	0	0	0	0	0	0	0.163224844	0.203724743	0.512107643	9	38
TS18	10	38	24877	22880	9.5	Total_cases	3	2.80781577296282	15.5719537815126	0.0571428571428571	14.6452030812325	0.4	13.905929038282	1.97142857142857	0	0	0	0	0	0	0	0	0	0	0	0	0	0	0	0.421719157	0.421719157	0.663742085	10	38
TS19	11	38	37115	27560	8.7	Total_cases	5	4.1890936372358	15.5719537815126	0.0571428571428571	14.6452030812325	0.4	13.905929038282	1.97142857142857	0	0	0	0	0	0	0	0	0	0	0	0	0	0	0	0.379701782	0.489147141	0.734138647	11	38
TS2	12	38	773	21320	17.4	Total_cases	0	0.0872469185392233	15.5719537815126	0.0571428571428571	14.6452030812325	0.4	13.905929038282	1.97142857142857	0	0	0	0	0	0	0	0	0	0	0	0	0	0	0	1	1	1	12	38
TS20	13	38	20737	32760	9.4	Total_cases	4	2.34054249643968	15.5719537815126	0.0571428571428571	14.6452030812325	0.4	13.905929038282	1.97142857142857	0	0	0	0	0	0	0	0	0	0	0	0	0	0	0	0.22915356	0.379422156	0.542612399	13	38
TS21	14	38	12670	45760	5.5	Total_cases	2	1.4300368148667	15.5719537815126	0.0571428571428571	14.6452030812325	0.4	13.905929038282	1.97142857142857	0	0	0	0	0	0	0	0	0	0	0	0	0	0	0	0.003928801	0.00408916	0.307168056	14	38
TS22	15	38	8506	45760	4.2	Total_cases	1	0.960054707755023	15.5719537815126	0.0571428571428571	14.6452030812325	0.4	13.905929038282	1.97142857142857	0	0	0	0	0	0	0	0	0	0	0	0	0	0	0	0	0	0.042022628	15	38
TS23	16	38	30225	31720	7.5	Total_cases	1	3.41143352244246	15.5719537815126	0.0571428571428571	14.6452030812325	0.4	13.905929038282	1.97142857142857	0	0	0	0	0	0	0	0	0	0	0	0	0	0	0	0.119771172	0.311398433	0.675440627	16	38
TS24	17	38	21840	21320	11.7	Total_cases	2	2.46503583557133	15.5719537815126	0.0571428571428571	14.6452030812325	0.4	13.905929038282	1.97142857142857	0	0	0	0	0	0	0	0	0	0	0	0	0	0	0	0.629774286	0.847904083	0.945092874	17	38
TS25	18	38	38827	26520	8.9	Total_cases	8	4.38232355255165	15.5719537815126	0.0571428571428571	14.6452030812325	0.4	13.905929038282	1.97142857142857	0	0	0	0	0	0	0	0	0	0	0	0	0	0	0	0.392246737	0.513543609	0.763414129	18	38
TS26	19	38	25450	37960	8.4	Total_cases	5	2.87248910326421	15.5719537815126	0.0571428571428571	14.6452030812325	0.4	13.905929038282	1.97142857142857	0	0	0	0	0	0	0	0	0	0	0	0	0	0	0	0.203658971	0.397497327	0.618342375	19	38
TS27	20	38	12327	24960	5.7	Total_cases	1	1.39132311103882	15.5719537815126	0.0571428571428571	14.6452030812325	0.4	13.905929038282	1.97142857142857	0	0	0	0	0	0	0	0	0	0	0	0	0	0	0	0.207004019	0.321659969	0.607397687	20	38
TS28	21	38	5277	32760	6.1	Total_cases	0	0.595604125655215	15.5719537815126	0.0571428571428571	14.6452030812325	0.4	13.905929038282	1.97142857142857	0	0	0	0	0	0	0	0	0	0	0	0	0	0	0	0.001316284	0.662091012	0.666603986	21	38
TS29	22	38	6266	26000	7.6	Total_cases	0	0.707230519491298	15.5719537815126	0.0571428571428571	14.6452030812325	0.4	13.905929038282	1.97142857142857	0	0	0	0	0	0	0	0	0	0	0	0	0	0	0	0.002222222	0.471111111	1	22	38
TS3	23	38	29653	23920	15.7	Total_cases	1	3.34687306008226	15.5719537815126	0.0571428571428571	14.6452030812325	0.4	13.905929038282	1.97142857142857	0	0	0	0	0	0	0	0	0	0	0	0	0	0	0	0.949201791	0.999829077	0.999829077	23	38
TS4	24	38	17229	21320	14	Total_cases	2	1.9446017587481	15.5719537815126	0.0571428571428571	14.6452030812325	0.4	13.905929038282	1.97142857142857	0	0	0	0	0	0	0	0	0	0	0	0	0	0	0	0.78881292	0.869209006	0.986148768	24	38
TS5	25	38	39717	28080	8.1	Total_cases	8	4.48277602021	15.5719537815126	0.0571428571428571	14.6452030812325	0.4	13.905929038282	1.97142857142857	0	0	0	0	0	0	0	0	0	0	0	0	0	0	0	0.132657984	0.247949831	0.528575418	25	38
TS6	26	38	30350	28600	10.4	Total_cases	1	3.42554201509111	15.5719537815126	0.0571428571428571	14.6452030812325	0.4	13.905929038282	1.97142857142857	0	0	0	0	0	0	0	0	0	0	0	0	0	0	0	0.41023182	0.570719931	0.83904891	26	38
TS7	27	38	21787	40560	4.9	Total_cases	7	2.4590538346883	15.5719537815126	0.0571428571428571	14.6452030812325	0.4	13.905929038282	1.97142857142857	0	0	0	0	0	0	0	0	0	0	0	0	0	0	0	0.141399946	0.145570768	0.169326322	27	38
TS8	28	38	21011	44720	6.7	Total_cases	5	2.37146831232551	15.5719537815126	0.0571428571428571	14.6452030812325	0.4	13.905929038282	1.97142857142857	0	0	0	0	0	0	0	0	0	0	0	0	0	0	0	0.204410797	0.348866736	0.708878021	28	38
TS9	29	38	12737	40560	3.5	Total_cases	2	1.43759896692637	15.5719537815126	0.0571428571428571	14.6452030812325	0.4	13.905929038282	1.97142857142857	0	0	0	0	0	0	0	0	0	0	0	0	0	0	0	0	0	0.256624065	29	38
TS1	1	39	17202	21320	14.7	Total_cases	1	1.22774758744776	11.5747899159664	4.17142857142857	15.5719537815126	0.0571428571428571	14.6452030812325	0.4	0	0	0	0	0	0	0	0	0	0	0	0	0	0	0	0.996704719	0.996704719	1	1	39
TS10	2	39	37073	25480	8.1	Total_cases	2	2.64598804263752	11.5747899159664	4.17142857142857	15.5719537815126	0.0571428571428571	14.6452030812325	0.4	0	0	0	0	0	0	0	0	0	0	0	0	0	0	0	0.303342391	0.344402174	0.705298913	2	39
TS11	3	39	11945	33280	4.2	Total_cases	1	0.852543014304352	11.5747899159664	4.17142857142857	15.5719537815126	0.0571428571428571	14.6452030812325	0.4	0	0	0	0	0	0	0	0	0	0	0	0	0	0	0	0	0	0.387159533	3	39
TS12	4	39	22514	31720	7.1	Total_cases	1	1.60687764119281	11.5747899159664	4.17142857142857	15.5719537815126	0.0571428571428571	14.6452030812325	0.4	0	0	0	0	0	0	0	0	0	0	0	0	0	0	0	0.069538927	0.329687431	0.723267085	4	39
TS13	5	39	10369	24960	8.2	Total_cases	0	0.740060151973363	11.5747899159664	4.17142857142857	15.5719537815126	0.0571428571428571	14.6452030812325	0.4	0	0	0	0	0	0	0	0	0	0	0	0	0	0	0	0.160100251	0.632781955	0.997092732	5	39
TS14	6	39	17627	26520	5.4	Total_cases	1	1.25808084664234	11.5747899159664	4.17142857142857	15.5719537815126	0.0571428571428571	14.6452030812325	0.4	0	0	0	0	0	0	0	0	0	0	0	0	0	0	0	0.077273763	0.077273763	0.357362662	6	39
TS15	7	39	12802	43160	4.2	Total_cases	0	0.913709139315556	11.5747899159664	4.17142857142857	15.5719537815126	0.0571428571428571	14.6452030812325	0.4	0	0	0	0	0	0	0	0	0	0	0	0	0	0	0	0	0	0.117601427	7	39
TS16	8	39	10449	40040	4.8	Total_cases	0	0.745769941939403	11.5747899159664	4.17142857142857	15.5719537815126	0.0571428571428571	14.6452030812325	0.4	0	0	0	0	0	0	0	0	0	0	0	0	0	0	0	0	0	0.00105546	8	39
TS17	9	39	45119	29120	7.1	Total_cases	4	3.220250168472	11.5747899159664	4.17142857142857	15.5719537815126	0.0571428571428571	14.6452030812325	0.4	0	0	0	0	0	0	0	0	0	0	0	0	0	0	0	0.163224844	0.203724743	0.512107643	9	39
TS18	10	39	24877	22880	9.5	Total_cases	1	1.77553056231472	11.5747899159664	4.17142857142857	15.5719537815126	0.0571428571428571	14.6452030812325	0.4	0	0	0	0	0	0	0	0	0	0	0	0	0	0	0	0.421719157	0.421719157	0.663742085	10	39
TS19	11	39	37115	27560	8.7	Total_cases	2	2.6489856823697	11.5747899159664	4.17142857142857	15.5719537815126	0.0571428571428571	14.6452030812325	0.4	0	0	0	0	0	0	0	0	0	0	0	0	0	0	0	0.379701782	0.489147141	0.734138647	11	39
TS2	12	39	773	21320	17.4	Total_cases	0	0.0551708455468618	11.5747899159664	4.17142857142857	15.5719537815126	0.0571428571428571	14.6452030812325	0.4	0	0	0	0	0	0	0	0	0	0	0	0	0	0	0	1	1	1	12	39
TS20	13	39	20737	32760	9.4	Total_cases	1	1.48004893157215	11.5747899159664	4.17142857142857	15.5719537815126	0.0571428571428571	14.6452030812325	0.4	0	0	0	0	0	0	0	0	0	0	0	0	0	0	0	0.22915356	0.379422156	0.542612399	13	39
TS21	14	39	12670	45760	5.5	Total_cases	1	0.90428798587159	11.5747899159664	4.17142857142857	15.5719537815126	0.0571428571428571	14.6452030812325	0.4	0	0	0	0	0	0	0	0	0	0	0	0	0	0	0	0.003928801	0.00408916	0.307168056	14	39
TS22	15	39	8506	45760	4.2	Total_cases	0	0.607093418139206	11.5747899159664	4.17142857142857	15.5719537815126	0.0571428571428571	14.6452030812325	0.4	0	0	0	0	0	0	0	0	0	0	0	0	0	0	0	0	0	0.042022628	15	39
TS23	16	39	30225	31720	7.5	Total_cases	2	2.1572300215445	11.5747899159664	4.17142857142857	15.5719537815126	0.0571428571428571	14.6452030812325	0.4	0	0	0	0	0	0	0	0	0	0	0	0	0	0	0	0.119771172	0.311398433	0.675440627	16	39
TS24	17	39	21840	21320	11.7	Total_cases	3	1.55877266072893	11.5747899159664	4.17142857142857	15.5719537815126	0.0571428571428571	14.6452030812325	0.4	0	0	0	0	0	0	0	0	0	0	0	0	0	0	0	0.629774286	0.847904083	0.945092874	17	39
TS25	18	39	38827	26520	8.9	Total_cases	5	2.77117518764295	11.5747899159664	4.17142857142857	15.5719537815126	0.0571428571428571	14.6452030812325	0.4	0	0	0	0	0	0	0	0	0	0	0	0	0	0	0	0.392246737	0.513543609	0.763414129	18	39
TS26	19	39	25450	37960	8.4	Total_cases	3	1.81642693294648	11.5747899159664	4.17142857142857	15.5719537815126	0.0571428571428571	14.6452030812325	0.4	0	0	0	0	0	0	0	0	0	0	0	0	0	0	0	0.203658971	0.397497327	0.618342375	19	39
TS27	20	39	12327	24960	5.7	Total_cases	3	0.879807261392193	11.5747899159664	4.17142857142857	15.5719537815126	0.0571428571428571	14.6452030812325	0.4	0	0	0	0	0	0	0	0	0	0	0	0	0	0	0	0.207004019	0.321659969	0.607397687	20	39
TS28	21	39	5277	32760	6.1	Total_cases	0	0.376632020634915	11.5747899159664	4.17142857142857	15.5719537815126	0.0571428571428571	14.6452030812325	0.4	0	0	0	0	0	0	0	0	0	0	0	0	0	0	0	0.001316284	0.662091012	0.666603986	21	39
TS29	22	39	6266	26000	7.6	Total_cases	0	0.447219299090085	11.5747899159664	4.17142857142857	15.5719537815126	0.0571428571428571	14.6452030812325	0.4	0	0	0	0	0	0	0	0	0	0	0	0	0	0	0	0.002222222	0.471111111	1	22	39
TS3	23	39	29653	23920	15.7	Total_cases	2	2.11640502328731	11.5747899159664	4.17142857142857	15.5719537815126	0.0571428571428571	14.6452030812325	0.4	0	0	0	0	0	0	0	0	0	0	0	0	0	0	0	0.949201791	0.999829077	0.999829077	23	39
TS4	24	39	17229	21320	14	Total_cases	4	1.2296746415613	11.5747899159664	4.17142857142857	15.5719537815126	0.0571428571428571	14.6452030812325	0.4	0	0	0	0	0	0	0	0	0	0	0	0	0	0	0	0.78881292	0.869209006	0.986148768	24	39
TS5	25	39	39717	28080	8.1	Total_cases	2	2.83469660101515	11.5747899159664	4.17142857142857	15.5719537815126	0.0571428571428571	14.6452030812325	0.4	0	0	0	0	0	0	0	0	0	0	0	0	0	0	0	0.132657984	0.247949831	0.528575418	25	39
TS6	26	39	30350	28600	10.4	Total_cases	2	2.16615156836644	11.5747899159664	4.17142857142857	15.5719537815126	0.0571428571428571	14.6452030812325	0.4	0	0	0	0	0	0	0	0	0	0	0	0	0	0	0	0.41023182	0.570719931	0.83904891	26	39
TS7	27	39	21787	40560	4.9	Total_cases	1	1.55498992487643	11.5747899159664	4.17142857142857	15.5719537815126	0.0571428571428571	14.6452030812325	0.4	0	0	0	0	0	0	0	0	0	0	0	0	0	0	0	0.141399946	0.145570768	0.169326322	27	39
TS8	28	39	21011	44720	6.7	Total_cases	1	1.49960496220584	11.5747899159664	4.17142857142857	15.5719537815126	0.0571428571428571	14.6452030812325	0.4	0	0	0	0	0	0	0	0	0	0	0	0	0	0	0	0.204410797	0.348866736	0.708878021	28	39
TS9	29	39	12737	40560	3.5	Total_cases	0	0.909069934968148	11.5747899159664	4.17142857142857	15.5719537815126	0.0571428571428571	14.6452030812325	0.4	0	0	0	0	0	0	0	0	0	0	0	0	0	0	0	0	0	0.256624065	29	39
TS1	1	40	17202	21320	14.7	Total_cases	3	3.91166091814751	10.7020308123249	0.8	11.5747899159664	4.17142857142857	15.5719537815126	0.0571428571428571	0	0	0	0	0	0	0	0	0	0	0	0	0	0	0	0.996704719	0.996704719	1	1	40
TS10	2	40	37073	25480	8.1	Total_cases	3	8.43024097305444	10.7020308123249	0.8	11.5747899159664	4.17142857142857	15.5719537815126	0.0571428571428571	0	0	0	0	0	0	0	0	0	0	0	0	0	0	0	0.303342391	0.344402174	0.705298913	2	40
TS11	3	40	11945	33280	4.2	Total_cases	0	2.71624169673712	10.7020308123249	0.8	11.5747899159664	4.17142857142857	15.5719537815126	0.0571428571428571	0	0	0	0	0	0	0	0	0	0	0	0	0	0	0	0	0	0.387159533	3	40
TS12	4	40	22514	31720	7.1	Total_cases	4	5.11958690333525	10.7020308123249	0.8	11.5747899159664	4.17142857142857	15.5719537815126	0.0571428571428571	0	0	0	0	0	0	0	0	0	0	0	0	0	0	0	0.069538927	0.329687431	0.723267085	4	40
TS13	5	40	10369	24960	8.2	Total_cases	0	2.35786606558955	10.7020308123249	0.8	11.5747899159664	4.17142857142857	15.5719537815126	0.0571428571428571	0	0	0	0	0	0	0	0	0	0	0	0	0	0	0	0.160100251	0.632781955	0.997092732	5	40
TS14	6	40	17627	26520	5.4	Total_cases	5	4.00830409279073	10.7020308123249	0.8	11.5747899159664	4.17142857142857	15.5719537815126	0.0571428571428571	0	0	0	0	0	0	0	0	0	0	0	0	0	0	0	0.077273763	0.077273763	0.357362662	6	40
TS15	7	40	12802	43160	4.2	Total_cases	3	2.91111981595886	10.7020308123249	0.8	11.5747899159664	4.17142857142857	15.5719537815126	0.0571428571428571	0	0	0	0	0	0	0	0	0	0	0	0	0	0	0	0	0	0.117601427	7	40
TS16	8	40	10449	40040	4.8	Total_cases	3	2.37605772199298	10.7020308123249	0.8	11.5747899159664	4.17142857142857	15.5719537815126	0.0571428571428571	0	0	0	0	0	0	0	0	0	0	0	0	0	0	0	0	0	0.00105546	8	40
TS17	9	40	45119	29120	7.1	Total_cases	4	10.2598668158294	10.7020308123249	0.8	11.5747899159664	4.17142857142857	15.5719537815126	0.0571428571428571	0	0	0	0	0	0	0	0	0	0	0	0	0	0	0	0.163224844	0.203724743	0.512107643	9	40
TS18	10	40	24877	22880	9.5	Total_cases	10	5.65692295435156	10.7020308123249	0.8	11.5747899159664	4.17142857142857	15.5719537815126	0.0571428571428571	0	0	0	0	0	0	0	0	0	0	0	0	0	0	0	0.421719157	0.421719157	0.663742085	10	40
TS19	11	40	37115	27560	8.7	Total_cases	7	8.43979159266624	10.7020308123249	0.8	11.5747899159664	4.17142857142857	15.5719537815126	0.0571428571428571	0	0	0	0	0	0	0	0	0	0	0	0	0	0	0	0.379701782	0.489147141	0.734138647	11	40
TS2	12	40	773	21320	17.4	Total_cases	1	0.175776879998141	10.7020308123249	0.8	11.5747899159664	4.17142857142857	15.5719537815126	0.0571428571428571	0	0	0	0	0	0	0	0	0	0	0	0	0	0	0	1	1	1	12	40
TS20	13	40	20737	32760	9.4	Total_cases	4	4.71550473547406	10.7020308123249	0.8	11.5747899159664	4.17142857142857	15.5719537815126	0.0571428571428571	0	0	0	0	0	0	0	0	0	0	0	0	0	0	0	0.22915356	0.379422156	0.542612399	13	40
TS21	14	40	12670	45760	5.5	Total_cases	2	2.8811035828932	10.7020308123249	0.8	11.5747899159664	4.17142857142857	15.5719537815126	0.0571428571428571	0	0	0	0	0	0	0	0	0	0	0	0	0	0	0	0.003928801	0.00408916	0.307168056	14	40
TS22	15	40	8506	45760	4.2	Total_cases	2	1.93422786709468	10.7020308123249	0.8	11.5747899159664	4.17142857142857	15.5719537815126	0.0571428571428571	0	0	0	0	0	0	0	0	0	0	0	0	0	0	0	0	0	0.042022628	15	40
TS23	16	40	30225	31720	7.5	Total_cases	6	6.87303518492084	10.7020308123249	0.8	11.5747899159664	4.17142857142857	15.5719537815126	0.0571428571428571	0	0	0	0	0	0	0	0	0	0	0	0	0	0	0	0.119771172	0.311398433	0.675440627	16	40
TS24	17	40	21840	21320	11.7	Total_cases	3	4.96632219813635	10.7020308123249	0.8	11.5747899159664	4.17142857142857	15.5719537815126	0.0571428571428571	0	0	0	0	0	0	0	0	0	0	0	0	0	0	0	0.629774286	0.847904083	0.945092874	17	40
TS25	18	40	38827	26520	8.9	Total_cases	11	8.82909303969964	10.7020308123249	0.8	11.5747899159664	4.17142857142857	15.5719537815126	0.0571428571428571	0	0	0	0	0	0	0	0	0	0	0	0	0	0	0	0.392246737	0.513543609	0.763414129	18	40
TS26	19	40	25450	37960	8.4	Total_cases	5	5.78722069334112	10.7020308123249	0.8	11.5747899159664	4.17142857142857	15.5719537815126	0.0571428571428571	0	0	0	0	0	0	0	0	0	0	0	0	0	0	0	0.203658971	0.397497327	0.618342375	19	40
TS27	20	40	12327	24960	5.7	Total_cases	1	2.8031068560635	10.7020308123249	0.8	11.5747899159664	4.17142857142857	15.5719537815126	0.0571428571428571	0	0	0	0	0	0	0	0	0	0	0	0	0	0	0	0.207004019	0.321659969	0.607397687	20	40
TS28	21	40	5277	32760	6.1	Total_cases	0	1.19996713551124	10.7020308123249	0.8	11.5747899159664	4.17142857142857	15.5719537815126	0.0571428571428571	0	0	0	0	0	0	0	0	0	0	0	0	0	0	0	0.001316284	0.662091012	0.666603986	21	40
TS29	22	40	6266	26000	7.6	Total_cases	0	1.42486148779864	10.7020308123249	0.8	11.5747899159664	4.17142857142857	15.5719537815126	0.0571428571428571	0	0	0	0	0	0	0	0	0	0	0	0	0	0	0	0.002222222	0.471111111	1	22	40
TS3	23	40	29653	23920	15.7	Total_cases	3	6.74296484163632	10.7020308123249	0.8	11.5747899159664	4.17142857142857	15.5719537815126	0.0571428571428571	0	0	0	0	0	0	0	0	0	0	0	0	0	0	0	0.949201791	0.999829077	0.999829077	23	40
TS4	24	40	17229	21320	14	Total_cases	8	3.91780060218366	10.7020308123249	0.8	11.5747899159664	4.17142857142857	15.5719537815126	0.0571428571428571	0	0	0	0	0	0	0	0	0	0	0	0	0	0	0	0.78881292	0.869209006	0.986148768	24	40
TS5	25	40	39717	28080	8.1	Total_cases	18	9.0314752171878	10.7020308123249	0.8	11.5747899159664	4.17142857142857	15.5719537815126	0.0571428571428571	0	0	0	0	0	0	0	0	0	0	0	0	0	0	0	0.132657984	0.247949831	0.528575418	25	40
TS6	26	40	30350	28600	10.4	Total_cases	8	6.9014596480512	10.7020308123249	0.8	11.5747899159664	4.17142857142857	15.5719537815126	0.0571428571428571	0	0	0	0	0	0	0	0	0	0	0	0	0	0	0	0.41023182	0.570719931	0.83904891	26	40
TS7	27	40	21787	40560	4.9	Total_cases	8	4.95427022576908	10.7020308123249	0.8	11.5747899159664	4.17142857142857	15.5719537815126	0.0571428571428571	0	0	0	0	0	0	0	0	0	0	0	0	0	0	0	0.141399946	0.145570768	0.169326322	27	40
TS8	28	40	21011	44720	6.7	Total_cases	8	4.77781115865581	10.7020308123249	0.8	11.5747899159664	4.17142857142857	15.5719537815126	0.0571428571428571	0	0	0	0	0	0	0	0	0	0	0	0	0	0	0	0.204410797	0.348866736	0.708878021	28	40
TS9	29	40	12737	40560	3.5	Total_cases	7	2.89633909513108	10.7020308123249	0.8	11.5747899159664	4.17142857142857	15.5719537815126	0.0571428571428571	0	0	0	0	0	0	0	0	0	0	0	0	0	0	0	0	0	0.256624065	29	40
TS1	1	41	17202	21320	14.7	Total_cases	1	2.28418155804234	10.7821428571429	5.25714285714286	10.7020308123249	0.8	11.5747899159664	4.17142857142857	0	0	0	0	0	0	0	0	0	0	0	0	0	0	0	0.996704719	0.996704719	1	1	41
TS10	2	41	37073	25480	8.1	Total_cases	4	4.92276845141865	10.7821428571429	5.25714285714286	10.7020308123249	0.8	11.5747899159664	4.17142857142857	0	0	0	0	0	0	0	0	0	0	0	0	0	0	0	0.303342391	0.344402174	0.705298913	2	41
TS11	3	41	11945	33280	4.2	Total_cases	1	1.58612653824065	10.7821428571429	5.25714285714286	10.7020308123249	0.8	11.5747899159664	4.17142857142857	0	0	0	0	0	0	0	0	0	0	0	0	0	0	0	0	0	0.387159533	3	41
TS12	4	41	22514	31720	7.1	Total_cases	2	2.98953979756803	10.7821428571429	5.25714285714286	10.7020308123249	0.8	11.5747899159664	4.17142857142857	0	0	0	0	0	0	0	0	0	0	0	0	0	0	0	0.069538927	0.329687431	0.723267085	4	41
TS13	5	41	10369	24960	8.2	Total_cases	1	1.37685609669463	10.7821428571429	5.25714285714286	10.7020308123249	0.8	11.5747899159664	4.17142857142857	0	0	0	0	0	0	0	0	0	0	0	0	0	0	0	0.160100251	0.632781955	0.997092732	5	41
TS14	6	41	17627	26520	5.4	Total_cases	1	2.34061552863692	10.7821428571429	5.25714285714286	10.7020308123249	0.8	11.5747899159664	4.17142857142857	0	0	0	0	0	0	0	0	0	0	0	0	0	0	0	0.077273763	0.077273763	0.357362662	6	41
TS15	7	41	12802	43160	4.2	Total_cases	0	1.69992398012196	10.7821428571429	5.25714285714286	10.7020308123249	0.8	11.5747899159664	4.17142857142857	0	0	0	0	0	0	0	0	0	0	0	0	0	0	0	0	0	0.117601427	7	41
TS16	8	41	10449	40040	4.8	Total_cases	0	1.38747896174773	10.7821428571429	5.25714285714286	10.7020308123249	0.8	11.5747899159664	4.17142857142857	0	0	0	0	0	0	0	0	0	0	0	0	0	0	0	0	0	0.00105546	8	41
TS17	9	41	45119	29120	7.1	Total_cases	1	5.99116310413395	10.7821428571429	5.25714285714286	10.7020308123249	0.8	11.5747899159664	4.17142857142857	0	0	0	0	0	0	0	0	0	0	0	0	0	0	0	0.163224844	0.203724743	0.512107643	9	41
TS18	10	41	24877	22880	9.5	Total_cases	2	3.3033126740739	10.7821428571429	5.25714285714286	10.7020308123249	0.8	11.5747899159664	4.17142857142857	0	0	0	0	0	0	0	0	0	0	0	0	0	0	0	0.421719157	0.421719157	0.663742085	10	41
TS19	11	41	37115	27560	8.7	Total_cases	7	4.92834545557153	10.7821428571429	5.25714285714286	10.7020308123249	0.8	11.5747899159664	4.17142857142857	0	0	0	0	0	0	0	0	0	0	0	0	0	0	0	0.379701782	0.489147141	0.734138647	11	41
TS2	12	41	773	21320	17.4	Total_cases	0	0.102643433575557	10.7821428571429	5.25714285714286	10.7020308123249	0.8	11.5747899159664	4.17142857142857	0	0	0	0	0	0	0	0	0	0	0	0	0	0	0	1	1	1	12	41
TS20	13	41	20737	32760	9.4	Total_cases	2	2.75357940757609	10.7821428571429	5.25714285714286	10.7020308123249	0.8	11.5747899159664	4.17142857142857	0	0	0	0	0	0	0	0	0	0	0	0	0	0	0	0.22915356	0.379422156	0.542612399	13	41
TS21	14	41	12670	45760	5.5	Total_cases	0	1.68239625278435	10.7821428571429	5.25714285714286	10.7020308123249	0.8	11.5747899159664	4.17142857142857	0	0	0	0	0	0	0	0	0	0	0	0	0	0	0	0.003928801	0.00408916	0.307168056	14	41
TS22	15	41	8506	45760	4.2	Total_cases	3	1.12947612677062	10.7821428571429	5.25714285714286	10.7020308123249	0.8	11.5747899159664	4.17142857142857	0	0	0	0	0	0	0	0	0	0	0	0	0	0	0	0	0	0.042022628	15	41
TS23	16	41	30225	31720	7.5	Total_cases	18	4.01345120287349	10.7821428571429	5.25714285714286	10.7020308123249	0.8	11.5747899159664	4.17142857142857	0	0	0	0	0	0	0	0	0	0	0	0	0	0	0	0.119771172	0.311398433	0.675440627	16	41
TS24	17	41	21840	21320	11.7	Total_cases	8	2.90004215949568	10.7821428571429	5.25714285714286	10.7020308123249	0.8	11.5747899159664	4.17142857142857	0	0	0	0	0	0	0	0	0	0	0	0	0	0	0	0.629774286	0.847904083	0.945092874	17	41
TS25	18	41	38827	26520	8.9	Total_cases	8	5.15567476770782	10.7821428571429	5.25714285714286	10.7020308123249	0.8	11.5747899159664	4.17142857142857	0	0	0	0	0	0	0	0	0	0	0	0	0	0	0	0.392246737	0.513543609	0.763414129	18	41
TS26	19	41	25450	37960	8.4	Total_cases	1	3.37939894501671	10.7821428571429	5.25714285714286	10.7020308123249	0.8	11.5747899159664	4.17142857142857	0	0	0	0	0	0	0	0	0	0	0	0	0	0	0	0.203658971	0.397497327	0.618342375	19	41
TS27	20	41	12327	24960	5.7	Total_cases	4	1.6368507188692	10.7821428571429	5.25714285714286	10.7020308123249	0.8	11.5747899159664	4.17142857142857	0	0	0	0	0	0	0	0	0	0	0	0	0	0	0	0.207004019	0.321659969	0.607397687	20	41
TS28	21	41	5277	32760	6.1	Total_cases	0	0.700710736064959	10.7821428571429	5.25714285714286	10.7020308123249	0.8	11.5747899159664	4.17142857142857	0	0	0	0	0	0	0	0	0	0	0	0	0	0	0	0.001316284	0.662091012	0.666603986	21	41
TS29	22	41	6266	26000	7.6	Total_cases	0	0.832035905283879	10.7821428571429	5.25714285714286	10.7020308123249	0.8	11.5747899159664	4.17142857142857	0	0	0	0	0	0	0	0	0	0	0	0	0	0	0	0.002222222	0.471111111	1	22	41
TS3	23	41	29653	23920	15.7	Total_cases	7	3.93749771774384	10.7821428571429	5.25714285714286	10.7020308123249	0.8	11.5747899159664	4.17142857142857	0	0	0	0	0	0	0	0	0	0	0	0	0	0	0	0.949201791	0.999829077	0.999829077	23	41
TS4	24	41	17229	21320	14	Total_cases	3	2.28776677499776	10.7821428571429	5.25714285714286	10.7020308123249	0.8	11.5747899159664	4.17142857142857	0	0	0	0	0	0	0	0	0	0	0	0	0	0	0	0.78881292	0.869209006	0.986148768	24	41
TS5	25	41	39717	28080	8.1	Total_cases	2	5.27385414142353	10.7821428571429	5.25714285714286	10.7020308123249	0.8	11.5747899159664	4.17142857142857	0	0	0	0	0	0	0	0	0	0	0	0	0	0	0	0.132657984	0.247949831	0.528575418	25	41
TS6	26	41	30350	28600	10.4	Total_cases	1	4.03004942951895	10.7821428571429	5.25714285714286	10.7020308123249	0.8	11.5747899159664	4.17142857142857	0	0	0	0	0	0	0	0	0	0	0	0	0	0	0	0.41023182	0.570719931	0.83904891	26	41
TS7	27	41	21787	40560	4.9	Total_cases	0	2.893004511398	10.7821428571429	5.25714285714286	10.7020308123249	0.8	11.5747899159664	4.17142857142857	0	0	0	0	0	0	0	0	0	0	0	0	0	0	0	0.141399946	0.145570768	0.169326322	27	41
TS8	28	41	21011	44720	6.7	Total_cases	2	2.78996272038295	10.7821428571429	5.25714285714286	10.7020308123249	0.8	11.5747899159664	4.17142857142857	0	0	0	0	0	0	0	0	0	0	0	0	0	0	0	0.204410797	0.348866736	0.708878021	28	41
TS9	29	41	12737	40560	3.5	Total_cases	1	1.69129290226632	10.7821428571429	5.25714285714286	10.7020308123249	0.8	11.5747899159664	4.17142857142857	0	0	0	0	0	0	0	0	0	0	0	0	0	0	0	0	0	0.256624065	29	41
TS1	1	42	17202	21320	14.7	Total_cases	1	1.42761347377646	9.5078781512605	2.62857142857143	10.7821428571429	5.25714285714286	10.7020308123249	0.8	0	0	0	1	0	0	0	0	0	0	0	0	0	0	0	0.996704719	0.996704719	1	1	42
TS10	2	42	37073	25480	8.1	Total_cases	5	3.07673028213666	9.5078781512605	2.62857142857143	10.7821428571429	5.25714285714286	10.7020308123249	0.8	0	0	0	1	0	0	0	0	0	0	0	0	0	0	0	0.303342391	0.344402174	0.705298913	2	42
TS11	3	42	11945	33280	4.2	Total_cases	0	0.991329086400409	9.5078781512605	2.62857142857143	10.7821428571429	5.25714285714286	10.7020308123249	0.8	0	0	0	1	0	0	0	0	0	0	0	0	0	0	0	0	0	0.387159533	3	42
TS12	4	42	22514	31720	7.1	Total_cases	0	1.86846237348002	9.5078781512605	2.62857142857143	10.7821428571429	5.25714285714286	10.7020308123249	0.8	0	0	0	1	0	0	0	0	0	0	0	0	0	0	0	0.069538927	0.329687431	0.723267085	4	42
TS13	5	42	10369	24960	8.2	Total_cases	0	0.860535060434143	9.5078781512605	2.62857142857143	10.7821428571429	5.25714285714286	10.7020308123249	0.8	0	0	0	1	0	0	0	0	0	0	0	0	0	0	0	0.160100251	0.632781955	0.997092732	5	42
TS14	6	42	17627	26520	5.4	Total_cases	1	1.46288470539808	9.5078781512605	2.62857142857143	10.7821428571429	5.25714285714286	10.7020308123249	0.8	0	0	0	1	0	0	0	0	0	0	0	0	0	0	0	0.077273763	0.077273763	0.357362662	6	42
TS15	7	42	12802	43160	4.2	Total_cases	0	1.06245248757623	9.5078781512605	2.62857142857143	10.7821428571429	5.25714285714286	10.7020308123249	0.8	0	0	0	1	0	0	0	0	0	0	0	0	0	0	0	0	0	0.117601427	7	42
TS16	8	42	10449	40040	4.8	Total_cases	2	0.867174351092329	9.5078781512605	2.62857142857143	10.7821428571429	5.25714285714286	10.7020308123249	0.8	0	0	0	1	0	0	0	0	0	0	0	0	0	0	0	0	0	0.00105546	8	42
TS17	9	42	45119	29120	7.1	Total_cases	7	3.74447694008372	9.5078781512605	2.62857142857143	10.7821428571429	5.25714285714286	10.7020308123249	0.8	0	0	0	1	0	0	0	0	0	0	0	0	0	0	0	0.163224844	0.203724743	0.512107643	9	42
TS18	10	42	24877	22880	9.5	Total_cases	3	2.06457042129619	9.5078781512605	2.62857142857143	10.7821428571429	5.25714285714286	10.7020308123249	0.8	0	0	0	1	0	0	0	0	0	0	0	0	0	0	0	0.421719157	0.421719157	0.663742085	10	42
TS19	11	42	37115	27560	8.7	Total_cases	4	3.0802159097322	9.5078781512605	2.62857142857143	10.7821428571429	5.25714285714286	10.7020308123249	0.8	0	0	0	1	0	0	0	0	0	0	0	0	0	0	0	0.379701782	0.489147141	0.734138647	11	42
TS2	12	42	773	21320	17.4	Total_cases	0	0.064152145984723	9.5078781512605	2.62857142857143	10.7821428571429	5.25714285714286	10.7020308123249	0.8	0	0	0	1	0	0	0	0	0	0	0	0	0	0	0	1	1	1	12	42
TS20	13	42	20737	32760	9.4	Total_cases	1	1.72098712973506	9.5078781512605	2.62857142857143	10.7821428571429	5.25714285714286	10.7020308123249	0.8	0	0	0	1	0	0	0	0	0	0	0	0	0	0	0	0.22915356	0.379422156	0.542612399	13	42
TS21	14	42	12670	45760	5.5	Total_cases	1	1.05149765799022	9.5078781512605	2.62857142857143	10.7821428571429	5.25714285714286	10.7020308123249	0.8	0	0	0	1	0	0	0	0	0	0	0	0	0	0	0	0.003928801	0.00408916	0.307168056	14	42
TS22	15	42	8506	45760	4.2	Total_cases	0	0.705922579231635	9.5078781512605	2.62857142857143	10.7821428571429	5.25714285714286	10.7020308123249	0.8	0	0	0	1	0	0	0	0	0	0	0	0	0	0	0	0	0	0.042022628	15	42
TS23	16	42	30225	31720	7.5	Total_cases	1	2.50840700179593	9.5078781512605	2.62857142857143	10.7821428571429	5.25714285714286	10.7020308123249	0.8	0	0	0	1	0	0	0	0	0	0	0	0	0	0	0	0.119771172	0.311398433	0.675440627	16	42
TS24	17	42	21840	21320	11.7	Total_cases	2	1.8125263496848	9.5078781512605	2.62857142857143	10.7821428571429	5.25714285714286	10.7020308123249	0.8	0	0	0	1	0	0	0	0	0	0	0	0	0	0	0	0.629774286	0.847904083	0.945092874	17	42
TS25	18	42	38827	26520	8.9	Total_cases	2	3.22229672981739	9.5078781512605	2.62857142857143	10.7821428571429	5.25714285714286	10.7020308123249	0.8	0	0	0	1	0	0	0	0	0	0	0	0	0	0	0	0.392246737	0.513543609	0.763414129	18	42
TS26	19	42	25450	37960	8.4	Total_cases	2	2.11212434063545	9.5078781512605	2.62857142857143	10.7821428571429	5.25714285714286	10.7020308123249	0.8	0	0	0	1	0	0	0	0	0	0	0	0	0	0	0	0.203658971	0.397497327	0.618342375	19	42
TS27	20	42	12327	24960	5.7	Total_cases	1	1.02303169929325	9.5078781512605	2.62857142857143	10.7821428571429	5.25714285714286	10.7020308123249	0.8	0	0	0	1	0	0	0	0	0	0	0	0	0	0	0	0.207004019	0.321659969	0.607397687	20	42
TS28	21	42	5277	32760	6.1	Total_cases	1	0.437944210040599	9.5078781512605	2.62857142857143	10.7821428571429	5.25714285714286	10.7020308123249	0.8	0	0	0	1	0	0	0	0	0	0	0	0	0	0	0	0.001316284	0.662091012	0.666603986	21	42
TS29	22	42	6266	26000	7.6	Total_cases	0	0.520022440802425	9.5078781512605	2.62857142857143	10.7821428571429	5.25714285714286	10.7020308123249	0.8	0	0	0	1	0	0	0	0	0	0	0	0	0	0	0	0.002222222	0.471111111	1	22	42
TS3	23	42	29653	23920	15.7	Total_cases	1	2.4609360735899	9.5078781512605	2.62857142857143	10.7821428571429	5.25714285714286	10.7020308123249	0.8	0	0	0	1	0	0	0	0	0	0	0	0	0	0	0	0.949201791	0.999829077	0.999829077	23	42
TS4	24	42	17229	21320	14	Total_cases	2	1.4298542343736	9.5078781512605	2.62857142857143	10.7821428571429	5.25714285714286	10.7020308123249	0.8	0	0	0	1	0	0	0	0	0	0	0	0	0	0	0	0.78881292	0.869209006	0.986148768	24	42
TS5	25	42	39717	28080	8.1	Total_cases	4	3.29615883838971	9.5078781512605	2.62857142857143	10.7821428571429	5.25714285714286	10.7020308123249	0.8	0	0	0	1	0	0	0	0	0	0	0	0	0	0	0	0.132657984	0.247949831	0.528575418	25	42
TS6	26	42	30350	28600	10.4	Total_cases	4	2.51878089344934	9.5078781512605	2.62857142857143	10.7821428571429	5.25714285714286	10.7020308123249	0.8	0	0	0	1	0	0	0	0	0	0	0	0	0	0	0	0.41023182	0.570719931	0.83904891	26	42
TS7	27	42	21787	40560	4.9	Total_cases	2	1.80812781962375	9.5078781512605	2.62857142857143	10.7821428571429	5.25714285714286	10.7020308123249	0.8	0	0	0	1	0	0	0	0	0	0	0	0	0	0	0	0.141399946	0.145570768	0.169326322	27	42
TS8	28	42	21011	44720	6.7	Total_cases	2	1.74372670023935	9.5078781512605	2.62857142857143	10.7821428571429	5.25714285714286	10.7020308123249	0.8	0	0	0	1	0	0	0	0	0	0	0	0	0	0	0	0.204410797	0.348866736	0.708878021	28	42
TS9	29	42	12737	40560	3.5	Total_cases	1	1.05705806391645	9.5078781512605	2.62857142857143	10.7821428571429	5.25714285714286	10.7020308123249	0.8	0	0	0	1	0	0	0	0	0	0	0	0	0	0	0	0	0	0.256624065	29	42
TS1	1	43	17202	21320	14.7	Total_cases	2	1.91300205486046	10.2170776205219	1.11428571428571	9.5078781512605	2.62857142857143	10.7821428571429	5.25714285714286	0	0	0	2	0	0	0	0	1	0	0	0	0	0	0	0.996704719	0.996704719	1	1	43
TS10	2	43	37073	25480	8.1	Total_cases	1	4.12281857806312	10.2170776205219	1.11428571428571	9.5078781512605	2.62857142857143	10.7821428571429	5.25714285714286	0	0	0	2	0	0	0	0	1	0	0	0	0	0	0	0.303342391	0.344402174	0.705298913	2	43
TS11	3	43	11945	33280	4.2	Total_cases	0	1.32838097577655	10.2170776205219	1.11428571428571	9.5078781512605	2.62857142857143	10.7821428571429	5.25714285714286	0	0	0	2	0	0	0	0	1	0	0	0	0	0	0	0	0	0.387159533	3	43
TS12	4	43	22514	31720	7.1	Total_cases	2	2.50373958046322	10.2170776205219	1.11428571428571	9.5078781512605	2.62857142857143	10.7821428571429	5.25714285714286	0	0	0	2	0	0	0	0	1	0	0	0	0	0	0	0.069538927	0.329687431	0.723267085	4	43
TS13	5	43	10369	24960	8.2	Total_cases	1	1.15311698098175	10.2170776205219	1.11428571428571	9.5078781512605	2.62857142857143	10.7821428571429	5.25714285714286	0	0	0	2	0	0	0	0	1	0	0	0	0	0	0	0.160100251	0.632781955	0.997092732	5	43
TS14	6	43	17627	26520	5.4	Total_cases	1	1.96026550523342	10.2170776205219	1.11428571428571	9.5078781512605	2.62857142857143	10.7821428571429	5.25714285714286	0	0	0	2	0	0	0	0	1	0	0	0	0	0	0	0.077273763	0.077273763	0.357362662	6	43
TS15	7	43	12802	43160	4.2	Total_cases	2	1.42368633335214	10.2170776205219	1.11428571428571	9.5078781512605	2.62857142857143	10.7821428571429	5.25714285714286	0	0	0	2	0	0	0	0	1	0	0	0	0	0	0	0	0	0.117601427	7	43
TS16	8	43	10449	40040	4.8	Total_cases	0	1.16201363046372	10.2170776205219	1.11428571428571	9.5078781512605	2.62857142857143	10.7821428571429	5.25714285714286	0	0	0	2	0	0	0	0	1	0	0	0	0	0	0	0	0	0.00105546	8	43
TS17	9	43	45119	29120	7.1	Total_cases	7	5.01759909971219	10.2170776205219	1.11428571428571	9.5078781512605	2.62857142857143	10.7821428571429	5.25714285714286	0	0	0	2	0	0	0	0	1	0	0	0	0	0	0	0.163224844	0.203724743	0.512107643	9	43
TS18	10	43	24877	22880	9.5	Total_cases	3	2.76652436453689	10.2170776205219	1.11428571428571	9.5078781512605	2.62857142857143	10.7821428571429	5.25714285714286	0	0	0	2	0	0	0	0	1	0	0	0	0	0	0	0.421719157	0.421719157	0.663742085	10	43
TS19	11	43	37115	27560	8.7	Total_cases	9	4.12748931904115	10.2170776205219	1.11428571428571	9.5078781512605	2.62857142857143	10.7821428571429	5.25714285714286	0	0	0	2	0	0	0	0	1	0	0	0	0	0	0	0.379701782	0.489147141	0.734138647	11	43
TS2	12	43	773	21320	17.4	Total_cases	0	0.0859638756195288	10.2170776205219	1.11428571428571	9.5078781512605	2.62857142857143	10.7821428571429	5.25714285714286	0	0	0	2	0	0	0	0	1	0	0	0	0	0	0	1	1	1	12	43
TS20	13	43	20737	32760	9.4	Total_cases	7	2.30612275384498	10.2170776205219	1.11428571428571	9.5078781512605	2.62857142857143	10.7821428571429	5.25714285714286	0	0	0	2	0	0	0	0	1	0	0	0	0	0	0	0.22915356	0.379422156	0.542612399	13	43
TS21	14	43	12670	45760	5.5	Total_cases	0	1.4090068617069	10.2170776205219	1.11428571428571	9.5078781512605	2.62857142857143	10.7821428571429	5.25714285714286	0	0	0	2	0	0	0	0	1	0	0	0	0	0	0	0.003928801	0.00408916	0.307168056	14	43
TS22	15	43	8506	45760	4.2	Total_cases	2	0.945936256170391	10.2170776205219	1.11428571428571	9.5078781512605	2.62857142857143	10.7821428571429	5.25714285714286	0	0	0	2	0	0	0	0	1	0	0	0	0	0	0	0	0	0.042022628	15	43
TS23	16	43	30225	31720	7.5	Total_cases	8	3.36126538240654	10.2170776205219	1.11428571428571	9.5078781512605	2.62857142857143	10.7821428571429	5.25714285714286	0	0	0	2	0	0	0	0	1	0	0	0	0	0	0	0.119771172	0.311398433	0.675440627	16	43
TS24	17	43	21840	21320	11.7	Total_cases	2	2.42878530857763	10.2170776205219	1.11428571428571	9.5078781512605	2.62857142857143	10.7821428571429	5.25714285714286	0	0	0	2	0	0	0	0	1	0	0	0	0	0	0	0.629774286	0.847904083	0.945092874	17	43
TS25	18	43	38827	26520	8.9	Total_cases	2	4.3178776179553	10.2170776205219	1.11428571428571	9.5078781512605	2.62857142857143	10.7821428571429	5.25714285714286	0	0	0	2	0	0	0	0	1	0	0	0	0	0	0	0.392246737	0.513543609	0.763414129	18	43
TS26	19	43	25450	37960	8.4	Total_cases	0	2.8302466164515	10.2170776205219	1.11428571428571	9.5078781512605	2.62857142857143	10.7821428571429	5.25714285714286	0	0	0	2	0	0	0	0	1	0	0	0	0	0	0	0.203658971	0.397497327	0.618342375	19	43
TS27	20	43	12327	24960	5.7	Total_cases	1	1.37086247705295	10.2170776205219	1.11428571428571	9.5078781512605	2.62857142857143	10.7821428571429	5.25714285714286	0	0	0	2	0	0	0	0	1	0	0	0	0	0	0	0.207004019	0.321659969	0.607397687	20	43
TS28	21	43	5277	32760	6.1	Total_cases	0	0.586845241454403	10.2170776205219	1.11428571428571	9.5078781512605	2.62857142857143	10.7821428571429	5.25714285714286	0	0	0	2	0	0	0	0	1	0	0	0	0	0	0	0.001316284	0.662091012	0.666603986	21	43
TS29	22	43	6266	26000	7.6	Total_cases	0	0.696830070675249	10.2170776205219	1.11428571428571	9.5078781512605	2.62857142857143	10.7821428571429	5.25714285714286	0	0	0	2	0	0	0	0	1	0	0	0	0	0	0	0.002222222	0.471111111	1	22	43
TS3	23	43	29653	23920	15.7	Total_cases	2	3.29765433861046	10.2170776205219	1.11428571428571	9.5078781512605	2.62857142857143	10.7821428571429	5.25714285714286	0	0	0	2	0	0	0	0	1	0	0	0	0	0	0	0.949201791	0.999829077	0.999829077	23	43
TS4	24	43	17229	21320	14	Total_cases	3	1.91600467406062	10.2170776205219	1.11428571428571	9.5078781512605	2.62857142857143	10.7821428571429	5.25714285714286	0	0	0	2	0	0	0	0	1	0	0	0	0	0	0	0.78881292	0.869209006	0.986148768	24	43
TS5	25	43	39717	28080	8.1	Total_cases	2	4.41685284344221	10.2170776205219	1.11428571428571	9.5078781512605	2.62857142857143	10.7821428571429	5.25714285714286	0	0	0	2	0	0	0	0	1	0	0	0	0	0	0	0.132657984	0.247949831	0.528575418	25	43
TS6	26	43	30350	28600	10.4	Total_cases	4	3.37516639722212	10.2170776205219	1.11428571428571	9.5078781512605	2.62857142857143	10.7821428571429	5.25714285714286	0	0	0	2	0	0	0	0	1	0	0	0	0	0	0	0.41023182	0.570719931	0.83904891	26	43
TS7	27	43	21787	40560	4.9	Total_cases	2	2.42289127829583	10.2170776205219	1.11428571428571	9.5078781512605	2.62857142857143	10.7821428571429	5.25714285714286	0	0	0	2	0	0	0	0	1	0	0	0	0	0	0	0.141399946	0.145570768	0.169326322	27	43
TS8	28	43	21011	44720	6.7	Total_cases	4	2.33659377832072	10.2170776205219	1.11428571428571	9.5078781512605	2.62857142857143	10.7821428571429	5.25714285714286	0	0	0	2	0	0	0	0	1	0	0	0	0	0	0	0.204410797	0.348866736	0.708878021	28	43
TS9	29	43	12737	40560	3.5	Total_cases	0	1.41645780564804	10.2170776205219	1.11428571428571	9.5078781512605	2.62857142857143	10.7821428571429	5.25714285714286	0	0	0	2	0	0	0	0	1	0	0	0	0	0	0	0	0	0.256624065	29	43
TS1	1	44	17202	21320	14.7	Total_cases	0	2.76957013912634	9.43434873949579	1.4	10.2170776205219	1.11428571428571	9.5078781512605	2.62857142857143	0	0	0	3	0	0	0	0	2	0	0	0	0	1	0	0.996704719	0.996704719	1	1	44
TS10	2	44	37073	25480	8.1	Total_cases	3	5.96885674734511	9.43434873949579	1.4	10.2170776205219	1.11428571428571	9.5078781512605	2.62857142857143	0	0	0	3	0	0	0	0	2	0	0	0	0	1	0	0.303342391	0.344402174	0.705298913	2	44
TS11	3	44	11945	33280	4.2	Total_cases	0	1.92317842761679	9.43434873949579	1.4	10.2170776205219	1.11428571428571	9.5078781512605	2.62857142857143	0	0	0	3	0	0	0	0	2	0	0	0	0	1	0	0	0	0.387159533	3	44
TS12	4	44	22514	31720	7.1	Total_cases	1	3.62481700455123	9.43434873949579	1.4	10.2170776205219	1.11428571428571	9.5078781512605	2.62857142857143	0	0	0	3	0	0	0	0	2	0	0	0	0	1	0	0.069538927	0.329687431	0.723267085	4	44
TS13	5	44	10369	24960	8.2	Total_cases	2	1.66943801724224	9.43434873949579	1.4	10.2170776205219	1.11428571428571	9.5078781512605	2.62857142857143	0	0	0	3	0	0	0	0	2	0	0	0	0	1	0	0.160100251	0.632781955	0.997092732	5	44
TS14	6	44	17627	26520	5.4	Total_cases	3	2.83799632847227	9.43434873949579	1.4	10.2170776205219	1.11428571428571	9.5078781512605	2.62857142857143	0	0	0	3	0	0	0	0	2	0	0	0	0	1	0	0.077273763	0.077273763	0.357362662	6	44
TS15	7	44	12802	43160	4.2	Total_cases	0	2.06115782589788	9.43434873949579	1.4	10.2170776205219	1.11428571428571	9.5078781512605	2.62857142857143	0	0	0	3	0	0	0	0	2	0	0	0	0	1	0	0	0	0.117601427	7	44
TS16	8	44	10449	40040	4.8	Total_cases	0	1.68231824111912	9.43434873949579	1.4	10.2170776205219	1.11428571428571	9.5078781512605	2.62857142857143	0	0	0	3	0	0	0	0	2	0	0	0	0	1	0	0	0	0.00105546	8	44
TS17	9	44	45119	29120	7.1	Total_cases	9	7.26428526376242	9.43434873949579	1.4	10.2170776205219	1.11428571428571	9.5078781512605	2.62857142857143	0	0	0	3	0	0	0	0	2	0	0	0	0	1	0	0.163224844	0.203724743	0.512107643	9	44
TS18	10	44	24877	22880	9.5	Total_cases	8	4.00526661731461	9.43434873949579	1.4	10.2170776205219	1.11428571428571	9.5078781512605	2.62857142857143	0	0	0	3	0	0	0	0	2	0	0	0	0	1	0	0.421719157	0.421719157	0.663742085	10	44
TS19	11	44	37115	27560	8.7	Total_cases	9	5.97561886488048	9.43434873949579	1.4	10.2170776205219	1.11428571428571	9.5078781512605	2.62857142857143	0	0	0	3	0	0	0	0	2	0	0	0	0	1	0	0.379701782	0.489147141	0.734138647	11	44
TS2	12	44	773	21320	17.4	Total_cases	1	0.124455163210363	9.43434873949579	1.4	10.2170776205219	1.11428571428571	9.5078781512605	2.62857142857143	0	0	0	3	0	0	0	0	2	0	0	0	0	1	0	1	1	1	12	44
TS20	13	44	20737	32760	9.4	Total_cases	3	3.33871503168601	9.43434873949579	1.4	10.2170776205219	1.11428571428571	9.5078781512605	2.62857142857143	0	0	0	3	0	0	0	0	2	0	0	0	0	1	0	0.22915356	0.379422156	0.542612399	13	44
TS21	14	44	12670	45760	5.5	Total_cases	1	2.03990545650103	9.43434873949579	1.4	10.2170776205219	1.11428571428571	9.5078781512605	2.62857142857143	0	0	0	3	0	0	0	0	2	0	0	0	0	1	0	0.003928801	0.00408916	0.307168056	14	44
TS22	15	44	8506	45760	4.2	Total_cases	0	1.36948980370937	9.43434873949579	1.4	10.2170776205219	1.11428571428571	9.5078781512605	2.62857142857143	0	0	0	3	0	0	0	0	2	0	0	0	0	1	0	0	0	0.042022628	15	44
TS23	16	44	30225	31720	7.5	Total_cases	10	4.8663095834841	9.43434873949579	1.4	10.2170776205219	1.11428571428571	9.5078781512605	2.62857142857143	0	0	0	3	0	0	0	0	2	0	0	0	0	1	0	0.119771172	0.311398433	0.675440627	16	44
TS24	17	44	21840	21320	11.7	Total_cases	3	3.51630111838851	9.43434873949579	1.4	10.2170776205219	1.11428571428571	9.5078781512605	2.62857142857143	0	0	0	3	0	0	0	0	2	0	0	0	0	1	0	0.629774286	0.847904083	0.945092874	17	44
TS25	18	44	38827	26520	8.9	Total_cases	2	6.25125565584573	9.43434873949579	1.4	10.2170776205219	1.11428571428571	9.5078781512605	2.62857142857143	0	0	0	3	0	0	0	0	2	0	0	0	0	1	0	0.392246737	0.513543609	0.763414129	18	44
TS26	19	44	25450	37960	8.4	Total_cases	1	4.09752122083277	9.43434873949579	1.4	10.2170776205219	1.11428571428571	9.5078781512605	2.62857142857143	0	0	0	3	0	0	0	0	2	0	0	0	0	1	0	0.203658971	0.397497327	0.618342375	19	44
TS27	20	44	12327	24960	5.7	Total_cases	0	1.9846814966289	9.43434873949579	1.4	10.2170776205219	1.11428571428571	9.5078781512605	2.62857142857143	0	0	0	3	0	0	0	0	2	0	0	0	0	1	0	0.207004019	0.321659969	0.607397687	20	44
TS28	21	44	5277	32760	6.1	Total_cases	2	0.849611767478763	9.43434873949579	1.4	10.2170776205219	1.11428571428571	9.5078781512605	2.62857142857143	0	0	0	3	0	0	0	0	2	0	0	0	0	1	0	0.001316284	0.662091012	0.666603986	21	44
TS29	22	44	6266	26000	7.6	Total_cases	3	1.0088435351567	9.43434873949579	1.4	10.2170776205219	1.11428571428571	9.5078781512605	2.62857142857143	0	0	0	3	0	0	0	0	2	0	0	0	0	1	0	0.002222222	0.471111111	1	22	44
TS3	23	44	29653	23920	15.7	Total_cases	7	4.7742159827644	9.43434873949579	1.4	10.2170776205219	1.11428571428571	9.5078781512605	2.62857142857143	0	0	0	3	0	0	0	0	2	0	0	0	0	1	0	0.949201791	0.999829077	0.999829077	23	44
TS4	24	44	17229	21320	14	Total_cases	4	2.77391721468478	9.43434873949579	1.4	10.2170776205219	1.11428571428571	9.5078781512605	2.62857142857143	0	0	0	3	0	0	0	0	2	0	0	0	0	1	0	0.78881292	0.869209006	0.986148768	24	44
TS5	25	44	39717	28080	8.1	Total_cases	5	6.39454814647603	9.43434873949579	1.4	10.2170776205219	1.11428571428571	9.5078781512605	2.62857142857143	0	0	0	3	0	0	0	0	2	0	0	0	0	1	0	0.132657984	0.247949831	0.528575418	25	44
TS6	26	44	30350	28600	10.4	Total_cases	14	4.88643493329173	9.43434873949579	1.4	10.2170776205219	1.11428571428571	9.5078781512605	2.62857142857143	0	0	0	3	0	0	0	0	2	0	0	0	0	1	0	0.41023182	0.570719931	0.83904891	26	44
TS7	27	44	21787	40560	4.9	Total_cases	2	3.50776797007008	9.43434873949579	1.4	10.2170776205219	1.11428571428571	9.5078781512605	2.62857142857143	0	0	0	3	0	0	0	0	2	0	0	0	0	1	0	0.141399946	0.145570768	0.169326322	27	44
TS8	28	44	21011	44720	6.7	Total_cases	3	3.38282979846433	9.43434873949579	1.4	10.2170776205219	1.11428571428571	9.5078781512605	2.62857142857143	0	0	0	3	0	0	0	0	2	0	0	0	0	1	0	0.204410797	0.348866736	0.708878021	28	44
TS9	29	44	12737	40560	3.5	Total_cases	1	2.05069264399792	9.43434873949579	1.4	10.2170776205219	1.11428571428571	9.5078781512605	2.62857142857143	0	0	0	3	0	0	0	0	2	0	0	0	0	1	0	0	0	0.256624065	29	44
TS1	1	45	17202	21320	14.7	Total_cases	2	3.76889957076986	7.86519607843137	1.62857142857143	9.43434873949579	1.4	10.2170776205219	1.11428571428571	0	1	0	0	0	0	0	0	3	0	0	0	0	2	0	0.996704719	0.996704719	1	1	45
TS10	2	45	37073	25480	8.1	Total_cases	8	8.12256794484077	7.86519607843137	1.62857142857143	9.43434873949579	1.4	10.2170776205219	1.11428571428571	0	1	0	0	0	0	0	0	3	0	0	0	0	2	0	0.303342391	0.344402174	0.705298913	2	45
TS11	3	45	11945	33280	4.2	Total_cases	5	2.61710878809708	7.86519607843137	1.62857142857143	9.43434873949579	1.4	10.2170776205219	1.11428571428571	0	1	0	0	0	0	0	0	3	0	0	0	0	2	0	0	0	0.387159533	3	45
TS12	4	45	22514	31720	7.1	Total_cases	6	4.93274066598725	7.86519607843137	1.62857142857143	9.43434873949579	1.4	10.2170776205219	1.11428571428571	0	1	0	0	0	0	0	0	3	0	0	0	0	2	0	0.069538927	0.329687431	0.723267085	4	45
TS13	5	45	10369	24960	8.2	Total_cases	3	2.27181255954614	7.86519607843137	1.62857142857143	9.43434873949579	1.4	10.2170776205219	1.11428571428571	0	1	0	0	0	0	0	0	3	0	0	0	0	2	0	0.160100251	0.632781955	0.997092732	5	45
TS14	6	45	17627	26520	5.4	Total_cases	2	3.86201562225092	7.86519607843137	1.62857142857143	9.43434873949579	1.4	10.2170776205219	1.11428571428571	0	1	0	0	0	0	0	0	3	0	0	0	0	2	0	0.077273763	0.077273763	0.357362662	6	45
TS15	7	45	12802	43160	4.2	Total_cases	3	2.80487456720124	7.86519607843137	1.62857142857143	9.43434873949579	1.4	10.2170776205219	1.11428571428571	0	1	0	0	0	0	0	0	3	0	0	0	0	2	0	0	0	0.117601427	7	45
TS16	8	45	10449	40040	4.8	Total_cases	2	2.28934028688375	7.86519607843137	1.62857142857143	9.43434873949579	1.4	10.2170776205219	1.11428571428571	0	1	0	0	0	0	0	0	3	0	0	0	0	2	0	0	0	0.00105546	8	45
TS17	9	45	45119	29120	7.1	Total_cases	15	9.88541912182103	7.86519607843137	1.62857142857143	9.43434873949579	1.4	10.2170776205219	1.11428571428571	0	1	0	0	0	0	0	0	3	0	0	0	0	2	0	0.163224844	0.203724743	0.512107643	9	45
TS18	10	45	24877	22880	9.5	Total_cases	9	5.45046591222194	7.86519607843137	1.62857142857143	9.43434873949579	1.4	10.2170776205219	1.11428571428571	0	1	0	0	0	0	0	0	3	0	0	0	0	2	0	0.421719157	0.421719157	0.663742085	10	45
TS19	11	45	37115	27560	8.7	Total_cases	13	8.13177000169302	7.86519607843137	1.62857142857143	9.43434873949579	1.4	10.2170776205219	1.11428571428571	0	1	0	0	0	0	0	0	3	0	0	0	0	2	0	0.379701782	0.489147141	0.734138647	11	45
TS2	12	45	773	21320	17.4	Total_cases	1	0.169361665399669	7.86519607843137	1.62857142857143	9.43434873949579	1.4	10.2170776205219	1.11428571428571	0	1	0	0	0	0	0	0	3	0	0	0	0	2	0	1	1	1	12	45
TS20	13	45	20737	32760	9.4	Total_cases	7	4.54340602250056	7.86519607843137	1.62857142857143	9.43434873949579	1.4	10.2170776205219	1.11428571428571	0	1	0	0	0	0	0	0	3	0	0	0	0	2	0	0.22915356	0.379422156	0.542612399	13	45
TS21	14	45	12670	45760	5.5	Total_cases	2	2.77595381709418	7.86519607843137	1.62857142857143	9.43434873949579	1.4	10.2170776205219	1.11428571428571	0	1	0	0	0	0	0	0	3	0	0	0	0	2	0	0.003928801	0.00408916	0.307168056	14	45
TS22	15	45	8506	45760	4.2	Total_cases	0	1.86363560917152	7.86519607843137	1.62857142857143	9.43434873949579	1.4	10.2170776205219	1.11428571428571	0	1	0	0	0	0	0	0	3	0	0	0	0	2	0	0	0	0.042022628	15	45
TS23	16	45	30225	31720	7.5	Total_cases	7	6.62219448474125	7.86519607843137	1.62857142857143	9.43434873949579	1.4	10.2170776205219	1.11428571428571	0	1	0	0	0	0	0	0	3	0	0	0	0	2	0	0.119771172	0.311398433	0.675440627	16	45
TS24	17	45	21840	21320	11.7	Total_cases	3	4.78506956316787	7.86519607843137	1.62857142857143	9.43434873949579	1.4	10.2170776205219	1.11428571428571	0	1	0	0	0	0	0	0	3	0	0	0	0	2	0	0.629774286	0.847904083	0.945092874	17	45
TS25	18	45	38827	26520	8.9	Total_cases	6	8.5068633667179	7.86519607843137	1.62857142857143	9.43434873949579	1.4	10.2170776205219	1.11428571428571	0	1	0	0	0	0	0	0	3	0	0	0	0	2	0	0.392246737	0.513543609	0.763414129	18	45
TS26	19	45	25450	37960	8.4	Total_cases	0	5.57600825927758	7.86519607843137	1.62857142857143	9.43434873949579	1.4	10.2170776205219	1.11428571428571	0	1	0	0	0	0	0	0	3	0	0	0	0	2	0	0.203658971	0.397497327	0.618342375	19	45
TS27	20	45	12327	24960	5.7	Total_cases	0	2.70080368613417	7.86519607843137	1.62857142857143	9.43434873949579	1.4	10.2170776205219	1.11428571428571	0	1	0	0	0	0	0	0	3	0	0	0	0	2	0	0.207004019	0.321659969	0.607397687	20	45
TS28	21	45	5277	32760	6.1	Total_cases	0	1.15617271450718	7.86519607843137	1.62857142857143	9.43434873949579	1.4	10.2170776205219	1.11428571428571	0	1	0	0	0	0	0	0	3	0	0	0	0	2	0	0.001316284	0.662091012	0.666603986	21	45
TS29	22	45	6266	26000	7.6	Total_cases	1	1.3728592437184	7.86519607843137	1.62857142857143	9.43434873949579	1.4	10.2170776205219	1.11428571428571	0	1	0	0	0	0	0	0	3	0	0	0	0	2	0	0.002222222	0.471111111	1	22	45
TS3	23	45	29653	23920	15.7	Total_cases	3	6.49687123427733	7.86519607843137	1.62857142857143	9.43434873949579	1.4	10.2170776205219	1.11428571428571	0	1	0	0	0	0	0	0	3	0	0	0	0	2	0	0.949201791	0.999829077	0.999829077	23	45
TS4	24	45	17229	21320	14	Total_cases	5	3.7748151787463	7.86519607843137	1.62857142857143	9.43434873949579	1.4	10.2170776205219	1.11428571428571	0	1	0	0	0	0	0	0	3	0	0	0	0	2	0	0.78881292	0.869209006	0.986148768	24	45
TS5	25	45	39717	28080	8.1	Total_cases	5	8.70185933334882	7.86519607843137	1.62857142857143	9.43434873949579	1.4	10.2170776205219	1.11428571428571	0	1	0	0	0	0	0	0	3	0	0	0	0	2	0	0.132657984	0.247949831	0.528575418	25	45
TS6	26	45	30350	28600	10.4	Total_cases	10	6.64958155870627	7.86519607843137	1.62857142857143	9.43434873949579	1.4	10.2170776205219	1.11428571428571	0	1	0	0	0	0	0	0	3	0	0	0	0	2	0	0.41023182	0.570719931	0.83904891	26	45
TS7	27	45	21787	40560	4.9	Total_cases	8	4.7734574438067	7.86519607843137	1.62857142857143	9.43434873949579	1.4	10.2170776205219	1.11428571428571	0	1	0	0	0	0	0	0	3	0	0	0	0	2	0	0.141399946	0.145570768	0.169326322	27	45
TS8	28	45	21011	44720	6.7	Total_cases	4	4.60343848863187	7.86519607843137	1.62857142857143	9.43434873949579	1.4	10.2170776205219	1.11428571428571	0	1	0	0	0	0	0	0	3	0	0	0	0	2	0	0.204410797	0.348866736	0.708878021	28	45
TS9	29	45	12737	40560	3.5	Total_cases	2	2.79063328873943	7.86519607843137	1.62857142857143	9.43434873949579	1.4	10.2170776205219	1.11428571428571	0	1	0	0	0	0	0	0	3	0	0	0	0	2	0	0	0	0.256624065	29	45
TS1	1	46	17202	21320	14.7	Total_cases	5	3.56903368444115	10.2494123931624	0.857142857142857	7.86519607843137	1.62857142857143	9.43434873949579	1.4	0	2	0	0	0	0	1	0	0	0	0	0	0	3	0	0.996704719	0.996704719	1	1	46
TS10	2	46	37073	25480	8.1	Total_cases	8	7.69182570534164	10.2494123931624	0.857142857142857	7.86519607843137	1.62857142857143	9.43434873949579	1.4	0	2	0	0	0	0	1	0	0	0	0	0	0	3	0	0.303342391	0.344402174	0.705298913	2	46
TS11	3	46	11945	33280	4.2	Total_cases	4	2.47832271600102	10.2494123931624	0.857142857142857	7.86519607843137	1.62857142857143	9.43434873949579	1.4	0	2	0	0	0	0	1	0	0	0	0	0	0	3	0	0	0	0.387159533	3	46
TS12	4	46	22514	31720	7.1	Total_cases	4	4.67115593370004	10.2494123931624	0.857142857142857	7.86519607843137	1.62857142857143	9.43434873949579	1.4	0	2	0	0	0	0	1	0	0	0	0	0	0	3	0	0.069538927	0.329687431	0.723267085	4	46
TS13	5	46	10369	24960	8.2	Total_cases	2	2.15133765108536	10.2494123931624	0.857142857142857	7.86519607843137	1.62857142857143	9.43434873949579	1.4	0	2	0	0	0	0	1	0	0	0	0	0	0	3	0	0.160100251	0.632781955	0.997092732	5	46
TS14	6	46	17627	26520	5.4	Total_cases	4	3.65721176349519	10.2494123931624	0.857142857142857	7.86519607843137	1.62857142857143	9.43434873949579	1.4	0	2	0	0	0	0	1	0	0	0	0	0	0	3	0	0.077273763	0.077273763	0.357362662	6	46
TS15	7	46	12802	43160	4.2	Total_cases	2	2.65613121894057	10.2494123931624	0.857142857142857	7.86519607843137	1.62857142857143	9.43434873949579	1.4	0	2	0	0	0	0	1	0	0	0	0	0	0	3	0	0	0	0.117601427	7	46
TS16	8	46	10449	40040	4.8	Total_cases	0	2.16793587773082	10.2494123931624	0.857142857142857	7.86519607843137	1.62857142857143	9.43434873949579	1.4	0	2	0	0	0	0	1	0	0	0	0	0	0	3	0	0	0	0.00105546	8	46
TS17	9	46	45119	29120	7.1	Total_cases	20	9.3611923502093	10.2494123931624	0.857142857142857	7.86519607843137	1.62857142857143	9.43434873949579	1.4	0	2	0	0	0	0	1	0	0	0	0	0	0	3	0	0.163224844	0.203724743	0.512107643	9	46
TS18	10	46	24877	22880	9.5	Total_cases	3	5.16142605324047	10.2494123931624	0.857142857142857	7.86519607843137	1.62857142857143	9.43434873949579	1.4	0	2	0	0	0	0	1	0	0	0	0	0	0	3	0	0.421719157	0.421719157	0.663742085	10	46
TS19	11	46	37115	27560	8.7	Total_cases	9	7.70053977433051	10.2494123931624	0.857142857142857	7.86519607843137	1.62857142857143	9.43434873949579	1.4	0	2	0	0	0	0	1	0	0	0	0	0	0	3	0	0.379701782	0.489147141	0.734138647	11	46
TS2	12	46	773	21320	17.4	Total_cases	0	0.160380364961807	10.2494123931624	0.857142857142857	7.86519607843137	1.62857142857143	9.43434873949579	1.4	0	2	0	0	0	0	1	0	0	0	0	0	0	3	0	1	1	1	12	46
TS20	13	46	20737	32760	9.4	Total_cases	3	4.30246782433765	10.2494123931624	0.857142857142857	7.86519607843137	1.62857142857143	9.43434873949579	1.4	0	2	0	0	0	0	1	0	0	0	0	0	0	3	0	0.22915356	0.379422156	0.542612399	13	46
TS21	14	46	12670	45760	5.5	Total_cases	2	2.62874414497555	10.2494123931624	0.857142857142857	7.86519607843137	1.62857142857143	9.43434873949579	1.4	0	2	0	0	0	0	1	0	0	0	0	0	0	3	0	0.003928801	0.00408916	0.307168056	14	46
TS22	15	46	8506	45760	4.2	Total_cases	2	1.76480644807909	10.2494123931624	0.857142857142857	7.86519607843137	1.62857142857143	9.43434873949579	1.4	0	2	0	0	0	0	1	0	0	0	0	0	0	3	0	0	0	0.042022628	15	46
TS23	16	46	30225	31720	7.5	Total_cases	4	6.27101750448982	10.2494123931624	0.857142857142857	7.86519607843137	1.62857142857143	9.43434873949579	1.4	0	2	0	0	0	0	1	0	0	0	0	0	0	3	0	0.119771172	0.311398433	0.675440627	16	46
TS24	17	46	21840	21320	11.7	Total_cases	4	4.531315874212	10.2494123931624	0.857142857142857	7.86519607843137	1.62857142857143	9.43434873949579	1.4	0	2	0	0	0	0	1	0	0	0	0	0	0	3	0	0.629774286	0.847904083	0.945092874	17	46
TS25	18	46	38827	26520	8.9	Total_cases	7	8.05574182454347	10.2494123931624	0.857142857142857	7.86519607843137	1.62857142857143	9.43434873949579	1.4	0	2	0	0	0	0	1	0	0	0	0	0	0	3	0	0.392246737	0.513543609	0.763414129	18	46
TS26	19	46	25450	37960	8.4	Total_cases	7	5.28031085158862	10.2494123931624	0.857142857142857	7.86519607843137	1.62857142857143	9.43434873949579	1.4	0	2	0	0	0	0	1	0	0	0	0	0	0	3	0	0.203658971	0.397497327	0.618342375	19	46
TS27	20	46	12327	24960	5.7	Total_cases	6	2.55757924823312	10.2494123931624	0.857142857142857	7.86519607843137	1.62857142857143	9.43434873949579	1.4	0	2	0	0	0	0	1	0	0	0	0	0	0	3	0	0.207004019	0.321659969	0.607397687	20	46
TS28	21	46	5277	32760	6.1	Total_cases	0	1.0948605251015	10.2494123931624	0.857142857142857	7.86519607843137	1.62857142857143	9.43434873949579	1.4	0	2	0	0	0	0	1	0	0	0	0	0	0	3	0	0.001316284	0.662091012	0.666603986	21	46
TS29	22	46	6266	26000	7.6	Total_cases	1	1.30005610200606	10.2494123931624	0.857142857142857	7.86519607843137	1.62857142857143	9.43434873949579	1.4	0	2	0	0	0	0	1	0	0	0	0	0	0	3	0	0.002222222	0.471111111	1	22	46
TS3	23	46	29653	23920	15.7	Total_cases	5	6.15234018397474	10.2494123931624	0.857142857142857	7.86519607843137	1.62857142857143	9.43434873949579	1.4	0	2	0	0	0	0	1	0	0	0	0	0	0	3	0	0.949201791	0.999829077	0.999829077	23	46
TS4	24	46	17229	21320	14	Total_cases	2	3.574635585934	10.2494123931624	0.857142857142857	7.86519607843137	1.62857142857143	9.43434873949579	1.4	0	2	0	0	0	0	1	0	0	0	0	0	0	3	0	0.78881292	0.869209006	0.986148768	24	46
TS5	25	46	39717	28080	8.1	Total_cases	8	8.24039709597427	10.2494123931624	0.857142857142857	7.86519607843137	1.62857142857143	9.43434873949579	1.4	0	2	0	0	0	0	1	0	0	0	0	0	0	3	0	0.132657984	0.247949831	0.528575418	25	46
TS6	26	46	30350	28600	10.4	Total_cases	5	6.29695223362336	10.2494123931624	0.857142857142857	7.86519607843137	1.62857142857143	9.43434873949579	1.4	0	2	0	0	0	0	1	0	0	0	0	0	0	3	0	0.41023182	0.570719931	0.83904891	26	46
TS7	27	46	21787	40560	4.9	Total_cases	5	4.52031954905938	10.2494123931624	0.857142857142857	7.86519607843137	1.62857142857143	9.43434873949579	1.4	0	2	0	0	0	0	1	0	0	0	0	0	0	3	0	0.141399946	0.145570768	0.169326322	27	46
TS8	28	46	21011	44720	6.7	Total_cases	2	4.35931675059837	10.2494123931624	0.857142857142857	7.86519607843137	1.62857142857143	9.43434873949579	1.4	0	2	0	0	0	0	1	0	0	0	0	0	0	3	0	0.204410797	0.348866736	0.708878021	28	46
TS9	29	46	12737	40560	3.5	Total_cases	1	2.64264515979113	10.2494123931624	0.857142857142857	7.86519607843137	1.62857142857143	9.43434873949579	1.4	0	2	0	0	0	0	1	0	0	0	0	0	0	3	0	0	0	0.256624065	29	46
TS1	1	47	17202	21320	14.7	Total_cases	3	2.42694290541998	8.7039072039072	0.342857142857143	10.2494123931624	0.857142857142857	7.86519607843137	1.62857142857143	0	3	0	0	0	0	2	0	0	0	0	1	0	0	0	0.996704719	0.996704719	1	1	47
TS10	2	47	37073	25480	8.1	Total_cases	10	5.23044147963232	8.7039072039072	0.342857142857143	10.2494123931624	0.857142857142857	7.86519607843137	1.62857142857143	0	3	0	0	0	0	2	0	0	0	0	1	0	0	0	0.303342391	0.344402174	0.705298913	2	47
TS11	3	47	11945	33280	4.2	Total_cases	2	1.6852594468807	8.7039072039072	0.342857142857143	10.2494123931624	0.857142857142857	7.86519607843137	1.62857142857143	0	3	0	0	0	0	2	0	0	0	0	1	0	0	0	0	0	0.387159533	3	47
TS12	4	47	22514	31720	7.1	Total_cases	3	3.17638603491603	8.7039072039072	0.342857142857143	10.2494123931624	0.857142857142857	7.86519607843137	1.62857142857143	0	3	0	0	0	0	2	0	0	0	0	1	0	0	0	0.069538927	0.329687431	0.723267085	4	47
TS13	5	47	10369	24960	8.2	Total_cases	0	1.46290960273804	8.7039072039072	0.342857142857143	10.2494123931624	0.857142857142857	7.86519607843137	1.62857142857143	0	3	0	0	0	0	2	0	0	0	0	1	0	0	0	0.160100251	0.632781955	0.997092732	5	47
TS14	6	47	17627	26520	5.4	Total_cases	2	2.48690399917673	8.7039072039072	0.342857142857143	10.2494123931624	0.857142857142857	7.86519607843137	1.62857142857143	0	3	0	0	0	0	2	0	0	0	0	1	0	0	0	0.077273763	0.077273763	0.357362662	6	47
TS15	7	47	12802	43160	4.2	Total_cases	0	1.80616922887959	8.7039072039072	0.342857142857143	10.2494123931624	0.857142857142857	7.86519607843137	1.62857142857143	0	3	0	0	0	0	2	0	0	0	0	1	0	0	0	0	0	0.117601427	7	47
TS16	8	47	10449	40040	4.8	Total_cases	1	1.47419639685696	8.7039072039072	0.342857142857143	10.2494123931624	0.857142857142857	7.86519607843137	1.62857142857143	0	3	0	0	0	0	2	0	0	0	0	1	0	0	0	0	0	0.00105546	8	47
TS17	9	47	45119	29120	7.1	Total_cases	3	6.36561079814233	8.7039072039072	0.342857142857143	10.2494123931624	0.857142857142857	7.86519607843137	1.62857142857143	0	3	0	0	0	0	2	0	0	0	0	1	0	0	0	0.163224844	0.203724743	0.512107643	9	47
TS18	10	47	24877	22880	9.5	Total_cases	5	3.50976971620352	8.7039072039072	0.342857142857143	10.2494123931624	0.857142857142857	7.86519607843137	1.62857142857143	0	3	0	0	0	0	2	0	0	0	0	1	0	0	0	0.421719157	0.421719157	0.663742085	10	47
TS19	11	47	37115	27560	8.7	Total_cases	5	5.23636704654475	8.7039072039072	0.342857142857143	10.2494123931624	0.857142857142857	7.86519607843137	1.62857142857143	0	3	0	0	0	0	2	0	0	0	0	1	0	0	0	0.379701782	0.489147141	0.734138647	11	47
TS2	12	47	773	21320	17.4	Total_cases	0	0.109058648174029	8.7039072039072	0.342857142857143	10.2494123931624	0.857142857142857	7.86519607843137	1.62857142857143	0	3	0	0	0	0	2	0	0	0	0	1	0	0	0	1	1	1	12	47
TS20	13	47	20737	32760	9.4	Total_cases	2	2.9256781205496	8.7039072039072	0.342857142857143	10.2494123931624	0.857142857142857	7.86519607843137	1.62857142857143	0	3	0	0	0	0	2	0	0	0	0	1	0	0	0	0.22915356	0.379422156	0.542612399	13	47
TS21	14	47	12670	45760	5.5	Total_cases	0	1.78754601858337	8.7039072039072	0.342857142857143	10.2494123931624	0.857142857142857	7.86519607843137	1.62857142857143	0	3	0	0	0	0	2	0	0	0	0	1	0	0	0	0.003928801	0.00408916	0.307168056	14	47
TS22	15	47	8506	45760	4.2	Total_cases	1	1.20006838469378	8.7039072039072	0.342857142857143	10.2494123931624	0.857142857142857	7.86519607843137	1.62857142857143	0	3	0	0	0	0	2	0	0	0	0	1	0	0	0	0	0	0.042022628	15	47
TS23	16	47	30225	31720	7.5	Total_cases	5	4.26429190305308	8.7039072039072	0.342857142857143	10.2494123931624	0.857142857142857	7.86519607843137	1.62857142857143	0	3	0	0	0	0	2	0	0	0	0	1	0	0	0	0.119771172	0.311398433	0.675440627	16	47
TS24	17	47	21840	21320	11.7	Total_cases	3	3.08129479446416	8.7039072039072	0.342857142857143	10.2494123931624	0.857142857142857	7.86519607843137	1.62857142857143	0	3	0	0	0	0	2	0	0	0	0	1	0	0	0	0.629774286	0.847904083	0.945092874	17	47
TS25	18	47	38827	26520	8.9	Total_cases	9	5.47790444068956	8.7039072039072	0.342857142857143	10.2494123931624	0.857142857142857	7.86519607843137	1.62857142857143	0	3	0	0	0	0	2	0	0	0	0	1	0	0	0	0.392246737	0.513543609	0.763414129	18	47
TS26	19	47	25450	37960	8.4	Total_cases	1	3.59061137908026	8.7039072039072	0.342857142857143	10.2494123931624	0.857142857142857	7.86519607843137	1.62857142857143	0	3	0	0	0	0	2	0	0	0	0	1	0	0	0	0.203658971	0.397497327	0.618342375	19	47
TS27	20	47	12327	24960	5.7	Total_cases	3	1.73915388879852	8.7039072039072	0.342857142857143	10.2494123931624	0.857142857142857	7.86519607843137	1.62857142857143	0	3	0	0	0	0	2	0	0	0	0	1	0	0	0	0.207004019	0.321659969	0.607397687	20	47
TS28	21	47	5277	32760	6.1	Total_cases	0	0.744505157069019	8.7039072039072	0.342857142857143	10.2494123931624	0.857142857142857	7.86519607843137	1.62857142857143	0	3	0	0	0	0	2	0	0	0	0	1	0	0	0	0.001316284	0.662091012	0.666603986	21	47
TS29	22	47	6266	26000	7.6	Total_cases	2	0.884038149364122	8.7039072039072	0.342857142857143	10.2494123931624	0.857142857142857	7.86519607843137	1.62857142857143	0	3	0	0	0	0	2	0	0	0	0	1	0	0	0	0.002222222	0.471111111	1	22	47
TS3	23	47	29653	23920	15.7	Total_cases	6	4.18359132510283	8.7039072039072	0.342857142857143	10.2494123931624	0.857142857142857	7.86519607843137	1.62857142857143	0	3	0	0	0	0	2	0	0	0	0	1	0	0	0	0.949201791	0.999829077	0.999829077	23	47
TS4	24	47	17229	21320	14	Total_cases	2	2.43075219843512	8.7039072039072	0.342857142857143	10.2494123931624	0.857142857142857	7.86519607843137	1.62857142857143	0	3	0	0	0	0	2	0	0	0	0	1	0	0	0	0.78881292	0.869209006	0.986148768	24	47
TS5	25	47	39717	28080	8.1	Total_cases	5	5.6034700252625	8.7039072039072	0.342857142857143	10.2494123931624	0.857142857142857	7.86519607843137	1.62857142857143	0	3	0	0	0	0	2	0	0	0	0	1	0	0	0	0.132657984	0.247949831	0.528575418	25	47
TS6	26	47	30350	28600	10.4	Total_cases	5	4.28192751886388	8.7039072039072	0.342857142857143	10.2494123931624	0.857142857142857	7.86519607843137	1.62857142857143	0	3	0	0	0	0	2	0	0	0	0	1	0	0	0	0.41023182	0.570719931	0.83904891	26	47
TS7	27	47	21787	40560	4.9	Total_cases	1	3.07381729336038	8.7039072039072	0.342857142857143	10.2494123931624	0.857142857142857	7.86519607843137	1.62857142857143	0	3	0	0	0	0	2	0	0	0	0	1	0	0	0	0.141399946	0.145570768	0.169326322	27	47
TS8	28	47	21011	44720	6.7	Total_cases	6	2.96433539040689	8.7039072039072	0.342857142857143	10.2494123931624	0.857142857142857	7.86519607843137	1.62857142857143	0	3	0	0	0	0	2	0	0	0	0	1	0	0	0	0.204410797	0.348866736	0.708878021	28	47
TS9	29	47	12737	40560	3.5	Total_cases	0	1.79699870865797	8.7039072039072	0.342857142857143	10.2494123931624	0.857142857142857	7.86519607843137	1.62857142857143	0	3	0	0	0	0	2	0	0	0	0	1	0	0	0	0	0	0.256624065	29	47
TS1	1	48	17202	21320	14.7	Total_cases	1	2.79812240860187	6.02467532467533	0.114285714285714	8.7039072039072	0.342857142857143	10.2494123931624	0.857142857142857	0	4	0	0	0	0	3	0	0	0	0	2	0	0	0	0.996704719	0.996704719	1	1	48
TS10	2	48	37073	25480	8.1	Total_cases	6	6.03039135298785	6.02467532467533	0.114285714285714	8.7039072039072	0.342857142857143	10.2494123931624	0.857142857142857	0	4	0	0	0	0	3	0	0	0	0	2	0	0	0	0.303342391	0.344402174	0.705298913	2	48
TS11	3	48	11945	33280	4.2	Total_cases	0	1.9430050093448	6.02467532467533	0.114285714285714	8.7039072039072	0.342857142857143	10.2494123931624	0.857142857142857	0	4	0	0	0	0	3	0	0	0	0	2	0	0	0	0	0	0.387159533	3	48
TS12	4	48	22514	31720	7.1	Total_cases	4	3.66218625202083	6.02467532467533	0.114285714285714	8.7039072039072	0.342857142857143	10.2494123931624	0.857142857142857	0	4	0	0	0	0	3	0	0	0	0	2	0	0	0	0.069538927	0.329687431	0.723267085	4	48
TS13	5	48	10369	24960	8.2	Total_cases	0	1.68664871845092	6.02467532467533	0.114285714285714	8.7039072039072	0.342857142857143	10.2494123931624	0.857142857142857	0	4	0	0	0	0	3	0	0	0	0	2	0	0	0	0.160100251	0.632781955	0.997092732	5	48
TS14	6	48	17627	26520	5.4	Total_cases	3	2.86725402258023	6.02467532467533	0.114285714285714	8.7039072039072	0.342857142857143	10.2494123931624	0.857142857142857	0	4	0	0	0	0	3	0	0	0	0	2	0	0	0	0.077273763	0.077273763	0.357362662	6	48
TS15	7	48	12802	43160	4.2	Total_cases	0	2.08240687564941	6.02467532467533	0.114285714285714	8.7039072039072	0.342857142857143	10.2494123931624	0.857142857142857	0	4	0	0	0	0	3	0	0	0	0	2	0	0	0	0	0	0.117601427	7	48
TS16	8	48	10449	40040	4.8	Total_cases	1	1.69966172814097	6.02467532467533	0.114285714285714	8.7039072039072	0.342857142857143	10.2494123931624	0.857142857142857	0	4	0	0	0	0	3	0	0	0	0	2	0	0	0	0	0	0.00105546	8	48
TS17	9	48	45119	29120	7.1	Total_cases	5	7.33917480256409	6.02467532467533	0.114285714285714	8.7039072039072	0.342857142857143	10.2494123931624	0.857142857142857	0	4	0	0	0	0	3	0	0	0	0	2	0	0	0	0.163224844	0.203724743	0.512107643	9	48
TS18	10	48	24877	22880	9.5	Total_cases	1	4.04655802574053	6.02467532467533	0.114285714285714	8.7039072039072	0.342857142857143	10.2494123931624	0.857142857142857	0	4	0	0	0	0	3	0	0	0	0	2	0	0	0	0.421719157	0.421719157	0.663742085	10	48
TS19	11	48	37115	27560	8.7	Total_cases	5	6.03722318307512	6.02467532467533	0.114285714285714	8.7039072039072	0.342857142857143	10.2494123931624	0.857142857142857	0	4	0	0	0	0	3	0	0	0	0	2	0	0	0	0.379701782	0.489147141	0.734138647	11	48
TS2	12	48	773	21320	17.4	Total_cases	0	0.125738206130057	6.02467532467533	0.114285714285714	8.7039072039072	0.342857142857143	10.2494123931624	0.857142857142857	0	4	0	0	0	0	3	0	0	0	0	2	0	0	0	1	1	1	12	48
TS20	13	48	20737	32760	9.4	Total_cases	3	3.37313477428072	6.02467532467533	0.114285714285714	8.7039072039072	0.342857142857143	10.2494123931624	0.857142857142857	0	4	0	0	0	0	3	0	0	0	0	2	0	0	0	0.22915356	0.379422156	0.542612399	13	48
TS21	14	48	12670	45760	5.5	Total_cases	3	2.06093540966083	6.02467532467533	0.114285714285714	8.7039072039072	0.342857142857143	10.2494123931624	0.857142857142857	0	4	0	0	0	0	3	0	0	0	0	2	0	0	0	0.003928801	0.00408916	0.307168056	14	48
TS22	15	48	8506	45760	4.2	Total_cases	0	1.383608255294	6.02467532467533	0.114285714285714	8.7039072039072	0.342857142857143	10.2494123931624	0.857142857142857	0	4	0	0	0	0	3	0	0	0	0	2	0	0	0	0	0	0.042022628	15	48
TS23	16	48	30225	31720	7.5	Total_cases	1	4.91647772352002	6.02467532467533	0.114285714285714	8.7039072039072	0.342857142857143	10.2494123931624	0.857142857142857	0	4	0	0	0	0	3	0	0	0	0	2	0	0	0	0.119771172	0.311398433	0.675440627	16	48
TS24	17	48	21840	21320	11.7	Total_cases	10	3.55255164538221	6.02467532467533	0.114285714285714	8.7039072039072	0.342857142857143	10.2494123931624	0.857142857142857	0	4	0	0	0	0	3	0	0	0	0	2	0	0	0	0.629774286	0.847904083	0.945092874	17	48
TS25	18	48	38827	26520	8.9	Total_cases	9	6.31570159044208	6.02467532467533	0.114285714285714	8.7039072039072	0.342857142857143	10.2494123931624	0.857142857142857	0	4	0	0	0	0	3	0	0	0	0	2	0	0	0	0.392246737	0.513543609	0.763414129	18	48
TS26	19	48	25450	37960	8.4	Total_cases	10	4.13976370764547	6.02467532467533	0.114285714285714	8.7039072039072	0.342857142857143	10.2494123931624	0.857142857142857	0	4	0	0	0	0	3	0	0	0	0	2	0	0	0	0.203658971	0.397497327	0.618342375	19	48
TS27	20	48	12327	24960	5.7	Total_cases	4	2.00514213061476	6.02467532467533	0.114285714285714	8.7039072039072	0.342857142857143	10.2494123931624	0.857142857142857	0	4	0	0	0	0	3	0	0	0	0	2	0	0	0	0.207004019	0.321659969	0.607397687	20	48
TS28	21	48	5277	32760	6.1	Total_cases	0	0.858370651679574	6.02467532467533	0.114285714285714	8.7039072039072	0.342857142857143	10.2494123931624	0.857142857142857	0	4	0	0	0	0	3	0	0	0	0	2	0	0	0	0.001316284	0.662091012	0.666603986	21	48
TS29	22	48	6266	26000	7.6	Total_cases	4	1.01924398397275	6.02467532467533	0.114285714285714	8.7039072039072	0.342857142857143	10.2494123931624	0.857142857142857	0	4	0	0	0	0	3	0	0	0	0	2	0	0	0	0.002222222	0.471111111	1	22	48
TS3	23	48	29653	23920	15.7	Total_cases	5	4.8234347042362	6.02467532467533	0.114285714285714	8.7039072039072	0.342857142857143	10.2494123931624	0.857142857142857	0	4	0	0	0	0	3	0	0	0	0	2	0	0	0	0.949201791	0.999829077	0.999829077	23	48
TS4	24	48	17229	21320	14	Total_cases	4	2.80251429937225	6.02467532467533	0.114285714285714	8.7039072039072	0.342857142857143	10.2494123931624	0.857142857142857	0	4	0	0	0	0	3	0	0	0	0	2	0	0	0	0.78881292	0.869209006	0.986148768	24	48
TS5	25	48	39717	28080	8.1	Total_cases	3	6.46047132324382	6.02467532467533	0.114285714285714	8.7039072039072	0.342857142857143	10.2494123931624	0.857142857142857	0	4	0	0	0	0	3	0	0	0	0	2	0	0	0	0.132657984	0.247949831	0.528575418	25	48
TS6	26	48	30350	28600	10.4	Total_cases	4	4.93681055116071	6.02467532467533	0.114285714285714	8.7039072039072	0.342857142857143	10.2494123931624	0.857142857142857	0	4	0	0	0	0	3	0	0	0	0	2	0	0	0	0.41023182	0.570719931	0.83904891	26	48
TS7	27	48	21787	40560	4.9	Total_cases	4	3.54393052646255	6.02467532467533	0.114285714285714	8.7039072039072	0.342857142857143	10.2494123931624	0.857142857142857	0	4	0	0	0	0	3	0	0	0	0	2	0	0	0	0.141399946	0.145570768	0.169326322	27	48
TS8	28	48	21011	44720	6.7	Total_cases	6	3.41770433246912	6.02467532467533	0.114285714285714	8.7039072039072	0.342857142857143	10.2494123931624	0.857142857142857	0	4	0	0	0	0	3	0	0	0	0	2	0	0	0	0.204410797	0.348866736	0.708878021	28	48
TS9	29	48	12737	40560	3.5	Total_cases	2	2.07183380527624	6.02467532467533	0.114285714285714	8.7039072039072	0.342857142857143	10.2494123931624	0.857142857142857	0	4	0	0	0	0	3	0	0	0	0	2	0	0	0	0	0	0.256624065	29	48
TS1	1	49	17202	21320	14.7	Total_cases	2	0.74235900636376	5.64300976800977	3.6	6.02467532467533	0.114285714285714	8.7039072039072	0.342857142857143	0	0	0	0	1	0	4	0	0	0	0	3	0	0	0	0.996704719	0.996704719	1	1	49
TS10	2	49	37073	25480	8.1	Total_cases	4	1.59989974671106	5.64300976800977	3.6	6.02467532467533	0.114285714285714	8.7039072039072	0.342857142857143	0	0	0	0	1	0	4	0	0	0	0	3	0	0	0	0.303342391	0.344402174	0.705298913	2	49
TS11	3	49	11945	33280	4.2	Total_cases	0	0.515491124928213	5.64300976800977	3.6	6.02467532467533	0.114285714285714	8.7039072039072	0.342857142857143	0	0	0	0	1	0	4	0	0	0	0	3	0	0	0	0	0	0.387159533	3	49
TS12	4	49	22514	31720	7.1	Total_cases	0	0.971600434209609	5.64300976800977	3.6	6.02467532467533	0.114285714285714	8.7039072039072	0.342857142857143	0	0	0	0	1	0	4	0	0	0	0	3	0	0	0	0.069538927	0.329687431	0.723267085	4	49
TS13	5	49	10369	24960	8.2	Total_cases	0	0.447478231425754	5.64300976800977	3.6	6.02467532467533	0.114285714285714	8.7039072039072	0.342857142857143	0	0	0	0	1	0	4	0	0	0	0	3	0	0	0	0.160100251	0.632781955	0.997092732	5	49
TS14	6	49	17627	26520	5.4	Total_cases	2	0.760700046806999	5.64300976800977	3.6	6.02467532467533	0.114285714285714	8.7039072039072	0.342857142857143	0	0	0	0	1	0	4	0	0	0	0	3	0	0	0	0.077273763	0.077273763	0.357362662	6	49
TS15	7	49	12802	43160	4.2	Total_cases	0	0.552475293539638	5.64300976800977	3.6	6.02467532467533	0.114285714285714	8.7039072039072	0.342857142857143	0	0	0	0	1	0	4	0	0	0	0	3	0	0	0	0	0	0.117601427	7	49
TS16	8	49	10449	40040	4.8	Total_cases	0	0.450930662568011	5.64300976800977	3.6	6.02467532467533	0.114285714285714	8.7039072039072	0.342857142857143	0	0	0	0	1	0	4	0	0	0	0	3	0	0	0	0	0	0.00105546	8	49
TS17	9	49	45119	29120	7.1	Total_cases	1	1.94712800884354	5.64300976800977	3.6	6.02467532467533	0.114285714285714	8.7039072039072	0.342857142857143	0	0	0	0	1	0	4	0	0	0	0	3	0	0	0	0.163224844	0.203724743	0.512107643	9	49
TS18	10	49	24877	22880	9.5	Total_cases	2	1.07357661907402	5.64300976800977	3.6	6.02467532467533	0.114285714285714	8.7039072039072	0.342857142857143	0	0	0	0	1	0	4	0	0	0	0	3	0	0	0	0.421719157	0.421719157	0.663742085	10	49
TS19	11	49	37115	27560	8.7	Total_cases	2	1.60171227306075	5.64300976800977	3.6	6.02467532467533	0.114285714285714	8.7039072039072	0.342857142857143	0	0	0	0	1	0	4	0	0	0	0	3	0	0	0	0.379701782	0.489147141	0.734138647	11	49
TS2	12	49	773	21320	17.4	Total_cases	0	0.033359115912056	5.64300976800977	3.6	6.02467532467533	0.114285714285714	8.7039072039072	0.342857142857143	0	0	0	0	1	0	4	0	0	0	0	3	0	0	0	1	1	1	12	49
TS20	13	49	20737	32760	9.4	Total_cases	0	0.894913307462231	5.64300976800977	3.6	6.02467532467533	0.114285714285714	8.7039072039072	0.342857142857143	0	0	0	0	1	0	4	0	0	0	0	3	0	0	0	0.22915356	0.379422156	0.542612399	13	49
TS21	14	49	12670	45760	5.5	Total_cases	0	0.546778782154915	5.64300976800977	3.6	6.02467532467533	0.114285714285714	8.7039072039072	0.342857142857143	0	0	0	0	1	0	4	0	0	0	0	3	0	0	0	0.003928801	0.00408916	0.307168056	14	49
TS22	15	49	8506	45760	4.2	Total_cases	0	0.36707974120045	5.64300976800977	3.6	6.02467532467533	0.114285714285714	8.7039072039072	0.342857142857143	0	0	0	0	1	0	4	0	0	0	0	3	0	0	0	0	0	0.042022628	15	49
TS23	16	49	30225	31720	7.5	Total_cases	0	1.30437164093388	5.64300976800977	3.6	6.02467532467533	0.114285714285714	8.7039072039072	0.342857142857143	0	0	0	0	1	0	4	0	0	0	0	3	0	0	0	0.119771172	0.311398433	0.675440627	16	49
TS24	17	49	21840	21320	11.7	Total_cases	0	0.942513701836096	5.64300976800977	3.6	6.02467532467533	0.114285714285714	8.7039072039072	0.342857142857143	0	0	0	0	1	0	4	0	0	0	0	3	0	0	0	0.629774286	0.847904083	0.945092874	17	49
TS25	18	49	38827	26520	8.9	Total_cases	0	1.67559429950504	5.64300976800977	3.6	6.02467532467533	0.114285714285714	8.7039072039072	0.342857142857143	0	0	0	0	1	0	4	0	0	0	0	3	0	0	0	0.392246737	0.513543609	0.763414129	18	49
TS26	19	49	25450	37960	8.4	Total_cases	2	1.09830465713043	5.64300976800977	3.6	6.02467532467533	0.114285714285714	8.7039072039072	0.342857142857143	0	0	0	0	1	0	4	0	0	0	0	3	0	0	0	0.203658971	0.397497327	0.618342375	19	49
TS27	20	49	12327	24960	5.7	Total_cases	0	0.531976483632489	5.64300976800977	3.6	6.02467532467533	0.114285714285714	8.7039072039072	0.342857142857143	0	0	0	0	1	0	4	0	0	0	0	3	0	0	0	0.207004019	0.321659969	0.607397687	20	49
TS28	21	49	5277	32760	6.1	Total_cases	0	0.227730989221112	5.64300976800977	3.6	6.02467532467533	0.114285714285714	8.7039072039072	0.342857142857143	0	0	0	0	1	0	4	0	0	0	0	3	0	0	0	0.001316284	0.662091012	0.666603986	21	49
TS29	22	49	6266	26000	7.6	Total_cases	0	0.270411669217261	5.64300976800977	3.6	6.02467532467533	0.114285714285714	8.7039072039072	0.342857142857143	0	0	0	0	1	0	4	0	0	0	0	3	0	0	0	0.002222222	0.471111111	1	22	49
TS3	23	49	29653	23920	15.7	Total_cases	1	1.27968675826675	5.64300976800977	3.6	6.02467532467533	0.114285714285714	8.7039072039072	0.342857142857143	0	0	0	0	1	0	4	0	0	0	0	3	0	0	0	0.949201791	0.999829077	0.999829077	23	49
TS4	24	49	17229	21320	14	Total_cases	3	0.743524201874272	5.64300976800977	3.6	6.02467532467533	0.114285714285714	8.7039072039072	0.342857142857143	0	0	0	0	1	0	4	0	0	0	0	3	0	0	0	0.78881292	0.869209006	0.986148768	24	49
TS5	25	49	39717	28080	8.1	Total_cases	2	1.71400259596265	5.64300976800977	3.6	6.02467532467533	0.114285714285714	8.7039072039072	0.342857142857143	0	0	0	0	1	0	4	0	0	0	0	3	0	0	0	0.132657984	0.247949831	0.528575418	25	49
TS6	26	49	30350	28600	10.4	Total_cases	2	1.30976606459366	5.64300976800977	3.6	6.02467532467533	0.114285714285714	8.7039072039072	0.342857142857143	0	0	0	0	1	0	4	0	0	0	0	3	0	0	0	0.41023182	0.570719931	0.83904891	26	49
TS7	27	49	21787	40560	4.9	Total_cases	1	0.940226466204351	5.64300976800977	3.6	6.02467532467533	0.114285714285714	8.7039072039072	0.342857142857143	0	0	0	0	1	0	4	0	0	0	0	3	0	0	0	0.141399946	0.145570768	0.169326322	27	49
TS8	28	49	21011	44720	6.7	Total_cases	1	0.90673788412446	5.64300976800977	3.6	6.02467532467533	0.114285714285714	8.7039072039072	0.342857142857143	0	0	0	0	1	0	4	0	0	0	0	3	0	0	0	0.204410797	0.348866736	0.708878021	28	49
TS9	29	49	12737	40560	3.5	Total_cases	1	0.549670193236555	5.64300976800977	3.6	6.02467532467533	0.114285714285714	8.7039072039072	0.342857142857143	0	0	0	0	1	0	4	0	0	0	0	3	0	0	0	0	0	0.256624065	29	49
TS1	1	50	17202	21320	14.7	Total_cases	7	4.45415403818256	4.97985347985348	2.54285714285714	5.64300976800977	3.6	6.02467532467533	0.114285714285714	0	0	0	0	2	0	0	0	0	1	0	4	0	0	0	0.996704719	0.996704719	1	1	50
TS10	2	50	37073	25480	8.1	Total_cases	5	9.59939848026637	4.97985347985348	2.54285714285714	5.64300976800977	3.6	6.02467532467533	0.114285714285714	0	0	0	0	2	0	0	0	0	1	0	4	0	0	0	0.303342391	0.344402174	0.705298913	2	50
TS11	3	50	11945	33280	4.2	Total_cases	3	3.09294674956928	4.97985347985348	2.54285714285714	5.64300976800977	3.6	6.02467532467533	0.114285714285714	0	0	0	0	2	0	0	0	0	1	0	4	0	0	0	0	0	0.387159533	3	50
TS12	4	50	22514	31720	7.1	Total_cases	3	5.82960260525766	4.97985347985348	2.54285714285714	5.64300976800977	3.6	6.02467532467533	0.114285714285714	0	0	0	0	2	0	0	0	0	1	0	4	0	0	0	0.069538927	0.329687431	0.723267085	4	50
TS13	5	50	10369	24960	8.2	Total_cases	0	2.68486938855453	4.97985347985348	2.54285714285714	5.64300976800977	3.6	6.02467532467533	0.114285714285714	0	0	0	0	2	0	0	0	0	1	0	4	0	0	0	0.160100251	0.632781955	0.997092732	5	50
TS14	6	50	17627	26520	5.4	Total_cases	1	4.564200280842	4.97985347985348	2.54285714285714	5.64300976800977	3.6	6.02467532467533	0.114285714285714	0	0	0	0	2	0	0	0	0	1	0	4	0	0	0	0.077273763	0.077273763	0.357362662	6	50
TS15	7	50	12802	43160	4.2	Total_cases	1	3.31485176123783	4.97985347985348	2.54285714285714	5.64300976800977	3.6	6.02467532467533	0.114285714285714	0	0	0	0	2	0	0	0	0	1	0	4	0	0	0	0	0	0.117601427	7	50
TS16	8	50	10449	40040	4.8	Total_cases	3	2.70558397540807	4.97985347985348	2.54285714285714	5.64300976800977	3.6	6.02467532467533	0.114285714285714	0	0	0	0	2	0	0	0	0	1	0	4	0	0	0	0	0	0.00105546	8	50
TS17	9	50	45119	29120	7.1	Total_cases	12	11.6827680530612	4.97985347985348	2.54285714285714	5.64300976800977	3.6	6.02467532467533	0.114285714285714	0	0	0	0	2	0	0	0	0	1	0	4	0	0	0	0.163224844	0.203724743	0.512107643	9	50
TS18	10	50	24877	22880	9.5	Total_cases	6	6.44145971444411	4.97985347985348	2.54285714285714	5.64300976800977	3.6	6.02467532467533	0.114285714285714	0	0	0	0	2	0	0	0	0	1	0	4	0	0	0	0.421719157	0.421719157	0.663742085	10	50
TS19	11	50	37115	27560	8.7	Total_cases	15	9.61027363836448	4.97985347985348	2.54285714285714	5.64300976800977	3.6	6.02467532467533	0.114285714285714	0	0	0	0	2	0	0	0	0	1	0	4	0	0	0	0.379701782	0.489147141	0.734138647	11	50
TS2	12	50	773	21320	17.4	Total_cases	0	0.200154695472336	4.97985347985348	2.54285714285714	5.64300976800977	3.6	6.02467532467533	0.114285714285714	0	0	0	0	2	0	0	0	0	1	0	4	0	0	0	1	1	1	12	50
TS20	13	50	20737	32760	9.4	Total_cases	6	5.36947984477338	4.97985347985348	2.54285714285714	5.64300976800977	3.6	6.02467532467533	0.114285714285714	0	0	0	0	2	0	0	0	0	1	0	4	0	0	0	0.22915356	0.379422156	0.542612399	13	50
TS21	14	50	12670	45760	5.5	Total_cases	0	3.28067269292949	4.97985347985348	2.54285714285714	5.64300976800977	3.6	6.02467532467533	0.114285714285714	0	0	0	0	2	0	0	0	0	1	0	4	0	0	0	0.003928801	0.00408916	0.307168056	14	50
TS22	15	50	8506	45760	4.2	Total_cases	1	2.2024784472027	4.97985347985348	2.54285714285714	5.64300976800977	3.6	6.02467532467533	0.114285714285714	0	0	0	0	2	0	0	0	0	1	0	4	0	0	0	0	0	0.042022628	15	50
TS23	16	50	30225	31720	7.5	Total_cases	7	7.8262298456033	4.97985347985348	2.54285714285714	5.64300976800977	3.6	6.02467532467533	0.114285714285714	0	0	0	0	2	0	0	0	0	1	0	4	0	0	0	0.119771172	0.311398433	0.675440627	16	50
TS24	17	50	21840	21320	11.7	Total_cases	7	5.65508221101658	4.97985347985348	2.54285714285714	5.64300976800977	3.6	6.02467532467533	0.114285714285714	0	0	0	0	2	0	0	0	0	1	0	4	0	0	0	0.629774286	0.847904083	0.945092874	17	50
TS25	18	50	38827	26520	8.9	Total_cases	14	10.0535657970302	4.97985347985348	2.54285714285714	5.64300976800977	3.6	6.02467532467533	0.114285714285714	0	0	0	0	2	0	0	0	0	1	0	4	0	0	0	0.392246737	0.513543609	0.763414129	18	50
TS26	19	50	25450	37960	8.4	Total_cases	12	6.58982794278259	4.97985347985348	2.54285714285714	5.64300976800977	3.6	6.02467532467533	0.114285714285714	0	0	0	0	2	0	0	0	0	1	0	4	0	0	0	0.203658971	0.397497327	0.618342375	19	50
TS27	20	50	12327	24960	5.7	Total_cases	4	3.19185890179493	4.97985347985348	2.54285714285714	5.64300976800977	3.6	6.02467532467533	0.114285714285714	0	0	0	0	2	0	0	0	0	1	0	4	0	0	0	0.207004019	0.321659969	0.607397687	20	50
TS28	21	50	5277	32760	6.1	Total_cases	4	1.36638593532667	4.97985347985348	2.54285714285714	5.64300976800977	3.6	6.02467532467533	0.114285714285714	0	0	0	0	2	0	0	0	0	1	0	4	0	0	0	0.001316284	0.662091012	0.666603986	21	50
TS29	22	50	6266	26000	7.6	Total_cases	3	1.62247001530357	4.97985347985348	2.54285714285714	5.64300976800977	3.6	6.02467532467533	0.114285714285714	0	0	0	0	2	0	0	0	0	1	0	4	0	0	0	0.002222222	0.471111111	1	22	50
TS3	23	50	29653	23920	15.7	Total_cases	6	7.67812054960048	4.97985347985348	2.54285714285714	5.64300976800977	3.6	6.02467532467533	0.114285714285714	0	0	0	0	2	0	0	0	0	1	0	4	0	0	0	0.949201791	0.999829077	0.999829077	23	50
TS4	24	50	17229	21320	14	Total_cases	6	4.46114521124563	4.97985347985348	2.54285714285714	5.64300976800977	3.6	6.02467532467533	0.114285714285714	0	0	0	0	2	0	0	0	0	1	0	4	0	0	0	0.78881292	0.869209006	0.986148768	24	50
TS5	25	50	39717	28080	8.1	Total_cases	15	10.2840155757759	4.97985347985348	2.54285714285714	5.64300976800977	3.6	6.02467532467533	0.114285714285714	0	0	0	0	2	0	0	0	0	1	0	4	0	0	0	0.132657984	0.247949831	0.528575418	25	50
TS6	26	50	30350	28600	10.4	Total_cases	6	7.85859638756195	4.97985347985348	2.54285714285714	5.64300976800977	3.6	6.02467532467533	0.114285714285714	0	0	0	0	2	0	0	0	0	1	0	4	0	0	0	0.41023182	0.570719931	0.83904891	26	50
TS7	27	50	21787	40560	4.9	Total_cases	4	5.64135879722611	4.97985347985348	2.54285714285714	5.64300976800977	3.6	6.02467532467533	0.114285714285714	0	0	0	0	2	0	0	0	0	1	0	4	0	0	0	0.141399946	0.145570768	0.169326322	27	50
TS8	28	50	21011	44720	6.7	Total_cases	5	5.44042730474676	4.97985347985348	2.54285714285714	5.64300976800977	3.6	6.02467532467533	0.114285714285714	0	0	0	0	2	0	0	0	0	1	0	4	0	0	0	0.204410797	0.348866736	0.708878021	28	50
TS9	29	50	12737	40560	3.5	Total_cases	0	3.29802115941933	4.97985347985348	2.54285714285714	5.64300976800977	3.6	6.02467532467533	0.114285714285714	0	0	0	0	2	0	0	0	0	1	0	4	0	0	0	0	0	0.256624065	29	50
TS1	1	51	17202	21320	14.7	Total_cases	4	4.85388581083997	8.29076923076922	1.37142857142857	4.97985347985348	2.54285714285714	5.64300976800977	3.6	0	0	0	0	3	0	0	0	0	2	0	0	0	0	1	0.996704719	0.996704719	1	1	51
TS10	2	51	37073	25480	8.1	Total_cases	15	10.4608829592646	8.29076923076922	1.37142857142857	4.97985347985348	2.54285714285714	5.64300976800977	3.6	0	0	0	0	3	0	0	0	0	2	0	0	0	0	1	0.303342391	0.344402174	0.705298913	2	51
TS11	3	51	11945	33280	4.2	Total_cases	2	3.37051889376139	8.29076923076922	1.37142857142857	4.97985347985348	2.54285714285714	5.64300976800977	3.6	0	0	0	0	3	0	0	0	0	2	0	0	0	0	1	0	0	0.387159533	3	51
TS12	4	51	22514	31720	7.1	Total_cases	1	6.35277206983206	8.29076923076922	1.37142857142857	4.97985347985348	2.54285714285714	5.64300976800977	3.6	0	0	0	0	3	0	0	0	0	2	0	0	0	0	1	0.069538927	0.329687431	0.723267085	4	51
TS13	5	51	10369	24960	8.2	Total_cases	2	2.92581920547609	8.29076923076922	1.37142857142857	4.97985347985348	2.54285714285714	5.64300976800977	3.6	0	0	0	0	3	0	0	0	0	2	0	0	0	0	1	0.160100251	0.632781955	0.997092732	5	51
TS14	6	51	17627	26520	5.4	Total_cases	5	4.97380799835346	8.29076923076922	1.37142857142857	4.97985347985348	2.54285714285714	5.64300976800977	3.6	0	0	0	0	3	0	0	0	0	2	0	0	0	0	1	0.077273763	0.077273763	0.357362662	6	51
TS15	7	51	12802	43160	4.2	Total_cases	2	3.61233845775917	8.29076923076922	1.37142857142857	4.97985347985348	2.54285714285714	5.64300976800977	3.6	0	0	0	0	3	0	0	0	0	2	0	0	0	0	1	0	0	0.117601427	7	51
TS16	8	51	10449	40040	4.8	Total_cases	2	2.94839279371392	8.29076923076922	1.37142857142857	4.97985347985348	2.54285714285714	5.64300976800977	3.6	0	0	0	0	3	0	0	0	0	2	0	0	0	0	1	0	0	0.00105546	8	51
TS17	9	51	45119	29120	7.1	Total_cases	19	12.7312215962847	8.29076923076922	1.37142857142857	4.97985347985348	2.54285714285714	5.64300976800977	3.6	0	0	0	0	3	0	0	0	0	2	0	0	0	0	1	0.163224844	0.203724743	0.512107643	9	51
TS18	10	51	24877	22880	9.5	Total_cases	8	7.01953943240704	8.29076923076922	1.37142857142857	4.97985347985348	2.54285714285714	5.64300976800977	3.6	0	0	0	0	3	0	0	0	0	2	0	0	0	0	1	0.421719157	0.421719157	0.663742085	10	51
TS19	11	51	37115	27560	8.7	Total_cases	9	10.4727340930895	8.29076923076922	1.37142857142857	4.97985347985348	2.54285714285714	5.64300976800977	3.6	0	0	0	0	3	0	0	0	0	2	0	0	0	0	1	0.379701782	0.489147141	0.734138647	11	51
TS2	12	51	773	21320	17.4	Total_cases	1	0.218117296348058	8.29076923076922	1.37142857142857	4.97985347985348	2.54285714285714	5.64300976800977	3.6	0	0	0	0	3	0	0	0	0	2	0	0	0	0	1	1	1	1	12	51
TS20	13	51	20737	32760	9.4	Total_cases	4	5.8513562410992	8.29076923076922	1.37142857142857	4.97985347985348	2.54285714285714	5.64300976800977	3.6	0	0	0	0	3	0	0	0	0	2	0	0	0	0	1	0.22915356	0.379422156	0.542612399	13	51
TS21	14	51	12670	45760	5.5	Total_cases	5	3.57509203716675	8.29076923076922	1.37142857142857	4.97985347985348	2.54285714285714	5.64300976800977	3.6	0	0	0	0	3	0	0	0	0	2	0	0	0	0	1	0.003928801	0.00408916	0.307168056	14	51
TS22	15	51	8506	45760	4.2	Total_cases	1	2.40013676938756	8.29076923076922	1.37142857142857	4.97985347985348	2.54285714285714	5.64300976800977	3.6	0	0	0	0	3	0	0	0	0	2	0	0	0	0	1	0	0	0.042022628	15	51
TS23	16	51	30225	31720	7.5	Total_cases	9	8.52858380610616	8.29076923076922	1.37142857142857	4.97985347985348	2.54285714285714	5.64300976800977	3.6	0	0	0	0	3	0	0	0	0	2	0	0	0	0	1	0.119771172	0.311398433	0.675440627	16	51
TS24	17	51	21840	21320	11.7	Total_cases	7	6.16258958892832	8.29076923076922	1.37142857142857	4.97985347985348	2.54285714285714	5.64300976800977	3.6	0	0	0	0	3	0	0	0	0	2	0	0	0	0	1	0.629774286	0.847904083	0.945092874	17	51
TS25	18	51	38827	26520	8.9	Total_cases	7	10.9558088813791	8.29076923076922	1.37142857142857	4.97985347985348	2.54285714285714	5.64300976800977	3.6	0	0	0	0	3	0	0	0	0	2	0	0	0	0	1	0.392246737	0.513543609	0.763414129	18	51
TS26	19	51	25450	37960	8.4	Total_cases	6	7.18122275816052	8.29076923076922	1.37142857142857	4.97985347985348	2.54285714285714	5.64300976800977	3.6	0	0	0	0	3	0	0	0	0	2	0	0	0	0	1	0.203658971	0.397497327	0.618342375	19	51
TS27	20	51	12327	24960	5.7	Total_cases	1	3.47830777759704	8.29076923076922	1.37142857142857	4.97985347985348	2.54285714285714	5.64300976800977	3.6	0	0	0	0	3	0	0	0	0	2	0	0	0	0	1	0.207004019	0.321659969	0.607397687	20	51
TS28	21	51	5277	32760	6.1	Total_cases	0	1.48901031413804	8.29076923076922	1.37142857142857	4.97985347985348	2.54285714285714	5.64300976800977	3.6	0	0	0	0	3	0	0	0	0	2	0	0	0	0	1	0.001316284	0.662091012	0.666603986	21	51
TS29	22	51	6266	26000	7.6	Total_cases	1	1.76807629872824	8.29076923076922	1.37142857142857	4.97985347985348	2.54285714285714	5.64300976800977	3.6	0	0	0	0	3	0	0	0	0	2	0	0	0	0	1	0.002222222	0.471111111	1	22	51
TS3	23	51	29653	23920	15.7	Total_cases	11	8.36718265020565	8.29076923076922	1.37142857142857	4.97985347985348	2.54285714285714	5.64300976800977	3.6	0	0	0	0	3	0	0	0	0	2	0	0	0	0	1	0.949201791	0.999829077	0.999829077	23	51
TS4	24	51	17229	21320	14	Total_cases	17	4.86150439687024	8.29076923076922	1.37142857142857	4.97985347985348	2.54285714285714	5.64300976800977	3.6	0	0	0	0	3	0	0	0	0	2	0	0	0	0	1	0.78881292	0.869209006	0.986148768	24	51
TS5	25	51	39717	28080	8.1	Total_cases	14	11.206940050525	8.29076923076922	1.37142857142857	4.97985347985348	2.54285714285714	5.64300976800977	3.6	0	0	0	0	3	0	0	0	0	2	0	0	0	0	1	0.132657984	0.247949831	0.528575418	25	51
TS6	26	51	30350	28600	10.4	Total_cases	2	8.56385503772777	8.29076923076922	1.37142857142857	4.97985347985348	2.54285714285714	5.64300976800977	3.6	0	0	0	0	3	0	0	0	0	2	0	0	0	0	1	0.41023182	0.570719931	0.83904891	26	51
TS7	27	51	21787	40560	4.9	Total_cases	6	6.14763458672075	8.29076923076922	1.37142857142857	4.97985347985348	2.54285714285714	5.64300976800977	3.6	0	0	0	0	3	0	0	0	0	2	0	0	0	0	1	0.141399946	0.145570768	0.169326322	27	51
TS8	28	51	21011	44720	6.7	Total_cases	7	5.92867078081378	8.29076923076922	1.37142857142857	4.97985347985348	2.54285714285714	5.64300976800977	3.6	0	0	0	0	3	0	0	0	0	2	0	0	0	0	1	0.204410797	0.348866736	0.708878021	28	51
TS9	29	51	12737	40560	3.5	Total_cases	2	3.59399741731593	8.29076923076922	1.37142857142857	4.97985347985348	2.54285714285714	5.64300976800977	3.6	0	0	0	0	3	0	0	0	0	2	0	0	0	0	1	0	0	0.256624065	29	51
TS1	1	52	17202	21320	14.7	Total_cases	1	4.16863134342727	5.06730769230769	2.34285714285714	8.29076923076922	1.37142857142857	4.97985347985348	2.54285714285714	0	0	0	0	4	0	0	0	0	3	0	0	0	0	2	0.996704719	0.996704719	1	1	52
TS10	2	52	37073	25480	8.1	Total_cases	6	8.98405242383904	5.06730769230769	2.34285714285714	8.29076923076922	1.37142857142857	4.97985347985348	2.54285714285714	0	0	0	0	4	0	0	0	0	3	0	0	0	0	2	0.303342391	0.344402174	0.705298913	2	52
TS11	3	52	11945	33280	4.2	Total_cases	1	2.89468093228919	5.06730769230769	2.34285714285714	8.29076923076922	1.37142857142857	4.97985347985348	2.54285714285714	0	0	0	0	4	0	0	0	0	3	0	0	0	0	2	0	0	0.387159533	3	52
TS12	4	52	22514	31720	7.1	Total_cases	3	5.45591013056165	5.06730769230769	2.34285714285714	8.29076923076922	1.37142857142857	4.97985347985348	2.54285714285714	0	0	0	0	4	0	0	0	0	3	0	0	0	0	2	0.069538927	0.329687431	0.723267085	4	52
TS13	5	52	10369	24960	8.2	Total_cases	0	2.5127623764677	5.06730769230769	2.34285714285714	8.29076923076922	1.37142857142857	4.97985347985348	2.54285714285714	0	0	0	0	4	0	0	0	0	3	0	0	0	0	2	0.160100251	0.632781955	0.997092732	5	52
TS14	6	52	17627	26520	5.4	Total_cases	0	4.27162333976238	5.06730769230769	2.34285714285714	8.29076923076922	1.37142857142857	4.97985347985348	2.54285714285714	0	0	0	0	4	0	0	0	0	3	0	0	0	0	2	0.077273763	0.077273763	0.357362662	6	52
TS15	7	52	12802	43160	4.2	Total_cases	1	3.10236126372258	5.06730769230769	2.34285714285714	8.29076923076922	1.37142857142857	4.97985347985348	2.54285714285714	0	0	0	0	4	0	0	0	0	3	0	0	0	0	2	0	0	0.117601427	7	52
TS16	8	52	10449	40040	4.8	Total_cases	0	2.5321491051896	5.06730769230769	2.34285714285714	8.29076923076922	1.37142857142857	4.97985347985348	2.54285714285714	0	0	0	0	4	0	0	0	0	3	0	0	0	0	2	0	0	0.00105546	8	52
TS17	9	52	45119	29120	7.1	Total_cases	10	10.9338726650445	5.06730769230769	2.34285714285714	8.29076923076922	1.37142857142857	4.97985347985348	2.54285714285714	0	0	0	0	4	0	0	0	0	3	0	0	0	0	2	0.163224844	0.203724743	0.512107643	9	52
TS18	10	52	24877	22880	9.5	Total_cases	8	6.02854563018487	5.06730769230769	2.34285714285714	8.29076923076922	1.37142857142857	4.97985347985348	2.54285714285714	0	0	0	0	4	0	0	0	0	3	0	0	0	0	2	0.421719157	0.421719157	0.663742085	10	52
TS19	11	52	37115	27560	8.7	Total_cases	11	8.99423045641804	5.06730769230769	2.34285714285714	8.29076923076922	1.37142857142857	4.97985347985348	2.54285714285714	0	0	0	0	4	0	0	0	0	3	0	0	0	0	2	0.379701782	0.489147141	0.734138647	11	52
TS2	12	52	773	21320	17.4	Total_cases	0	0.187324266275391	5.06730769230769	2.34285714285714	8.29076923076922	1.37142857142857	4.97985347985348	2.54285714285714	0	0	0	0	4	0	0	0	0	3	0	0	0	0	2	1	1	1	12	52
TS20	13	52	20737	32760	9.4	Total_cases	4	5.02528241882637	5.06730769230769	2.34285714285714	8.29076923076922	1.37142857142857	4.97985347985348	2.54285714285714	0	0	0	0	4	0	0	0	0	3	0	0	0	0	2	0.22915356	0.379422156	0.542612399	13	52
TS21	14	52	12670	45760	5.5	Total_cases	0	3.07037316133144	5.06730769230769	2.34285714285714	8.29076923076922	1.37142857142857	4.97985347985348	2.54285714285714	0	0	0	0	4	0	0	0	0	3	0	0	0	0	2	0.003928801	0.00408916	0.307168056	14	52
TS22	15	52	8506	45760	4.2	Total_cases	5	2.06129393135637	5.06730769230769	2.34285714285714	8.29076923076922	1.37142857142857	4.97985347985348	2.54285714285714	0	0	0	0	4	0	0	0	0	3	0	0	0	0	2	0	0	0.042022628	15	52
TS23	16	52	30225	31720	7.5	Total_cases	6	7.32454844524411	5.06730769230769	2.34285714285714	8.29076923076922	1.37142857142857	4.97985347985348	2.54285714285714	0	0	0	0	4	0	0	0	0	3	0	0	0	0	2	0.119771172	0.311398433	0.675440627	16	52
TS24	17	52	21840	21320	11.7	Total_cases	6	5.29257694107961	5.06730769230769	2.34285714285714	8.29076923076922	1.37142857142857	4.97985347985348	2.54285714285714	0	0	0	0	4	0	0	0	0	3	0	0	0	0	2	0.629774286	0.847904083	0.945092874	17	52
TS25	18	52	38827	26520	8.9	Total_cases	7	9.40910645106677	5.06730769230769	2.34285714285714	8.29076923076922	1.37142857142857	4.97985347985348	2.54285714285714	0	0	0	0	4	0	0	0	0	3	0	0	0	0	2	0.392246737	0.513543609	0.763414129	18	52
TS26	19	52	25450	37960	8.4	Total_cases	12	6.1674030746555	5.06730769230769	2.34285714285714	8.29076923076922	1.37142857142857	4.97985347985348	2.54285714285714	0	0	0	0	4	0	0	0	0	3	0	0	0	0	2	0.203658971	0.397497327	0.618342375	19	52
TS27	20	52	12327	24960	5.7	Total_cases	3	2.98725256193628	5.06730769230769	2.34285714285714	8.29076923076922	1.37142857142857	4.97985347985348	2.54285714285714	0	0	0	0	4	0	0	0	0	3	0	0	0	0	2	0.207004019	0.321659969	0.607397687	20	52
TS28	21	52	5277	32760	6.1	Total_cases	0	1.27879709331855	5.06730769230769	2.34285714285714	8.29076923076922	1.37142857142857	4.97985347985348	2.54285714285714	0	0	0	0	4	0	0	0	0	3	0	0	0	0	2	0.001316284	0.662091012	0.666603986	21	52
TS29	22	52	6266	26000	7.6	Total_cases	3	1.51846552714308	5.06730769230769	2.34285714285714	8.29076923076922	1.37142857142857	4.97985347985348	2.54285714285714	0	0	0	0	4	0	0	0	0	3	0	0	0	0	2	0.002222222	0.471111111	1	22	52
TS3	23	52	29653	23920	15.7	Total_cases	8	7.1859333348825	5.06730769230769	2.34285714285714	8.29076923076922	1.37142857142857	4.97985347985348	2.54285714285714	0	0	0	0	4	0	0	0	0	3	0	0	0	0	2	0.949201791	0.999829077	0.999829077	23	52
TS4	24	52	17229	21320	14	Total_cases	24	4.17517436437091	5.06730769230769	2.34285714285714	8.29076923076922	1.37142857142857	4.97985347985348	2.54285714285714	0	0	0	0	4	0	0	0	0	3	0	0	0	0	2	0.78881292	0.869209006	0.986148768	24	52
TS5	25	52	39717	28080	8.1	Total_cases	10	9.62478380809794	5.06730769230769	2.34285714285714	8.29076923076922	1.37142857142857	4.97985347985348	2.54285714285714	0	0	0	0	4	0	0	0	0	3	0	0	0	0	2	0.132657984	0.247949831	0.528575418	25	52
TS6	26	52	30350	28600	10.4	Total_cases	3	7.35484020887208	5.06730769230769	2.34285714285714	8.29076923076922	1.37142857142857	4.97985347985348	2.54285714285714	0	0	0	0	4	0	0	0	0	3	0	0	0	0	2	0.41023182	0.570719931	0.83904891	26	52
TS7	27	52	21787	40560	4.9	Total_cases	5	5.27973323330135	5.06730769230769	2.34285714285714	8.29076923076922	1.37142857142857	4.97985347985348	2.54285714285714	0	0	0	0	4	0	0	0	0	3	0	0	0	0	2	0.141399946	0.145570768	0.169326322	27	52
TS8	28	52	21011	44720	6.7	Total_cases	3	5.09168196469889	5.06730769230769	2.34285714285714	8.29076923076922	1.37142857142857	4.97985347985348	2.54285714285714	0	0	0	0	4	0	0	0	0	3	0	0	0	0	2	0.204410797	0.348866736	0.708878021	28	52
TS9	29	52	12737	40560	3.5	Total_cases	6	3.08660954663604	5.06730769230769	2.34285714285714	8.29076923076922	1.37142857142857	4.97985347985348	2.54285714285714	0	0	0	0	4	0	0	0	0	3	0	0	0	0	2	0	0	0.256624065	29	52
TS1	1	53	17202	21320	14.7	Total_cases	3	5.22506531402185	1.70482295482296	3.64	5.06730769230769	2.34285714285714	8.29076923076922	1.37142857142857	0	0	0	0	5	0	0	0	0	4	0	0	0	0	3	0.996704719	0.996704719	1	1	53
TS10	2	53	37073	25480	8.1	Total_cases	5	11.2608328326202	1.70482295482296	3.64	5.06730769230769	2.34285714285714	8.29076923076922	1.37142857142857	0	0	0	0	5	0	0	0	0	4	0	0	0	0	3	0.303342391	0.344402174	0.705298913	2	53
TS11	3	53	11945	33280	4.2	Total_cases	1	3.6282644562255	1.70482295482296	3.64	5.06730769230769	2.34285714285714	8.29076923076922	1.37142857142857	0	0	0	0	5	0	0	0	0	4	0	0	0	0	3	0	0	0.387159533	3	53
TS12	4	53	22514	31720	7.1	Total_cases	1	6.83857228693686	1.70482295482296	3.64	5.06730769230769	2.34285714285714	8.29076923076922	1.37142857142857	0	0	0	0	5	0	0	0	0	4	0	0	0	0	3	0.069538927	0.329687431	0.723267085	4	53
TS13	5	53	10369	24960	8.2	Total_cases	0	3.14955832118896	1.70482295482296	3.64	5.06730769230769	2.34285714285714	8.29076923076922	1.37142857142857	0	0	0	0	5	0	0	0	0	4	0	0	0	0	3	0.160100251	0.632781955	0.997092732	5	53
TS14	6	53	17627	26520	5.4	Total_cases	2	5.35415802175696	1.70482295482296	3.64	5.06730769230769	2.34285714285714	8.29076923076922	1.37142857142857	0	0	0	0	5	0	0	0	0	4	0	0	0	0	3	0.077273763	0.077273763	0.357362662	6	53
TS15	7	53	12802	43160	4.2	Total_cases	2	3.88857610452899	1.70482295482296	3.64	5.06730769230769	2.34285714285714	8.29076923076922	1.37142857142857	0	0	0	0	5	0	0	0	0	4	0	0	0	0	3	0	0	0.117601427	7	53
TS16	8	53	10449	40040	4.8	Total_cases	2	3.17385812499792	1.70482295482296	3.64	5.06730769230769	2.34285714285714	8.29076923076922	1.37142857142857	0	0	0	0	5	0	0	0	0	4	0	0	0	0	3	0	0	0.00105546	8	53
TS17	9	53	45119	29120	7.1	Total_cases	10	13.7047856007064	1.70482295482296	3.64	5.06730769230769	2.34285714285714	8.29076923076922	1.37142857142857	0	0	0	0	5	0	0	0	0	4	0	0	0	0	3	0.163224844	0.203724743	0.512107643	9	53
TS18	10	53	24877	22880	9.5	Total_cases	13	7.55632774194405	1.70482295482296	3.64	5.06730769230769	2.34285714285714	8.29076923076922	1.37142857142857	0	0	0	0	5	0	0	0	0	4	0	0	0	0	3	0.421719157	0.421719157	0.663742085	10	53
TS19	11	53	37115	27560	8.7	Total_cases	21	11.2735902296199	1.70482295482296	3.64	5.06730769230769	2.34285714285714	8.29076923076922	1.37142857142857	0	0	0	0	5	0	0	0	0	4	0	0	0	0	3	0.379701782	0.489147141	0.734138647	11	53
TS2	12	53	773	21320	17.4	Total_cases	0	0.234796854304086	1.70482295482296	3.64	5.06730769230769	2.34285714285714	8.29076923076922	1.37142857142857	0	0	0	0	5	0	0	0	0	4	0	0	0	0	3	1	1	1	12	53
TS20	13	53	20737	32760	9.4	Total_cases	10	6.29881289483032	1.70482295482296	3.64	5.06730769230769	2.34285714285714	8.29076923076922	1.37142857142857	0	0	0	0	5	0	0	0	0	4	0	0	0	0	3	0.22915356	0.379422156	0.542612399	13	53
TS21	14	53	12670	45760	5.5	Total_cases	2	3.84848142824421	1.70482295482296	3.64	5.06730769230769	2.34285714285714	8.29076923076922	1.37142857142857	0	0	0	0	5	0	0	0	0	4	0	0	0	0	3	0.003928801	0.00408916	0.307168056	14	53
TS22	15	53	8506	45760	4.2	Total_cases	2	2.58367663998778	1.70482295482296	3.64	5.06730769230769	2.34285714285714	8.29076923076922	1.37142857142857	0	0	0	0	5	0	0	0	0	4	0	0	0	0	3	0	0	0.042022628	15	53
TS23	16	53	30225	31720	7.5	Total_cases	3	9.1807696265731	1.70482295482296	3.64	5.06730769230769	2.34285714285714	8.29076923076922	1.37142857142857	0	0	0	0	5	0	0	0	0	4	0	0	0	0	3	0.119771172	0.311398433	0.675440627	16	53
TS24	17	53	21840	21320	11.7	Total_cases	10	6.63384643984637	1.70482295482296	3.64	5.06730769230769	2.34285714285714	8.29076923076922	1.37142857142857	0	0	0	0	5	0	0	0	0	4	0	0	0	0	3	0.629774286	0.847904083	0.945092874	17	53
TS25	18	53	38827	26520	8.9	Total_cases	27	11.7936060311316	1.70482295482296	3.64	5.06730769230769	2.34285714285714	8.29076923076922	1.37142857142857	0	0	0	0	5	0	0	0	0	4	0	0	0	0	3	0.392246737	0.513543609	0.763414129	18	53
TS26	19	53	25450	37960	8.4	Total_cases	21	7.73037508672573	1.70482295482296	3.64	5.06730769230769	2.34285714285714	8.29076923076922	1.37142857142857	0	0	0	0	5	0	0	0	0	4	0	0	0	0	3	0.203658971	0.397497327	0.618342375	19	53
TS27	20	53	12327	24960	5.7	Total_cases	1	3.74429601941329	1.70482295482296	3.64	5.06730769230769	2.34285714285714	8.29076923076922	1.37142857142857	0	0	0	0	5	0	0	0	0	4	0	0	0	0	3	0.207004019	0.321659969	0.607397687	20	53
TS28	21	53	5277	32760	6.1	Total_cases	3	1.60287580874859	1.70482295482296	3.64	5.06730769230769	2.34285714285714	8.29076923076922	1.37142857142857	0	0	0	0	5	0	0	0	0	4	0	0	0	0	3	0.001316284	0.662091012	0.666603986	21	53
TS29	22	53	6266	26000	7.6	Total_cases	4	1.90328213333687	1.70482295482296	3.64	5.06730769230769	2.34285714285714	8.29076923076922	1.37142857142857	0	0	0	0	5	0	0	0	0	4	0	0	0	0	3	0.002222222	0.471111111	1	22	53
TS3	23	53	29653	23920	15.7	Total_cases	6	9.00702602933903	1.70482295482296	3.64	5.06730769230769	2.34285714285714	8.29076923076922	1.37142857142857	0	0	0	0	5	0	0	0	0	4	0	0	0	0	3	0.949201791	0.999829077	0.999829077	23	53
TS4	24	53	17229	21320	14	Total_cases	9	5.23326649780737	1.70482295482296	3.64	5.06730769230769	2.34285714285714	8.29076923076922	1.37142857142857	0	0	0	0	5	0	0	0	0	4	0	0	0	0	3	0.78881292	0.869209006	0.986148768	24	53
TS5	25	53	39717	28080	8.1	Total_cases	9	12.0639413485063	1.70482295482296	3.64	5.06730769230769	2.34285714285714	8.29076923076922	1.37142857142857	0	0	0	0	5	0	0	0	0	4	0	0	0	0	3	0.132657984	0.247949831	0.528575418	25	53
TS6	26	53	30350	28600	10.4	Total_cases	6	9.2187380700246	1.70482295482296	3.64	5.06730769230769	2.34285714285714	8.29076923076922	1.37142857142857	0	0	0	0	5	0	0	0	0	4	0	0	0	0	3	0.41023182	0.570719931	0.83904891	26	53
TS7	27	53	21787	40560	4.9	Total_cases	6	6.61774781982293	1.70482295482296	3.64	5.06730769230769	2.34285714285714	8.29076923076922	1.37142857142857	0	0	0	0	5	0	0	0	0	4	0	0	0	0	3	0.141399946	0.145570768	0.169326322	27	53
TS8	28	53	21011	44720	6.7	Total_cases	4	6.38203972287601	1.70482295482296	3.64	5.06730769230769	2.34285714285714	8.29076923076922	1.37142857142857	0	0	0	0	5	0	0	0	0	4	0	0	0	0	3	0.204410797	0.348866736	0.708878021	28	53
TS9	29	53	12737	40560	3.5	Total_cases	0	3.86883251393421	1.70482295482296	3.64	5.06730769230769	2.34285714285714	8.29076923076922	1.37142857142857	0	0	0	0	5	0	0	0	0	4	0	0	0	0	3	0	0	0.256624065	29	53
TS1	1	1	17202	21320	14.7	B.1.1.1	0	0	5.98897058823529	0.05	NA	NA	NA	NA	0	0	0	0	0	0	0	0	0	0	0	0	0	0	0	0.996704719	0.996704719	1	1	1
TS10	2	1	37073	25480	8.1	B.1.1.1	0	0	5.98897058823529	0.05	NA	NA	NA	NA	0	0	0	0	0	0	0	0	0	0	0	0	0	0	0	0.303342391	0.344402174	0.705298913	2	1
TS11	3	1	11945	33280	4.2	B.1.1.1	0	0	5.98897058823529	0.05	NA	NA	NA	NA	0	0	0	0	0	0	0	0	0	0	0	0	0	0	0	0	0	0.387159533	3	1
TS12	4	1	22514	31720	7.1	B.1.1.1	0	0	5.98897058823529	0.05	NA	NA	NA	NA	0	0	0	0	0	0	0	0	0	0	0	0	0	0	0	0.069538927	0.329687431	0.723267085	4	1
TS13	5	1	10369	24960	8.2	B.1.1.1	0	0	5.98897058823529	0.05	NA	NA	NA	NA	0	0	0	0	0	0	0	0	0	0	0	0	0	0	0	0.160100251	0.632781955	0.997092732	5	1
TS14	6	1	17627	26520	5.4	B.1.1.1	0	0	5.98897058823529	0.05	NA	NA	NA	NA	0	0	0	0	0	0	0	0	0	0	0	0	0	0	0	0.077273763	0.077273763	0.357362662	6	1
TS15	7	1	12802	43160	4.2	B.1.1.1	0	0	5.98897058823529	0.05	NA	NA	NA	NA	0	0	0	0	0	0	0	0	0	0	0	0	0	0	0	0	0	0.117601427	7	1
TS16	8	1	10449	40040	4.8	B.1.1.1	0	0	5.98897058823529	0.05	NA	NA	NA	NA	0	0	0	0	0	0	0	0	0	0	0	0	0	0	0	0	0	0.00105546	8	1
TS17	9	1	45119	29120	7.1	B.1.1.1	0	0	5.98897058823529	0.05	NA	NA	NA	NA	0	0	0	0	0	0	0	0	0	0	0	0	0	0	0	0.163224844	0.203724743	0.512107643	9	1
TS18	10	1	24877	22880	9.5	B.1.1.1	0	0	5.98897058823529	0.05	NA	NA	NA	NA	0	0	0	0	0	0	0	0	0	0	0	0	0	0	0	0.421719157	0.421719157	0.663742085	10	1
TS19	11	1	37115	27560	8.7	B.1.1.1	0	0	5.98897058823529	0.05	NA	NA	NA	NA	0	0	0	0	0	0	0	0	0	0	0	0	0	0	0	0.379701782	0.489147141	0.734138647	11	1
TS2	12	1	773	21320	17.4	B.1.1.1	0	0	5.98897058823529	0.05	NA	NA	NA	NA	0	0	0	0	0	0	0	0	0	0	0	0	0	0	0	1	1	1	12	1
TS20	13	1	20737	32760	9.4	B.1.1.1	0	0	5.98897058823529	0.05	NA	NA	NA	NA	0	0	0	0	0	0	0	0	0	0	0	0	0	0	0	0.22915356	0.379422156	0.542612399	13	1
TS21	14	1	12670	45760	5.5	B.1.1.1	0	0	5.98897058823529	0.05	NA	NA	NA	NA	0	0	0	0	0	0	0	0	0	0	0	0	0	0	0	0.003928801	0.00408916	0.307168056	14	1
TS22	15	1	8506	45760	4.2	B.1.1.1	0	0	5.98897058823529	0.05	NA	NA	NA	NA	0	0	0	0	0	0	0	0	0	0	0	0	0	0	0	0	0	0.042022628	15	1
TS23	16	1	30225	31720	7.5	B.1.1.1	0	0	5.98897058823529	0.05	NA	NA	NA	NA	0	0	0	0	0	0	0	0	0	0	0	0	0	0	0	0.119771172	0.311398433	0.675440627	16	1
TS24	17	1	21840	21320	11.7	B.1.1.1	0	0	5.98897058823529	0.05	NA	NA	NA	NA	0	0	0	0	0	0	0	0	0	0	0	0	0	0	0	0.629774286	0.847904083	0.945092874	17	1
TS25	18	1	38827	26520	8.9	B.1.1.1	0	0	5.98897058823529	0.05	NA	NA	NA	NA	0	0	0	0	0	0	0	0	0	0	0	0	0	0	0	0.392246737	0.513543609	0.763414129	18	1
TS26	19	1	25450	37960	8.4	B.1.1.1	0	0	5.98897058823529	0.05	NA	NA	NA	NA	0	0	0	0	0	0	0	0	0	0	0	0	0	0	0	0.203658971	0.397497327	0.618342375	19	1
TS27	20	1	12327	24960	5.7	B.1.1.1	0	0	5.98897058823529	0.05	NA	NA	NA	NA	0	0	0	0	0	0	0	0	0	0	0	0	0	0	0	0.207004019	0.321659969	0.607397687	20	1
TS28	21	1	5277	32760	6.1	B.1.1.1	0	0	5.98897058823529	0.05	NA	NA	NA	NA	0	0	0	0	0	0	0	0	0	0	0	0	0	0	0	0.001316284	0.662091012	0.666603986	21	1
TS29	22	1	6266	26000	7.6	B.1.1.1	0	0	5.98897058823529	0.05	NA	NA	NA	NA	0	0	0	0	0	0	0	0	0	0	0	0	0	0	0	0.002222222	0.471111111	1	22	1
TS3	23	1	29653	23920	15.7	B.1.1.1	0	0	5.98897058823529	0.05	NA	NA	NA	NA	0	0	0	0	0	0	0	0	0	0	0	0	0	0	0	0.949201791	0.999829077	0.999829077	23	1
TS4	24	1	17229	21320	14	B.1.1.1	0	0	5.98897058823529	0.05	NA	NA	NA	NA	0	0	0	0	0	0	0	0	0	0	0	0	0	0	0	0.78881292	0.869209006	0.986148768	24	1
TS5	25	1	39717	28080	8.1	B.1.1.1	0	0	5.98897058823529	0.05	NA	NA	NA	NA	0	0	0	0	0	0	0	0	0	0	0	0	0	0	0	0.132657984	0.247949831	0.528575418	25	1
TS6	26	1	30350	28600	10.4	B.1.1.1	0	0	5.98897058823529	0.05	NA	NA	NA	NA	0	0	0	0	0	0	0	0	0	0	0	0	0	0	0	0.41023182	0.570719931	0.83904891	26	1
TS7	27	1	21787	40560	4.9	B.1.1.1	0	0	5.98897058823529	0.05	NA	NA	NA	NA	0	0	0	0	0	0	0	0	0	0	0	0	0	0	0	0.141399946	0.145570768	0.169326322	27	1
TS8	28	1	21011	44720	6.7	B.1.1.1	0	0	5.98897058823529	0.05	NA	NA	NA	NA	0	0	0	0	0	0	0	0	0	0	0	0	0	0	0	0.204410797	0.348866736	0.708878021	28	1
TS9	29	1	12737	40560	3.5	B.1.1.1	0	0	5.98897058823529	0.05	NA	NA	NA	NA	0	0	0	0	0	0	0	0	0	0	0	0	0	0	0	0	0	0.256624065	29	1
TS1	1	2	17202	21320	14.7	B.1.1.1	0	0	7.60504201680671	1.48571428571429	5.98897058823529	0.05	NA	NA	0	0	0	0	0	0	0	0	0	0	0	0	0	0	0	0.996704719	0.996704719	1	1	2
TS10	2	2	37073	25480	8.1	B.1.1.1	0	0	7.60504201680671	1.48571428571429	5.98897058823529	0.05	NA	NA	0	0	0	0	0	0	0	0	0	0	0	0	0	0	0	0.303342391	0.344402174	0.705298913	2	2
TS11	3	2	11945	33280	4.2	B.1.1.1	0	0	7.60504201680671	1.48571428571429	5.98897058823529	0.05	NA	NA	0	0	0	0	0	0	0	0	0	0	0	0	0	0	0	0	0	0.387159533	3	2
TS12	4	2	22514	31720	7.1	B.1.1.1	0	0	7.60504201680671	1.48571428571429	5.98897058823529	0.05	NA	NA	0	0	0	0	0	0	0	0	0	0	0	0	0	0	0	0.069538927	0.329687431	0.723267085	4	2
TS13	5	2	10369	24960	8.2	B.1.1.1	0	0	7.60504201680671	1.48571428571429	5.98897058823529	0.05	NA	NA	0	0	0	0	0	0	0	0	0	0	0	0	0	0	0	0.160100251	0.632781955	0.997092732	5	2
TS14	6	2	17627	26520	5.4	B.1.1.1	0	0	7.60504201680671	1.48571428571429	5.98897058823529	0.05	NA	NA	0	0	0	0	0	0	0	0	0	0	0	0	0	0	0	0.077273763	0.077273763	0.357362662	6	2
TS15	7	2	12802	43160	4.2	B.1.1.1	0	0	7.60504201680671	1.48571428571429	5.98897058823529	0.05	NA	NA	0	0	0	0	0	0	0	0	0	0	0	0	0	0	0	0	0	0.117601427	7	2
TS16	8	2	10449	40040	4.8	B.1.1.1	0	0	7.60504201680671	1.48571428571429	5.98897058823529	0.05	NA	NA	0	0	0	0	0	0	0	0	0	0	0	0	0	0	0	0	0	0.00105546	8	2
TS17	9	2	45119	29120	7.1	B.1.1.1	0	0	7.60504201680671	1.48571428571429	5.98897058823529	0.05	NA	NA	0	0	0	0	0	0	0	0	0	0	0	0	0	0	0	0.163224844	0.203724743	0.512107643	9	2
TS18	10	2	24877	22880	9.5	B.1.1.1	0	0	7.60504201680671	1.48571428571429	5.98897058823529	0.05	NA	NA	0	0	0	0	0	0	0	0	0	0	0	0	0	0	0	0.421719157	0.421719157	0.663742085	10	2
TS19	11	2	37115	27560	8.7	B.1.1.1	0	0	7.60504201680671	1.48571428571429	5.98897058823529	0.05	NA	NA	0	0	0	0	0	0	0	0	0	0	0	0	0	0	0	0.379701782	0.489147141	0.734138647	11	2
TS2	12	2	773	21320	17.4	B.1.1.1	0	0	7.60504201680671	1.48571428571429	5.98897058823529	0.05	NA	NA	0	0	0	0	0	0	0	0	0	0	0	0	0	0	0	1	1	1	12	2
TS20	13	2	20737	32760	9.4	B.1.1.1	0	0	7.60504201680671	1.48571428571429	5.98897058823529	0.05	NA	NA	0	0	0	0	0	0	0	0	0	0	0	0	0	0	0	0.22915356	0.379422156	0.542612399	13	2
TS21	14	2	12670	45760	5.5	B.1.1.1	0	0	7.60504201680671	1.48571428571429	5.98897058823529	0.05	NA	NA	0	0	0	0	0	0	0	0	0	0	0	0	0	0	0	0.003928801	0.00408916	0.307168056	14	2
TS22	15	2	8506	45760	4.2	B.1.1.1	0	0	7.60504201680671	1.48571428571429	5.98897058823529	0.05	NA	NA	0	0	0	0	0	0	0	0	0	0	0	0	0	0	0	0	0	0.042022628	15	2
TS23	16	2	30225	31720	7.5	B.1.1.1	0	0	7.60504201680671	1.48571428571429	5.98897058823529	0.05	NA	NA	0	0	0	0	0	0	0	0	0	0	0	0	0	0	0	0.119771172	0.311398433	0.675440627	16	2
TS24	17	2	21840	21320	11.7	B.1.1.1	0	0	7.60504201680671	1.48571428571429	5.98897058823529	0.05	NA	NA	0	0	0	0	0	0	0	0	0	0	0	0	0	0	0	0.629774286	0.847904083	0.945092874	17	2
TS25	18	2	38827	26520	8.9	B.1.1.1	0	0	7.60504201680671	1.48571428571429	5.98897058823529	0.05	NA	NA	0	0	0	0	0	0	0	0	0	0	0	0	0	0	0	0.392246737	0.513543609	0.763414129	18	2
TS26	19	2	25450	37960	8.4	B.1.1.1	0	0	7.60504201680671	1.48571428571429	5.98897058823529	0.05	NA	NA	0	0	0	0	0	0	0	0	0	0	0	0	0	0	0	0.203658971	0.397497327	0.618342375	19	2
TS27	20	2	12327	24960	5.7	B.1.1.1	0	0	7.60504201680671	1.48571428571429	5.98897058823529	0.05	NA	NA	0	0	0	0	0	0	0	0	0	0	0	0	0	0	0	0.207004019	0.321659969	0.607397687	20	2
TS28	21	2	5277	32760	6.1	B.1.1.1	0	0	7.60504201680671	1.48571428571429	5.98897058823529	0.05	NA	NA	0	0	0	0	0	0	0	0	0	0	0	0	0	0	0	0.001316284	0.662091012	0.666603986	21	2
TS29	22	2	6266	26000	7.6	B.1.1.1	0	0	7.60504201680671	1.48571428571429	5.98897058823529	0.05	NA	NA	0	0	0	0	0	0	0	0	0	0	0	0	0	0	0	0.002222222	0.471111111	1	22	2
TS3	23	2	29653	23920	15.7	B.1.1.1	0	0	7.60504201680671	1.48571428571429	5.98897058823529	0.05	NA	NA	0	0	0	0	0	0	0	0	0	0	0	0	0	0	0	0.949201791	0.999829077	0.999829077	23	2
TS4	24	2	17229	21320	14	B.1.1.1	0	0	7.60504201680671	1.48571428571429	5.98897058823529	0.05	NA	NA	0	0	0	0	0	0	0	0	0	0	0	0	0	0	0	0.78881292	0.869209006	0.986148768	24	2
TS5	25	2	39717	28080	8.1	B.1.1.1	0	0	7.60504201680671	1.48571428571429	5.98897058823529	0.05	NA	NA	0	0	0	0	0	0	0	0	0	0	0	0	0	0	0	0.132657984	0.247949831	0.528575418	25	2
TS6	26	2	30350	28600	10.4	B.1.1.1	0	0	7.60504201680671	1.48571428571429	5.98897058823529	0.05	NA	NA	0	0	0	0	0	0	0	0	0	0	0	0	0	0	0	0.41023182	0.570719931	0.83904891	26	2
TS7	27	2	21787	40560	4.9	B.1.1.1	0	0	7.60504201680671	1.48571428571429	5.98897058823529	0.05	NA	NA	0	0	0	0	0	0	0	0	0	0	0	0	0	0	0	0.141399946	0.145570768	0.169326322	27	2
TS8	28	2	21011	44720	6.7	B.1.1.1	0	0	7.60504201680671	1.48571428571429	5.98897058823529	0.05	NA	NA	0	0	0	0	0	0	0	0	0	0	0	0	0	0	0	0.204410797	0.348866736	0.708878021	28	2
TS9	29	2	12737	40560	3.5	B.1.1.1	0	0	7.60504201680671	1.48571428571429	5.98897058823529	0.05	NA	NA	0	0	0	0	0	0	0	0	0	0	0	0	0	0	0	0	0	0.256624065	29	2
TS1	1	3	17202	21320	14.7	B.1.1.1	0	0	5.47163865546219	1.74285714285714	7.60504201680671	1.48571428571429	5.98897058823529	0.05	0	0	0	0	0	0	0	0	0	0	0	0	0	0	0	0.996704719	0.996704719	1	1	3
TS10	2	3	37073	25480	8.1	B.1.1.1	0	0	5.47163865546219	1.74285714285714	7.60504201680671	1.48571428571429	5.98897058823529	0.05	0	0	0	0	0	0	0	0	0	0	0	0	0	0	0	0.303342391	0.344402174	0.705298913	2	3
TS11	3	3	11945	33280	4.2	B.1.1.1	0	0	5.47163865546219	1.74285714285714	7.60504201680671	1.48571428571429	5.98897058823529	0.05	0	0	0	0	0	0	0	0	0	0	0	0	0	0	0	0	0	0.387159533	3	3
TS12	4	3	22514	31720	7.1	B.1.1.1	0	0	5.47163865546219	1.74285714285714	7.60504201680671	1.48571428571429	5.98897058823529	0.05	0	0	0	0	0	0	0	0	0	0	0	0	0	0	0	0.069538927	0.329687431	0.723267085	4	3
TS13	5	3	10369	24960	8.2	B.1.1.1	0	0	5.47163865546219	1.74285714285714	7.60504201680671	1.48571428571429	5.98897058823529	0.05	0	0	0	0	0	0	0	0	0	0	0	0	0	0	0	0.160100251	0.632781955	0.997092732	5	3
TS14	6	3	17627	26520	5.4	B.1.1.1	0	0	5.47163865546219	1.74285714285714	7.60504201680671	1.48571428571429	5.98897058823529	0.05	0	0	0	0	0	0	0	0	0	0	0	0	0	0	0	0.077273763	0.077273763	0.357362662	6	3
TS15	7	3	12802	43160	4.2	B.1.1.1	0	0	5.47163865546219	1.74285714285714	7.60504201680671	1.48571428571429	5.98897058823529	0.05	0	0	0	0	0	0	0	0	0	0	0	0	0	0	0	0	0	0.117601427	7	3
TS16	8	3	10449	40040	4.8	B.1.1.1	0	0	5.47163865546219	1.74285714285714	7.60504201680671	1.48571428571429	5.98897058823529	0.05	0	0	0	0	0	0	0	0	0	0	0	0	0	0	0	0	0	0.00105546	8	3
TS17	9	3	45119	29120	7.1	B.1.1.1	0	0	5.47163865546219	1.74285714285714	7.60504201680671	1.48571428571429	5.98897058823529	0.05	0	0	0	0	0	0	0	0	0	0	0	0	0	0	0	0.163224844	0.203724743	0.512107643	9	3
TS18	10	3	24877	22880	9.5	B.1.1.1	0	0	5.47163865546219	1.74285714285714	7.60504201680671	1.48571428571429	5.98897058823529	0.05	0	0	0	0	0	0	0	0	0	0	0	0	0	0	0	0.421719157	0.421719157	0.663742085	10	3
TS19	11	3	37115	27560	8.7	B.1.1.1	0	0	5.47163865546219	1.74285714285714	7.60504201680671	1.48571428571429	5.98897058823529	0.05	0	0	0	0	0	0	0	0	0	0	0	0	0	0	0	0.379701782	0.489147141	0.734138647	11	3
TS2	12	3	773	21320	17.4	B.1.1.1	0	0	5.47163865546219	1.74285714285714	7.60504201680671	1.48571428571429	5.98897058823529	0.05	0	0	0	0	0	0	0	0	0	0	0	0	0	0	0	1	1	1	12	3
TS20	13	3	20737	32760	9.4	B.1.1.1	0	0	5.47163865546219	1.74285714285714	7.60504201680671	1.48571428571429	5.98897058823529	0.05	0	0	0	0	0	0	0	0	0	0	0	0	0	0	0	0.22915356	0.379422156	0.542612399	13	3
TS21	14	3	12670	45760	5.5	B.1.1.1	0	0	5.47163865546219	1.74285714285714	7.60504201680671	1.48571428571429	5.98897058823529	0.05	0	0	0	0	0	0	0	0	0	0	0	0	0	0	0	0.003928801	0.00408916	0.307168056	14	3
TS22	15	3	8506	45760	4.2	B.1.1.1	0	0	5.47163865546219	1.74285714285714	7.60504201680671	1.48571428571429	5.98897058823529	0.05	0	0	0	0	0	0	0	0	0	0	0	0	0	0	0	0	0	0.042022628	15	3
TS23	16	3	30225	31720	7.5	B.1.1.1	0	0	5.47163865546219	1.74285714285714	7.60504201680671	1.48571428571429	5.98897058823529	0.05	0	0	0	0	0	0	0	0	0	0	0	0	0	0	0	0.119771172	0.311398433	0.675440627	16	3
TS24	17	3	21840	21320	11.7	B.1.1.1	0	0	5.47163865546219	1.74285714285714	7.60504201680671	1.48571428571429	5.98897058823529	0.05	0	0	0	0	0	0	0	0	0	0	0	0	0	0	0	0.629774286	0.847904083	0.945092874	17	3
TS25	18	3	38827	26520	8.9	B.1.1.1	0	0	5.47163865546219	1.74285714285714	7.60504201680671	1.48571428571429	5.98897058823529	0.05	0	0	0	0	0	0	0	0	0	0	0	0	0	0	0	0.392246737	0.513543609	0.763414129	18	3
TS26	19	3	25450	37960	8.4	B.1.1.1	0	0	5.47163865546219	1.74285714285714	7.60504201680671	1.48571428571429	5.98897058823529	0.05	0	0	0	0	0	0	0	0	0	0	0	0	0	0	0	0.203658971	0.397497327	0.618342375	19	3
TS27	20	3	12327	24960	5.7	B.1.1.1	0	0	5.47163865546219	1.74285714285714	7.60504201680671	1.48571428571429	5.98897058823529	0.05	0	0	0	0	0	0	0	0	0	0	0	0	0	0	0	0.207004019	0.321659969	0.607397687	20	3
TS28	21	3	5277	32760	6.1	B.1.1.1	0	0	5.47163865546219	1.74285714285714	7.60504201680671	1.48571428571429	5.98897058823529	0.05	0	0	0	0	0	0	0	0	0	0	0	0	0	0	0	0.001316284	0.662091012	0.666603986	21	3
TS29	22	3	6266	26000	7.6	B.1.1.1	0	0	5.47163865546219	1.74285714285714	7.60504201680671	1.48571428571429	5.98897058823529	0.05	0	0	0	0	0	0	0	0	0	0	0	0	0	0	0	0.002222222	0.471111111	1	22	3
TS3	23	3	29653	23920	15.7	B.1.1.1	0	0	5.47163865546219	1.74285714285714	7.60504201680671	1.48571428571429	5.98897058823529	0.05	0	0	0	0	0	0	0	0	0	0	0	0	0	0	0	0.949201791	0.999829077	0.999829077	23	3
TS4	24	3	17229	21320	14	B.1.1.1	0	0	5.47163865546219	1.74285714285714	7.60504201680671	1.48571428571429	5.98897058823529	0.05	0	0	0	0	0	0	0	0	0	0	0	0	0	0	0	0.78881292	0.869209006	0.986148768	24	3
TS5	25	3	39717	28080	8.1	B.1.1.1	0	0	5.47163865546219	1.74285714285714	7.60504201680671	1.48571428571429	5.98897058823529	0.05	0	0	0	0	0	0	0	0	0	0	0	0	0	0	0	0.132657984	0.247949831	0.528575418	25	3
TS6	26	3	30350	28600	10.4	B.1.1.1	0	0	5.47163865546219	1.74285714285714	7.60504201680671	1.48571428571429	5.98897058823529	0.05	0	0	0	0	0	0	0	0	0	0	0	0	0	0	0	0.41023182	0.570719931	0.83904891	26	3
TS7	27	3	21787	40560	4.9	B.1.1.1	0	0	5.47163865546219	1.74285714285714	7.60504201680671	1.48571428571429	5.98897058823529	0.05	0	0	0	0	0	0	0	0	0	0	0	0	0	0	0	0.141399946	0.145570768	0.169326322	27	3
TS8	28	3	21011	44720	6.7	B.1.1.1	0	0	5.47163865546219	1.74285714285714	7.60504201680671	1.48571428571429	5.98897058823529	0.05	0	0	0	0	0	0	0	0	0	0	0	0	0	0	0	0.204410797	0.348866736	0.708878021	28	3
TS9	29	3	12737	40560	3.5	B.1.1.1	0	0	5.47163865546219	1.74285714285714	7.60504201680671	1.48571428571429	5.98897058823529	0.05	0	0	0	0	0	0	0	0	0	0	0	0	0	0	0	0	0	0.256624065	29	3
TS1	1	4	17202	21320	14.7	B.1.1.1	0	0	5.1202731092437	0.0285714285714286	5.47163865546219	1.74285714285714	7.60504201680671	1.48571428571429	0	0	0	0	0	0	0	0	0	0	0	0	0	0	0	0.996704719	0.996704719	1	1	4
TS10	2	4	37073	25480	8.1	B.1.1.1	0	0	5.1202731092437	0.0285714285714286	5.47163865546219	1.74285714285714	7.60504201680671	1.48571428571429	0	0	0	0	0	0	0	0	0	0	0	0	0	0	0	0.303342391	0.344402174	0.705298913	2	4
TS11	3	4	11945	33280	4.2	B.1.1.1	0	0	5.1202731092437	0.0285714285714286	5.47163865546219	1.74285714285714	7.60504201680671	1.48571428571429	0	0	0	0	0	0	0	0	0	0	0	0	0	0	0	0	0	0.387159533	3	4
TS12	4	4	22514	31720	7.1	B.1.1.1	0	0	5.1202731092437	0.0285714285714286	5.47163865546219	1.74285714285714	7.60504201680671	1.48571428571429	0	0	0	0	0	0	0	0	0	0	0	0	0	0	0	0.069538927	0.329687431	0.723267085	4	4
TS13	5	4	10369	24960	8.2	B.1.1.1	0	0	5.1202731092437	0.0285714285714286	5.47163865546219	1.74285714285714	7.60504201680671	1.48571428571429	0	0	0	0	0	0	0	0	0	0	0	0	0	0	0	0.160100251	0.632781955	0.997092732	5	4
TS14	6	4	17627	26520	5.4	B.1.1.1	0	0	5.1202731092437	0.0285714285714286	5.47163865546219	1.74285714285714	7.60504201680671	1.48571428571429	0	0	0	0	0	0	0	0	0	0	0	0	0	0	0	0.077273763	0.077273763	0.357362662	6	4
TS15	7	4	12802	43160	4.2	B.1.1.1	0	0	5.1202731092437	0.0285714285714286	5.47163865546219	1.74285714285714	7.60504201680671	1.48571428571429	0	0	0	0	0	0	0	0	0	0	0	0	0	0	0	0	0	0.117601427	7	4
TS16	8	4	10449	40040	4.8	B.1.1.1	0	0	5.1202731092437	0.0285714285714286	5.47163865546219	1.74285714285714	7.60504201680671	1.48571428571429	0	0	0	0	0	0	0	0	0	0	0	0	0	0	0	0	0	0.00105546	8	4
TS17	9	4	45119	29120	7.1	B.1.1.1	0	0	5.1202731092437	0.0285714285714286	5.47163865546219	1.74285714285714	7.60504201680671	1.48571428571429	0	0	0	0	0	0	0	0	0	0	0	0	0	0	0	0.163224844	0.203724743	0.512107643	9	4
TS18	10	4	24877	22880	9.5	B.1.1.1	0	0	5.1202731092437	0.0285714285714286	5.47163865546219	1.74285714285714	7.60504201680671	1.48571428571429	0	0	0	0	0	0	0	0	0	0	0	0	0	0	0	0.421719157	0.421719157	0.663742085	10	4
TS19	11	4	37115	27560	8.7	B.1.1.1	0	0	5.1202731092437	0.0285714285714286	5.47163865546219	1.74285714285714	7.60504201680671	1.48571428571429	0	0	0	0	0	0	0	0	0	0	0	0	0	0	0	0.379701782	0.489147141	0.734138647	11	4
TS2	12	4	773	21320	17.4	B.1.1.1	0	0	5.1202731092437	0.0285714285714286	5.47163865546219	1.74285714285714	7.60504201680671	1.48571428571429	0	0	0	0	0	0	0	0	0	0	0	0	0	0	0	1	1	1	12	4
TS20	13	4	20737	32760	9.4	B.1.1.1	0	0	5.1202731092437	0.0285714285714286	5.47163865546219	1.74285714285714	7.60504201680671	1.48571428571429	0	0	0	0	0	0	0	0	0	0	0	0	0	0	0	0.22915356	0.379422156	0.542612399	13	4
TS21	14	4	12670	45760	5.5	B.1.1.1	0	0	5.1202731092437	0.0285714285714286	5.47163865546219	1.74285714285714	7.60504201680671	1.48571428571429	0	0	0	0	0	0	0	0	0	0	0	0	0	0	0	0.003928801	0.00408916	0.307168056	14	4
TS22	15	4	8506	45760	4.2	B.1.1.1	0	0	5.1202731092437	0.0285714285714286	5.47163865546219	1.74285714285714	7.60504201680671	1.48571428571429	0	0	0	0	0	0	0	0	0	0	0	0	0	0	0	0	0	0.042022628	15	4
TS23	16	4	30225	31720	7.5	B.1.1.1	0	0	5.1202731092437	0.0285714285714286	5.47163865546219	1.74285714285714	7.60504201680671	1.48571428571429	0	0	0	0	0	0	0	0	0	0	0	0	0	0	0	0.119771172	0.311398433	0.675440627	16	4
TS24	17	4	21840	21320	11.7	B.1.1.1	0	0	5.1202731092437	0.0285714285714286	5.47163865546219	1.74285714285714	7.60504201680671	1.48571428571429	0	0	0	0	0	0	0	0	0	0	0	0	0	0	0	0.629774286	0.847904083	0.945092874	17	4
TS25	18	4	38827	26520	8.9	B.1.1.1	0	0	5.1202731092437	0.0285714285714286	5.47163865546219	1.74285714285714	7.60504201680671	1.48571428571429	0	0	0	0	0	0	0	0	0	0	0	0	0	0	0	0.392246737	0.513543609	0.763414129	18	4
TS26	19	4	25450	37960	8.4	B.1.1.1	0	0	5.1202731092437	0.0285714285714286	5.47163865546219	1.74285714285714	7.60504201680671	1.48571428571429	0	0	0	0	0	0	0	0	0	0	0	0	0	0	0	0.203658971	0.397497327	0.618342375	19	4
TS27	20	4	12327	24960	5.7	B.1.1.1	0	0	5.1202731092437	0.0285714285714286	5.47163865546219	1.74285714285714	7.60504201680671	1.48571428571429	0	0	0	0	0	0	0	0	0	0	0	0	0	0	0	0.207004019	0.321659969	0.607397687	20	4
TS28	21	4	5277	32760	6.1	B.1.1.1	0	0	5.1202731092437	0.0285714285714286	5.47163865546219	1.74285714285714	7.60504201680671	1.48571428571429	0	0	0	0	0	0	0	0	0	0	0	0	0	0	0	0.001316284	0.662091012	0.666603986	21	4
TS29	22	4	6266	26000	7.6	B.1.1.1	0	0	5.1202731092437	0.0285714285714286	5.47163865546219	1.74285714285714	7.60504201680671	1.48571428571429	0	0	0	0	0	0	0	0	0	0	0	0	0	0	0	0.002222222	0.471111111	1	22	4
TS3	23	4	29653	23920	15.7	B.1.1.1	0	0	5.1202731092437	0.0285714285714286	5.47163865546219	1.74285714285714	7.60504201680671	1.48571428571429	0	0	0	0	0	0	0	0	0	0	0	0	0	0	0	0.949201791	0.999829077	0.999829077	23	4
TS4	24	4	17229	21320	14	B.1.1.1	0	0	5.1202731092437	0.0285714285714286	5.47163865546219	1.74285714285714	7.60504201680671	1.48571428571429	0	0	0	0	0	0	0	0	0	0	0	0	0	0	0	0.78881292	0.869209006	0.986148768	24	4
TS5	25	4	39717	28080	8.1	B.1.1.1	0	0	5.1202731092437	0.0285714285714286	5.47163865546219	1.74285714285714	7.60504201680671	1.48571428571429	0	0	0	0	0	0	0	0	0	0	0	0	0	0	0	0.132657984	0.247949831	0.528575418	25	4
TS6	26	4	30350	28600	10.4	B.1.1.1	0	0	5.1202731092437	0.0285714285714286	5.47163865546219	1.74285714285714	7.60504201680671	1.48571428571429	0	0	0	0	0	0	0	0	0	0	0	0	0	0	0	0.41023182	0.570719931	0.83904891	26	4
TS7	27	4	21787	40560	4.9	B.1.1.1	0	0	5.1202731092437	0.0285714285714286	5.47163865546219	1.74285714285714	7.60504201680671	1.48571428571429	0	0	0	0	0	0	0	0	0	0	0	0	0	0	0	0.141399946	0.145570768	0.169326322	27	4
TS8	28	4	21011	44720	6.7	B.1.1.1	0	0	5.1202731092437	0.0285714285714286	5.47163865546219	1.74285714285714	7.60504201680671	1.48571428571429	0	0	0	0	0	0	0	0	0	0	0	0	0	0	0	0.204410797	0.348866736	0.708878021	28	4
TS9	29	4	12737	40560	3.5	B.1.1.1	0	0	5.1202731092437	0.0285714285714286	5.47163865546219	1.74285714285714	7.60504201680671	1.48571428571429	0	0	0	0	0	0	0	0	0	0	0	0	0	0	0	0	0	0.256624065	29	4
TS1	1	5	17202	21320	14.7	B.1.1.1	0	0	6.91505602240896	0.0571428571428571	5.1202731092437	0.0285714285714286	5.47163865546219	1.74285714285714	0	0	0	0	0	0	0	0	0	0	0	0	0	0	0	0.996704719	0.996704719	1	1	5
TS10	2	5	37073	25480	8.1	B.1.1.1	0	0	6.91505602240896	0.0571428571428571	5.1202731092437	0.0285714285714286	5.47163865546219	1.74285714285714	0	0	0	0	0	0	0	0	0	0	0	0	0	0	0	0.303342391	0.344402174	0.705298913	2	5
TS11	3	5	11945	33280	4.2	B.1.1.1	0	0	6.91505602240896	0.0571428571428571	5.1202731092437	0.0285714285714286	5.47163865546219	1.74285714285714	0	0	0	0	0	0	0	0	0	0	0	0	0	0	0	0	0	0.387159533	3	5
TS12	4	5	22514	31720	7.1	B.1.1.1	0	0	6.91505602240896	0.0571428571428571	5.1202731092437	0.0285714285714286	5.47163865546219	1.74285714285714	0	0	0	0	0	0	0	0	0	0	0	0	0	0	0	0.069538927	0.329687431	0.723267085	4	5
TS13	5	5	10369	24960	8.2	B.1.1.1	0	0	6.91505602240896	0.0571428571428571	5.1202731092437	0.0285714285714286	5.47163865546219	1.74285714285714	0	0	0	0	0	0	0	0	0	0	0	0	0	0	0	0.160100251	0.632781955	0.997092732	5	5
TS14	6	5	17627	26520	5.4	B.1.1.1	0	0	6.91505602240896	0.0571428571428571	5.1202731092437	0.0285714285714286	5.47163865546219	1.74285714285714	0	0	0	0	0	0	0	0	0	0	0	0	0	0	0	0.077273763	0.077273763	0.357362662	6	5
TS15	7	5	12802	43160	4.2	B.1.1.1	0	0	6.91505602240896	0.0571428571428571	5.1202731092437	0.0285714285714286	5.47163865546219	1.74285714285714	0	0	0	0	0	0	0	0	0	0	0	0	0	0	0	0	0	0.117601427	7	5
TS16	8	5	10449	40040	4.8	B.1.1.1	0	0	6.91505602240896	0.0571428571428571	5.1202731092437	0.0285714285714286	5.47163865546219	1.74285714285714	0	0	0	0	0	0	0	0	0	0	0	0	0	0	0	0	0	0.00105546	8	5
TS17	9	5	45119	29120	7.1	B.1.1.1	0	0	6.91505602240896	0.0571428571428571	5.1202731092437	0.0285714285714286	5.47163865546219	1.74285714285714	0	0	0	0	0	0	0	0	0	0	0	0	0	0	0	0.163224844	0.203724743	0.512107643	9	5
TS18	10	5	24877	22880	9.5	B.1.1.1	0	0	6.91505602240896	0.0571428571428571	5.1202731092437	0.0285714285714286	5.47163865546219	1.74285714285714	0	0	0	0	0	0	0	0	0	0	0	0	0	0	0	0.421719157	0.421719157	0.663742085	10	5
TS19	11	5	37115	27560	8.7	B.1.1.1	0	0	6.91505602240896	0.0571428571428571	5.1202731092437	0.0285714285714286	5.47163865546219	1.74285714285714	0	0	0	0	0	0	0	0	0	0	0	0	0	0	0	0.379701782	0.489147141	0.734138647	11	5
TS2	12	5	773	21320	17.4	B.1.1.1	0	0	6.91505602240896	0.0571428571428571	5.1202731092437	0.0285714285714286	5.47163865546219	1.74285714285714	0	0	0	0	0	0	0	0	0	0	0	0	0	0	0	1	1	1	12	5
TS20	13	5	20737	32760	9.4	B.1.1.1	0	0	6.91505602240896	0.0571428571428571	5.1202731092437	0.0285714285714286	5.47163865546219	1.74285714285714	0	0	0	0	0	0	0	0	0	0	0	0	0	0	0	0.22915356	0.379422156	0.542612399	13	5
TS21	14	5	12670	45760	5.5	B.1.1.1	0	0	6.91505602240896	0.0571428571428571	5.1202731092437	0.0285714285714286	5.47163865546219	1.74285714285714	0	0	0	0	0	0	0	0	0	0	0	0	0	0	0	0.003928801	0.00408916	0.307168056	14	5
TS22	15	5	8506	45760	4.2	B.1.1.1	0	0	6.91505602240896	0.0571428571428571	5.1202731092437	0.0285714285714286	5.47163865546219	1.74285714285714	0	0	0	0	0	0	0	0	0	0	0	0	0	0	0	0	0	0.042022628	15	5
TS23	16	5	30225	31720	7.5	B.1.1.1	0	0	6.91505602240896	0.0571428571428571	5.1202731092437	0.0285714285714286	5.47163865546219	1.74285714285714	0	0	0	0	0	0	0	0	0	0	0	0	0	0	0	0.119771172	0.311398433	0.675440627	16	5
TS24	17	5	21840	21320	11.7	B.1.1.1	0	0	6.91505602240896	0.0571428571428571	5.1202731092437	0.0285714285714286	5.47163865546219	1.74285714285714	0	0	0	0	0	0	0	0	0	0	0	0	0	0	0	0.629774286	0.847904083	0.945092874	17	5
TS25	18	5	38827	26520	8.9	B.1.1.1	0	0	6.91505602240896	0.0571428571428571	5.1202731092437	0.0285714285714286	5.47163865546219	1.74285714285714	0	0	0	0	0	0	0	0	0	0	0	0	0	0	0	0.392246737	0.513543609	0.763414129	18	5
TS26	19	5	25450	37960	8.4	B.1.1.1	0	0	6.91505602240896	0.0571428571428571	5.1202731092437	0.0285714285714286	5.47163865546219	1.74285714285714	0	0	0	0	0	0	0	0	0	0	0	0	0	0	0	0.203658971	0.397497327	0.618342375	19	5
TS27	20	5	12327	24960	5.7	B.1.1.1	0	0	6.91505602240896	0.0571428571428571	5.1202731092437	0.0285714285714286	5.47163865546219	1.74285714285714	0	0	0	0	0	0	0	0	0	0	0	0	0	0	0	0.207004019	0.321659969	0.607397687	20	5
TS28	21	5	5277	32760	6.1	B.1.1.1	0	0	6.91505602240896	0.0571428571428571	5.1202731092437	0.0285714285714286	5.47163865546219	1.74285714285714	0	0	0	0	0	0	0	0	0	0	0	0	0	0	0	0.001316284	0.662091012	0.666603986	21	5
TS29	22	5	6266	26000	7.6	B.1.1.1	0	0	6.91505602240896	0.0571428571428571	5.1202731092437	0.0285714285714286	5.47163865546219	1.74285714285714	0	0	0	0	0	0	0	0	0	0	0	0	0	0	0	0.002222222	0.471111111	1	22	5
TS3	23	5	29653	23920	15.7	B.1.1.1	0	0	6.91505602240896	0.0571428571428571	5.1202731092437	0.0285714285714286	5.47163865546219	1.74285714285714	0	0	0	0	0	0	0	0	0	0	0	0	0	0	0	0.949201791	0.999829077	0.999829077	23	5
TS4	24	5	17229	21320	14	B.1.1.1	0	0	6.91505602240896	0.0571428571428571	5.1202731092437	0.0285714285714286	5.47163865546219	1.74285714285714	0	0	0	0	0	0	0	0	0	0	0	0	0	0	0	0.78881292	0.869209006	0.986148768	24	5
TS5	25	5	39717	28080	8.1	B.1.1.1	0	0	6.91505602240896	0.0571428571428571	5.1202731092437	0.0285714285714286	5.47163865546219	1.74285714285714	0	0	0	0	0	0	0	0	0	0	0	0	0	0	0	0.132657984	0.247949831	0.528575418	25	5
TS6	26	5	30350	28600	10.4	B.1.1.1	0	0	6.91505602240896	0.0571428571428571	5.1202731092437	0.0285714285714286	5.47163865546219	1.74285714285714	0	0	0	0	0	0	0	0	0	0	0	0	0	0	0	0.41023182	0.570719931	0.83904891	26	5
TS7	27	5	21787	40560	4.9	B.1.1.1	0	0	6.91505602240896	0.0571428571428571	5.1202731092437	0.0285714285714286	5.47163865546219	1.74285714285714	0	0	0	0	0	0	0	0	0	0	0	0	0	0	0	0.141399946	0.145570768	0.169326322	27	5
TS8	28	5	21011	44720	6.7	B.1.1.1	0	0	6.91505602240896	0.0571428571428571	5.1202731092437	0.0285714285714286	5.47163865546219	1.74285714285714	0	0	0	0	0	0	0	0	0	0	0	0	0	0	0	0.204410797	0.348866736	0.708878021	28	5
TS9	29	5	12737	40560	3.5	B.1.1.1	0	0	6.91505602240896	0.0571428571428571	5.1202731092437	0.0285714285714286	5.47163865546219	1.74285714285714	0	0	0	0	0	0	0	0	0	0	0	0	0	0	0	0	0	0.256624065	29	5
TS1	1	6	17202	21320	14.7	B.1.1.1	0	0	5.11186974789916	0.285714285714286	6.91505602240896	0.0571428571428571	5.1202731092437	0.0285714285714286	0	0	0	0	0	0	0	0	0	0	0	0	0	0	0	0.996704719	0.996704719	1	1	6
TS10	2	6	37073	25480	8.1	B.1.1.1	0	0	5.11186974789916	0.285714285714286	6.91505602240896	0.0571428571428571	5.1202731092437	0.0285714285714286	0	0	0	0	0	0	0	0	0	0	0	0	0	0	0	0.303342391	0.344402174	0.705298913	2	6
TS11	3	6	11945	33280	4.2	B.1.1.1	0	0	5.11186974789916	0.285714285714286	6.91505602240896	0.0571428571428571	5.1202731092437	0.0285714285714286	0	0	0	0	0	0	0	0	0	0	0	0	0	0	0	0	0	0.387159533	3	6
TS12	4	6	22514	31720	7.1	B.1.1.1	0	0	5.11186974789916	0.285714285714286	6.91505602240896	0.0571428571428571	5.1202731092437	0.0285714285714286	0	0	0	0	0	0	0	0	0	0	0	0	0	0	0	0.069538927	0.329687431	0.723267085	4	6
TS13	5	6	10369	24960	8.2	B.1.1.1	0	0	5.11186974789916	0.285714285714286	6.91505602240896	0.0571428571428571	5.1202731092437	0.0285714285714286	0	0	0	0	0	0	0	0	0	0	0	0	0	0	0	0.160100251	0.632781955	0.997092732	5	6
TS14	6	6	17627	26520	5.4	B.1.1.1	0	0	5.11186974789916	0.285714285714286	6.91505602240896	0.0571428571428571	5.1202731092437	0.0285714285714286	0	0	0	0	0	0	0	0	0	0	0	0	0	0	0	0.077273763	0.077273763	0.357362662	6	6
TS15	7	6	12802	43160	4.2	B.1.1.1	0	0	5.11186974789916	0.285714285714286	6.91505602240896	0.0571428571428571	5.1202731092437	0.0285714285714286	0	0	0	0	0	0	0	0	0	0	0	0	0	0	0	0	0	0.117601427	7	6
TS16	8	6	10449	40040	4.8	B.1.1.1	0	0	5.11186974789916	0.285714285714286	6.91505602240896	0.0571428571428571	5.1202731092437	0.0285714285714286	0	0	0	0	0	0	0	0	0	0	0	0	0	0	0	0	0	0.00105546	8	6
TS17	9	6	45119	29120	7.1	B.1.1.1	0	0	5.11186974789916	0.285714285714286	6.91505602240896	0.0571428571428571	5.1202731092437	0.0285714285714286	0	0	0	0	0	0	0	0	0	0	0	0	0	0	0	0.163224844	0.203724743	0.512107643	9	6
TS18	10	6	24877	22880	9.5	B.1.1.1	0	0	5.11186974789916	0.285714285714286	6.91505602240896	0.0571428571428571	5.1202731092437	0.0285714285714286	0	0	0	0	0	0	0	0	0	0	0	0	0	0	0	0.421719157	0.421719157	0.663742085	10	6
TS19	11	6	37115	27560	8.7	B.1.1.1	0	0	5.11186974789916	0.285714285714286	6.91505602240896	0.0571428571428571	5.1202731092437	0.0285714285714286	0	0	0	0	0	0	0	0	0	0	0	0	0	0	0	0.379701782	0.489147141	0.734138647	11	6
TS2	12	6	773	21320	17.4	B.1.1.1	0	0	5.11186974789916	0.285714285714286	6.91505602240896	0.0571428571428571	5.1202731092437	0.0285714285714286	0	0	0	0	0	0	0	0	0	0	0	0	0	0	0	1	1	1	12	6
TS20	13	6	20737	32760	9.4	B.1.1.1	0	0	5.11186974789916	0.285714285714286	6.91505602240896	0.0571428571428571	5.1202731092437	0.0285714285714286	0	0	0	0	0	0	0	0	0	0	0	0	0	0	0	0.22915356	0.379422156	0.542612399	13	6
TS21	14	6	12670	45760	5.5	B.1.1.1	0	0	5.11186974789916	0.285714285714286	6.91505602240896	0.0571428571428571	5.1202731092437	0.0285714285714286	0	0	0	0	0	0	0	0	0	0	0	0	0	0	0	0.003928801	0.00408916	0.307168056	14	6
TS22	15	6	8506	45760	4.2	B.1.1.1	0	0	5.11186974789916	0.285714285714286	6.91505602240896	0.0571428571428571	5.1202731092437	0.0285714285714286	0	0	0	0	0	0	0	0	0	0	0	0	0	0	0	0	0	0.042022628	15	6
TS23	16	6	30225	31720	7.5	B.1.1.1	0	0	5.11186974789916	0.285714285714286	6.91505602240896	0.0571428571428571	5.1202731092437	0.0285714285714286	0	0	0	0	0	0	0	0	0	0	0	0	0	0	0	0.119771172	0.311398433	0.675440627	16	6
TS24	17	6	21840	21320	11.7	B.1.1.1	0	0	5.11186974789916	0.285714285714286	6.91505602240896	0.0571428571428571	5.1202731092437	0.0285714285714286	0	0	0	0	0	0	0	0	0	0	0	0	0	0	0	0.629774286	0.847904083	0.945092874	17	6
TS25	18	6	38827	26520	8.9	B.1.1.1	0	0	5.11186974789916	0.285714285714286	6.91505602240896	0.0571428571428571	5.1202731092437	0.0285714285714286	0	0	0	0	0	0	0	0	0	0	0	0	0	0	0	0.392246737	0.513543609	0.763414129	18	6
TS26	19	6	25450	37960	8.4	B.1.1.1	0	0	5.11186974789916	0.285714285714286	6.91505602240896	0.0571428571428571	5.1202731092437	0.0285714285714286	0	0	0	0	0	0	0	0	0	0	0	0	0	0	0	0.203658971	0.397497327	0.618342375	19	6
TS27	20	6	12327	24960	5.7	B.1.1.1	0	0	5.11186974789916	0.285714285714286	6.91505602240896	0.0571428571428571	5.1202731092437	0.0285714285714286	0	0	0	0	0	0	0	0	0	0	0	0	0	0	0	0.207004019	0.321659969	0.607397687	20	6
TS28	21	6	5277	32760	6.1	B.1.1.1	0	0	5.11186974789916	0.285714285714286	6.91505602240896	0.0571428571428571	5.1202731092437	0.0285714285714286	0	0	0	0	0	0	0	0	0	0	0	0	0	0	0	0.001316284	0.662091012	0.666603986	21	6
TS29	22	6	6266	26000	7.6	B.1.1.1	0	0	5.11186974789916	0.285714285714286	6.91505602240896	0.0571428571428571	5.1202731092437	0.0285714285714286	0	0	0	0	0	0	0	0	0	0	0	0	0	0	0	0.002222222	0.471111111	1	22	6
TS3	23	6	29653	23920	15.7	B.1.1.1	0	0	5.11186974789916	0.285714285714286	6.91505602240896	0.0571428571428571	5.1202731092437	0.0285714285714286	0	0	0	0	0	0	0	0	0	0	0	0	0	0	0	0.949201791	0.999829077	0.999829077	23	6
TS4	24	6	17229	21320	14	B.1.1.1	0	0	5.11186974789916	0.285714285714286	6.91505602240896	0.0571428571428571	5.1202731092437	0.0285714285714286	0	0	0	0	0	0	0	0	0	0	0	0	0	0	0	0.78881292	0.869209006	0.986148768	24	6
TS5	25	6	39717	28080	8.1	B.1.1.1	0	0	5.11186974789916	0.285714285714286	6.91505602240896	0.0571428571428571	5.1202731092437	0.0285714285714286	0	0	0	0	0	0	0	0	0	0	0	0	0	0	0	0.132657984	0.247949831	0.528575418	25	6
TS6	26	6	30350	28600	10.4	B.1.1.1	0	0	5.11186974789916	0.285714285714286	6.91505602240896	0.0571428571428571	5.1202731092437	0.0285714285714286	0	0	0	0	0	0	0	0	0	0	0	0	0	0	0	0.41023182	0.570719931	0.83904891	26	6
TS7	27	6	21787	40560	4.9	B.1.1.1	0	0	5.11186974789916	0.285714285714286	6.91505602240896	0.0571428571428571	5.1202731092437	0.0285714285714286	0	0	0	0	0	0	0	0	0	0	0	0	0	0	0	0.141399946	0.145570768	0.169326322	27	6
TS8	28	6	21011	44720	6.7	B.1.1.1	0	0	5.11186974789916	0.285714285714286	6.91505602240896	0.0571428571428571	5.1202731092437	0.0285714285714286	0	0	0	0	0	0	0	0	0	0	0	0	0	0	0	0.204410797	0.348866736	0.708878021	28	6
TS9	29	6	12737	40560	3.5	B.1.1.1	0	0	5.11186974789916	0.285714285714286	6.91505602240896	0.0571428571428571	5.1202731092437	0.0285714285714286	0	0	0	0	0	0	0	0	0	0	0	0	0	0	0	0	0	0.256624065	29	6
TS1	1	7	17202	21320	14.7	B.1.1.1	0	0	5.67857142857143	3.4	5.11186974789916	0.285714285714286	6.91505602240896	0.0571428571428571	0	0	0	0	0	0	0	0	0	0	0	0	0	0	0	0.996704719	0.996704719	1	1	7
TS10	2	7	37073	25480	8.1	B.1.1.1	0	0	5.67857142857143	3.4	5.11186974789916	0.285714285714286	6.91505602240896	0.0571428571428571	0	0	0	0	0	0	0	0	0	0	0	0	0	0	0	0.303342391	0.344402174	0.705298913	2	7
TS11	3	7	11945	33280	4.2	B.1.1.1	0	0	5.67857142857143	3.4	5.11186974789916	0.285714285714286	6.91505602240896	0.0571428571428571	0	0	0	0	0	0	0	0	0	0	0	0	0	0	0	0	0	0.387159533	3	7
TS12	4	7	22514	31720	7.1	B.1.1.1	0	0	5.67857142857143	3.4	5.11186974789916	0.285714285714286	6.91505602240896	0.0571428571428571	0	0	0	0	0	0	0	0	0	0	0	0	0	0	0	0.069538927	0.329687431	0.723267085	4	7
TS13	5	7	10369	24960	8.2	B.1.1.1	0	0	5.67857142857143	3.4	5.11186974789916	0.285714285714286	6.91505602240896	0.0571428571428571	0	0	0	0	0	0	0	0	0	0	0	0	0	0	0	0.160100251	0.632781955	0.997092732	5	7
TS14	6	7	17627	26520	5.4	B.1.1.1	0	0	5.67857142857143	3.4	5.11186974789916	0.285714285714286	6.91505602240896	0.0571428571428571	0	0	0	0	0	0	0	0	0	0	0	0	0	0	0	0.077273763	0.077273763	0.357362662	6	7
TS15	7	7	12802	43160	4.2	B.1.1.1	0	0	5.67857142857143	3.4	5.11186974789916	0.285714285714286	6.91505602240896	0.0571428571428571	0	0	0	0	0	0	0	0	0	0	0	0	0	0	0	0	0	0.117601427	7	7
TS16	8	7	10449	40040	4.8	B.1.1.1	0	0	5.67857142857143	3.4	5.11186974789916	0.285714285714286	6.91505602240896	0.0571428571428571	0	0	0	0	0	0	0	0	0	0	0	0	0	0	0	0	0	0.00105546	8	7
TS17	9	7	45119	29120	7.1	B.1.1.1	0	0	5.67857142857143	3.4	5.11186974789916	0.285714285714286	6.91505602240896	0.0571428571428571	0	0	0	0	0	0	0	0	0	0	0	0	0	0	0	0.163224844	0.203724743	0.512107643	9	7
TS18	10	7	24877	22880	9.5	B.1.1.1	0	0	5.67857142857143	3.4	5.11186974789916	0.285714285714286	6.91505602240896	0.0571428571428571	0	0	0	0	0	0	0	0	0	0	0	0	0	0	0	0.421719157	0.421719157	0.663742085	10	7
TS19	11	7	37115	27560	8.7	B.1.1.1	0	0	5.67857142857143	3.4	5.11186974789916	0.285714285714286	6.91505602240896	0.0571428571428571	0	0	0	0	0	0	0	0	0	0	0	0	0	0	0	0.379701782	0.489147141	0.734138647	11	7
TS2	12	7	773	21320	17.4	B.1.1.1	0	0	5.67857142857143	3.4	5.11186974789916	0.285714285714286	6.91505602240896	0.0571428571428571	0	0	0	0	0	0	0	0	0	0	0	0	0	0	0	1	1	1	12	7
TS20	13	7	20737	32760	9.4	B.1.1.1	0	0	5.67857142857143	3.4	5.11186974789916	0.285714285714286	6.91505602240896	0.0571428571428571	0	0	0	0	0	0	0	0	0	0	0	0	0	0	0	0.22915356	0.379422156	0.542612399	13	7
TS21	14	7	12670	45760	5.5	B.1.1.1	0	0	5.67857142857143	3.4	5.11186974789916	0.285714285714286	6.91505602240896	0.0571428571428571	0	0	0	0	0	0	0	0	0	0	0	0	0	0	0	0.003928801	0.00408916	0.307168056	14	7
TS22	15	7	8506	45760	4.2	B.1.1.1	0	0	5.67857142857143	3.4	5.11186974789916	0.285714285714286	6.91505602240896	0.0571428571428571	0	0	0	0	0	0	0	0	0	0	0	0	0	0	0	0	0	0.042022628	15	7
TS23	16	7	30225	31720	7.5	B.1.1.1	0	0	5.67857142857143	3.4	5.11186974789916	0.285714285714286	6.91505602240896	0.0571428571428571	0	0	0	0	0	0	0	0	0	0	0	0	0	0	0	0.119771172	0.311398433	0.675440627	16	7
TS24	17	7	21840	21320	11.7	B.1.1.1	0	0	5.67857142857143	3.4	5.11186974789916	0.285714285714286	6.91505602240896	0.0571428571428571	0	0	0	0	0	0	0	0	0	0	0	0	0	0	0	0.629774286	0.847904083	0.945092874	17	7
TS25	18	7	38827	26520	8.9	B.1.1.1	0	0	5.67857142857143	3.4	5.11186974789916	0.285714285714286	6.91505602240896	0.0571428571428571	0	0	0	0	0	0	0	0	0	0	0	0	0	0	0	0.392246737	0.513543609	0.763414129	18	7
TS26	19	7	25450	37960	8.4	B.1.1.1	0	0	5.67857142857143	3.4	5.11186974789916	0.285714285714286	6.91505602240896	0.0571428571428571	0	0	0	0	0	0	0	0	0	0	0	0	0	0	0	0.203658971	0.397497327	0.618342375	19	7
TS27	20	7	12327	24960	5.7	B.1.1.1	0	0	5.67857142857143	3.4	5.11186974789916	0.285714285714286	6.91505602240896	0.0571428571428571	0	0	0	0	0	0	0	0	0	0	0	0	0	0	0	0.207004019	0.321659969	0.607397687	20	7
TS28	21	7	5277	32760	6.1	B.1.1.1	0	0	5.67857142857143	3.4	5.11186974789916	0.285714285714286	6.91505602240896	0.0571428571428571	0	0	0	0	0	0	0	0	0	0	0	0	0	0	0	0.001316284	0.662091012	0.666603986	21	7
TS29	22	7	6266	26000	7.6	B.1.1.1	0	0	5.67857142857143	3.4	5.11186974789916	0.285714285714286	6.91505602240896	0.0571428571428571	0	0	0	0	0	0	0	0	0	0	0	0	0	0	0	0.002222222	0.471111111	1	22	7
TS3	23	7	29653	23920	15.7	B.1.1.1	0	0	5.67857142857143	3.4	5.11186974789916	0.285714285714286	6.91505602240896	0.0571428571428571	0	0	0	0	0	0	0	0	0	0	0	0	0	0	0	0.949201791	0.999829077	0.999829077	23	7
TS4	24	7	17229	21320	14	B.1.1.1	0	0	5.67857142857143	3.4	5.11186974789916	0.285714285714286	6.91505602240896	0.0571428571428571	0	0	0	0	0	0	0	0	0	0	0	0	0	0	0	0.78881292	0.869209006	0.986148768	24	7
TS5	25	7	39717	28080	8.1	B.1.1.1	0	0	5.67857142857143	3.4	5.11186974789916	0.285714285714286	6.91505602240896	0.0571428571428571	0	0	0	0	0	0	0	0	0	0	0	0	0	0	0	0.132657984	0.247949831	0.528575418	25	7
TS6	26	7	30350	28600	10.4	B.1.1.1	0	0	5.67857142857143	3.4	5.11186974789916	0.285714285714286	6.91505602240896	0.0571428571428571	0	0	0	0	0	0	0	0	0	0	0	0	0	0	0	0.41023182	0.570719931	0.83904891	26	7
TS7	27	7	21787	40560	4.9	B.1.1.1	0	0	5.67857142857143	3.4	5.11186974789916	0.285714285714286	6.91505602240896	0.0571428571428571	0	0	0	0	0	0	0	0	0	0	0	0	0	0	0	0.141399946	0.145570768	0.169326322	27	7
TS8	28	7	21011	44720	6.7	B.1.1.1	0	0	5.67857142857143	3.4	5.11186974789916	0.285714285714286	6.91505602240896	0.0571428571428571	0	0	0	0	0	0	0	0	0	0	0	0	0	0	0	0.204410797	0.348866736	0.708878021	28	7
TS9	29	7	12737	40560	3.5	B.1.1.1	0	0	5.67857142857143	3.4	5.11186974789916	0.285714285714286	6.91505602240896	0.0571428571428571	0	0	0	0	0	0	0	0	0	0	0	0	0	0	0	0	0	0.256624065	29	7
TS1	1	8	17202	21320	14.7	B.1.1.1	0	0	6.46218487394958	3.42857142857143	5.67857142857143	3.4	5.11186974789916	0.285714285714286	0	0	0	0	0	0	0	0	0	0	0	0	0	0	0	0.996704719	0.996704719	1	1	8
TS10	2	8	37073	25480	8.1	B.1.1.1	0	0	6.46218487394958	3.42857142857143	5.67857142857143	3.4	5.11186974789916	0.285714285714286	0	0	0	0	0	0	0	0	0	0	0	0	0	0	0	0.303342391	0.344402174	0.705298913	2	8
TS11	3	8	11945	33280	4.2	B.1.1.1	0	0	6.46218487394958	3.42857142857143	5.67857142857143	3.4	5.11186974789916	0.285714285714286	0	0	0	0	0	0	0	0	0	0	0	0	0	0	0	0	0	0.387159533	3	8
TS12	4	8	22514	31720	7.1	B.1.1.1	0	0	6.46218487394958	3.42857142857143	5.67857142857143	3.4	5.11186974789916	0.285714285714286	0	0	0	0	0	0	0	0	0	0	0	0	0	0	0	0.069538927	0.329687431	0.723267085	4	8
TS13	5	8	10369	24960	8.2	B.1.1.1	0	0	6.46218487394958	3.42857142857143	5.67857142857143	3.4	5.11186974789916	0.285714285714286	0	0	0	0	0	0	0	0	0	0	0	0	0	0	0	0.160100251	0.632781955	0.997092732	5	8
TS14	6	8	17627	26520	5.4	B.1.1.1	0	0	6.46218487394958	3.42857142857143	5.67857142857143	3.4	5.11186974789916	0.285714285714286	0	0	0	0	0	0	0	0	0	0	0	0	0	0	0	0.077273763	0.077273763	0.357362662	6	8
TS15	7	8	12802	43160	4.2	B.1.1.1	0	0	6.46218487394958	3.42857142857143	5.67857142857143	3.4	5.11186974789916	0.285714285714286	0	0	0	0	0	0	0	0	0	0	0	0	0	0	0	0	0	0.117601427	7	8
TS16	8	8	10449	40040	4.8	B.1.1.1	0	0	6.46218487394958	3.42857142857143	5.67857142857143	3.4	5.11186974789916	0.285714285714286	0	0	0	0	0	0	0	0	0	0	0	0	0	0	0	0	0	0.00105546	8	8
TS17	9	8	45119	29120	7.1	B.1.1.1	0	0	6.46218487394958	3.42857142857143	5.67857142857143	3.4	5.11186974789916	0.285714285714286	0	0	0	0	0	0	0	0	0	0	0	0	0	0	0	0.163224844	0.203724743	0.512107643	9	8
TS18	10	8	24877	22880	9.5	B.1.1.1	0	0	6.46218487394958	3.42857142857143	5.67857142857143	3.4	5.11186974789916	0.285714285714286	0	0	0	0	0	0	0	0	0	0	0	0	0	0	0	0.421719157	0.421719157	0.663742085	10	8
TS19	11	8	37115	27560	8.7	B.1.1.1	0	0	6.46218487394958	3.42857142857143	5.67857142857143	3.4	5.11186974789916	0.285714285714286	0	0	0	0	0	0	0	0	0	0	0	0	0	0	0	0.379701782	0.489147141	0.734138647	11	8
TS2	12	8	773	21320	17.4	B.1.1.1	0	0	6.46218487394958	3.42857142857143	5.67857142857143	3.4	5.11186974789916	0.285714285714286	0	0	0	0	0	0	0	0	0	0	0	0	0	0	0	1	1	1	12	8
TS20	13	8	20737	32760	9.4	B.1.1.1	0	0	6.46218487394958	3.42857142857143	5.67857142857143	3.4	5.11186974789916	0.285714285714286	0	0	0	0	0	0	0	0	0	0	0	0	0	0	0	0.22915356	0.379422156	0.542612399	13	8
TS21	14	8	12670	45760	5.5	B.1.1.1	0	0	6.46218487394958	3.42857142857143	5.67857142857143	3.4	5.11186974789916	0.285714285714286	0	0	0	0	0	0	0	0	0	0	0	0	0	0	0	0.003928801	0.00408916	0.307168056	14	8
TS22	15	8	8506	45760	4.2	B.1.1.1	0	0	6.46218487394958	3.42857142857143	5.67857142857143	3.4	5.11186974789916	0.285714285714286	0	0	0	0	0	0	0	0	0	0	0	0	0	0	0	0	0	0.042022628	15	8
TS23	16	8	30225	31720	7.5	B.1.1.1	0	0	6.46218487394958	3.42857142857143	5.67857142857143	3.4	5.11186974789916	0.285714285714286	0	0	0	0	0	0	0	0	0	0	0	0	0	0	0	0.119771172	0.311398433	0.675440627	16	8
TS24	17	8	21840	21320	11.7	B.1.1.1	0	0	6.46218487394958	3.42857142857143	5.67857142857143	3.4	5.11186974789916	0.285714285714286	0	0	0	0	0	0	0	0	0	0	0	0	0	0	0	0.629774286	0.847904083	0.945092874	17	8
TS25	18	8	38827	26520	8.9	B.1.1.1	0	0	6.46218487394958	3.42857142857143	5.67857142857143	3.4	5.11186974789916	0.285714285714286	0	0	0	0	0	0	0	0	0	0	0	0	0	0	0	0.392246737	0.513543609	0.763414129	18	8
TS26	19	8	25450	37960	8.4	B.1.1.1	0	0	6.46218487394958	3.42857142857143	5.67857142857143	3.4	5.11186974789916	0.285714285714286	0	0	0	0	0	0	0	0	0	0	0	0	0	0	0	0.203658971	0.397497327	0.618342375	19	8
TS27	20	8	12327	24960	5.7	B.1.1.1	0	0	6.46218487394958	3.42857142857143	5.67857142857143	3.4	5.11186974789916	0.285714285714286	0	0	0	0	0	0	0	0	0	0	0	0	0	0	0	0.207004019	0.321659969	0.607397687	20	8
TS28	21	8	5277	32760	6.1	B.1.1.1	0	0	6.46218487394958	3.42857142857143	5.67857142857143	3.4	5.11186974789916	0.285714285714286	0	0	0	0	0	0	0	0	0	0	0	0	0	0	0	0.001316284	0.662091012	0.666603986	21	8
TS29	22	8	6266	26000	7.6	B.1.1.1	0	0	6.46218487394958	3.42857142857143	5.67857142857143	3.4	5.11186974789916	0.285714285714286	0	0	0	0	0	0	0	0	0	0	0	0	0	0	0	0.002222222	0.471111111	1	22	8
TS3	23	8	29653	23920	15.7	B.1.1.1	0	0	6.46218487394958	3.42857142857143	5.67857142857143	3.4	5.11186974789916	0.285714285714286	0	0	0	0	0	0	0	0	0	0	0	0	0	0	0	0.949201791	0.999829077	0.999829077	23	8
TS4	24	8	17229	21320	14	B.1.1.1	0	0	6.46218487394958	3.42857142857143	5.67857142857143	3.4	5.11186974789916	0.285714285714286	0	0	0	0	0	0	0	0	0	0	0	0	0	0	0	0.78881292	0.869209006	0.986148768	24	8
TS5	25	8	39717	28080	8.1	B.1.1.1	0	0	6.46218487394958	3.42857142857143	5.67857142857143	3.4	5.11186974789916	0.285714285714286	0	0	0	0	0	0	0	0	0	0	0	0	0	0	0	0.132657984	0.247949831	0.528575418	25	8
TS6	26	8	30350	28600	10.4	B.1.1.1	0	0	6.46218487394958	3.42857142857143	5.67857142857143	3.4	5.11186974789916	0.285714285714286	0	0	0	0	0	0	0	0	0	0	0	0	0	0	0	0.41023182	0.570719931	0.83904891	26	8
TS7	27	8	21787	40560	4.9	B.1.1.1	0	0	6.46218487394958	3.42857142857143	5.67857142857143	3.4	5.11186974789916	0.285714285714286	0	0	0	0	0	0	0	0	0	0	0	0	0	0	0	0.141399946	0.145570768	0.169326322	27	8
TS8	28	8	21011	44720	6.7	B.1.1.1	0	0	6.46218487394958	3.42857142857143	5.67857142857143	3.4	5.11186974789916	0.285714285714286	0	0	0	0	0	0	0	0	0	0	0	0	0	0	0	0.204410797	0.348866736	0.708878021	28	8
TS9	29	8	12737	40560	3.5	B.1.1.1	0	0	6.46218487394958	3.42857142857143	5.67857142857143	3.4	5.11186974789916	0.285714285714286	0	0	0	0	0	0	0	0	0	0	0	0	0	0	0	0	0	0.256624065	29	8
TS1	1	9	17202	21320	14.7	B.1.1.1	0	0	4.18172268907563	2.22857142857143	6.46218487394958	3.42857142857143	5.67857142857143	3.4	0	0	0	0	0	0	0	0	0	0	0	0	0	0	0	0.996704719	0.996704719	1	1	9
TS10	2	9	37073	25480	8.1	B.1.1.1	0	0	4.18172268907563	2.22857142857143	6.46218487394958	3.42857142857143	5.67857142857143	3.4	0	0	0	0	0	0	0	0	0	0	0	0	0	0	0	0.303342391	0.344402174	0.705298913	2	9
TS11	3	9	11945	33280	4.2	B.1.1.1	0	0	4.18172268907563	2.22857142857143	6.46218487394958	3.42857142857143	5.67857142857143	3.4	0	0	0	0	0	0	0	0	0	0	0	0	0	0	0	0	0	0.387159533	3	9
TS12	4	9	22514	31720	7.1	B.1.1.1	0	0	4.18172268907563	2.22857142857143	6.46218487394958	3.42857142857143	5.67857142857143	3.4	0	0	0	0	0	0	0	0	0	0	0	0	0	0	0	0.069538927	0.329687431	0.723267085	4	9
TS13	5	9	10369	24960	8.2	B.1.1.1	0	0	4.18172268907563	2.22857142857143	6.46218487394958	3.42857142857143	5.67857142857143	3.4	0	0	0	0	0	0	0	0	0	0	0	0	0	0	0	0.160100251	0.632781955	0.997092732	5	9
TS14	6	9	17627	26520	5.4	B.1.1.1	0	0	4.18172268907563	2.22857142857143	6.46218487394958	3.42857142857143	5.67857142857143	3.4	0	0	0	0	0	0	0	0	0	0	0	0	0	0	0	0.077273763	0.077273763	0.357362662	6	9
TS15	7	9	12802	43160	4.2	B.1.1.1	0	0	4.18172268907563	2.22857142857143	6.46218487394958	3.42857142857143	5.67857142857143	3.4	0	0	0	0	0	0	0	0	0	0	0	0	0	0	0	0	0	0.117601427	7	9
TS16	8	9	10449	40040	4.8	B.1.1.1	0	0	4.18172268907563	2.22857142857143	6.46218487394958	3.42857142857143	5.67857142857143	3.4	0	0	0	0	0	0	0	0	0	0	0	0	0	0	0	0	0	0.00105546	8	9
TS17	9	9	45119	29120	7.1	B.1.1.1	0	0	4.18172268907563	2.22857142857143	6.46218487394958	3.42857142857143	5.67857142857143	3.4	0	0	0	0	0	0	0	0	0	0	0	0	0	0	0	0.163224844	0.203724743	0.512107643	9	9
TS18	10	9	24877	22880	9.5	B.1.1.1	0	0	4.18172268907563	2.22857142857143	6.46218487394958	3.42857142857143	5.67857142857143	3.4	0	0	0	0	0	0	0	0	0	0	0	0	0	0	0	0.421719157	0.421719157	0.663742085	10	9
TS19	11	9	37115	27560	8.7	B.1.1.1	0	0	4.18172268907563	2.22857142857143	6.46218487394958	3.42857142857143	5.67857142857143	3.4	0	0	0	0	0	0	0	0	0	0	0	0	0	0	0	0.379701782	0.489147141	0.734138647	11	9
TS2	12	9	773	21320	17.4	B.1.1.1	0	0	4.18172268907563	2.22857142857143	6.46218487394958	3.42857142857143	5.67857142857143	3.4	0	0	0	0	0	0	0	0	0	0	0	0	0	0	0	1	1	1	12	9
TS20	13	9	20737	32760	9.4	B.1.1.1	0	0	4.18172268907563	2.22857142857143	6.46218487394958	3.42857142857143	5.67857142857143	3.4	0	0	0	0	0	0	0	0	0	0	0	0	0	0	0	0.22915356	0.379422156	0.542612399	13	9
TS21	14	9	12670	45760	5.5	B.1.1.1	0	0	4.18172268907563	2.22857142857143	6.46218487394958	3.42857142857143	5.67857142857143	3.4	0	0	0	0	0	0	0	0	0	0	0	0	0	0	0	0.003928801	0.00408916	0.307168056	14	9
TS22	15	9	8506	45760	4.2	B.1.1.1	0	0	4.18172268907563	2.22857142857143	6.46218487394958	3.42857142857143	5.67857142857143	3.4	0	0	0	0	0	0	0	0	0	0	0	0	0	0	0	0	0	0.042022628	15	9
TS23	16	9	30225	31720	7.5	B.1.1.1	0	0	4.18172268907563	2.22857142857143	6.46218487394958	3.42857142857143	5.67857142857143	3.4	0	0	0	0	0	0	0	0	0	0	0	0	0	0	0	0.119771172	0.311398433	0.675440627	16	9
TS24	17	9	21840	21320	11.7	B.1.1.1	0	0	4.18172268907563	2.22857142857143	6.46218487394958	3.42857142857143	5.67857142857143	3.4	0	0	0	0	0	0	0	0	0	0	0	0	0	0	0	0.629774286	0.847904083	0.945092874	17	9
TS25	18	9	38827	26520	8.9	B.1.1.1	0	0	4.18172268907563	2.22857142857143	6.46218487394958	3.42857142857143	5.67857142857143	3.4	0	0	0	0	0	0	0	0	0	0	0	0	0	0	0	0.392246737	0.513543609	0.763414129	18	9
TS26	19	9	25450	37960	8.4	B.1.1.1	0	0	4.18172268907563	2.22857142857143	6.46218487394958	3.42857142857143	5.67857142857143	3.4	0	0	0	0	0	0	0	0	0	0	0	0	0	0	0	0.203658971	0.397497327	0.618342375	19	9
TS27	20	9	12327	24960	5.7	B.1.1.1	0	0	4.18172268907563	2.22857142857143	6.46218487394958	3.42857142857143	5.67857142857143	3.4	0	0	0	0	0	0	0	0	0	0	0	0	0	0	0	0.207004019	0.321659969	0.607397687	20	9
TS28	21	9	5277	32760	6.1	B.1.1.1	0	0	4.18172268907563	2.22857142857143	6.46218487394958	3.42857142857143	5.67857142857143	3.4	0	0	0	0	0	0	0	0	0	0	0	0	0	0	0	0.001316284	0.662091012	0.666603986	21	9
TS29	22	9	6266	26000	7.6	B.1.1.1	0	0	4.18172268907563	2.22857142857143	6.46218487394958	3.42857142857143	5.67857142857143	3.4	0	0	0	0	0	0	0	0	0	0	0	0	0	0	0	0.002222222	0.471111111	1	22	9
TS3	23	9	29653	23920	15.7	B.1.1.1	0	0	4.18172268907563	2.22857142857143	6.46218487394958	3.42857142857143	5.67857142857143	3.4	0	0	0	0	0	0	0	0	0	0	0	0	0	0	0	0.949201791	0.999829077	0.999829077	23	9
TS4	24	9	17229	21320	14	B.1.1.1	0	0	4.18172268907563	2.22857142857143	6.46218487394958	3.42857142857143	5.67857142857143	3.4	0	0	0	0	0	0	0	0	0	0	0	0	0	0	0	0.78881292	0.869209006	0.986148768	24	9
TS5	25	9	39717	28080	8.1	B.1.1.1	0	0	4.18172268907563	2.22857142857143	6.46218487394958	3.42857142857143	5.67857142857143	3.4	0	0	0	0	0	0	0	0	0	0	0	0	0	0	0	0.132657984	0.247949831	0.528575418	25	9
TS6	26	9	30350	28600	10.4	B.1.1.1	0	0	4.18172268907563	2.22857142857143	6.46218487394958	3.42857142857143	5.67857142857143	3.4	0	0	0	0	0	0	0	0	0	0	0	0	0	0	0	0.41023182	0.570719931	0.83904891	26	9
TS7	27	9	21787	40560	4.9	B.1.1.1	0	0	4.18172268907563	2.22857142857143	6.46218487394958	3.42857142857143	5.67857142857143	3.4	0	0	0	0	0	0	0	0	0	0	0	0	0	0	0	0.141399946	0.145570768	0.169326322	27	9
TS8	28	9	21011	44720	6.7	B.1.1.1	0	0	4.18172268907563	2.22857142857143	6.46218487394958	3.42857142857143	5.67857142857143	3.4	0	0	0	0	0	0	0	0	0	0	0	0	0	0	0	0.204410797	0.348866736	0.708878021	28	9
TS9	29	9	12737	40560	3.5	B.1.1.1	0	0	4.18172268907563	2.22857142857143	6.46218487394958	3.42857142857143	5.67857142857143	3.4	0	0	0	0	0	0	0	0	0	0	0	0	0	0	0	0	0	0.256624065	29	9
TS1	1	10	17202	21320	14.7	B.1.1.1	0	0	4.71930438842204	0.2	4.18172268907563	2.22857142857143	6.46218487394958	3.42857142857143	0	0	0	0	0	0	0	0	0	0	0	0	0	0	0	0.996704719	0.996704719	1	1	10
TS10	2	10	37073	25480	8.1	B.1.1.1	0	0	4.71930438842204	0.2	4.18172268907563	2.22857142857143	6.46218487394958	3.42857142857143	0	0	0	0	0	0	0	0	0	0	0	0	0	0	0	0.303342391	0.344402174	0.705298913	2	10
TS11	3	10	11945	33280	4.2	B.1.1.1	0	0	4.71930438842204	0.2	4.18172268907563	2.22857142857143	6.46218487394958	3.42857142857143	0	0	0	0	0	0	0	0	0	0	0	0	0	0	0	0	0	0.387159533	3	10
TS12	4	10	22514	31720	7.1	B.1.1.1	0	0	4.71930438842204	0.2	4.18172268907563	2.22857142857143	6.46218487394958	3.42857142857143	0	0	0	0	0	0	0	0	0	0	0	0	0	0	0	0.069538927	0.329687431	0.723267085	4	10
TS13	5	10	10369	24960	8.2	B.1.1.1	0	0	4.71930438842204	0.2	4.18172268907563	2.22857142857143	6.46218487394958	3.42857142857143	0	0	0	0	0	0	0	0	0	0	0	0	0	0	0	0.160100251	0.632781955	0.997092732	5	10
TS14	6	10	17627	26520	5.4	B.1.1.1	0	0	4.71930438842204	0.2	4.18172268907563	2.22857142857143	6.46218487394958	3.42857142857143	0	0	0	0	0	0	0	0	0	0	0	0	0	0	0	0.077273763	0.077273763	0.357362662	6	10
TS15	7	10	12802	43160	4.2	B.1.1.1	0	0	4.71930438842204	0.2	4.18172268907563	2.22857142857143	6.46218487394958	3.42857142857143	0	0	0	0	0	0	0	0	0	0	0	0	0	0	0	0	0	0.117601427	7	10
TS16	8	10	10449	40040	4.8	B.1.1.1	0	0	4.71930438842204	0.2	4.18172268907563	2.22857142857143	6.46218487394958	3.42857142857143	0	0	0	0	0	0	0	0	0	0	0	0	0	0	0	0	0	0.00105546	8	10
TS17	9	10	45119	29120	7.1	B.1.1.1	0	0	4.71930438842204	0.2	4.18172268907563	2.22857142857143	6.46218487394958	3.42857142857143	0	0	0	0	0	0	0	0	0	0	0	0	0	0	0	0.163224844	0.203724743	0.512107643	9	10
TS18	10	10	24877	22880	9.5	B.1.1.1	0	0	4.71930438842204	0.2	4.18172268907563	2.22857142857143	6.46218487394958	3.42857142857143	0	0	0	0	0	0	0	0	0	0	0	0	0	0	0	0.421719157	0.421719157	0.663742085	10	10
TS19	11	10	37115	27560	8.7	B.1.1.1	0	0	4.71930438842204	0.2	4.18172268907563	2.22857142857143	6.46218487394958	3.42857142857143	0	0	0	0	0	0	0	0	0	0	0	0	0	0	0	0.379701782	0.489147141	0.734138647	11	10
TS2	12	10	773	21320	17.4	B.1.1.1	0	0	4.71930438842204	0.2	4.18172268907563	2.22857142857143	6.46218487394958	3.42857142857143	0	0	0	0	0	0	0	0	0	0	0	0	0	0	0	1	1	1	12	10
TS20	13	10	20737	32760	9.4	B.1.1.1	0	0	4.71930438842204	0.2	4.18172268907563	2.22857142857143	6.46218487394958	3.42857142857143	0	0	0	0	0	0	0	0	0	0	0	0	0	0	0	0.22915356	0.379422156	0.542612399	13	10
TS21	14	10	12670	45760	5.5	B.1.1.1	0	0	4.71930438842204	0.2	4.18172268907563	2.22857142857143	6.46218487394958	3.42857142857143	0	0	0	0	0	0	0	0	0	0	0	0	0	0	0	0.003928801	0.00408916	0.307168056	14	10
TS22	15	10	8506	45760	4.2	B.1.1.1	0	0	4.71930438842204	0.2	4.18172268907563	2.22857142857143	6.46218487394958	3.42857142857143	0	0	0	0	0	0	0	0	0	0	0	0	0	0	0	0	0	0.042022628	15	10
TS23	16	10	30225	31720	7.5	B.1.1.1	0	0	4.71930438842204	0.2	4.18172268907563	2.22857142857143	6.46218487394958	3.42857142857143	0	0	0	0	0	0	0	0	0	0	0	0	0	0	0	0.119771172	0.311398433	0.675440627	16	10
TS24	17	10	21840	21320	11.7	B.1.1.1	0	0	4.71930438842204	0.2	4.18172268907563	2.22857142857143	6.46218487394958	3.42857142857143	0	0	0	0	0	0	0	0	0	0	0	0	0	0	0	0.629774286	0.847904083	0.945092874	17	10
TS25	18	10	38827	26520	8.9	B.1.1.1	0	0	4.71930438842204	0.2	4.18172268907563	2.22857142857143	6.46218487394958	3.42857142857143	0	0	0	0	0	0	0	0	0	0	0	0	0	0	0	0.392246737	0.513543609	0.763414129	18	10
TS26	19	10	25450	37960	8.4	B.1.1.1	0	0	4.71930438842204	0.2	4.18172268907563	2.22857142857143	6.46218487394958	3.42857142857143	0	0	0	0	0	0	0	0	0	0	0	0	0	0	0	0.203658971	0.397497327	0.618342375	19	10
TS27	20	10	12327	24960	5.7	B.1.1.1	0	0	4.71930438842204	0.2	4.18172268907563	2.22857142857143	6.46218487394958	3.42857142857143	0	0	0	0	0	0	0	0	0	0	0	0	0	0	0	0.207004019	0.321659969	0.607397687	20	10
TS28	21	10	5277	32760	6.1	B.1.1.1	0	0	4.71930438842204	0.2	4.18172268907563	2.22857142857143	6.46218487394958	3.42857142857143	0	0	0	0	0	0	0	0	0	0	0	0	0	0	0	0.001316284	0.662091012	0.666603986	21	10
TS29	22	10	6266	26000	7.6	B.1.1.1	0	0	4.71930438842204	0.2	4.18172268907563	2.22857142857143	6.46218487394958	3.42857142857143	0	0	0	0	0	0	0	0	0	0	0	0	0	0	0	0.002222222	0.471111111	1	22	10
TS3	23	10	29653	23920	15.7	B.1.1.1	0	0	4.71930438842204	0.2	4.18172268907563	2.22857142857143	6.46218487394958	3.42857142857143	0	0	0	0	0	0	0	0	0	0	0	0	0	0	0	0.949201791	0.999829077	0.999829077	23	10
TS4	24	10	17229	21320	14	B.1.1.1	0	0	4.71930438842204	0.2	4.18172268907563	2.22857142857143	6.46218487394958	3.42857142857143	0	0	0	0	0	0	0	0	0	0	0	0	0	0	0	0.78881292	0.869209006	0.986148768	24	10
TS5	25	10	39717	28080	8.1	B.1.1.1	0	0	4.71930438842204	0.2	4.18172268907563	2.22857142857143	6.46218487394958	3.42857142857143	0	0	0	0	0	0	0	0	0	0	0	0	0	0	0	0.132657984	0.247949831	0.528575418	25	10
TS6	26	10	30350	28600	10.4	B.1.1.1	0	0	4.71930438842204	0.2	4.18172268907563	2.22857142857143	6.46218487394958	3.42857142857143	0	0	0	0	0	0	0	0	0	0	0	0	0	0	0	0.41023182	0.570719931	0.83904891	26	10
TS7	27	10	21787	40560	4.9	B.1.1.1	0	0	4.71930438842204	0.2	4.18172268907563	2.22857142857143	6.46218487394958	3.42857142857143	0	0	0	0	0	0	0	0	0	0	0	0	0	0	0	0.141399946	0.145570768	0.169326322	27	10
TS8	28	10	21011	44720	6.7	B.1.1.1	0	0	4.71930438842204	0.2	4.18172268907563	2.22857142857143	6.46218487394958	3.42857142857143	0	0	0	0	0	0	0	0	0	0	0	0	0	0	0	0.204410797	0.348866736	0.708878021	28	10
TS9	29	10	12737	40560	3.5	B.1.1.1	0	0	4.71930438842204	0.2	4.18172268907563	2.22857142857143	6.46218487394958	3.42857142857143	0	0	0	0	0	0	0	0	0	0	0	0	0	0	0	0	0	0.256624065	29	10
TS1	1	11	17202	21320	14.7	B.1.1.1	0	0	7.44012605042017	1.25714285714286	4.71930438842204	0.2	4.18172268907563	2.22857142857143	0	0	0	0	0	0	0	0	0	0	0	0	0	0	0	0.996704719	0.996704719	1	1	11
TS10	2	11	37073	25480	8.1	B.1.1.1	0	0	7.44012605042017	1.25714285714286	4.71930438842204	0.2	4.18172268907563	2.22857142857143	0	0	0	0	0	0	0	0	0	0	0	0	0	0	0	0.303342391	0.344402174	0.705298913	2	11
TS11	3	11	11945	33280	4.2	B.1.1.1	0	0	7.44012605042017	1.25714285714286	4.71930438842204	0.2	4.18172268907563	2.22857142857143	0	0	0	0	0	0	0	0	0	0	0	0	0	0	0	0	0	0.387159533	3	11
TS12	4	11	22514	31720	7.1	B.1.1.1	0	0	7.44012605042017	1.25714285714286	4.71930438842204	0.2	4.18172268907563	2.22857142857143	0	0	0	0	0	0	0	0	0	0	0	0	0	0	0	0.069538927	0.329687431	0.723267085	4	11
TS13	5	11	10369	24960	8.2	B.1.1.1	0	0	7.44012605042017	1.25714285714286	4.71930438842204	0.2	4.18172268907563	2.22857142857143	0	0	0	0	0	0	0	0	0	0	0	0	0	0	0	0.160100251	0.632781955	0.997092732	5	11
TS14	6	11	17627	26520	5.4	B.1.1.1	0	0	7.44012605042017	1.25714285714286	4.71930438842204	0.2	4.18172268907563	2.22857142857143	0	0	0	0	0	0	0	0	0	0	0	0	0	0	0	0.077273763	0.077273763	0.357362662	6	11
TS15	7	11	12802	43160	4.2	B.1.1.1	0	0	7.44012605042017	1.25714285714286	4.71930438842204	0.2	4.18172268907563	2.22857142857143	0	0	0	0	0	0	0	0	0	0	0	0	0	0	0	0	0	0.117601427	7	11
TS16	8	11	10449	40040	4.8	B.1.1.1	0	0	7.44012605042017	1.25714285714286	4.71930438842204	0.2	4.18172268907563	2.22857142857143	0	0	0	0	0	0	0	0	0	0	0	0	0	0	0	0	0	0.00105546	8	11
TS17	9	11	45119	29120	7.1	B.1.1.1	0	0	7.44012605042017	1.25714285714286	4.71930438842204	0.2	4.18172268907563	2.22857142857143	0	0	0	0	0	0	0	0	0	0	0	0	0	0	0	0.163224844	0.203724743	0.512107643	9	11
TS18	10	11	24877	22880	9.5	B.1.1.1	0	0	7.44012605042017	1.25714285714286	4.71930438842204	0.2	4.18172268907563	2.22857142857143	0	0	0	0	0	0	0	0	0	0	0	0	0	0	0	0.421719157	0.421719157	0.663742085	10	11
TS19	11	11	37115	27560	8.7	B.1.1.1	0	0	7.44012605042017	1.25714285714286	4.71930438842204	0.2	4.18172268907563	2.22857142857143	0	0	0	0	0	0	0	0	0	0	0	0	0	0	0	0.379701782	0.489147141	0.734138647	11	11
TS2	12	11	773	21320	17.4	B.1.1.1	0	0	7.44012605042017	1.25714285714286	4.71930438842204	0.2	4.18172268907563	2.22857142857143	0	0	0	0	0	0	0	0	0	0	0	0	0	0	0	1	1	1	12	11
TS20	13	11	20737	32760	9.4	B.1.1.1	0	0	7.44012605042017	1.25714285714286	4.71930438842204	0.2	4.18172268907563	2.22857142857143	0	0	0	0	0	0	0	0	0	0	0	0	0	0	0	0.22915356	0.379422156	0.542612399	13	11
TS21	14	11	12670	45760	5.5	B.1.1.1	0	0	7.44012605042017	1.25714285714286	4.71930438842204	0.2	4.18172268907563	2.22857142857143	0	0	0	0	0	0	0	0	0	0	0	0	0	0	0	0.003928801	0.00408916	0.307168056	14	11
TS22	15	11	8506	45760	4.2	B.1.1.1	0	0	7.44012605042017	1.25714285714286	4.71930438842204	0.2	4.18172268907563	2.22857142857143	0	0	0	0	0	0	0	0	0	0	0	0	0	0	0	0	0	0.042022628	15	11
TS23	16	11	30225	31720	7.5	B.1.1.1	0	0	7.44012605042017	1.25714285714286	4.71930438842204	0.2	4.18172268907563	2.22857142857143	0	0	0	0	0	0	0	0	0	0	0	0	0	0	0	0.119771172	0.311398433	0.675440627	16	11
TS24	17	11	21840	21320	11.7	B.1.1.1	0	0	7.44012605042017	1.25714285714286	4.71930438842204	0.2	4.18172268907563	2.22857142857143	0	0	0	0	0	0	0	0	0	0	0	0	0	0	0	0.629774286	0.847904083	0.945092874	17	11
TS25	18	11	38827	26520	8.9	B.1.1.1	0	0	7.44012605042017	1.25714285714286	4.71930438842204	0.2	4.18172268907563	2.22857142857143	0	0	0	0	0	0	0	0	0	0	0	0	0	0	0	0.392246737	0.513543609	0.763414129	18	11
TS26	19	11	25450	37960	8.4	B.1.1.1	0	0	7.44012605042017	1.25714285714286	4.71930438842204	0.2	4.18172268907563	2.22857142857143	0	0	0	0	0	0	0	0	0	0	0	0	0	0	0	0.203658971	0.397497327	0.618342375	19	11
TS27	20	11	12327	24960	5.7	B.1.1.1	0	0	7.44012605042017	1.25714285714286	4.71930438842204	0.2	4.18172268907563	2.22857142857143	0	0	0	0	0	0	0	0	0	0	0	0	0	0	0	0.207004019	0.321659969	0.607397687	20	11
TS28	21	11	5277	32760	6.1	B.1.1.1	0	0	7.44012605042017	1.25714285714286	4.71930438842204	0.2	4.18172268907563	2.22857142857143	0	0	0	0	0	0	0	0	0	0	0	0	0	0	0	0.001316284	0.662091012	0.666603986	21	11
TS29	22	11	6266	26000	7.6	B.1.1.1	0	0	7.44012605042017	1.25714285714286	4.71930438842204	0.2	4.18172268907563	2.22857142857143	0	0	0	0	0	0	0	0	0	0	0	0	0	0	0	0.002222222	0.471111111	1	22	11
TS3	23	11	29653	23920	15.7	B.1.1.1	0	0	7.44012605042017	1.25714285714286	4.71930438842204	0.2	4.18172268907563	2.22857142857143	0	0	0	0	0	0	0	0	0	0	0	0	0	0	0	0.949201791	0.999829077	0.999829077	23	11
TS4	24	11	17229	21320	14	B.1.1.1	0	0	7.44012605042017	1.25714285714286	4.71930438842204	0.2	4.18172268907563	2.22857142857143	0	0	0	0	0	0	0	0	0	0	0	0	0	0	0	0.78881292	0.869209006	0.986148768	24	11
TS5	25	11	39717	28080	8.1	B.1.1.1	0	0	7.44012605042017	1.25714285714286	4.71930438842204	0.2	4.18172268907563	2.22857142857143	0	0	0	0	0	0	0	0	0	0	0	0	0	0	0	0.132657984	0.247949831	0.528575418	25	11
TS6	26	11	30350	28600	10.4	B.1.1.1	0	0	7.44012605042017	1.25714285714286	4.71930438842204	0.2	4.18172268907563	2.22857142857143	0	0	0	0	0	0	0	0	0	0	0	0	0	0	0	0.41023182	0.570719931	0.83904891	26	11
TS7	27	11	21787	40560	4.9	B.1.1.1	0	0	7.44012605042017	1.25714285714286	4.71930438842204	0.2	4.18172268907563	2.22857142857143	0	0	0	0	0	0	0	0	0	0	0	0	0	0	0	0.141399946	0.145570768	0.169326322	27	11
TS8	28	11	21011	44720	6.7	B.1.1.1	0	0	7.44012605042017	1.25714285714286	4.71930438842204	0.2	4.18172268907563	2.22857142857143	0	0	0	0	0	0	0	0	0	0	0	0	0	0	0	0.204410797	0.348866736	0.708878021	28	11
TS9	29	11	12737	40560	3.5	B.1.1.1	0	0	7.44012605042017	1.25714285714286	4.71930438842204	0.2	4.18172268907563	2.22857142857143	0	0	0	0	0	0	0	0	0	0	0	0	0	0	0	0	0	0.256624065	29	11
TS1	1	12	17202	21320	14.7	B.1.1.1	0	0	7.0250350140056	0.257142857142857	7.44012605042017	1.25714285714286	4.71930438842204	0.2	0	0	0	0	0	0	0	0	0	0	0	0	0	0	0	0.996704719	0.996704719	1	1	12
TS10	2	12	37073	25480	8.1	B.1.1.1	0	0	7.0250350140056	0.257142857142857	7.44012605042017	1.25714285714286	4.71930438842204	0.2	0	0	0	0	0	0	0	0	0	0	0	0	0	0	0	0.303342391	0.344402174	0.705298913	2	12
TS11	3	12	11945	33280	4.2	B.1.1.1	0	0	7.0250350140056	0.257142857142857	7.44012605042017	1.25714285714286	4.71930438842204	0.2	0	0	0	0	0	0	0	0	0	0	0	0	0	0	0	0	0	0.387159533	3	12
TS12	4	12	22514	31720	7.1	B.1.1.1	0	0	7.0250350140056	0.257142857142857	7.44012605042017	1.25714285714286	4.71930438842204	0.2	0	0	0	0	0	0	0	0	0	0	0	0	0	0	0	0.069538927	0.329687431	0.723267085	4	12
TS13	5	12	10369	24960	8.2	B.1.1.1	0	0	7.0250350140056	0.257142857142857	7.44012605042017	1.25714285714286	4.71930438842204	0.2	0	0	0	0	0	0	0	0	0	0	0	0	0	0	0	0.160100251	0.632781955	0.997092732	5	12
TS14	6	12	17627	26520	5.4	B.1.1.1	0	0	7.0250350140056	0.257142857142857	7.44012605042017	1.25714285714286	4.71930438842204	0.2	0	0	0	0	0	0	0	0	0	0	0	0	0	0	0	0.077273763	0.077273763	0.357362662	6	12
TS15	7	12	12802	43160	4.2	B.1.1.1	0	0	7.0250350140056	0.257142857142857	7.44012605042017	1.25714285714286	4.71930438842204	0.2	0	0	0	0	0	0	0	0	0	0	0	0	0	0	0	0	0	0.117601427	7	12
TS16	8	12	10449	40040	4.8	B.1.1.1	0	0	7.0250350140056	0.257142857142857	7.44012605042017	1.25714285714286	4.71930438842204	0.2	0	0	0	0	0	0	0	0	0	0	0	0	0	0	0	0	0	0.00105546	8	12
TS17	9	12	45119	29120	7.1	B.1.1.1	0	0	7.0250350140056	0.257142857142857	7.44012605042017	1.25714285714286	4.71930438842204	0.2	0	0	0	0	0	0	0	0	0	0	0	0	0	0	0	0.163224844	0.203724743	0.512107643	9	12
TS18	10	12	24877	22880	9.5	B.1.1.1	0	0	7.0250350140056	0.257142857142857	7.44012605042017	1.25714285714286	4.71930438842204	0.2	0	0	0	0	0	0	0	0	0	0	0	0	0	0	0	0.421719157	0.421719157	0.663742085	10	12
TS19	11	12	37115	27560	8.7	B.1.1.1	0	0	7.0250350140056	0.257142857142857	7.44012605042017	1.25714285714286	4.71930438842204	0.2	0	0	0	0	0	0	0	0	0	0	0	0	0	0	0	0.379701782	0.489147141	0.734138647	11	12
TS2	12	12	773	21320	17.4	B.1.1.1	0	0	7.0250350140056	0.257142857142857	7.44012605042017	1.25714285714286	4.71930438842204	0.2	0	0	0	0	0	0	0	0	0	0	0	0	0	0	0	1	1	1	12	12
TS20	13	12	20737	32760	9.4	B.1.1.1	0	0	7.0250350140056	0.257142857142857	7.44012605042017	1.25714285714286	4.71930438842204	0.2	0	0	0	0	0	0	0	0	0	0	0	0	0	0	0	0.22915356	0.379422156	0.542612399	13	12
TS21	14	12	12670	45760	5.5	B.1.1.1	0	0	7.0250350140056	0.257142857142857	7.44012605042017	1.25714285714286	4.71930438842204	0.2	0	0	0	0	0	0	0	0	0	0	0	0	0	0	0	0.003928801	0.00408916	0.307168056	14	12
TS22	15	12	8506	45760	4.2	B.1.1.1	0	0	7.0250350140056	0.257142857142857	7.44012605042017	1.25714285714286	4.71930438842204	0.2	0	0	0	0	0	0	0	0	0	0	0	0	0	0	0	0	0	0.042022628	15	12
TS23	16	12	30225	31720	7.5	B.1.1.1	0	0	7.0250350140056	0.257142857142857	7.44012605042017	1.25714285714286	4.71930438842204	0.2	0	0	0	0	0	0	0	0	0	0	0	0	0	0	0	0.119771172	0.311398433	0.675440627	16	12
TS24	17	12	21840	21320	11.7	B.1.1.1	0	0	7.0250350140056	0.257142857142857	7.44012605042017	1.25714285714286	4.71930438842204	0.2	0	0	0	0	0	0	0	0	0	0	0	0	0	0	0	0.629774286	0.847904083	0.945092874	17	12
TS25	18	12	38827	26520	8.9	B.1.1.1	0	0	7.0250350140056	0.257142857142857	7.44012605042017	1.25714285714286	4.71930438842204	0.2	0	0	0	0	0	0	0	0	0	0	0	0	0	0	0	0.392246737	0.513543609	0.763414129	18	12
TS26	19	12	25450	37960	8.4	B.1.1.1	0	0	7.0250350140056	0.257142857142857	7.44012605042017	1.25714285714286	4.71930438842204	0.2	0	0	0	0	0	0	0	0	0	0	0	0	0	0	0	0.203658971	0.397497327	0.618342375	19	12
TS27	20	12	12327	24960	5.7	B.1.1.1	0	0	7.0250350140056	0.257142857142857	7.44012605042017	1.25714285714286	4.71930438842204	0.2	0	0	0	0	0	0	0	0	0	0	0	0	0	0	0	0.207004019	0.321659969	0.607397687	20	12
TS28	21	12	5277	32760	6.1	B.1.1.1	0	0	7.0250350140056	0.257142857142857	7.44012605042017	1.25714285714286	4.71930438842204	0.2	0	0	0	0	0	0	0	0	0	0	0	0	0	0	0	0.001316284	0.662091012	0.666603986	21	12
TS29	22	12	6266	26000	7.6	B.1.1.1	0	0	7.0250350140056	0.257142857142857	7.44012605042017	1.25714285714286	4.71930438842204	0.2	0	0	0	0	0	0	0	0	0	0	0	0	0	0	0	0.002222222	0.471111111	1	22	12
TS3	23	12	29653	23920	15.7	B.1.1.1	0	0	7.0250350140056	0.257142857142857	7.44012605042017	1.25714285714286	4.71930438842204	0.2	0	0	0	0	0	0	0	0	0	0	0	0	0	0	0	0.949201791	0.999829077	0.999829077	23	12
TS4	24	12	17229	21320	14	B.1.1.1	0	0	7.0250350140056	0.257142857142857	7.44012605042017	1.25714285714286	4.71930438842204	0.2	0	0	0	0	0	0	0	0	0	0	0	0	0	0	0	0.78881292	0.869209006	0.986148768	24	12
TS5	25	12	39717	28080	8.1	B.1.1.1	0	0	7.0250350140056	0.257142857142857	7.44012605042017	1.25714285714286	4.71930438842204	0.2	0	0	0	0	0	0	0	0	0	0	0	0	0	0	0	0.132657984	0.247949831	0.528575418	25	12
TS6	26	12	30350	28600	10.4	B.1.1.1	0	0	7.0250350140056	0.257142857142857	7.44012605042017	1.25714285714286	4.71930438842204	0.2	0	0	0	0	0	0	0	0	0	0	0	0	0	0	0	0.41023182	0.570719931	0.83904891	26	12
TS7	27	12	21787	40560	4.9	B.1.1.1	0	0	7.0250350140056	0.257142857142857	7.44012605042017	1.25714285714286	4.71930438842204	0.2	0	0	0	0	0	0	0	0	0	0	0	0	0	0	0	0.141399946	0.145570768	0.169326322	27	12
TS8	28	12	21011	44720	6.7	B.1.1.1	0	0	7.0250350140056	0.257142857142857	7.44012605042017	1.25714285714286	4.71930438842204	0.2	0	0	0	0	0	0	0	0	0	0	0	0	0	0	0	0.204410797	0.348866736	0.708878021	28	12
TS9	29	12	12737	40560	3.5	B.1.1.1	0	0	7.0250350140056	0.257142857142857	7.44012605042017	1.25714285714286	4.71930438842204	0.2	0	0	0	0	0	0	0	0	0	0	0	0	0	0	0	0	0	0.256624065	29	12
TS1	1	13	17202	21320	14.7	B.1.1.1	1	0.171313616853175	9.12307692307693	0.0285714285714286	7.0250350140056	0.257142857142857	7.44012605042017	1.25714285714286	1	0	0	0	0	0	0	0	0	0	0	0	0	0	0	0.996704719	0.996704719	1	1	13
TS10	2	13	37073	25480	8.1	B.1.1.1	0	0.369207633856399	9.12307692307693	0.0285714285714286	7.0250350140056	0.257142857142857	7.44012605042017	1.25714285714286	1	0	0	0	0	0	0	0	0	0	0	0	0	0	0	0.303342391	0.344402174	0.705298913	2	13
TS11	3	13	11945	33280	4.2	B.1.1.1	0	0.118959490368049	9.12307692307693	0.0285714285714286	7.0250350140056	0.257142857142857	7.44012605042017	1.25714285714286	1	0	0	0	0	0	0	0	0	0	0	0	0	0	0	0	0	0.387159533	3	13
TS12	4	13	22514	31720	7.1	B.1.1.1	0	0.224215484817602	9.12307692307693	0.0285714285714286	7.0250350140056	0.257142857142857	7.44012605042017	1.25714285714286	1	0	0	0	0	0	0	0	0	0	0	0	0	0	0	0.069538927	0.329687431	0.723267085	4	13
TS13	5	13	10369	24960	8.2	B.1.1.1	0	0.103264207252097	9.12307692307693	0.0285714285714286	7.0250350140056	0.257142857142857	7.44012605042017	1.25714285714286	1	0	0	0	0	0	0	0	0	0	0	0	0	0	0	0.160100251	0.632781955	0.997092732	5	13
TS14	6	13	17627	26520	5.4	B.1.1.1	0	0.175546164647769	9.12307692307693	0.0285714285714286	7.0250350140056	0.257142857142857	7.44012605042017	1.25714285714286	1	0	0	0	0	0	0	0	0	0	0	0	0	0	0	0.077273763	0.077273763	0.357362662	6	13
TS15	7	13	12802	43160	4.2	B.1.1.1	0	0.127494298509147	9.12307692307693	0.0285714285714286	7.0250350140056	0.257142857142857	7.44012605042017	1.25714285714286	1	0	0	0	0	0	0	0	0	0	0	0	0	0	0	0	0	0.117601427	7	13
TS16	8	13	10449	40040	4.8	B.1.1.1	0	0.10406092213108	9.12307692307693	0.0285714285714286	7.0250350140056	0.257142857142857	7.44012605042017	1.25714285714286	1	0	0	0	0	0	0	0	0	0	0	0	0	0	0	0	0	0.00105546	8	13
TS17	9	13	45119	29120	7.1	B.1.1.1	2	0.449337232810047	9.12307692307693	0.0285714285714286	7.0250350140056	0.257142857142857	7.44012605042017	1.25714285714286	1	0	0	0	0	0	0	0	0	0	0	0	0	0	0	0.163224844	0.203724743	0.512107643	9	13
TS18	10	13	24877	22880	9.5	B.1.1.1	0	0.247748450555543	9.12307692307693	0.0285714285714286	7.0250350140056	0.257142857142857	7.44012605042017	1.25714285714286	1	0	0	0	0	0	0	0	0	0	0	0	0	0	0	0.421719157	0.421719157	0.663742085	10	13
[truncated: 11,938 more rows]
