# Supplementary material for: Spatial and temporal epidemiology of SARS-CoV-2 virus lineages in Teesside, UK, in 2020: effects of socio-economic deprivation, weather, and lockdown on lineage dynamics
Source: Peer Community J. Author manuscript; Available in PMC 2024 Sep 23. (PMC7616629; doi:10.24072/pcjournal.461)
Supplement: Supplementary file: main dataset and code (compressed) [file EMS198536-supplement-Supplementary_file__main_dataset_and_code__compressed_.zip › Covid-19-Teesside-main/Data/Analysis/Week_mean-temp-rainfall.csv]

Year	Month	WoY	Temperature	Rainfall	Temperature_Lag1	Rain_Lag1	Temperature_Lag2	Rain_Lag2
2020	1	1	5.98897058823529	0.05	NA	NA	NA	NA
2020	1	2	7.60504201680671	1.48571428571429	5.98897058823529	0.05	NA	NA
2020	1	3	5.47163865546219	1.74285714285714	7.60504201680671	1.48571428571429	5.98897058823529	0.05
2020	1	4	5.1202731092437	0.0285714285714286	5.47163865546219	1.74285714285714	7.60504201680671	1.48571428571429
2020	1	5	6.91505602240896	0.0571428571428571	5.1202731092437	0.0285714285714286	5.47163865546219	1.74285714285714
2020	2	6	5.11186974789916	0.285714285714286	6.91505602240896	0.0571428571428571	5.1202731092437	0.0285714285714286
2020	2	7	5.67857142857143	3.4	5.11186974789916	0.285714285714286	6.91505602240896	0.0571428571428571
2020	2	8	6.46218487394958	3.42857142857143	5.67857142857143	3.4	5.11186974789916	0.285714285714286
2020	2	9	4.18172268907563	2.22857142857143	6.46218487394958	3.42857142857143	5.67857142857143	3.4
2020	3	10	4.71930438842204	0.2	4.18172268907563	2.22857142857143	6.46218487394958	3.42857142857143
2020	3	11	7.44012605042017	1.25714285714286	4.71930438842204	0.2	4.18172268907563	2.22857142857143
2020	3	12	7.0250350140056	0.257142857142857	7.44012605042017	1.25714285714286	4.71930438842204	0.2
2020	3	13	9.12307692307693	0.0285714285714286	7.0250350140056	0.257142857142857	7.44012605042017	1.25714285714286
2020	3	14	8.45688311688311	0.0571428571428571	9.12307692307693	0.0285714285714286	7.0250350140056	0.257142857142857
2020	4	15	12.2291666666667	0	8.45688311688311	0.0571428571428571	9.12307692307693	0.0285714285714286
2020	4	16	9.99363636363636	0	12.2291666666667	0	8.45688311688311	0.0571428571428571
2020	4	17	10.7916883116883	0	9.99363636363636	0	12.2291666666667	0
2020	4	18	9.33416666666667	0.914285714285714	10.7916883116883	0	9.99363636363636	0
2020	5	19	11.9183035714286	0.371428571428571	9.33416666666667	0.914285714285714	10.7916883116883	0
2020	5	20	9.75409090909089	0.285714285714286	11.9183035714286	0.371428571428571	9.33416666666667	0.914285714285714
2020	5	21	16.4722222222222	0.571428571428571	9.75409090909089	0.285714285714286	11.9183035714286	0.371428571428571
2020	5	22	17.6081818181818	0	16.4722222222222	0.571428571428571	9.75409090909089	0.285714285714286
2020	6	23	13.2464063714064	2.48571428571429	17.6081818181818	0	16.4722222222222	0.571428571428571
2020	6	24	11.9045963840081	7.77142857142857	13.2464063714064	2.48571428571429	17.6081818181818	0
2020	6	25	15.5619380619381	0.314285714285714	11.9045963840081	7.77142857142857	13.2464063714064	2.48571428571429
2020	6	26	19.6105805958747	0	15.5619380619381	0.314285714285714	11.9045963840081	7.77142857142857
2020	6	27	14.6297268907563	1.11428571428571	19.6105805958747	0	15.5619380619381	0.314285714285714
2020	7	28	14.00668767507	0.857142857142857	14.6297268907563	1.11428571428571	19.6105805958747	0
2020	7	29	16.5698529411765	0.285714285714286	14.00668767507	0.857142857142857	14.6297268907563	1.11428571428571
2020	7	30	15.7385037348273	0.857142857142857	16.5698529411765	0.285714285714286	14.00668767507	0.857142857142857
2020	7	31	17.3205182072829	0.771428571428571	15.7385037348273	0.857142857142857	16.5698529411765	0.285714285714286
2020	8	32	17.4475723622782	1.85714285714286	17.3205182072829	0.771428571428571	15.7385037348273	0.857142857142857
2020	8	33	17.249299719888	0.171428571428571	17.4475723622782	1.85714285714286	17.3205182072829	0.771428571428571
2020	8	34	17.3336484593838	3.85714285714286	17.249299719888	0.171428571428571	17.4475723622782	1.85714285714286
2020	8	35	13.8025210084034	8.57142857142857	17.3336484593838	3.85714285714286	17.249299719888	0.171428571428571
2020	8	36	13.905929038282	1.97142857142857	13.8025210084034	8.57142857142857	17.3336484593838	3.85714285714286
2020	9	37	14.6452030812325	0.4	13.905929038282	1.97142857142857	13.8025210084034	8.57142857142857
2020	9	38	15.5719537815126	0.0571428571428571	14.6452030812325	0.4	13.905929038282	1.97142857142857
2020	9	39	11.5747899159664	4.17142857142857	15.5719537815126	0.0571428571428571	14.6452030812325	0.4
2020	9	40	10.7020308123249	0.8	11.5747899159664	4.17142857142857	15.5719537815126	0.0571428571428571
2020	10	41	10.7821428571429	5.25714285714286	10.7020308123249	0.8	11.5747899159664	4.17142857142857
2020	10	42	9.5078781512605	2.62857142857143	10.7821428571429	5.25714285714286	10.7020308123249	0.8
2020	10	43	10.2170776205219	1.11428571428571	9.5078781512605	2.62857142857143	10.7821428571429	5.25714285714286
2020	10	44	9.43434873949579	1.4	10.2170776205219	1.11428571428571	9.5078781512605	2.62857142857143
2020	11	45	7.86519607843137	1.62857142857143	9.43434873949579	1.4	10.2170776205219	1.11428571428571
2020	11	46	10.2494123931624	0.857142857142857	7.86519607843137	1.62857142857143	9.43434873949579	1.4
2020	11	47	8.7039072039072	0.342857142857143	10.2494123931624	0.857142857142857	7.86519607843137	1.62857142857143
2020	11	48	6.02467532467533	0.114285714285714	8.7039072039072	0.342857142857143	10.2494123931624	0.857142857142857
2020	11	49	5.64300976800977	3.6	6.02467532467533	0.114285714285714	8.7039072039072	0.342857142857143
2020	12	50	4.97985347985348	2.54285714285714	5.64300976800977	3.6	6.02467532467533	0.114285714285714
2020	12	51	8.29076923076922	1.37142857142857	4.97985347985348	2.54285714285714	5.64300976800977	3.6
2020	12	52	5.06730769230769	2.34285714285714	8.29076923076922	1.37142857142857	4.97985347985348	2.54285714285714
2020	12	53	1.70482295482296	3.64	5.06730769230769	2.34285714285714	8.29076923076922	1.37142857142857
