# Supplementary material for: Spatial and temporal epidemiology of SARS-CoV-2 virus lineages in Teesside, UK, in 2020: effects of socio-economic deprivation, weather, and lockdown on lineage dynamics
Source: Peer Community J. Author manuscript; Available in PMC 2024 Sep 23. (PMC7616629; doi:10.24072/pcjournal.461)
Supplement: Supplementary file: main dataset and code (compressed) [file EMS198536-supplement-Supplementary_file__main_dataset_and_code__compressed_.zip › Covid-19-Teesside-main/Data/Analysis/tees_pops_income.csv]

PC	Poptot	income	unem
TS1	17202	21320	14.7
TS10	37073	25480	8.1
TS11	11945	33280	4.2
TS12	22514	31720	7.1
TS13	10369	24960	8.2
TS14	17627	26520	5.4
TS15	12802	43160	4.2
TS16	10449	40040	4.8
TS17	45119	29120	7.1
TS18	24877	22880	9.5
TS19	37115	27560	8.7
TS2	773	21320	17.4
TS20	20737	32760	9.4
TS21	12670	45760	5.5
TS22	8506	45760	4.2
TS23	30225	31720	7.5
TS24	21840	21320	11.7
TS25	38827	26520	8.9
TS26	25450	37960	8.4
TS27	12327	24960	5.7
TS28	5277	32760	6.1
TS29	6266	26000	7.6
TS3	29653	23920	15.7
TS4	17229	21320	14
TS5	39717	28080	8.1
TS6	30350	28600	10.4
TS7	21787	40560	4.9
TS8	21011	44720	6.7
TS9	12737	40560	3.5
