# Supplementary material for: Spatial and temporal epidemiology of SARS-CoV-2 virus lineages in Teesside, UK, in 2020: effects of socio-economic deprivation, weather, and lockdown on lineage dynamics
Source: Peer Community J. Author manuscript; Available in PMC 2024 Sep 23. (PMC7616629; doi:10.24072/pcjournal.461)
Supplement: Supplementary file: main dataset and code (compressed) [file EMS198536-supplement-Supplementary_file__main_dataset_and_code__compressed_.zip › Covid-19-Teesside-main/Data/IMD/IMD_TS_PC_District.csv]

PC	tot_p	DEC_50	DEC_10	DEC_20
TS1	16994	1	0.996704719312699	0.996704719312699
TS10	36800	0.705298913043478	0.303342391304348	0.344402173913043
TS11	11822	0.38715953307393	0	0
TS12	22491	0.723267084611622	0.0695389266817838	0.329687430527767
TS13	9975	0.997092731829574	0.160100250626566	0.632781954887218
TS14	17548	0.357362662411671	0.0772737633918395	0.0772737633918395
TS15	12891	0.117601427352416	0	0
TS16	10422	0.0010554596046824	0	0
TS17	44889	0.512107643297913	0.163224843502863	0.203724743255586
TS18	24163	0.663742085006001	0.421719157389397	0.421719157389397
TS19	37087	0.734138646965244	0.379701782295683	0.489147140507455
TS2	780	1	1	1
TS20	20663	0.542612398974011	0.229153559502492	0.379422155543725
TS21	12472	0.30716805644644	0.00392880051314945	0.0040891597177678
TS22	8662	0.0420226275686908	0	0
TS23	30241	0.675440626963394	0.119771171588241	0.311398432591515
TS24	22019	0.945092874335801	0.629774285844044	0.847904082837549
TS25	38616	0.763414128858504	0.392246737103791	0.513543608866791
TS26	25253	0.618342375163347	0.203658971211341	0.397497327050251
TS27	12193	0.607397687197572	0.207004018699254	0.321659968834577
TS28	5318	0.666603986461076	0.00131628431741256	0.662091011658518
TS29	6300	1	0.00222222222222222	0.471111111111111
TS3	29253	0.999829077359587	0.949201791269272	0.999829077359587
TS4	16966	0.986148768124484	0.788812919957562	0.86920900624779
TS5	39387	0.528575418285221	0.132657983598649	0.247949831162566
TS6	30239	0.839048910347564	0.410231819835312	0.570719931214657
TS7	22058	0.169326321516003	0.141399945597969	0.145570767975338
TS8	21266	0.708878021254585	0.204410796576695	0.348866735634346
TS9	12832	0.256624064837905	0	0
