# Supplementary material for: Spatial and temporal epidemiology of SARS-CoV-2 virus lineages in Teesside, UK, in 2020: effects of socio-economic deprivation, weather, and lockdown on lineage dynamics
Source: Peer Community J. Author manuscript; Available in PMC 2024 Sep 23. (PMC7616629; doi:10.24072/pcjournal.461)
Supplement: Supplementary file: main dataset and code (compressed) [file EMS198536-supplement-Supplementary_file__main_dataset_and_code__compressed_.zip › Covid-19-Teesside-main/Data/IMD/TS_Postcodes_Selected_Columns.csv]

Postcode	Population	Households	Index_of_Multiple_Deprivation	Postcode_district
TS1 1EH	12	10	244	TS1
TS1 1JS	20	19	244	TS1
TS1 1JT	11	10	244	TS1
TS1 1JU	17	17	244	TS1
TS1 1JX	29	25	244	TS1
TS1 1JY	33	28	244	TS1
TS1 1JZ	38	31	244	TS1
TS1 1LA	3	1	244	TS1
TS1 1NS	1	1	2348	TS1
TS1 1QD	9	5	2348	TS1
TS1 1SE	7	2	244	TS1
TS1 1SU	1	1	244	TS1
TS1 2AB	7	2	244	TS1
TS1 2AD	5	3	244	TS1
TS1 2AG	4	1	244	TS1
TS1 2AH	15	6	244	TS1
TS1 2AQ	21	7	244	TS1
TS1 2BH	39	32	2348	TS1
TS1 2DP	9	6	244	TS1
TS1 2DU	8	4	244	TS1
TS1 2DW	53	20	244	TS1
TS1 2EA	60	21	244	TS1
TS1 2ED	98	26	244	TS1
TS1 2EE	52	21	244	TS1
TS1 2EF	48	23	244	TS1
TS1 2EG	70	26	244	TS1
TS1 2EH	12	7	244	TS1
TS1 2EJ	5	4	244	TS1
TS1 2EP	5	2	2348	TS1
TS1 2EQ	69	25	244	TS1
TS1 2ES	80	23	2348	TS1
TS1 2HJ	353	0	2348	TS1
TS1 2HS	4	4	2348	TS1
TS1 2HT	81	38	2348	TS1
TS1 2HU	71	42	2348	TS1
TS1 2HX	89	29	2348	TS1
TS1 2JH	9	2	2348	TS1
TS1 2JR	2	1	2348	TS1
TS1 2LL	3	1	2348	TS1
TS1 2RB	4	3	244	TS1
TS1 2RE	2	1	244	TS1
TS1 2RR	1	1	244	TS1
TS1 2SH	75	40	244	TS1
TS1 2SJ	65	39	244	TS1
TS1 2SL	63	56	244	TS1
TS1 3AA	24	9	2348	TS1
TS1 3AN	9	6	244	TS1
TS1 3AS	14	3	244	TS1
TS1 3AT	26	10	244	TS1
TS1 3AX	1	1	2348	TS1
TS1 3BP	86	19	2051	TS1
TS1 3BQ	143	2	2051	TS1
TS1 3BS	29	12	2051	TS1
TS1 3BW	109	27	2051	TS1
TS1 3BZ	6	3	2348	TS1
TS1 3DG	142	4	2348	TS1
TS1 3DP	70	24	2348	TS1
TS1 3DR	106	42	2348	TS1
TS1 3DS	107	44	2348	TS1
TS1 3DT	87	27	2348	TS1
TS1 3DU	27	10	2348	TS1
TS1 3DW	16	7	2348	TS1
TS1 3DX	22	8	2348	TS1
TS1 3DZ	27	10	2348	TS1
TS1 3EA	23	13	244	TS1
TS1 3EB	69	26	244	TS1
TS1 3ED	47	20	2348	TS1
TS1 3EE	84	36	2348	TS1
TS1 3EF	45	23	2348	TS1
TS1 3EJ	45	10	244	TS1
TS1 3EL	93	27	244	TS1
TS1 3EN	73	31	244	TS1
TS1 3EP	76	30	244	TS1
TS1 3ER	14	4	244	TS1
TS1 3ES	14	8	244	TS1
TS1 3EU	78	22	244	TS1
TS1 3EW	90	24	244	TS1
TS1 3EX	16	6	244	TS1
TS1 3EZ	16	11	2051	TS1
TS1 3GA	84	61	2051	TS1
TS1 3HA	40	10	1594	TS1
TS1 3HB	41	17	1594	TS1
TS1 3HE	34	19	1594	TS1
TS1 3HF	43	13	2979	TS1
TS1 3HG	120	24	1594	TS1
TS1 3HH	57	29	1594	TS1
TS1 3HJ	46	20	1594	TS1
TS1 3HL	62	30	1594	TS1
TS1 3HN	65	23	1594	TS1
TS1 3HP	41	9	1594	TS1
TS1 3HQ	79	19	1594	TS1
TS1 3HR	75	24	1594	TS1
TS1 3HS	15	7	1594	TS1
TS1 3HT	20	8	1594	TS1
TS1 3HU	31	10	1594	TS1
TS1 3HW	33	15	1594	TS1
TS1 3HX	41	12	1594	TS1
TS1 3HY	86	26	2051	TS1
TS1 3HZ	7	3	2051	TS1
TS1 3JA	94	27	2051	TS1
TS1 3JB	37	9	1594	TS1
TS1 3JD	22	7	1594	TS1
TS1 3JE	20	9	1594	TS1
TS1 3JF	12	3	1594	TS1
TS1 3JG	32	10	1594	TS1
TS1 3JH	65	28	1594	TS1
TS1 3JJ	38	16	1594	TS1
TS1 3JL	65	24	1594	TS1
TS1 3JQ	20	5	1594	TS1
TS1 3JR	31	7	244	TS1
TS1 3JS	104	32	244	TS1
TS1 3JT	98	24	1594	TS1
TS1 3JU	73	21	1594	TS1
TS1 3JX	106	27	1594	TS1
TS1 3JY	46	15	1594	TS1
TS1 3JZ	12	7	1594	TS1
TS1 3LF	196	34	2051	TS1
TS1 3LH	10	7	2051	TS1
TS1 3LJ	6	1	2051	TS1
TS1 3LL	36	12	2051	TS1
TS1 3LN	19	13	1594	TS1
TS1 3LP	31	18	1594	TS1
TS1 3LQ	59	39	2051	TS1
TS1 3LR	41	20	1594	TS1
TS1 3LS	68	32	1594	TS1
TS1 3LT	44	17	2051	TS1
TS1 3LU	53	23	1594	TS1
TS1 3LW	61	29	1594	TS1
TS1 3LX	11	5	1594	TS1
TS1 3LY	44	21	2051	TS1
TS1 3LZ	26	10	2051	TS1
TS1 3NA	93	30	2051	TS1
TS1 3NB	29	14	2051	TS1
TS1 3ND	17	9	1594	TS1
TS1 3NE	55	23	2051	TS1
TS1 3NF	36	11	2051	TS1
TS1 3NG	52	17	1594	TS1
TS1 3NH	45	18	1594	TS1
TS1 3NJ	12	6	2051	TS1
TS1 3NL	20	18	2051	TS1
TS1 3NN	128	8	2051	TS1
TS1 3NQ	55	21	1594	TS1
TS1 3NW	110	0	2051	TS1
TS1 3PA	67	33	2051	TS1
TS1 3PB	70	21	2051	TS1
TS1 3PD	13	4	2051	TS1
TS1 3PF	109	33	2051	TS1
TS1 3PG	118	32	2051	TS1
TS1 3PP	26	10	2051	TS1
TS1 3PQ	86	33	2051	TS1
TS1 3PR	4	2	2051	TS1
TS1 3QH	25	9	2051	TS1
TS1 3QJ	103	0	2051	TS1
TS1 3QS	9	3	2051	TS1
TS1 3QU	5	3	2051	TS1
TS1 3QW	2	2	2051	TS1
TS1 3QX	2	2	2051	TS1
TS1 3RA	1	1	2348	TS1
TS1 4AA	1	1	2348	TS1
TS1 4AB	10	3	2348	TS1
TS1 4AD	10	5	2348	TS1
TS1 4AG	5	2	2348	TS1
TS1 4AL	32	17	1630	TS1
TS1 4AP	3	1	1630	TS1
TS1 4AS	6	3	1630	TS1
TS1 4AU	22	20	1630	TS1
TS1 4BA	8	3	2348	TS1
TS1 4BB	32	13	2348	TS1
TS1 4BD	7	3	1630	TS1
TS1 4BE	43	14	1630	TS1
TS1 4BG	27	12	1630	TS1
TS1 4BN	70	26	1022	TS1
TS1 4BP	90	37	51	TS1
TS1 4BS	35	17	1022	TS1
TS1 4BT	78	24	1022	TS1
TS1 4BU	30	13	1022	TS1
TS1 4BW	50	13	1022	TS1
TS1 4BX	28	11	1022	TS1
TS1 4BY	67	23	1022	TS1
TS1 4BZ	51	20	1630	TS1
TS1 4DA	107	39	1630	TS1
TS1 4DB	121	50	1630	TS1
TS1 4DD	127	51	1630	TS1
TS1 4DE	40	21	2348	TS1
TS1 4DF	37	17	2348	TS1
TS1 4DG	47	20	2348	TS1
TS1 4DH	106	52	1630	TS1
TS1 4DJ	91	40	1630	TS1
TS1 4DL	68	26	2348	TS1
TS1 4DN	69	24	2348	TS1
TS1 4DQ	79	34	2348	TS1
TS1 4DW	62	28	2348	TS1
TS1 4EE	39	17	1022	TS1
TS1 4EF	71	31	195	TS1
TS1 4EG	85	33	195	TS1
TS1 4EH	57	26	1022	TS1
TS1 4EJ	29	13	195	TS1
TS1 4EL	32	13	195	TS1
TS1 4EN	18	8	1022	TS1
TS1 4EP	41	19	1022	TS1
TS1 4EQ	19	13	195	TS1
TS1 4ER	15	10	1022	TS1
TS1 4ES	27	17	1022	TS1
TS1 4ET	53	22	1022	TS1
TS1 4EU	7	4	51	TS1
TS1 4EW	34	15	1022	TS1
TS1 4EX	1	1	1022	TS1
TS1 4HA	12	3	51	TS1
TS1 4HE	17	8	51	TS1
TS1 4HH	8	6	195	TS1
TS1 4HP	60	32	195	TS1
TS1 4HQ	36	17	2348	TS1
TS1 4HR	12	5	195	TS1
TS1 4HS	32	15	195	TS1
TS1 4HT	21	10	195	TS1
TS1 4HU	15	6	195	TS1
TS1 4HX	17	9	195	TS1
TS1 4HZ	5	4	1022	TS1
TS1 4JB	13	9	195	TS1
TS1 4JD	28	15	195	TS1
TS1 4JE	23	10	195	TS1
TS1 4JG	39	19	195	TS1
TS1 4JH	71	37	1022	TS1
TS1 4JJ	3	2	502	TS1
TS1 4JP	40	14	502	TS1
TS1 4JQ	6	4	1022	TS1
TS1 4JR	61	28	502	TS1
TS1 4JS	25	11	502	TS1
TS1 4JT	61	31	1022	TS1
TS1 4JU	4	3	502	TS1
TS1 4JW	21	7	502	TS1
TS1 4JX	55	27	502	TS1
TS1 4JY	73	27	1022	TS1
TS1 4JZ	3	1	1630	TS1
TS1 4LA	31	11	1630	TS1
TS1 4LB	48	23	1022	TS1
TS1 4LD	48	21	1022	TS1
TS1 4LE	32	13	1630	TS1
TS1 4LF	29	7	1630	TS1
TS1 4LG	29	14	1630	TS1
TS1 4LH	5	3	1630	TS1
TS1 4LJ	31	13	1630	TS1
TS1 4LL	37	13	1022	TS1
TS1 4LN	33	14	1022	TS1
TS1 4LP	9	4	1022	TS1
TS1 4LQ	14	9	1630	TS1
TS1 4LR	12	4	1022	TS1
TS1 4LS	46	13	1022	TS1
TS1 4LT	76	20	1022	TS1
TS1 4LU	28	14	1630	TS1
TS1 4LW	51	14	1022	TS1
TS1 4LY	14	6	1630	TS1
TS1 4LZ	94	42	1630	TS1
TS1 4NA	21	8	1630	TS1
TS1 4NB	88	44	1630	TS1
TS1 4ND	122	45	1022	TS1
TS1 4NE	94	38	1022	TS1
TS1 4NF	84	29	1022	TS1
TS1 4NJ	138	45	1292	TS1
TS1 4NL	95	31	1630	TS1
TS1 4NN	53	21	1630	TS1
TS1 4NR	37	12	502	TS1
TS1 4NS	91	33	502	TS1
TS1 4NU	50	22	1630	TS1
TS1 4NW	84	29	502	TS1
TS1 4NX	89	38	502	TS1
TS1 4PA	79	37	502	TS1
TS1 4PE	56	21	10168	TS1
TS1 4PF	23	8	502	TS1
TS1 4PG	110	50	502	TS1
TS1 4PH	95	44	502	TS1
TS1 4PJ	71	28	502	TS1
TS1 4PL	60	28	502	TS1
TS1 4PN	42	16	1130	TS1
TS1 4PP	68	34	502	TS1
TS1 4PQ	85	41	502	TS1
TS1 4PR	81	42	502	TS1
TS1 4PS	93	39	1130	TS1
TS1 4PT	62	39	1130	TS1
TS1 4PU	78	39	1130	TS1
TS1 4PW	76	33	502	TS1
TS1 4PX	40	16	1130	TS1
TS1 4PY	30	14	1130	TS1
TS1 4PZ	10	4	1130	TS1
TS1 4QA	91	42	1130	TS1
TS1 4QB	73	34	1130	TS1
TS1 4QD	105	44	1130	TS1
TS1 4QE	10	10	502	TS1
TS1 4QJ	77	22	1630	TS1
TS1 4QN	30	10	1630	TS1
TS1 4QP	84	31	502	TS1
TS1 4QR	60	19	502	TS1
TS1 4QS	73	23	502	TS1
TS1 4QT	80	32	1130	TS1
TS1 4QU	77	27	1130	TS1
TS1 4QW	29	9	1630	TS1
TS1 4QX	39	14	195	TS1
TS1 4QY	83	44	1130	TS1
TS1 4QZ	29	14	1130	TS1
TS1 4RA	19	11	1130	TS1
TS1 4RB	28	12	1130	TS1
TS1 4RD	28	11	195	TS1
TS1 4RE	78	36	1130	TS1
TS1 4RF	85	48	1130	TS1
TS1 4RG	120	49	195	TS1
TS1 4RH	68	34	1130	TS1
TS1 4RJ	70	23	1130	TS1
TS1 4RL	51	18	1130	TS1
TS1 4RN	48	15	1130	TS1
TS1 4RP	57	26	195	TS1
TS1 4RQ	98	38	1130	TS1
TS1 4RR	52	26	195	TS1
TS1 4RS	97	44	195	TS1
TS1 4RT	66	26	195	TS1
TS1 4RU	12	5	195	TS1
TS1 4RW	44	15	1130	TS1
TS1 4RX	18	6	195	TS1
TS1 4RY	70	32	195	TS1
TS1 4RZ	39	12	195	TS1
TS1 4SA	71	32	195	TS1
TS1 4SB	17	8	195	TS1
TS1 4SD	62	26	195	TS1
TS1 4SE	52	27	195	TS1
TS1 4SL	59	24	195	TS1
TS1 4SN	56	24	195	TS1
TS1 4SP	37	16	195	TS1
TS1 4SR	27	14	195	TS1
TS1 4SS	9	4	195	TS1
TS1 4SW	42	19	195	TS1
TS1 5AU	3	2	244	TS1
TS1 5DP	6	4	2348	TS1
TS1 5EA	4	2	244	TS1
TS1 5ED	1	1	244	TS1
TS1 5EE	4	1	244	TS1
TS1 5EF	4	2	244	TS1
TS1 5JD	5	2	244	TS1
TS1 5JU	1	1	51	TS1
TS1 5LE	46	29	51	TS1
TS1 5LF	66	38	51	TS1
TS1 5LJ	53	38	51	TS1
TS1 5LL	59	32	51	TS1
TS1 5LN	90	52	51	TS1
TS1 5LP	23	21	51	TS1
TS1 5LR	27	26	51	TS1
TS1 5LW	39	25	51	TS1
TS1 5LY	8	6	51	TS1
TS1 5NB	33	23	51	TS1
TS1 5ND	36	18	51	TS1
TS1 5NE	54	36	51	TS1
TS1 5NF	23	14	51	TS1
TS1 5NG	12	4	51	TS1
TS1 5NH	57	35	51	TS1
TS1 5NJ	13	5	51	TS1
TS1 5NL	34	23	51	TS1
TS1 5NP	64	37	51	TS1
TS1 5NQ	50	19	51	TS1
TS1 5PF	1	1	195	TS1
TS1 5PL	34	23	51	TS1
TS1 5PN	31	20	51	TS1
TS1 5PQ	1	1	51	TS1
TS1 5PS	1	1	51	TS1
TS1 5QH	18	17	51	TS1
TS1 5QY	4	1	195	TS1
TS1 5RA	1	1	195	TS1
TS1 5TL	76	68	244	TS1
TS1 5TN	53	46	244	TS1
TS1 5TP	35	33	244	TS1
TS1 5TR	32	31	244	TS1
TS1 5TS	137	73	244	TS1
TS1 5TT	1	1	244	TS1
TS1 5TW	25	20	244	TS1
TS10 1AB	19	15	248	TS10
TS10 1AE	12	5	248	TS10
TS10 1AG	10	8	248	TS10
TS10 1AH	3	3	248	TS10
TS10 1AN	13	7	248	TS10
TS10 1AQ	31	18	248	TS10
TS10 1AR	1	1	248	TS10
TS10 1AT	26	17	248	TS10
TS10 1AU	71	31	248	TS10
TS10 1AW	18	14	248	TS10
TS10 1AX	22	14	248	TS10
TS10 1AY	41	21	248	TS10
TS10 1AZ	75	28	248	TS10
TS10 1BA	41	13	248	TS10
TS10 1BB	10	7	248	TS10
TS10 1BD	26	12	248	TS10
TS10 1BE	38	19	248	TS10
TS10 1BG	66	42	248	TS10
TS10 1BH	57	24	248	TS10
TS10 1BJ	60	30	248	TS10
TS10 1BL	24	9	248	TS10
TS10 1BN	16	8	248	TS10
TS10 1BP	13	12	248	TS10
TS10 1BQ	46	25	248	TS10
TS10 1BS	14	8	248	TS10
TS10 1BT	49	23	4702	TS10
TS10 1BU	16	7	4702	TS10
TS10 1BW	67	31	248	TS10
TS10 1DB	45	30	248	TS10
TS10 1DD	20	11	248	TS10
TS10 1DJ	2	2	248	TS10
TS10 1DP	8	5	248	TS10
TS10 1DT	6	4	248	TS10
TS10 1DU	3	2	248	TS10
TS10 1DY	6	6	248	TS10
TS10 1DZ	2	2	248	TS10
TS10 1ED	5	4	248	TS10
TS10 1EH	87	43	248	TS10
TS10 1EP	14	8	13070	TS10
TS10 1ER	79	34	13070	TS10
TS10 1ES	79	37	13070	TS10
TS10 1ET	59	28	13070	TS10
TS10 1EU	62	29	13070	TS10
TS10 1EX	90	37	13070	TS10
TS10 1EY	48	24	13070	TS10
TS10 1GA	17	14	4702	TS10
TS10 1HB	90	35	13070	TS10
TS10 1HE	4	2	13070	TS10
TS10 1HF	66	29	13070	TS10
TS10 1HG	123	50	13070	TS10
TS10 1HH	81	32	13070	TS10
TS10 1HJ	42	15	13070	TS10
TS10 1HL	16	7	13070	TS10
TS10 1HN	12	7	13070	TS10
TS10 1HP	9	4	13070	TS10
TS10 1HQ	8	5	13070	TS10
TS10 1HR	12	5	13070	TS10
TS10 1HS	74	36	13070	TS10
TS10 1HT	24	10	13070	TS10
TS10 1HU	4	3	13070	TS10
TS10 1HW	74	35	13070	TS10
TS10 1HX	19	8	13070	TS10
TS10 1HY	41	16	13070	TS10
TS10 1HZ	45	15	11036	TS10
TS10 1JA	71	31	13070	TS10
TS10 1JB	14	7	13070	TS10
TS10 1JD	47	21	13070	TS10
TS10 1JE	32	16	13070	TS10
TS10 1JF	7	4	13070	TS10
TS10 1JG	25	10	13070	TS10
TS10 1JH	26	11	13070	TS10
TS10 1JJ	101	40	11036	TS10
TS10 1JL	15	6	11036	TS10
TS10 1JN	42	18	11036	TS10
TS10 1JP	82	33	11036	TS10
TS10 1JQ	4	2	13070	TS10
TS10 1JR	73	30	11036	TS10
TS10 1JS	14	8	11036	TS10
TS10 1JT	10	4	11036	TS10
TS10 1JU	31	11	11036	TS10
TS10 1JW	16	5	11036	TS10
TS10 1JX	12	6	11036	TS10
TS10 1JY	63	23	11036	TS10
TS10 1LA	24	8	11036	TS10
TS10 1LB	51	23	11036	TS10
TS10 1LD	11	4	11036	TS10
TS10 1LE	45	21	11036	TS10
TS10 1LF	54	20	11036	TS10
TS10 1LG	6	5	11036	TS10
TS10 1LH	8	4	11036	TS10
TS10 1LJ	68	29	11036	TS10
TS10 1LL	48	21	11036	TS10
TS10 1LN	22	9	11036	TS10
TS10 1LP	29	13	11036	TS10
TS10 1LQ	35	17	867	TS10
TS10 1LR	25	14	11036	TS10
TS10 1LS	21	8	11036	TS10
TS10 1LT	5	1	12148	TS10
TS10 1LU	29	11	12148	TS10
TS10 1LW	3	2	11036	TS10
TS10 1LX	41	15	12148	TS10
TS10 1LY	21	9	11036	TS10
TS10 1LZ	32	16	11036	TS10
TS10 1NA	46	20	11036	TS10
TS10 1NB	51	22	11036	TS10
TS10 1ND	31	21	11036	TS10
TS10 1NE	23	10	11036	TS10
TS10 1NF	21	7	11036	TS10
TS10 1NG	38	14	867	TS10
TS10 1NH	18	8	11036	TS10
TS10 1NJ	16	7	12148	TS10
TS10 1NN	34	12	12148	TS10
TS10 1NP	21	9	15609	TS10
TS10 1NQ	47	19	11036	TS10
TS10 1NR	85	34	15609	TS10
TS10 1NS	30	14	11896	TS10
TS10 1NT	88	36	15609	TS10
TS10 1NU	30	13	15609	TS10
TS10 1NW	36	15	12148	TS10
TS10 1NY	31	14	13070	TS10
TS10 1PA	23	9	11036	TS10
TS10 1PB	87	36	12148	TS10
TS10 1PD	50	17	12148	TS10
TS10 1PE	9	4	12148	TS10
TS10 1PF	58	46	12148	TS10
TS10 1PG	4	2	11896	TS10
TS10 1PH	41	14	12148	TS10
TS10 1PL	15	6	12148	TS10
TS10 1PN	96	33	12148	TS10
TS10 1PP	89	32	12148	TS10
TS10 1PQ	34	31	12148	TS10
TS10 1PR	57	25	12148	TS10
TS10 1PS	75	27	12148	TS10
TS10 1PT	28	12	12148	TS10
TS10 1PU	8	3	12148	TS10
TS10 1PW	111	40	12148	TS10
TS10 1PX	3	2	12148	TS10
TS10 1PY	89	32	12148	TS10
TS10 1PZ	80	28	12148	TS10
TS10 1QA	28	11	12148	TS10
TS10 1QB	71	26	12148	TS10
TS10 1QD	65	27	12148	TS10
TS10 1QE	28	12	12148	TS10
TS10 1QG	2	2	11036	TS10
TS10 1QH	2	2	4702	TS10
TS10 1QL	30	4	4702	TS10
TS10 1QN	23	13	4702	TS10
TS10 1QP	60	27	4702	TS10
TS10 1QQ	18	8	4702	TS10
TS10 1QS	46	16	4702	TS10
TS10 1QT	49	16	4702	TS10
TS10 1QU	20	10	4702	TS10
TS10 1QW	6	2	4702	TS10
TS10 1QX	7	3	4702	TS10
TS10 1QY	5	1	4702	TS10
TS10 1QZ	24	12	4702	TS10
TS10 1RA	114	35	4702	TS10
TS10 1RB	10	5	4702	TS10
TS10 1RD	31	21	248	TS10
TS10 1RE	2	1	248	TS10
TS10 1RH	7	4	248	TS10
TS10 1RJ	8	6	248	TS10
TS10 1RL	19	17	248	TS10
TS10 1RN	27	16	4702	TS10
TS10 1RP	58	46	4702	TS10
TS10 1RQ	29	16	248	TS10
TS10 1RS	25	11	248	TS10
TS10 1RW	20	5	248	TS10
TS10 1RX	39	14	4702	TS10
TS10 1RY	48	23	248	TS10
TS10 1RZ	84	45	4702	TS10
TS10 1SA	12	2	4702	TS10
TS10 1SD	86	39	4702	TS10
TS10 1SE	60	24	4702	TS10
TS10 1SF	72	34	4702	TS10
TS10 1SG	75	43	4702	TS10
TS10 1SH	11	7	248	TS10
TS10 1SJ	14	6	4702	TS10
TS10 1SN	16	8	248	TS10
TS10 1SQ	24	11	4702	TS10
TS10 1SS	47	36	4702	TS10
TS10 1SU	35	22	248	TS10
TS10 1SW	40	22	248	TS10
TS10 1SY	17	9	4702	TS10
TS10 1SZ	49	19	12148	TS10
TS10 1TA	47	25	4702	TS10
TS10 1TB	26	12	11036	TS10
TS10 2AA	17	12	248	TS10
TS10 2AB	48	21	248	TS10
TS10 2AD	55	22	3056	TS10
TS10 2AF	37	18	248	TS10
TS10 2AG	43	23	248	TS10
TS10 2AH	76	30	3056	TS10
TS10 2AJ	52	28	3056	TS10
TS10 2AL	50	27	3056	TS10
TS10 2AN	64	37	3056	TS10
TS10 2AP	37	23	3056	TS10
TS10 2AQ	22	12	3056	TS10
TS10 2AR	36	16	3056	TS10
TS10 2AS	53	24	3056	TS10
TS10 2AT	16	6	3056	TS10
TS10 2AU	29	13	3056	TS10
TS10 2AX	11	5	3056	TS10
TS10 2AY	45	15	3056	TS10
TS10 2AZ	27	12	3056	TS10
TS10 2BA	20	6	3056	TS10
TS10 2BB	15	7	3056	TS10
TS10 2BD	30	14	3056	TS10
TS10 2BE	59	23	3056	TS10
TS10 2BG	61	25	3056	TS10
TS10 2BH	85	37	3056	TS10
TS10 2BJ	72	35	3056	TS10
TS10 2BL	71	38	3056	TS10
TS10 2BN	48	22	3056	TS10
TS10 2BP	47	20	18013	TS10
TS10 2BQ	73	39	3056	TS10
TS10 2BS	69	26	3056	TS10
TS10 2BT	20	10	3056	TS10
TS10 2BU	9	7	3056	TS10
TS10 2BW	54	20	3056	TS10
TS10 2BX	17	8	3056	TS10
TS10 2BY	3	1	18013	TS10
TS10 2DA	37	14	18013	TS10
TS10 2DD	77	30	18013	TS10
TS10 2DE	93	35	18013	TS10
TS10 2DF	60	26	18013	TS10
TS10 2DG	100	36	18013	TS10
TS10 2DH	113	41	18013	TS10
TS10 2DJ	12	6	23270	TS10
TS10 2DL	57	19	18013	TS10
TS10 2DN	37	21	18013	TS10
TS10 2DP	60	26	18013	TS10
TS10 2DQ	62	30	18013	TS10
TS10 2DR	14	6	18013	TS10
TS10 2DS	66	28	18013	TS10
TS10 2DT	42	21	18013	TS10
TS10 2DU	35	14	18013	TS10
TS10 2DW	7	4	18013	TS10
TS10 2DX	57	23	18013	TS10
TS10 2DY	44	24	23270	TS10
TS10 2DZ	8	4	23270	TS10
TS10 2EA	9	8	3056	TS10
TS10 2EB	55	29	18013	TS10
TS10 2EE	16	10	18013	TS10
TS10 2EF	81	29	23270	TS10
TS10 2EG	85	31	23270	TS10
TS10 2EJ	61	20	23270	TS10
TS10 2EL	20	7	23270	TS10
TS10 2EN	78	35	23270	TS10
TS10 2EQ	25	13	23270	TS10
TS10 2ER	15	6	23270	TS10
TS10 2ES	101	39	23270	TS10
TS10 2ET	3	1	23270	TS10
TS10 2EU	22	8	23270	TS10
TS10 2EW	5	2	23270	TS10
TS10 2EX	113	43	23270	TS10
TS10 2EY	2	2	23270	TS10
TS10 2HA	26	11	23270	TS10
TS10 2HB	21	13	23270	TS10
TS10 2HD	26	16	23270	TS10
TS10 2HE	68	24	23270	TS10
TS10 2HF	65	27	23270	TS10
TS10 2HL	48	23	18013	TS10
TS10 2HN	22	9	23270	TS10
TS10 2HP	11	7	18013	TS10
TS10 2HR	56	28	18013	TS10
TS10 2HS	46	19	18013	TS10
TS10 2HT	81	31	18013	TS10
TS10 2HU	36	16	26866	TS10
TS10 2HW	53	23	18013	TS10
TS10 2HX	65	28	26866	TS10
TS10 2HY	53	20	26866	TS10
TS10 2HZ	43	21	18013	TS10
TS10 2JA	47	18	18013	TS10
TS10 2JB	5	1	26866	TS10
TS10 2JD	35	18	26866	TS10
TS10 2JE	29	14	26866	TS10
TS10 2JF	35	14	26866	TS10
TS10 2JG	39	14	26866	TS10
TS10 2JH	40	20	26866	TS10
TS10 2JJ	6	2	26866	TS10
TS10 2JL	45	16	26866	TS10
TS10 2JN	46	19	26866	TS10
TS10 2JP	21	7	25010	TS10
TS10 2JQ	73	28	26866	TS10
TS10 2JR	12	5	25010	TS10
TS10 2JT	118	46	26866	TS10
TS10 2JU	60	21	23270	TS10
TS10 2JW	5	3	23270	TS10
TS10 2JX	16	10	23270	TS10
TS10 2JY	21	11	23270	TS10
TS10 2JZ	27	16	23270	TS10
TS10 2LA	2	1	23270	TS10
TS10 2LB	4	3	23270	TS10
TS10 2LD	12	7	23270	TS10
TS10 2LE	17	7	23270	TS10
TS10 2LF	25	13	23270	TS10
TS10 2LG	22	13	23270	TS10
TS10 2LH	4	4	26866	TS10
TS10 2LJ	20	12	26866	TS10
TS10 2LL	15	6	26866	TS10
TS10 2LN	9	6	26866	TS10
TS10 2LP	15	9	26866	TS10
TS10 2LQ	49	26	23270	TS10
TS10 2LR	30	13	25010	TS10
TS10 2LS	59	34	25010	TS10
TS10 2LT	13	7	25010	TS10
TS10 2LU	7	4	25010	TS10
TS10 2LW	10	5	25010	TS10
TS10 2LX	6	4	25010	TS10
TS10 2LY	9	6	25010	TS10
TS10 2LZ	7	4	23270	TS10
TS10 2NA	55	33	23270	TS10
TS10 2NB	19	13	23270	TS10
TS10 2ND	15	9	23270	TS10
TS10 2NE	42	22	23270	TS10
TS10 2NF	22	15	25010	TS10
TS10 2NG	36	15	25010	TS10
TS10 2NH	49	31	23270	TS10
TS10 2NJ	39	22	23270	TS10
TS10 2NL	44	27	23270	TS10
TS10 2NN	24	10	25010	TS10
TS10 2NP	37	15	26866	TS10
TS10 2NQ	54	29	25010	TS10
TS10 2NR	33	14	26866	TS10
TS10 2NS	30	12	26866	TS10
TS10 2NT	37	15	26866	TS10
TS10 2NU	82	38	26866	TS10
TS10 2NW	33	12	26866	TS10
TS10 2NX	32	17	26866	TS10
TS10 2PD	54	23	13273	TS10
TS10 2PE	42	17	13273	TS10
TS10 2PF	93	43	13273	TS10
TS10 2PG	18	9	13273	TS10
TS10 2PH	123	60	26866	TS10
TS10 2PJ	37	17	26866	TS10
TS10 2PL	67	32	25010	TS10
TS10 2PN	38	16	25010	TS10
TS10 2PP	201	66	25010	TS10
TS10 2PQ	103	54	26866	TS10
TS10 2PR	43	18	25010	TS10
TS10 2PS	74	26	29308	TS10
TS10 2PT	65	24	25010	TS10
TS10 2PU	59	28	26866	TS10
TS10 2PX	44	19	29308	TS10
TS10 2PY	29	10	29308	TS10
TS10 2PZ	14	7	26866	TS10
TS10 2QD	73	27	29308	TS10
TS10 2QE	44	11	29308	TS10
TS10 2QF	32	11	29308	TS10
TS10 2QG	67	24	25010	TS10
TS10 2QH	24	10	29308	TS10
TS10 2QJ	21	7	29308	TS10
TS10 2QL	18	6	25010	TS10
TS10 2QN	24	8	25010	TS10
TS10 2QP	50	21	25010	TS10
TS10 2QQ	20	8	25010	TS10
TS10 2QR	27	11	29308	TS10
TS10 2QS	100	39	25010	TS10
TS10 2QT	62	18	25010	TS10
TS10 2QU	49	19	25010	TS10
TS10 2QW	65	26	25010	TS10
TS10 2QZ	21	9	26866	TS10
TS10 2RA	2	1	26866	TS10
TS10 2RB	48	21	29308	TS10
TS10 2RD	40	16	29308	TS10
TS10 2RE	85	35	29308	TS10
TS10 2RG	66	12	26866	TS10
TS10 2RH	113	51	25010	TS10
TS10 2RJ	26	7	29308	TS10
TS10 2RL	43	14	29308	TS10
TS10 2RN	63	26	25010	TS10
TS10 2RP	37	12	25010	TS10
TS10 2RQ	73	20	29308	TS10
TS10 2RR	31	13	25010	TS10
TS10 2RS	36	13	25010	TS10
TS10 2RT	40	12	29308	TS10
TS10 2RU	159	55	29308	TS10
TS10 2RW	20	10	25010	TS10
TS10 2RX	15	7	29308	TS10
TS10 2RY	54	15	29308	TS10
TS10 2RZ	84	34	29308	TS10
TS10 2SA	25	12	26866	TS10
TS10 2SB	48	17	29308	TS10
TS10 2SD	53	16	26866	TS10
TS10 2SE	17	6	29308	TS10
TS10 2SH	54	19	29308	TS10
TS10 2SJ	27	8	29308	TS10
TS10 2SL	27	10	29308	TS10
TS10 2SN	29	8	29308	TS10
TS10 2SP	206	80	26165	TS10
TS10 2SQ	122	43	29308	TS10
TS10 2SR	59	17	26165	TS10
TS10 2SS	36	15	26165	TS10
TS10 2ST	53	19	26165	TS10
TS10 2SU	69	22	26165	TS10
TS10 2SW	55	15	29308	TS10
TS10 2SX	132	50	26165	TS10
TS10 2SY	49	16	26165	TS10
TS10 2SZ	28	10	26165	TS10
TS10 2TA	25	8	26165	TS10
TS10 2TB	5	2	29308	TS10
TS10 2TD	84	30	29308	TS10
TS10 2TE	55	16	29308	TS10
TS10 2TF	61	17	29308	TS10
TS10 2TG	129	38	29308	TS10
TS10 2TH	73	25	26165	TS10
TS10 2TJ	42	12	26165	TS10
TS10 2TL	54	19	26165	TS10
TS10 2TN	55	21	26165	TS10
TS10 2TP	38	14	26165	TS10
TS10 2TQ	41	15	29308	TS10
TS10 2TR	127	41	26165	TS10
TS10 2TS	49	14	26165	TS10
TS10 2TT	37	12	26165	TS10
TS10 2TU	64	18	26165	TS10
TS10 2TW	30	11	26165	TS10
TS10 2TX	36	13	26165	TS10
TS10 2TY	22	11	26165	TS10
TS10 2TZ	33	10	26165	TS10
TS10 2UA	41	11	26165	TS10
TS10 2UB	31	13	26165	TS10
TS10 2UD	19	9	26165	TS10
TS10 2UE	23	14	25010	TS10
TS10 2UG	37	10	26165	TS10
TS10 2XB	25	10	26165	TS10
TS10 2XD	23	7	26165	TS10
TS10 2XE	62	18	26165	TS10
TS10 2XF	33	12	26165	TS10
TS10 3AA	10	6	248	TS10
TS10 3AB	4	3	248	TS10
TS10 3AD	2	2	248	TS10
TS10 3AE	8	6	248	TS10
TS10 3AF	5	4	248	TS10
TS10 3AG	6	2	3056	TS10
TS10 3AH	15	10	3056	TS10
TS10 3AJ	8	5	3056	TS10
TS10 3AN	23	10	3056	TS10
TS10 3AP	90	39	8027	TS10
TS10 3AS	3	2	8027	TS10
TS10 3AT	37	0	8027	TS10
TS10 3AU	31	14	8027	TS10
TS10 3AW	7	5	3056	TS10
TS10 3AX	16	7	8027	TS10
TS10 3AY	42	30	18345	TS10
TS10 3AZ	45	24	18345	TS10
TS10 3BA	14	8	18345	TS10
TS10 3BB	2	2	8027	TS10
TS10 3BD	9	4	8027	TS10
TS10 3BE	20	9	8027	TS10
TS10 3BG	32	17	8027	TS10
TS10 3BH	34	20	8027	TS10
TS10 3BJ	30	19	8027	TS10
TS10 3BL	6	4	8027	TS10
TS10 3BN	9	6	8027	TS10
TS10 3BQ	16	7	8027	TS10
TS10 3BS	70	30	8027	TS10
TS10 3BW	1	1	3056	TS10
TS10 3DB	6	4	3056	TS10
TS10 3DE	8	6	3056	TS10
TS10 3DH	12	7	3056	TS10
TS10 3DQ	16	9	3056	TS10
TS10 3DU	1	0	248	TS10
TS10 3DY	1	1	3056	TS10
TS10 3ED	5	5	248	TS10
TS10 3EE	15	8	8027	TS10
TS10 3EG	10	6	248	TS10
TS10 3HE	28	24	248	TS10
TS10 3HF	32	21	248	TS10
TS10 3HH	36	22	248	TS10
TS10 3HJ	65	32	3056	TS10
TS10 3HL	8	4	3056	TS10
TS10 3HN	18	10	3056	TS10
TS10 3HP	83	32	3056	TS10
TS10 3HQ	32	20	248	TS10
TS10 3HR	6	1	3056	TS10
TS10 3HS	15	10	3056	TS10
TS10 3HT	59	25	3056	TS10
TS10 3HU	84	34	3056	TS10
TS10 3HW	67	30	3056	TS10
TS10 3HX	12	5	3056	TS10
TS10 3HY	66	34	3056	TS10
TS10 3HZ	70	33	3056	TS10
TS10 3JA	16	11	3056	TS10
TS10 3JB	98	39	3056	TS10
TS10 3JD	95	45	3056	TS10
TS10 3JF	1	1	3056	TS10
TS10 3JG	2	2	3056	TS10
TS10 3JH	37	20	3056	TS10
TS10 3JJ	22	7	8027	TS10
TS10 3JL	21	8	8027	TS10
TS10 3JS	44	25	18345	TS10
TS10 3JT	39	17	8027	TS10
TS10 3JU	11	7	8027	TS10
TS10 3JW	10	9	3056	TS10
TS10 3JX	17	7	8027	TS10
TS10 3JY	8	4	8027	TS10
TS10 3JZ	10	4	8027	TS10
TS10 3LA	14	5	8027	TS10
TS10 3LB	28	9	8027	TS10
TS10 3LD	26	11	8027	TS10
TS10 3LE	29	15	8027	TS10
TS10 3LF	34	16	8027	TS10
TS10 3LG	7	4	8027	TS10
TS10 3LH	24	13	8027	TS10
TS10 3LJ	20	9	8027	TS10
TS10 3LL	72	28	8027	TS10
TS10 3LN	74	32	8027	TS10
TS10 3LP	89	39	8027	TS10
TS10 3LQ	34	13	8027	TS10
TS10 3LR	82	30	8027	TS10
TS10 3LS	54	21	18345	TS10
TS10 3LT	57	29	8027	TS10
TS10 3LU	61	25	8027	TS10
TS10 3LW	14	5	8027	TS10
TS10 3LX	73	28	8027	TS10
TS10 3LY	13	4	8027	TS10
TS10 3LZ	25	12	8027	TS10
TS10 3NA	12	9	18345	TS10
TS10 3NB	35	16	8027	TS10
TS10 3ND	29	14	8027	TS10
TS10 3NE	34	13	8027	TS10
TS10 3NF	63	25	8027	TS10
TS10 3NJ	25	12	18345	TS10
TS10 3NL	29	11	18345	TS10
TS10 3NN	50	19	18345	TS10
TS10 3NP	19	10	18345	TS10
TS10 3NR	10	2	18345	TS10
TS10 3NS	38	19	18345	TS10
TS10 3NT	52	19	18345	TS10
TS10 3NU	30	10	18345	TS10
TS10 3NW	7	4	18345	TS10
TS10 3NX	60	27	18345	TS10
TS10 3PA	59	34	18345	TS10
TS10 3PB	75	34	18345	TS10
TS10 3PD	15	7	18345	TS10
TS10 3PE	9	6	18345	TS10
TS10 3PF	65	34	18345	TS10
TS10 3PG	70	29	18345	TS10
TS10 3PH	51	17	18345	TS10
TS10 3PJ	37	24	18345	TS10
TS10 3PL	40	19	18345	TS10
TS10 3PN	89	44	18345	TS10
TS10 3PP	30	13	18345	TS10
TS10 3PQ	22	7	18345	TS10
TS10 3PR	9	4	18345	TS10
TS10 3PS	54	23	18345	TS10
TS10 3PT	36	14	18345	TS10
TS10 3PU	22	11	18345	TS10
TS10 3PW	78	31	18345	TS10
TS10 3PX	40	18	18345	TS10
TS10 3PY	6	3	12373	TS10
TS10 3PZ	9	3	12373	TS10
TS10 3QA	56	21	12373	TS10
TS10 3QB	84	32	18345	TS10
TS10 3QD	81	34	12373	TS10
TS10 3QE	76	32	18345	TS10
TS10 3QF	44	23	12373	TS10
TS10 3QG	77	30	12373	TS10
TS10 3QH	52	24	12373	TS10
TS10 3QJ	109	40	12373	TS10
TS10 3QL	91	32	12373	TS10
TS10 3QN	52	20	18345	TS10
TS10 3QP	11	5	12373	TS10
TS10 3QQ	71	29	12373	TS10
TS10 3QR	49	34	12373	TS10
TS10 3QS	60	21	12373	TS10
TS10 3QW	56	20	12373	TS10
TS10 3RA	28	10	18345	TS10
TS10 3RB	16	6	18345	TS10
TS10 3RD	15	8	18345	TS10
TS10 3RE	20	8	18345	TS10
TS10 3RF	9	7	18345	TS10
TS10 3RG	81	29	12373	TS10
TS10 3RH	41	17	12373	TS10
TS10 3RJ	6	4	18345	TS10
TS10 3RL	4	2	18345	TS10
TS10 3RN	12	4	12373	TS10
TS10 3RP	95	51	12373	TS10
TS10 3RQ	55	24	12373	TS10
TS10 3RR	72	35	12373	TS10
TS10 3RS	32	16	12373	TS10
TS10 3RT	16	14	12373	TS10
TS10 3RU	38	18	12373	TS10
TS10 3RW	21	8	12373	TS10
TS10 3RX	68	32	12373	TS10
TS10 3RY	34	15	12373	TS10
TS10 3RZ	69	27	12373	TS10
TS10 3SA	7	4	12373	TS10
TS10 3SB	52	20	12373	TS10
TS10 4AA	25	14	12148	TS10
TS10 4AD	19	8	15609	TS10
TS10 4AE	83	34	15609	TS10
TS10 4AF	11	6	15609	TS10
TS10 4AG	33	12	15609	TS10
TS10 4AH	15	8	15609	TS10
TS10 4AJ	116	52	15609	TS10
TS10 4AL	38	18	15609	TS10
TS10 4AN	29	12	15609	TS10
TS10 4AP	65	25	13152	TS10
TS10 4AQ	73	31	15609	TS10
TS10 4AR	4	1	13152	TS10
TS10 4AT	116	48	867	TS10
TS10 4AU	41	12	867	TS10
TS10 4AW	64	25	15609	TS10
TS10 4AX	33	12	867	TS10
TS10 4AY	66	22	867	TS10
TS10 4AZ	41	16	867	TS10
TS10 4BA	32	18	867	TS10
TS10 4BB	11	7	11036	TS10
TS10 4BE	38	15	867	TS10
TS10 4BH	10	9	867	TS10
TS10 4BP	10	5	867	TS10
TS10 4BS	15	8	867	TS10
TS10 4BT	8	4	867	TS10
TS10 4BW	18	17	867	TS10
TS10 4DF	23	10	15609	TS10
TS10 4DS	29	12	15609	TS10
TS10 4DT	18	9	12148	TS10
TS10 4DU	45	16	867	TS10
TS10 4DW	24	8	867	TS10
TS10 4DX	44	14	867	TS10
TS10 4DY	68	26	867	TS10
TS10 4DZ	110	22	13152	TS10
TS10 4EA	7	4	867	TS10
TS10 4EB	32	18	492	TS10
TS10 4ED	46	34	867	TS10
TS10 4EE	20	14	492	TS10
TS10 4EF	23	14	492	TS10
TS10 4EG	18	14	492	TS10
TS10 4EW	88	37	13152	TS10
TS10 4EX	39	29	492	TS10
TS10 4EY	86	38	13152	TS10
TS10 4EZ	26	15	13152	TS10
TS10 4FB	52	35	8182	TS10
TS10 4GB	46	17	13152	TS10
TS10 4GD	48	13	13152	TS10
TS10 4GE	61	18	13152	TS10
TS10 4GF	33	10	13152	TS10
TS10 4GG	27	9	13152	TS10
TS10 4GH	30	11	13152	TS10
TS10 4GJ	38	13	13152	TS10
TS10 4GL	44	17	13152	TS10
TS10 4GQ	73	28	13152	TS10
TS10 4GR	40	14	13152	TS10
TS10 4GS	14	8	13152	TS10
TS10 4GT	10	5	13152	TS10
TS10 4GU	34	16	13152	TS10
TS10 4GW	65	22	13152	TS10
TS10 4GX	56	23	13152	TS10
TS10 4GY	78	28	13152	TS10
TS10 4GZ	107	33	13152	TS10
TS10 4HA	6	4	13152	TS10
TS10 4HB	48	26	13152	TS10
TS10 4HD	54	26	13152	TS10
TS10 4HE	80	34	13152	TS10
TS10 4HF	91	35	13152	TS10
TS10 4HG	1	1	13152	TS10
TS10 4HH	3	1	13152	TS10
TS10 4HQ	67	26	13152	TS10
TS10 4HS	54	20	492	TS10
TS10 4HT	155	61	492	TS10
TS10 4HU	131	42	492	TS10
TS10 4HX	131	57	558	TS10
TS10 4HY	41	26	558	TS10
TS10 4HZ	23	19	558	TS10
TS10 4JA	34	25	558	TS10
TS10 4JB	121	50	558	TS10
TS10 4JD	17	7	13152	TS10
TS10 4JE	63	39	258	TS10
TS10 4JF	25	25	258	TS10
TS10 4JG	91	46	258	TS10
TS10 4JH	38	15	11036	TS10
TS10 4JJ	49	18	11036	TS10
TS10 4JL	56	29	11036	TS10
TS10 4JN	9	4	11036	TS10
TS10 4JP	9	5	867	TS10
TS10 4JQ	52	18	13273	TS10
TS10 4JR	51	24	11036	TS10
TS10 4JS	15	9	867	TS10
TS10 4JT	72	35	492	TS10
TS10 4JU	20	8	492	TS10
TS10 4JW	62	28	11036	TS10
TS10 4JX	22	13	492	TS10
TS10 4JY	122	52	492	TS10
TS10 4JZ	5	5	492	TS10
TS10 4LA	44	24	492	TS10
TS10 4LB	6	5	492	TS10
TS10 4LD	12	10	492	TS10
TS10 4LE	10	10	492	TS10
TS10 4LF	22	16	492	TS10
TS10 4LG	7	5	492	TS10
TS10 4LH	17	13	492	TS10
TS10 4LJ	11	9	492	TS10
TS10 4LL	4	4	492	TS10
TS10 4LN	31	16	492	TS10
TS10 4LP	4	4	492	TS10
TS10 4LQ	6	5	492	TS10
TS10 4LR	8	4	492	TS10
TS10 4LS	27	16	13152	TS10
TS10 4LT	16	14	492	TS10
TS10 4LU	23	18	492	TS10
TS10 4LW	27	15	492	TS10
TS10 4LX	12	8	492	TS10
TS10 4LY	65	34	492	TS10
TS10 4LZ	7	4	492	TS10
TS10 4NA	13	7	867	TS10
TS10 4NB	10	10	13152	TS10
TS10 4ND	73	44	258	TS10
TS10 4NE	70	43	13273	TS10
TS10 4NF	122	57	13273	TS10
TS10 4NG	88	46	13273	TS10
TS10 4NH	48	27	258	TS10
TS10 4NJ	121	54	13273	TS10
TS10 4NL	55	21	13273	TS10
TS10 4NN	123	55	13273	TS10
TS10 4NP	73	24	492	TS10
TS10 4NQ	30	17	13273	TS10
TS10 4NR	69	27	492	TS10
TS10 4NS	104	34	492	TS10
TS10 4NT	47	34	258	TS10
TS10 4NU	78	28	492	TS10
TS10 4NX	70	30	258	TS10
TS10 4PA	42	22	258	TS10
TS10 4PB	54	34	258	TS10
TS10 4PD	68	25	258	TS10
TS10 4PE	71	29	558	TS10
TS10 4PF	42	14	558	TS10
TS10 4PG	99	47	558	TS10
TS10 4PH	41	20	558	TS10
TS10 4PJ	36	16	558	TS10
TS10 4PL	14	6	558	TS10
TS10 4PN	39	19	258	TS10
TS10 4PP	24	12	258	TS10
TS10 4PQ	77	34	558	TS10
TS10 4PR	73	20	258	TS10
TS10 4PS	121	64	558	TS10
TS10 4PW	113	37	258	TS10
TS10 4PZ	61	46	258	TS10
TS10 4QA	31	14	13152	TS10
TS10 4QB	45	17	13152	TS10
TS10 4QD	50	18	13152	TS10
TS10 4QE	32	12	13152	TS10
TS10 4QF	37	13	13152	TS10
TS10 4QG	18	8	13152	TS10
TS10 4QH	23	18	13152	TS10
TS10 4QJ	42	15	13152	TS10
TS10 4QL	76	31	13152	TS10
TS10 4QN	53	0	492	TS10
TS10 4QP	30	13	13152	TS10
TS10 4QQ	38	17	13152	TS10
TS10 4QR	4	2	15609	TS10
TS10 4QT	31	25	15609	TS10
TS10 4QW	47	14	13152	TS10
TS10 4QX	38	21	8182	TS10
TS10 4QY	37	6	8182	TS10
TS10 4QZ	3	1	8182	TS10
TS10 4RA	40	18	13152	TS10
TS10 4RB	64	26	13152	TS10
TS10 4RD	18	7	13152	TS10
TS10 4RH	10	5	258	TS10
TS10 4RJ	30	14	11036	TS10
TS10 4RL	12	6	11036	TS10
TS10 4RN	28	15	11036	TS10
TS10 4RQ	44	17	558	TS10
TS10 4RS	29	14	11036	TS10
TS10 4RT	57	16	867	TS10
TS10 4RU	56	14	11036	TS10
TS10 4RW	4	2	11036	TS10
TS10 4RY	33	9	258	TS10
TS10 4SB	94	38	13273	TS10
TS10 4SD	63	29	13273	TS10
TS10 4SE	91	51	558	TS10
TS10 4SF	72	26	13273	TS10
TS10 4SG	21	9	13273	TS10
TS10 4SH	54	26	13273	TS10
TS10 4SJ	38	15	13273	TS10
TS10 4SL	18	14	13273	TS10
TS10 4SP	95	37	258	TS10
TS10 4SQ	44	17	13273	TS10
TS10 4SR	13	9	558	TS10
TS10 4SS	54	26	558	TS10
TS10 4ST	28	14	558	TS10
TS10 4SW	31	17	558	TS10
TS10 4SX	20	7	558	TS10
TS10 5AA	13	6	4702	TS10
TS10 5AB	3	2	4702	TS10
TS10 5AD	73	29	4702	TS10
TS10 5AE	15	5	4702	TS10
TS10 5AF	13	7	4702	TS10
TS10 5AG	28	19	4702	TS10
TS10 5AH	74	27	4702	TS10
TS10 5AJ	33	15	4702	TS10
TS10 5AQ	61	36	4702	TS10
TS10 5AS	17	11	1935	TS10
TS10 5AY	18	12	1935	TS10
TS10 5AZ	17	11	1935	TS10
TS10 5BE	6	1	2934	TS10
TS10 5BJ	1	1	248	TS10
TS10 5BL	40	19	4702	TS10
TS10 5BP	37	15	11896	TS10
TS10 5BQ	2	1	2934	TS10
TS10 5BS	39	17	11896	TS10
TS10 5BT	18	10	11896	TS10
TS10 5BU	41	21	11896	TS10
TS10 5BW	16	8	11896	TS10
TS10 5BX	19	12	11896	TS10
TS10 5BY	16	10	11896	TS10
TS10 5BZ	54	23	11896	TS10
TS10 5DA	4	3	15609	TS10
TS10 5DD	66	23	15609	TS10
TS10 5DE	53	22	11896	TS10
TS10 5DF	45	16	11896	TS10
TS10 5DG	44	18	11896	TS10
TS10 5DH	5	2	11896	TS10
TS10 5DJ	40	13	11896	TS10
TS10 5DL	48	20	11896	TS10
TS10 5DN	3	1	11896	TS10
TS10 5DP	71	27	11896	TS10
TS10 5DQ	65	33	11896	TS10
TS10 5DR	57	22	11896	TS10
TS10 5DS	70	28	2934	TS10
TS10 5DT	77	30	2934	TS10
TS10 5DU	17	6	11896	TS10
TS10 5DW	8	3	11896	TS10
TS10 5DX	83	31	2934	TS10
TS10 5DY	89	32	2934	TS10
TS10 5DZ	19	7	2934	TS10
TS10 5EA	80	31	2934	TS10
TS10 5EB	68	30	2934	TS10
TS10 5ED	7	3	2934	TS10
TS10 5EE	45	18	2934	TS10
TS10 5EF	53	23	2934	TS10
TS10 5EG	79	32	11896	TS10
TS10 5EH	61	36	11896	TS10
TS10 5EJ	6	2	2934	TS10
TS10 5EL	32	20	11896	TS10
TS10 5EN	38	22	11896	TS10
TS10 5EP	64	23	11896	TS10
TS10 5EQ	3	2	11896	TS10
TS10 5ET	19	18	2934	TS10
TS10 5EU	3	2	2934	TS10
TS10 5EW	55	24	11896	TS10
TS10 5EX	77	44	2934	TS10
TS10 5EY	3	2	2934	TS10
TS10 5HA	37	15	2934	TS10
TS10 5HB	16	9	11896	TS10
TS10 5HD	21	8	11896	TS10
TS10 5HE	9	5	11896	TS10
TS10 5HF	16	5	11896	TS10
TS10 5HG	81	29	2934	TS10
TS10 5HH	15	5	11896	TS10
TS10 5HJ	16	14	11896	TS10
TS10 5HL	18	6	11896	TS10
TS10 5HN	2	1	11896	TS10
TS10 5HP	21	8	1935	TS10
TS10 5HQ	7	4	11896	TS10
TS10 5HR	45	21	1935	TS10
TS10 5HS	54	21	1935	TS10
TS10 5HT	15	5	1935	TS10
TS10 5HU	102	52	1935	TS10
TS10 5HW	25	9	1935	TS10
TS10 5HX	14	4	1935	TS10
TS10 5HY	69	27	1935	TS10
TS10 5HZ	45	19	11896	TS10
TS10 5JA	13	4	11896	TS10
TS10 5JB	15	6	11896	TS10
TS10 5JD	8	4	11896	TS10
TS10 5JE	19	6	11896	TS10
TS10 5JF	51	19	11896	TS10
TS10 5JG	40	16	11896	TS10
TS10 5JH	32	26	2934	TS10
TS10 5JJ	30	14	2934	TS10
TS10 5JL	25	10	2934	TS10
TS10 5JN	27	20	2934	TS10
TS10 5JP	3	3	2934	TS10
TS10 5JQ	9	8	2934	TS10
TS10 5JR	3	2	2934	TS10
TS10 5JW	22	18	2934	TS10
TS10 5JZ	14	7	2934	TS10
TS10 5LA	7	2	2934	TS10
TS10 5LD	9	4	1935	TS10
TS10 5LE	10	4	1935	TS10
TS10 5LH	54	27	2934	TS10
TS10 5LJ	4	2	2934	TS10
TS10 5LL	34	14	1935	TS10
TS10 5LP	64	33	1935	TS10
TS10 5LR	68	27	1935	TS10
TS10 5LS	65	30	1935	TS10
TS10 5LT	82	33	1935	TS10
TS10 5LU	20	7	1935	TS10
TS10 5LX	18	10	1935	TS10
TS10 5LZ	4	1	1935	TS10
TS10 5NA	62	22	1935	TS10
TS10 5NB	55	22	1935	TS10
TS10 5ND	11	5	1935	TS10
TS10 5NE	27	18	1935	TS10
TS10 5NG	7	3	15609	TS10
TS10 5NH	15	8	15609	TS10
TS10 5NJ	1	1	15609	TS10
TS10 5NL	3	1	15609	TS10
TS10 5NN	20	10	15609	TS10
TS10 5NW	12	2	15609	TS10
TS10 5NX	1	1	2934	TS10
TS10 5PA	50	18	1935	TS10
TS10 5PB	51	20	1935	TS10
TS10 5PD	60	25	1935	TS10
TS10 5PE	24	10	1935	TS10
TS10 5PF	65	28	1935	TS10
TS10 5PH	30	14	1935	TS10
TS10 5PJ	64	26	1935	TS10
TS10 5PL	17	8	1935	TS10
TS10 5PN	65	24	1935	TS10
TS10 5PP	43	11	1935	TS10
TS10 5PW	45	18	1935	TS10
TS10 5PY	37	14	1935	TS10
TS10 5PZ	5	4	1935	TS10
TS10 5QX	68	42	2934	TS10
TS10 5QY	94	56	2934	TS10
TS10 5QZ	181	79	2934	TS10
TS10 5RS	1	1	15609	TS10
TS10 5SY	56	28	1935	TS10
TS11 6AA	38	6	12050	TS11
TS11 6AE	9	3	24523	TS11
TS11 6AF	27	10	24523	TS11
TS11 6AG	21	10	24523	TS11
TS11 6AH	61	28	22767	TS11
TS11 6AJ	97	42	22767	TS11
TS11 6AL	57	25	22767	TS11
TS11 6AN	36	16	22767	TS11
TS11 6AP	36	20	22767	TS11
TS11 6AQ	5	2	26165	TS11
TS11 6AR	2	1	22767	TS11
TS11 6AS	44	25	22767	TS11
TS11 6AT	10	3	22767	TS11
TS11 6AU	57	24	22767	TS11
TS11 6AW	54	25	22767	TS11
TS11 6AX	31	13	22767	TS11
TS11 6AY	72	33	22767	TS11
TS11 6AZ	69	29	22767	TS11
TS11 6BA	49	23	22767	TS11
TS11 6BB	70	29	22767	TS11
TS11 6BD	49	30	22767	TS11
TS11 6BE	92	40	22767	TS11
TS11 6BF	17	8	24523	TS11
TS11 6BG	49	20	22767	TS11
TS11 6BH	13	6	22767	TS11
TS11 6BL	22	12	12050	TS11
TS11 6BP	4	2	24523	TS11
TS11 6BQ	27	13	22767	TS11
TS11 6BT	63	25	24523	TS11
TS11 6BU	36	23	24523	TS11
TS11 6BX	7	4	24523	TS11
TS11 6BY	29	16	24523	TS11
TS11 6BZ	71	35	24523	TS11
TS11 6DA	18	10	24523	TS11
TS11 6DB	50	23	24523	TS11
TS11 6DD	34	18	24523	TS11
TS11 6DE	67	33	24523	TS11
TS11 6DF	65	26	24523	TS11
TS11 6DG	81	28	24523	TS11
TS11 6DH	3	1	24523	TS11
TS11 6DJ	23	14	24523	TS11
TS11 6DL	72	40	24523	TS11
TS11 6DN	34	18	24523	TS11
TS11 6DP	46	16	24523	TS11
TS11 6DQ	17	7	24523	TS11
TS11 6DR	97	44	24523	TS11
TS11 6DS	25	13	24523	TS11
TS11 6DT	25	12	24523	TS11
TS11 6DU	50	25	24523	TS11
TS11 6DW	15	7	24523	TS11
TS11 6DX	21	10	24523	TS11
TS11 6DY	47	26	24523	TS11
TS11 6DZ	120	51	24523	TS11
TS11 6EB	28	15	26165	TS11
TS11 6ED	6	4	26165	TS11
TS11 6EE	68	28	26165	TS11
TS11 6EF	43	21	26165	TS11
TS11 6EG	46	20	26165	TS11
TS11 6EH	29	19	26165	TS11
TS11 6EJ	43	14	26165	TS11
TS11 6EL	31	11	26165	TS11
TS11 6EN	29	13	26165	TS11
TS11 6EQ	46	23	26165	TS11
TS11 6ER	71	42	26165	TS11
TS11 6ES	45	23	26165	TS11
TS11 6ET	17	10	26165	TS11
TS11 6EU	20	10	26165	TS11
TS11 6EW	6	2	26165	TS11
TS11 6EX	4	1	26165	TS11
TS11 6EZ	82	35	24523	TS11
TS11 6HY	2	2	26165	TS11
TS11 6JF	6	3	7334	TS11
TS11 6JH	34	27	7334	TS11
TS11 6JJ	40	24	7334	TS11
TS11 6JL	37	21	12050	TS11
TS11 6JQ	62	29	7334	TS11
TS11 6JS	16	8	12050	TS11
TS11 6JT	11	5	22767	TS11
TS11 6JU	13	5	12050	TS11
TS11 6JW	3	2	7334	TS11
TS11 6JX	42	20	12050	TS11
TS11 6JZ	6	3	12050	TS11
TS11 6LA	18	12	12050	TS11
TS11 6LB	14	6	12050	TS11
TS11 6NA	153	56	26165	TS11
TS11 6NB	59	23	26165	TS11
TS11 6ND	23	14	26165	TS11
TS11 6NE	43	17	26165	TS11
TS11 6NF	25	8	26165	TS11
TS11 6NG	51	20	26165	TS11
TS11 6NH	7	4	26165	TS11
TS11 6NJ	50	19	22767	TS11
TS11 6NL	52	19	26165	TS11
TS11 6NN	14	5	26165	TS11
TS11 6NP	26	9	22767	TS11
TS11 6NQ	83	26	26165	TS11
TS11 6NW	47	17	22767	TS11
TS11 7AA	83	33	12050	TS11
TS11 7AB	39	19	12050	TS11
TS11 7AD	52	23	12050	TS11
TS11 7AE	58	23	12050	TS11
TS11 7AF	6	3	12050	TS11
TS11 7AG	42	20	12050	TS11
TS11 7AH	6	2	12050	TS11
TS11 7AJ	10	3	25136	TS11
TS11 7AL	5	2	25136	TS11
TS11 7AN	32	11	12050	TS11
TS11 7AP	108	42	12050	TS11
TS11 7AQ	50	19	25136	TS11
TS11 7AR	8	4	12050	TS11
TS11 7AS	49	22	12050	TS11
TS11 7AT	36	18	12050	TS11
TS11 7AU	106	45	12050	TS11
TS11 7AW	115	53	12050	TS11
TS11 7AX	28	25	12050	TS11
TS11 7BA	17	8	12050	TS11
TS11 7BB	17	7	12050	TS11
TS11 7BD	7	4	12050	TS11
TS11 7BE	53	26	7334	TS11
TS11 7BF	37	23	7334	TS11
TS11 7BG	6	3	12050	TS11
TS11 7BH	9	5	7334	TS11
TS11 7BJ	34	13	7334	TS11
TS11 7BL	3	1	12050	TS11
TS11 7BN	57	26	7334	TS11
TS11 7BP	14	8	7334	TS11
TS11 7BQ	5	2	7334	TS11
TS11 7BS	10	5	7334	TS11
TS11 7BT	71	35	7334	TS11
TS11 7BU	96	51	7334	TS11
TS11 7BW	48	20	7334	TS11
TS11 7BX	70	27	7334	TS11
TS11 7BY	31	14	7334	TS11
TS11 7BZ	36	19	7334	TS11
TS11 7DA	26	20	7334	TS11
TS11 7DB	8	7	7334	TS11
TS11 7DE	35	19	7334	TS11
TS11 7DH	44	20	25136	TS11
TS11 7DJ	43	19	25136	TS11
TS11 7DL	6	4	25136	TS11
TS11 7DN	91	33	25136	TS11
TS11 7DP	13	6	25136	TS11
TS11 7DR	18	11	25136	TS11
TS11 7DS	49	24	25136	TS11
TS11 7DT	35	15	25136	TS11
TS11 7DU	57	31	25136	TS11
TS11 7DW	61	23	25136	TS11
TS11 7DX	9	5	25136	TS11
TS11 7DY	30	13	25136	TS11
TS11 7DZ	47	19	25136	TS11
TS11 7EA	12	7	25136	TS11
TS11 7EB	34	14	25136	TS11
TS11 7ED	45	19	25136	TS11
TS11 7EE	40	16	25136	TS11
TS11 7EF	22	8	25136	TS11
TS11 7EG	16	8	25136	TS11
TS11 7EH	14	4	25136	TS11
TS11 7EJ	56	26	25136	TS11
TS11 7EL	88	35	25136	TS11
TS11 7EN	62	28	12050	TS11
TS11 7EP	41	19	25136	TS11
TS11 7EQ	46	18	25136	TS11
TS11 7ER	22	14	25136	TS11
TS11 7EW	11	4	25136	TS11
TS11 7HA	38	17	7334	TS11
TS11 7HB	35	17	7334	TS11
TS11 7HD	32	16	25136	TS11
TS11 7HE	5	5	25136	TS11
TS11 7HF	34	12	7334	TS11
TS11 7HG	17	6	7334	TS11
TS11 7HH	93	42	7334	TS11
TS11 7HJ	90	43	7334	TS11
TS11 7HL	12	4	25136	TS11
TS11 7HN	96	38	25136	TS11
TS11 7HP	72	30	25136	TS11
TS11 7HQ	24	18	7334	TS11
TS11 7HR	23	8	25136	TS11
TS11 7HS	25	12	25136	TS11
TS11 7HT	61	24	25136	TS11
TS11 7HU	26	12	7334	TS11
TS11 7HW	29	16	25136	TS11
TS11 7HX	45	18	7334	TS11
TS11 7HY	39	35	7334	TS11
TS11 7HZ	38	13	7334	TS11
TS11 7JA	57	51	7334	TS11
TS11 7JB	97	49	7334	TS11
TS11 7JD	51	19	25136	TS11
TS11 7JE	58	24	25136	TS11
TS11 7JF	42	17	25136	TS11
TS11 7JG	58	22	25136	TS11
TS11 7JH	43	20	25136	TS11
TS11 7JJ	39	25	7334	TS11
TS11 7JL	56	22	25136	TS11
TS11 7JN	56	20	25136	TS11
TS11 7JQ	4	2	25136	TS11
TS11 7LA	1	1	12050	TS11
TS11 7LD	20	9	12050	TS11
TS11 7LE	34	16	12050	TS11
TS11 7LF	20	9	12050	TS11
TS11 7LG	11	5	12050	TS11
TS11 7LH	21	9	12050	TS11
TS11 7LJ	12	7	12050	TS11
TS11 7LL	12	6	12050	TS11
TS11 7LN	96	37	12050	TS11
TS11 7LP	13	7	12050	TS11
TS11 7LQ	11	6	12050	TS11
TS11 7LR	22	8	12050	TS11
TS11 7LS	15	6	12050	TS11
TS11 7LT	3	2	12050	TS11
TS11 7LU	4	3	12050	TS11
TS11 7LX	37	20	12050	TS11
TS11 7LY	6	5	12050	TS11
TS11 7LZ	40	19	12050	TS11
TS11 7NA	15	6	12050	TS11
TS11 7NB	35	17	12050	TS11
TS11 7ND	64	36	12050	TS11
TS11 7NE	9	3	12050	TS11
TS11 7NF	28	22	12050	TS11
TS11 7NG	13	10	12050	TS11
TS11 7NQ	2	1	7334	TS11
TS11 8AA	3	1	26165	TS11
TS11 8AB	6	2	26165	TS11
TS11 8AD	11	5	19741	TS11
TS11 8AE	3	2	19741	TS11
TS11 8AF	4	1	19741	TS11
TS11 8AG	65	35	19741	TS11
TS11 8AJ	13	4	15609	TS11
TS11 8AN	35	11	13734	TS11
TS11 8AP	68	32	13734	TS11
TS11 8AS	16	10	13734	TS11
TS11 8AT	26	11	13734	TS11
TS11 8AU	11	6	13734	TS11
TS11 8AW	77	38	13734	TS11
TS11 8AX	12	6	27524	TS11
TS11 8AY	10	5	27524	TS11
TS11 8AZ	24	10	27524	TS11
TS11 8BA	9	5	27524	TS11
TS11 8BB	19	7	27524	TS11
TS11 8BD	28	12	13734	TS11
TS11 8BE	67	29	13734	TS11
TS11 8BG	14	7	13734	TS11
TS11 8BH	37	15	13734	TS11
TS11 8BJ	55	22	13734	TS11
TS11 8BL	50	23	13734	TS11
TS11 8BN	11	4	27524	TS11
TS11 8BP	63	23	27524	TS11
TS11 8BQ	9	4	13734	TS11
TS11 8BS	58	25	27524	TS11
TS11 8BT	43	19	27524	TS11
TS11 8BU	30	15	27524	TS11
TS11 8BW	7	4	27524	TS11
TS11 8BX	13	7	27524	TS11
TS11 8BY	27	10	27524	TS11
TS11 8BZ	30	12	27524	TS11
TS11 8DA	48	14	27524	TS11
TS11 8DB	89	29	27524	TS11
TS11 8DD	13	5	27524	TS11
TS11 8DE	38	17	27524	TS11
TS11 8DF	26	12	27524	TS11
TS11 8DG	11	4	27524	TS11
TS11 8DH	12	5	27524	TS11
TS11 8DJ	99	43	27524	TS11
TS11 8DL	37	19	27524	TS11
TS11 8DN	16	9	27524	TS11
TS11 8DP	19	7	27524	TS11
TS11 8DQ	12	8	27524	TS11
TS11 8DR	32	13	27524	TS11
TS11 8DS	61	42	13734	TS11
TS11 8DT	29	13	27524	TS11
TS11 8DU	27	16	13734	TS11
TS11 8DW	12	8	27524	TS11
TS11 8DX	26	9	27524	TS11
TS11 8DY	32	11	27524	TS11
TS11 8DZ	61	28	27524	TS11
TS11 8EA	2	1	26165	TS11
TS11 8EB	4	1	26165	TS11
TS11 8ED	1	1	26165	TS11
TS11 8EE	5	2	26165	TS11
TS11 8EF	2	1	26165	TS11
TS11 8EG	42	19	13734	TS11
TS11 8EH	43	21	13734	TS11
TS11 8EJ	59	24	13734	TS11
TS11 8EL	41	18	13734	TS11
TS11 8EN	64	29	13734	TS11
TS11 8EP	47	17	13734	TS11
TS11 8ER	43	18	13734	TS11
TS11 8ET	102	49	13734	TS11
TS11 8EU	33	16	13734	TS11
TS11 8EW	42	20	13734	TS11
TS11 8EX	12	5	13734	TS11
TS11 8EY	19	9	13734	TS11
TS11 8EZ	26	10	13734	TS11
TS11 8FB	107	37	27524	TS11
TS11 8HA	10	7	13734	TS11
TS11 8HB	46	23	13734	TS11
TS11 8HD	7	2	15609	TS11
TS11 8HE	17	8	15609	TS11
TS11 8HF	83	34	15609	TS11
TS11 8HH	6	2	15609	TS11
TS11 8HL	20	14	13273	TS11
TS11 8HN	81	28	27524	TS11
TS11 8HP	50	16	27524	TS11
TS11 8HQ	14	5	15609	TS11
TS11 8HR	53	24	27524	TS11
TS11 8HS	39	15	27524	TS11
TS11 8HT	113	36	27524	TS11
TS11 8HU	62	24	27524	TS11
TS11 8HW	49	20	27524	TS11
TS11 8HX	13	6	27524	TS11
TS11 8HY	36	16	27524	TS11
TS11 8JA	52	19	27524	TS11
TS11 8JB	27	14	27524	TS11
TS11 8JE	49	17	27524	TS11
TS11 8JF	15	6	27524	TS11
TS11 8JG	9	5	27524	TS11
TS11 8JH	39	16	13734	TS11
TS11 8JJ	18	7	13734	TS11
TS11 8JL	9	5	13734	TS11
TS11 8JN	17	9	13734	TS11
TS11 8JP	22	10	27524	TS11
TS11 8JQ	21	9	13734	TS11
TS11 8JR	26	10	27524	TS11
TS11 8JS	9	5	27524	TS11
TS11 8JT	41	15	27524	TS11
TS11 8JU	17	9	27524	TS11
TS11 8JW	16	9	13734	TS11
TS11 8JX	36	16	27524	TS11
TS11 8JY	30	11	27524	TS11
TS11 8JZ	38	16	27524	TS11
TS11 8LB	3	2	26165	TS11
TS11 8LD	1	1	26165	TS11
TS11 8LE	10	1	26165	TS11
TS11 8LF	11	10	26165	TS11
TS12 1AB	2	1	16059	TS12
TS12 1AE	38	26	16059	TS12
TS12 1AG	15	8	16059	TS12
TS12 1AH	16	9	4229	TS12
TS12 1AL	23	13	16059	TS12
TS12 1AN	8	6	16059	TS12
TS12 1AP	5	3	16059	TS12
TS12 1AS	29	20	16059	TS12
TS12 1AT	6	2	16059	TS12
TS12 1AU	10	7	16059	TS12
TS12 1AW	27	14	4229	TS12
TS12 1AX	39	21	16059	TS12
TS12 1BB	2	1	16059	TS12
TS12 1BD	3	2	16059	TS12
TS12 1BE	16	7	16059	TS12
TS12 1BF	4	1	12118	TS12
TS12 1BG	11	5	16059	TS12
TS12 1BH	6	2	16059	TS12
TS12 1BJ	28	16	16059	TS12
TS12 1BL	19	12	16059	TS12
TS12 1BN	64	27	16059	TS12
TS12 1BP	102	47	12118	TS12
TS12 1BQ	24	13	16059	TS12
TS12 1BS	41	21	12118	TS12
TS12 1BT	31	27	12118	TS12
TS12 1BU	33	28	4229	TS12
TS12 1BW	64	29	4229	TS12
TS12 1BY	27	20	4229	TS12
TS12 1BZ	36	24	4229	TS12
TS12 1DA	14	7	4229	TS12
TS12 1DB	85	40	4229	TS12
TS12 1DD	14	7	4229	TS12
TS12 1DE	20	15	12118	TS12
TS12 1DF	36	28	4229	TS12
TS12 1DG	9	7	4229	TS12
TS12 1DH	41	23	4229	TS12
TS12 1DJ	12	8	4229	TS12
TS12 1DN	17	12	4229	TS12
TS12 1DP	91	60	4229	TS12
TS12 1DR	27	24	4229	TS12
TS12 1DS	2	2	4229	TS12
TS12 1DT	105	74	4229	TS12
TS12 1DU	132	81	4229	TS12
TS12 1DY	19	16	4229	TS12
TS12 1DZ	6	5	4229	TS12
TS12 1EB	119	72	4229	TS12
TS12 1ED	97	33	4229	TS12
TS12 1EE	72	40	4229	TS12
TS12 1EF	75	41	4229	TS12
TS12 1EG	94	55	4229	TS12
TS12 1EH	29	22	4229	TS12
TS12 1EL	30	5	4229	TS12
TS12 1EN	80	37	4229	TS12
TS12 1EQ	74	41	4229	TS12
TS12 1ES	26	19	4229	TS12
TS12 1ET	42	27	4229	TS12
TS12 1EU	12	10	4229	TS12
TS12 1EX	10	8	4229	TS12
TS12 1EY	4	3	4229	TS12
TS12 1EZ	33	19	23181	TS12
TS12 1FB	3	2	4229	TS12
TS12 1GA	31	22	4229	TS12
TS12 1HB	9	3	23181	TS12
TS12 1HD	13	4	23181	TS12
TS12 1HE	4	2	23181	TS12
TS12 1HF	8	2	16059	TS12
TS12 1HG	6	5	16059	TS12
TS12 1HJ	19	9	27904	TS12
TS12 1HL	9	4	27904	TS12
TS12 1HN	48	10	27904	TS12
TS12 1HP	8	4	27904	TS12
TS12 1HR	36	15	27904	TS12
TS12 1HT	21	10	27904	TS12
TS12 1HU	72	30	27904	TS12
TS12 1HW	10	6	27904	TS12
TS12 1HX	30	21	27904	TS12
TS12 1HY	44	26	27904	TS12
TS12 1HZ	21	13	27904	TS12
TS12 1JA	15	6	16059	TS12
TS12 1JB	24	10	16059	TS12
TS12 1JD	59	26	27904	TS12
TS12 1JE	12	6	27904	TS12
TS12 1JH	8	4	27904	TS12
TS12 1JL	8	3	16059	TS12
TS12 1JN	13	2	16059	TS12
TS12 1JP	8	3	16059	TS12
TS12 1JQ	16	10	27904	TS12
TS12 1JR	26	13	16059	TS12
TS12 1JS	19	12	16059	TS12
TS12 1JT	5	2	16059	TS12
TS12 1JU	75	32	16059	TS12
TS12 1JW	26	12	16059	TS12
TS12 1JX	36	16	16059	TS12
TS12 1JY	105	35	16059	TS12
TS12 1JZ	113	52	16059	TS12
TS12 1LA	18	7	16059	TS12
TS12 1LB	21	5	16059	TS12
TS12 1LD	45	19	16059	TS12
TS12 1LE	7	6	16059	TS12
TS12 1LF	40	17	16059	TS12
TS12 1LG	92	39	16059	TS12
TS12 1LH	107	51	16059	TS12
TS12 1LJ	37	14	16059	TS12
TS12 1LN	118	34	16059	TS12
TS12 1LP	14	8	16059	TS12
TS12 1LQ	7	4	16059	TS12
TS12 1LR	32	13	16059	TS12
TS12 1LS	43	8	16059	TS12
TS12 1LT	35	9	16059	TS12
TS12 1LU	24	10	16059	TS12
TS12 1LX	19	13	16059	TS12
TS12 1LY	8	3	16059	TS12
TS12 1LZ	11	6	27904	TS12
TS12 1NA	50	22	27904	TS12
TS12 1NB	88	38	27904	TS12
TS12 1ND	31	11	27904	TS12
TS12 1NE	32	13	27904	TS12
TS12 1NF	40	18	27904	TS12
TS12 1NG	88	37	27904	TS12
TS12 1NH	47	23	27904	TS12
TS12 1NJ	33	13	27904	TS12
TS12 1NL	57	28	12118	TS12
TS12 1NN	72	34	12118	TS12
TS12 1NP	107	41	12118	TS12
TS12 1NQ	38	21	27904	TS12
TS12 1NR	64	6	12118	TS12
TS12 1NS	81	36	27904	TS12
TS12 1NT	10	4	12118	TS12
TS12 1NU	58	32	27904	TS12
TS12 1NW	12	6	12118	TS12
TS12 1NX	28	14	27904	TS12
TS12 1PA	19	8	27904	TS12
TS12 1PB	25	13	27904	TS12
TS12 1PD	97	41	27904	TS12
TS12 1PE	93	43	27904	TS12
TS12 1PF	50	21	27904	TS12
TS12 1PG	43	22	27904	TS12
TS12 1PH	28	13	27904	TS12
TS12 1PJ	18	8	27904	TS12
TS12 1PL	16	6	12118	TS12
TS12 1PN	12	6	12118	TS12
TS12 1PP	5	2	7334	TS12
TS12 1PQ	31	14	12118	TS12
TS12 1PW	4	2	7334	TS12
TS12 1PZ	17	10	12118	TS12
TS12 1QA	2	1	16059	TS12
TS12 1QB	49	16	12118	TS12
TS12 1QD	42	18	12118	TS12
TS12 1QE	57	27	12118	TS12
TS12 1QF	63	22	12118	TS12
TS12 1QG	9	4	12118	TS12
TS12 1QH	60	27	12118	TS12
TS12 1QJ	30	13	12118	TS12
TS12 1QL	65	28	12118	TS12
TS12 1QN	54	19	12118	TS12
TS12 1QP	92	40	12118	TS12
TS12 1QQ	59	21	12118	TS12
TS12 1QR	22	8	12118	TS12
TS12 1QS	14	6	12118	TS12
TS12 1QT	76	29	12118	TS12
TS12 1QU	77	34	12118	TS12
TS12 1QW	48	18	12118	TS12
TS12 1QX	13	6	12118	TS12
TS12 1QZ	8	4	12118	TS12
TS12 2AB	34	12	3381	TS12
TS12 2AD	54	16	8338	TS12
TS12 2AE	68	26	8338	TS12
TS12 2AF	79	37	8338	TS12
TS12 2AG	63	25	8338	TS12
TS12 2AH	42	19	8338	TS12
TS12 2AJ	51	21	8338	TS12
TS12 2AL	69	31	8338	TS12
TS12 2AN	84	36	8338	TS12
TS12 2AQ	105	57	8338	TS12
TS12 2AR	52	25	8338	TS12
TS12 2AS	107	45	8338	TS12
TS12 2AT	15	6	8338	TS12
TS12 2AU	17	8	8338	TS12
TS12 2AX	101	48	8338	TS12
TS12 2AY	114	54	8338	TS12
TS12 2AZ	6	4	13590	TS12
TS12 2BA	3	1	8338	TS12
TS12 2BB	4	1	13590	TS12
TS12 2BD	10	4	13590	TS12
TS12 2BE	11	3	13590	TS12
TS12 2BG	33	16	13590	TS12
TS12 2BH	13	6	13590	TS12
TS12 2BJ	15	11	13590	TS12
TS12 2BL	6	4	13590	TS12
TS12 2BN	21	11	13590	TS12
TS12 2BP	59	22	13590	TS12
TS12 2BQ	81	39	13590	TS12
TS12 2BS	19	9	13590	TS12
TS12 2BT	26	12	13590	TS12
TS12 2BU	9	6	13590	TS12
TS12 2BW	74	33	13590	TS12
TS12 2BX	43	23	13590	TS12
TS12 2BY	20	11	13590	TS12
TS12 2DB	19	7	13590	TS12
TS12 2DD	52	27	13590	TS12
TS12 2DE	28	18	13590	TS12
TS12 2DF	10	6	13590	TS12
TS12 2DG	87	40	13590	TS12
TS12 2DH	15	8	13590	TS12
TS12 2DJ	6	3	13590	TS12
TS12 2DL	32	14	13590	TS12
TS12 2DN	131	54	13590	TS12
TS12 2DP	64	33	13590	TS12
TS12 2DQ	45	24	13590	TS12
TS12 2DR	67	27	13590	TS12
TS12 2DT	6	2	13590	TS12
TS12 2DU	25	12	13590	TS12
TS12 2DW	7	1	8338	TS12
TS12 2DX	9	2	13590	TS12
TS12 2DY	15	9	3381	TS12
TS12 2EA	44	19	3381	TS12
TS12 2ED	54	23	13590	TS12
TS12 2EF	70	34	13590	TS12
TS12 2EG	5	3	13590	TS12
TS12 2EH	33	12	8338	TS12
TS12 2EJ	7	4	13590	TS12
TS12 2EL	11	4	13590	TS12
TS12 2EN	7	5	13590	TS12
TS12 2EP	11	4	3381	TS12
TS12 2ER	10	5	13590	TS12
TS12 2ES	20	9	13590	TS12
TS12 2EU	16	8	13590	TS12
TS12 2EW	38	16	13590	TS12
TS12 2EX	30	22	3381	TS12
TS12 2EY	39	16	3381	TS12
TS12 2EZ	65	26	3381	TS12
TS12 2FB	114	36	8338	TS12
TS12 2FD	85	31	8338	TS12
TS12 2FE	25	9	8338	TS12
TS12 2FG	89	31	23318	TS12
TS12 2FH	50	19	23318	TS12
TS12 2FJ	94	43	17054	TS12
TS12 2FL	62	20	3381	TS12
TS12 2FP	74	23	3381	TS12
TS12 2FQ	32	14	23318	TS12
TS12 2FR	19	7	13590	TS12
TS12 2FS	47	16	3381	TS12
TS12 2FW	54	16	3381	TS12
TS12 2FY	17	6	3381	TS12
TS12 2FZ	9	6	23181	TS12
TS12 2GA	28	13	23318	TS12
TS12 2GB	50	20	17054	TS12
TS12 2GD	24	12	17054	TS12
TS12 2GF	8	7	17054	TS12
TS12 2GG	6	2	3381	TS12
TS12 2GH	2	1	3381	TS12
TS12 2GQ	26	8	3381	TS12
TS12 2GZ	30	14	3381	TS12
TS12 2HA	7	4	13590	TS12
TS12 2HB	5	2	23181	TS12
TS12 2HD	5	1	23181	TS12
TS12 2HE	2	1	19741	TS12
TS12 2HF	3	1	13590	TS12
TS12 2HG	2	1	13590	TS12
TS12 2HH	3	2	13590	TS12
TS12 2HJ	10	5	13590	TS12
TS12 2HL	8	2	13590	TS12
TS12 2HP	23	11	3381	TS12
TS12 2HQ	3	2	13590	TS12
TS12 2HR	29	12	3381	TS12
TS12 2HS	53	28	13590	TS12
TS12 2HT	34	13	13590	TS12
TS12 2HU	31	11	13590	TS12
TS12 2HW	71	40	3381	TS12
TS12 2HX	51	29	13590	TS12
TS12 2HY	53	26	13590	TS12
TS12 2HZ	22	11	23181	TS12
TS12 2JA	15	9	23181	TS12
TS12 2JB	16	7	23181	TS12
TS12 2JD	46	20	3381	TS12
TS12 2JE	7	4	3381	TS12
TS12 2JF	29	16	3381	TS12
TS12 2JG	32	12	23181	TS12
TS12 2JH	74	32	23181	TS12
TS12 2JJ	11	5	23181	TS12
TS12 2JL	24	13	23181	TS12
TS12 2JN	32	17	3381	TS12
TS12 2JP	39	15	23181	TS12
TS12 2JQ	37	16	3381	TS12
TS12 2JR	32	10	23181	TS12
TS12 2JS	19	7	23181	TS12
TS12 2JT	67	30	23181	TS12
TS12 2JU	2	1	23181	TS12
TS12 2JW	7	2	23181	TS12
TS12 2JX	3	2	3381	TS12
TS12 2JY	9	2	23181	TS12
TS12 2JZ	29	10	23181	TS12
TS12 2LB	20	9	3381	TS12
TS12 2LD	13	9	3381	TS12
TS12 2LE	64	29	3381	TS12
TS12 2LF	17	7	3381	TS12
TS12 2LG	59	30	3381	TS12
TS12 2LJ	11	4	23181	TS12
TS12 2LN	2	1	23181	TS12
TS12 2LP	123	52	3381	TS12
TS12 2LR	21	11	23181	TS12
TS12 2LS	55	26	23181	TS12
TS12 2LT	11	6	23181	TS12
TS12 2LU	69	28	23181	TS12
TS12 2LX	138	57	23181	TS12
TS12 2LY	23	10	23181	TS12
TS12 2LZ	46	19	23181	TS12
TS12 2NA	35	17	23181	TS12
TS12 2NB	153	61	23181	TS12
TS12 2ND	138	57	23181	TS12
TS12 2NE	9	4	13590	TS12
TS12 2NF	156	65	23181	TS12
TS12 2NH	88	40	3381	TS12
TS12 2NJ	52	29	3381	TS12
TS12 2NL	106	44	3381	TS12
TS12 2NP	55	41	3381	TS12
TS12 2NS	27	10	23181	TS12
TS12 2NT	56	19	3381	TS12
TS12 2NU	21	9	3381	TS12
TS12 2NX	79	31	3381	TS12
TS12 2NY	12	4	23318	TS12
TS12 2NZ	17	11	1936	TS12
TS12 2PA	6	3	1936	TS12
TS12 2PD	5	3	1936	TS12
TS12 2PE	3	2	1936	TS12
TS12 2PF	5	4	1936	TS12
TS12 2PG	46	29	1936	TS12
TS12 2PH	14	7	17054	TS12
TS12 2PJ	85	29	23318	TS12
TS12 2PL	39	20	23318	TS12
TS12 2PP	23	8	17054	TS12
TS12 2PQ	45	17	3381	TS12
TS12 2PR	27	11	17054	TS12
TS12 2PS	33	15	17054	TS12
TS12 2PU	22	10	17054	TS12
TS12 2PW	67	30	3381	TS12
TS12 2PX	34	19	17054	TS12
TS12 2PY	21	11	17054	TS12
TS12 2PZ	12	9	17054	TS12
TS12 2QA	10	5	17054	TS12
TS12 2QB	7	4	23318	TS12
TS12 2QD	40	19	17054	TS12
TS12 2QF	22	9	17054	TS12
TS12 2QG	17	8	17054	TS12
TS12 2QH	137	44	23318	TS12
TS12 2QJ	1	1	23318	TS12
TS12 2QL	103	44	23318	TS12
TS12 2QN	7	3	23318	TS12
TS12 2QQ	101	39	17054	TS12
TS12 2QR	8	3	23318	TS12
TS12 2QS	11	3	23318	TS12
TS12 2QT	2	1	23318	TS12
TS12 2QU	2	1	23318	TS12
TS12 2QW	20	13	23318	TS12
TS12 2QX	6	2	23318	TS12
TS12 2QY	42	14	17054	TS12
TS12 2QZ	51	40	13024	TS12
TS12 2RA	23	10	1936	TS12
TS12 2RB	33	15	23318	TS12
TS12 2RD	104	43	13024	TS12
TS12 2RE	92	39	13024	TS12
TS12 2RF	56	24	13024	TS12
TS12 2RG	53	21	13024	TS12
TS12 2RH	56	26	13024	TS12
TS12 2RJ	19	9	13024	TS12
TS12 2RL	41	19	23318	TS12
TS12 2RN	1	1	23318	TS12
TS12 2RP	42	20	23318	TS12
TS12 2RQ	16	8	13024	TS12
TS12 2RR	26	15	23318	TS12
TS12 2RS	73	27	1936	TS12
TS12 2RT	6	4	1936	TS12
TS12 2RU	78	33	13024	TS12
[truncated: 13,048 more rows]
