# Supplementary material for: Spatial and temporal epidemiology of SARS-CoV-2 virus lineages in Teesside, UK, in 2020: effects of socio-economic deprivation, weather, and lockdown on lineage dynamics
Source: Peer Community J. Author manuscript; Available in PMC 2024 Sep 23. (PMC7616629; doi:10.24072/pcjournal.461)
Supplement: Supplementary file: main dataset and code (compressed) [file EMS198536-supplement-Supplementary_file__main_dataset_and_code__compressed_.zip › Covid-19-Teesside-main/Data/INLA/All-cases-8-lineages_Effects-summary.csv]

Family	Lineage	Effect	Effect_type	mean	sd	0.025quant	0.5quant	0.975quant	kld
Negative binomial	Total_cases	(Intercept)	Fixed	-0.072586812	0.043634211	-0.158969168	-0.072859685	0.015042679	6.16765905249645e-08
Negative binomial	Total_cases	size for the nbinomial observations (1/overdispersion)	Random	1911.476793	12911.23615	32.05081436	328.673943	12753.85999	NA
Negative binomial	Total_cases	Precision for PC_num	Random	14.17755896	5.444926838	6.055873596	13.3459987	27.18673077	NA
Negative binomial	Total_cases	Phi for PC_num	Random	0.750883318	0.225369233	0.200128822	0.823213774	0.993657019	NA
Negative binomial	Lin6_B.1.1.1	(Intercept)	Fixed	-0.286821573	0.183362937	-0.672662081	-0.277964061	0.048773817	5.45815325296822e-07
Negative binomial	Lin6_B.1.1.1	size for the nbinomial observations (1/overdispersion)	Random	903.6586376	9172.402462	5.228624212	98.36087664	5869.411462	NA
Negative binomial	Lin6_B.1.1.1	Precision for PC_num	Random	2.983817348	1.694373365	0.961666451	2.581410592	7.381112331	NA
Negative binomial	Lin6_B.1.1.1	Phi for PC_num	Random	0.630955283	0.242445647	0.138272986	0.666264036	0.973837505	NA
Negative binomial	Lin10_B.1.1.119	(Intercept)	Fixed	-0.581321792	0.18598475	-0.966753412	-0.575144905	-0.231473824	4.85983361017336e-07
Negative binomial	Lin10_B.1.1.119	size for the nbinomial observations (1/overdispersion)	Random	881.4627561	8916.476364	6.23717269	97.3067739	5736.441671	NA
Negative binomial	Lin10_B.1.1.119	Precision for PC_num	Random	1.312505965	0.47678667	0.616647903	1.233620477	2.468088998	NA
Negative binomial	Lin10_B.1.1.119	Phi for PC_num	Random	0.619792514	0.231764581	0.155318134	0.646043423	0.964688725	NA
Negative binomial	Lin35_B.1.1.309	(Intercept)	Fixed	-0.143086354	0.145282126	-0.445708829	-0.136699274	0.12422121	2.55669127788391e-07
Negative binomial	Lin35_B.1.1.309	size for the nbinomial observations (1/overdispersion)	Random	1439.627776	15583.41591	8.941672058	147.4701945	9306.06967	NA
Negative binomial	Lin35_B.1.1.309	Precision for PC_num	Random	10.48361179	10.32055149	1.946903694	7.436112935	37.61829391	NA
Negative binomial	Lin35_B.1.1.309	Phi for PC_num	Random	0.614409484	0.274431904	0.081075314	0.659708117	0.984255393	NA
Negative binomial	Lin37_B.1.1.315	(Intercept)	Fixed	-0.077996739	0.090757618	-0.264134757	-0.075479941	0.093735436	9.2559102585015e-08
Negative binomial	Lin37_B.1.1.315	size for the nbinomial observations (1/overdispersion)	Random	1701.760667	17131.88135	13.09037811	187.8111281	10997.08336	NA
Negative binomial	Lin37_B.1.1.315	Precision for PC_num	Random	13.63894711	9.988068905	3.399969274	10.92522865	40.14030761	NA
Negative binomial	Lin37_B.1.1.315	Phi for PC_num	Random	0.616811635	0.262489894	0.102014183	0.655411824	0.980787868	NA
Negative binomial	Lin39_B.1.1.37	(Intercept)	Fixed	-0.070540029	0.151219598	-0.383403209	-0.064917554	0.210745935	1.84240904757131e-07
Negative binomial	Lin39_B.1.1.37	size for the nbinomial observations (1/overdispersion)	Random	2034.071056	25738.36952	10.88186268	170.6015233	12664.93973	NA
Negative binomial	Lin39_B.1.1.37	Precision for PC_num	Random	48.79163823	122.0599873	3.042814855	19.64612027	278.1813373	NA
Negative binomial	Lin39_B.1.1.37	Phi for PC_num	Random	0.466610135	0.298107656	0.022901793	0.447800202	0.96625013	NA
Negative binomial	Lin45_B.1.1.7	(Intercept)	Fixed	-0.201068447	0.136657239	-0.487112616	-0.195162129	0.051783573	1.68283605195036e-07
Negative binomial	Lin45_B.1.1.7	size for the nbinomial observations (1/overdispersion)	Random	1723.086756	23154.01086	9.131559649	132.2167497	10512.1181	NA
Negative binomial	Lin45_B.1.1.7	Precision for PC_num	Random	4.512156486	2.504738076	1.405705509	3.949643203	10.94369068	NA
Negative binomial	Lin45_B.1.1.7	Phi for PC_num	Random	0.498330774	0.253781766	0.068631889	0.495206153	0.936200807	NA
Negative binomial	Lin51_B.1.177	(Intercept)	Fixed	-0.032416501	0.060855513	-0.153620378	-0.032213236	0.087458458	5.51064878779624e-08
Negative binomial	Lin51_B.1.177	size for the nbinomial observations (1/overdispersion)	Random	315.9093937	895.1879648	18.12942265	118.2728313	1890.180348	NA
Negative binomial	Lin51_B.1.177	Precision for PC_num	Random	18.05927342	9.356138373	5.221342348	16.28698414	41.17416428	NA
Negative binomial	Lin51_B.1.177	Phi for PC_num	Random	0.30357692	0.229690225	0.01595242	0.249538913	0.82110165	NA
Negative binomial	Lin52_B.1.177.10	(Intercept)	Fixed	-0.431992096	0.197016127	-0.849272338	-0.420933957	-0.075684382	7.34804397602845e-07
Negative binomial	Lin52_B.1.177.10	size for the nbinomial observations (1/overdispersion)	Random	589.8323283	4605.9281	3.602115392	82.77701438	3957.478427	NA
Negative binomial	Lin52_B.1.177.10	Precision for PC_num	Random	2.659882746	1.381874894	0.916442593	2.355549296	6.19436773	NA
Negative binomial	Lin52_B.1.177.10	Phi for PC_num	Random	0.634785805	0.231125589	0.158754947	0.667181175	0.967770525	NA
