# Supplementary material for: Spatial and temporal epidemiology of SARS-CoV-2 virus lineages in Teesside, UK, in 2020: effects of socio-economic deprivation, weather, and lockdown on lineage dynamics
Source: Peer Community J. Author manuscript; Available in PMC 2024 Sep 23. (PMC7616629; doi:10.24072/pcjournal.461)
Supplement: Supplementary file: main dataset and code (compressed) [file EMS198536-supplement-Supplementary_file__main_dataset_and_code__compressed_.zip › Covid-19-Teesside-main/Data/INLA/All-cases-8-lineages_Relative-risk.csv]

Family	Lineage	PC_num	Postcode	RR	LL	UL	EP_1	EP_15	EP_2
Negative binomial	Total_cases	1	TS1	1.1503974658908	0.880105641801249	1.47805803583185	0.846265483546678	0.0195021501102408	5.57822866460445e-05
Negative binomial	Total_cases	2	TS10	0.941721459129065	0.733201263332244	1.18561063149038	0.276903148790897	0.000309310089417925	0
Negative binomial	Total_cases	3	TS11	0.753469694372231	0.53859944936302	1.02073548298574	0.0329117352409311	1.21387413254403e-05	0
Negative binomial	Total_cases	4	TS12	0.619027305275787	0.454967615517731	0.828316865641824	0.00130167737723996	0	0
Negative binomial	Total_cases	5	TS13	0.495584341406421	0.305665467317352	0.743458740069623	0.000513298662258688	0	0
Negative binomial	Total_cases	6	TS14	0.853636930509661	0.652028994111616	1.09807456088445	0.0998763608370106	2.6657365307492e-05	0
Negative binomial	Total_cases	7	TS15	0.68370054021535	0.472832602690657	0.949020765414351	0.0121301632917777	0	0
Negative binomial	Total_cases	8	TS16	0.702466049110155	0.485059035249677	0.970616675829644	0.0164116683786122	0	0
Negative binomial	Total_cases	9	TS17	0.947701228247303	0.756409430742316	1.18304578515679	0.278437218204619	0.000231481478965456	0
Negative binomial	Total_cases	10	TS18	1.03870097109237	0.823616046661221	1.28981272898237	0.614356827162019	0.00101243918098981	0
Negative binomial	Total_cases	11	TS19	1.01746919737823	0.794456747386874	1.27441680677122	0.542912482793535	0.00125076133513846	0
Negative binomial	Total_cases	12	TS2	1.24238774067386	0.807348490815012	1.88856766334395	0.820671066411421	0.15607275236358	0.014507603280092
Negative binomial	Total_cases	13	TS20	0.917904218763632	0.707754166891845	1.17460107412903	0.224814682161524	0.000205581184311687	0
Negative binomial	Total_cases	14	TS21	0.756834287677841	0.548501753235511	1.00729493664544	0.0276607394162327	0	0
Negative binomial	Total_cases	15	TS22	0.93596749127447	0.692605587774881	1.23389714145451	0.297238898613155	0.000660266033463919	0
Negative binomial	Total_cases	16	TS23	0.928868779952968	0.729661860830186	1.18073871216051	0.23825666411012	0.000272716567213949	0
Negative binomial	Total_cases	17	TS24	0.980698843117449	0.749324681901773	1.26398602715246	0.410462613987916	0.00132296117107389	0
Negative binomial	Total_cases	18	TS25	1.01610865913246	0.807291241651493	1.26682996441262	0.534323430787984	0.00101780504583182	0
Negative binomial	Total_cases	19	TS26	1.08315831441715	0.837941282606606	1.3624461295792	0.733708507455329	0.00402337164738698	0
Negative binomial	Total_cases	20	TS27	0.895925001745191	0.659725415141309	1.1861527057406	0.204478135381179	0.000359327540155552	0
Negative binomial	Total_cases	21	TS28	0.770639226952385	0.511139797262851	1.08844378993629	0.0674643586743926	0.000103112003772998	0
Negative binomial	Total_cases	22	TS29	0.954929770344671	0.645427564165604	1.34674803761444	0.369449137668784	0.00541716187632912	1.69986161023816e-05
Negative binomial	Total_cases	23	TS3	1.1705904742487	0.918785353823904	1.46989215423028	0.904180083811651	0.0175814308525861	3.28562552192047e-05
Negative binomial	Total_cases	24	TS4	1.76032608061254	1.29598612701436	2.22914656867411	0.99987230282293	0.854893252084644	0.157761640900472
Negative binomial	Total_cases	25	TS5	1.22401753157416	0.97007649398229	1.50532389676584	0.958448705266393	0.0264676101714864	3.33861155041859e-05
Negative binomial	Total_cases	26	TS6	0.996609222740544	0.780551026424748	1.25829400718344	0.460614761634812	0.00100239360098731	0
Negative binomial	Total_cases	27	TS7	1.11088866600956	0.867827948431279	1.39316992749994	0.800093255161471	0.00596754614442807	0
Negative binomial	Total_cases	28	TS8	1.31434912269739	1.00679551374566	1.6436513839454	0.977548191668326	0.12235529304278	0.000247830485599732
Negative binomial	Total_cases	29	TS9	0.825716865544095	0.600619948447368	1.10425722475884	0.0908755502099805	8.99865791761378e-05	0
Negative binomial	Lin6_B.1.1.1	1	TS1	1.72842118543865	0.724047669425544	3.43640215450336	0.880989024359635	0.56699621791013	0.287288635088237
Negative binomial	Lin6_B.1.1.1	2	TS10	1.45424902022796	0.672357435564591	2.68095726911735	0.817861444290011	0.40030422254151	0.133373375980024
Negative binomial	Lin6_B.1.1.1	3	TS11	1.4905339309157	0.513046521193782	3.24210715126934	0.74180885536493	0.412109815935146	0.193768145399615
Negative binomial	Lin6_B.1.1.1	4	TS12	0.860189673578907	0.264107386161058	1.88591981803456	0.303548748685014	0.0760461865758792	0.0179194968205326
Negative binomial	Lin6_B.1.1.1	5	TS13	0.598180536035105	0.0673221088653211	1.80377942377309	0.153862999349571	0.0484039368822925	0.0164709186888119
Negative binomial	Lin6_B.1.1.1	6	TS14	2.11642215482037	0.961987902462311	4.04353926879531	0.968047334641378	0.775243469372679	0.488384474471695
Negative binomial	Lin6_B.1.1.1	7	TS15	0.849210790482919	0.250187177119828	1.89834183960058	0.293289200156485	0.075168379241866	0.0188588070066429
Negative binomial	Lin6_B.1.1.1	8	TS16	0.625695524180176	0.151848753575319	1.4749917669722	0.126340893703866	0.022863581895686	0.0047135110247104
Negative binomial	Lin6_B.1.1.1	9	TS17	0.689455717571258	0.262422945044008	1.35324487358579	0.127237538500991	0.0127007606842394	0.00161734043896711
Negative binomial	Lin6_B.1.1.1	10	TS18	1.447709576858	0.658503595099515	2.82535446562091	0.786051720786605	0.384438642382108	0.147965264832441
Negative binomial	Lin6_B.1.1.1	11	TS19	0.713773547976253	0.267946152893126	1.44650271915622	0.154793715435748	0.0199027430849625	0.00277593750733107
Negative binomial	Lin6_B.1.1.1	12	TS2	0.894511417037462	0.219683569061559	2.30980736821645	0.3124850045927	0.108091103105452	0.0418055821811878
Negative binomial	Lin6_B.1.1.1	13	TS20	0.542537773821231	0.159588622771779	1.19443593390491	0.0603512960824495	0.00648626955881748	0.000847777083959778
Negative binomial	Lin6_B.1.1.1	14	TS21	0.496599953786296	0.126658284568064	1.13823045294597	0.0466251635939336	0.00527968656502209	0.000764085918902757
Negative binomial	Lin6_B.1.1.1	15	TS22	0.461694832911261	0.1127379982343	1.11357622677983	0.0400718298343989	0.00564070861340771	0.00103737852095653
Negative binomial	Lin6_B.1.1.1	16	TS23	0.41930237835047	0.107097457849212	0.935575514352094	0.0168653023032705	0.00100550241692066	9.31296779551616e-05
Negative binomial	Lin6_B.1.1.1	17	TS24	0.354079044201891	0.069777950567846	0.898000920596037	0.0146079343725092	0.0012757019161771	0.000149718338502081
Negative binomial	Lin6_B.1.1.1	18	TS25	0.460868177986423	0.148018585797572	0.980630097447843	0.0221672530621551	0.00139308630206891	0.000131463064987014
Negative binomial	Lin6_B.1.1.1	19	TS26	0.496786448476301	0.142878569820178	1.1336339991027	0.0458455104598731	0.00493423238887614	0.000636226128338024
Negative binomial	Lin6_B.1.1.1	20	TS27	0.497823607828953	0.117260994110842	1.2472593787553	0.0618367530456373	0.0103586204014344	0.00208308720203221
Negative binomial	Lin6_B.1.1.1	21	TS28	0.47603098831169	0.0897049536001859	1.2789003451605	0.0627556635797213	0.0126962984176675	0.00323233672950762
Negative binomial	Lin6_B.1.1.1	22	TS29	0.481177714173606	0.0673734130679022	1.40707829249883	0.0794516781928286	0.0194379805207306	0.0057263274227064
Negative binomial	Lin6_B.1.1.1	23	TS3	1.34204174562278	0.593647966070822	2.52488141899588	0.739908052861504	0.316456075183669	0.0964387110912689
Negative binomial	Lin6_B.1.1.1	24	TS4	2.61572952164591	1.18914598518739	4.94446626608675	0.992315376411216	0.907894031582105	0.709054524582397
Negative binomial	Lin6_B.1.1.1	25	TS5	1.1914079756707	0.556389797379878	2.1651128575502	0.642442372504743	0.19705199498537	0.042005215042287
Negative binomial	Lin6_B.1.1.1	26	TS6	1.25144649635727	0.533610689534833	2.3860425180103	0.669246763205249	0.252822429318894	0.0700016985749612
Negative binomial	Lin6_B.1.1.1	27	TS7	1.4789474770383	0.645284812724785	2.80212725325222	0.812908979764394	0.418942402575353	0.155136534001205
Negative binomial	Lin6_B.1.1.1	28	TS8	1.23866201701735	0.514854623657946	2.40471975376605	0.651957405309383	0.246481723362905	0.0710970281066728
Negative binomial	Lin6_B.1.1.1	29	TS9	1.40459625765563	0.514685381748744	2.96140275045951	0.717894174683062	0.361634038053472	0.150711484367617
Negative binomial	Lin10_B.1.1.119	1	TS1	3.38558185295261	1.69854048824243	5.69916301079433	0.999552651624773	0.988863449953271	0.935112367395915
Negative binomial	Lin10_B.1.1.119	2	TS10	1.05112468812601	0.490114715702566	1.95404725481311	0.490873125332823	0.108013205849922	0.0216807706384259
Negative binomial	Lin10_B.1.1.119	3	TS11	0.558187840811499	0.122825766557642	1.43428502737283	0.0996938836973914	0.0202740948118224	0.00474275715041683
Negative binomial	Lin10_B.1.1.119	4	TS12	0.658401347191622	0.216447180275414	1.44247416734824	0.128949118373702	0.0201876816881817	0.00387583677289038
Negative binomial	Lin10_B.1.1.119	5	TS13	0.482586379046593	0.0655702579784543	1.44315270708427	0.0854615168044567	0.0213570676654339	0.00616224605417903
Negative binomial	Lin10_B.1.1.119	6	TS14	1.25680656699683	0.524861070716548	2.45101250007856	0.660417867137418	0.260279295341045	0.0778477041334091
Negative binomial	Lin10_B.1.1.119	7	TS15	0.515858301239237	0.118909897508412	1.29422264954516	0.0722632543770213	0.012127214227418	0.00240329553625729
Negative binomial	Lin10_B.1.1.119	8	TS16	0.441480214668902	0.0931093705690663	1.17236435706345	0.0471547077403871	0.00785262928537123	0.00154345687921542
Negative binomial	Lin10_B.1.1.119	9	TS17	0.376596435294087	0.125203111268554	0.821581557753754	0.00879104729184954	0.000804872150744429	0.0001281098010808
Negative binomial	Lin10_B.1.1.119	10	TS18	0.27560215588269	0.0598237953400923	0.669885151441463	0.00253161715821537	0.000158659294127728	1.26594232253696e-05
Negative binomial	Lin10_B.1.1.119	11	TS19	0.320994480901067	0.0952666557024507	0.732870413151384	0.00443192414367499	0.000346268025268714	4.62455390634053e-05
Negative binomial	Lin10_B.1.1.119	12	TS2	0.779467258717226	0.115260578984236	2.50875756909395	0.242317612662791	0.103688501383129	0.0488689440898091
Negative binomial	Lin10_B.1.1.119	13	TS20	0.286943967919015	0.0673971252308986	0.721652713448949	0.00465349908289192	0.000348400883526723	3.83014082012689e-05
Negative binomial	Lin10_B.1.1.119	14	TS21	0.342100640977917	0.0785218026953723	0.889768072386167	0.0147334895874126	0.00164515177387403	0.000234189382770311
Negative binomial	Lin10_B.1.1.119	15	TS22	0.672688775322062	0.178852320809589	1.72533806513783	0.167187461644039	0.044528328489244	0.0124586596397476
Negative binomial	Lin10_B.1.1.119	16	TS23	0.257871180974228	0.0637685019350423	0.626194282160203	0.00185140168757303	0.000127378996901739	9.6090921417602e-06
Negative binomial	Lin10_B.1.1.119	17	TS24	0.262963736363666	0.0537737345520386	0.696987293242073	0.00420201351891458	0.000351178065523317	4.45102404414977e-05
Negative binomial	Lin10_B.1.1.119	18	TS25	0.325214627763971	0.104682300665385	0.717231324948444	0.0036143556808157	0.000252150817021457	2.75266719622635e-05
Negative binomial	Lin10_B.1.1.119	19	TS26	0.398032056936103	0.117355071469888	0.917660540642721	0.015844930212075	0.00130968086737571	0.00017128489586371
Negative binomial	Lin10_B.1.1.119	20	TS27	0.340230478031088	0.0682477450739643	0.928165421813121	0.0180980432718467	0.00230754027109192	0.000365746525600064
Negative binomial	Lin10_B.1.1.119	21	TS28	0.299907156778712	0.0409608429939213	0.957202226351266	0.0213993828927841	0.00432148615151851	0.00104588174137832
Negative binomial	Lin10_B.1.1.119	22	TS29	0.270915901394913	0.0248714196334279	0.947971181881133	0.0209185353092184	0.00458729572034666	0.00117797762993466
Negative binomial	Lin10_B.1.1.119	23	TS3	3.08738185162694	1.67037546535245	4.9822493885209	0.999598873437459	0.988035942477292	0.923652384028853
Negative binomial	Lin10_B.1.1.119	24	TS4	2.44283687138202	1.18297932023631	4.33652309011327	0.99156790840727	0.905393469883401	0.682325424550419
Negative binomial	Lin10_B.1.1.119	25	TS5	1.88586662524177	1.01489251632472	3.11853818619242	0.977234861481816	0.762343136589819	0.363371245482803
Negative binomial	Lin10_B.1.1.119	26	TS6	1.29686559178793	0.612539590936395	2.38981814427983	0.727703336730821	0.269954727853838	0.0700695201084656
Negative binomial	Lin10_B.1.1.119	27	TS7	1.09750227492196	0.445807945840084	2.16719364977575	0.525136733828761	0.158012588506759	0.0392482602006128
Negative binomial	Lin10_B.1.1.119	28	TS8	3.17111290838757	1.63065422186396	5.23308440449322	0.999484956806121	0.985641433927522	0.916678642426715
Negative binomial	Lin10_B.1.1.119	29	TS9	0.763381631680639	0.212608869941325	1.77922333669403	0.225890894101421	0.0548005305783358	0.0135309867785606
Negative binomial	Lin35_B.1.1.309	1	TS1	0.876024415303821	0.367135232003999	1.56484231455293	0.302597315359295	0.0333298827362981	0.00371792865555731
Negative binomial	Lin35_B.1.1.309	2	TS10	0.85260122697837	0.401705060421884	1.4861478561967	0.259929944449656	0.0231517696252896	0.00199678028416783
Negative binomial	Lin35_B.1.1.309	3	TS11	0.842702099172488	0.321230256906073	1.64365709634489	0.267879948725686	0.0417593608479856	0.00736884214471734
Negative binomial	Lin35_B.1.1.309	4	TS12	0.635431859998582	0.198247038498399	1.24419746171145	0.0966208761058557	0.00584660810596138	0.000424607337768723
Negative binomial	Lin35_B.1.1.309	5	TS13	0.588801266172552	0.0965197620731127	1.38464023580205	0.113757777147293	0.0160313558925844	0.00282943708715877
Negative binomial	Lin35_B.1.1.309	6	TS14	0.722639861905269	0.28025754301915	1.29176789846441	0.137868153258043	0.00717283497753896	0.000455072145448487
Negative binomial	Lin35_B.1.1.309	7	TS15	1.18120535037705	0.560646230947667	2.22553165229801	0.626488178734202	0.182119073871356	0.0460081660307713
Negative binomial	Lin35_B.1.1.309	8	TS16	1.02319620920667	0.438924039938795	1.91087380226422	0.467838531253038	0.0959469745685797	0.0187008814964651
Negative binomial	Lin35_B.1.1.309	9	TS17	1.4943931736022	0.859281984355479	2.49090597611641	0.911570698803056	0.42953771314051	0.119028100851292
Negative binomial	Lin35_B.1.1.309	10	TS18	1.1627223516056	0.64477914285216	1.96667196457828	0.658770319364743	0.139972993383636	0.0219138054182739
Negative binomial	Lin35_B.1.1.309	11	TS19	1.3080783382498	0.715659464384883	2.25421495806001	0.780912779986661	0.262365826014771	0.0576614759194434
Negative binomial	Lin35_B.1.1.309	12	TS2	0.954574816163662	0.384030844504599	1.86502470723388	0.378413581688153	0.0724469484420868	0.0174054655705072
Negative binomial	Lin35_B.1.1.309	13	TS20	1.14871325304896	0.595587823762576	2.04058304350012	0.616773772788563	0.147364972860951	0.0284315866085045
Negative binomial	Lin35_B.1.1.309	14	TS21	0.993466154912654	0.467792069316559	1.76840131900649	0.435797455574804	0.0689393994035895	0.0106494759965677
Negative binomial	Lin35_B.1.1.309	15	TS22	0.948114570520051	0.43167641441238	1.75729260526992	0.369968474234977	0.0602641457267148	0.0114138855998029
Negative binomial	Lin35_B.1.1.309	16	TS23	1.10029508822547	0.593859693037719	1.8856492448882	0.572866840423504	0.108942858907369	0.0159045542988945
Negative binomial	Lin35_B.1.1.309	17	TS24	0.601011140817776	0.176348859872379	1.17694174039762	0.0746292591790272	0.00314563565043535	0.000172505443288617
Negative binomial	Lin35_B.1.1.309	18	TS25	0.686395998050779	0.285572675489544	1.19761191967272	0.0966595070563031	0.00287310729733825	0.000114094516041718
Negative binomial	Lin35_B.1.1.309	19	TS26	0.710540916827408	0.273802806604893	1.29436122105341	0.132741174871759	0.0075204392070467	0.000493731210344239
Negative binomial	Lin35_B.1.1.309	20	TS27	0.691169545629228	0.228142861494154	1.31893369837935	0.133304077889152	0.00962844849070899	0.000875949394780862
Negative binomial	Lin35_B.1.1.309	21	TS28	0.913764506128506	0.348463931849171	1.80565322774882	0.339816207500989	0.0642558569500264	0.0142113519766528
Negative binomial	Lin35_B.1.1.309	22	TS29	0.841489696112656	0.255082408949325	1.75571390596792	0.28203729257313	0.0545936874220341	0.0124038698625315
Negative binomial	Lin35_B.1.1.309	23	TS3	0.929172313617129	0.454472134999648	1.59363418869912	0.354778348472975	0.0385582944333516	0.00381622673599724
Negative binomial	Lin35_B.1.1.309	24	TS4	0.888594818274711	0.384455526542678	1.56290106853546	0.315227955740261	0.0332835001465112	0.00348843854063108
Negative binomial	Lin35_B.1.1.309	25	TS5	1.18757722300615	0.671393391406317	1.96847823476589	0.693377952228446	0.154967053282645	0.0218396556053168
Negative binomial	Lin35_B.1.1.309	26	TS6	0.950317207469816	0.476026041685395	1.63894597245909	0.37864740782641	0.0463108765841246	0.00500954542125154
Negative binomial	Lin35_B.1.1.309	27	TS7	1.22592346048022	0.659902533374648	2.19838138331109	0.692632869633599	0.197855604681312	0.0453140633671413
Negative binomial	Lin35_B.1.1.309	28	TS8	1.17897143945528	0.621381211668688	2.06722389985016	0.657042774505808	0.163445641322172	0.0311697477600675
Negative binomial	Lin35_B.1.1.309	29	TS9	1.01434444006528	0.458134602937378	1.87580445575486	0.454236348548835	0.0881893334396536	0.0165530956209248
Negative binomial	Lin37_B.1.1.315	1	TS1	1.00098138513704	0.588436317237736	1.55211247587602	0.460431602092816	0.0339137209157164	0.00161238586074075
Negative binomial	Lin37_B.1.1.315	2	TS10	0.651273448404502	0.360357999446935	1.02557041499371	0.0316907777468871	0.00024441399009778	0
Negative binomial	Lin37_B.1.1.315	3	TS11	0.567107478332801	0.240282918645414	0.997977810249028	0.0243974119067727	0.000352671266126037	0
Negative binomial	Lin37_B.1.1.315	4	TS12	0.526382394248548	0.229326946187722	0.917159026840321	0.0109917468773615	7.12450882668358e-05	0
Negative binomial	Lin37_B.1.1.315	5	TS13	0.716303986609409	0.286799995432995	1.37343039909451	0.142169822231522	0.013691985714558	0.00136816784629212
Negative binomial	Lin37_B.1.1.315	6	TS14	0.627018497700688	0.315064673037044	1.00518194255604	0.0261028514453157	0.000173473870850094	0
Negative binomial	Lin37_B.1.1.315	7	TS15	0.745522072452571	0.357852648837344	1.20665838223797	0.118654571853134	0.00231148519417723	4.09607660259992e-05
Negative binomial	Lin37_B.1.1.315	8	TS16	0.806764551676175	0.393630503155097	1.30169413501926	0.189739424788138	0.00585873370467316	0.000169885114711721
Negative binomial	Lin37_B.1.1.315	9	TS17	1.03419287378936	0.687966959791404	1.48941015737197	0.531313023706564	0.0229021616316051	0.000479986487547546
Negative binomial	Lin37_B.1.1.315	10	TS18	0.968247752893333	0.603513815962212	1.41022550439658	0.409860637470424	0.0122641862804507	0.000240234198702782
Negative binomial	Lin37_B.1.1.315	11	TS19	1.33068918601492	0.86592962070037	1.96447718208325	0.899153451236877	0.245441108476134	0.0203692564402729
Negative binomial	Lin37_B.1.1.315	12	TS2	1.03175203365713	0.526309268764264	1.76410055442758	0.492293903285441	0.0699049038302386	0.0106545324999484
Negative binomial	Lin37_B.1.1.315	13	TS20	1.14396929281423	0.716248356393035	1.72868167419553	0.696886571540206	0.0878803510274552	0.00514543274610046
Negative binomial	Lin37_B.1.1.315	14	TS21	1.03007632929398	0.602135030399439	1.58024310753388	0.517361518686331	0.0400824519742713	0.00202513253072967
Negative binomial	Lin37_B.1.1.315	15	TS22	1.13314877530036	0.657849663071384	1.77909385631459	0.664807093120939	0.0958534582582016	0.00851618303040746
Negative binomial	Lin37_B.1.1.315	16	TS23	1.0217827073115	0.639851499362738	1.5061723904532	0.508491610177701	0.0259271945320974	0.000710930349806183
Negative binomial	Lin37_B.1.1.315	17	TS24	1.44410372764024	0.893535458770029	2.23577545126762	0.929635383161703	0.38416059215109	0.0665723214597339
Negative binomial	Lin37_B.1.1.315	18	TS25	1.14816439848481	0.755270763708821	1.66098632337636	0.731001494857126	0.0709856292768871	0.00251404639661257
Negative binomial	Lin37_B.1.1.315	19	TS26	1.24996707992014	0.785785690817638	1.88278256707952	0.820033117186344	0.170248202820591	0.0131186421699291
Negative binomial	Lin37_B.1.1.315	20	TS27	1.41951780991901	0.847159682716332	2.29980642331696	0.900419754701601	0.353229639384081	0.0726397320417225
Negative binomial	Lin37_B.1.1.315	21	TS28	1.09372428364935	0.567328342114017	1.83948921560648	0.579900426040512	0.100696960234229	0.0128955986193191
Negative binomial	Lin37_B.1.1.315	22	TS29	1.01766637337348	0.472567280948991	1.80349429554801	0.471065967709464	0.0818871954924512	0.011559644770454
Negative binomial	Lin37_B.1.1.315	23	TS3	1.0295176392063	0.652111164252658	1.54346182918136	0.510178087416983	0.0330004374568906	0.00110775008913622
Negative binomial	Lin37_B.1.1.315	24	TS4	1.24169681960214	0.774090424795488	1.96906906688176	0.78456444126765	0.176992092959252	0.0216271122917077
Negative binomial	Lin37_B.1.1.315	25	TS5	0.881218072627202	0.543326252037654	1.29489666915843	0.245885659112176	0.00426147895007722	6.30073989587032e-05
Negative binomial	Lin37_B.1.1.315	26	TS6	0.805596537588222	0.482971617286965	1.22242776983106	0.142734460752571	0.00238159737937715	2.92110632207354e-05
Negative binomial	Lin37_B.1.1.315	27	TS7	1.12877797502396	0.71605363008877	1.76067504514234	0.650457425142674	0.0908329172484181	0.00703750593913233
Negative binomial	Lin37_B.1.1.315	28	TS8	1.14118183925794	0.726905037685254	1.76345945008737	0.676966155390924	0.0938594768235638	0.00704985765667532
Negative binomial	Lin37_B.1.1.315	29	TS9	0.753519381252634	0.381134387500334	1.20972320970517	0.117989442553665	0.00261118602871879	5.55487506984642e-05
Negative binomial	Lin39_B.1.1.37	1	TS1	0.995485478251953	0.493921320146872	1.69708223871875	0.445095588128054	0.0540079788967073	0.00794200414694601
Negative binomial	Lin39_B.1.1.37	2	TS10	0.788398870545253	0.308201994240106	1.31504794051869	0.205123074445504	0.00730073284125432	0.000376258456470602
Negative binomial	Lin39_B.1.1.37	3	TS11	0.767588664287136	0.241602276208563	1.3497812433524	0.205151415512685	0.010810900074821	0.0010258756992465
Negative binomial	Lin39_B.1.1.37	4	TS12	0.760730988324635	0.238900286883026	1.33491743477775	0.198691182801291	0.0093801712685585	0.000711949561175151
Negative binomial	Lin39_B.1.1.37	5	TS13	0.742621701751794	0.149697784482851	1.44713371546732	0.213371676195782	0.0197515343500826	0.00335154680763716
Negative binomial	Lin39_B.1.1.37	6	TS14	0.78500793547661	0.302545192823343	1.30774699713785	0.201915271445926	0.00706351291567686	0.000433925574809257
Negative binomial	Lin39_B.1.1.37	7	TS15	0.931042152180657	0.423141031525397	1.57280970653804	0.365912047763047	0.034056592018587	0.00441467000070384
Negative binomial	Lin39_B.1.1.37	8	TS16	1.11324699773237	0.584645122864844	2.04862399149517	0.569376502670072	0.118000730205143	0.0283677713489979
Negative binomial	Lin39_B.1.1.37	9	TS17	1.08146106964921	0.633096671067167	1.77475823038931	0.567309188904695	0.0790965289310295	0.00944473332975915
Negative binomial	Lin39_B.1.1.37	10	TS18	1.21246183829395	0.719586624953706	2.14729760871537	0.699019355138293	0.170753154396412	0.038445501015854
Negative binomial	Lin39_B.1.1.37	11	TS19	0.998851039944378	0.518838472441365	1.65841429008189	0.453026415694522	0.0498733772797274	0.00567642824468217
Negative binomial	Lin39_B.1.1.37	12	TS2	1.02683426898692	0.497687102345851	1.84385838022591	0.473576570452	0.0734696062131908	0.0159230960474612
Negative binomial	Lin39_B.1.1.37	13	TS20	1.08579714782656	0.594335589549836	1.87427760889474	0.557819954037442	0.0932837338351479	0.0160743458190813
Negative binomial	Lin39_B.1.1.37	14	TS21	1.1547598647704	0.640911893065242	2.09469140506617	0.623271710975211	0.137821952046391	0.0323529205769201
Negative binomial	Lin39_B.1.1.37	15	TS22	0.993586244288427	0.482801216091092	1.68676071391227	0.446451334095081	0.0526413333807089	0.00756244647812376
Negative binomial	Lin39_B.1.1.37	16	TS23	0.928916303154317	0.45062107535885	1.49570947743833	0.364830692409989	0.0242176777178323	0.00179861091622824
Negative binomial	Lin39_B.1.1.37	17	TS24	0.965422576651133	0.446062107577859	1.65928465560621	0.410397624948646	0.0477103965009931	0.00650539665470795
Negative binomial	Lin39_B.1.1.37	18	TS25	1.10846120348095	0.642939499495167	1.85649487618904	0.596881284664832	0.098622822330406	0.014136337382228
Negative binomial	Lin39_B.1.1.37	19	TS26	1.10824319589652	0.602772779470092	1.9441642487709	0.57943916451378	0.110294442816587	0.020622165247691
Negative binomial	Lin39_B.1.1.37	20	TS27	1.08774192622179	0.551538129942618	1.98018885225786	0.54380933281241	0.10619372869399	0.0234658324156688
Negative binomial	Lin39_B.1.1.37	21	TS28	1.02395916802644	0.470845794132432	1.86896153980944	0.47052644127307	0.0785924309136216	0.016988766256226
Negative binomial	Lin39_B.1.1.37	22	TS29	1.11173767685151	0.498678593685254	2.25032049665913	0.537943352441389	0.133400444526443	0.0419048595513957
Negative binomial	Lin39_B.1.1.37	23	TS3	0.955930747034603	0.492385087104724	1.56712409760458	0.391277601530884	0.0340021564617857	0.00353903374954545
Negative binomial	Lin39_B.1.1.37	24	TS4	1.06823234443571	0.5808736737202	1.86452224454416	0.529042395413791	0.0860299340450656	0.0159423789019796
Negative binomial	Lin39_B.1.1.37	25	TS5	1.26142388242076	0.748584355831082	2.23159398045366	0.741990052216551	0.212903800955669	0.050454284820826
Negative binomial	Lin39_B.1.1.37	26	TS6	0.847382285266035	0.379036948266006	1.38116518126972	0.25892809766204	0.0123074952275838	0.000835441803015535
Negative binomial	Lin39_B.1.1.37	27	TS7	0.879336172498831	0.414530514494253	1.41678497844175	0.2939562932509	0.0155038984379398	0.00119335816497579
Negative binomial	Lin39_B.1.1.37	28	TS8	0.986452292800586	0.517075261003774	1.62943666134574	0.433239188770333	0.0437896116222998	0.00524658099800268
Negative binomial	Lin39_B.1.1.37	29	TS9	0.981017458919093	0.48011698990347	1.70733243219733	0.41859792813528	0.0530336665521571	0.00916820838858357
Negative binomial	Lin45_B.1.1.7	1	TS1	0.659832675658292	0.237936667369394	1.2883220818846	0.105730709512237	0.00848681298654319	0.000763124792152126
Negative binomial	Lin45_B.1.1.7	2	TS10	0.671659746962249	0.310208854087357	1.22613830898468	0.0889200890173274	0.0052613899227163	0.000375262818247846
Negative binomial	Lin45_B.1.1.7	3	TS11	0.430475540797089	0.115511744190831	0.963463524963574	0.0201930808408739	0.00132522883212016	0.000107933128286719
Negative binomial	Lin45_B.1.1.7	4	TS12	0.395343811925001	0.113989320064325	0.863709661541188	0.0100330931554951	0.000418579156276411	1.78228935378e-05
Negative binomial	Lin45_B.1.1.7	5	TS13	0.461398916070392	0.0904595567925892	1.1862372689529	0.0515321268763788	0.00768455433208426	0.00133663867017719
Negative binomial	Lin45_B.1.1.7	6	TS14	0.459438991147659	0.14938461808018	0.923838155141699	0.0146423097170473	0.000529411728110607	1.97795692629121e-05
Negative binomial	Lin45_B.1.1.7	7	TS15	0.561818077071317	0.177067274420325	1.15179328778698	0.0560333363958111	0.00395309860650195	0.000337503866503996
Negative binomial	Lin45_B.1.1.7	8	TS16	0.632657615195554	0.201142758838721	1.2930637147484	0.0993561464717908	0.00936513499029323	0.000996733085733337
Negative binomial	Lin45_B.1.1.7	9	TS17	0.787966490171303	0.407380876842185	1.34560961284244	0.16911252745316	0.0104019281621511	0.000746153688328421
Negative binomial	Lin45_B.1.1.7	10	TS18	0.928561972006065	0.465832213935559	1.60655469359324	0.349798138093238	0.040687755119169	0.00412055739647321
Negative binomial	Lin45_B.1.1.7	11	TS19	1.29770332176407	0.70188661020083	2.17273114654917	0.781937549782173	0.255962911698717	0.0466266313963384
Negative binomial	Lin45_B.1.1.7	12	TS2	0.986305586178361	0.324192850977834	2.17536041771461	0.401803155039343	0.117604346007643	0.0361979717023393
Negative binomial	Lin45_B.1.1.7	13	TS20	1.43297228509709	0.74418236071552	2.50265961407528	0.846270682388203	0.378833929485823	0.106590035432065
Negative binomial	Lin45_B.1.1.7	14	TS21	0.852558318272897	0.321750139807679	1.61125921409381	0.288429572207122	0.0399875461860562	0.00479924512997087
Negative binomial	Lin45_B.1.1.7	15	TS22	1.38523610339477	0.628771077323147	2.61749331313642	0.775190374710237	0.341637279378687	0.109513623556935
Negative binomial	Lin45_B.1.1.7	16	TS23	0.70423948643697	0.270029306903339	1.32634801241451	0.134618205240833	0.00981170295635536	0.000809465369800755
Negative binomial	Lin45_B.1.1.7	17	TS24	1.20617195397226	0.55626067296459	2.19443205950833	0.654738219081353	0.210527721021755	0.0461493651051491
Negative binomial	Lin45_B.1.1.7	18	TS25	2.07353126831824	1.17709056474825	3.30520988805916	0.994304873147934	0.862305505396317	0.510791062922846
Negative binomial	Lin45_B.1.1.7	19	TS26	1.92869130390596	1.04015255278906	3.22803289552009	0.981464965781033	0.769076489447105	0.396572593994979
Negative binomial	Lin45_B.1.1.7	20	TS27	1.04906008770139	0.406354698788391	2.03279422476254	0.490323477036069	0.132651487497946	0.0275811216935392
Negative binomial	Lin45_B.1.1.7	21	TS28	1.27803961901736	0.488089564193876	2.64639033576621	0.654501061299253	0.276621497592242	0.0973722490575389
Negative binomial	Lin45_B.1.1.7	22	TS29	1.61821257897715	0.61604282526836	3.46167144458129	0.812215957625976	0.481894581995584	0.240005174739155
Negative binomial	Lin45_B.1.1.7	23	TS3	0.953728796794931	0.478906324271582	1.67214400443839	0.381653485427856	0.0529218889144191	0.00588144216960573
Negative binomial	Lin45_B.1.1.7	24	TS4	0.949323056221244	0.443555511429905	1.75269095636437	0.374077606252306	0.0647927928832741	0.00974214462378153
Negative binomial	Lin45_B.1.1.7	25	TS5	0.862610219630592	0.449312096069325	1.47084747350788	0.258395296172006	0.0213232108783326	0.00171954127190588
Negative binomial	Lin45_B.1.1.7	26	TS6	0.866217367168631	0.428369024989371	1.53901659267714	0.272021766414051	0.029835035490147	0.00288408532204298
Negative binomial	Lin45_B.1.1.7	27	TS7	0.956218402609856	0.473298396988155	1.72563618073718	0.379250204653254	0.0611557326139676	0.00825176795947813
Negative binomial	Lin45_B.1.1.7	28	TS8	0.911382749165603	0.44246678048996	1.64930305867491	0.326344053802698	0.0462897566014906	0.00578902434860529
Negative binomial	Lin45_B.1.1.7	29	TS9	0.69324144978574	0.266307371375222	1.37671083642198	0.130439295058182	0.0145054046282173	0.00177576871584029
Negative binomial	Lin51_B.1.177	1	TS1	0.98264598493426	0.685214820067076	1.34529066753136	0.429587872096835	0.00493651000214457	1.14845095215976e-05
Negative binomial	Lin51_B.1.177	2	TS10	0.938373941659289	0.685538903588014	1.25408606768677	0.305700804007857	0.00148143040945869	0
Negative binomial	Lin51_B.1.177	3	TS11	0.935657462259468	0.631533218023571	1.31764347708505	0.325943249209894	0.00424498123489003	1.86860708496495e-05
Negative binomial	Lin51_B.1.177	4	TS12	0.825788593069715	0.558855140912509	1.15517157719087	0.125070526392559	0.000426350070155901	0
Negative binomial	Lin51_B.1.177	5	TS13	0.666374719125929	0.337847690140143	1.06577432870393	0.0474083734635519	0.000219058253788651	0
Negative binomial	Lin51_B.1.177	6	TS14	0.999274202618436	0.718463202266607	1.35661575874079	0.463402192068149	0.00566080014537884	1.64560203347319e-05
Negative binomial	Lin51_B.1.177	7	TS15	0.884302845918783	0.589700019477091	1.23236431002279	0.223958561222867	0.00123577166934874	0
Negative binomial	Lin51_B.1.177	8	TS16	0.925989129656916	0.621389664235423	1.29253856300219	0.307204317611794	0.00293094436477215	5.40277550664658e-06
Negative binomial	Lin51_B.1.177	9	TS17	0.855427965895779	0.61719703574355	1.15591141536885	0.140232914863806	0.000332844304227087	0
Negative binomial	Lin51_B.1.177	10	TS18	1.12563261953173	0.834330329234583	1.49432615690508	0.768744473763837	0.0234652652754426	0.000119483535194642
Negative binomial	Lin51_B.1.177	11	TS19	1.07978406378725	0.799081044451306	1.42498893644329	0.678013695259562	0.0112421693703514	4.07697724558176e-05
Negative binomial	Lin51_B.1.177	12	TS2	1.17318419538678	0.755359642772392	1.85952493256001	0.723303405797554	0.109695205199159	0.0145270948243202
Negative binomial	Lin51_B.1.177	13	TS20	1.00293368095878	0.723554945659396	1.34765109532476	0.477535404718682	0.00475577792091963	7.47402598655356e-06
Negative binomial	Lin51_B.1.177	14	TS21	0.874158666981277	0.578741213684614	1.20851245293372	0.203445008130921	0.000753099474457231	0
Negative binomial	Lin51_B.1.177	15	TS22	0.910018358379984	0.600291512005043	1.26758807509528	0.277207803526087	0.00204046493335086	0
Negative binomial	Lin51_B.1.177	16	TS23	1.16913522434826	0.860469831922766	1.55154057801314	0.835262394540566	0.040524428280887	0.000246511102065528
Negative binomial	Lin51_B.1.177	17	TS24	1.06010630262058	0.761495343412284	1.43860733195616	0.611825965871119	0.0137168035063976	7.91511859226102e-05
Negative binomial	Lin51_B.1.177	18	TS25	1.00167584417496	0.745870941094451	1.31792511582272	0.474429536264658	0.00308463409138338	0
Negative binomial	Lin51_B.1.177	19	TS26	0.986119016655155	0.713040851231265	1.32501120135512	0.432953335880933	0.00367125919216349	2.66417676730857e-06
Negative binomial	Lin51_B.1.177	20	TS27	0.925475575089971	0.623569698295124	1.289733577336	0.305482035342592	0.00275751378762401	3.19690498806757e-06
Negative binomial	Lin51_B.1.177	21	TS28	0.917772140953304	0.578874581581537	1.32462200981647	0.305915816079959	0.00516861344281272	4.97366877699745e-05
Negative binomial	Lin51_B.1.177	22	TS29	1.05478131571831	0.681939482711503	1.56093110729564	0.561597796608384	0.0369888001848458	0.00124268251100978
Negative binomial	Lin51_B.1.177	23	TS3	0.975939952079274	0.709062480660348	1.30523886588069	0.406058624863929	0.00276308442953066	0
Negative binomial	Lin51_B.1.177	24	TS4	1.65860109133203	1.09533474012327	2.44654482589633	0.994234482049899	0.625403812402925	0.170275311201814
Negative binomial	Lin51_B.1.177	25	TS5	1.07812133662836	0.806560564006144	1.40887646494996	0.682982523125965	0.00906447560335788	2.0241400191745e-05
Negative binomial	Lin51_B.1.177	26	TS6	0.992649275056961	0.728665299679272	1.32015399194275	0.449102681116024	0.00327909733480924	0
Negative binomial	Lin51_B.1.177	27	TS7	0.954074100328755	0.683759316297322	1.2803475870811	0.353963783594301	0.00192230904142099	0
Negative binomial	Lin51_B.1.177	28	TS8	0.993579803921982	0.719244708932954	1.33054919961522	0.453604188049968	0.00376817800596574	1.64713951777973e-06
Negative binomial	Lin51_B.1.177	29	TS9	0.907708903068436	0.613856970709702	1.25899496724877	0.265855030469552	0.00177696250783588	0
Negative binomial	Lin52_B.1.177.10	1	TS1	0.807626147457426	0.26325686831807	1.75643503536571	0.251000548179429	0.0548557761992554	0.0119253199154333
Negative binomial	Lin52_B.1.177.10	2	TS10	0.33613365632905	0.0860380798003454	0.799142777423139	0.00728281502342631	0.000441638479913187	3.60401709491587e-05
Negative binomial	Lin52_B.1.177.10	3	TS11	0.278912899840238	0.0439353492031724	0.79550401388337	0.00940421720530038	0.00112247501085083	0.000172895168450315
Negative binomial	Lin52_B.1.177.10	4	TS12	0.290664006755102	0.0509513742265462	0.790933956829088	0.00829889834008601	0.0007409372566205	8.20766395231987e-05
Negative binomial	Lin52_B.1.177.10	5	TS13	0.259208546990083	0.0173866154517414	0.930341651190657	0.019729602868293	0.00443239546758989	0.00119146907498191
Negative binomial	Lin52_B.1.177.10	6	TS14	0.292580615150926	0.0635883365067393	0.729191876683033	0.0048032618997671	0.000325009391457409	2.36745751798217e-05
Negative binomial	Lin52_B.1.177.10	7	TS15	0.535631562459644	0.121345081044135	1.28610199253803	0.075657854800485	0.0111213771623995	0.0018883924708939
Negative binomial	Lin52_B.1.177.10	8	TS16	0.663034533496022	0.155747170768187	1.57291882127592	0.156271095181881	0.0313146506070994	0.00673661374276657
Negative binomial	Lin52_B.1.177.10	9	TS17	1.93547339015943	0.94547272989579	3.3065901205413	0.964698343324143	0.748790152039736	0.4136231297421
Negative binomial	Lin52_B.1.177.10	10	TS18	0.866574955002766	0.343794577073848	1.67466740813692	0.294911847409642	0.0483118153215208	0.00740135477147663
Negative binomial	Lin52_B.1.177.10	11	TS19	1.02131871449426	0.433625788453636	1.95805773242628	0.456578303032991	0.110122859212942	0.0216708050497714
Negative binomial	Lin52_B.1.177.10	12	TS2	1.01550975390696	0.242747155243182	2.66809164319911	0.39819958851358	0.159233169469923	0.0671426794839164
Negative binomial	Lin52_B.1.177.10	13	TS20	1.00146898875678	0.376188595454718	2.02536061793876	0.432141776013513	0.116335308979837	0.0267464382690962
Negative binomial	Lin52_B.1.177.10	14	TS21	0.973100480384515	0.336122355545966	2.06311932634815	0.399654284252387	0.112729075566007	0.029355350207273
Negative binomial	Lin52_B.1.177.10	15	TS22	1.35088823450545	0.472619920395335	2.87869844386265	0.685687361509749	0.328710028175639	0.131152915649991
Negative binomial	Lin52_B.1.177.10	16	TS23	1.10323148683742	0.470503465647478	2.0943251617848	0.542730662747712	0.154115210261571	0.0332890385468374
Negative binomial	Lin52_B.1.177.10	17	TS24	2.33073721207025	1.06387847951856	4.28452769486814	0.982524056653802	0.857911282552592	0.611396184317456
Negative binomial	Lin52_B.1.177.10	18	TS25	2.01082594817121	1.03860146765002	3.41111585529905	0.980531355401691	0.799800635126052	0.455456739456154
Negative binomial	Lin52_B.1.177.10	19	TS26	2.35898887021615	1.13830467044154	4.18622338332458	0.989201083104232	0.884827691531225	0.64063577717382
Negative binomial	Lin52_B.1.177.10	20	TS27	1.54239956259594	0.549651975826648	3.23368686193603	0.78030224463439	0.450454651720965	0.211924947174705
Negative binomial	Lin52_B.1.177.10	21	TS28	0.912030845307096	0.204522946273359	2.27424566673919	0.346144106899785	0.123351476087884	0.0432207095383466
Negative binomial	Lin52_B.1.177.10	22	TS29	0.759562266121894	0.125382226579065	2.11371786359846	0.242388948674671	0.0848017016424074	0.0309566716074015
Negative binomial	Lin52_B.1.177.10	23	TS3	0.713341730445973	0.266224624060641	1.47263741026336	0.157562249567962	0.0222998621972318	0.00328442610931967
Negative binomial	Lin52_B.1.177.10	24	TS4	0.940719697779431	0.34927348415031	2.02095402292618	0.360741666512716	0.099869487964782	0.0262775362613855
Negative binomial	Lin52_B.1.177.10	25	TS5	0.576884562525726	0.196632497851584	1.17882707085878	0.0623617817137552	0.00501800598382773	0.000578834876955203
Negative binomial	Lin52_B.1.177.10	26	TS6	0.287683181976612	0.0628830956460746	0.699924852567378	0.0032051967194423	0.000159146348673311	6.00586842380846e-06
Negative binomial	Lin52_B.1.177.10	27	TS7	0.371474396523148	0.0923947447536586	0.853726717218145	0.0102592015346491	0.000628777996592333	5.0386383368739e-05
Negative binomial	Lin52_B.1.177.10	28	TS8	0.547640059273139	0.164066558921312	1.18458536255116	0.0595294938199257	0.00585275280568898	0.000698390529671133
Negative binomial	Lin52_B.1.177.10	29	TS9	0.500914425848906	0.125689809286835	1.21879725591768	0.0580443123739124	0.00893277091013367	0.00166355523109196
