# Supplementary material for: Spatial and temporal epidemiology of SARS-CoV-2 virus lineages in Teesside, UK, in 2020: effects of socio-economic deprivation, weather, and lockdown on lineage dynamics
Source: Peer Community J. Author manuscript; Available in PMC 2024 Sep 23. (PMC7616629; doi:10.24072/pcjournal.461)
Supplement: Supplementary file: main dataset and code (compressed) [file EMS198536-supplement-Supplementary_file__main_dataset_and_code__compressed_.zip › Covid-19-Teesside-main/Data/Results/All-cases-8-Lineages_GLMM_Final-models_Fixed-Effects.csv]

Lineage	Model	Family	effect	component	term	estimate	std.error	statistic	p.value	conf.low	conf.high	Sign	Asterisks	estimate_exp	conf.low_exp	conf.high_exp
All cases	AR1 (Week|Postcode) -week FE	Poisson	fixed	cond	(Intercept)	-1.47923715615034	0.235712048300638	-6.27561114001118	3.48263601094388e-10	-1.94122428154175	-1.01725003075892	Negative	***	0.227811406645877	0.143528123337007	0.361587929886851
All cases	AR1 (Week|Postcode) -week FE	Poisson	fixed	cond	Temperature_Lag2	-0.0393670569257112	0.0135412915566062	-2.90718627253142	0.00364695959541663	-0.0659075006808157	-0.0128266131706067	Negative	**	0.961397756668555	0.936217459764183	0.987255297247012
All cases	AR1 (Week|Postcode) -week FE	Poisson	fixed	cond	Rain_Lag2	0.0470599075287173	0.0263059045284309	1.78894846508152	0.0736231155412163	-0.00449871792775628	0.0986185329851909	Positive	.	1.04818480135986	0.995511386146269	1.10364521500348
All cases	AR1 (Week|Postcode) -week FE	Poisson	fixed	cond	Lockdown_1_Lag2	-0.0627567698058138	0.018004746492141	-3.48556808801539	0.00049109322603456	-0.098045424481184	-0.0274681151304435	Negative	***	0.939171880869204	0.90660772063322	0.972905703030341
All cases	AR1 (Week|Postcode) -week FE	Poisson	fixed	cond	Lockdown_2_Lag2	0.314212137686202	0.0490149114833198	6.41054177549889	1.45003412723037e-10	0.218144676473476	0.410279598898927	Positive	***	1.36918016045259	1.24376699842603	1.50723914861009
All cases	AR1 (Week|Postcode) -week FE	Poisson	fixed	cond	Tier_2_Lag2	0.550716766359714	0.0606558067467347	9.07937419180994	1.09200899880062e-19	0.431833569682893	0.669599963036536	Positive	***	1.73449580066272	1.54007877803119	1.95345570981934
All cases	AR1 (Week|Postcode) -week FE	Poisson	fixed	cond	Tier_3_Lag2	0.682616906901152	0.0644655667901047	10.5888607033225	3.3565206679244e-26	0.556266717749585	0.808967096052718	Positive	***	1.97904995114594	1.74414893046498	2.24558731236706
All cases	AR1 (Week|Postcode) -week FE	Poisson	fixed	cond	Eat_out_Lag2	0.0820628381559176	0.0612377911873006	1.34006855186729	0.180223059047376	-0.037961027063976	0.202086703375811	Positive		1.08552402001405	0.962750461372191	1.2239541244654
All cases	AR1 (Week|Postcode) -week FE	Poisson	fixed	cond	DEC_10	0.502460312368451	0.211140207813866	2.37974717165858	0.0173245199991518	0.0886331093649726	0.91628751537193	Positive	*	1.65278263409719	1.0926796888303	2.49999195875737
All cases	AR1 (Week|Postcode) -week FE	Poisson	fixed	cond	I(Poptot/1000)	0.060573458418068	0.00580965331731901	10.4263464805196	1.87977713466554e-25	0.0491867471534591	0.0719601696826769	Positive	***	1.06244564027986	1.05041649471513	1.07461254105288
B.1.1.1	AR1 (Week|Postcode) -week FE	Poisson	fixed	cond	(Intercept)	-3.62902527519259	1.30142547949035	-2.78850025021315	0.00529527065292356	-6.17977234355644	-1.07827820682874	Negative	**	0.0265420429920893	0.00207089925453887	0.340180742568658
B.1.1.1	AR1 (Week|Postcode) -week FE	Poisson	fixed	cond	Temperature_Lag2	-0.234115816250495	0.0660262415775251	-3.54579952844364	0.000391423861748966	-0.363524871776985	-0.104706760724004	Negative	***	0.791270168644505	0.695221435608623	0.900588571810339
B.1.1.1	AR1 (Week|Postcode) -week FE	Poisson	fixed	cond	Rain_Lag2	-0.184301451928999	0.1397006896084	-1.3192594284654	0.187082396499987	-0.458109772176871	0.0895068683188732	Negative		0.831685052970368	0.632478043904863	1.0936348447194
B.1.1.1	AR1 (Week|Postcode) -week FE	Poisson	fixed	cond	Lockdown_1_Lag2	0.130753242392479	0.0571901192037733	2.28629078261918	0.0222372527625954	0.0186626684815308	0.242843816303427	Positive	*	1.1396865202927	1.01883790450541	1.27486949473815
B.1.1.1	AR1 (Week|Postcode) -week FE	Poisson	fixed	cond	Lockdown_2_Lag2	-1.09673059260022	0.621915873787205	-1.76347097545781	0.077821088346915	-2.3156633066369	0.122202121436461	Negative	.	0.333961155856301	0.0987006934593387	1.12998247238074
B.1.1.1	AR1 (Week|Postcode) -week FE	Poisson	fixed	cond	Tier_2_Lag2	-0.259866965059648	0.365414525536731	-0.711156636912417	0.476987176427183	-0.976066274539431	0.456332344420136	Negative		0.771154169428744	0.376790377306694	1.57827478843306
B.1.1.1	AR1 (Week|Postcode) -week FE	Poisson	fixed	cond	Tier_3_Lag2	-1.37117748764369	0.852200732638446	-1.60898416902139	0.10761980328974	-3.04146023121369	0.299105255926308	Negative		0.253807927835377	0.0477650904692154	1.34865156957267
B.1.1.1	AR1 (Week|Postcode) -week FE	Poisson	fixed	cond	Eat_out_Lag2	0.54990305196923	0.32110472157138	1.71253493028127	0.0867981331311983	-0.0794506375764377	1.1792567415149	Positive	.	1.73308499054558	0.923623611143257	3.25195626033914
B.1.1.1	AR1 (Week|Postcode) -week FE	Poisson	fixed	cond	DEC_10	1.23753447559183	0.583205846987556	2.1219514207275	0.0338418177093281	0.0944720199230407	2.38059693126061	Positive	*	3.44710405980349	1.09907841040425	10.8113545736407
B.1.1.1	AR1 (Week|Postcode) -week FE	Poisson	fixed	cond	I(Poptot/1000)	0.0423977463966381	0.0166364439506115	2.54848611413016	0.0108191593925226	0.00979091542262029	0.075004577370656	Positive	*	1.0433093687768	1.00983900324817	1.07788908477121
B.1.1.119	AR1 (Week|Postcode) -week FE	Poisson	fixed	cond	(Intercept)	-2.08762080302275	0.621288331685589	-3.36014809317104	0.000779007027973218	-3.30532355714148	-0.869918048904017	Negative	***	0.123981762225267	0.0366873394651092	0.418985884193138
B.1.1.119	AR1 (Week|Postcode) -week FE	Poisson	fixed	cond	Temperature_Lag2	-0.294994265440172	0.0418682412940557	-7.04577637661733	1.84430247246035e-12	-0.377054510472554	-0.21293402040779	Negative	***	0.744535857039084	0.685878685305744	0.808209460787978
B.1.1.119	AR1 (Week|Postcode) -week FE	Poisson	fixed	cond	Rain_Lag2	-0.134449284645177	0.082348577742854	-1.63268496348553	0.102535271480936	-0.295849531199268	0.0269509619089135	Negative		0.874197212974194	0.743899353242889	1.02731742384285
B.1.1.119	AR1 (Week|Postcode) -week FE	Poisson	fixed	cond	Lockdown_1_Lag2	0.131054360361085	0.037347411550636	3.50906140264635	0.000449691073366305	0.0578547788060434	0.204253941916127	Positive	***	1.14002975205657	1.05956111380708	1.22660960150223
B.1.1.119	AR1 (Week|Postcode) -week FE	Poisson	fixed	cond	Eat_out_Lag2	-0.336984910114314	0.35571572822495	-0.947343295152832	0.343463875824454	-1.03417492616965	0.360205105941027	Negative		0.713919612786785	0.355519589858577	1.43362342908975
B.1.1.119	AR1 (Week|Postcode) -week FE	Poisson	fixed	cond	DEC_10	1.54571693464836	0.6185234475736	2.49904339231122	0.0124529061927547	0.33343325381056	2.75800061548617	Positive	*	4.69133380139761	1.39575188231283	15.7682845461519
B.1.1.119	AR1 (Week|Postcode) -week FE	Poisson	fixed	cond	I(Poptot/1000)	0.0598667332100655	0.0180678953282085	3.31343148289102	0.00092158684172022	0.0244543090903374	0.0952791573297937	Positive	***	1.06169504842608	1.02475576801429	1.09996587580733
B.1.1.309	AR1 (Week|Postcode) -week -eaout FE -PC i RE	Poisson	fixed	cond	(Intercept)	-5.47671607511435	1.08272806236746	-5.05825632997736	4.23107449815587e-07	-7.59882408240541	-3.35460806782328	Negative	***	0.00418304396944961	0.00050104026922976	0.0349230549417673
B.1.1.309	AR1 (Week|Postcode) -week -eaout FE -PC i RE	Poisson	fixed	cond	Temperature_Lag2	0.102909885574641	0.0615780210369409	1.6712113160133	0.094679945891242	-0.0177808178970133	0.223600589046294	Positive	.	1.10839152251034	0.982376328072466	1.25057142773718
B.1.1.309	AR1 (Week|Postcode) -week -eaout FE -PC i RE	Poisson	fixed	cond	Rain_Lag2	0.140224277304093	0.055213358409122	2.53968027565094	0.0110953847156763	0.0320080833567123	0.248440471251474	Positive	*	1.15053180809553	1.03252585154616	1.2820245027835
B.1.1.309	AR1 (Week|Postcode) -week -eaout FE -PC i RE	Poisson	fixed	cond	Lockdown_2_Lag2	-1.6047263814277	0.913347875983661	-1.75697171211948	0.0789226309775714	-3.39485532371183	0.18540256085643	Negative	.	0.200944529544134	0.0335454070460689	1.20370290628044
B.1.1.309	AR1 (Week|Postcode) -week -eaout FE -PC i RE	Poisson	fixed	cond	Tier_2_Lag2	-0.170336381144766	0.251605425762918	-0.676998044172823	0.498407195292693	-0.663473953954952	0.32280119166542	Negative		0.843381071385523	0.515058931918735	1.38099077113688
B.1.1.309	AR1 (Week|Postcode) -week -eaout FE -PC i RE	Poisson	fixed	cond	DEC_10	-0.852068430906603	0.564921737103722	-1.50829464498046	0.131479133170423	-1.9592946897137	0.255157827900496	Negative		0.426531767390852	0.140957804858369	1.2906653077945
B.1.1.309	AR1 (Week|Postcode) -week -eaout FE -PC i RE	Poisson	fixed	cond	I(Poptot/1000)	0.0743824748659894	0.0118042200492223	6.3013460064132	2.95071855037037e-10	0.0512466287039281	0.0975183210280507	Positive	***	1.07721873580632	1.05258245832127	1.10243163905929
B.1.1.315	AR1 (Week|Postcode) -week -temp FE	Poisson	fixed	cond	(Intercept)	-3.15493451924291	0.323822877401345	-9.74277835019265	1.98063681274475e-22	-3.78961569631968	-2.52025334216615	Negative	***	0.042641193078844	0.0226042870928507	0.0804392255202926
B.1.1.315	AR1 (Week|Postcode) -week -temp FE	Poisson	fixed	cond	Rain_Lag2	0.243288667585547	0.0562048759948765	4.32860429418481	1.5005726878064e-05	0.133129134880049	0.353448200291045	Positive	***	1.27543674822978	1.1423975121718	1.42396922384957
B.1.1.315	AR1 (Week|Postcode) -week -temp FE	Poisson	fixed	cond	Lockdown_2_Lag2	-0.164505200718929	0.10426596918319	-1.57774585521668	0.114624007198595	-0.368862745131145	0.039852343693287	Negative		0.848313345093596	0.691520318467488	1.040657103263
B.1.1.315	AR1 (Week|Postcode) -week -temp FE	Poisson	fixed	cond	Tier_2_Lag2	0.357415262736812	0.0959451085446936	3.72520567393302	0.000195156038035488	0.169366305496427	0.545464219977198	Positive	***	1.42962941843097	1.18455396809144	1.72540916589585
B.1.1.315	AR1 (Week|Postcode) -week -temp FE	Poisson	fixed	cond	Tier_3_Lag2	-1.30734848887478	0.309262387747033	-4.22731163139098	2.36500017233326e-05	-1.91349163063183	-0.701205347117735	Negative	***	0.270536436591332	0.147564246191851	0.49598710671676
B.1.1.315	AR1 (Week|Postcode) -week -temp FE	Poisson	fixed	cond	Eat_out_Lag2	-0.580076370840124	0.1155601440131	-5.01969234976348	5.17542995579651e-07	-0.806570091154061	-0.353582650526186	Negative	***	0.559855608289527	0.446386508549978	0.702167955638703
B.1.1.315	AR1 (Week|Postcode) -week -temp FE	Poisson	fixed	cond	DEC_10	0.604995262672955	0.304885815657951	1.98433390995038	0.0472186283236045	0.00743004458625229	1.20256048075966	Positive	*	1.83124353366571	1.007457715858	3.32862891097766
B.1.1.315	AR1 (Week|Postcode) -week -temp FE	Poisson	fixed	cond	I(Poptot/1000)	0.0551614170737439	0.00816829398773848	6.75311358241358	1.44705566250672e-11	0.0391518550426414	0.0711709791048463	Positive	***	1.05671117213488	1.03992839003043	1.07376480151869
B.1.1.37	AR1 (Week|Postcode) -week -eatout FE	Poisson	fixed	cond	(Intercept)	-7.20709603613885	1.53571933600315	-4.69297733457988	2.69257332151458e-06	-10.2170506250668	-4.19714144721091	Negative	***	0.000741306760807474	3.65419140864974e-05	0.0150385037937005
B.1.1.37	AR1 (Week|Postcode) -week -eatout FE	Poisson	fixed	cond	Temperature_Lag2	0.199507059427383	0.0892499290211528	2.23537499262435	0.0253927404527661	0.0245804129231673	0.374433705931598	Positive	*	1.22080082755536	1.02488500179262	1.45416769486635
B.1.1.37	AR1 (Week|Postcode) -week -eatout FE	Poisson	fixed	cond	Rain_Lag2	-0.228136437219806	0.109186500531325	-2.0894198102297	0.0366699494952169	-0.442138045859167	-0.0141348285804458	Negative	*	0.796015646264457	0.642660912653924	0.985964599093394
B.1.1.37	AR1 (Week|Postcode) -week -eatout FE	Poisson	fixed	cond	Lockdown_2_Lag2	-0.039228889241528	0.272365009854535	-0.144030575963041	0.88547632523271	-0.573054499205313	0.494596720722257	Negative		0.961530599947286	0.563800677178789	1.63983679349467
B.1.1.37	AR1 (Week|Postcode) -week -eatout FE	Poisson	fixed	cond	Tier_2_Lag2	-0.161982405567897	0.319318217557917	-0.507275804076281	0.611961313258376	-0.78783461158894	0.463869800453145	Negative		0.850456167701897	0.454828610328912	1.59021591156976
B.1.1.37	AR1 (Week|Postcode) -week -eatout FE	Poisson	fixed	cond	DEC_10	0.198946060482587	0.740100485871478	0.268809525571822	0.788076262718721	-1.25162423676611	1.64951635773128	Positive		1.22011615164849	0.286039822951545	5.20446212052681
B.1.1.37	AR1 (Week|Postcode) -week -eatout FE	Poisson	fixed	cond	I(Poptot/1000)	0.0701928556794536	0.0187294365030594	3.747729178504	0.000178442770392343	0.0334838346827274	0.10690187667618	Positive	***	1.07271504049458	1.03405072783308	1.11282505502868
B.1.1.7	AR1 (Week|Postcode) -week -lockdown2 FE	Poisson	fixed	cond	(Intercept)	-0.937556444457382	0.892034908800325	-1.05103111459873	0.293244299711223	-2.68591273865849	0.810799849743726	Negative		0.391583523333505	0.0681589542838461	2.24970669455566
B.1.1.7	AR1 (Week|Postcode) -week -lockdown2 FE	Poisson	fixed	cond	Temperature_Lag2	-0.315461813793252	0.101560924632457	-3.10613373140202	0.00189550969935358	-0.514517568309453	-0.11640605927705	Negative	**	0.729451925510538	0.597788917382629	0.890113710974753
B.1.1.7	AR1 (Week|Postcode) -week -lockdown2 FE	Poisson	fixed	cond	Rain_Lag2	-0.484881191802477	0.157296134613042	-3.08260080894749	0.00205200215117791	-0.793175950551403	-0.17658643305355	Negative	**	0.615770350984027	0.452405693122821	0.838126334206084
B.1.1.7	AR1 (Week|Postcode) -week -lockdown2 FE	Poisson	fixed	cond	Tier_2_Lag2	-1.1866033572516	0.77794333659199	-1.52530820875704	0.127182241279438	-2.71134427898482	0.338137564481615	Negative		0.305256351933887	0.0664474227759683	1.40233340140448
B.1.1.7	AR1 (Week|Postcode) -week -lockdown2 FE	Poisson	fixed	cond	Tier_3_Lag2	1.03533812219472	0.113324944280159	9.1360126296218	6.47974751700013e-20	0.813225312855602	1.25745093153384	Positive	***	2.81605824646176	2.25516989787663	3.51644639054999
B.1.1.7	AR1 (Week|Postcode) -week -lockdown2 FE	Poisson	fixed	cond	DEC_10	0.476208096534267	0.457491040585531	1.04091239890683	0.297916206706686	-0.420457866263125	1.37287405933166	Positive		1.60995800778364	0.656746049104605	3.94667739586788
B.1.1.7	AR1 (Week|Postcode) -week -lockdown2 FE	Poisson	fixed	cond	I(Poptot/1000)	0.0659066724516565	0.0117155860920166	5.62555487484895	1.84912609991563e-08	0.0429445456535256	0.0888687992497873	Positive	***	1.0681270268374	1.04388000556201	1.09293725273171
B.1.177	AR1 (Week|Postcode) -week -temp FE	Poisson	fixed	cond	(Intercept)	-2.30633219694117	0.200930465132405	-11.4782603793874	1.69659741236074e-30	-2.70014867199757	-1.91251572188478	Negative	***	0.0996259907686362	0.0671955219046203	0.147708325723264
B.1.177	AR1 (Week|Postcode) -week -temp FE	Poisson	fixed	cond	Rain_Lag2	0.19798763565489	0.0393587621898834	5.03033186612203	4.8963159385248e-07	0.120845879286641	0.275129392023138	Positive	***	1.2189473222431	1.12845098129427	1.31670103445651
B.1.177	AR1 (Week|Postcode) -week -temp FE	Poisson	fixed	cond	Lockdown_2_Lag2	0.430413498448686	0.0520879136205909	8.26321249078672	1.41803484690624e-16	0.328323063722495	0.532503933174878	Positive	***	1.5378933085885	1.38863751823689	1.70319165191807
B.1.177	AR1 (Week|Postcode) -week -temp FE	Poisson	fixed	cond	Tier_2_Lag2	0.525470414394534	0.066118184090177	7.94744171554769	1.90402538674489e-15	0.395881154854598	0.65505967393447	Positive	***	1.69125425162464	1.48569273968922	1.92525740163255
B.1.177	AR1 (Week|Postcode) -week -temp FE	Poisson	fixed	cond	Tier_3_Lag2	0.510499980399865	0.0668947815572789	7.63138721011814	2.32240977532508e-14	0.379388617793924	0.641611343005806	Positive	***	1.6661240160832	1.4613908478927	1.89953922386479
B.1.177	AR1 (Week|Postcode) -week -temp FE	Poisson	fixed	cond	Eat_out_Lag2	-0.39867638867382	0.0771985114320436	-5.16430150372481	2.41338424469928e-07	-0.549982690740729	-0.247370086606911	Negative	***	0.671207876682468	0.576959797040772	0.780851657310104
B.1.177	AR1 (Week|Postcode) -week -temp FE	Poisson	fixed	cond	DEC_10	0.360964531622587	0.203041465027402	1.77778726908748	0.0754388001819248	-0.0369894271993704	0.758918490444544	Positive	.	1.43471257304909	0.963686324158566	2.13596490441265
B.1.177	AR1 (Week|Postcode) -week -temp FE	Poisson	fixed	cond	I(Poptot/1000)	0.0535894666819096	0.00556600244229907	9.62799913177439	6.09038005669575e-22	0.0426803023571415	0.0644986310066778	Positive	***	1.05505137949142	1.04360420370932	1.06662411804235
B.1.177.10	AR1 (Week|Postcode) -week -lockdown2 FE	Poisson	fixed	cond	(Intercept)	-1.84234740562108	0.974654277920823	-1.89025734289215	0.0587235508500925	-3.75263468772378	0.0679398764816272	Negative	.	0.158445054412846	0.0234558654932229	1.07030095628504
B.1.177.10	AR1 (Week|Postcode) -week -lockdown2 FE	Poisson	fixed	cond	Temperature_Lag2	-0.353759965623016	0.0879757280584137	-4.02110870157424	5.79248657948595e-05	-0.526189224131197	-0.181330707114835	Negative	***	0.702043461697312	0.590852290591582	0.834159450610697
B.1.177.10	AR1 (Week|Postcode) -week -lockdown2 FE	Poisson	fixed	cond	Rain_Lag2	-0.0561993743275322	0.13284218680271	-0.423053667514495	0.67225610556712	-0.316565276088386	0.204166527433322	Negative		0.945350638452422	0.728647446752242	1.22650238274461
B.1.177.10	AR1 (Week|Postcode) -week -lockdown2 FE	Poisson	fixed	cond	Tier_2_Lag2	0.231068459038433	0.188892763696028	1.22327851272416	0.22122452003908	-0.139154554746017	0.601291472822882	Positive		1.25994549115365	0.870093540979443	1.82447353751349
B.1.177.10	AR1 (Week|Postcode) -week -lockdown2 FE	Poisson	fixed	cond	Tier_3_Lag2	0.408847842278083	0.15780054233788	2.59091531765883	0.00957210425562458	0.0995644625549511	0.718131222001215	Positive	**	1.50508269310798	1.10468967956395	2.05059751620684
B.1.177.10	AR1 (Week|Postcode) -week -lockdown2 FE	Poisson	fixed	cond	DEC_10	1.08873870201384	0.637846790900847	1.70689688737979	0.0878412194701696	-0.161418035806269	2.33889543983395	Positive	.	2.97052499151627	0.850936274912791	10.3697761928496
B.1.177.10	AR1 (Week|Postcode) -week -lockdown2 FE	Poisson	fixed	cond	I(Poptot/1000)	0.0709196896063798	0.0174356610410927	4.06750793326591	4.75185913098077e-05	0.0367464219191901	0.10509295729357	Positive	***	1.0734950095996	1.03742991799343	1.11081386380699
