# Supplementary material for: Spatial and temporal epidemiology of SARS-CoV-2 virus lineages in Teesside, UK, in 2020: effects of socio-economic deprivation, weather, and lockdown on lineage dynamics
Source: Peer Community J. Author manuscript; Available in PMC 2024 Sep 23. (PMC7616629; doi:10.24072/pcjournal.461)
Supplement: Supplementary file: main dataset and code (compressed) [file EMS198536-supplement-Supplementary_file__main_dataset_and_code__compressed_.zip › Covid-19-Teesside-main/Data/Results/All-cases-8-Lineages_GLMM_Full-versions-VIF-models_Fixed-Effects.csv]

Lineage	Model	Family	effect	component	term	estimate	std.error	statistic	p.value	conf.low	conf.high	Sign	Asterisks	estimate_exp	conf.low_exp	conf.high_exp
B.1.1.309	AR1 (Week|Postcode) -week FE	Poisson	fixed	cond	(Intercept)	-3.8149988894294	1.45922406489956	-2.61440239453012	0.00893836955095181	-6.67502550200668	-0.954972276852116	Negative	**	0.0220377389280963	0.00126204040087149	0.384822812904849
B.1.1.309	AR1 (Week|Postcode) -week FE	Poisson	fixed	cond	Temperature_Lag2	-0.0059040826834072	0.0915016132734458	-0.064524356152752	0.948552714112122	-0.185243949226673	0.173435783859859	Negative		0.994113312162387	0.830901561332802	1.1893843066479
B.1.1.309	AR1 (Week|Postcode) -week FE	Poisson	fixed	cond	Rain_Lag2	-0.00220920371843016	0.102723144876915	-0.0215063871056252	0.982841708468868	-0.203542868055874	0.199124460619014	Negative		0.997793234776064	0.815835230302808	1.22033383995363
B.1.1.309	AR1 (Week|Postcode) -week FE	Poisson	fixed	cond	Lockdown_2_Lag2	-2.01152339211953	1.01043807307714	-1.99074386220794	0.046509053899156	-3.99194562395877	-0.0311011602802913	Negative	*	0.133784712774125	0.0184637556249951	0.969377505615667
B.1.1.309	AR1 (Week|Postcode) -week FE	Poisson	fixed	cond	Tier_2_Lag2	-0.347081637171721	0.273194382098385	-1.27045671476044	0.203921992022776	-0.88253278686323	0.188369512519787	Negative		0.706747629025026	0.413733684267388	1.2072795378432
B.1.1.309	AR1 (Week|Postcode) -week FE	Poisson	fixed	cond	Eat_out_Lag2	0.2991045891319	0.188364505921322	1.58790313317751	0.112308244905362	-0.0700830584395721	0.668292236703372	Positive		1.34865067029964	0.932316379946266	1.9509027939684
B.1.1.309	AR1 (Week|Postcode) -week FE	Poisson	fixed	cond	DEC_10	-0.880024590516809	0.567965633628492	-1.54943281496577	0.121277710473168	-1.99321677688513	0.233167595851507	Negative		0.414772712080827	0.136256413241366	1.26259306695632
B.1.1.309	AR1 (Week|Postcode) -week FE	Poisson	fixed	cond	I(Poptot/1000)	0.0747975339808326	0.0118302897814848	6.32254453292391	2.57290839262846e-10	0.0516105920824501	0.0979844758792151	Positive	***	1.07766593806256	1.05296562951488	1.10294566271392
B.1.1.315	AR1 (Week|Postcode) -week FE	Poisson	fixed	cond	(Intercept)	-1.73512859525329	0.873357700002176	-1.98673303647402	0.0469519887678305	-3.44687823287829	-0.0233789576282843	Negative	*	0.176377517516384	0.0318448937105006	0.976892212863139
B.1.1.315	AR1 (Week|Postcode) -week FE	Poisson	fixed	cond	Temperature_Lag2	-0.0960672624090275	0.0564664149863974	-1.70131683465596	0.0888835084593083	-0.206739402118459	0.0146048773004041	Negative	.	0.908402912645475	0.813231548795	1.01471204963151
B.1.1.315	AR1 (Week|Postcode) -week FE	Poisson	fixed	cond	Rain_Lag2	0.156393485644287	0.0747850739480488	2.09123929934106	0.0365066180861813	0.00981743412494643	0.302969537163627	Positive	*	1.16928620991856	1.00986578322318	1.35387322099569
B.1.1.315	AR1 (Week|Postcode) -week FE	Poisson	fixed	cond	Lockdown_2_Lag2	-0.376700599493744	0.162169937566931	-2.32287565220448	0.0201858334610026	-0.694547836500038	-0.0588533624874501	Negative	*	0.686121468261848	0.499300162260311	0.942845015468593
B.1.1.315	AR1 (Week|Postcode) -week FE	Poisson	fixed	cond	Tier_2_Lag2	0.205158229703384	0.1293123246542	1.58653268551166	0.112618523674667	-0.0482892693759995	0.458605728782767	Positive		1.22771931125746	0.952858114535407	1.58186689522965
B.1.1.315	AR1 (Week|Postcode) -week FE	Poisson	fixed	cond	Tier_3_Lag2	-1.71884937998486	0.411625873511138	-4.17575641036167	2.96997501124435e-05	-2.52562126717153	-0.912077492798188	Negative	***	0.179272303585992	0.0800085906321485	0.4016888508984
B.1.1.315	AR1 (Week|Postcode) -week FE	Poisson	fixed	cond	Eat_out_Lag2	-0.403528167883772	0.154088937558429	-2.61880037774132	0.00882395671145021	-0.705536935914334	-0.10151939985321	Negative	**	0.667959211536563	0.493843340830092	0.903463652109977
B.1.1.315	AR1 (Week|Postcode) -week FE	Poisson	fixed	cond	DEC_10	0.611199237892511	0.305069113429598	2.00347793659406	0.0451260134640467	0.0132747627749343	1.20912371301009	Positive	*	1.84263983781083	1.01336326361392	3.35054732473616
B.1.1.315	AR1 (Week|Postcode) -week FE	Poisson	fixed	cond	I(Poptot/1000)	0.0551555380377492	0.00817919218248041	6.74339675694267	1.54725934413466e-11	0.039124615937456	0.0711864601380423	Positive	***	1.05670495971012	1.03990006369742	1.0737814246359
B.1.1.37	AR1 (Week|Postcode) -week FE	Poisson	fixed	cond	(Intercept)	-6.70548030203022	2.14516733827635	-3.12585418507169	0.00177289434837499	-10.9099310258635	-2.50102957819693	Negative	**	0.00122418458437947	1.82758320150855e-05	0.0820005291904259
B.1.1.37	AR1 (Week|Postcode) -week FE	Poisson	fixed	cond	Temperature_Lag2	0.166696972303874	0.133700999622024	1.24678927438935	0.2124747742635	-0.0953521716522967	0.428746116260045	Positive		1.18139621528823	0.909052735485158	1.53533118928737
B.1.1.37	AR1 (Week|Postcode) -week FE	Poisson	fixed	cond	Rain_Lag2	-0.286680287149808	0.21346005013047	-1.34301611460592	0.179266755923014	-0.705054297543643	0.131693723244026	Negative		0.750751715442353	0.494081746102624	1.14075887782862
B.1.1.37	AR1 (Week|Postcode) -week FE	Poisson	fixed	cond	Lockdown_2_Lag2	-0.10715490436738	0.341260987105954	-0.313996936116554	0.753523365798972	-0.776014148423638	0.561704339688877	Negative		0.898386498219024	0.460236795821867	1.7536587850195
B.1.1.37	AR1 (Week|Postcode) -week FE	Poisson	fixed	cond	Tier_2_Lag2	-0.199882201189242	0.337761044756008	-0.591785832891515	0.553994011153086	-0.861881684291638	0.462117281913154	Negative		0.818827204267832	0.422366573557527	1.58743146930815
B.1.1.37	AR1 (Week|Postcode) -week FE	Poisson	fixed	cond	Eat_out_Lag2	0.129849572678402	0.403771111459506	0.321592033191867	0.747761780071416	-0.661527263779937	0.921226409136741	Positive		1.13865708530543	0.516062568648988	2.51236969445489
B.1.1.37	AR1 (Week|Postcode) -week FE	Poisson	fixed	cond	DEC_10	0.196861203816751	0.738563068549771	0.266546233083796	0.789818557931647	-1.25069581085219	1.64441821848569	Positive		1.21757503420988	0.286305513053289	5.17799656779668
B.1.1.37	AR1 (Week|Postcode) -week FE	Poisson	fixed	cond	I(Poptot/1000)	0.0702338520465998	0.0186828967142013	3.75925923699045	0.000170417186306706	0.0336160473598835	0.106851656733316	Positive	***	1.07275901881569	1.03418745148622	1.11276917042127
B.1.1.7	AR1 (Week|Postcode) -week FE	Poisson	fixed	cond	(Intercept)	-11.427802737654	3.54958214978426	-3.21947830911551	0.00128424076182099	-18.3848559113974	-4.4707495639106	Negative	**	1.08885069022158e-05	1.03647427403816e-08	0.0114387385706822
B.1.1.7	AR1 (Week|Postcode) -week FE	Poisson	fixed	cond	Temperature_Lag2	0.122594107459416	0.163272097013014	0.750857676861004	0.452738313706025	-0.197413322366421	0.442601537285254	Positive		1.13042549654006	0.820851286991358	1.55675190315112
B.1.1.7	AR1 (Week|Postcode) -week FE	Poisson	fixed	cond	Rain_Lag2	1.53679860016583	0.669667526098581	2.29486803566401	0.0217406881388121	0.224274367396571	2.84932283293508	Positive	*	4.64968093058182	1.25141431961992	17.2760790868866
B.1.1.7	AR1 (Week|Postcode) -week FE	Poisson	fixed	cond	Lockdown_2_Lag2	1.99500977641915	0.665602561486146	2.9972988264419	0.0027238356888242	0.690452727888695	3.2995668249496	Positive	**	7.35227490646062	1.99461834821644	27.100896945276
B.1.1.7	AR1 (Week|Postcode) -week FE	Poisson	fixed	cond	Tier_2_Lag2	0.207927566917387	0.926498976937384	0.224422878052934	0.822428270545704	-1.60797705959309	2.02383219342786	Positive		1.23112399221338	0.200292384081262	7.56726867651879
B.1.1.7	AR1 (Week|Postcode) -week FE	Poisson	fixed	cond	Tier_3_Lag2	2.47392027750198	0.52225217164985	4.73702248032134	2.16881115600042e-06	1.45032483022044	3.49751572478352	Positive	***	11.8688850899736	4.26449952853148	33.0332861655884
B.1.1.7	AR1 (Week|Postcode) -week FE	Poisson	fixed	cond	DEC_10	0.411978823646218	0.47489642081059	0.867513010401344	0.385660986322535	-0.518801057529516	1.34275870482195	Positive		1.5098024638791	0.595233771376211	3.82959366479673
B.1.1.7	AR1 (Week|Postcode) -week FE	Poisson	fixed	cond	I(Poptot/1000)	0.0653325268225594	0.01217833300543	5.36465268222091	8.11051292381737e-08	0.0414634327401812	0.0892016209049376	Positive	***	1.06751394239034	1.04233504581814	1.09330106645633
B.1.177	AR1 (Week|Postcode) -week FE	Poisson	fixed	cond	(Intercept)	0.49659834729002	0.460214913617662	1.07905748509181	0.280562102285729	-0.40540630854881	1.39860300312885	Positive		1.64312242159057	0.666705867525388	4.04953882040173
B.1.177	AR1 (Week|Postcode) -week FE	Poisson	fixed	cond	Temperature_Lag2	-0.188670824868814	0.0293279842874262	-6.43313304520907	1.25000143894901e-10	-0.246152617811326	-0.131189031926302	Negative	***	0.828059038279518	0.781802898772762	0.877051967897218
B.1.177	AR1 (Week|Postcode) -week FE	Poisson	fixed	cond	Rain_Lag2	-0.0266938604049507	0.0515720437120609	-0.517603307597987	0.60473507357044	-0.127773208689716	0.0743854878798141	Negative		0.973659271557723	0.88005294487439	1.07722198148615
B.1.177	AR1 (Week|Postcode) -week FE	Poisson	fixed	cond	Lockdown_2_Lag2	0.0314910067667731	0.0768342553564129	0.409856341038186	0.681911333593557	-0.11910136651075	0.182083380044296	Positive		1.03199209460832	0.887717811344004	1.19971422193461
B.1.177	AR1 (Week|Postcode) -week FE	Poisson	fixed	cond	Tier_2_Lag2	0.274720796041297	0.0713078323804667	3.85260337988553	0.000116868608986004	0.134960012759963	0.414481579322631	Positive	***	1.31616314560164	1.14449101839922	1.51358586305285
B.1.177	AR1 (Week|Postcode) -week FE	Poisson	fixed	cond	Tier_3_Lag2	0.0595979495893854	0.0930674072418035	0.640374018742573	0.521929469733227	-0.122810816739072	0.242006715917842	Positive		1.06140972053435	0.884430966269056	1.27380274754207
B.1.177	AR1 (Week|Postcode) -week FE	Poisson	fixed	cond	Eat_out_Lag2	0.0476343788904554	0.101955563839253	0.467207252814155	0.640351605078979	-0.152194854257954	0.247463612038865	Positive		1.04878712650276	0.858820919523141	1.28077275682649
B.1.177	AR1 (Week|Postcode) -week FE	Poisson	fixed	cond	DEC_10	0.355518953711566	0.211997119511034	1.67699898249354	0.0935426808169672	-0.0599877653562938	0.771025672779426	Positive	.	1.42692096810307	0.941776055808257	2.16198260367192
B.1.177	AR1 (Week|Postcode) -week FE	Poisson	fixed	cond	I(Poptot/1000)	0.0538969368004664	0.00579627786992172	9.29854261821204	1.42383868065152e-20	0.0425364409310333	0.0652574326698996	Positive	***	1.05537582614042	1.04345408011903	1.06743378134524
B.1.177.10	AR1 (Week|Postcode) -week FE	Poisson	fixed	cond	(Intercept)	-1.88697752878879	1.56131592856849	-1.20858148838518	0.226823671816374	-4.94710051727174	1.17314545969416	Negative		0.151529109770725	0.00710397695480721	3.23214324229627
B.1.177.10	AR1 (Week|Postcode) -week FE	Poisson	fixed	cond	Temperature_Lag2	-0.351782294575033	0.103110671028779	-3.41169629743605	0.000645599986834087	-0.553875496213197	-0.149689092936868	Negative	***	0.703433246541586	0.574718170723841	0.860975618217928
B.1.177.10	AR1 (Week|Postcode) -week FE	Poisson	fixed	cond	Rain_Lag2	-0.0487186814878198	0.243779248728678	-0.199847533134548	0.841599825047014	-0.526517229174261	0.429079866198622	Negative		0.952449033558629	0.59065851984119	1.53584369149652
B.1.177.10	AR1 (Week|Postcode) -week FE	Poisson	fixed	cond	Lockdown_2_Lag2	0.00977323129147167	0.267484114792729	0.0365376138281889	0.970853687223261	-0.514486000138854	0.534032462721797	Positive		1.0098211452807	0.597807788783022	1.70579702136692
B.1.177.10	AR1 (Week|Postcode) -week FE	Poisson	fixed	cond	Tier_2_Lag2	0.236868516344142	0.246922485539454	0.959282893279861	0.337416250857269	-0.2470906622863	0.720827694974585	Positive		1.26727448093878	0.781069876740433	2.05613435860665
B.1.177.10	AR1 (Week|Postcode) -week FE	Poisson	fixed	cond	Tier_3_Lag2	0.415779016660351	0.246859108511462	1.68427658662247	0.0921282280810785	-0.0680559452777806	0.899613978598482	Positive	.	1.51555092035912	0.934208207577531	2.45865383494906
B.1.177.10	AR1 (Week|Postcode) -week FE	Poisson	fixed	cond	DEC_10	1.0887960965789	0.637861646710751	1.70694711336459	0.0878318827987639	-0.161389758093584	2.33898195125138	Positive	.	2.9706954883989	0.850960337784506	10.3706733356924
B.1.177.10	AR1 (Week|Postcode) -week FE	Poisson	fixed	cond	I(Poptot/1000)	0.0709159746221731	0.0174363342315223	4.06713783301811	4.7594094899909e-05	0.0367413875059865	0.10509056173836	Positive	***	1.07349102159	1.0374246951557	1.11081120279424
