# Supplementary material for: Spatial and temporal epidemiology of SARS-CoV-2 virus lineages in Teesside, UK, in 2020: effects of socio-economic deprivation, weather, and lockdown on lineage dynamics
Source: Peer Community J. Author manuscript; Available in PMC 2024 Sep 23. (PMC7616629; doi:10.24072/pcjournal.461)
Supplement: Supplementary file: main dataset and code (compressed) [file EMS198536-supplement-Supplementary_file__main_dataset_and_code__compressed_.zip › Covid-19-Teesside-main/Data/Results/All-cases-GLMM-Gradient-Full_Fixed-effects.csv]

effect	component	term	estimate	std.error	statistic	p.value	conf.low	conf.high	Sign	Asterisks	estimate_exp	conf.low_exp	conf.high_exp
fixed	cond	(Intercept)	-1.31152049091687	0.278971368850704	-4.70127273748566	2.58544908075296e-06	-1.85829432658209	-0.764746655251652	Negative	***	0.269410109179245	0.155938383615207	0.46545183581661
fixed	cond	Temperature_Lag2	-0.120747534081171	0.0143394759741745	-8.42063784608573	3.74440065400545e-17	-0.14885239054773	-0.0926426776146114	Negative	***	0.886257681210452	0.861696300030734	0.911519148308414
fixed	cond	Rain_Lag2	-0.0890916915886666	0.0275786383269245	-3.2304601312273	0.00123591139918905	-0.143144829452094	-0.0350385537252387	Negative	**	0.914761693776021	0.866628546468482	0.965568189289283
fixed	cond	Lockdown_1_Lag2	-0.0159059204084124	0.0164920039904873	-0.964462561225854	0.334814069847901	-0.0482296542626585	0.0164178134458336	Negative		0.984219910707003	0.952914920973147	1.01655332633772
fixed	cond	Lockdown_2_Lag2	-0.242770081847343	0.0608423012845537	-3.9901528496092	6.60307289318122e-05	-0.362018801101604	-0.123521362593083	Negative	***	0.784451852759993	0.696269277089289	0.883802760723668
fixed	cond	Week1_per_lin	0.064416358581962	0.00722417654307812	8.91677524737167	4.80062609352018e-19	0.0502572327395698	0.0785754844243542	Positive	***	1.06653636789966	1.05154155250377	1.08174500697967
fixed	cond	Tier_2_Lag2	0.0397774951889419	0.0656962665562369	0.605475733615574	0.544862943588432	-0.0889848211800257	0.168539811557909	Positive		1.04057921455025	0.914859459956107	1.18357534588533
fixed	cond	Tier_3_Lag2	-0.173032174884093	0.0796572446737862	-2.17220888812684	0.0298399105816057	-0.329157505552409	-0.016906844215777	Negative	*	0.841110551774737	0.719529677902168	0.983235274421849
fixed	cond	Eat_out_Lag2	0.258174893671985	0.0589444994920178	4.37996583051734	1.18697919986439e-05	0.14264579758089	0.373703989763079	Positive	***	1.29456521008966	1.15332122014381	1.45310695225525
fixed	cond	DEC_10	0.347921370485308	0.226479260401844	1.53621735547877	0.124485080796582	-0.0959698231475752	0.791812564118191	Positive		1.41612089646342	0.908491431066899	2.20739384525101
fixed	cond	I(Poptot/1000)	0.0624387723139214	0.00604988282728592	10.3206581179247	5.68322561772349e-25	0.0505812198617536	0.0742963247660891	Positive	***	1.06442928438056	1.05188229362011	1.07712593730198
