# Supplementary material for: Spatial and temporal epidemiology of SARS-CoV-2 virus lineages in Teesside, UK, in 2020: effects of socio-economic deprivation, weather, and lockdown on lineage dynamics
Source: Peer Community J. Author manuscript; Available in PMC 2024 Sep 23. (PMC7616629; doi:10.24072/pcjournal.461)
Supplement: Supplementary file: main dataset and code (compressed) [file EMS198536-supplement-Supplementary_file__main_dataset_and_code__compressed_.zip › Covid-19-Teesside-main/Data/Results/All-cases-GLMM-Gradient-Full_Random-effects.csv]

effect	component	group	level	term	estimate	std.error	conf.low	conf.high	Sign	E_estimate	E_conf.low	E_conf.high
ran_vals	cond	Postcode	TS1	Week1_per_lin	-0.0368897461411026	0.0117850957956274	-0.0599881094548868	-0.0137913828273185	Negative	0.9637823902191	0.941775731744497	0.986303282604064
ran_vals	cond	Postcode	TS10	Week1_per_lin	-0.0179988142992396	0.0111805167529115	-0.0399122244634928	0.00391459586501354	Negative	0.982162196908074	0.960873776662146	1.00392226790312
ran_vals	cond	Postcode	TS11	Week1_per_lin	-0.0225168868058981	0.0139906405851228	-0.0499380384733831	0.00490426486158695	Negative	0.977734726237386	0.951288365954051	1.00491631045204
ran_vals	cond	Postcode	TS12	Week1_per_lin	-0.0079013451334297	0.0134437238947581	-0.0342505597852562	0.0184478695183968	Negative	0.992129788441027	0.966329351027115	1.01861908268211
ran_vals	cond	Postcode	TS13	Week1_per_lin	0.00339506580762419	0.0173880036024607	-0.0306847950162514	0.0374749266314998	Positive	1.00340083557127	0.969781204774069	1.03818596593619
ran_vals	cond	Postcode	TS14	Week1_per_lin	-0.0257968077855703	0.0127219663120733	-0.0507314035697658	-0.000862212001374676	Negative	0.974533087028289	0.950533946272601	0.999138159596587
ran_vals	cond	Postcode	TS15	Week1_per_lin	-0.00324444215384021	0.0156682038255449	-0.0339535573543408	0.0274646730466604	Negative	0.996760815361167	0.966616395817825	1.02784530382278
ran_vals	cond	Postcode	TS16	Week1_per_lin	0.00971447047974421	0.0170267034682149	-0.0236572550934002	0.0430861960528887	Positive	1.00976180911384	0.976620384062995	1.04402788205482
ran_vals	cond	Postcode	TS17	Week1_per_lin	0.0134448345428062	0.0119880293839109	-0.010051271295267	0.0369409403808794	Positive	1.01353562275196	0.989999073913085	1.0376317368933
ran_vals	cond	Postcode	TS18	Week1_per_lin	0.0172280947350442	0.0135568336850536	-0.00934281103206027	0.0437990005021486	Positive	1.01737735427967	0.990700697424407	1.04477233506749
ran_vals	cond	Postcode	TS19	Week1_per_lin	0.0272077897472711	0.0128563344275938	0.00200983729598488	0.0524057421985572	Positive	1.02758130144023	1.00201185837275	1.05380322822167
ran_vals	cond	Postcode	TS2	Week1_per_lin	-0.00959695470415603	0.0187814222971207	-0.0464078659849501	0.027213956576638	Negative	0.990448949102692	0.954652512487179	1.02758763837832
ran_vals	cond	Postcode	TS20	Week1_per_lin	0.0141512176349503	0.0140188724798751	-0.0133252675294645	0.0416277027993651	Positive	1.01425182010422	0.986763120812895	1.0425062843221
ran_vals	cond	Postcode	TS21	Week1_per_lin	0.00648567763850773	0.0159766483782796	-0.0248279777765806	0.037799333053596	Positive	1.00650675518848	0.975477701439263	1.03852281476587
ran_vals	cond	Postcode	TS22	Week1_per_lin	-0.0144624208789052	0.0145875491361461	-0.0430534918084599	0.0141286500506494	Negative	0.985641657583641	0.957860151024878	1.01422893114905
ran_vals	cond	Postcode	TS23	Week1_per_lin	0.0191429829440595	0.0136908096959395	-0.00769051097917355	0.0459764768672926	Positive	1.01932738462869	0.992338985338035	1.0470497807763
ran_vals	cond	Postcode	TS24	Week1_per_lin	0.0347733332581347	0.0155281764621258	0.00433866664678553	0.0652079998694839	Positive	1.03538499485635	1.00434809228756	1.06738101640834
ran_vals	cond	Postcode	TS25	Week1_per_lin	0.0264419590616513	0.0128713764673083	0.00121452475427072	0.0516693933690319	Positive	1.0267946494072	1.00121526258814	1.05302754706902
ran_vals	cond	Postcode	TS26	Week1_per_lin	0.0234730549835173	0.0138251169501181	-0.0036236763207683	0.050569786287803	Positive	1.02375071539509	0.996382881271016	1.05187026691487
ran_vals	cond	Postcode	TS27	Week1_per_lin	0.0189867873745776	0.0166040541521952	-0.0135565607610778	0.0515301355102331	Positive	1.01916818264101	0.986534915574027	1.05288091491764
ran_vals	cond	Postcode	TS28	Week1_per_lin	0.0255741594274387	0.0202505218346262	-0.0141161340365706	0.0652644528914479	Positive	1.02590398390153	0.985983031424142	1.06744127499318
ran_vals	cond	Postcode	TS29	Week1_per_lin	0.0311854357728162	0.0193620556849793	-0.00676349603640212	0.0691343675820346	Positive	1.03167679593373	0.993259324924105	1.07158018511371
ran_vals	cond	Postcode	TS3	Week1_per_lin	-0.0309114899897567	0.010989546432166	-0.0524506052032328	-0.00937237477628058	Negative	0.969561385166488	0.9489011906797	0.990671409035328
ran_vals	cond	Postcode	TS4	Week1_per_lin	-0.0175840671348061	0.0114331286937135	-0.039992587605096	0.00482445333548378	Negative	0.982569630379354	0.960796560929461	1.00483610974821
ran_vals	cond	Postcode	TS5	Week1_per_lin	-0.0139870556172564	0.0113693253366604	-0.0362705238056296	0.00829641257111681	Negative	0.986110308769512	0.964379370614381	1.00833092317394
ran_vals	cond	Postcode	TS6	Week1_per_lin	-0.01936894547774	0.0112362696693024	-0.0413916293501525	0.00265373839467239	Negative	0.980817427325486	0.959453306285972	1.00265726267522
ran_vals	cond	Postcode	TS7	Week1_per_lin	-0.0169100260680498	0.0119471847316294	-0.0403260778586903	0.00650602572259062	Negative	0.983232145917433	0.96047619806262	1.00652723588094
ran_vals	cond	Postcode	TS8	Week1_per_lin	-0.0415396353174102	0.0113785335968502	-0.0638411513641157	-0.0192381192707048	Negative	0.959311311979598	0.938154012180272	0.980945752343251
ran_vals	cond	Postcode	TS9	Week1_per_lin	-0.0145966326490157	0.0141764619211631	-0.0423819874426989	0.0131887221446675	Negative	0.985509381748767	0.958503574304673	1.01327607695088
