# Supplementary material for: Spatial and temporal epidemiology of SARS-CoV-2 virus lineages in Teesside, UK, in 2020: effects of socio-economic deprivation, weather, and lockdown on lineage dynamics
Source: Peer Community J. Author manuscript; Available in PMC 2024 Sep 23. (PMC7616629; doi:10.24072/pcjournal.461)
Supplement: Supplementary file: main dataset and code (compressed) [file EMS198536-supplement-Supplementary_file__main_dataset_and_code__compressed_.zip › Covid-19-Teesside-main/Data/Results/All-cases_GLMM_AR1PCS1_Fixed-effects.csv]

effect	component	term	estimate	std.error	statistic	p.value	conf.low	conf.high	Sign	Asterisks	estimate_exp	conf.low_exp	conf.high_exp
fixed	cond	(Intercept)	-1.47923715615034	0.235712048300638	-6.27561114001118	3.48263601094388e-10	-1.94122428154175	-1.01725003075892	Negative	***	0.227811406645877	0.143528123337007	0.361587929886851
fixed	cond	Temperature_Lag2	-0.0393670569257112	0.0135412915566062	-2.90718627253142	0.00364695959541663	-0.0659075006808157	-0.0128266131706067	Negative	**	0.961397756668555	0.936217459764183	0.987255297247012
fixed	cond	Rain_Lag2	0.0470599075287173	0.0263059045284309	1.78894846508152	0.0736231155412163	-0.00449871792775628	0.0986185329851909	Positive	.	1.04818480135986	0.995511386146269	1.10364521500348
fixed	cond	Lockdown_1_Lag2	-0.0627567698058138	0.018004746492141	-3.48556808801539	0.00049109322603456	-0.098045424481184	-0.0274681151304435	Negative	***	0.939171880869204	0.90660772063322	0.972905703030341
fixed	cond	Lockdown_2_Lag2	0.314212137686202	0.0490149114833198	6.41054177549889	1.45003412723037e-10	0.218144676473476	0.410279598898927	Positive	***	1.36918016045259	1.24376699842603	1.50723914861009
fixed	cond	Tier_2_Lag2	0.550716766359714	0.0606558067467347	9.07937419180994	1.09200899880062e-19	0.431833569682893	0.669599963036536	Positive	***	1.73449580066272	1.54007877803119	1.95345570981934
fixed	cond	Tier_3_Lag2	0.682616906901152	0.0644655667901047	10.5888607033225	3.3565206679244e-26	0.556266717749585	0.808967096052718	Positive	***	1.97904995114594	1.74414893046498	2.24558731236706
fixed	cond	Eat_out_Lag2	0.0820628381559176	0.0612377911873006	1.34006855186729	0.180223059047376	-0.037961027063976	0.202086703375811	Positive		1.08552402001405	0.962750461372191	1.2239541244654
fixed	cond	DEC_10	0.502460312368451	0.211140207813866	2.37974717165858	0.0173245199991518	0.0886331093649726	0.91628751537193	Positive	*	1.65278263409719	1.0926796888303	2.49999195875737
fixed	cond	I(Poptot/1000)	0.060573458418068	0.00580965331731901	10.4263464805196	1.87977713466554e-25	0.0491867471534591	0.0719601696826769	Positive	***	1.06244564027986	1.05041649471513	1.07461254105288
