# Supplementary material for: Spatial and temporal epidemiology of SARS-CoV-2 virus lineages in Teesside, UK, in 2020: effects of socio-economic deprivation, weather, and lockdown on lineage dynamics
Source: Peer Community J. Author manuscript; Available in PMC 2024 Sep 23. (PMC7616629; doi:10.24072/pcjournal.461)
Supplement: Supplementary file: main dataset and code (compressed) [file EMS198536-supplement-Supplementary_file__main_dataset_and_code__compressed_.zip › Covid-19-Teesside-main/Data/Results/All-cases_GLMM_AR1PC_Fixed-effects.csv]

effect	component	term	estimate	std.error	statistic	p.value	conf.low	conf.high	Sign	Asterisks	estimate_exp	conf.low_exp	conf.high_exp
fixed	cond	(Intercept)	-1.57436342475779	0.23963614289585	-6.56980790014648	5.0380215430854e-11	-2.04404163422774	-1.10468521528783	Negative	***	0.207139370515675	0.129504242957624	0.331315158775685
fixed	cond	Temperature_Lag2	-0.127390667507733	0.0153343445333643	-8.30753914721021	9.77071535900831e-17	-0.157445430519655	-0.0973359044958099	Negative	***	0.880389665768828	0.854323432322237	0.907251205185484
fixed	cond	Rain_Lag2	-0.0928759272812	0.0291250841349844	-3.18886382785207	0.00142833143671855	-0.149960043232468	-0.0357918113299317	Negative	**	0.91130656156484	0.860742368220672	0.96484114156934
fixed	cond	Lockdown_1_Lag2	-0.00145532896028662	0.0176734066564828	-0.0823456953474669	0.934371818144916	-0.0360945694911233	0.0331839115705501	Negative		0.998545729517365	0.964549072254892	1.03374063862442
fixed	cond	Lockdown_2_Lag2	-0.22820034468016	0.06471854092869	-3.52604279091524	0.000421818807690691	-0.355046354032374	-0.101354335327947	Negative	***	0.795964776551596	0.701140941745379	0.903612794217502
fixed	cond	Week1_per_lin	0.0643670354272737	0.00556257387701543	11.5714481911402	5.75037701555985e-31	0.0534645909669801	0.0752694798875673	Positive	***	1.06648376425871	1.05491963742198	1.07817465812559
fixed	cond	Tier_2_Lag2	0.104015108260675	0.0670272257324151	1.55183370822959	0.120702018142962	-0.0273558401584946	0.235386056679845	Positive		1.10961721917514	0.973014942123151	1.26539718948544
fixed	cond	Tier_3_Lag2	-0.120075491004072	0.0876661281105287	-1.36969082121069	0.170783435148157	-0.291897944764783	0.0517469627566387	Negative		0.886853484730026	0.746844751500979	1.0531092329391
fixed	cond	Eat_out_Lag2	0.265718187791961	0.0626472800728063	4.24149599923818	2.22034848412652e-05	0.142931775119867	0.388504600464055	Positive	***	1.30436742022407	1.15365109127362	1.47477376809283
fixed	cond	DEC_10	0.508175326103038	0.220906247192131	2.30041174734663	0.0214249039209013	0.0752070376465583	0.941143614559517	Positive	*	1.66225535212551	1.07810733658562	2.562910725031
fixed	cond	I(Poptot/1000)	0.061114188719547	0.00605958267352375	10.0855441723032	6.40095185147286e-24	0.0492376249180976	0.0729907525209965	Positive	***	1.06302029218308	1.05046993891787	1.07572058916515
