# Supplementary material for: Spatial and temporal epidemiology of SARS-CoV-2 virus lineages in Teesside, UK, in 2020: effects of socio-economic deprivation, weather, and lockdown on lineage dynamics
Source: Peer Community J. Author manuscript; Available in PMC 2024 Sep 23. (PMC7616629; doi:10.24072/pcjournal.461)
Supplement: Supplementary file: main dataset and code (compressed) [file EMS198536-supplement-Supplementary_file__main_dataset_and_code__compressed_.zip › Covid-19-Teesside-main/Data/Results/Lin10-B11119_GLMM_Fixed-Effects.csv]

Lineage	Model	Family	effect	component	term	estimate	std.error	statistic	p.value	conf.low	conf.high	Sign	Asterisks	estimate_exp	conf.low_exp	conf.high_exp
B.1.1.119	AR1 (Week|Postcode)	Poisson	fixed	cond	(Intercept)	-3.01752875157621	0.666039441667556	-4.53055564400398	5.88287572162428e-06	-4.32294206952778	-1.71211543362463	Negative	***	0.0489219674349955	0.0132608118643302	0.180483587445243
B.1.1.119	AR1 (Week|Postcode)	Poisson	fixed	cond	Temperature_Lag2	-0.0336971724714487	0.0747203507406399	-0.450977172048003	0.652006001839287	-0.180146368835304	0.112752023892406	Negative		0.966864253421382	0.835147962830173	1.11935432540136
B.1.1.119	AR1 (Week|Postcode)	Poisson	fixed	cond	Rain_Lag2	0.0348176127722069	0.0879393832623301	0.395927415914929	0.692158575272116	-0.137540411244624	0.207175636789038	Positive		1.03543084221584	0.87149913092097	1.23019862094277
B.1.1.119	AR1 (Week|Postcode)	Poisson	fixed	cond	Lockdown_1_Lag2	0.0778557502791766	0.0392673812368305	1.98270798374893	0.047400057288626	0.000893097287784944	0.154818403270568	Positive	*	1.08096671827584	1.00089349621792	1.16744593749027
B.1.1.119	AR1 (Week|Postcode)	Poisson	fixed	cond	Week1_per_lin	-0.156435013680115	0.044530216304901	-3.5130081697559	0.0004430638532091	-0.243712633861499	-0.0691573934987304	Negative	***	0.855187091359007	0.783712814431912	0.933179792086477
B.1.1.119	AR1 (Week|Postcode)	Poisson	fixed	cond	Eat_out_Lag2	-0.122596804329923	0.350827640659249	-0.349450243143751	0.726751319230893	-0.810206344803211	0.565012736143365	Negative		0.884620265726367	0.444766281542781	1.75947019144372
B.1.1.119	AR1 (Week|Postcode)	Poisson	fixed	cond	DEC_10	1.48073234612145	0.627384539079175	2.36016709671353	0.0182667050757282	0.251081245069007	2.7103834471739	Positive	*	4.39616401597368	1.28541451367982	15.0350395531288
B.1.1.119	AR1 (Week|Postcode)	Poisson	fixed	cond	I(Poptot/1000)	0.0579768391571515	0.0182385712265105	3.17880378002855	0.0014788416483991	0.0222298964237224	0.0937237818905806	Positive	**	1.05969045210203	1.02247882167673	1.09825634572531
B.1.1.119	AR1 (Week|Postcode) -week FE	Poisson	fixed	cond	(Intercept)	-2.08762080302275	0.621288331685589	-3.36014809317104	0.000779007027973218	-3.30532355714148	-0.869918048904017	Negative	***	0.123981762225267	0.0366873394651092	0.418985884193138
B.1.1.119	AR1 (Week|Postcode) -week FE	Poisson	fixed	cond	Temperature_Lag2	-0.294994265440172	0.0418682412940557	-7.04577637661733	1.84430247246035e-12	-0.377054510472554	-0.21293402040779	Negative	***	0.744535857039084	0.685878685305744	0.808209460787978
B.1.1.119	AR1 (Week|Postcode) -week FE	Poisson	fixed	cond	Rain_Lag2	-0.134449284645177	0.082348577742854	-1.63268496348553	0.102535271480936	-0.295849531199268	0.0269509619089135	Negative		0.874197212974194	0.743899353242889	1.02731742384285
B.1.1.119	AR1 (Week|Postcode) -week FE	Poisson	fixed	cond	Lockdown_1_Lag2	0.131054360361085	0.037347411550636	3.50906140264635	0.000449691073366305	0.0578547788060434	0.204253941916127	Positive	***	1.14002975205657	1.05956111380708	1.22660960150223
B.1.1.119	AR1 (Week|Postcode) -week FE	Poisson	fixed	cond	Eat_out_Lag2	-0.336984910114314	0.35571572822495	-0.947343295152832	0.343463875824454	-1.03417492616965	0.360205105941027	Negative		0.713919612786785	0.355519589858577	1.43362342908975
B.1.1.119	AR1 (Week|Postcode) -week FE	Poisson	fixed	cond	DEC_10	1.54571693464836	0.6185234475736	2.49904339231122	0.0124529061927547	0.33343325381056	2.75800061548617	Positive	*	4.69133380139761	1.39575188231283	15.7682845461519
B.1.1.119	AR1 (Week|Postcode) -week FE	Poisson	fixed	cond	I(Poptot/1000)	0.0598667332100655	0.0180678953282085	3.31343148289102	0.00092158684172022	0.0244543090903374	0.0952791573297937	Positive	***	1.06169504842608	1.02475576801429	1.09996587580733
