# Supplementary material for: Spatial and temporal epidemiology of SARS-CoV-2 virus lineages in Teesside, UK, in 2020: effects of socio-economic deprivation, weather, and lockdown on lineage dynamics
Source: Peer Community J. Author manuscript; Available in PMC 2024 Sep 23. (PMC7616629; doi:10.24072/pcjournal.461)
Supplement: Supplementary file: main dataset and code (compressed) [file EMS198536-supplement-Supplementary_file__main_dataset_and_code__compressed_.zip › Covid-19-Teesside-main/Data/Results/Lin10-B11119_GLMM_Observed-Fitted.csv]

Lineage	Postcode	Week	Type	Obs_cases
B.1.1.119	TS1	11	Observed	0
B.1.1.119	TS10	11	Observed	0
B.1.1.119	TS11	11	Observed	0
B.1.1.119	TS12	11	Observed	0
B.1.1.119	TS13	11	Observed	0
B.1.1.119	TS14	11	Observed	0
B.1.1.119	TS15	11	Observed	0
B.1.1.119	TS16	11	Observed	0
B.1.1.119	TS17	11	Observed	0
B.1.1.119	TS18	11	Observed	0
B.1.1.119	TS19	11	Observed	0
B.1.1.119	TS2	11	Observed	0
B.1.1.119	TS20	11	Observed	0
B.1.1.119	TS21	11	Observed	0
B.1.1.119	TS22	11	Observed	2
B.1.1.119	TS23	11	Observed	0
B.1.1.119	TS24	11	Observed	0
B.1.1.119	TS25	11	Observed	0
B.1.1.119	TS26	11	Observed	0
B.1.1.119	TS27	11	Observed	0
B.1.1.119	TS28	11	Observed	0
B.1.1.119	TS29	11	Observed	0
B.1.1.119	TS3	11	Observed	0
B.1.1.119	TS4	11	Observed	0
B.1.1.119	TS5	11	Observed	0
B.1.1.119	TS6	11	Observed	0
B.1.1.119	TS7	11	Observed	0
B.1.1.119	TS8	11	Observed	0
B.1.1.119	TS9	11	Observed	0
B.1.1.119	TS1	12	Observed	0
B.1.1.119	TS10	12	Observed	1
B.1.1.119	TS11	12	Observed	0
B.1.1.119	TS12	12	Observed	0
B.1.1.119	TS13	12	Observed	0
B.1.1.119	TS14	12	Observed	0
B.1.1.119	TS15	12	Observed	0
B.1.1.119	TS16	12	Observed	0
B.1.1.119	TS17	12	Observed	0
B.1.1.119	TS18	12	Observed	0
B.1.1.119	TS19	12	Observed	0
B.1.1.119	TS2	12	Observed	0
B.1.1.119	TS20	12	Observed	0
B.1.1.119	TS21	12	Observed	0
B.1.1.119	TS22	12	Observed	0
B.1.1.119	TS23	12	Observed	0
B.1.1.119	TS24	12	Observed	0
B.1.1.119	TS25	12	Observed	0
B.1.1.119	TS26	12	Observed	0
B.1.1.119	TS27	12	Observed	0
B.1.1.119	TS28	12	Observed	0
B.1.1.119	TS29	12	Observed	0
B.1.1.119	TS3	12	Observed	1
B.1.1.119	TS4	12	Observed	0
B.1.1.119	TS5	12	Observed	0
B.1.1.119	TS6	12	Observed	0
B.1.1.119	TS7	12	Observed	0
B.1.1.119	TS8	12	Observed	0
B.1.1.119	TS9	12	Observed	0
B.1.1.119	TS1	13	Observed	6
B.1.1.119	TS10	13	Observed	0
B.1.1.119	TS11	13	Observed	0
B.1.1.119	TS12	13	Observed	0
B.1.1.119	TS13	13	Observed	0
B.1.1.119	TS14	13	Observed	1
B.1.1.119	TS15	13	Observed	0
B.1.1.119	TS16	13	Observed	0
B.1.1.119	TS17	13	Observed	0
B.1.1.119	TS18	13	Observed	0
B.1.1.119	TS19	13	Observed	0
B.1.1.119	TS2	13	Observed	0
B.1.1.119	TS20	13	Observed	0
B.1.1.119	TS21	13	Observed	0
B.1.1.119	TS22	13	Observed	0
B.1.1.119	TS23	13	Observed	1
B.1.1.119	TS24	13	Observed	0
B.1.1.119	TS25	13	Observed	0
B.1.1.119	TS26	13	Observed	0
B.1.1.119	TS27	13	Observed	0
B.1.1.119	TS28	13	Observed	0
B.1.1.119	TS29	13	Observed	0
B.1.1.119	TS3	13	Observed	2
B.1.1.119	TS4	13	Observed	2
B.1.1.119	TS5	13	Observed	5
B.1.1.119	TS6	13	Observed	4
B.1.1.119	TS7	13	Observed	0
B.1.1.119	TS8	13	Observed	1
B.1.1.119	TS9	13	Observed	0
B.1.1.119	TS1	14	Observed	10
B.1.1.119	TS10	14	Observed	2
B.1.1.119	TS11	14	Observed	0
B.1.1.119	TS12	14	Observed	1
B.1.1.119	TS13	14	Observed	0
B.1.1.119	TS14	14	Observed	2
B.1.1.119	TS15	14	Observed	0
B.1.1.119	TS16	14	Observed	0
B.1.1.119	TS17	14	Observed	1
B.1.1.119	TS18	14	Observed	0
B.1.1.119	TS19	14	Observed	1
B.1.1.119	TS2	14	Observed	0
B.1.1.119	TS20	14	Observed	1
B.1.1.119	TS21	14	Observed	1
B.1.1.119	TS22	14	Observed	0
B.1.1.119	TS23	14	Observed	0
B.1.1.119	TS24	14	Observed	0
B.1.1.119	TS25	14	Observed	0
B.1.1.119	TS26	14	Observed	0
B.1.1.119	TS27	14	Observed	0
B.1.1.119	TS28	14	Observed	0
B.1.1.119	TS29	14	Observed	0
B.1.1.119	TS3	14	Observed	8
B.1.1.119	TS4	14	Observed	2
B.1.1.119	TS5	14	Observed	3
B.1.1.119	TS6	14	Observed	6
B.1.1.119	TS7	14	Observed	3
B.1.1.119	TS8	14	Observed	5
B.1.1.119	TS9	14	Observed	1
B.1.1.119	TS1	15	Observed	0
B.1.1.119	TS10	15	Observed	0
B.1.1.119	TS11	15	Observed	0
B.1.1.119	TS12	15	Observed	0
B.1.1.119	TS13	15	Observed	0
B.1.1.119	TS14	15	Observed	0
B.1.1.119	TS15	15	Observed	0
B.1.1.119	TS16	15	Observed	0
B.1.1.119	TS17	15	Observed	0
B.1.1.119	TS18	15	Observed	0
B.1.1.119	TS19	15	Observed	0
B.1.1.119	TS2	15	Observed	0
B.1.1.119	TS20	15	Observed	0
B.1.1.119	TS21	15	Observed	0
B.1.1.119	TS22	15	Observed	0
B.1.1.119	TS23	15	Observed	0
B.1.1.119	TS24	15	Observed	0
B.1.1.119	TS25	15	Observed	0
B.1.1.119	TS26	15	Observed	0
B.1.1.119	TS27	15	Observed	0
B.1.1.119	TS28	15	Observed	0
B.1.1.119	TS29	15	Observed	0
B.1.1.119	TS3	15	Observed	2
B.1.1.119	TS4	15	Observed	1
B.1.1.119	TS5	15	Observed	0
B.1.1.119	TS6	15	Observed	0
B.1.1.119	TS7	15	Observed	1
B.1.1.119	TS8	15	Observed	4
B.1.1.119	TS9	15	Observed	1
B.1.1.119	TS1	16	Observed	2
B.1.1.119	TS10	16	Observed	0
B.1.1.119	TS11	16	Observed	1
B.1.1.119	TS12	16	Observed	0
B.1.1.119	TS13	16	Observed	0
B.1.1.119	TS14	16	Observed	0
B.1.1.119	TS15	16	Observed	0
B.1.1.119	TS16	16	Observed	0
B.1.1.119	TS17	16	Observed	0
B.1.1.119	TS18	16	Observed	0
B.1.1.119	TS19	16	Observed	0
B.1.1.119	TS2	16	Observed	0
B.1.1.119	TS20	16	Observed	0
B.1.1.119	TS21	16	Observed	0
B.1.1.119	TS22	16	Observed	0
B.1.1.119	TS23	16	Observed	0
B.1.1.119	TS24	16	Observed	0
B.1.1.119	TS25	16	Observed	0
B.1.1.119	TS26	16	Observed	0
B.1.1.119	TS27	16	Observed	0
B.1.1.119	TS28	16	Observed	0
B.1.1.119	TS29	16	Observed	0
B.1.1.119	TS3	16	Observed	8
B.1.1.119	TS4	16	Observed	5
B.1.1.119	TS5	16	Observed	2
B.1.1.119	TS6	16	Observed	0
B.1.1.119	TS7	16	Observed	1
B.1.1.119	TS8	16	Observed	4
B.1.1.119	TS9	16	Observed	0
B.1.1.119	TS1	17	Observed	0
B.1.1.119	TS10	17	Observed	5
B.1.1.119	TS11	17	Observed	0
B.1.1.119	TS12	17	Observed	0
B.1.1.119	TS13	17	Observed	0
B.1.1.119	TS14	17	Observed	0
B.1.1.119	TS15	17	Observed	0
B.1.1.119	TS16	17	Observed	1
B.1.1.119	TS17	17	Observed	0
B.1.1.119	TS18	17	Observed	0
B.1.1.119	TS19	17	Observed	1
B.1.1.119	TS2	17	Observed	0
B.1.1.119	TS20	17	Observed	0
B.1.1.119	TS21	17	Observed	0
B.1.1.119	TS22	17	Observed	0
B.1.1.119	TS23	17	Observed	0
B.1.1.119	TS24	17	Observed	0
B.1.1.119	TS25	17	Observed	1
B.1.1.119	TS26	17	Observed	0
B.1.1.119	TS27	17	Observed	0
B.1.1.119	TS28	17	Observed	0
B.1.1.119	TS29	17	Observed	0
B.1.1.119	TS3	17	Observed	1
B.1.1.119	TS4	17	Observed	0
B.1.1.119	TS5	17	Observed	1
B.1.1.119	TS6	17	Observed	0
B.1.1.119	TS7	17	Observed	0
B.1.1.119	TS8	17	Observed	3
B.1.1.119	TS9	17	Observed	0
B.1.1.119	TS1	18	Observed	0
B.1.1.119	TS10	18	Observed	0
B.1.1.119	TS11	18	Observed	0
B.1.1.119	TS12	18	Observed	0
B.1.1.119	TS13	18	Observed	0
B.1.1.119	TS14	18	Observed	0
B.1.1.119	TS15	18	Observed	0
B.1.1.119	TS16	18	Observed	0
B.1.1.119	TS17	18	Observed	0
B.1.1.119	TS18	18	Observed	0
B.1.1.119	TS19	18	Observed	0
B.1.1.119	TS2	18	Observed	0
B.1.1.119	TS20	18	Observed	0
B.1.1.119	TS21	18	Observed	0
B.1.1.119	TS22	18	Observed	0
B.1.1.119	TS23	18	Observed	0
B.1.1.119	TS24	18	Observed	0
B.1.1.119	TS25	18	Observed	1
B.1.1.119	TS26	18	Observed	0
B.1.1.119	TS27	18	Observed	0
B.1.1.119	TS28	18	Observed	0
B.1.1.119	TS29	18	Observed	0
B.1.1.119	TS3	18	Observed	2
B.1.1.119	TS4	18	Observed	1
B.1.1.119	TS5	18	Observed	1
B.1.1.119	TS6	18	Observed	0
B.1.1.119	TS7	18	Observed	0
B.1.1.119	TS8	18	Observed	0
B.1.1.119	TS9	18	Observed	0
B.1.1.119	TS1	19	Observed	0
B.1.1.119	TS10	19	Observed	0
B.1.1.119	TS11	19	Observed	0
B.1.1.119	TS12	19	Observed	1
B.1.1.119	TS13	19	Observed	0
B.1.1.119	TS14	19	Observed	0
B.1.1.119	TS15	19	Observed	0
B.1.1.119	TS16	19	Observed	0
B.1.1.119	TS17	19	Observed	0
B.1.1.119	TS18	19	Observed	0
B.1.1.119	TS19	19	Observed	0
B.1.1.119	TS2	19	Observed	0
B.1.1.119	TS20	19	Observed	0
B.1.1.119	TS21	19	Observed	0
B.1.1.119	TS22	19	Observed	0
B.1.1.119	TS23	19	Observed	0
B.1.1.119	TS24	19	Observed	0
B.1.1.119	TS25	19	Observed	0
B.1.1.119	TS26	19	Observed	0
B.1.1.119	TS27	19	Observed	1
B.1.1.119	TS28	19	Observed	0
B.1.1.119	TS29	19	Observed	0
B.1.1.119	TS3	19	Observed	2
B.1.1.119	TS4	19	Observed	1
B.1.1.119	TS5	19	Observed	0
B.1.1.119	TS6	19	Observed	0
B.1.1.119	TS7	19	Observed	0
B.1.1.119	TS8	19	Observed	2
B.1.1.119	TS9	19	Observed	0
B.1.1.119	TS1	20	Observed	1
B.1.1.119	TS10	20	Observed	0
B.1.1.119	TS11	20	Observed	0
B.1.1.119	TS12	20	Observed	1
B.1.1.119	TS13	20	Observed	0
B.1.1.119	TS14	20	Observed	2
B.1.1.119	TS15	20	Observed	0
B.1.1.119	TS16	20	Observed	0
B.1.1.119	TS17	20	Observed	1
B.1.1.119	TS18	20	Observed	0
B.1.1.119	TS19	20	Observed	1
B.1.1.119	TS2	20	Observed	0
B.1.1.119	TS20	20	Observed	0
B.1.1.119	TS21	20	Observed	0
B.1.1.119	TS22	20	Observed	0
B.1.1.119	TS23	20	Observed	0
B.1.1.119	TS24	20	Observed	1
B.1.1.119	TS25	20	Observed	0
B.1.1.119	TS26	20	Observed	1
B.1.1.119	TS27	20	Observed	0
B.1.1.119	TS28	20	Observed	0
B.1.1.119	TS29	20	Observed	0
B.1.1.119	TS3	20	Observed	1
B.1.1.119	TS4	20	Observed	1
B.1.1.119	TS5	20	Observed	2
B.1.1.119	TS6	20	Observed	0
B.1.1.119	TS7	20	Observed	0
B.1.1.119	TS8	20	Observed	1
B.1.1.119	TS9	20	Observed	0
B.1.1.119	TS1	21	Observed	0
B.1.1.119	TS10	21	Observed	1
B.1.1.119	TS11	21	Observed	0
B.1.1.119	TS12	21	Observed	1
B.1.1.119	TS13	21	Observed	0
B.1.1.119	TS14	21	Observed	0
B.1.1.119	TS15	21	Observed	0
B.1.1.119	TS16	21	Observed	0
B.1.1.119	TS17	21	Observed	0
B.1.1.119	TS18	21	Observed	0
B.1.1.119	TS19	21	Observed	0
B.1.1.119	TS2	21	Observed	0
B.1.1.119	TS20	21	Observed	0
B.1.1.119	TS21	21	Observed	0
B.1.1.119	TS22	21	Observed	1
B.1.1.119	TS23	21	Observed	0
B.1.1.119	TS24	21	Observed	0
B.1.1.119	TS25	21	Observed	0
B.1.1.119	TS26	21	Observed	0
B.1.1.119	TS27	21	Observed	0
B.1.1.119	TS28	21	Observed	0
B.1.1.119	TS29	21	Observed	0
B.1.1.119	TS3	21	Observed	0
B.1.1.119	TS4	21	Observed	0
B.1.1.119	TS5	21	Observed	0
B.1.1.119	TS6	21	Observed	1
B.1.1.119	TS7	21	Observed	0
B.1.1.119	TS8	21	Observed	0
B.1.1.119	TS9	21	Observed	0
B.1.1.119	TS1	22	Observed	0
B.1.1.119	TS10	22	Observed	0
B.1.1.119	TS11	22	Observed	0
B.1.1.119	TS12	22	Observed	0
B.1.1.119	TS13	22	Observed	0
B.1.1.119	TS14	22	Observed	0
B.1.1.119	TS15	22	Observed	0
B.1.1.119	TS16	22	Observed	0
B.1.1.119	TS17	22	Observed	0
B.1.1.119	TS18	22	Observed	0
B.1.1.119	TS19	22	Observed	0
B.1.1.119	TS2	22	Observed	0
B.1.1.119	TS20	22	Observed	0
B.1.1.119	TS21	22	Observed	0
B.1.1.119	TS22	22	Observed	0
B.1.1.119	TS23	22	Observed	0
B.1.1.119	TS24	22	Observed	0
B.1.1.119	TS25	22	Observed	0
B.1.1.119	TS26	22	Observed	0
B.1.1.119	TS27	22	Observed	0
B.1.1.119	TS28	22	Observed	0
B.1.1.119	TS29	22	Observed	0
B.1.1.119	TS3	22	Observed	0
B.1.1.119	TS4	22	Observed	0
B.1.1.119	TS5	22	Observed	0
B.1.1.119	TS6	22	Observed	0
B.1.1.119	TS7	22	Observed	0
B.1.1.119	TS8	22	Observed	1
B.1.1.119	TS9	22	Observed	0
B.1.1.119	TS1	23	Observed	0
B.1.1.119	TS10	23	Observed	0
B.1.1.119	TS11	23	Observed	0
B.1.1.119	TS12	23	Observed	0
B.1.1.119	TS13	23	Observed	0
B.1.1.119	TS14	23	Observed	0
B.1.1.119	TS15	23	Observed	0
B.1.1.119	TS16	23	Observed	0
B.1.1.119	TS17	23	Observed	0
B.1.1.119	TS18	23	Observed	0
B.1.1.119	TS19	23	Observed	0
B.1.1.119	TS2	23	Observed	0
B.1.1.119	TS20	23	Observed	0
B.1.1.119	TS21	23	Observed	0
B.1.1.119	TS22	23	Observed	0
B.1.1.119	TS23	23	Observed	0
B.1.1.119	TS24	23	Observed	0
B.1.1.119	TS25	23	Observed	0
B.1.1.119	TS26	23	Observed	0
B.1.1.119	TS27	23	Observed	0
B.1.1.119	TS28	23	Observed	0
B.1.1.119	TS29	23	Observed	0
B.1.1.119	TS3	23	Observed	1
B.1.1.119	TS4	23	Observed	0
B.1.1.119	TS5	23	Observed	0
B.1.1.119	TS6	23	Observed	0
B.1.1.119	TS7	23	Observed	0
B.1.1.119	TS8	23	Observed	0
B.1.1.119	TS9	23	Observed	0
B.1.1.119	TS1	24	Observed	0
B.1.1.119	TS10	24	Observed	1
B.1.1.119	TS11	24	Observed	0
B.1.1.119	TS12	24	Observed	0
B.1.1.119	TS13	24	Observed	0
B.1.1.119	TS14	24	Observed	0
B.1.1.119	TS15	24	Observed	0
B.1.1.119	TS16	24	Observed	0
B.1.1.119	TS17	24	Observed	0
B.1.1.119	TS18	24	Observed	0
B.1.1.119	TS19	24	Observed	0
B.1.1.119	TS2	24	Observed	0
B.1.1.119	TS20	24	Observed	0
B.1.1.119	TS21	24	Observed	0
B.1.1.119	TS22	24	Observed	0
B.1.1.119	TS23	24	Observed	0
B.1.1.119	TS24	24	Observed	0
B.1.1.119	TS25	24	Observed	1
B.1.1.119	TS26	24	Observed	1
B.1.1.119	TS27	24	Observed	0
B.1.1.119	TS28	24	Observed	0
B.1.1.119	TS29	24	Observed	0
B.1.1.119	TS3	24	Observed	0
B.1.1.119	TS4	24	Observed	0
B.1.1.119	TS5	24	Observed	4
B.1.1.119	TS6	24	Observed	0
B.1.1.119	TS7	24	Observed	0
B.1.1.119	TS8	24	Observed	0
B.1.1.119	TS9	24	Observed	0
B.1.1.119	TS1	25	Observed	1
B.1.1.119	TS10	25	Observed	1
B.1.1.119	TS11	25	Observed	0
B.1.1.119	TS12	25	Observed	0
B.1.1.119	TS13	25	Observed	1
B.1.1.119	TS14	25	Observed	0
B.1.1.119	TS15	25	Observed	0
B.1.1.119	TS16	25	Observed	0
B.1.1.119	TS17	25	Observed	1
B.1.1.119	TS18	25	Observed	0
B.1.1.119	TS19	25	Observed	0
B.1.1.119	TS2	25	Observed	0
B.1.1.119	TS20	25	Observed	0
B.1.1.119	TS21	25	Observed	0
B.1.1.119	TS22	25	Observed	0
B.1.1.119	TS23	25	Observed	0
B.1.1.119	TS24	25	Observed	0
B.1.1.119	TS25	25	Observed	0
B.1.1.119	TS26	25	Observed	0
B.1.1.119	TS27	25	Observed	0
B.1.1.119	TS28	25	Observed	0
B.1.1.119	TS29	25	Observed	0
B.1.1.119	TS3	25	Observed	0
B.1.1.119	TS4	25	Observed	0
B.1.1.119	TS5	25	Observed	3
B.1.1.119	TS6	25	Observed	0
B.1.1.119	TS7	25	Observed	0
B.1.1.119	TS8	25	Observed	1
B.1.1.119	TS9	25	Observed	0
B.1.1.119	TS1	26	Observed	0
B.1.1.119	TS10	26	Observed	0
B.1.1.119	TS11	26	Observed	0
B.1.1.119	TS12	26	Observed	0
B.1.1.119	TS13	26	Observed	0
B.1.1.119	TS14	26	Observed	2
B.1.1.119	TS15	26	Observed	0
B.1.1.119	TS16	26	Observed	0
B.1.1.119	TS17	26	Observed	0
B.1.1.119	TS18	26	Observed	0
B.1.1.119	TS19	26	Observed	0
B.1.1.119	TS2	26	Observed	0
B.1.1.119	TS20	26	Observed	0
B.1.1.119	TS21	26	Observed	0
B.1.1.119	TS22	26	Observed	0
B.1.1.119	TS23	26	Observed	0
B.1.1.119	TS24	26	Observed	0
B.1.1.119	TS25	26	Observed	0
B.1.1.119	TS26	26	Observed	0
B.1.1.119	TS27	26	Observed	0
B.1.1.119	TS28	26	Observed	0
B.1.1.119	TS29	26	Observed	0
B.1.1.119	TS3	26	Observed	0
B.1.1.119	TS4	26	Observed	0
B.1.1.119	TS5	26	Observed	1
B.1.1.119	TS6	26	Observed	0
B.1.1.119	TS7	26	Observed	1
B.1.1.119	TS8	26	Observed	1
B.1.1.119	TS9	26	Observed	0
B.1.1.119	TS1	27	Observed	0
B.1.1.119	TS10	27	Observed	0
B.1.1.119	TS11	27	Observed	0
B.1.1.119	TS12	27	Observed	0
B.1.1.119	TS13	27	Observed	0
B.1.1.119	TS14	27	Observed	0
B.1.1.119	TS15	27	Observed	0
B.1.1.119	TS16	27	Observed	0
B.1.1.119	TS17	27	Observed	0
B.1.1.119	TS18	27	Observed	0
B.1.1.119	TS19	27	Observed	0
B.1.1.119	TS2	27	Observed	0
B.1.1.119	TS20	27	Observed	0
B.1.1.119	TS21	27	Observed	0
B.1.1.119	TS22	27	Observed	0
B.1.1.119	TS23	27	Observed	0
B.1.1.119	TS24	27	Observed	0
B.1.1.119	TS25	27	Observed	0
B.1.1.119	TS26	27	Observed	0
B.1.1.119	TS27	27	Observed	0
B.1.1.119	TS28	27	Observed	0
B.1.1.119	TS29	27	Observed	0
B.1.1.119	TS3	27	Observed	0
B.1.1.119	TS4	27	Observed	0
B.1.1.119	TS5	27	Observed	0
B.1.1.119	TS6	27	Observed	0
B.1.1.119	TS7	27	Observed	0
B.1.1.119	TS8	27	Observed	0
B.1.1.119	TS9	27	Observed	0
B.1.1.119	TS1	28	Observed	0
B.1.1.119	TS10	28	Observed	0
B.1.1.119	TS11	28	Observed	0
B.1.1.119	TS12	28	Observed	0
B.1.1.119	TS13	28	Observed	0
B.1.1.119	TS14	28	Observed	0
B.1.1.119	TS15	28	Observed	0
B.1.1.119	TS16	28	Observed	0
B.1.1.119	TS17	28	Observed	0
B.1.1.119	TS18	28	Observed	0
B.1.1.119	TS19	28	Observed	0
B.1.1.119	TS2	28	Observed	0
B.1.1.119	TS20	28	Observed	0
B.1.1.119	TS21	28	Observed	0
B.1.1.119	TS22	28	Observed	0
B.1.1.119	TS23	28	Observed	0
B.1.1.119	TS24	28	Observed	0
B.1.1.119	TS25	28	Observed	0
B.1.1.119	TS26	28	Observed	0
B.1.1.119	TS27	28	Observed	0
B.1.1.119	TS28	28	Observed	0
B.1.1.119	TS29	28	Observed	0
B.1.1.119	TS3	28	Observed	0
B.1.1.119	TS4	28	Observed	0
B.1.1.119	TS5	28	Observed	0
B.1.1.119	TS6	28	Observed	0
B.1.1.119	TS7	28	Observed	0
B.1.1.119	TS8	28	Observed	0
B.1.1.119	TS9	28	Observed	0
B.1.1.119	TS1	29	Observed	0
B.1.1.119	TS10	29	Observed	0
B.1.1.119	TS11	29	Observed	0
B.1.1.119	TS12	29	Observed	0
B.1.1.119	TS13	29	Observed	0
B.1.1.119	TS14	29	Observed	0
B.1.1.119	TS15	29	Observed	0
B.1.1.119	TS16	29	Observed	0
B.1.1.119	TS17	29	Observed	0
B.1.1.119	TS18	29	Observed	0
B.1.1.119	TS19	29	Observed	0
B.1.1.119	TS2	29	Observed	0
B.1.1.119	TS20	29	Observed	0
B.1.1.119	TS21	29	Observed	0
B.1.1.119	TS22	29	Observed	0
B.1.1.119	TS23	29	Observed	0
B.1.1.119	TS24	29	Observed	0
B.1.1.119	TS25	29	Observed	0
B.1.1.119	TS26	29	Observed	0
B.1.1.119	TS27	29	Observed	0
B.1.1.119	TS28	29	Observed	0
B.1.1.119	TS29	29	Observed	0
B.1.1.119	TS3	29	Observed	0
B.1.1.119	TS4	29	Observed	0
B.1.1.119	TS5	29	Observed	0
B.1.1.119	TS6	29	Observed	0
B.1.1.119	TS7	29	Observed	0
B.1.1.119	TS8	29	Observed	0
B.1.1.119	TS9	29	Observed	0
B.1.1.119	TS1	30	Observed	0
B.1.1.119	TS10	30	Observed	0
B.1.1.119	TS11	30	Observed	0
B.1.1.119	TS12	30	Observed	0
B.1.1.119	TS13	30	Observed	0
B.1.1.119	TS14	30	Observed	0
B.1.1.119	TS15	30	Observed	0
B.1.1.119	TS16	30	Observed	0
B.1.1.119	TS17	30	Observed	0
B.1.1.119	TS18	30	Observed	0
B.1.1.119	TS19	30	Observed	0
B.1.1.119	TS2	30	Observed	0
B.1.1.119	TS20	30	Observed	0
B.1.1.119	TS21	30	Observed	0
B.1.1.119	TS22	30	Observed	0
B.1.1.119	TS23	30	Observed	0
B.1.1.119	TS24	30	Observed	0
B.1.1.119	TS25	30	Observed	0
B.1.1.119	TS26	30	Observed	0
B.1.1.119	TS27	30	Observed	0
B.1.1.119	TS28	30	Observed	0
B.1.1.119	TS29	30	Observed	0
B.1.1.119	TS3	30	Observed	0
B.1.1.119	TS4	30	Observed	0
B.1.1.119	TS5	30	Observed	0
B.1.1.119	TS6	30	Observed	0
B.1.1.119	TS7	30	Observed	0
B.1.1.119	TS8	30	Observed	0
B.1.1.119	TS9	30	Observed	0
B.1.1.119	TS1	31	Observed	0
B.1.1.119	TS10	31	Observed	0
B.1.1.119	TS11	31	Observed	0
B.1.1.119	TS12	31	Observed	0
B.1.1.119	TS13	31	Observed	0
B.1.1.119	TS14	31	Observed	0
B.1.1.119	TS15	31	Observed	0
B.1.1.119	TS16	31	Observed	0
B.1.1.119	TS17	31	Observed	0
B.1.1.119	TS18	31	Observed	0
B.1.1.119	TS19	31	Observed	0
B.1.1.119	TS2	31	Observed	0
B.1.1.119	TS20	31	Observed	0
B.1.1.119	TS21	31	Observed	0
B.1.1.119	TS22	31	Observed	0
B.1.1.119	TS23	31	Observed	0
B.1.1.119	TS24	31	Observed	0
B.1.1.119	TS25	31	Observed	0
B.1.1.119	TS26	31	Observed	0
B.1.1.119	TS27	31	Observed	0
B.1.1.119	TS28	31	Observed	0
B.1.1.119	TS29	31	Observed	0
B.1.1.119	TS3	31	Observed	0
B.1.1.119	TS4	31	Observed	0
B.1.1.119	TS5	31	Observed	0
B.1.1.119	TS6	31	Observed	0
B.1.1.119	TS7	31	Observed	0
B.1.1.119	TS8	31	Observed	0
B.1.1.119	TS9	31	Observed	0
B.1.1.119	TS1	32	Observed	0
B.1.1.119	TS10	32	Observed	0
B.1.1.119	TS11	32	Observed	0
B.1.1.119	TS12	32	Observed	0
B.1.1.119	TS13	32	Observed	0
B.1.1.119	TS14	32	Observed	0
B.1.1.119	TS15	32	Observed	0
B.1.1.119	TS16	32	Observed	0
B.1.1.119	TS17	32	Observed	0
B.1.1.119	TS18	32	Observed	0
B.1.1.119	TS19	32	Observed	0
B.1.1.119	TS2	32	Observed	0
B.1.1.119	TS20	32	Observed	0
B.1.1.119	TS21	32	Observed	0
B.1.1.119	TS22	32	Observed	0
B.1.1.119	TS23	32	Observed	0
B.1.1.119	TS24	32	Observed	0
B.1.1.119	TS25	32	Observed	0
B.1.1.119	TS26	32	Observed	0
B.1.1.119	TS27	32	Observed	0
B.1.1.119	TS28	32	Observed	0
B.1.1.119	TS29	32	Observed	0
B.1.1.119	TS3	32	Observed	0
B.1.1.119	TS4	32	Observed	0
B.1.1.119	TS5	32	Observed	0
B.1.1.119	TS6	32	Observed	0
B.1.1.119	TS7	32	Observed	0
B.1.1.119	TS8	32	Observed	0
B.1.1.119	TS9	32	Observed	0
B.1.1.119	TS1	33	Observed	0
B.1.1.119	TS10	33	Observed	0
B.1.1.119	TS11	33	Observed	0
B.1.1.119	TS12	33	Observed	0
B.1.1.119	TS13	33	Observed	0
B.1.1.119	TS14	33	Observed	0
B.1.1.119	TS15	33	Observed	0
B.1.1.119	TS16	33	Observed	0
B.1.1.119	TS17	33	Observed	0
B.1.1.119	TS18	33	Observed	0
B.1.1.119	TS19	33	Observed	0
B.1.1.119	TS2	33	Observed	0
B.1.1.119	TS20	33	Observed	0
B.1.1.119	TS21	33	Observed	0
B.1.1.119	TS22	33	Observed	0
B.1.1.119	TS23	33	Observed	0
B.1.1.119	TS24	33	Observed	0
B.1.1.119	TS25	33	Observed	0
B.1.1.119	TS26	33	Observed	0
B.1.1.119	TS27	33	Observed	0
B.1.1.119	TS28	33	Observed	0
B.1.1.119	TS29	33	Observed	0
B.1.1.119	TS3	33	Observed	0
B.1.1.119	TS4	33	Observed	0
B.1.1.119	TS5	33	Observed	0
B.1.1.119	TS6	33	Observed	0
B.1.1.119	TS7	33	Observed	0
B.1.1.119	TS8	33	Observed	0
B.1.1.119	TS9	33	Observed	0
B.1.1.119	TS1	34	Observed	0
B.1.1.119	TS10	34	Observed	0
B.1.1.119	TS11	34	Observed	0
B.1.1.119	TS12	34	Observed	0
B.1.1.119	TS13	34	Observed	0
B.1.1.119	TS14	34	Observed	0
B.1.1.119	TS15	34	Observed	0
B.1.1.119	TS16	34	Observed	0
B.1.1.119	TS17	34	Observed	0
B.1.1.119	TS18	34	Observed	0
B.1.1.119	TS19	34	Observed	0
B.1.1.119	TS2	34	Observed	0
B.1.1.119	TS20	34	Observed	0
B.1.1.119	TS21	34	Observed	0
B.1.1.119	TS22	34	Observed	0
B.1.1.119	TS23	34	Observed	0
B.1.1.119	TS24	34	Observed	0
B.1.1.119	TS25	34	Observed	0
B.1.1.119	TS26	34	Observed	0
B.1.1.119	TS27	34	Observed	0
B.1.1.119	TS28	34	Observed	0
B.1.1.119	TS29	34	Observed	0
B.1.1.119	TS3	34	Observed	1
B.1.1.119	TS4	34	Observed	0
B.1.1.119	TS5	34	Observed	1
B.1.1.119	TS6	34	Observed	0
B.1.1.119	TS7	34	Observed	0
B.1.1.119	TS8	34	Observed	0
B.1.1.119	TS9	34	Observed	0
B.1.1.119	TS1	35	Observed	0
B.1.1.119	TS10	35	Observed	0
B.1.1.119	TS11	35	Observed	0
B.1.1.119	TS12	35	Observed	0
B.1.1.119	TS13	35	Observed	0
B.1.1.119	TS14	35	Observed	0
B.1.1.119	TS15	35	Observed	0
B.1.1.119	TS16	35	Observed	0
B.1.1.119	TS17	35	Observed	0
B.1.1.119	TS18	35	Observed	0
B.1.1.119	TS19	35	Observed	0
B.1.1.119	TS2	35	Observed	0
B.1.1.119	TS20	35	Observed	0
B.1.1.119	TS21	35	Observed	0
B.1.1.119	TS22	35	Observed	0
B.1.1.119	TS23	35	Observed	0
B.1.1.119	TS24	35	Observed	0
B.1.1.119	TS25	35	Observed	0
B.1.1.119	TS26	35	Observed	1
B.1.1.119	TS27	35	Observed	0
B.1.1.119	TS28	35	Observed	0
B.1.1.119	TS29	35	Observed	0
B.1.1.119	TS3	35	Observed	0
B.1.1.119	TS4	35	Observed	0
B.1.1.119	TS5	35	Observed	0
B.1.1.119	TS6	35	Observed	0
B.1.1.119	TS7	35	Observed	0
B.1.1.119	TS8	35	Observed	0
B.1.1.119	TS9	35	Observed	0
B.1.1.119	TS1	36	Observed	0
B.1.1.119	TS10	36	Observed	0
B.1.1.119	TS11	36	Observed	0
B.1.1.119	TS12	36	Observed	0
B.1.1.119	TS13	36	Observed	0
B.1.1.119	TS14	36	Observed	0
B.1.1.119	TS15	36	Observed	0
B.1.1.119	TS16	36	Observed	0
B.1.1.119	TS17	36	Observed	0
B.1.1.119	TS18	36	Observed	0
B.1.1.119	TS19	36	Observed	0
B.1.1.119	TS2	36	Observed	0
B.1.1.119	TS20	36	Observed	0
B.1.1.119	TS21	36	Observed	0
B.1.1.119	TS22	36	Observed	0
B.1.1.119	TS23	36	Observed	0
B.1.1.119	TS24	36	Observed	0
B.1.1.119	TS25	36	Observed	0
B.1.1.119	TS26	36	Observed	0
B.1.1.119	TS27	36	Observed	0
B.1.1.119	TS28	36	Observed	0
B.1.1.119	TS29	36	Observed	0
B.1.1.119	TS3	36	Observed	0
B.1.1.119	TS4	36	Observed	0
B.1.1.119	TS5	36	Observed	0
B.1.1.119	TS6	36	Observed	0
B.1.1.119	TS7	36	Observed	0
B.1.1.119	TS8	36	Observed	0
B.1.1.119	TS9	36	Observed	0
B.1.1.119	TS1	37	Observed	0
B.1.1.119	TS10	37	Observed	0
B.1.1.119	TS11	37	Observed	0
B.1.1.119	TS12	37	Observed	0
B.1.1.119	TS13	37	Observed	0
B.1.1.119	TS14	37	Observed	0
B.1.1.119	TS15	37	Observed	0
B.1.1.119	TS16	37	Observed	0
B.1.1.119	TS17	37	Observed	0
B.1.1.119	TS18	37	Observed	0
B.1.1.119	TS19	37	Observed	0
B.1.1.119	TS2	37	Observed	0
B.1.1.119	TS20	37	Observed	0
B.1.1.119	TS21	37	Observed	0
B.1.1.119	TS22	37	Observed	0
B.1.1.119	TS23	37	Observed	0
B.1.1.119	TS24	37	Observed	0
B.1.1.119	TS25	37	Observed	0
B.1.1.119	TS26	37	Observed	0
B.1.1.119	TS27	37	Observed	0
B.1.1.119	TS28	37	Observed	0
B.1.1.119	TS29	37	Observed	0
B.1.1.119	TS3	37	Observed	0
B.1.1.119	TS4	37	Observed	0
B.1.1.119	TS5	37	Observed	0
B.1.1.119	TS6	37	Observed	0
B.1.1.119	TS7	37	Observed	0
B.1.1.119	TS8	37	Observed	0
B.1.1.119	TS9	37	Observed	0
B.1.1.119	TS1	38	Observed	0
B.1.1.119	TS10	38	Observed	0
B.1.1.119	TS11	38	Observed	0
B.1.1.119	TS12	38	Observed	0
B.1.1.119	TS13	38	Observed	0
B.1.1.119	TS14	38	Observed	0
B.1.1.119	TS15	38	Observed	0
B.1.1.119	TS16	38	Observed	0
B.1.1.119	TS17	38	Observed	0
B.1.1.119	TS18	38	Observed	0
B.1.1.119	TS19	38	Observed	0
B.1.1.119	TS2	38	Observed	0
B.1.1.119	TS20	38	Observed	0
B.1.1.119	TS21	38	Observed	0
B.1.1.119	TS22	38	Observed	0
B.1.1.119	TS23	38	Observed	0
B.1.1.119	TS24	38	Observed	0
B.1.1.119	TS25	38	Observed	0
B.1.1.119	TS26	38	Observed	0
B.1.1.119	TS27	38	Observed	0
B.1.1.119	TS28	38	Observed	0
B.1.1.119	TS29	38	Observed	0
B.1.1.119	TS3	38	Observed	0
B.1.1.119	TS4	38	Observed	0
B.1.1.119	TS5	38	Observed	0
B.1.1.119	TS6	38	Observed	0
B.1.1.119	TS7	38	Observed	0
B.1.1.119	TS8	38	Observed	0
B.1.1.119	TS9	38	Observed	0
B.1.1.119	TS1	39	Observed	0
B.1.1.119	TS10	39	Observed	0
B.1.1.119	TS11	39	Observed	0
B.1.1.119	TS12	39	Observed	0
B.1.1.119	TS13	39	Observed	0
B.1.1.119	TS14	39	Observed	0
B.1.1.119	TS15	39	Observed	0
B.1.1.119	TS16	39	Observed	0
B.1.1.119	TS17	39	Observed	0
B.1.1.119	TS18	39	Observed	0
B.1.1.119	TS19	39	Observed	0
B.1.1.119	TS2	39	Observed	0
B.1.1.119	TS20	39	Observed	0
B.1.1.119	TS21	39	Observed	0
B.1.1.119	TS22	39	Observed	0
B.1.1.119	TS23	39	Observed	0
B.1.1.119	TS24	39	Observed	0
B.1.1.119	TS25	39	Observed	0
B.1.1.119	TS26	39	Observed	0
B.1.1.119	TS27	39	Observed	0
B.1.1.119	TS28	39	Observed	0
B.1.1.119	TS29	39	Observed	0
B.1.1.119	TS3	39	Observed	0
B.1.1.119	TS4	39	Observed	0
B.1.1.119	TS5	39	Observed	0
B.1.1.119	TS6	39	Observed	0
B.1.1.119	TS7	39	Observed	0
B.1.1.119	TS8	39	Observed	0
B.1.1.119	TS9	39	Observed	0
B.1.1.119	TS1	40	Observed	0
B.1.1.119	TS10	40	Observed	0
B.1.1.119	TS11	40	Observed	0
B.1.1.119	TS12	40	Observed	0
B.1.1.119	TS13	40	Observed	0
B.1.1.119	TS14	40	Observed	0
B.1.1.119	TS15	40	Observed	1
B.1.1.119	TS16	40	Observed	0
B.1.1.119	TS17	40	Observed	0
B.1.1.119	TS18	40	Observed	0
B.1.1.119	TS19	40	Observed	0
B.1.1.119	TS2	40	Observed	0
B.1.1.119	TS20	40	Observed	0
B.1.1.119	TS21	40	Observed	0
B.1.1.119	TS22	40	Observed	0
B.1.1.119	TS23	40	Observed	0
B.1.1.119	TS24	40	Observed	0
B.1.1.119	TS25	40	Observed	0
B.1.1.119	TS26	40	Observed	0
B.1.1.119	TS27	40	Observed	0
B.1.1.119	TS28	40	Observed	0
B.1.1.119	TS29	40	Observed	0
B.1.1.119	TS3	40	Observed	0
B.1.1.119	TS4	40	Observed	0
B.1.1.119	TS5	40	Observed	0
B.1.1.119	TS6	40	Observed	0
B.1.1.119	TS7	40	Observed	0
B.1.1.119	TS8	40	Observed	0
B.1.1.119	TS9	40	Observed	0
B.1.1.119	TS1	41	Observed	0
B.1.1.119	TS10	41	Observed	0
B.1.1.119	TS11	41	Observed	0
B.1.1.119	TS12	41	Observed	0
B.1.1.119	TS13	41	Observed	0
B.1.1.119	TS14	41	Observed	0
B.1.1.119	TS15	41	Observed	0
B.1.1.119	TS16	41	Observed	0
B.1.1.119	TS17	41	Observed	0
B.1.1.119	TS18	41	Observed	0
B.1.1.119	TS19	41	Observed	0
B.1.1.119	TS2	41	Observed	0
B.1.1.119	TS20	41	Observed	0
B.1.1.119	TS21	41	Observed	0
B.1.1.119	TS22	41	Observed	0
B.1.1.119	TS23	41	Observed	0
B.1.1.119	TS24	41	Observed	0
B.1.1.119	TS25	41	Observed	0
B.1.1.119	TS26	41	Observed	0
B.1.1.119	TS27	41	Observed	0
B.1.1.119	TS28	41	Observed	0
B.1.1.119	TS29	41	Observed	0
B.1.1.119	TS3	41	Observed	0
B.1.1.119	TS4	41	Observed	0
B.1.1.119	TS5	41	Observed	0
B.1.1.119	TS6	41	Observed	0
B.1.1.119	TS7	41	Observed	0
B.1.1.119	TS8	41	Observed	0
B.1.1.119	TS9	41	Observed	0
B.1.1.119	TS1	42	Observed	0
B.1.1.119	TS10	42	Observed	0
B.1.1.119	TS11	42	Observed	0
B.1.1.119	TS12	42	Observed	0
B.1.1.119	TS13	42	Observed	0
B.1.1.119	TS14	42	Observed	0
B.1.1.119	TS15	42	Observed	0
B.1.1.119	TS16	42	Observed	0
B.1.1.119	TS17	42	Observed	0
B.1.1.119	TS18	42	Observed	0
B.1.1.119	TS19	42	Observed	0
B.1.1.119	TS2	42	Observed	0
B.1.1.119	TS20	42	Observed	0
B.1.1.119	TS21	42	Observed	0
B.1.1.119	TS22	42	Observed	0
B.1.1.119	TS23	42	Observed	0
B.1.1.119	TS24	42	Observed	0
B.1.1.119	TS25	42	Observed	0
B.1.1.119	TS26	42	Observed	0
B.1.1.119	TS27	42	Observed	0
B.1.1.119	TS28	42	Observed	0
B.1.1.119	TS29	42	Observed	0
B.1.1.119	TS3	42	Observed	0
B.1.1.119	TS4	42	Observed	0
B.1.1.119	TS5	42	Observed	0
B.1.1.119	TS6	42	Observed	0
B.1.1.119	TS7	42	Observed	0
B.1.1.119	TS8	42	Observed	0
B.1.1.119	TS9	42	Observed	0
B.1.1.119	TS1	11	Fit AR1-PC	0.32047931054041
B.1.1.119	TS10	11	Fit AR1-PC	0.409941022181863
B.1.1.119	TS11	11	Fit AR1-PC	0.0690796581042771
B.1.1.119	TS12	11	Fit AR1-PC	0.261899684837277
B.1.1.119	TS13	11	Fit AR1-PC	0.0733951962656593
B.1.1.119	TS14	11	Fit AR1-PC	0.175738261992251
B.1.1.119	TS15	11	Fit AR1-PC	0.0726411171443546
B.1.1.119	TS16	11	Fit AR1-PC	0.0629341755920488
B.1.1.119	TS17	11	Fit AR1-PC	0.249526559631861
B.1.1.119	TS18	11	Fit AR1-PC	0.131777055205584
B.1.1.119	TS19	11	Fit AR1-PC	0.243443687575516
B.1.1.119	TS2	11	Fit AR1-PC	0.0972234139099648
B.1.1.119	TS20	11	Fit AR1-PC	0.112253270178402
B.1.1.119	TS21	11	Fit AR1-PC	0.0695932016359807
B.1.1.119	TS22	11	Fit AR1-PC	1.08015006020395
B.1.1.119	TS23	11	Fit AR1-PC	0.143905312850602
B.1.1.119	TS24	11	Fit AR1-PC	0.177677091879628
B.1.1.119	TS25	11	Fit AR1-PC	0.23367600428924
B.1.1.119	TS26	11	Fit AR1-PC	0.180088143602027
B.1.1.119	TS27	11	Fit AR1-PC	0.0870586065149099
B.1.1.119	TS28	11	Fit AR1-PC	0.0414060921114258
B.1.1.119	TS29	11	Fit AR1-PC	0.0433854475043749
B.1.1.119	TS3	11	Fit AR1-PC	0.455207353843318
B.1.1.119	TS4	11	Fit AR1-PC	0.27826427555893
B.1.1.119	TS5	11	Fit AR1-PC	0.356123115708415
B.1.1.119	TS6	11	Fit AR1-PC	0.352528112261046
B.1.1.119	TS7	11	Fit AR1-PC	0.144684138072408
B.1.1.119	TS8	11	Fit AR1-PC	0.442635866372318
B.1.1.119	TS9	11	Fit AR1-PC	0.0795239816946105
B.1.1.119	TS1	12	Fit AR1-PC	0.367919553396646
B.1.1.119	TS10	12	Fit AR1-PC	0.764630297970598
B.1.1.119	TS11	12	Fit AR1-PC	0.0558549042627595
B.1.1.119	TS12	12	Fit AR1-PC	0.13838363749175
B.1.1.119	TS13	12	Fit AR1-PC	0.0597768845587013
B.1.1.119	TS14	12	Fit AR1-PC	0.123761173795836
B.1.1.119	TS15	12	Fit AR1-PC	0.0561115805220681
B.1.1.119	TS16	12	Fit AR1-PC	0.0496783064897281
B.1.1.119	TS17	12	Fit AR1-PC	0.187042620407459
B.1.1.119	TS18	12	Fit AR1-PC	0.10475839977195
B.1.1.119	TS19	12	Fit AR1-PC	0.18664824735947
B.1.1.119	TS2	12	Fit AR1-PC	0.0768762676901356
B.1.1.119	TS20	12	Fit AR1-PC	0.0950935349611951
B.1.1.119	TS21	12	Fit AR1-PC	0.0598473641600431
B.1.1.119	TS22	12	Fit AR1-PC	0.105002918251075
B.1.1.119	TS23	12	Fit AR1-PC	0.146216052603794
B.1.1.119	TS24	12	Fit AR1-PC	0.12692122780609
B.1.1.119	TS25	12	Fit AR1-PC	0.20916795594463
B.1.1.119	TS26	12	Fit AR1-PC	0.158933491921735
B.1.1.119	TS27	12	Fit AR1-PC	0.0658930608381084
B.1.1.119	TS28	12	Fit AR1-PC	0.0325106086119923
B.1.1.119	TS29	12	Fit AR1-PC	0.0340599979660923
B.1.1.119	TS3	12	Fit AR1-PC	1.250908616387
B.1.1.119	TS4	12	Fit AR1-PC	0.276149720577728
B.1.1.119	TS5	12	Fit AR1-PC	0.466317123676797
B.1.1.119	TS6	12	Fit AR1-PC	0.305296925406366
B.1.1.119	TS7	12	Fit AR1-PC	0.128099690015421
B.1.1.119	TS8	12	Fit AR1-PC	0.340082909133869
B.1.1.119	TS9	12	Fit AR1-PC	0.0684224126318588
B.1.1.119	TS1	13	Fit AR1-PC	4.69895384718618
B.1.1.119	TS10	13	Fit AR1-PC	0.515417613075434
B.1.1.119	TS11	13	Fit AR1-PC	0.0455625892436422
B.1.1.119	TS12	13	Fit AR1-PC	0.139453346623648
B.1.1.119	TS13	13	Fit AR1-PC	0.0687894169424115
B.1.1.119	TS14	13	Fit AR1-PC	0.580456690239759
B.1.1.119	TS15	13	Fit AR1-PC	0.0484619613732377
B.1.1.119	TS16	13	Fit AR1-PC	0.0424020351994249
B.1.1.119	TS17	13	Fit AR1-PC	0.17533655658972
B.1.1.119	TS18	13	Fit AR1-PC	0.0910063662960438
B.1.1.119	TS19	13	Fit AR1-PC	0.19848133052918
B.1.1.119	TS2	13	Fit AR1-PC	0.0653589014381108
B.1.1.119	TS20	13	Fit AR1-PC	0.107292817000926
B.1.1.119	TS21	13	Fit AR1-PC	0.0698225362261846
B.1.1.119	TS22	13	Fit AR1-PC	0.0534924483268613
B.1.1.119	TS23	13	Fit AR1-PC	0.381991935242064
B.1.1.119	TS24	13	Fit AR1-PC	0.106588674044145
B.1.1.119	TS25	13	Fit AR1-PC	0.336392136434221
B.1.1.119	TS26	13	Fit AR1-PC	0.355834202655206
B.1.1.119	TS27	13	Fit AR1-PC	0.0546925508981856
B.1.1.119	TS28	13	Fit AR1-PC	0.0268203032426862
B.1.1.119	TS29	13	Fit AR1-PC	0.0281181394170046
B.1.1.119	TS3	13	Fit AR1-PC	2.19715425889879
B.1.1.119	TS4	13	Fit AR1-PC	1.29957552542965
B.1.1.119	TS5	13	Fit AR1-PC	5.12540660397408
B.1.1.119	TS6	13	Fit AR1-PC	2.88703487250685
B.1.1.119	TS7	13	Fit AR1-PC	0.181704712670781
B.1.1.119	TS8	13	Fit AR1-PC	0.757158673797848
B.1.1.119	TS9	13	Fit AR1-PC	0.0830223499579952
B.1.1.119	TS1	14	Fit AR1-PC	8.5148543958103
B.1.1.119	TS10	14	Fit AR1-PC	1.64721948420099
B.1.1.119	TS11	14	Fit AR1-PC	0.0426308808628551
B.1.1.119	TS12	14	Fit AR1-PC	0.355640346429386
B.1.1.119	TS13	14	Fit AR1-PC	0.128936274787258
B.1.1.119	TS14	14	Fit AR1-PC	1.10125510762426
B.1.1.119	TS15	14	Fit AR1-PC	0.0413826841242244
B.1.1.119	TS16	14	Fit AR1-PC	0.0385783189815951
B.1.1.119	TS17	14	Fit AR1-PC	0.846705131302306
B.1.1.119	TS18	14	Fit AR1-PC	0.0861626000716089
B.1.1.119	TS19	14	Fit AR1-PC	0.514471654745583
B.1.1.119	TS2	14	Fit AR1-PC	0.0586713037239433
B.1.1.119	TS20	14	Fit AR1-PC	0.308249719714595
B.1.1.119	TS21	14	Fit AR1-PC	0.217221085306771
B.1.1.119	TS22	14	Fit AR1-PC	0.040611413594844
B.1.1.119	TS23	14	Fit AR1-PC	0.111828231902626
B.1.1.119	TS24	14	Fit AR1-PC	0.0937711093791609
B.1.1.119	TS25	14	Fit AR1-PC	0.229295119717682
B.1.1.119	TS26	14	Fit AR1-PC	0.343399710448974
B.1.1.119	TS27	14	Fit AR1-PC	0.0471656140890593
B.1.1.119	TS28	14	Fit AR1-PC	0.0228555349653089
B.1.1.119	TS29	14	Fit AR1-PC	0.0239745353824201
B.1.1.119	TS3	14	Fit AR1-PC	6.5891355237932
B.1.1.119	TS4	14	Fit AR1-PC	1.34285565484504
B.1.1.119	TS5	14	Fit AR1-PC	3.25485936294632
B.1.1.119	TS6	14	Fit AR1-PC	4.46082890582524
B.1.1.119	TS7	14	Fit AR1-PC	1.73382953458121
B.1.1.119	TS8	14	Fit AR1-PC	3.99871656663541
B.1.1.119	TS9	14	Fit AR1-PC	0.310779369254472
B.1.1.119	TS1	15	Fit AR1-PC	0.434222916443603
B.1.1.119	TS10	15	Fit AR1-PC	0.31780038965775
B.1.1.119	TS11	15	Fit AR1-PC	0.0535323540871822
B.1.1.119	TS12	15	Fit AR1-PC	0.103682478354174
B.1.1.119	TS13	15	Fit AR1-PC	0.0772683500808816
B.1.1.119	TS14	15	Fit AR1-PC	0.508548731906042
B.1.1.119	TS15	15	Fit AR1-PC	0.0356936299293499
B.1.1.119	TS16	15	Fit AR1-PC	0.0361734520067982
B.1.1.119	TS17	15	Fit AR1-PC	0.247089631312734
B.1.1.119	TS18	15	Fit AR1-PC	0.0754687077743662
B.1.1.119	TS19	15	Fit AR1-PC	0.156694219993222
B.1.1.119	TS2	15	Fit AR1-PC	0.0540831503238145
B.1.1.119	TS20	15	Fit AR1-PC	0.0904176765392167
B.1.1.119	TS21	15	Fit AR1-PC	0.0550712174943924
B.1.1.119	TS22	15	Fit AR1-PC	0.0352580939014341
B.1.1.119	TS23	15	Fit AR1-PC	0.0792390699962243
B.1.1.119	TS24	15	Fit AR1-PC	0.0860438586822262
B.1.1.119	TS25	15	Fit AR1-PC	0.147860054823207
B.1.1.119	TS26	15	Fit AR1-PC	0.110706115057466
B.1.1.119	TS27	15	Fit AR1-PC	0.0417972922157079
B.1.1.119	TS28	15	Fit AR1-PC	0.0199155669224845
B.1.1.119	TS29	15	Fit AR1-PC	0.0208952034125034
B.1.1.119	TS3	15	Fit AR1-PC	1.76873745680683
B.1.1.119	TS4	15	Fit AR1-PC	0.829301419292639
B.1.1.119	TS5	15	Fit AR1-PC	0.792476915643169
B.1.1.119	TS6	15	Fit AR1-PC	0.230220759396144
B.1.1.119	TS7	15	Fit AR1-PC	0.879196487833745
B.1.1.119	TS8	15	Fit AR1-PC	3.50914120348245
B.1.1.119	TS9	15	Fit AR1-PC	0.289195390713345
B.1.1.119	TS1	16	Fit AR1-PC	1.18159134448508
B.1.1.119	TS10	16	Fit AR1-PC	0.313161643360016
B.1.1.119	TS11	16	Fit AR1-PC	0.19348326020591
B.1.1.119	TS12	16	Fit AR1-PC	0.0805292366716268
B.1.1.119	TS13	16	Fit AR1-PC	0.0433240015101193
B.1.1.119	TS14	16	Fit AR1-PC	0.229652016349094
B.1.1.119	TS15	16	Fit AR1-PC	0.0359590633922421
B.1.1.119	TS16	16	Fit AR1-PC	0.0503060655556388
B.1.1.119	TS17	16	Fit AR1-PC	0.151848923135764
B.1.1.119	TS18	16	Fit AR1-PC	0.0705214132694945
B.1.1.119	TS19	16	Fit AR1-PC	0.17683919248386
B.1.1.119	TS2	16	Fit AR1-PC	0.0498482529001346
B.1.1.119	TS20	16	Fit AR1-PC	0.059607928363371
B.1.1.119	TS21	16	Fit AR1-PC	0.0339232983729687
B.1.1.119	TS22	16	Fit AR1-PC	0.0343893353758616
B.1.1.119	TS23	16	Fit AR1-PC	0.077282678946722
B.1.1.119	TS24	16	Fit AR1-PC	0.0895349455962909
B.1.1.119	TS25	16	Fit AR1-PC	0.147529806298295
B.1.1.119	TS26	16	Fit AR1-PC	0.0877355349834462
B.1.1.119	TS27	16	Fit AR1-PC	0.0409221713255738
B.1.1.119	TS28	16	Fit AR1-PC	0.0191821862604815
B.1.1.119	TS29	16	Fit AR1-PC	0.0200965789249395
B.1.1.119	TS3	16	Fit AR1-PC	6.69419511251342
B.1.1.119	TS4	16	Fit AR1-PC	3.64373809082181
B.1.1.119	TS5	16	Fit AR1-PC	1.56924896970227
B.1.1.119	TS6	16	Fit AR1-PC	0.140079360723789
B.1.1.119	TS7	16	Fit AR1-PC	0.586333743230798
B.1.1.119	TS8	16	Fit AR1-PC	3.259594721103
B.1.1.119	TS9	16	Fit AR1-PC	0.0638844233019359
B.1.1.119	TS1	17	Fit AR1-PC	0.197629427746799
B.1.1.119	TS10	17	Fit AR1-PC	3.47426993165545
B.1.1.119	TS11	17	Fit AR1-PC	0.0435115390523095
B.1.1.119	TS12	17	Fit AR1-PC	0.0701890686822355
B.1.1.119	TS13	17	Fit AR1-PC	0.0309898760219374
B.1.1.119	TS14	17	Fit AR1-PC	0.0863175281557167
B.1.1.119	TS15	17	Fit AR1-PC	0.0353991634596375
B.1.1.119	TS16	17	Fit AR1-PC	0.161340762715895
B.1.1.119	TS17	17	Fit AR1-PC	0.119854409202132
B.1.1.119	TS18	17	Fit AR1-PC	0.0588349776101486
B.1.1.119	TS19	17	Fit AR1-PC	0.44250222532621
B.1.1.119	TS2	17	Fit AR1-PC	0.0410942300962061
B.1.1.119	TS20	17	Fit AR1-PC	0.0479730496147884
B.1.1.119	TS21	17	Fit AR1-PC	0.0272686484971369
B.1.1.119	TS22	17	Fit AR1-PC	0.0279506237640075
B.1.1.119	TS23	17	Fit AR1-PC	0.0640834444374578
B.1.1.119	TS24	17	Fit AR1-PC	0.0803111424962527
B.1.1.119	TS25	17	Fit AR1-PC	0.589974928201096
B.1.1.119	TS26	17	Fit AR1-PC	0.074269841028323
B.1.1.119	TS27	17	Fit AR1-PC	0.0349467780487943
B.1.1.119	TS28	17	Fit AR1-PC	0.0159675533938416
B.1.1.119	TS29	17	Fit AR1-PC	0.0166188307950015
B.1.1.119	TS3	17	Fit AR1-PC	1.00540094132135
B.1.1.119	TS4	17	Fit AR1-PC	0.296657688090805
B.1.1.119	TS5	17	Fit AR1-PC	0.763353469225603
B.1.1.119	TS6	17	Fit AR1-PC	0.108706148932463
B.1.1.119	TS7	17	Fit AR1-PC	0.105570449358143
B.1.1.119	TS8	17	Fit AR1-PC	2.04958691965429
B.1.1.119	TS9	17	Fit AR1-PC	0.0359692491603943
B.1.1.119	TS1	18	Fit AR1-PC	0.150360090788362
B.1.1.119	TS10	18	Fit AR1-PC	0.26030470684134
B.1.1.119	TS11	18	Fit AR1-PC	0.030403765258542
B.1.1.119	TS12	18	Fit AR1-PC	0.100225072226657
B.1.1.119	TS13	18	Fit AR1-PC	0.0298473428750642
B.1.1.119	TS14	18	Fit AR1-PC	0.080021605515558
B.1.1.119	TS15	18	Fit AR1-PC	0.0654235278639376
B.1.1.119	TS16	18	Fit AR1-PC	0.0420542980480236
B.1.1.119	TS17	18	Fit AR1-PC	0.126158258890447
B.1.1.119	TS18	18	Fit AR1-PC	0.0592579792404927
B.1.1.119	TS19	18	Fit AR1-PC	0.163513736778721
B.1.1.119	TS2	18	Fit AR1-PC	0.0412213588016909
B.1.1.119	TS20	18	Fit AR1-PC	0.0478302558430645
B.1.1.119	TS21	18	Fit AR1-PC	0.027143089478267
B.1.1.119	TS22	18	Fit AR1-PC	0.0289993508537699
B.1.1.119	TS23	18	Fit AR1-PC	0.0616797306071383
B.1.1.119	TS24	18	Fit AR1-PC	0.0821697103130112
B.1.1.119	TS25	18	Fit AR1-PC	0.549648119198644
B.1.1.119	TS26	18	Fit AR1-PC	0.0812026109373292
B.1.1.119	TS27	18	Fit AR1-PC	0.0583744965635951
B.1.1.119	TS28	18	Fit AR1-PC	0.0160535144585413
B.1.1.119	TS29	18	Fit AR1-PC	0.0168765557374658
B.1.1.119	TS3	18	Fit AR1-PC	1.48127864449622
B.1.1.119	TS4	18	Fit AR1-PC	0.545071822725379
B.1.1.119	TS5	18	Fit AR1-PC	0.653063165260755
B.1.1.119	TS6	18	Fit AR1-PC	0.109547217871307
B.1.1.119	TS7	18	Fit AR1-PC	0.0737151716393626
B.1.1.119	TS8	18	Fit AR1-PC	0.31294045807299
B.1.1.119	TS9	18	Fit AR1-PC	0.0324935324097394
B.1.1.119	TS1	19	Fit AR1-PC	0.162634342384704
B.1.1.119	TS10	19	Fit AR1-PC	0.152546969735027
B.1.1.119	TS11	19	Fit AR1-PC	0.0248185490852145
B.1.1.119	TS12	19	Fit AR1-PC	0.383848477925977
B.1.1.119	TS13	19	Fit AR1-PC	0.0266760556543324
B.1.1.119	TS14	19	Fit AR1-PC	0.113022513531541
B.1.1.119	TS15	19	Fit AR1-PC	0.0920670509072069
B.1.1.119	TS16	19	Fit AR1-PC	0.0260684996836117
B.1.1.119	TS17	19	Fit AR1-PC	0.147680150496378
B.1.1.119	TS18	19	Fit AR1-PC	0.0538264579408213
B.1.1.119	TS19	19	Fit AR1-PC	0.151908832454255
B.1.1.119	TS2	19	Fit AR1-PC	0.0373123325033259
B.1.1.119	TS20	19	Fit AR1-PC	0.0432787713337509
B.1.1.119	TS21	19	Fit AR1-PC	0.024491139171446
B.1.1.119	TS22	19	Fit AR1-PC	0.0302876167642561
B.1.1.119	TS23	19	Fit AR1-PC	0.0554488878377308
B.1.1.119	TS24	19	Fit AR1-PC	0.099202153406072
B.1.1.119	TS25	19	Fit AR1-PC	0.15286247419721
B.1.1.119	TS26	19	Fit AR1-PC	0.0955164159462723
B.1.1.119	TS27	19	Fit AR1-PC	0.191687011873238
B.1.1.119	TS28	19	Fit AR1-PC	0.0142810048016173
B.1.1.119	TS29	19	Fit AR1-PC	0.0151909991896978
B.1.1.119	TS3	19	Fit AR1-PC	1.44780214092166
B.1.1.119	TS4	19	Fit AR1-PC	0.58113731358112
B.1.1.119	TS5	19	Fit AR1-PC	0.223135226414828
B.1.1.119	TS6	19	Fit AR1-PC	0.10705057543369
B.1.1.119	TS7	19	Fit AR1-PC	0.0635679041883919
B.1.1.119	TS8	19	Fit AR1-PC	1.16044660391514
B.1.1.119	TS9	19	Fit AR1-PC	0.0287866519405413
B.1.1.119	TS1	20	Fit AR1-PC	0.458066313790618
B.1.1.119	TS10	20	Fit AR1-PC	0.171626917146679
B.1.1.119	TS11	20	Fit AR1-PC	0.0240063382063009
B.1.1.119	TS12	20	Fit AR1-PC	0.463781360910877
B.1.1.119	TS13	20	Fit AR1-PC	0.0263830520938608
B.1.1.119	TS14	20	Fit AR1-PC	0.801134560327366
B.1.1.119	TS15	20	Fit AR1-PC	0.0361509796696341
B.1.1.119	TS16	20	Fit AR1-PC	0.0232280589297547
B.1.1.119	TS17	20	Fit AR1-PC	0.428367522935346
B.1.1.119	TS18	20	Fit AR1-PC	0.0530651103169306
B.1.1.119	TS19	20	Fit AR1-PC	0.421207153930838
B.1.1.119	TS2	20	Fit AR1-PC	0.0368844002854156
B.1.1.119	TS20	20	Fit AR1-PC	0.0427842344710295
B.1.1.119	TS21	20	Fit AR1-PC	0.0243438077151671
B.1.1.119	TS22	20	Fit AR1-PC	0.05026229226924
B.1.1.119	TS23	20	Fit AR1-PC	0.054787614775926
B.1.1.119	TS24	20	Fit AR1-PC	0.318230861737963
B.1.1.119	TS25	20	Fit AR1-PC	0.114989555112006
B.1.1.119	TS26	20	Fit AR1-PC	0.308364416655587
B.1.1.119	TS27	20	Fit AR1-PC	0.0505733159388957
B.1.1.119	TS28	20	Fit AR1-PC	0.0141578879253446
B.1.1.119	TS29	20	Fit AR1-PC	0.0149362855983222
B.1.1.119	TS3	20	Fit AR1-PC	0.752192628715743
B.1.1.119	TS4	20	Fit AR1-PC	0.536504754715501
B.1.1.119	TS5	20	Fit AR1-PC	1.18602845641051
B.1.1.119	TS6	20	Fit AR1-PC	0.150177144401803
B.1.1.119	TS7	20	Fit AR1-PC	0.060750698614947
B.1.1.119	TS8	20	Fit AR1-PC	0.619358911439271
B.1.1.119	TS9	20	Fit AR1-PC	0.0292943015903295
B.1.1.119	TS1	21	Fit AR1-PC	0.123686978248717
B.1.1.119	TS10	21	Fit AR1-PC	0.374167428169051
B.1.1.119	TS11	21	Fit AR1-PC	0.0191862809995665
B.1.1.119	TS12	21	Fit AR1-PC	0.305693602027231
B.1.1.119	TS13	21	Fit AR1-PC	0.0209309209530756
B.1.1.119	TS14	21	Fit AR1-PC	0.0843105666954797
B.1.1.119	TS15	21	Fit AR1-PC	0.0220653427723504
B.1.1.119	TS16	21	Fit AR1-PC	0.0179386160212936
B.1.1.119	TS17	21	Fit AR1-PC	0.107693620373502
B.1.1.119	TS18	21	Fit AR1-PC	0.040657200363427
B.1.1.119	TS19	21	Fit AR1-PC	0.104383216196139
B.1.1.119	TS2	21	Fit AR1-PC	0.0287719443729977
B.1.1.119	TS20	21	Fit AR1-PC	0.03334740279167
B.1.1.119	TS21	21	Fit AR1-PC	0.0195034111514397
B.1.1.119	TS22	21	Fit AR1-PC	0.253867730087559
B.1.1.119	TS23	21	Fit AR1-PC	0.0427776462463967
B.1.1.119	TS24	21	Fit AR1-PC	0.0737082371652185
B.1.1.119	TS25	21	Fit AR1-PC	0.0801174509507976
B.1.1.119	TS26	21	Fit AR1-PC	0.0719444427869043
B.1.1.119	TS27	21	Fit AR1-PC	0.0276042730953614
B.1.1.119	TS28	21	Fit AR1-PC	0.0114149488907945
B.1.1.119	TS29	21	Fit AR1-PC	0.0119984808013594
B.1.1.119	TS3	21	Fit AR1-PC	0.19083030754057
B.1.1.119	TS4	21	Fit AR1-PC	0.119810306878413
B.1.1.119	TS5	21	Fit AR1-PC	0.168264731747378
B.1.1.119	TS6	21	Fit AR1-PC	0.327734589587698
B.1.1.119	TS7	21	Fit AR1-PC	0.0447115314950037
B.1.1.119	TS8	21	Fit AR1-PC	0.104556303689474
B.1.1.119	TS9	21	Fit AR1-PC	0.0229151327887529
B.1.1.119	TS1	22	Fit AR1-PC	0.118028176572744
B.1.1.119	TS10	22	Fit AR1-PC	0.110996644871785
B.1.1.119	TS11	22	Fit AR1-PC	0.0187017640150765
B.1.1.119	TS12	22	Fit AR1-PC	0.0562642134462145
B.1.1.119	TS13	22	Fit AR1-PC	0.0194952700104075
B.1.1.119	TS14	22	Fit AR1-PC	0.0438979486981747
B.1.1.119	TS15	22	Fit AR1-PC	0.0189122935615542
B.1.1.119	TS16	22	Fit AR1-PC	0.0165446445562244
B.1.1.119	TS17	22	Fit AR1-PC	0.0664136686966813
B.1.1.119	TS18	22	Fit AR1-PC	0.0353887249486514
B.1.1.119	TS19	22	Fit AR1-PC	0.0649163630739373
B.1.1.119	TS2	22	Fit AR1-PC	0.0258336391478849
B.1.1.119	TS20	22	Fit AR1-PC	0.0303758942522645
B.1.1.119	TS21	22	Fit AR1-PC	0.0186770878260468
B.1.1.119	TS22	22	Fit AR1-PC	0.100580331123896
B.1.1.119	TS23	22	Fit AR1-PC	0.0407484308010474
B.1.1.119	TS24	22	Fit AR1-PC	0.0456178965244664
B.1.1.119	TS25	22	Fit AR1-PC	0.065990815148696
B.1.1.119	TS26	22	Fit AR1-PC	0.0482452581915186
B.1.1.119	TS27	22	Fit AR1-PC	0.022584167893966
B.1.1.119	TS28	22	Fit AR1-PC	0.0108218865437443
B.1.1.119	TS29	22	Fit AR1-PC	0.0113439137151175
B.1.1.119	TS3	22	Fit AR1-PC	0.163345804952513
B.1.1.119	TS4	22	Fit AR1-PC	0.0786062223009411
B.1.1.119	TS5	22	Fit AR1-PC	0.107310487441861
B.1.1.119	TS6	22	Fit AR1-PC	0.0891167090670466
B.1.1.119	TS7	22	Fit AR1-PC	0.0397950904805847
B.1.1.119	TS8	22	Fit AR1-PC	0.256797779063741
B.1.1.119	TS9	22	Fit AR1-PC	0.0213465607985109
B.1.1.119	TS1	23	Fit AR1-PC	0.165935953842314
B.1.1.119	TS10	23	Fit AR1-PC	0.145787383072893
B.1.1.119	TS11	23	Fit AR1-PC	0.0138935760033828
B.1.1.119	TS12	23	Fit AR1-PC	0.0406570354712988
B.1.1.119	TS13	23	Fit AR1-PC	0.0155932237450103
B.1.1.119	TS14	23	Fit AR1-PC	0.0334595989178844
B.1.1.119	TS15	23	Fit AR1-PC	0.0142945776476416
B.1.1.119	TS16	23	Fit AR1-PC	0.0126156062971489
B.1.1.119	TS17	23	Fit AR1-PC	0.0510281517996326
B.1.1.119	TS18	23	Fit AR1-PC	0.0273512183147843
B.1.1.119	TS19	23	Fit AR1-PC	0.0521622248693475
B.1.1.119	TS2	23	Fit AR1-PC	0.0197441109071297
B.1.1.119	TS20	23	Fit AR1-PC	0.0260693157440258
B.1.1.119	TS21	23	Fit AR1-PC	0.0162865924188725
B.1.1.119	TS22	23	Fit AR1-PC	0.0210166301961402
B.1.1.119	TS23	23	Fit AR1-PC	0.0482992967937491
B.1.1.119	TS24	23	Fit AR1-PC	0.0329628349796764
B.1.1.119	TS25	23	Fit AR1-PC	0.0642415561545284
B.1.1.119	TS26	23	Fit AR1-PC	0.050736181974893
B.1.1.119	TS27	23	Fit AR1-PC	0.0167071237713963
B.1.1.119	TS28	23	Fit AR1-PC	0.00813868145791983
B.1.1.119	TS29	23	Fit AR1-PC	0.00853339834597015
B.1.1.119	TS3	23	Fit AR1-PC	0.759755060282254
B.1.1.119	TS4	23	Fit AR1-PC	0.105391263594473
B.1.1.119	TS5	23	Fit AR1-PC	0.285849179408205
B.1.1.119	TS6	23	Fit AR1-PC	0.130797960751513
B.1.1.119	TS7	23	Fit AR1-PC	0.0372385317254852
B.1.1.119	TS8	23	Fit AR1-PC	0.10131239311853
B.1.1.119	TS9	23	Fit AR1-PC	0.0188231133221726
B.1.1.119	TS1	24	Fit AR1-PC	0.577473837926072
B.1.1.119	TS10	24	Fit AR1-PC	0.372865094107677
B.1.1.119	TS11	24	Fit AR1-PC	0.0125659580025316
B.1.1.119	TS12	24	Fit AR1-PC	0.0478726943426157
B.1.1.119	TS13	24	Fit AR1-PC	0.0218246760820008
B.1.1.119	TS14	24	Fit AR1-PC	0.137455602890173
B.1.1.119	TS15	24	Fit AR1-PC	0.0139486871909864
B.1.1.119	TS16	24	Fit AR1-PC	0.0117458522222362
B.1.1.119	TS17	24	Fit AR1-PC	0.0550302967321246
B.1.1.119	TS18	24	Fit AR1-PC	0.0257662794546765
B.1.1.119	TS19	24	Fit AR1-PC	0.0712200604824168
B.1.1.119	TS2	24	Fit AR1-PC	0.0180997946617989
B.1.1.119	TS20	24	Fit AR1-PC	0.0382074944388002
B.1.1.119	TS21	24	Fit AR1-PC	0.024977579187186
B.1.1.119	TS22	24	Fit AR1-PC	0.0136895429370765
B.1.1.119	TS23	24	Fit AR1-PC	0.0622382785523557
B.1.1.119	TS24	24	Fit AR1-PC	0.0298844648442395
B.1.1.119	TS25	24	Fit AR1-PC	0.199638242058414
B.1.1.119	TS26	24	Fit AR1-PC	0.302529241771751
B.1.1.119	TS27	24	Fit AR1-PC	0.0149375246234906
B.1.1.119	TS28	24	Fit AR1-PC	0.00721975579641972
B.1.1.119	TS29	24	Fit AR1-PC	0.00757450435979368
B.1.1.119	TS3	24	Fit AR1-PC	0.4469163462209
B.1.1.119	TS4	24	Fit AR1-PC	0.238209250399531
B.1.1.119	TS5	24	Fit AR1-PC	2.90044397779098
B.1.1.119	TS6	24	Fit AR1-PC	0.419069092934499
B.1.1.119	TS7	24	Fit AR1-PC	0.0833327745143394
B.1.1.119	TS8	24	Fit AR1-PC	0.22943123066106
B.1.1.119	TS9	24	Fit AR1-PC	0.0309537491602353
B.1.1.119	TS1	25	Fit AR1-PC	0.966332445417703
B.1.1.119	TS10	25	Fit AR1-PC	0.538660275812989
B.1.1.119	TS11	25	Fit AR1-PC	0.0173112664928491
B.1.1.119	TS12	25	Fit AR1-PC	0.0778888045960577
B.1.1.119	TS13	25	Fit AR1-PC	0.099485717775358
B.1.1.119	TS14	25	Fit AR1-PC	0.204834036525772
B.1.1.119	TS15	25	Fit AR1-PC	0.0154027593365766
B.1.1.119	TS16	25	Fit AR1-PC	0.0145738226370318
B.1.1.119	TS17	25	Fit AR1-PC	0.38791243513145
B.1.1.119	TS18	25	Fit AR1-PC	0.0360563669551766
B.1.1.119	TS19	25	Fit AR1-PC	0.133335080561048
B.1.1.119	TS2	25	Fit AR1-PC	0.0229398369486335
B.1.1.119	TS20	25	Fit AR1-PC	0.0668840838770385
B.1.1.119	TS21	25	Fit AR1-PC	0.0444623950440097
B.1.1.119	TS22	25	Fit AR1-PC	0.0151274642505312
B.1.1.119	TS23	25	Fit AR1-PC	0.0381310622725267
B.1.1.119	TS24	25	Fit AR1-PC	0.0363760697921861
B.1.1.119	TS25	25	Fit AR1-PC	0.0752500219239915
B.1.1.119	TS26	25	Fit AR1-PC	0.0791898033253741
B.1.1.119	TS27	25	Fit AR1-PC	0.0178665410308195
B.1.1.119	TS28	25	Fit AR1-PC	0.00854994090646791
B.1.1.119	TS29	25	Fit AR1-PC	0.00897282164358499
B.1.1.119	TS3	25	Fit AR1-PC	0.654355369827144
B.1.1.119	TS4	25	Fit AR1-PC	0.277057274124556
B.1.1.119	TS5	25	Fit AR1-PC	1.96223951281756
B.1.1.119	TS6	25	Fit AR1-PC	0.35490342257736
B.1.1.119	TS7	25	Fit AR1-PC	0.285438583756853
B.1.1.119	TS8	25	Fit AR1-PC	1.00603267971572
B.1.1.119	TS9	25	Fit AR1-PC	0.0844621604277997
B.1.1.119	TS1	26	Fit AR1-PC	0.0972964293351423
B.1.1.119	TS10	26	Fit AR1-PC	0.0594897805338418
B.1.1.119	TS11	26	Fit AR1-PC	0.0143465001917155
B.1.1.119	TS12	26	Fit AR1-PC	0.0190409628021711
B.1.1.119	TS13	26	Fit AR1-PC	0.0120740250077201
B.1.1.119	TS14	26	Fit AR1-PC	0.374298517612263
B.1.1.119	TS15	26	Fit AR1-PC	0.00725888067496471
B.1.1.119	TS16	26	Fit AR1-PC	0.00786682737112977
B.1.1.119	TS17	26	Fit AR1-PC	0.0417002927561887
B.1.1.119	TS18	26	Fit AR1-PC	0.0152097583783917
B.1.1.119	TS19	26	Fit AR1-PC	0.0332246696359926
B.1.1.119	TS2	26	Fit AR1-PC	0.0107429995257174
B.1.1.119	TS20	26	Fit AR1-PC	0.013609857316864
B.1.1.119	TS21	26	Fit AR1-PC	0.00968481653803819
B.1.1.119	TS22	26	Fit AR1-PC	0.00721058815456299
B.1.1.119	TS23	26	Fit AR1-PC	0.0160986132259517
B.1.1.119	TS24	26	Fit AR1-PC	0.0181315604089993
B.1.1.119	TS25	26	Fit AR1-PC	0.030966480547398
B.1.1.119	TS26	26	Fit AR1-PC	0.0206485778088574
B.1.1.119	TS27	26	Fit AR1-PC	0.00850000973797316
B.1.1.119	TS28	26	Fit AR1-PC	0.00398896527277065
B.1.1.119	TS29	26	Fit AR1-PC	0.00418614923303736
B.1.1.119	TS3	26	Fit AR1-PC	0.312981277414557
B.1.1.119	TS4	26	Fit AR1-PC	0.175513221777585
B.1.1.119	TS5	26	Fit AR1-PC	0.34725699032086
B.1.1.119	TS6	26	Fit AR1-PC	0.0385469448566468
B.1.1.119	TS7	26	Fit AR1-PC	0.259855253901104
B.1.1.119	TS8	26	Fit AR1-PC	0.665314798614202
B.1.1.119	TS9	26	Fit AR1-PC	0.0289574291606916
B.1.1.119	TS1	27	Fit AR1-PC	0.0708655159462024
B.1.1.119	TS10	27	Fit AR1-PC	0.070775573392913
B.1.1.119	TS11	27	Fit AR1-PC	0.0130052290454092
B.1.1.119	TS12	27	Fit AR1-PC	0.0101686018104378
B.1.1.119	TS13	27	Fit AR1-PC	0.00503161781747108
B.1.1.119	TS14	27	Fit AR1-PC	0.0198327897949814
B.1.1.119	TS15	27	Fit AR1-PC	0.00464114024367057
B.1.1.119	TS16	27	Fit AR1-PC	0.00836683945669289
B.1.1.119	TS17	27	Fit AR1-PC	0.0191579551756293
B.1.1.119	TS18	27	Fit AR1-PC	0.00892626898980095
B.1.1.119	TS19	27	Fit AR1-PC	0.0292863070257868
B.1.1.119	TS2	27	Fit AR1-PC	0.00622209179214974
B.1.1.119	TS20	27	Fit AR1-PC	0.00737902139649373
B.1.1.119	TS21	27	Fit AR1-PC	0.00415697246306533
B.1.1.119	TS22	27	Fit AR1-PC	0.00422367040307445
B.1.1.119	TS23	27	Fit AR1-PC	0.0106747300701443
B.1.1.119	TS24	27	Fit AR1-PC	0.0120038227253727
B.1.1.119	TS25	27	Fit AR1-PC	0.0207166949791656
B.1.1.119	TS26	27	Fit AR1-PC	0.011078668423974
B.1.1.119	TS27	27	Fit AR1-PC	0.00514447706829187
B.1.1.119	TS28	27	Fit AR1-PC	0.00237011011104067
B.1.1.119	TS29	27	Fit AR1-PC	0.00248089987136926
B.1.1.119	TS3	27	Fit AR1-PC	0.274562619103697
B.1.1.119	TS4	27	Fit AR1-PC	0.141288995889109
B.1.1.119	TS5	27	Fit AR1-PC	0.119880339516413
B.1.1.119	TS6	27	Fit AR1-PC	0.0174965556971979
B.1.1.119	TS7	27	Fit AR1-PC	0.0358801112837379
B.1.1.119	TS8	27	Fit AR1-PC	0.203044396884205
B.1.1.119	TS9	27	Fit AR1-PC	0.00663454291107153
B.1.1.119	TS1	28	Fit AR1-PC	0.0202325395287489
B.1.1.119	TS10	28	Fit AR1-PC	0.115923333234341
B.1.1.119	TS11	28	Fit AR1-PC	0.00412366201906439
B.1.1.119	TS12	28	Fit AR1-PC	0.0086435047017727
B.1.1.119	TS13	28	Fit AR1-PC	0.00341874091523156
B.1.1.119	TS14	28	Fit AR1-PC	0.00921600327924128
B.1.1.119	TS15	28	Fit AR1-PC	0.00454099548827105
B.1.1.119	TS16	28	Fit AR1-PC	0.00961336912090132
B.1.1.119	TS17	28	Fit AR1-PC	0.0141881414022606
B.1.1.119	TS18	28	Fit AR1-PC	0.00672745201461807
B.1.1.119	TS19	28	Fit AR1-PC	0.0319609232271293
B.1.1.119	TS2	28	Fit AR1-PC	0.00464797588389639
B.1.1.119	TS20	28	Fit AR1-PC	0.00542795049032353
B.1.1.119	TS21	28	Fit AR1-PC	0.00305132265615574
B.1.1.119	TS22	28	Fit AR1-PC	0.00315596444735852
B.1.1.119	TS23	28	Fit AR1-PC	0.00717824618539733
B.1.1.119	TS24	28	Fit AR1-PC	0.0091401181470872
B.1.1.119	TS25	28	Fit AR1-PC	0.0520302296871094
B.1.1.119	TS26	28	Fit AR1-PC	0.00960940586027987
B.1.1.119	TS27	28	Fit AR1-PC	0.00401763424962384
B.1.1.119	TS28	28	Fit AR1-PC	0.00179645832076643
B.1.1.119	TS29	28	Fit AR1-PC	0.00186086791518341
B.1.1.119	TS3	28	Fit AR1-PC	0.1008232110001
B.1.1.119	TS4	28	Fit AR1-PC	0.035605661160577
B.1.1.119	TS5	28	Fit AR1-PC	0.0666156239657878
B.1.1.119	TS6	28	Fit AR1-PC	0.0126751270851191
B.1.1.119	TS7	28	Fit AR1-PC	0.0101654106131943
B.1.1.119	TS8	28	Fit AR1-PC	0.0884921045720056
B.1.1.119	TS9	28	Fit AR1-PC	0.0038514049858116
B.1.1.119	TS1	29	Fit AR1-PC	0.0191046617460483
B.1.1.119	TS10	29	Fit AR1-PC	0.0260254452721052
B.1.1.119	TS11	29	Fit AR1-PC	0.0034268055747991
B.1.1.119	TS12	29	Fit AR1-PC	0.0165316650210348
B.1.1.119	TS13	29	Fit AR1-PC	0.00351599744658005
B.1.1.119	TS14	29	Fit AR1-PC	0.0104873022000578
B.1.1.119	TS15	29	Fit AR1-PC	0.012602782530872
B.1.1.119	TS16	29	Fit AR1-PC	0.00416395041149854
B.1.1.119	TS17	29	Fit AR1-PC	0.0165137445236214
B.1.1.119	TS18	29	Fit AR1-PC	0.00713337049417113
B.1.1.119	TS19	29	Fit AR1-PC	0.0191566780214049
B.1.1.119	TS2	29	Fit AR1-PC	0.00491245149214043
B.1.1.119	TS20	29	Fit AR1-PC	0.00571568243078011
B.1.1.119	TS21	29	Fit AR1-PC	0.00320781344162989
B.1.1.119	TS22	29	Fit AR1-PC	0.00353766146670529
B.1.1.119	TS23	29	Fit AR1-PC	0.00739096743392286
B.1.1.119	TS24	29	Fit AR1-PC	0.0105601890195096
B.1.1.119	TS25	29	Fit AR1-PC	0.0388094118945591
B.1.1.119	TS26	29	Fit AR1-PC	0.0102749521429604
B.1.1.119	TS27	29	Fit AR1-PC	0.00909993229356695
B.1.1.119	TS28	29	Fit AR1-PC	0.0018748774803474
B.1.1.119	TS29	29	Fit AR1-PC	0.00202391725314387
B.1.1.119	TS3	29	Fit AR1-PC	0.109045255062715
B.1.1.119	TS4	29	Fit AR1-PC	0.0444039308133715
B.1.1.119	TS5	29	Fit AR1-PC	0.0501843726741051
B.1.1.119	TS6	29	Fit AR1-PC	0.0137071061668512
B.1.1.119	TS7	29	Fit AR1-PC	0.00858100168763143
B.1.1.119	TS8	29	Fit AR1-PC	0.0473005450891749
B.1.1.119	TS9	29	Fit AR1-PC	0.00380556564972942
B.1.1.119	TS1	30	Fit AR1-PC	0.0242616532560328
B.1.1.119	TS10	30	Fit AR1-PC	0.0182002701248796
B.1.1.119	TS11	30	Fit AR1-PC	0.00277501002773893
B.1.1.119	TS12	30	Fit AR1-PC	0.0346423628834022
B.1.1.119	TS13	30	Fit AR1-PC	0.00302137613936962
B.1.1.119	TS14	30	Fit AR1-PC	0.0199474069772361
B.1.1.119	TS15	30	Fit AR1-PC	0.00675754554388879
B.1.1.119	TS16	30	Fit AR1-PC	0.00280520878238959
B.1.1.119	TS17	30	Fit AR1-PC	0.0221407241129011
B.1.1.119	TS18	30	Fit AR1-PC	0.00618604662414226
B.1.1.119	TS19	30	Fit AR1-PC	0.0222008833822477
B.1.1.119	TS2	30	Fit AR1-PC	0.00425322700236424
B.1.1.119	TS20	30	Fit AR1-PC	0.00494819665747018
B.1.1.119	TS21	30	Fit AR1-PC	0.00277568399494201
B.1.1.119	TS22	30	Fit AR1-PC	0.00383512101946174
B.1.1.119	TS23	30	Fit AR1-PC	0.00637476547839995
B.1.1.119	TS24	30	Fit AR1-PC	0.014849617552196
B.1.1.119	TS25	30	Fit AR1-PC	0.0159305290603817
B.1.1.119	TS26	30	Fit AR1-PC	0.0142586403540271
B.1.1.119	TS27	30	Fit AR1-PC	0.0117071061730029
B.1.1.119	TS28	30	Fit AR1-PC	0.00160737868004515
B.1.1.119	TS29	30	Fit AR1-PC	0.00170399552545951
B.1.1.119	TS3	30	Fit AR1-PC	0.103693846997574
B.1.1.119	TS4	30	Fit AR1-PC	0.0516704384344637
B.1.1.119	TS5	30	Fit AR1-PC	0.0553291587073492
B.1.1.119	TS6	30	Fit AR1-PC	0.01340199433492
B.1.1.119	TS7	30	Fit AR1-PC	0.00750702752685807
B.1.1.119	TS8	30	Fit AR1-PC	0.0769203550811081
B.1.1.119	TS9	30	Fit AR1-PC	0.00327882390969294
B.1.1.119	TS1	31	Fit AR1-PC	0.0252520346978963
B.1.1.119	TS10	31	Fit AR1-PC	0.0194542755564867
B.1.1.119	TS11	31	Fit AR1-PC	0.00206874334256932
B.1.1.119	TS12	31	Fit AR1-PC	0.0281386115909526
B.1.1.119	TS13	31	Fit AR1-PC	0.00227764853248351
B.1.1.119	TS14	31	Fit AR1-PC	0.0274886144797149
B.1.1.119	TS15	31	Fit AR1-PC	0.0027598926048134
B.1.1.119	TS16	31	Fit AR1-PC	0.00197410059479536
B.1.1.119	TS17	31	Fit AR1-PC	0.0229963031405066
B.1.1.119	TS18	31	Fit AR1-PC	0.00461490334278172
B.1.1.119	TS19	31	Fit AR1-PC	0.0223820837920651
B.1.1.119	TS2	31	Fit AR1-PC	0.00319177579713145
B.1.1.119	TS20	31	Fit AR1-PC	0.00371334245410437
B.1.1.119	TS21	31	Fit AR1-PC	0.0021040813945316
B.1.1.119	TS22	31	Fit AR1-PC	0.00647731675896456
B.1.1.119	TS23	31	Fit AR1-PC	0.00478673683320975
B.1.1.119	TS24	31	Fit AR1-PC	0.0159921444762684
B.1.1.119	TS25	31	Fit AR1-PC	0.00992289896804771
B.1.1.119	TS26	31	Fit AR1-PC	0.015442685161888
B.1.1.119	TS27	31	Fit AR1-PC	0.0036845231463339
B.1.1.119	TS28	31	Fit AR1-PC	0.00121827932180266
B.1.1.119	TS29	31	Fit AR1-PC	0.00128399672726655
B.1.1.119	TS3	31	Fit AR1-PC	0.0420461200175032
B.1.1.119	TS4	31	Fit AR1-PC	0.0272224445130997
B.1.1.119	TS5	31	Fit AR1-PC	0.0491619016679831
B.1.1.119	TS6	31	Fit AR1-PC	0.0165912913354275
B.1.1.119	TS7	31	Fit AR1-PC	0.0051891726967068
B.1.1.119	TS8	31	Fit AR1-PC	0.0124106340672805
B.1.1.119	TS9	31	Fit AR1-PC	0.00259482111854447
B.1.1.119	TS1	32	Fit AR1-PC	0.00972431292532088
B.1.1.119	TS10	32	Fit AR1-PC	0.0181752670095861
B.1.1.119	TS11	32	Fit AR1-PC	0.00174520227988382
B.1.1.119	TS12	32	Fit AR1-PC	0.0124488325657126
B.1.1.119	TS13	32	Fit AR1-PC	0.00188562273726105
B.1.1.119	TS14	32	Fit AR1-PC	0.00574269335325947
B.1.1.119	TS15	32	Fit AR1-PC	0.00191516600774876
B.1.1.119	TS16	32	Fit AR1-PC	0.0016124729635857
B.1.1.119	TS17	32	Fit AR1-PC	0.00805142242667335
B.1.1.119	TS18	32	Fit AR1-PC	0.00357306022593723
B.1.1.119	TS19	32	Fit AR1-PC	0.00780808345427233
B.1.1.119	TS2	32	Fit AR1-PC	0.00256069828863384
B.1.1.119	TS20	32	Fit AR1-PC	0.00296786762660059
B.1.1.119	TS21	32	Fit AR1-PC	0.00176856081948571
B.1.1.119	TS22	32	Fit AR1-PC	0.0203781864101469
B.1.1.119	TS23	32	Fit AR1-PC	0.00381797265019129
B.1.1.119	TS24	32	Fit AR1-PC	0.00550375704475655
B.1.1.119	TS25	32	Fit AR1-PC	0.00682244484343133
B.1.1.119	TS26	32	Fit AR1-PC	0.00544624433312507
B.1.1.119	TS27	32	Fit AR1-PC	0.0023480699339766
B.1.1.119	TS28	32	Fit AR1-PC	0.00103913403414598
B.1.1.119	TS29	32	Fit AR1-PC	0.00109095872968742
B.1.1.119	TS3	32	Fit AR1-PC	0.014837215742809
B.1.1.119	TS4	32	Fit AR1-PC	0.00894588664870692
B.1.1.119	TS5	32	Fit AR1-PC	0.0120574579559038
B.1.1.119	TS6	32	Fit AR1-PC	0.015570090833306
B.1.1.119	TS7	32	Fit AR1-PC	0.00392354865045747
B.1.1.119	TS8	32	Fit AR1-PC	0.0102863442921158
B.1.1.119	TS9	32	Fit AR1-PC	0.0020499737581862
B.1.1.119	TS1	33	Fit AR1-PC	0.00922725257190513
B.1.1.119	TS10	33	Fit AR1-PC	0.0168980263932877
B.1.1.119	TS11	33	Fit AR1-PC	0.00149266948536187
B.1.1.119	TS12	33	Fit AR1-PC	0.00387300416516401
B.1.1.119	TS13	33	Fit AR1-PC	0.0015089754061213
B.1.1.119	TS14	33	Fit AR1-PC	0.00328724208620502
B.1.1.119	TS15	33	Fit AR1-PC	0.00143909359559883
B.1.1.119	TS16	33	Fit AR1-PC	0.00126600594589714
B.1.1.119	TS17	33	Fit AR1-PC	0.0051329575418836
B.1.1.119	TS18	33	Fit AR1-PC	0.00274116266916438
B.1.1.119	TS19	33	Fit AR1-PC	0.00504912380804569
B.1.1.119	TS2	33	Fit AR1-PC	0.0019876020520638
B.1.1.119	TS20	33	Fit AR1-PC	0.00239429450071317
B.1.1.119	TS21	33	Fit AR1-PC	0.0014700902866767
B.1.1.119	TS22	33	Fit AR1-PC	0.00415437447897934
B.1.1.119	TS23	33	Fit AR1-PC	0.00342046234225254
B.1.1.119	TS24	33	Fit AR1-PC	0.00343456669604361
B.1.1.119	TS25	33	Fit AR1-PC	0.00539287412926569
B.1.1.119	TS26	33	Fit AR1-PC	0.00388870091814846
B.1.1.119	TS27	33	Fit AR1-PC	0.00171078421419446
B.1.1.119	TS28	33	Fit AR1-PC	0.000824201659043748
B.1.1.119	TS29	33	Fit AR1-PC	0.000864160129892494
B.1.1.119	TS3	33	Fit AR1-PC	0.0199646724064546
B.1.1.119	TS4	33	Fit AR1-PC	0.00668031398581222
B.1.1.119	TS5	33	Fit AR1-PC	0.0101015357603833
B.1.1.119	TS6	33	Fit AR1-PC	0.00729509090645433
B.1.1.119	TS7	33	Fit AR1-PC	0.00319662769113441
B.1.1.119	TS8	33	Fit AR1-PC	0.012528144843345
B.1.1.119	TS9	33	Fit AR1-PC	0.00168284493371381
B.1.1.119	TS1	34	Fit AR1-PC	0.0340658946394115
B.1.1.119	TS10	34	Fit AR1-PC	0.0118073714913363
B.1.1.119	TS11	34	Fit AR1-PC	0.00111513928394335
B.1.1.119	TS12	34	Fit AR1-PC	0.0033088977196806
B.1.1.119	TS13	34	Fit AR1-PC	0.00159762396973888
B.1.1.119	TS14	34	Fit AR1-PC	0.00295001528639757
B.1.1.119	TS15	34	Fit AR1-PC	0.00116849005846944
B.1.1.119	TS16	34	Fit AR1-PC	0.00102649262922012
B.1.1.119	TS17	34	Fit AR1-PC	0.0043638608962787
B.1.1.119	TS18	34	Fit AR1-PC	0.00225532898669044
B.1.1.119	TS19	34	Fit AR1-PC	0.00464480680052355
B.1.1.119	TS2	34	Fit AR1-PC	0.00161054342760245
B.1.1.119	TS20	34	Fit AR1-PC	0.00233329951862662
B.1.1.119	TS21	34	Fit AR1-PC	0.00146573082817572
B.1.1.119	TS22	34	Fit AR1-PC	0.0014589261160583
B.1.1.119	TS23	34	Fit AR1-PC	0.00570057252151016
B.1.1.119	TS24	34	Fit AR1-PC	0.00269704171860912
B.1.1.119	TS25	34	Fit AR1-PC	0.00655895785993363
B.1.1.119	TS26	34	Fit AR1-PC	0.00571055453814703
B.1.1.119	TS27	34	Fit AR1-PC	0.00135034788474882
B.1.1.119	TS28	34	Fit AR1-PC	0.000653583712286189
B.1.1.119	TS29	34	Fit AR1-PC	0.000685575763492285
B.1.1.119	TS3	34	Fit AR1-PC	0.111844506911545
B.1.1.119	TS4	34	Fit AR1-PC	0.0153990008294058
B.1.1.119	TS5	34	Fit AR1-PC	0.102204647367699
B.1.1.119	TS6	34	Fit AR1-PC	0.0240660899453914
B.1.1.119	TS7	34	Fit AR1-PC	0.00360383643299383
B.1.1.119	TS8	34	Fit AR1-PC	0.0116774737082952
B.1.1.119	TS9	34	Fit AR1-PC	0.00171743586457926
B.1.1.119	TS1	35	Fit AR1-PC	0.064726558231076
B.1.1.119	TS10	35	Fit AR1-PC	0.025658102635347
B.1.1.119	TS11	35	Fit AR1-PC	0.000857519332944101
B.1.1.119	TS12	35	Fit AR1-PC	0.00456944582901055
B.1.1.119	TS13	35	Fit AR1-PC	0.00186457106095812
B.1.1.119	TS14	35	Fit AR1-PC	0.0125190133863031
B.1.1.119	TS15	35	Fit AR1-PC	0.000892142973466578
B.1.1.119	TS16	35	Fit AR1-PC	0.00082369743164471
B.1.1.119	TS17	35	Fit AR1-PC	0.00431045953974621
B.1.1.119	TS18	35	Fit AR1-PC	0.00177737448241592
B.1.1.119	TS19	35	Fit AR1-PC	0.00691570570525929
B.1.1.119	TS2	35	Fit AR1-PC	0.00122267295955595
B.1.1.119	TS20	35	Fit AR1-PC	0.00376793793590885
B.1.1.119	TS21	35	Fit AR1-PC	0.00250884836086418
B.1.1.119	TS22	35	Fit AR1-PC	0.000874938609344175
B.1.1.119	TS23	35	Fit AR1-PC	0.00302106051670682
B.1.1.119	TS24	35	Fit AR1-PC	0.00201855643701573
B.1.1.119	TS25	35	Fit AR1-PC	0.00770625736251223
B.1.1.119	TS26	35	Fit AR1-PC	0.0242863387853696
B.1.1.119	TS27	35	Fit AR1-PC	0.000994647353660427
B.1.1.119	TS28	35	Fit AR1-PC	0.000476963886741687
B.1.1.119	TS29	35	Fit AR1-PC	0.000500580881431006
B.1.1.119	TS3	35	Fit AR1-PC	0.054832101869757
B.1.1.119	TS4	35	Fit AR1-PC	0.01889263328769
B.1.1.119	TS5	35	Fit AR1-PC	0.0880890585697148
B.1.1.119	TS6	35	Fit AR1-PC	0.0413372936424828
B.1.1.119	TS7	35	Fit AR1-PC	0.0122723048161446
B.1.1.119	TS8	35	Fit AR1-PC	0.0301520251772285
B.1.1.119	TS9	35	Fit AR1-PC	0.00330646926571307
B.1.1.119	TS1	36	Fit AR1-PC	0.0184719476145202
B.1.1.119	TS10	36	Fit AR1-PC	0.0123257310569537
B.1.1.119	TS11	36	Fit AR1-PC	0.000948981599601139
B.1.1.119	TS12	36	Fit AR1-PC	0.00278116919037887
B.1.1.119	TS13	36	Fit AR1-PC	0.0025485746145515
B.1.1.119	TS14	36	Fit AR1-PC	0.00906580461163756
B.1.1.119	TS15	36	Fit AR1-PC	0.000748959914735841
B.1.1.119	TS16	36	Fit AR1-PC	0.000727306242904085
B.1.1.119	TS17	36	Fit AR1-PC	0.0092980070504584
B.1.1.119	TS18	36	Fit AR1-PC	0.00167700770980011
B.1.1.119	TS19	36	Fit AR1-PC	0.00374777184989331
B.1.1.119	TS2	36	Fit AR1-PC	0.00117819811844199
B.1.1.119	TS20	36	Fit AR1-PC	0.00237836899997273
B.1.1.119	TS21	36	Fit AR1-PC	0.00149122622793377
B.1.1.119	TS22	36	Fit AR1-PC	0.000736986292834581
B.1.1.119	TS23	36	Fit AR1-PC	0.00176403314581349
B.1.1.119	TS24	36	Fit AR1-PC	0.00182446126343643
B.1.1.119	TS25	36	Fit AR1-PC	0.00344817055203589
B.1.1.119	TS26	36	Fit AR1-PC	0.00292104821242942
B.1.1.119	TS27	36	Fit AR1-PC	0.000877408062715445
B.1.1.119	TS28	36	Fit AR1-PC	0.000415531500847003
B.1.1.119	TS29	36	Fit AR1-PC	0.000436214426798032
B.1.1.119	TS3	36	Fit AR1-PC	0.0311554729672882
B.1.1.119	TS4	36	Fit AR1-PC	0.0139728148807279
B.1.1.119	TS5	36	Fit AR1-PC	0.0343089783647564
B.1.1.119	TS6	36	Fit AR1-PC	0.00855563521387782
B.1.1.119	TS7	36	Fit AR1-PC	0.0135926459521105
B.1.1.119	TS8	36	Fit AR1-PC	0.0476276377484086
B.1.1.119	TS9	36	Fit AR1-PC	0.00436753199115642
B.1.1.119	TS1	37	Fit AR1-PC	0.0150590494612991
B.1.1.119	TS10	37	Fit AR1-PC	0.00656427874480644
B.1.1.119	TS11	37	Fit AR1-PC	0.00233350447687039
B.1.1.119	TS12	37	Fit AR1-PC	0.00190899687959492
B.1.1.119	TS13	37	Fit AR1-PC	0.00108801269299241
B.1.1.119	TS14	37	Fit AR1-PC	0.0122495318220663
B.1.1.119	TS15	37	Fit AR1-PC	0.000785418712564454
B.1.1.119	TS16	37	Fit AR1-PC	0.000942912597496884
B.1.1.119	TS17	37	Fit AR1-PC	0.00392819949147528
B.1.1.119	TS18	37	Fit AR1-PC	0.0016135563907017
B.1.1.119	TS19	37	Fit AR1-PC	0.00377587505372942
B.1.1.119	TS2	37	Fit AR1-PC	0.00113215859099775
B.1.1.119	TS20	37	Fit AR1-PC	0.00138995340092511
B.1.1.119	TS21	37	Fit AR1-PC	0.000774946716715488
B.1.1.119	TS22	37	Fit AR1-PC	0.000787210342901526
B.1.1.119	TS23	37	Fit AR1-PC	0.00173191726568011
B.1.1.119	TS24	37	Fit AR1-PC	0.00199306056901357
B.1.1.119	TS25	37	Fit AR1-PC	0.00338102394733975
B.1.1.119	TS26	37	Fit AR1-PC	0.00208513683824072
B.1.1.119	TS27	37	Fit AR1-PC	0.000912011059800459
B.1.1.119	TS28	37	Fit AR1-PC	0.000424806005872465
B.1.1.119	TS29	37	Fit AR1-PC	0.000445645507138324
B.1.1.119	TS3	37	Fit AR1-PC	0.0593222659235192
B.1.1.119	TS4	37	Fit AR1-PC	0.0327301382267361
B.1.1.119	TS5	37	Fit AR1-PC	0.0313362413393071
B.1.1.119	TS6	37	Fit AR1-PC	0.0036138338597851
B.1.1.119	TS7	37	Fit AR1-PC	0.0159432569359342
B.1.1.119	TS8	37	Fit AR1-PC	0.0558911258127463
B.1.1.119	TS9	37	Fit AR1-PC	0.0019608821279556
B.1.1.119	TS1	38	Fit AR1-PC	0.0089224754714721
B.1.1.119	TS10	38	Fit AR1-PC	0.033161816851105
B.1.1.119	TS11	38	Fit AR1-PC	0.00174690649630265
B.1.1.119	TS12	38	Fit AR1-PC	0.00209360601698973
B.1.1.119	TS13	38	Fit AR1-PC	0.000970891638835192
B.1.1.119	TS14	38	Fit AR1-PC	0.00314419566010061
B.1.1.119	TS15	38	Fit AR1-PC	0.000990595293209638
B.1.1.119	TS16	38	Fit AR1-PC	0.00259870394128325
B.1.1.119	TS17	38	Fit AR1-PC	0.00383837666595574
B.1.1.119	TS18	38	Fit AR1-PC	0.00181154451687687
B.1.1.119	TS19	38	Fit AR1-PC	0.0084815350456258
B.1.1.119	TS2	38	Fit AR1-PC	0.00125643428979185
B.1.1.119	TS20	38	Fit AR1-PC	0.0014795506444478
B.1.1.119	TS21	38	Fit AR1-PC	0.000831956859356922
B.1.1.119	TS22	38	Fit AR1-PC	0.000848294362759522
B.1.1.119	TS23	38	Fit AR1-PC	0.00205155328270639
B.1.1.119	TS24	38	Fit AR1-PC	0.00260132718730014
B.1.1.119	TS25	38	Fit AR1-PC	0.00468276874914813
B.1.1.119	TS26	38	Fit AR1-PC	0.00226095461897391
B.1.1.119	TS27	38	Fit AR1-PC	0.00104997144535657
B.1.1.119	TS28	38	Fit AR1-PC	0.000479225393639003
B.1.1.119	TS29	38	Fit AR1-PC	0.000500606726084746
B.1.1.119	TS3	38	Fit AR1-PC	0.0369475738575278
B.1.1.119	TS4	38	Fit AR1-PC	0.0146975369359715
B.1.1.119	TS5	38	Fit AR1-PC	0.0216085695871839
B.1.1.119	TS6	38	Fit AR1-PC	0.00348413488562229
B.1.1.119	TS7	38	Fit AR1-PC	0.00454388231263619
B.1.1.119	TS8	38	Fit AR1-PC	0.0411698719084152
B.1.1.119	TS9	38	Fit AR1-PC	0.00118769968695376
B.1.1.119	TS1	39	Fit AR1-PC	0.00402095601974627
B.1.1.119	TS10	39	Fit AR1-PC	0.0116317891653531
B.1.1.119	TS11	39	Fit AR1-PC	0.000791876706965709
B.1.1.119	TS12	39	Fit AR1-PC	0.00208513805278133
B.1.1.119	TS13	39	Fit AR1-PC	0.000726447273067795
B.1.1.119	TS14	39	Fit AR1-PC	0.00193986784220473
B.1.1.119	TS15	39	Fit AR1-PC	0.00118650413661311
B.1.1.119	TS16	39	Fit AR1-PC	0.00135484295923807
B.1.1.119	TS17	39	Fit AR1-PC	0.00311573756142464
B.1.1.119	TS18	39	Fit AR1-PC	0.00145204840641294
B.1.1.119	TS19	39	Fit AR1-PC	0.00508453587848237
B.1.1.119	TS2	39	Fit AR1-PC	0.00100098833151379
B.1.1.119	TS20	39	Fit AR1-PC	0.00116712968108324
B.1.1.119	TS21	39	Fit AR1-PC	0.000655062774976933
B.1.1.119	TS22	39	Fit AR1-PC	0.000686505887743154
B.1.1.119	TS23	39	Fit AR1-PC	0.00152756781891307
B.1.1.119	TS24	39	Fit AR1-PC	0.00198477181671708
B.1.1.119	TS25	39	Fit AR1-PC	0.0111818536019225
B.1.1.119	TS26	39	Fit AR1-PC	0.00200896170490647
B.1.1.119	TS27	39	Fit AR1-PC	0.00122405709825581
B.1.1.119	TS28	39	Fit AR1-PC	0.000390886076155542
B.1.1.119	TS29	39	Fit AR1-PC	0.000401816497970105
B.1.1.119	TS3	39	Fit AR1-PC	0.0255504697206265
B.1.1.119	TS4	39	Fit AR1-PC	0.00940835375134839
B.1.1.119	TS5	39	Fit AR1-PC	0.0140291881567416
B.1.1.119	TS6	39	Fit AR1-PC	0.00274356720997482
B.1.1.119	TS7	39	Fit AR1-PC	0.00195710746728368
B.1.1.119	TS8	39	Fit AR1-PC	0.010954980099238
B.1.1.119	TS9	39	Fit AR1-PC	0.000802117432566633
B.1.1.119	TS1	40	Fit AR1-PC	0.00341375305963672
B.1.1.119	TS10	40	Fit AR1-PC	0.00384449373160383
B.1.1.119	TS11	40	Fit AR1-PC	0.000556026161951054
B.1.1.119	TS12	40	Fit AR1-PC	0.00439917438430452
B.1.1.119	TS13	40	Fit AR1-PC	0.000587127433903833
B.1.1.119	TS14	40	Fit AR1-PC	0.00203069328478005
B.1.1.119	TS15	40	Fit AR1-PC	0.00432136261915519
B.1.1.119	TS16	40	Fit AR1-PC	0.000619485723004969
B.1.1.119	TS17	40	Fit AR1-PC	0.00302175526859859
B.1.1.119	TS18	40	Fit AR1-PC	0.00119936867869541
B.1.1.119	TS19	40	Fit AR1-PC	0.00326250897400483
B.1.1.119	TS2	40	Fit AR1-PC	0.000824168960493365
B.1.1.119	TS20	40	Fit AR1-PC	0.000959184792909077
B.1.1.119	TS21	40	Fit AR1-PC	0.000537201784907856
B.1.1.119	TS22	40	Fit AR1-PC	0.000620609855134782
B.1.1.119	TS23	40	Fit AR1-PC	0.00123876584254383
B.1.1.119	TS24	40	Fit AR1-PC	0.00194587804276456
B.1.1.119	TS25	40	Fit AR1-PC	0.00455926034111724
B.1.1.119	TS26	40	Fit AR1-PC	0.00187755113185059
B.1.1.119	TS27	40	Fit AR1-PC	0.00229939308497668
B.1.1.119	TS28	40	Fit AR1-PC	0.000312374107029122
B.1.1.119	TS29	40	Fit AR1-PC	0.000334360523807158
B.1.1.119	TS3	40	Fit AR1-PC	0.0214290671015465
B.1.1.119	TS4	40	Fit AR1-PC	0.0061387331048031
B.1.1.119	TS5	40	Fit AR1-PC	0.00632729953779344
B.1.1.119	TS6	40	Fit AR1-PC	0.00236590380218566
B.1.1.119	TS7	40	Fit AR1-PC	0.00142022120959626
B.1.1.119	TS8	40	Fit AR1-PC	0.0126208878643755
B.1.1.119	TS9	40	Fit AR1-PC	0.000633801839964432
B.1.1.119	TS1	41	Fit AR1-PC	0.00740535046157045
B.1.1.119	TS10	41	Fit AR1-PC	0.00414790931840318
B.1.1.119	TS11	41	Fit AR1-PC	0.000598801507107852
B.1.1.119	TS12	41	Fit AR1-PC	0.00813322588625652
B.1.1.119	TS13	41	Fit AR1-PC	0.000656638656430665
B.1.1.119	TS14	41	Fit AR1-PC	0.00813129177658359
B.1.1.119	TS15	41	Fit AR1-PC	0.00109828132563621
B.1.1.119	TS16	41	Fit AR1-PC	0.000589801126633027
B.1.1.119	TS17	41	Fit AR1-PC	0.00681525211259474
B.1.1.119	TS18	41	Fit AR1-PC	0.0013449639162921
B.1.1.119	TS19	41	Fit AR1-PC	0.00673744276481807
B.1.1.119	TS2	41	Fit AR1-PC	0.000924724694561833
B.1.1.119	TS20	41	Fit AR1-PC	0.00107617250300224
B.1.1.119	TS21	41	Fit AR1-PC	0.000604133028211717
B.1.1.119	TS22	41	Fit AR1-PC	0.000982168011859381
B.1.1.119	TS23	41	Fit AR1-PC	0.00138709819721461
B.1.1.119	TS24	41	Fit AR1-PC	0.00470501204863381
B.1.1.119	TS25	41	Fit AR1-PC	0.00319377873102046
B.1.1.119	TS26	41	Fit AR1-PC	0.00452581278489403
B.1.1.119	TS27	41	Fit AR1-PC	0.00168184958196307
B.1.1.119	TS28	41	Fit AR1-PC	0.000349375684982579
B.1.1.119	TS29	41	Fit AR1-PC	0.000369425990715909
B.1.1.119	TS3	41	Fit AR1-PC	0.0192650054355363
B.1.1.119	TS4	41	Fit AR1-PC	0.0112296178482173
B.1.1.119	TS5	41	Fit AR1-PC	0.0171544692178356
B.1.1.119	TS6	41	Fit AR1-PC	0.00370650612714841
B.1.1.119	TS7	41	Fit AR1-PC	0.00170926709241238
B.1.1.119	TS8	41	Fit AR1-PC	0.0142348478900374
B.1.1.119	TS9	41	Fit AR1-PC	0.000719135070104271
B.1.1.119	TS1	42	Fit AR1-PC	0.00397434791816671
B.1.1.119	TS10	42	Fit AR1-PC	0.00590536035009756
B.1.1.119	TS11	42	Fit AR1-PC	0.000453931119693918
B.1.1.119	TS12	42	Fit AR1-PC	0.00587792609007022
B.1.1.119	TS13	42	Fit AR1-PC	0.000498651654923493
B.1.1.119	TS14	42	Fit AR1-PC	0.00321594074889153
B.1.1.119	TS15	42	Fit AR1-PC	0.000556232212216222
B.1.1.119	TS16	42	Fit AR1-PC	0.000428471148848528
B.1.1.119	TS17	42	Fit AR1-PC	0.00353471312104483
B.1.1.119	TS18	42	Fit AR1-PC	0.00100031777329607
B.1.1.119	TS19	42	Fit AR1-PC	0.00342370540016917
B.1.1.119	TS2	42	Fit AR1-PC	0.000695342107837348
B.1.1.119	TS20	42	Fit AR1-PC	0.000808951287694895
B.1.1.119	TS21	42	Fit AR1-PC	0.000462048278747852
B.1.1.119	TS22	42	Fit AR1-PC	0.00255126734580581
B.1.1.119	TS23	42	Fit AR1-PC	0.00104386633723449
B.1.1.119	TS24	42	Fit AR1-PC	0.00238712574702243
B.1.1.119	TS25	42	Fit AR1-PC	0.00209218325726858
B.1.1.119	TS26	42	Fit AR1-PC	0.00230979910241286
B.1.1.119	TS27	42	Fit AR1-PC	0.000717081873634584
B.1.1.119	TS28	42	Fit AR1-PC	0.000267960877089873
B.1.1.119	TS29	42	Fit AR1-PC	0.000282096230318058
B.1.1.119	TS3	42	Fit AR1-PC	0.00654125821472374
B.1.1.119	TS4	42	Fit AR1-PC	0.0040388616386955
B.1.1.119	TS5	42	Fit AR1-PC	0.00638932697228135
B.1.1.119	TS6	42	Fit AR1-PC	0.00503216944177478
B.1.1.119	TS7	42	Fit AR1-PC	0.00111086412219846
B.1.1.119	TS8	42	Fit AR1-PC	0.00260900898846084
B.1.1.119	TS9	42	Fit AR1-PC	0.000554193114745602
B.1.1.119	TS1	11	Fit AR1-PC-S	0.193543067348949
B.1.1.119	TS10	11	Fit AR1-PC-S	0.266761921134941
B.1.1.119	TS11	11	Fit AR1-PC-S	0.0419675926032159
B.1.1.119	TS12	11	Fit AR1-PC-S	0.181675346171669
B.1.1.119	TS13	11	Fit AR1-PC-S	0.0443802239755248
B.1.1.119	TS14	11	Fit AR1-PC-S	0.0877417455748691
B.1.1.119	TS15	11	Fit AR1-PC-S	0.0455202013376332
B.1.1.119	TS16	11	Fit AR1-PC-S	0.0375865293944835
B.1.1.119	TS17	11	Fit AR1-PC-S	0.164988885969299
B.1.1.119	TS18	11	Fit AR1-PC-S	0.0958376418108211
B.1.1.119	TS19	11	Fit AR1-PC-S	0.159559945671199
B.1.1.119	TS2	11	Fit AR1-PC-S	0.0702726939183271
B.1.1.119	TS20	11	Fit AR1-PC-S	0.0746499968499345
B.1.1.119	TS21	11	Fit AR1-PC-S	0.0442767859115474
B.1.1.119	TS22	11	Fit AR1-PC-S	1.08197389639823
B.1.1.119	TS23	11	Fit AR1-PC-S	0.102118878654497
B.1.1.119	TS24	11	Fit AR1-PC-S	0.12626520273145
B.1.1.119	TS25	11	Fit AR1-PC-S	0.150130519223178
B.1.1.119	TS26	11	Fit AR1-PC-S	0.119154844511036
B.1.1.119	TS27	11	Fit AR1-PC-S	0.0565192396668256
B.1.1.119	TS28	11	Fit AR1-PC-S	0.0286739976067506
B.1.1.119	TS29	11	Fit AR1-PC-S	0.0301208513253176
B.1.1.119	TS3	11	Fit AR1-PC-S	0.262620379777125
B.1.1.119	TS4	11	Fit AR1-PC-S	0.152339787521581
B.1.1.119	TS5	11	Fit AR1-PC-S	0.198435494483767
B.1.1.119	TS6	11	Fit AR1-PC-S	0.25510697383912
B.1.1.119	TS7	11	Fit AR1-PC-S	0.0760502101566028
B.1.1.119	TS8	11	Fit AR1-PC-S	0.235943640627164
B.1.1.119	TS9	11	Fit AR1-PC-S	0.0460210891360007
B.1.1.119	TS1	12	Fit AR1-PC-S	0.374759588810533
B.1.1.119	TS10	12	Fit AR1-PC-S	0.835528166186639
B.1.1.119	TS11	12	Fit AR1-PC-S	0.0512090008808458
B.1.1.119	TS12	12	Fit AR1-PC-S	0.107984873178376
B.1.1.119	TS13	12	Fit AR1-PC-S	0.0518971327469662
B.1.1.119	TS14	12	Fit AR1-PC-S	0.0756679297200333
B.1.1.119	TS15	12	Fit AR1-PC-S	0.0486796090995667
B.1.1.119	TS16	12	Fit AR1-PC-S	0.042357659566605
B.1.1.119	TS17	12	Fit AR1-PC-S	0.175022041761864
B.1.1.119	TS18	12	Fit AR1-PC-S	0.110908895896125
B.1.1.119	TS19	12	Fit AR1-PC-S	0.177279022138416
B.1.1.119	TS2	12	Fit AR1-PC-S	0.0804253379180683
B.1.1.119	TS20	12	Fit AR1-PC-S	0.0977009308620587
B.1.1.119	TS21	12	Fit AR1-PC-S	0.0600462859860673
B.1.1.119	TS22	12	Fit AR1-PC-S	0.106753432856868
B.1.1.119	TS23	12	Fit AR1-PC-S	0.171662717596882
B.1.1.119	TS24	12	Fit AR1-PC-S	0.124362200410704
B.1.1.119	TS25	12	Fit AR1-PC-S	0.212556355834831
B.1.1.119	TS26	12	Fit AR1-PC-S	0.168728489392416
B.1.1.119	TS27	12	Fit AR1-PC-S	0.0588766267992854
B.1.1.119	TS28	12	Fit AR1-PC-S	0.0323556959184776
B.1.1.119	TS29	12	Fit AR1-PC-S	0.0339698633112192
B.1.1.119	TS3	12	Fit AR1-PC-S	1.35954397844346
B.1.1.119	TS4	12	Fit AR1-PC-S	0.256440016672776
B.1.1.119	TS5	12	Fit AR1-PC-S	0.473772682097433
B.1.1.119	TS6	12	Fit AR1-PC-S	0.339592662266764
B.1.1.119	TS7	12	Fit AR1-PC-S	0.109604563776426
B.1.1.119	TS8	12	Fit AR1-PC-S	0.294047694811289
B.1.1.119	TS9	12	Fit AR1-PC-S	0.06307402783888
B.1.1.119	TS1	13	Fit AR1-PC-S	4.70192325544904
B.1.1.119	TS10	13	Fit AR1-PC-S	0.42033149719703
B.1.1.119	TS11	13	Fit AR1-PC-S	0.0217674065552592
B.1.1.119	TS12	13	Fit AR1-PC-S	0.0746100092812105
B.1.1.119	TS13	13	Fit AR1-PC-S	0.041820639331381
B.1.1.119	TS14	13	Fit AR1-PC-S	0.473519991389755
B.1.1.119	TS15	13	Fit AR1-PC-S	0.0211066252142018
B.1.1.119	TS16	13	Fit AR1-PC-S	0.0183471928456105
B.1.1.119	TS17	13	Fit AR1-PC-S	0.0984982243970534
B.1.1.119	TS18	13	Fit AR1-PC-S	0.0540342805540624
B.1.1.119	TS19	13	Fit AR1-PC-S	0.121749740692982
B.1.1.119	TS2	13	Fit AR1-PC-S	0.036676692413075
B.1.1.119	TS20	13	Fit AR1-PC-S	0.069107426023175
B.1.1.119	TS21	13	Fit AR1-PC-S	0.0435147650088256
B.1.1.119	TS22	13	Fit AR1-PC-S	0.0233843674892143
B.1.1.119	TS23	13	Fit AR1-PC-S	0.332443991764364
B.1.1.119	TS24	13	Fit AR1-PC-S	0.0570306137094121
B.1.1.119	TS25	13	Fit AR1-PC-S	0.259441276590931
B.1.1.119	TS26	13	Fit AR1-PC-S	0.305603995856454
B.1.1.119	TS27	13	Fit AR1-PC-S	0.0248125178497835
B.1.1.119	TS28	13	Fit AR1-PC-S	0.0134025153666037
B.1.1.119	TS29	13	Fit AR1-PC-S	0.0141058807543789
B.1.1.119	TS3	13	Fit AR1-PC-S	2.10401422203484
B.1.1.119	TS4	13	Fit AR1-PC-S	1.16679260292503
B.1.1.119	TS5	13	Fit AR1-PC-S	5.13201104151967
B.1.1.119	TS6	13	Fit AR1-PC-S	2.88917173820667
B.1.1.119	TS7	13	Fit AR1-PC-S	0.110147348360422
B.1.1.119	TS8	13	Fit AR1-PC-S	0.580723647446968
B.1.1.119	TS9	13	Fit AR1-PC-S	0.0494291270109454
B.1.1.119	TS1	14	Fit AR1-PC-S	8.72159200905165
B.1.1.119	TS10	14	Fit AR1-PC-S	1.70979021983641
B.1.1.119	TS11	14	Fit AR1-PC-S	0.0338732427474835
B.1.1.119	TS12	14	Fit AR1-PC-S	0.333876324352331
B.1.1.119	TS13	14	Fit AR1-PC-S	0.138298000891506
B.1.1.119	TS14	14	Fit AR1-PC-S	1.19183493927586
B.1.1.119	TS15	14	Fit AR1-PC-S	0.0280288358131627
B.1.1.119	TS16	14	Fit AR1-PC-S	0.0277728007056439
B.1.1.119	TS17	14	Fit AR1-PC-S	0.881174569761744
B.1.1.119	TS18	14	Fit AR1-PC-S	0.0799116135177087
B.1.1.119	TS19	14	Fit AR1-PC-S	0.516487584394801
B.1.1.119	TS2	14	Fit AR1-PC-S	0.0507213795299877
B.1.1.119	TS20	14	Fit AR1-PC-S	0.343595014059284
B.1.1.119	TS21	14	Fit AR1-PC-S	0.24728946347611
B.1.1.119	TS22	14	Fit AR1-PC-S	0.024295309733989
B.1.1.119	TS23	14	Fit AR1-PC-S	0.112481983526451
B.1.1.119	TS24	14	Fit AR1-PC-S	0.0752087673473668
B.1.1.119	TS25	14	Fit AR1-PC-S	0.224469860638166
B.1.1.119	TS26	14	Fit AR1-PC-S	0.382198639086066
B.1.1.119	TS27	14	Fit AR1-PC-S	0.0325179133952389
B.1.1.119	TS28	14	Fit AR1-PC-S	0.0175997075439906
B.1.1.119	TS29	14	Fit AR1-PC-S	0.0185213310456794
B.1.1.119	TS3	14	Fit AR1-PC-S	6.70919194467986
B.1.1.119	TS4	14	Fit AR1-PC-S	1.3953508594741
B.1.1.119	TS5	14	Fit AR1-PC-S	3.29274535389309
B.1.1.119	TS6	14	Fit AR1-PC-S	4.6695392521701
B.1.1.119	TS7	14	Fit AR1-PC-S	1.85637346152666
B.1.1.119	TS8	14	Fit AR1-PC-S	4.0503657082564
B.1.1.119	TS9	14	Fit AR1-PC-S	0.358729211572568
B.1.1.119	TS1	15	Fit AR1-PC-S	0.34439439422062
B.1.1.119	TS10	15	Fit AR1-PC-S	0.234598144252513
B.1.1.119	TS11	15	Fit AR1-PC-S	0.038480759998207
B.1.1.119	TS12	15	Fit AR1-PC-S	0.05928246393945
B.1.1.119	TS13	15	Fit AR1-PC-S	0.0600904558460828
B.1.1.119	TS14	15	Fit AR1-PC-S	0.494855826906894
B.1.1.119	TS15	15	Fit AR1-PC-S	0.0185390456816158
B.1.1.119	TS16	15	Fit AR1-PC-S	0.0219308208268091
B.1.1.119	TS17	15	Fit AR1-PC-S	0.190205994444755
B.1.1.119	TS18	15	Fit AR1-PC-S	0.0534820490112158
B.1.1.119	TS19	15	Fit AR1-PC-S	0.107418447152265
B.1.1.119	TS2	15	Fit AR1-PC-S	0.0371974891301845
B.1.1.119	TS20	15	Fit AR1-PC-S	0.0674104957562942
B.1.1.119	TS21	15	Fit AR1-PC-S	0.0394112266520728
B.1.1.119	TS22	15	Fit AR1-PC-S	0.0149106022020025
B.1.1.119	TS23	15	Fit AR1-PC-S	0.0535856858998893
B.1.1.119	TS24	15	Fit AR1-PC-S	0.0534979055626568
B.1.1.119	TS25	15	Fit AR1-PC-S	0.0968831978945288
B.1.1.119	TS26	15	Fit AR1-PC-S	0.0714597227539838
B.1.1.119	TS27	15	Fit AR1-PC-S	0.0216995301699022
B.1.1.119	TS28	15	Fit AR1-PC-S	0.0115091939688071
B.1.1.119	TS29	15	Fit AR1-PC-S	0.0121104997280943
B.1.1.119	TS3	15	Fit AR1-PC-S	1.67047847916513
B.1.1.119	TS4	15	Fit AR1-PC-S	0.753724281066691
B.1.1.119	TS5	15	Fit AR1-PC-S	0.694160144660331
B.1.1.119	TS6	15	Fit AR1-PC-S	0.156506270292713
B.1.1.119	TS7	15	Fit AR1-PC-S	0.905992024494749
[truncated: 785 more rows]
