# Supplementary material for: Spatial and temporal epidemiology of SARS-CoV-2 virus lineages in Teesside, UK, in 2020: effects of socio-economic deprivation, weather, and lockdown on lineage dynamics
Source: Peer Community J. Author manuscript; Available in PMC 2024 Sep 23. (PMC7616629; doi:10.24072/pcjournal.461)
Supplement: Supplementary file: main dataset and code (compressed) [file EMS198536-supplement-Supplementary_file__main_dataset_and_code__compressed_.zip › Covid-19-Teesside-main/Data/Results/Lin10-B11119_GLMM_Random-Effects.csv]

Lineage	Model	Family	effect	component	group	level	term	estimate	std.error	conf.low	conf.high	Sign	estimate_exp	conf.low_exp	conf.high_exp
B.1.1.119	AR1 (Week|Postcode)	Poisson	ran_vals	cond	Postcode	TS1	(Intercept)	0.352752035283741	0.583762920095085	-0.791402263612559	1.49690633418004	Positive	1.42297825128469	0.453208831239011	4.46784564655
B.1.1.119	AR1 (Week|Postcode)	Poisson	ran_vals	cond	Postcode	TS10	(Intercept)	0.304125619793623	0.520041461721122	-0.71513691564734	1.32338815523459	Positive	1.35543931540255	0.489125138326634	3.75612618076491
B.1.1.119	AR1 (Week|Postcode)	Poisson	ran_vals	cond	Postcode	TS11	(Intercept)	0.088695364879206	0.528051872161652	-0.946267286526581	1.12365801628499	Positive	1.09274771628374	0.388187314499226	3.07608602044031
B.1.1.119	AR1 (Week|Postcode)	Poisson	ran_vals	cond	Postcode	TS12	(Intercept)	0.377674362735096	0.586051442363053	-0.770965357384238	1.52631408285443	Positive	1.45888779728533	0.462566310901712	4.60118593790174
B.1.1.119	AR1 (Week|Postcode)	Poisson	ran_vals	cond	Postcode	TS13	(Intercept)	0.0670567249003003	0.522568742560338	-0.957159189964346	1.09127263976495	Positive	1.06935613557437	0.38398215840364	2.97806166162668
B.1.1.119	AR1 (Week|Postcode)	Poisson	ran_vals	cond	Postcode	TS14	(Intercept)	0.680116114672762	0.753894391474431	-0.797489740763862	2.15772197010939	Positive	1.97410694170443	0.450458313185886	8.65140702970543
B.1.1.119	AR1 (Week|Postcode)	Poisson	ran_vals	cond	Postcode	TS15	(Intercept)	0.107292069862719	0.53228887002058	-0.93597494474914	1.15055908447458	Positive	1.11325935650819	0.392203302522533	3.15995909999208
B.1.1.119	AR1 (Week|Postcode)	Poisson	ran_vals	cond	Postcode	TS16	(Intercept)	0.108738069167294	0.533850661082467	-0.93758999967724	1.15506613801183	Positive	1.11487029318948	0.391570383882737	3.17423334806805
B.1.1.119	AR1 (Week|Postcode)	Poisson	ran_vals	cond	Postcode	TS17	(Intercept)	-0.169135734403255	0.509246433708729	-1.16724040372783	0.828968934921318	Negative	0.844394282253181	0.311224611587228	2.29095539798603
B.1.1.119	AR1 (Week|Postcode)	Poisson	ran_vals	cond	Postcode	TS18	(Intercept)	-0.319330725240513	0.588972687534592	-1.47369598068607	0.835034530205049	Negative	0.726635192963617	0.229077253523749	2.30489363536277
B.1.1.119	AR1 (Week|Postcode)	Poisson	ran_vals	cond	Postcode	TS19	(Intercept)	-0.0936457279316606	0.482623252598325	-1.03956992112595	0.852278465262633	Negative	0.910605307128668	0.353606728043984	2.34498373364591
B.1.1.119	AR1 (Week|Postcode)	Poisson	ran_vals	cond	Postcode	TS2	(Intercept)	-0.226328728844124	0.565596348746747	-1.3348772021751	0.882219744486857	Negative	0.797455911813222	0.263190492691781	2.41625723171769
B.1.1.119	AR1 (Week|Postcode)	Poisson	ran_vals	cond	Postcode	TS20	(Intercept)	-0.0661703105528096	0.507386860037388	-1.06063028245495	0.928289661349336	Negative	0.935971444902407	0.346237514112754	2.53017801354538
B.1.1.119	AR1 (Week|Postcode)	Poisson	ran_vals	cond	Postcode	TS21	(Intercept)	0.0720092166175597	0.524806907671409	-0.95659342125624	1.10061185449136	Positive	1.07466524879677	0.384199464960164	3.00600469886437
B.1.1.119	AR1 (Week|Postcode)	Poisson	ran_vals	cond	Postcode	TS22	(Intercept)	0.327994993131354	0.611746002982076	-0.871005140399847	1.52699512666255	Positive	1.38818202182697	0.41853065568391	4.60432061439963
B.1.1.119	AR1 (Week|Postcode)	Poisson	ran_vals	cond	Postcode	TS23	(Intercept)	-0.152864602147976	0.519228752323306	-1.17053425643932	0.864805052143371	Negative	0.858245918598705	0.310201170014683	2.37454312875889
B.1.1.119	AR1 (Week|Postcode)	Poisson	ran_vals	cond	Postcode	TS24	(Intercept)	-0.185108640994109	0.521078076162265	-1.20640290340557	0.83618562141735	Negative	0.831013996761048	0.299271855366244	2.30754830576249
B.1.1.119	AR1 (Week|Postcode)	Poisson	ran_vals	cond	Postcode	TS25	(Intercept)	-0.132862519887332	0.49186811450824	-1.0969063094671	0.831181269692441	Negative	0.875585459422138	0.333902478403793	2.29602936886367
B.1.1.119	AR1 (Week|Postcode)	Poisson	ran_vals	cond	Postcode	TS26	(Intercept)	0.160636493886041	0.505679925650049	-0.830477948092947	1.15175093586503	Positive	1.17425804124582	0.435840927193098	3.16372754690743
B.1.1.119	AR1 (Week|Postcode)	Poisson	ran_vals	cond	Postcode	TS27	(Intercept)	0.053225892774292	0.517886490483003	-0.961812976652238	1.06826476220082	Positive	1.05466786006169	0.38219933899474	2.91032500990908
B.1.1.119	AR1 (Week|Postcode)	Poisson	ran_vals	cond	Postcode	TS28	(Intercept)	-0.0901726571952886	0.547271815365333	-1.16280570506519	0.982460390674618	Negative	0.913773402097685	0.312607863842493	2.67101991651074
B.1.1.119	AR1 (Week|Postcode)	Poisson	ran_vals	cond	Postcode	TS29	(Intercept)	-0.0946349491987791	0.547194649649131	-1.16711675504409	0.977846856646531	Negative	0.909704962386409	0.311263096480052	2.65872545749571
B.1.1.119	AR1 (Week|Postcode)	Poisson	ran_vals	cond	Postcode	TS3	(Intercept)	0.56335433154881	0.642183556211289	-0.69530231008917	1.82201097318679	Positive	1.75655469619781	0.498923595547519	6.18428237964687
B.1.1.119	AR1 (Week|Postcode)	Poisson	ran_vals	cond	Postcode	TS4	(Intercept)	0.605932603617527	0.677347263594225	-0.721643638053911	1.93350884528897	Positive	1.83296083793336	0.485952868560988	6.91372692859351
B.1.1.119	AR1 (Week|Postcode)	Poisson	ran_vals	cond	Postcode	TS5	(Intercept)	0.674870113151497	0.709079619194926	-0.714900402641935	2.06464062894493	Positive	1.96377789048273	0.489240836464637	7.88246465895235
B.1.1.119	AR1 (Week|Postcode)	Poisson	ran_vals	cond	Postcode	TS6	(Intercept)	0.186971585465859	0.501628238542704	-0.796201695706108	1.17014486663783	Positive	1.20559302819897	0.451038897619096	3.2224594315797
B.1.1.119	AR1 (Week|Postcode)	Poisson	ran_vals	cond	Postcode	TS7	(Intercept)	0.363960915642287	0.597688870693578	-0.807487744877542	1.53540957616212	Positive	1.43901796996583	0.445977068199258	4.6432268956021
B.1.1.119	AR1 (Week|Postcode)	Poisson	ran_vals	cond	Postcode	TS8	(Intercept)	1.0994758485104	0.99735840074604	-0.855310696630302	3.05426239365111	Positive	3.00259179845234	0.425151077552558	21.2055384171495
B.1.1.119	AR1 (Week|Postcode)	Poisson	ran_vals	cond	Postcode	TS9	(Intercept)	0.229366790086758	0.55944832354241	-0.867131775267678	1.32586535544119	Positive	1.25780330419399	0.420154921388721	3.76544239161156
B.1.1.119	AR1 (Week|Postcode)	Poisson	ran_vals	cond	Postcode	TS1	Week_factor1	-0.726577638918743	1.15994231285377	-3.00002279625622	1.54686751841874	Negative	0.483561082077738	0.0497859334220331	4.69673468041695
B.1.1.119	AR1 (Week|Postcode)	Poisson	ran_vals	cond	Postcode	TS10	Week_factor1	-0.510284864870659	1.22885910484437	-2.91880445243976	1.89823472269844	Negative	0.600324543079069	0.0539982061486138	6.67410239575791
B.1.1.119	AR1 (Week|Postcode)	Poisson	ran_vals	cond	Postcode	TS11	Week_factor1	-0.116090615461612	1.45816987233844	-2.97405104858632	2.7418698176631	Negative	0.890394536129867	0.0510958985304208	15.5159700244417
B.1.1.119	AR1 (Week|Postcode)	Poisson	ran_vals	cond	Postcode	TS12	Week_factor1	-0.28119645674228	1.29856265445556	-2.82633249114391	2.26393957765936	Negative	0.754880019642391	0.0592296811983059	9.62091695458249
B.1.1.119	AR1 (Week|Postcode)	Poisson	ran_vals	cond	Postcode	TS13	Week_factor1	-0.180549313425069	1.42685359489926	-2.97713097063912	2.61603234378898	Negative	0.834811512266916	0.050938769242918	13.6813329291474
B.1.1.119	AR1 (Week|Postcode)	Poisson	ran_vals	cond	Postcode	TS14	Week_factor1	-0.224602087224661	1.43575440388181	-3.03862900947778	2.58942483502846	Negative	0.798834021788887	0.0479005156504663	13.3221069899108
B.1.1.119	AR1 (Week|Postcode)	Poisson	ran_vals	cond	Postcode	TS15	Week_factor1	-0.182713364951863	1.40946954782234	-2.94522291598961	2.57979618608589	Negative	0.833006890490737	0.0525903352828958	13.1944486733616
B.1.1.119	AR1 (Week|Postcode)	Poisson	ran_vals	cond	Postcode	TS16	Week_factor1	-0.136385784653265	1.44275636123199	-2.96413629113402	2.69136472182749	Negative	0.872505968140534	0.0516050217169479	14.7517942849899
B.1.1.119	AR1 (Week|Postcode)	Poisson	ran_vals	cond	Postcode	TS17	Week_factor1	-0.386242740235397	1.42960419045528	-3.18821546567528	2.41572998520449	Negative	0.67960553804828	0.0412454091521885	11.1979417064744
B.1.1.119	AR1 (Week|Postcode)	Poisson	ran_vals	cond	Postcode	TS18	Week_factor1	-0.327891846208718	1.36602899110965	-3.00525947062121	2.34947577820377	Negative	0.720440933910264	0.0495259021445385	10.4800744010421
B.1.1.119	AR1 (Week|Postcode)	Poisson	ran_vals	cond	Postcode	TS19	Week_factor1	0.232169222075186	1.2015596454319	-2.12284440824804	2.58718285239842	Positive	1.2613331561837	0.11969069466468	13.292272514129
B.1.1.119	AR1 (Week|Postcode)	Poisson	ran_vals	cond	Postcode	TS2	Week_factor1	-0.140560784263326	1.46116373473631	-3.00438907986253	2.72326751133588	Negative	0.868870849653103	0.0495690277974428	15.2300052456516
B.1.1.119	AR1 (Week|Postcode)	Poisson	ran_vals	cond	Postcode	TS20	Week_factor1	0.149549191977925	1.34748693511606	-2.49147667048781	2.79057505444366	Positive	1.16131059657215	0.0827876262248088	16.2903849670547
B.1.1.119	AR1 (Week|Postcode)	Poisson	ran_vals	cond	Postcode	TS21	Week_factor1	0.201468420665195	1.44720603701646	-2.63500329009601	3.0379401314264	Positive	1.22319760868607	0.0717187334466838	20.862225502178
B.1.1.119	AR1 (Week|Postcode)	Poisson	ran_vals	cond	Postcode	TS22	Week_factor1	-0.0698304721508141	1.47368726322954	-2.95820443255611	2.81854348825448	Negative	0.932551900023944	0.0519120451171107	16.7524327788739
B.1.1.119	AR1 (Week|Postcode)	Poisson	ran_vals	cond	Postcode	TS23	Week_factor1	-0.25370902992292	1.37184526400313	-2.94247633973089	2.43505827988505	Negative	0.775917537989517	0.0527349771933129	11.4164840453569
B.1.1.119	AR1 (Week|Postcode)	Poisson	ran_vals	cond	Postcode	TS24	Week_factor1	-0.245788185008383	1.42086980434311	-3.03064182824135	2.53906545822458	Negative	0.782087865316935	0.0482846377345474	12.6678268239001
B.1.1.119	AR1 (Week|Postcode)	Poisson	ran_vals	cond	Postcode	TS25	Week_factor1	-0.265223188934572	1.44248215866972	-3.09243626826881	2.56198989039967	Negative	0.767034737204392	0.0453912343635622	12.9615838019709
B.1.1.119	AR1 (Week|Postcode)	Poisson	ran_vals	cond	Postcode	TS26	Week_factor1	-0.246666859284172	1.37331948102521	-2.93832358136082	2.44498986279248	Negative	0.781400966652562	0.0529544281592892	11.5304327118572
B.1.1.119	AR1 (Week|Postcode)	Poisson	ran_vals	cond	Postcode	TS27	Week_factor1	-0.0973058660531056	1.45956540610806	-2.95800149510548	2.76338976299927	Negative	0.907278458008143	0.0519225810842387	15.8534915479289
B.1.1.119	AR1 (Week|Postcode)	Poisson	ran_vals	cond	Postcode	TS28	Week_factor1	-0.0310955557992746	1.48478416998196	-2.94121905377912	2.87902794218057	Negative	0.96938293848872	0.05280132183766	17.7969650896655
B.1.1.119	AR1 (Week|Postcode)	Poisson	ran_vals	cond	Postcode	TS29	Week_factor1	-0.0594251475159055	1.46236039794229	-2.92559885990045	2.80674856486864	Negative	0.94230606490121	0.0536325639017223	16.5559998507006
B.1.1.119	AR1 (Week|Postcode)	Poisson	ran_vals	cond	Postcode	TS3	Week_factor1	0.539930036366411	1.21569299863105	-1.84278445720795	2.92264452994078	Positive	1.71588680830927	0.158375820880797	18.5903853413697
B.1.1.119	AR1 (Week|Postcode)	Poisson	ran_vals	cond	Postcode	TS4	Week_factor1	0.367347132425763	1.41752086511377	-2.41094271053128	3.14563697538281	Positive	1.44389905631163	0.0897306646452135	23.2344705465061
B.1.1.119	AR1 (Week|Postcode)	Poisson	ran_vals	cond	Postcode	TS5	Week_factor1	-0.274129991064731	1.24930299775187	-2.72271887243631	2.17445889030685	Negative	0.760233245308515	0.0656958926337261	8.79742346290328
B.1.1.119	AR1 (Week|Postcode)	Poisson	ran_vals	cond	Postcode	TS6	Week_factor1	-0.277992803874415	1.40711589048282	-3.03588927129475	2.47990366354592	Negative	0.757302271136976	0.0480319304610658	11.9401140941878
B.1.1.119	AR1 (Week|Postcode)	Poisson	ran_vals	cond	Postcode	TS7	Week_factor1	-0.0963557023408545	1.46445032048346	-2.96662558763657	2.77391418295487	Negative	0.908140930756116	0.0514767212720504	16.0212214324219
B.1.1.119	AR1 (Week|Postcode)	Poisson	ran_vals	cond	Postcode	TS8	Week_factor1	1.29807092001567	1.2489048435121	-1.14973759338569	3.74587943341702	Positive	3.66222512384091	0.316719867863992	42.3462315393835
B.1.1.119	AR1 (Week|Postcode)	Poisson	ran_vals	cond	Postcode	TS9	Week_factor1	-0.0709821464147014	1.46568730604532	-2.94367647886107	2.80171218603166	Negative	0.931478522210389	0.0526717258464543	16.4728271837642
B.1.1.119	AR1 (Week|Postcode)	Poisson	ran_vals	cond	Postcode	TS1	Week_factor2	-0.499450122503058	1.29604762527695	-3.03965679029454	2.04075654528842	Negative	0.606864268987325	0.0478513097101599	7.69642969449017
B.1.1.119	AR1 (Week|Postcode)	Poisson	ran_vals	cond	Postcode	TS10	Week_factor2	-0.557129387235418	1.0837036166451	-2.68114944577561	1.56689067130478	Negative	0.572851139632982	0.0684843898027204	4.79172595571218
B.1.1.119	AR1 (Week|Postcode)	Poisson	ran_vals	cond	Postcode	TS11	Week_factor2	-0.169725828018452	1.41864131516343	-2.95021171271931	2.6107600566824	Negative	0.843896157563069	0.0523286261398679	13.6093908302923
B.1.1.119	AR1 (Week|Postcode)	Poisson	ran_vals	cond	Postcode	TS12	Week_factor2	-0.167331006793574	1.35479539227019	-2.82268118206396	2.48801916847681	Negative	0.845919559869142	0.0594463423788245	12.037408411255
B.1.1.119	AR1 (Week|Postcode)	Poisson	ran_vals	cond	Postcode	TS13	Week_factor2	-0.239957958689517	1.38454143658886	-2.95360930950703	2.473693392128	Negative	0.786660932627876	0.0521511362580553	11.8661925190053
B.1.1.119	AR1 (Week|Postcode)	Poisson	ran_vals	cond	Postcode	TS14	Week_factor2	-0.328258477896609	1.37217936554072	-3.01768061468544	2.36116365889222	Negative	0.720176845849123	0.0489145385570115	10.6032828806651
B.1.1.119	AR1 (Week|Postcode)	Poisson	ran_vals	cond	Postcode	TS15	Week_factor2	-0.18371601825043	1.43404008790418	-2.99438294292927	2.62695090642842	Negative	0.832172091960944	0.0500675120690437	13.8315319060326
B.1.1.119	AR1 (Week|Postcode)	Poisson	ran_vals	cond	Postcode	TS16	Week_factor2	-0.181322689282588	1.41196351742582	-2.94872033092169	2.58607495235652	Negative	0.834166138788052	0.0524067263245079	13.277554159592
B.1.1.119	AR1 (Week|Postcode)	Poisson	ran_vals	cond	Postcode	TS17	Week_factor2	-0.565877593524406	1.34301299620911	-3.19813469686349	2.06637950981468	Negative	0.567861576376283	0.0408383088025155	7.89618324999527
B.1.1.119	AR1 (Week|Postcode)	Poisson	ran_vals	cond	Postcode	TS18	Week_factor2	-0.331148716382109	1.41218588004705	-3.09898218075033	2.43668474798611	Negative	0.718098368107939	0.0450950776813513	11.4350677012479
B.1.1.119	AR1 (Week|Postcode)	Poisson	ran_vals	cond	Postcode	TS19	Week_factor2	0.586023336438233	1.05663937598602	-1.48495178514125	2.65699845801771	Positive	1.79682880551545	0.226513261718108	14.2534425218246
B.1.1.119	AR1 (Week|Postcode)	Poisson	ran_vals	cond	Postcode	TS2	Week_factor2	-0.206639482614913	1.42250351751552	-2.99469514482687	2.58141617959704	Negative	0.813312810547373	0.050051883336555	13.2158409175657
B.1.1.119	AR1 (Week|Postcode)	Poisson	ran_vals	cond	Postcode	TS20	Week_factor2	0.385677143618056	1.36770466712727	-2.29497474543874	3.06632903267485	Positive	1.47060979840231	0.100763937985216	21.4629680260631
B.1.1.119	AR1 (Week|Postcode)	Poisson	ran_vals	cond	Postcode	TS21	Week_factor2	0.316753838019568	1.4041813341511	-2.43539100467999	3.06889868071913	Positive	1.37266463248884	0.0875635026143081	21.5181912215769
B.1.1.119	AR1 (Week|Postcode)	Poisson	ran_vals	cond	Postcode	TS22	Week_factor2	-0.102293125852959	1.45261496447648	-2.94936613963078	2.74477988792486	Negative	0.902764889152905	0.0523728925304882	15.5611883497331
B.1.1.119	AR1 (Week|Postcode)	Poisson	ran_vals	cond	Postcode	TS23	Week_factor2	-0.237030059640773	1.4134930044241	-3.00742544071132	2.53336532142978	Negative	0.788967571579375	0.0494187466115401	12.595823886365
B.1.1.119	AR1 (Week|Postcode)	Poisson	ran_vals	cond	Postcode	TS24	Week_factor2	-0.343348154366135	1.35528434986286	-2.99965666890813	2.31296036017586	Negative	0.70939119092163	0.0498041647510997	10.1042927689315
B.1.1.119	AR1 (Week|Postcode)	Poisson	ran_vals	cond	Postcode	TS25	Week_factor2	-0.385457411543682	1.38338240532337	-3.09683710282388	2.32592227973652	Negative	0.680139461401581	0.045191913960628	10.23611629635
B.1.1.119	AR1 (Week|Postcode)	Poisson	ran_vals	cond	Postcode	TS26	Week_factor2	-0.232020446289687	1.41293588462556	-3.00132389262002	2.53728300004065	Negative	0.792929910666285	0.0497211992469216	12.6452670641924
B.1.1.119	AR1 (Week|Postcode)	Poisson	ran_vals	cond	Postcode	TS27	Week_factor2	-0.137258002923623	1.42923991815559	-2.93851676777555	2.66400076192831	Negative	0.87174528428353	0.052944199071261	14.3535997144413
B.1.1.119	AR1 (Week|Postcode)	Poisson	ran_vals	cond	Postcode	TS28	Week_factor2	-0.0454782248309471	1.47632164760226	-2.93901548372821	2.84805903406631	Negative	0.955540409399369	0.0529178015375664	17.2542593884391
B.1.1.119	AR1 (Week|Postcode)	Poisson	ran_vals	cond	Postcode	TS29	Week_factor2	-0.0577344499290752	1.47283984192002	-2.94444749508797	2.82897859522982	Negative	0.94390056702182	0.0526311307428805	16.9281614863392
B.1.1.119	AR1 (Week|Postcode)	Poisson	ran_vals	cond	Postcode	TS3	Week_factor2	0.999193473827723	0.919598979445554	-0.803187406105352	2.8015743537608	Positive	2.71609034688318	0.447899050302302	16.4705568530519
B.1.1.119	AR1 (Week|Postcode)	Poisson	ran_vals	cond	Postcode	TS4	Week_factor2	0.556714020460211	1.31182722527157	-2.01442009501117	3.12784813593159	Positive	1.74492926751974	0.133397738954454	22.8248107689934
B.1.1.119	AR1 (Week|Postcode)	Poisson	ran_vals	cond	Postcode	TS5	Week_factor2	-0.00352855259030504	1.33808028885055	-2.62611772716033	2.61906062197972	Negative	0.996477665435692	0.0723588343834734	13.7228266067669
B.1.1.119	AR1 (Week|Postcode)	Poisson	ran_vals	cond	Postcode	TS6	Week_factor2	-0.388651562157041	1.32833448079647	-2.99213930394083	2.21483617962675	Negative	0.677970459427389	0.0501799716032979	9.15990840907484
B.1.1.119	AR1 (Week|Postcode)	Poisson	ran_vals	cond	Postcode	TS7	Week_factor2	-0.140022350285205	1.4345633820235	-2.95171491259125	2.67167021202083	Negative	0.869338805211435	0.0522500248472829	14.4641071550753
B.1.1.119	AR1 (Week|Postcode)	Poisson	ran_vals	cond	Postcode	TS8	Week_factor2	1.23944554407567	1.45151836877828	-1.60547818162808	4.08436926977942	Positive	3.4536980104715	0.200793516179609	59.4044577458627
B.1.1.119	AR1 (Week|Postcode)	Poisson	ran_vals	cond	Postcode	TS9	Week_factor2	-0.100733892493807	1.43974422870204	-2.92258072769919	2.72111294271158	Negative	0.904173608259048	0.0537946785885884	15.197226478933
B.1.1.119	AR1 (Week|Postcode)	Poisson	ran_vals	cond	Postcode	TS1	Week_factor3	-0.333919288406729	1.27679477891013	-2.83639107071936	2.1685524939059	Negative	0.716111578401219	0.0586369009980231	8.74561554229433
B.1.1.119	AR1 (Week|Postcode)	Poisson	ran_vals	cond	Postcode	TS10	Week_factor3	0.0492350264389699	1.22656928183865	-2.35479659050794	2.45326664338588	Positive	1.0504672092972	0.0949128107378494	11.6262636121533
B.1.1.119	AR1 (Week|Postcode)	Poisson	ran_vals	cond	Postcode	TS11	Week_factor3	-0.216441224696807	1.37615697844768	-2.91365933952773	2.48077689013411	Negative	0.805379869977635	0.0542767489689567	11.950545072922
B.1.1.119	AR1 (Week|Postcode)	Poisson	ran_vals	cond	Postcode	TS12	Week_factor3	-0.0729897365646162	1.30534822271691	-2.63142524037312	2.48544576724389	Negative	0.929610370972806	0.0719758062764391	12.0064711536699
B.1.1.119	AR1 (Week|Postcode)	Poisson	ran_vals	cond	Postcode	TS13	Week_factor3	-0.229281333595151	1.41941851154091	-3.01129049520478	2.55272782801447	Negative	0.795104812341052	0.0492281091123717	12.8420870516235
B.1.1.119	AR1 (Week|Postcode)	Poisson	ran_vals	cond	Postcode	TS14	Week_factor3	-0.423434736882425	1.3038391038316	-2.97891242202733	2.13204294826249	Negative	0.654793908163807	0.0508481050826107	8.43207552123825
B.1.1.119	AR1 (Week|Postcode)	Poisson	ran_vals	cond	Postcode	TS15	Week_factor3	-0.211732852469061	1.41811692005797	-2.99119094164955	2.56772523671142	Negative	0.809180839357659	0.0502275829689879	13.0361365624112
B.1.1.119	AR1 (Week|Postcode)	Poisson	ran_vals	cond	Postcode	TS16	Week_factor3	-0.178307105082165	1.43765595940741	-2.99606100768007	2.63944679751574	Negative	0.836685433680493	0.0499835659950532	14.0054536125413
B.1.1.119	AR1 (Week|Postcode)	Poisson	ran_vals	cond	Postcode	TS17	Week_factor3	-0.735687259072114	1.25924109400825	-3.2037544511811	1.73237993303687	Negative	0.479176027713363	0.0406094512043441	5.65409427425594
B.1.1.119	AR1 (Week|Postcode)	Poisson	ran_vals	cond	Postcode	TS18	Week_factor3	-0.383693559080975	1.39160020815118	-3.11117984793573	2.34379272977378	Negative	0.681340185704512	0.0445483640261622	10.4206845482189
B.1.1.119	AR1 (Week|Postcode)	Poisson	ran_vals	cond	Postcode	TS19	Week_factor3	0.154519963615069	1.26256748680121	-2.32006683856655	2.62910676579669	Positive	1.16709757731171	0.0982670173582785	13.8613829093908
B.1.1.119	AR1 (Week|Postcode)	Poisson	ran_vals	cond	Postcode	TS2	Week_factor3	-0.263984726577984	1.39084263112403	-2.98998619174402	2.46201673858805	Negative	0.767985269330251	0.0502881311101849	11.7284409041959
B.1.1.119	AR1 (Week|Postcode)	Poisson	ran_vals	cond	Postcode	TS20	Week_factor3	0.687255765483715	1.28500448960739	-1.83130675411904	3.20581828508647	Positive	1.98825181055815	0.160204083586705	24.6756835012153
B.1.1.119	AR1 (Week|Postcode)	Poisson	ran_vals	cond	Postcode	TS21	Week_factor3	0.581878158363629	1.41708094959481	-2.19554946602002	3.35930578274728	Positive	1.78939604584599	0.111297390566542	28.769211861934
B.1.1.119	AR1 (Week|Postcode)	Poisson	ran_vals	cond	Postcode	TS22	Week_factor3	-0.137930971549702	1.42407036583513	-2.92905760003733	2.65319565693792	Negative	0.871158824413954	0.0534473832308292	14.1993424463211
B.1.1.119	AR1 (Week|Postcode)	Poisson	ran_vals	cond	Postcode	TS23	Week_factor3	-0.254798938299732	1.39768726867475	-2.9942156465524	2.48461776995293	Negative	0.775072319654089	0.050075888883098	11.9965339426403
B.1.1.119	AR1 (Week|Postcode)	Poisson	ran_vals	cond	Postcode	TS24	Week_factor3	-0.333385941256918	1.41005439396564	-3.09704176967202	2.43026988715818	Negative	0.716493616340873	0.0451826656204832	11.3619481101286
B.1.1.119	AR1 (Week|Postcode)	Poisson	ran_vals	cond	Postcode	TS25	Week_factor3	-0.52933088803592	1.28729287391172	-3.05237855845795	1.99371678238612	Negative	0.588998944097484	0.0472464122823299	7.34277460211933
B.1.1.119	AR1 (Week|Postcode)	Poisson	ran_vals	cond	Postcode	TS26	Week_factor3	-0.250070642898295	1.39856133155725	-2.99120048292088	2.49105919712429	Negative	0.77874576827012	0.0502271037362768	12.0740581575802
B.1.1.119	AR1 (Week|Postcode)	Poisson	ran_vals	cond	Postcode	TS27	Week_factor3	-0.135757058665865	1.45054497109193	-2.97877295996175	2.70725884263002	Negative	0.873054707802233	0.050855196958889	14.9881343185401
B.1.1.119	AR1 (Week|Postcode)	Poisson	ran_vals	cond	Postcode	TS28	Week_factor3	-0.0638217811109517	1.46191296487444	-2.92911854079702	2.80147497857512	Negative	0.938172184636997	0.0534441262059353	16.4689201697306
B.1.1.119	AR1 (Week|Postcode)	Poisson	ran_vals	cond	Postcode	TS29	Week_factor3	-0.0644706055573179	1.47075312033004	-2.9470937515541	2.81815254043946	Negative	0.937563673018658	0.0524920393896967	16.7458847319385
B.1.1.119	AR1 (Week|Postcode)	Poisson	ran_vals	cond	Postcode	TS3	Week_factor3	0.67856412115993	1.24405323575968	-1.75973541577957	3.11686365809943	Positive	1.97104551680756	0.17209039020174	22.5754641195991
B.1.1.119	AR1 (Week|Postcode)	Poisson	ran_vals	cond	Postcode	TS4	Week_factor3	0.914669068739671	1.11282548615238	-1.26642880519727	3.09576694267661	Positive	2.49594912762673	0.281836319123707	22.1041846809183
B.1.1.119	AR1 (Week|Postcode)	Poisson	ran_vals	cond	Postcode	TS5	Week_factor3	0.277958869331234	1.28591494960001	-2.24238811906642	2.79830585772889	Positive	1.32043188584565	0.106204572126073	16.4168107855863
B.1.1.119	AR1 (Week|Postcode)	Poisson	ran_vals	cond	Postcode	TS6	Week_factor3	-0.367286955437067	1.39367940470718	-3.09884839465836	2.36427448378422	Negative	0.692610868071325	0.0451011111791515	10.6363191954407
B.1.1.119	AR1 (Week|Postcode)	Poisson	ran_vals	cond	Postcode	TS7	Week_factor3	-0.192309865683948	1.38488592315382	-2.90663639776195	2.52201666639405	Negative	0.825051173831957	0.0546592730662038	12.4536862869912
B.1.1.119	AR1 (Week|Postcode)	Poisson	ran_vals	cond	Postcode	TS8	Week_factor3	1.40308149033975	1.42836555565768	-1.39646355550684	4.20262653618635	Positive	4.0677152994031	0.247470584261162	66.8617153283006
B.1.1.119	AR1 (Week|Postcode)	Poisson	ran_vals	cond	Postcode	TS9	Week_factor3	-0.0934664669645088	1.45856417764265	-2.95219972428438	2.76526679035536	Negative	0.910768557748513	0.0522246995637634	15.8832769304979
B.1.1.119	AR1 (Week|Postcode)	Poisson	ran_vals	cond	Postcode	TS1	Week_factor4	0.00240614770249099	1.34665600084801	-2.63699111352435	2.64180340892933	Positive	1.00240904479902	0.0715763108704524	14.0384979454102
B.1.1.119	AR1 (Week|Postcode)	Poisson	ran_vals	cond	Postcode	TS10	Week_factor4	0.696282743933766	1.15026415245625	-1.55819356758796	2.9507590554555	Positive	2.00628096878941	0.210516010875073	19.1204617121271
B.1.1.119	AR1 (Week|Postcode)	Poisson	ran_vals	cond	Postcode	TS11	Week_factor4	-0.172515059709819	1.42827540351819	-2.97188341060988	2.62685329119025	Negative	0.841545615283578	0.0512067760682818	13.8301818036477
B.1.1.119	AR1 (Week|Postcode)	Poisson	ran_vals	cond	Postcode	TS12	Week_factor4	0.111555270020335	1.21110438065414	-2.26216569758047	2.48527623762114	Positive	1.11801553503928	0.104124737700569	12.0044358736697
B.1.1.119	AR1 (Week|Postcode)	Poisson	ran_vals	cond	Postcode	TS13	Week_factor4	-0.252227288996737	1.40176943328463	-2.99964489286373	2.49519031487025	Negative	0.777068098967034	0.0498047512506086	12.1240406842683
B.1.1.119	AR1 (Week|Postcode)	Poisson	ran_vals	cond	Postcode	TS14	Week_factor4	-0.36187470203462	1.36670886514386	-3.04057485506819	2.31682545099895	Negative	0.69636961607169	0.0478073992677412	10.1434223491644
B.1.1.119	AR1 (Week|Postcode)	Poisson	ran_vals	cond	Postcode	TS15	Week_factor4	-0.247462155786815	1.38532404712206	-2.96264739506332	2.46772308348969	Negative	0.780779768247822	0.0516819134587125	11.7955587498155
B.1.1.119	AR1 (Week|Postcode)	Poisson	ran_vals	cond	Postcode	TS16	Week_factor4	-0.201704986570876	1.4250398453029	-2.99473175989909	2.59132178675734	Negative	0.817336017479425	0.0500500507167825	13.3474023682682
B.1.1.119	AR1 (Week|Postcode)	Poisson	ran_vals	cond	Postcode	TS17	Week_factor4	-0.704973206062904	1.36017176743462	-3.37086088302295	1.96091447089715	Negative	0.494121813547565	0.0343600446282789	7.10582216248316
B.1.1.119	AR1 (Week|Postcode)	Poisson	ran_vals	cond	Postcode	TS18	Week_factor4	-0.450463824688523	1.34849096335242	-3.09345754633698	2.19252989695993	Negative	0.637332472519888	0.0453449009550936	8.95784690169637
B.1.1.119	AR1 (Week|Postcode)	Poisson	ran_vals	cond	Postcode	TS19	Week_factor4	-0.239974739830694	1.26331617849856	-2.71602895077465	2.23607947111326	Negative	0.786647731670471	0.0661368664042792	9.35657655685753
B.1.1.119	AR1 (Week|Postcode)	Poisson	ran_vals	cond	Postcode	TS2	Week_factor4	-0.257053984065457	1.42896058629035	-3.05776526852179	2.54365730039088	Negative	0.77332646533206	0.0469925937948554	12.7261292405708
B.1.1.119	AR1 (Week|Postcode)	Poisson	ran_vals	cond	Postcode	TS20	Week_factor4	1.21878398456692	1.18596538551478	-1.10566545795321	3.54323342708706	Positive	3.38307136435404	0.330990548645707	34.5785458320239
B.1.1.119	AR1 (Week|Postcode)	Poisson	ran_vals	cond	Postcode	TS21	Week_factor4	0.941955732646821	1.35414235013247	-1.71211450355325	3.59602596884689	Positive	2.56499295658146	0.180483755307941	36.4530805339633
B.1.1.119	AR1 (Week|Postcode)	Poisson	ran_vals	cond	Postcode	TS22	Week_factor4	-0.131659296009011	1.442889551874	-2.95967085135118	2.69635225933316	Negative	0.876639618822125	0.051835976106605	14.8255531970329
B.1.1.119	AR1 (Week|Postcode)	Poisson	ran_vals	cond	Postcode	TS23	Week_factor4	-0.28384502634676	1.35014784808426	-2.93008618239617	2.36239612970265	Negative	0.752883312743166	0.0533924364587961	10.6163591737298
B.1.1.119	AR1 (Week|Postcode)	Poisson	ran_vals	cond	Postcode	TS24	Week_factor4	-0.372676255038577	1.39829137346389	-3.11327698692084	2.36792447684369	Negative	0.688888220836868	0.0444550378084686	10.6752126238746
B.1.1.119	AR1 (Week|Postcode)	Poisson	ran_vals	cond	Postcode	TS25	Week_factor4	-0.4902627292538	1.36977413079547	-3.17497069256757	2.19444523405997	Negative	0.61246546045094	0.0417953289807504	8.97502063970227
B.1.1.119	AR1 (Week|Postcode)	Poisson	ran_vals	cond	Postcode	TS26	Week_factor4	-0.287728945904553	1.34285662617974	-2.91967956961781	2.34422167780871	Negative	0.749964845734329	0.0539509720615239	10.4251554391999
B.1.1.119	AR1 (Week|Postcode)	Poisson	ran_vals	cond	Postcode	TS27	Week_factor4	-0.153880872751148	1.44403278528629	-2.98413312440734	2.67637137890505	Negative	0.857374151551983	0.0505833340062583	14.5322654228077
B.1.1.119	AR1 (Week|Postcode)	Poisson	ran_vals	cond	Postcode	TS28	Week_factor4	-0.0634005209753133	1.47165610422649	-2.94779348288776	2.82099244093713	Negative	0.938567482434505	0.0524553219126506	16.7935089703643
B.1.1.119	AR1 (Week|Postcode)	Poisson	ran_vals	cond	Postcode	TS29	Week_factor4	-0.0780623474147038	1.45873970044965	-2.93713962311477	2.78101492828536	Negative	0.924906759200575	0.0530171611204486	16.1353889030653
B.1.1.119	AR1 (Week|Postcode)	Poisson	ran_vals	cond	Postcode	TS3	Week_factor4	0.511738094422462	1.24351184077981	-1.92550032785506	2.94897651669999	Positive	1.66818814514078	0.14580278940704	19.0864091071627
B.1.1.119	AR1 (Week|Postcode)	Poisson	ran_vals	cond	Postcode	TS4	Week_factor4	0.594725378748178	1.32896606062432	-2.01000023675156	3.19945099424792	Positive	1.81253311649273	0.133988642946781	24.5190653933835
B.1.1.119	AR1 (Week|Postcode)	Poisson	ran_vals	cond	Postcode	TS5	Week_factor4	0.694294522716886	1.10022783947857	-1.46211241744943	2.8507014628832	Positive	2.0022960012115	0.231746212560802	17.2999128320844
B.1.1.119	AR1 (Week|Postcode)	Poisson	ran_vals	cond	Postcode	TS6	Week_factor4	-0.399875388254106	1.38358612843985	-3.11165436950542	2.31190359299721	Negative	0.670403580991494	0.0445272298812376	10.0936205240021
B.1.1.119	AR1 (Week|Postcode)	Poisson	ran_vals	cond	Postcode	TS7	Week_factor4	-0.160100025836973	1.42275062305794	-2.94864000601246	2.62843995433851	Negative	0.852058556833277	0.0524109360591144	13.8521430614013
B.1.1.119	AR1 (Week|Postcode)	Poisson	ran_vals	cond	Postcode	TS8	Week_factor4	1.92831454494137	1.2144259602403	-0.451916599020094	4.30854568890283	Positive	6.87790806191591	0.636407244499623	74.3323079946428
B.1.1.119	AR1 (Week|Postcode)	Poisson	ran_vals	cond	Postcode	TS9	Week_factor4	-0.0997171480063807	1.45554672695288	-2.95253631064919	2.75310201463643	Negative	0.905093389302837	0.05220712439993	15.6912308956974
B.1.1.119	AR1 (Week|Postcode)	Poisson	ran_vals	cond	Postcode	TS1	Week_factor5	0.346302258047814	1.29789217052947	-2.19751965200646	2.89012416810209	Positive	1.41382989270379	0.111078329873334	17.9955439353674
B.1.1.119	AR1 (Week|Postcode)	Poisson	ran_vals	cond	Postcode	TS10	Week_factor5	0.321658602406811	1.31124824104005	-2.24834072482319	2.89165792963681	Positive	1.37941376702109	0.10557425605138	18.0231659858563
B.1.1.119	AR1 (Week|Postcode)	Poisson	ran_vals	cond	Postcode	TS11	Week_factor5	-0.152783970287286	1.4376393032495	-2.97050522741555	2.66493728684098	Negative	0.858315123354068	0.0512773970396348	14.3670485147457
B.1.1.119	AR1 (Week|Postcode)	Poisson	ran_vals	cond	Postcode	TS12	Week_factor5	0.787536570910233	1.31131759332865	-1.78259868430766	3.35767182612813	Positive	2.19797519555347	0.168200478888894	28.7222426011017
B.1.1.119	AR1 (Week|Postcode)	Poisson	ran_vals	cond	Postcode	TS13	Week_factor5	-0.279898522971289	1.3659922333479	-2.95719410349461	2.39739705755203	Negative	0.755860440035662	0.0519645198688538	10.9945209972649
B.1.1.119	AR1 (Week|Postcode)	Poisson	ran_vals	cond	Postcode	TS14	Week_factor5	-0.351742997755782	1.33593794297342	-2.97013325156422	2.26664725605265	Negative	0.703460889773873	0.0512964745410179	9.64700260338065
B.1.1.119	AR1 (Week|Postcode)	Poisson	ran_vals	cond	Postcode	TS15	Week_factor5	-0.220926121569752	1.4194421413257	-3.00298159670654	2.56112935356703	Negative	0.801775912047986	0.0496388444905106	12.9504346795033
B.1.1.119	AR1 (Week|Postcode)	Poisson	ran_vals	cond	Postcode	TS16	Week_factor5	-0.234262521525399	1.3962654920518	-2.97089259880303	2.50236755575223	Negative	0.791154093651505	0.0512575374899564	12.2113708647081
B.1.1.119	AR1 (Week|Postcode)	Poisson	ran_vals	cond	Postcode	TS17	Week_factor5	-0.778137668821679	1.32949358447591	-3.38389721207152	1.82762187442816	Negative	0.459260510545726	0.0339150228082717	6.21907930709922
B.1.1.119	AR1 (Week|Postcode)	Poisson	ran_vals	cond	Postcode	TS18	Week_factor5	-0.424033265321454	1.40675332943813	-3.18121912615199	2.33315259550908	Negative	0.654402112650142	0.0415349878526389	10.3103948545819
B.1.1.119	AR1 (Week|Postcode)	Poisson	ran_vals	cond	Postcode	TS19	Week_factor5	-0.54368731375369	1.21338282497433	-2.92187395016285	1.83449932265547	Negative	0.580603433468327	0.0538327128983042	6.26199811984266
B.1.1.119	AR1 (Week|Postcode)	Poisson	ran_vals	cond	Postcode	TS2	Week_factor5	-0.288667019430563	1.41574886275115	-3.06348380157636	2.48614976271523	Negative	0.74926165344171	0.0467246319983468	12.0149266309485
B.1.1.119	AR1 (Week|Postcode)	Poisson	ran_vals	cond	Postcode	TS20	Week_factor5	0.692243710958238	1.32561349112037	-1.9059109890581	3.29039841097458	Positive	1.99819387680814	0.148687128558401	26.8535602780525
B.1.1.119	AR1 (Week|Postcode)	Poisson	ran_vals	cond	Postcode	TS21	Week_factor5	1.53180663309914	1.28076359770263	-0.97844389110797	4.04205715730624	Positive	4.62652771463247	0.375895578428591	56.9433638558443
B.1.1.119	AR1 (Week|Postcode)	Poisson	ran_vals	cond	Postcode	TS22	Week_factor5	-0.144928843314484	1.42833180216632	-2.94440773353365	2.65455004690469	Negative	0.865083847419991	0.0526332234800494	14.218586922586
B.1.1.119	AR1 (Week|Postcode)	Poisson	ran_vals	cond	Postcode	TS23	Week_factor5	-0.21455898578338	1.39003275517205	-2.93897312325157	2.50985515168481	Negative	0.806897214863819	0.052920043208341	12.3031478412015
B.1.1.119	AR1 (Week|Postcode)	Poisson	ran_vals	cond	Postcode	TS24	Week_factor5	-0.438255632974919	1.3518347528775	-3.08780306166443	2.21129179571459	Negative	0.645160837391279	0.045602029281512	9.12749964555119
B.1.1.119	AR1 (Week|Postcode)	Poisson	ran_vals	cond	Postcode	TS25	Week_factor5	-0.522808960036388	1.34755147593626	-3.16396132018525	2.11834340011247	Negative	0.59285290677538	0.042258011570477	8.31734755161954
B.1.1.119	AR1 (Week|Postcode)	Poisson	ran_vals	cond	Postcode	TS26	Week_factor5	-0.21230168409098	1.39266401331347	-2.94187299275039	2.51726962456843	Negative	0.808720682596648	0.0527668042829931	12.3947082137469
B.1.1.119	AR1 (Week|Postcode)	Poisson	ran_vals	cond	Postcode	TS27	Week_factor5	-0.187096408197779	1.4160025055271	-2.96241032104937	2.58821750465381	Negative	0.829363775064145	0.0516941673498667	13.3060325110435
B.1.1.119	AR1 (Week|Postcode)	Poisson	ran_vals	cond	Postcode	TS28	Week_factor5	-0.0721644351906606	1.46815413477085	-2.94969366309509	2.80536479271377	Negative	0.930377896365529	0.0523557419880465	16.5331059627266
B.1.1.119	AR1 (Week|Postcode)	Poisson	ran_vals	cond	Postcode	TS29	Week_factor5	-0.0739689967761515	1.47008537245952	-2.95528338099597	2.80734538744367	Negative	0.928700486104017	0.0520639045641483	16.5658837943505
B.1.1.119	AR1 (Week|Postcode)	Poisson	ran_vals	cond	Postcode	TS3	Week_factor5	0.608426005383722	1.02400938451561	-1.3985955080979	2.61544751886534	Positive	1.83753684826938	0.246943550712729	13.6733340838519
B.1.1.119	AR1 (Week|Postcode)	Poisson	ran_vals	cond	Postcode	TS4	Week_factor5	0.386093110881918	1.35844163628722	-2.27640357134069	3.04858979310452	Positive	1.4712216511829	0.102652726848936	21.085588404238
B.1.1.119	AR1 (Week|Postcode)	Poisson	ran_vals	cond	Postcode	TS5	Week_factor5	0.593136584112036	1.31971053740649	-1.99344853922268	3.17972170744675	Positive	1.80965566004838	0.136224837795667	24.0400624507062
B.1.1.119	AR1 (Week|Postcode)	Poisson	ran_vals	cond	Postcode	TS6	Week_factor5	-0.471068640339644	1.31936966673965	-3.05698566944396	2.11484838876468	Negative	0.624334722393206	0.0470292434618096	8.28832906704815
B.1.1.119	AR1 (Week|Postcode)	Poisson	ran_vals	cond	Postcode	TS7	Week_factor5	-0.150704736398835	1.41371478356949	-2.92153479660688	2.62012532380921	Negative	0.860101617871871	0.053850973550719	13.7374451061513
B.1.1.119	AR1 (Week|Postcode)	Poisson	ran_vals	cond	Postcode	TS8	Week_factor5	1.24061343075455	1.46605856109931	-1.63280854822671	4.11403540973581	Positive	3.45773389463976	0.195380068486687	61.1931594596371
B.1.1.119	AR1 (Week|Postcode)	Poisson	ran_vals	cond	Postcode	TS9	Week_factor5	-0.115846758397363	1.4358201184738	-2.93000247888405	2.69830896208933	Negative	0.890611691603843	0.053396905780295	14.8545907975471
B.1.1.119	AR1 (Week|Postcode)	Poisson	ran_vals	cond	Postcode	TS1	Week_factor6	0.79078230994964	1.1276989394015	-1.41946699668131	3.00103161658059	Positive	2.20512083962812	0.241842885610891	20.1062681876273
B.1.1.119	AR1 (Week|Postcode)	Poisson	ran_vals	cond	Postcode	TS10	Week_factor6	0.00871506359068223	1.32948032455815	-2.59701849069791	2.61444861787927	Positive	1.00875315031973	0.0744953560307015	13.65968259633
B.1.1.119	AR1 (Week|Postcode)	Poisson	ran_vals	cond	Postcode	TS11	Week_factor6	-0.122570521580837	1.46043437440659	-2.98496929720204	2.73982825404037	Negative	0.884643516284391	0.0505410552771222	15.4843254976169
B.1.1.119	AR1 (Week|Postcode)	Poisson	ran_vals	cond	Postcode	TS12	Week_factor6	1.61089908767087	1.23244501515351	-0.804648754955928	4.02644693029768	Positive	5.00731121636721	0.447244991560361	56.0613670151585
B.1.1.119	AR1 (Week|Postcode)	Poisson	ran_vals	cond	Postcode	TS13	Week_factor6	-0.219182879201191	1.42396211555936	-3.010097341047	2.57173158264462	Negative	0.803174820752161	0.0492868808903619	13.0884685952284
B.1.1.119	AR1 (Week|Postcode)	Poisson	ran_vals	cond	Postcode	TS14	Week_factor6	-0.317972698590909	1.27818378254627	-2.82316687800478	2.18722148082296	Negative	0.727622653267146	0.0594174765422117	8.91042091246331
B.1.1.119	AR1 (Week|Postcode)	Poisson	ran_vals	cond	Postcode	TS15	Week_factor6	-0.226814372323175	1.40186616791417	-2.97442157258013	2.52079282793378	Negative	0.797068726574422	0.0510769697810245	12.4384543093822
B.1.1.119	AR1 (Week|Postcode)	Poisson	ran_vals	cond	Postcode	TS16	Week_factor6	-0.214099065927223	1.42764264547166	-3.01222723384516	2.58402910199072	Negative	0.807268408267878	0.0491820168319534	13.2504180382444
B.1.1.119	AR1 (Week|Postcode)	Poisson	ran_vals	cond	Postcode	TS17	Week_factor6	-0.882369878904941	1.25239944421899	-3.33702768383213	1.57228792602225	Negative	0.413801090267505	0.0355424442559789	4.81765803931088
B.1.1.119	AR1 (Week|Postcode)	Poisson	ran_vals	cond	Postcode	TS18	Week_factor6	-0.460752793608469	1.38677131132596	-3.17877461860073	2.25726903138379	Negative	0.630808598042239	0.0416366446438611	9.5569537547422
B.1.1.119	AR1 (Week|Postcode)	Poisson	ran_vals	cond	Postcode	TS19	Week_factor6	-0.574568409986896	1.33265887619617	-3.186531811009	2.03739499103521	Negative	0.562947779023699	0.0413149106696294	7.6706011648399
B.1.1.119	AR1 (Week|Postcode)	Poisson	ran_vals	cond	Postcode	TS2	Week_factor6	-0.333307060232359	1.3840556553078	-3.04600629723463	2.37939217676991	Negative	0.716550136320567	0.0475484400411421	10.7983373884981
B.1.1.119	AR1 (Week|Postcode)	Poisson	ran_vals	cond	Postcode	TS20	Week_factor6	0.282273295257161	1.33691690263495	-2.33803568423018	2.9025822747445	Positive	1.32614109853892	0.096517042092934	18.2211366521227
B.1.1.119	AR1 (Week|Postcode)	Poisson	ran_vals	cond	Postcode	TS21	Week_factor6	0.948556873331207	1.38187769987751	-1.75987364946776	3.65698739613018	Positive	2.58198084397231	0.172066603156523	38.7444452109951
B.1.1.119	AR1 (Week|Postcode)	Poisson	ran_vals	cond	Postcode	TS22	Week_factor6	-0.153812593504053	1.40889297526789	-2.9151920831006	2.6075668960925	Negative	0.857432694412138	0.0541936203545172	13.5660031685921
B.1.1.119	AR1 (Week|Postcode)	Poisson	ran_vals	cond	Postcode	TS23	Week_factor6	-0.17609994978983	1.35282908438874	-2.82759623243005	2.47539633285039	Negative	0.838534167834632	0.059154877481039	11.886417157258
B.1.1.119	AR1 (Week|Postcode)	Poisson	ran_vals	cond	Postcode	TS24	Week_factor6	-0.417675260340875	1.40438218476225	-3.17021376300457	2.33486324232282	Negative	0.658576059468297	0.041994620047756	10.3280473930128
B.1.1.119	AR1 (Week|Postcode)	Poisson	ran_vals	cond	Postcode	TS25	Week_factor6	-0.582230495970854	1.27098510272367	-3.07331552219618	1.90885453025447	Negative	0.558650907258357	0.046267499353004	6.74535776829966
B.1.1.119	AR1 (Week|Postcode)	Poisson	ran_vals	cond	Postcode	TS26	Week_factor6	-0.166762692235574	1.37151571256415	-2.8548840930921	2.52135870862095	Negative	0.846400444903953	0.0575624926247772	12.4454949823567
B.1.1.119	AR1 (Week|Postcode)	Poisson	ran_vals	cond	Postcode	TS27	Week_factor6	-0.175951788448894	1.44364820399038	-3.00545027461598	2.65354669771819	Negative	0.838658415385474	0.0495164533060316	14.2043278695649
B.1.1.119	AR1 (Week|Postcode)	Poisson	ran_vals	cond	Postcode	TS28	Week_factor6	-0.0880826126996338	1.45423585216221	-2.93833250796448	2.76216728256522	Negative	0.915685226369964	0.0529539554582065	15.8341228060664
B.1.1.119	AR1 (Week|Postcode)	Poisson	ran_vals	cond	Postcode	TS29	Week_factor6	-0.0806977575154502	1.46691730158115	-2.95580283691318	2.79440732188228	Negative	0.922472459682827	0.0520368666839506	16.3529338544079
B.1.1.119	AR1 (Week|Postcode)	Poisson	ran_vals	cond	Postcode	TS3	Week_factor6	0.811348555292388	1.26041641347633	-1.65902222064437	3.28171933122915	Positive	2.25094145983212	0.190324984992016	26.6215045586563
B.1.1.119	AR1 (Week|Postcode)	Poisson	ran_vals	cond	Postcode	TS4	Week_factor6	0.303082193465129	1.27160347644317	-2.18921482297941	2.79537920990967	Positive	1.3540257519371	0.112004657584096	16.3688348007516
B.1.1.119	AR1 (Week|Postcode)	Poisson	ran_vals	cond	Postcode	TS5	Week_factor6	0.611396777718779	1.30924509313214	-1.95467645175601	3.17747000719357	Positive	1.84300386851836	0.141610287042509	23.9859923336927
B.1.1.119	AR1 (Week|Postcode)	Poisson	ran_vals	cond	Postcode	TS6	Week_factor6	-0.418789445739697	1.39081833228056	-3.14474328604766	2.30716439456827	Negative	0.657842692268205	0.0430779813463387	10.0458980259868
B.1.1.119	AR1 (Week|Postcode)	Poisson	ran_vals	cond	Postcode	TS7	Week_factor6	-0.14968128034302	1.37061992508785	-2.83604697000818	2.53668440932214	Negative	0.860982344697022	0.0586570814692156	12.637699989711
B.1.1.119	AR1 (Week|Postcode)	Poisson	ran_vals	cond	Postcode	TS8	Week_factor6	0.772439318706498	1.50678185257869	-2.18079884490627	3.72567748231927	Positive	2.16504104283971	0.112951264048805	41.4993382912039
B.1.1.119	AR1 (Week|Postcode)	Poisson	ran_vals	cond	Postcode	TS9	Week_factor6	-0.0982716016751569	1.45579355135937	-2.95157453126518	2.75503132791486	Negative	0.906402689830453	0.0522573602899257	15.7215334179492
B.1.1.119	AR1 (Week|Postcode)	Poisson	ran_vals	cond	Postcode	TS1	Week_factor7	0.380337638962913	1.30641485185271	-2.18018841953663	2.94086369746245	Positive	1.46277839704614	0.113020233414097	18.932190938105
B.1.1.119	AR1 (Week|Postcode)	Poisson	ran_vals	cond	Postcode	TS10	Week_factor7	-0.26765594778753	1.25436968066313	-2.72617534518628	2.19086344961122	Negative	0.765170994594284	0.0654692085604008	8.94293155275041
B.1.1.119	AR1 (Week|Postcode)	Poisson	ran_vals	cond	Postcode	TS11	Week_factor7	-0.110969303668343	1.46108594323576	-2.97464513072817	2.75270652339149	Negative	0.89496622068732	0.0510655523845262	15.6850263782528
B.1.1.119	AR1 (Week|Postcode)	Poisson	ran_vals	cond	Postcode	TS12	Week_factor7	1.43373853409982	1.38843574512854	-1.28754552120016	4.1550225893998	Positive	4.19435063985149	0.275947259249641	63.753404682694
B.1.1.119	AR1 (Week|Postcode)	Poisson	ran_vals	cond	Postcode	TS13	Week_factor7	-0.189807407366426	1.43437950478697	-3.00113957691128	2.62152476217843	Negative	0.827118415518564	0.0497303644896231	13.7566832721021
B.1.1.119	AR1 (Week|Postcode)	Poisson	ran_vals	cond	Postcode	TS14	Week_factor7	-0.016724113029115	1.37931259783283	-2.72012712820384	2.68667890214561	Negative	0.983414958586762	0.0658663804194917	14.6828317362041
B.1.1.119	AR1 (Week|Postcode)	Poisson	ran_vals	cond	Postcode	TS15	Week_factor7	-0.234453271467355	1.3663615219007	-2.91247264425407	2.44356610131936	Negative	0.791003195446432	0.0543411971630481	11.5140278071005
B.1.1.119	AR1 (Week|Postcode)	Poisson	ran_vals	cond	Postcode	TS16	Week_factor7	-0.225590575008954	1.41258655091916	-2.99420933985617	2.54302818983826	Negative	0.798044774261705	0.0500762046975134	12.7181256162179
B.1.1.119	AR1 (Week|Postcode)	Poisson	ran_vals	cond	Postcode	TS17	Week_factor7	-0.788159590503515	1.34997375714635	-3.43405953458459	1.85774035357756	Negative	0.454680824635728	0.032255731371494	6.40923778507552
B.1.1.119	AR1 (Week|Postcode)	Poisson	ran_vals	cond	Postcode	TS18	Week_factor7	-0.521048363558137	1.3362114263918	-3.13997463501696	2.09787790790069	Negative	0.593897600887704	0.0432838957833244	8.14885892216887
B.1.1.119	AR1 (Week|Postcode)	Poisson	ran_vals	cond	Postcode	TS19	Week_factor7	-0.688144364054665	1.31070363009128	-3.25707627343948	1.88078754533015	Negative	0.50250767574323	0.0385007994318831	6.55866807720757
B.1.1.119	AR1 (Week|Postcode)	Poisson	ran_vals	cond	Postcode	TS2	Week_factor7	-0.312564879744595	1.42584999338298	-3.10717951413191	2.48204975464272	Negative	0.731568163451285	0.0447269292748543	11.9657661827541
B.1.1.119	AR1 (Week|Postcode)	Poisson	ran_vals	cond	Postcode	TS20	Week_factor7	-0.0138297761500809	1.3079970507924	-2.57745688758779	2.54979733528763	Negative	0.986265415870712	0.0759669510720275	12.8045084976538
B.1.1.119	AR1 (Week|Postcode)	Poisson	ran_vals	cond	Postcode	TS21	Week_factor7	0.520237419459726	1.39386186662767	-2.21168163855427	3.25215647747372	Positive	1.68242704320474	0.109516326700312	25.8460162150288
B.1.1.119	AR1 (Week|Postcode)	Poisson	ran_vals	cond	Postcode	TS22	Week_factor7	-0.113621225526031	1.43573115757062	-2.92760258584645	2.70036013479439	Negative	0.892595984434544	0.0535252065351718	14.8850913990428
B.1.1.119	AR1 (Week|Postcode)	Poisson	ran_vals	cond	Postcode	TS23	Week_factor7	-0.0965861161846919	1.29816902934289	-2.64095065954207	2.44777842717269	Negative	0.907931706618509	0.0712934615208326	11.562630938355
B.1.1.119	AR1 (Week|Postcode)	Poisson	ran_vals	cond	Postcode	TS24	Week_factor7	-0.460016319693484	1.37819098263051	-3.16122100946715	2.24118837008018	Negative	0.631273343235395	0.042373970461641	9.40450067666752
B.1.1.119	AR1 (Week|Postcode)	Poisson	ran_vals	cond	Postcode	TS25	Week_factor7	-0.466500153023154	1.34028883884252	-3.09341800603551	2.1604176999892	Negative	0.627193512855519	0.045346693941595	8.67476034911599
B.1.1.119	AR1 (Week|Postcode)	Poisson	ran_vals	cond	Postcode	TS26	Week_factor7	-0.110312499952953	1.3091086234814	-2.6761182538273	2.4554932539214	Negative	0.895554230908726	0.0688298161377336	11.6521796149161
B.1.1.119	AR1 (Week|Postcode)	Poisson	ran_vals	cond	Postcode	TS27	Week_factor7	-0.191054288291476	1.43659553905033	-3.00672980518102	2.62462122859807	Negative	0.826087740041826	0.0494531360074019	13.7993463982804
B.1.1.119	AR1 (Week|Postcode)	Poisson	ran_vals	cond	Postcode	TS28	Week_factor7	-0.0832675490357819	1.46733403233433	-2.959189405701	2.79265430762944	Negative	0.92010494109568	0.0518609383203167	16.3242920403742
B.1.1.119	AR1 (Week|Postcode)	Poisson	ran_vals	cond	Postcode	TS29	Week_factor7	-0.0957333179118238	1.45255520488974	-2.94268920505192	2.75122256922827	Negative	0.908706319457095	0.0527237529401327	15.6617677796739
B.1.1.119	AR1 (Week|Postcode)	Poisson	ran_vals	cond	Postcode	TS3	Week_factor7	1.20974335524376	1.15338519107469	-1.05085007956449	3.47033679005201	Positive	3.35262410872958	0.349640400584653	32.147567602713
B.1.1.119	AR1 (Week|Postcode)	Poisson	ran_vals	cond	Postcode	TS4	Week_factor7	0.804747461438965	1.36393052415946	-1.86850724332842	3.47800216620635	Positive	2.23613171802217	0.154353902743641	32.394937681942
B.1.1.119	AR1 (Week|Postcode)	Poisson	ran_vals	cond	Postcode	TS5	Week_factor7	0.847093640460388	1.11911221981041	-1.3463260050267	3.04051328594747	Positive	2.33285686882419	0.260194459848586	20.9159763570185
B.1.1.119	AR1 (Week|Postcode)	Poisson	ran_vals	cond	Postcode	TS6	Week_factor7	-0.427945767860754	1.38306900790936	-3.13871121149663	2.28281967577513	Negative	0.651846764884688	0.0433386162355827	9.80428638009376
B.1.1.119	AR1 (Week|Postcode)	Poisson	ran_vals	cond	Postcode	TS7	Week_factor7	-0.0390464246194944	1.41767980104667	-2.81764777628087	2.73955492704188	Negative	0.961706061272035	0.0597463142490909	15.4800937917512
B.1.1.119	AR1 (Week|Postcode)	Poisson	ran_vals	cond	Postcode	TS8	Week_factor7	0.512295916670415	1.44036765211071	-2.31077280596309	3.33536463930392	Positive	1.66911895719161	0.0991845715057544	28.0886235728183
B.1.1.119	AR1 (Week|Postcode)	Poisson	ran_vals	cond	Postcode	TS9	Week_factor7	-0.095130756332601	1.45178660278825	-2.94058021103533	2.75031869837013	Negative	0.909254035971889	0.0528350643559125	15.647617959959
B.1.1.119	AR1 (Week|Postcode)	Poisson	ran_vals	cond	Postcode	TS1	Week_factor8	0.0435903576246564	1.33047513411373	-2.56409298756435	2.65127370281367	Positive	1.04455437350004	0.0769889797451213	14.1720781702812
B.1.1.119	AR1 (Week|Postcode)	Poisson	ran_vals	cond	Postcode	TS10	Week_factor8	-0.276008035474955	1.35452111222832	-2.93082063174159	2.37880456079168	Negative	0.758806833363439	0.0533532368156271	10.7919939768378
B.1.1.119	AR1 (Week|Postcode)	Poisson	ran_vals	cond	Postcode	TS11	Week_factor8	-0.113219935399454	1.4449661797297	-2.9453016065481	2.71886173574919	Negative	0.892954246268781	0.052586197082862	15.1630528572546
B.1.1.119	AR1 (Week|Postcode)	Poisson	ran_vals	cond	Postcode	TS12	Week_factor8	1.49452731598399	1.37084625319524	-1.19228196862035	4.18133660058834	Positive	4.45722919383399	0.303527832184272	65.4532796659808
B.1.1.119	AR1 (Week|Postcode)	Poisson	ran_vals	cond	Postcode	TS13	Week_factor8	-0.152663705513019	1.45921936433145	-3.0126811051461	2.70735369412006	Negative	0.858418354636047	0.0491596995909522	14.9895560328379
B.1.1.119	AR1 (Week|Postcode)	Poisson	ran_vals	cond	Postcode	TS14	Week_factor8	0.292260830566544	1.38023465478366	-2.41294938302351	2.9974710441566	Positive	1.33945234219333	0.0895507851287598	20.0348056628148
B.1.1.119	AR1 (Week|Postcode)	Poisson	ran_vals	cond	Postcode	TS15	Week_factor8	-0.147864077496556	1.42182998500173	-2.93459964023908	2.63887148524597	Negative	0.862548346705273	0.0531519949671528	13.9973984205818
B.1.1.119	AR1 (Week|Postcode)	Poisson	ran_vals	cond	Postcode	TS16	Week_factor8	-0.242921533297869	1.38123695823328	-2.95009622555075	2.46425315895501	Negative	0.784333055385269	0.0523346697737099	11.7546999805285
B.1.1.119	AR1 (Week|Postcode)	Poisson	ran_vals	cond	Postcode	TS17	Week_factor8	-0.809625659742247	1.29897338017692	-3.35556670176527	1.73631538228077	Negative	0.445024625679125	0.0348895925575936	5.67638951741616
B.1.1.119	AR1 (Week|Postcode)	Poisson	ran_vals	cond	Postcode	TS18	Week_factor8	-0.47445816173143	1.39773589648746	-3.21397017874566	2.2650538552828	Negative	0.62222210889297	0.0401967079401864	9.63164330201664
B.1.1.119	AR1 (Week|Postcode)	Poisson	ran_vals	cond	Postcode	TS19	Week_factor8	-0.816468361219173	1.23862978180735	-3.24413812374029	1.61120140130194	Negative	0.441989849889433	0.0390021649154616	5.00882522364391
B.1.1.119	AR1 (Week|Postcode)	Poisson	ran_vals	cond	Postcode	TS2	Week_factor8	-0.338466016574976	1.41037031706738	-3.10274104289137	2.42580900974142	Negative	0.712863004503725	0.0449258896775041	11.3113767326134
B.1.1.119	AR1 (Week|Postcode)	Poisson	ran_vals	cond	Postcode	TS20	Week_factor8	-0.118043943821046	1.37978872988285	-2.82238016066569	2.5862922730236	Negative	0.888657000772367	0.0594642396935312	13.2804399600798
B.1.1.119	AR1 (Week|Postcode)	Poisson	ran_vals	cond	Postcode	TS21	Week_factor8	0.219582565932019	1.37269587602656	-2.47085191280669	2.91001704467073	Positive	1.24555668425879	0.0845128307621749	18.3571114552717
B.1.1.119	AR1 (Week|Postcode)	Poisson	ran_vals	cond	Postcode	TS22	Week_factor8	-0.089861633926251	1.42403042352584	-2.88090997692621	2.70118670907371	Negative	0.914057651090099	0.0560837047295679	14.8974001190735
B.1.1.119	AR1 (Week|Postcode)	Poisson	ran_vals	cond	Postcode	TS23	Week_factor8	0.169899841636692	1.34334192920551	-2.46300195852866	2.80280164180204	Positive	1.18518613907155	0.0851788633621211	16.4907833798587
B.1.1.119	AR1 (Week|Postcode)	Poisson	ran_vals	cond	Postcode	TS24	Week_factor8	-0.509491632646168	1.34083025215703	-3.1374706362557	2.11848737096337	Negative	0.600800928769053	0.0433924144133047	8.31854509342723
B.1.1.119	AR1 (Week|Postcode)	Poisson	ran_vals	cond	Postcode	TS25	Week_factor8	-0.418495222839531	1.27631984352391	-2.92003614890019	2.08304570322113	Negative	0.658036273129541	0.0539317376921153	8.02888531473226
B.1.1.119	AR1 (Week|Postcode)	Poisson	ran_vals	cond	Postcode	TS26	Week_factor8	0.128903728904802	1.35137719972265	-2.51974691208017	2.77755436988978	Positive	1.13758060276344	0.0804799726811116	16.0796479505683
B.1.1.119	AR1 (Week|Postcode)	Poisson	ran_vals	cond	Postcode	TS27	Week_factor8	-0.221072479544695	1.41051108509801	-2.9856234061313	2.54347844704191	Negative	0.801658574336006	0.050508006731424	12.7238533332697
B.1.1.119	AR1 (Week|Postcode)	Poisson	ran_vals	cond	Postcode	TS28	Week_factor8	-0.0908859818513049	1.46358836673283	-2.95946646883946	2.77769450513685	Negative	0.913121817423292	0.0518465715563249	16.0819014338992
B.1.1.119	AR1 (Week|Postcode)	Poisson	ran_vals	cond	Postcode	TS29	Week_factor8	-0.0895946016710823	1.46632173628377	-2.96353239453551	2.78434319119335	Negative	0.914301766557925	0.0516361952258695	16.1891811872331
B.1.1.119	AR1 (Week|Postcode)	Poisson	ran_vals	cond	Postcode	TS3	Week_factor8	2.29659621591755	0.761469296058329	0.804143820310153	3.78904861152494	Positive	9.94029020501197	2.23478230426953	44.2143152695825
B.1.1.119	AR1 (Week|Postcode)	Poisson	ran_vals	cond	Postcode	TS4	Week_factor8	1.46059037559603	1.23602218489273	-0.961968590886235	3.8831493420783	Positive	4.3085024123227	0.382139867964757	48.5769598860658
B.1.1.119	AR1 (Week|Postcode)	Poisson	ran_vals	cond	Postcode	TS5	Week_factor8	0.78902668252875	1.3284651840363	-1.81471723289778	3.39277059795528	Positive	2.20125286537003	0.162883960104332	29.7482586633825
B.1.1.119	AR1 (Week|Postcode)	Poisson	ran_vals	cond	Postcode	TS6	Week_factor8	-0.482024162858373	1.31754404603327	-3.06436304112876	2.10031471541202	Negative	0.617532140242762	0.0466835679090533	8.1687403365511
B.1.1.119	AR1 (Week|Postcode)	Poisson	ran_vals	cond	Postcode	TS7	Week_factor8	0.0689378923690064	1.41057306067449	-2.69573450411543	2.83361028885344	Positive	1.07136966685005	0.0674927898318181	17.006749401034
B.1.1.119	AR1 (Week|Postcode)	Poisson	ran_vals	cond	Postcode	TS8	Week_factor8	0.899453019714607	1.5395361316912	-2.11798235129825	3.91688839072746	Positive	2.45825812461935	0.120274054654047	50.2438620252645
B.1.1.119	AR1 (Week|Postcode)	Poisson	ran_vals	cond	Postcode	TS9	Week_factor8	-0.100188854595954	1.43013215175425	-2.90319636516706	2.70281865597516	Negative	0.904666551465948	0.0548476265324506	14.9217317335887
B.1.1.119	AR1 (Week|Postcode)	Poisson	ran_vals	cond	Postcode	TS1	Week_factor9	-0.242358930213458	1.26640490533172	-2.72446693450848	2.23974907408156	Negative	0.784774447734141	0.0655811524512142	9.39097455285757
B.1.1.119	AR1 (Week|Postcode)	Poisson	ran_vals	cond	Postcode	TS10	Week_factor9	-0.320617583724812	1.35002525012347	-2.96661845218649	2.32538328473687	Negative	0.725700717698231	0.051477088582936	10.2306005674591
B.1.1.119	AR1 (Week|Postcode)	Poisson	ran_vals	cond	Postcode	TS11	Week_factor9	-0.0899964140812184	1.46222936348902	-2.95591330365663	2.77592047549419	Negative	0.913934462560107	0.0520311186582375	16.0533969554158
B.1.1.119	AR1 (Week|Postcode)	Poisson	ran_vals	cond	Postcode	TS12	Week_factor9	1.8431706639991	1.17914746701176	-0.467915903805591	4.15425723180379	Positive	6.31653415158327	0.626306191410179	63.7046291978733
B.1.1.119	AR1 (Week|Postcode)	Poisson	ran_vals	cond	Postcode	TS13	Week_factor9	-0.138822562138551	1.45980394365941	-2.99998571620054	2.72234059192344	Negative	0.870382453558619	0.0497877795214433	15.2158947987717
B.1.1.119	AR1 (Week|Postcode)	Poisson	ran_vals	cond	Postcode	TS14	Week_factor9	0.800092306636016	1.42664767506231	-1.99608575511392	3.59627036838595	Positive	2.22574637017056	0.135866056788079	36.4619907388237
B.1.1.119	AR1 (Week|Postcode)	Poisson	ran_vals	cond	Postcode	TS15	Week_factor9	-0.0812541415261351	1.4310808936289	-2.88612115200217	2.7236128689499	Negative	0.921959353511233	0.0557922029184771	15.235265952285
B.1.1.119	AR1 (Week|Postcode)	Poisson	ran_vals	cond	Postcode	TS16	Week_factor9	-0.184925878480556	1.43144439596346	-2.99050534044062	2.62065358347951	Negative	0.831165888847561	0.0502620308680041	13.7447039614854
B.1.1.119	AR1 (Week|Postcode)	Poisson	ran_vals	cond	Postcode	TS17	Week_factor9	-0.839321036852831	1.19858558995672	-3.1885056255567	1.50986355185104	Negative	0.432003738494581	0.0412334431252742	4.52611317241417
B.1.1.119	AR1 (Week|Postcode)	Poisson	ran_vals	cond	Postcode	TS18	Week_factor9	-0.498134005265456	1.36951087558363	-3.18232599784528	2.18605798731437	Negative	0.607663499337678	0.041489039384524	8.90005972432924
B.1.1.119	AR1 (Week|Postcode)	Poisson	ran_vals	cond	Postcode	TS19	Week_factor9	-0.736614667715871	1.33845429913998	-3.35993688898303	1.88670755355129	Negative	0.478731841726179	0.034737451191432	6.59761060244593
B.1.1.119	AR1 (Week|Postcode)	Poisson	ran_vals	cond	Postcode	TS2	Week_factor9	-0.38231530635512	1.37168607294882	-3.07077060743	2.30613999471976	Negative	0.682279892100391	0.0463853961503213	10.0356122788292
B.1.1.119	AR1 (Week|Postcode)	Poisson	ran_vals	cond	Postcode	TS20	Week_factor9	-0.236753078435531	1.36921616165665	-2.92036744233274	2.44686128546168	Negative	0.789186131035281	0.0539138734209331	11.5520312286933
B.1.1.119	AR1 (Week|Postcode)	Poisson	ran_vals	cond	Postcode	TS21	Week_factor9	0.0800438849263539	1.41838585912413	-2.69994131513784	2.86002908499054	Positive	1.0833346086913	0.0672094568017288	17.4620348123116
B.1.1.119	AR1 (Week|Postcode)	Poisson	ran_vals	cond	Postcode	TS22	Week_factor9	-0.055586484666666	1.39831148573509	-2.79622663587613	2.6850536665428	Negative	0.945930211673698	0.0610399545941803	14.6589880563633
B.1.1.119	AR1 (Week|Postcode)	Poisson	ran_vals	cond	Postcode	TS23	Week_factor9	0.468787912336741	1.26863534843983	-2.01769168011976	2.95526750479324	Positive	1.59805603484069	0.132962030016234	19.2068599597867
B.1.1.119	AR1 (Week|Postcode)	Poisson	ran_vals	cond	Postcode	TS24	Week_factor9	-0.470123744123379	1.40300720134343	-3.21996732880683	2.27971984056007	Negative	0.624924932709912	0.0399563636614048	9.77394176386766
B.1.1.119	AR1 (Week|Postcode)	Poisson	ran_vals	cond	Postcode	TS25	Week_factor9	-0.300722495588536	1.18476178563264	-2.62281292568788	2.02136793451081	Negative	0.74028317609232	0.0725983615427392	7.54864392473527
B.1.1.119	AR1 (Week|Postcode)	Poisson	ran_vals	cond	Postcode	TS26	Week_factor9	0.393841295653804	1.27291050293996	-2.10101744565128	2.88870003695888	Positive	1.48266522458667	0.122331898854275	17.9699341609772
B.1.1.119	AR1 (Week|Postcode)	Poisson	ran_vals	cond	Postcode	TS27	Week_factor9	-0.210534360185202	1.43651096640461	-3.02604411773506	2.60497539736466	Negative	0.810151217729218	0.048507147646864	13.5308924030409
B.1.1.119	AR1 (Week|Postcode)	Poisson	ran_vals	cond	Postcode	TS28	Week_factor9	-0.10569860566828	1.4503724809897	-2.94837643257609	2.73697922123953	Negative	0.89969577042198	0.0524247520103134	15.4402729297786
B.1.1.119	AR1 (Week|Postcode)	Poisson	ran_vals	cond	Postcode	TS29	Week_factor9	-0.0968548287127055	1.46240809636129	-2.96312202828062	2.76941237085521	Negative	0.907687766770674	0.0516573893262955	15.9492590061213
B.1.1.119	AR1 (Week|Postcode)	Poisson	ran_vals	cond	Postcode	TS3	Week_factor9	1.38550468617357	1.207793671324	-0.981727410376865	3.75273678272401	Positive	3.99684254705955	0.374663342196547	42.6376123490758
B.1.1.119	AR1 (Week|Postcode)	Poisson	ran_vals	cond	Postcode	TS4	Week_factor9	2.60358453577396	0.852970084543098	0.931793890179407	4.27537518136852	Positive	13.5120858861725	2.5390598892593	71.9071124582898
B.1.1.119	AR1 (Week|Postcode)	Poisson	ran_vals	cond	Postcode	TS5	Week_factor9	0.895146210463204	1.27272545908678	-1.59934985155409	3.3896422724805	Positive	2.44769364172194	0.202027823381436	29.655341840784
B.1.1.119	AR1 (Week|Postcode)	Poisson	ran_vals	cond	Postcode	TS6	Week_factor9	-0.41588849698348	1.38073129310401	-3.12207210379475	2.29029510982779	Negative	0.659753830925516	0.0440657649149238	9.87785230237725
B.1.1.119	AR1 (Week|Postcode)	Poisson	ran_vals	cond	Postcode	TS7	Week_factor9	0.206240368212149	1.35813459080348	-2.45565451592071	2.868135252345	Positive	1.22904859270574	0.08580701500025	17.6041602569154
B.1.1.119	AR1 (Week|Postcode)	Poisson	ran_vals	cond	Postcode	TS8	Week_factor9	1.44903327454334	1.47576328853328	-1.44340962068828	4.34147616977496	Positive	4.2589952452647	0.236121300533975	76.8208563063426
B.1.1.119	AR1 (Week|Postcode)	Poisson	ran_vals	cond	Postcode	TS9	Week_factor9	-0.0623542893031867	1.45291943150887	-2.91002404749899	2.78531546889262	Negative	0.939549955318563	0.0544744198798819	16.2049292215616
B.1.1.119	AR1 (Week|Postcode)	Poisson	ran_vals	cond	Postcode	TS1	Week_factor10	-0.272545131928466	1.360870514068	-2.93980232712425	2.39471206326732	Negative	0.761439063186379	0.0528761798918993	10.9650403665976
B.1.1.119	AR1 (Week|Postcode)	Poisson	ran_vals	cond	Postcode	TS10	Week_factor10	-0.383138094665714	1.27335895508822	-2.87887578603019	2.11259959669876	Negative	0.681718751062418	0.0561979058051587	8.26971128001431
B.1.1.119	AR1 (Week|Postcode)	Poisson	ran_vals	cond	Postcode	TS11	Week_factor10	-0.0799584993734449	1.45989995806799	-2.94130983821824	2.78139283947135	Negative	0.923154657088348	0.052796528516855	16.14148779937
B.1.1.119	AR1 (Week|Postcode)	Poisson	ran_vals	cond	Postcode	TS12	Week_factor10	1.51408157888475	1.37916012313258	-1.18902259136894	4.21718574913844	Positive	4.54524476054564	0.3045187579188	67.8422901579561
B.1.1.119	AR1 (Week|Postcode)	Poisson	ran_vals	cond	Postcode	TS13	Week_factor10	-0.142871466735615	1.44201354719692	-2.96916608446042	2.68342315098919	Negative	0.866865482785425	0.0513461108031454	14.6351058238042
B.1.1.119	AR1 (Week|Postcode)	Poisson	ran_vals	cond	Postcode	TS14	Week_factor10	1.44059434404544	1.35765151177335	-1.22035372258668	4.10154241067755	Positive	4.22320510804021	0.295125755813077	60.4334289138537
B.1.1.119	AR1 (Week|Postcode)	Poisson	ran_vals	cond	Postcode	TS15	Week_factor10	0.0123870094138275	1.4563386862405	-2.84198436490992	2.86675838373758	Positive	1.01246404617134	0.0583098430785636	17.5799383203362
B.1.1.119	AR1 (Week|Postcode)	Poisson	ran_vals	cond	Postcode	TS16	Week_factor10	-0.153333106758893	1.44047252146676	-2.97660736955334	2.66994115603555	Negative	0.857843920604851	0.0509654478216586	14.4391195127686
B.1.1.119	AR1 (Week|Postcode)	Poisson	ran_vals	cond	Postcode	TS17	Week_factor10	-0.550721622681861	1.32197613630376	-3.14174723825864	2.04030399289491	Negative	0.576533620495112	0.0432072385708304	7.69294744482009
B.1.1.119	AR1 (Week|Postcode)	Poisson	ran_vals	cond	Postcode	TS18	Week_factor10	-0.536773600356816	1.31029701197273	-3.10490855287382	2.03136135216019	Negative	0.58463146749618	0.0448286178201014	7.624458870411
B.1.1.119	AR1 (Week|Postcode)	Poisson	ran_vals	cond	Postcode	TS19	Week_factor10	-0.764416619630271	1.29042923742681	-3.2936114495843	1.76477821032376	Negative	0.465605476854579	0.0371195516480392	5.84027690130874
B.1.1.119	AR1 (Week|Postcode)	Poisson	ran_vals	cond	Postcode	TS2	Week_factor10	-0.347718825486357	1.41683483512792	-3.12466407437883	2.42922642340612	Negative	0.706297441136878	0.0439516956444588	11.3500985125108
B.1.1.119	AR1 (Week|Postcode)	Poisson	ran_vals	cond	Postcode	TS20	Week_factor10	-0.345842314488242	1.32739823119706	-2.94749504077664	2.25581041180016	Negative	0.707624060371619	0.0524709791259311	9.54302395644366
B.1.1.119	AR1 (Week|Postcode)	Poisson	ran_vals	cond	Postcode	TS21	Week_factor10	-0.044152620711987	1.40912372886771	-2.80598437905349	2.71767913762951	Negative	0.956807917623355	0.060447238880422	15.1451316583337
B.1.1.119	AR1 (Week|Postcode)	Poisson	ran_vals	cond	Postcode	TS22	Week_factor10	0.0666378206156193	1.431360265325	-2.73877674832308	2.87205238955431	Positive	1.06890827151996	0.0646493810077366	17.6732534034171
B.1.1.119	AR1 (Week|Postcode)	Poisson	ran_vals	cond	Postcode	TS23	Week_factor10	0.954584097727137	1.14291413194622	-1.28548643830931	3.19465463376359	Positive	2.59759001463864	0.276516042915333	24.4017446981056
B.1.1.119	AR1 (Week|Postcode)	Poisson	ran_vals	cond	Postcode	TS24	Week_factor10	-0.501641806327627	1.3808790588633	-3.20811502870525	2.20483141605	Negative	0.605535670850624	0.0404327560705515	9.06872259790312
B.1.1.119	AR1 (Week|Postcode)	Poisson	ran_vals	cond	Postcode	TS25	Week_factor10	0.184142315432585	1.28653362681685	-2.33741725802813	2.7057018888933	Positive	1.20218690067134	0.096576749221032	14.9648166437872
B.1.1.119	AR1 (Week|Postcode)	Poisson	ran_vals	cond	Postcode	TS26	Week_factor10	0.864467872273488	1.14467158007746	-1.37904719880488	3.10798294335186	Positive	2.37374261558176	0.251818371637349	22.3758654636349
B.1.1.119	AR1 (Week|Postcode)	Poisson	ran_vals	cond	Postcode	TS27	Week_factor10	-0.231788960861448	1.42100957051717	-3.01691654076183	2.55333861903894	Negative	0.793113483632633	0.0489519271624185	12.8499332790888
B.1.1.119	AR1 (Week|Postcode)	Poisson	ran_vals	cond	Postcode	TS28	Week_factor10	-0.101244364024936	1.46283106510635	-2.96834056709975	2.76585183904988	Negative	0.903712171158105	0.0513885154094774	15.8925721397407
B.1.1.119	AR1 (Week|Postcode)	Poisson	ran_vals	cond	Postcode	TS29	Week_factor10	-0.111898911792158	1.44856912187527	-2.9510422197845	2.72724439620019	Negative	0.894134639400275	0.0522851848877772	15.2906938187447
B.1.1.119	AR1 (Week|Postcode)	Poisson	ran_vals	cond	Postcode	TS3	Week_factor10	0.801390372522171	1.16786446953129	-1.48758192658312	3.09036267162747	Positive	2.22863741158008	0.225918282583955	21.9850498839049
B.1.1.119	AR1 (Week|Postcode)	Poisson	ran_vals	cond	Postcode	TS4	Week_factor10	1.70603524994154	1.26864963470904	-0.780472343088082	4.19254284297116	Positive	5.50708392545369	0.45818953752322	66.1908901847272
B.1.1.119	AR1 (Week|Postcode)	Poisson	ran_vals	cond	Postcode	TS5	Week_factor10	1.36004074401125	0.997374578072473	-0.594777508106629	3.31485899612913	Positive	3.89635205157296	0.551685297720337	27.5185134940695
B.1.1.119	AR1 (Week|Postcode)	Poisson	ran_vals	cond	Postcode	TS6	Week_factor10	-0.409388797192938	1.36049419184241	-3.07590841437999	2.25713081999411	Negative	0.664055999016906	0.0461476881115082	9.55563296615877
B.1.1.119	AR1 (Week|Postcode)	Poisson	ran_vals	cond	Postcode	TS7	Week_factor10	0.567207905642332	1.40358839934373	-2.18377480618961	3.31819061747427	Positive	1.76333676908629	0.112615625132013	27.610347654393
B.1.1.119	AR1 (Week|Postcode)	Poisson	ran_vals	cond	Postcode	TS8	Week_factor10	2.38842831003084	1.21593132774433	0.00524669997798766	4.77160992008369	Positive	10.8963547863317	1.00526048801166	118.109235412658
B.1.1.119	AR1 (Week|Postcode)	Poisson	ran_vals	cond	Postcode	TS9	Week_factor10	-0.0329549418827561	1.45029574271165	-2.87548236452937	2.80957248076385	Negative	0.967582156037068	0.0563889329214697	16.6028186769408
B.1.1.119	AR1 (Week|Postcode)	Poisson	ran_vals	cond	Postcode	TS1	Week_factor11	-0.339767769427636	1.3543527933327	-2.99425046672094	2.31471492786567	Negative	0.711935636786799	0.0500741452625639	10.1220369967244
B.1.1.119	AR1 (Week|Postcode)	Poisson	ran_vals	cond	Postcode	TS10	Week_factor11	-0.230462825747691	1.35383179571826	-2.88392438648067	2.42299873498528	Negative	0.79416595697916	0.0559149000252614	11.2796332809266
B.1.1.119	AR1 (Week|Postcode)	Poisson	ran_vals	cond	Postcode	TS11	Week_factor11	-0.0775781614126403	1.44289628670099	-2.90560291677316	2.75044659394787	Negative	0.925354694539853	0.0547157915861562	15.6496193490801
B.1.1.119	AR1 (Week|Postcode)	Poisson	ran_vals	cond	Postcode	TS12	Week_factor11	1.43975968434098	1.36674317380024	-1.23900771242346	4.11852708110542	Positive	4.219681639566	0.289671512819355	61.4686372366702
B.1.1.119	AR1 (Week|Postcode)	Poisson	ran_vals	cond	Postcode	TS13	Week_factor11	-0.121848188318553	1.46118007030806	-2.98570850105005	2.74201212441294	Negative	0.885282754565209	0.0505037089395578	15.5181782088226
B.1.1.119	AR1 (Week|Postcode)	Poisson	ran_vals	cond	Postcode	TS14	Week_factor11	2.35922419030515	1.14082822222522	0.123241962196865	4.59520641841343	Positive	10.5827380760397	1.13115808533326	99.008570630572
B.1.1.119	AR1 (Week|Postcode)	Poisson	ran_vals	cond	Postcode	TS15	Week_factor11	0.108998265818288	1.45735968339503	-2.74737422615666	2.96537075779324	Positive	1.11516041644897	0.0640959418868795	19.4018953120214
B.1.1.119	AR1 (Week|Postcode)	Poisson	ran_vals	cond	Postcode	TS16	Week_factor11	-0.113601937089025	1.46155016611385	-2.9781876242707	2.75098375009265	Negative	0.892613201382005	0.0508849730343942	15.6580278964261
B.1.1.119	AR1 (Week|Postcode)	Poisson	ran_vals	cond	Postcode	TS17	Week_factor11	-0.334873984517575	1.29799566713068	-2.87889874418274	2.20915077514759	Negative	0.715428235706597	0.0561966156198741	9.10797838625072
B.1.1.119	AR1 (Week|Postcode)	Poisson	ran_vals	cond	Postcode	TS18	Week_factor11	-0.4221466842147	1.39939613460788	-3.16491270815072	2.32061933972132	Negative	0.655637860614948	0.0422178269254491	10.1819784573664
B.1.1.119	AR1 (Week|Postcode)	Poisson	ran_vals	cond	Postcode	TS19	Week_factor11	-0.795988534699045	1.19253325868097	-3.13331077207993	1.54133370268184	Negative	0.451135051772531	0.0435732969260256	4.67081559798711
B.1.1.119	AR1 (Week|Postcode)	Poisson	ran_vals	cond	Postcode	TS2	Week_factor11	-0.364657199517669	1.39551871750294	-3.09982362557496	2.37050922653962	Negative	0.694434662617671	0.0450571486214637	10.7028410673816
B.1.1.119	AR1 (Week|Postcode)	Poisson	ran_vals	cond	Postcode	TS20	Week_factor11	-0.337749900548123	1.38703507224124	-3.05628868743486	2.38078888633861	Negative	0.713373679955815	0.0470620334240837	10.8134300672455
B.1.1.119	AR1 (Week|Postcode)	Poisson	ran_vals	cond	Postcode	TS21	Week_factor11	-0.145888689872772	1.37895153135284	-2.84858402775069	2.55680664800514	Negative	0.864253898042161	0.0579262848436355	12.8945745838409
B.1.1.119	AR1 (Week|Postcode)	Poisson	ran_vals	cond	Postcode	TS22	Week_factor11	0.202066483830975	1.41420081308424	-2.5697161767214	2.97384914438335	Positive	1.22392937692029	0.0765572710763202	19.5670913895969
B.1.1.119	AR1 (Week|Postcode)	Poisson	ran_vals	cond	Postcode	TS23	Week_factor11	0.473815381760356	1.30020278850259	-2.07453525630327	3.02216601982398	Positive	1.60611044237198	0.125614792612819	20.5357243318258
B.1.1.119	AR1 (Week|Postcode)	Poisson	ran_vals	cond	Postcode	TS24	Week_factor11	-0.558636412221989	1.32954149801755	-3.16448986428781	2.04721703984384	Negative	0.57198848883339	0.0422356822492106	7.74631339982723
B.1.1.119	AR1 (Week|Postcode)	Poisson	ran_vals	cond	Postcode	TS25	Week_factor11	0.712142394760631	1.2314265818768	-1.70140935532316	3.12569414484442	Positive	2.03835354206049	0.182426239400991	22.7756992419149
B.1.1.119	AR1 (Week|Postcode)	Poisson	ran_vals	cond	Postcode	TS26	Week_factor11	2.09332884329444	1.35526658740753	-0.562944857474836	4.74960254406371	Positive	8.11187342495428	0.569529408953439	115.538353995446
B.1.1.119	AR1 (Week|Postcode)	Poisson	ran_vals	cond	Postcode	TS27	Week_factor11	-0.257474580369478	1.3989345885868	-2.99933599072695	2.484386829988	Negative	0.773001275470561	0.0498201384211339	11.9937637833948
B.1.1.119	AR1 (Week|Postcode)	Poisson	ran_vals	cond	Postcode	TS28	Week_factor11	-0.112090588545234	1.45478923456408	-2.96342509338742	2.73924391629696	Negative	0.893963270999975	0.0516417361461683	15.4752800648487
B.1.1.119	AR1 (Week|Postcode)	Poisson	ran_vals	cond	Postcode	TS29	Week_factor11	-0.106887116347236	1.46162297760599	-2.97161551143116	2.75784127873669	Negative	0.89862710757542	0.051220496159254	15.765772279101
B.1.1.119	AR1 (Week|Postcode)	Poisson	ran_vals	cond	Postcode	TS3	Week_factor11	0.910485830128826	0.915659574792367	-0.884173958563473	2.70514561882113	Positive	2.4855297853572	0.413055233133013	14.9564944790529
B.1.1.119	AR1 (Week|Postcode)	Poisson	ran_vals	cond	Postcode	TS4	Week_factor11	1.13818034503754	1.26385085305443	-1.33892180877937	3.61528249885445	Positive	3.12108389906597	0.262128140533374	37.1618426208941
B.1.1.119	AR1 (Week|Postcode)	Poisson	ran_vals	cond	Postcode	TS5	Week_factor11	1.26138340549377	1.29091786562895	-1.26876911813829	3.79153592912583	Positive	3.53030194986983	0.28117750515494	44.3244271990647
B.1.1.119	AR1 (Week|Postcode)	Poisson	ran_vals	cond	Postcode	TS6	Week_factor11	-0.436147529647148	1.27939191757681	-2.94370961020933	2.07141455091504	Negative	0.646522337686963	0.0526699807900698	7.93604111598655
B.1.1.119	AR1 (Week|Postcode)	Poisson	ran_vals	cond	Postcode	TS7	Week_factor11	1.02632469231738	1.33650099498388	-1.59316912315297	3.64581850778773	Positive	2.79078995100156	0.203280369322947	38.3141204266401
B.1.1.119	AR1 (Week|Postcode)	Poisson	ran_vals	cond	Postcode	TS8	Week_factor11	1.98730573764468	1.50228653054202	-0.9571217566773	4.93173323196667	Positive	7.2958503231662	0.383996532387027	138.619564106883
B.1.1.119	AR1 (Week|Postcode)	Poisson	ran_vals	cond	Postcode	TS9	Week_factor11	-0.00181375112638146	1.4285769819106	-2.80177318481408	2.79814568256132	Negative	0.998187892726196	0.0607023306881722	16.414181430752
B.1.1.119	AR1 (Week|Postcode)	Poisson	ran_vals	cond	Postcode	TS1	Week_factor12	-0.42630164783717	1.27976258320588	-2.93459021968264	2.08198692400831	Negative	0.652919360699658	0.0531524956908796	8.02038899651516
B.1.1.119	AR1 (Week|Postcode)	Poisson	ran_vals	cond	Postcode	TS10	Week_factor12	-0.107372750170042	1.32668383167182	-2.70762527911841	2.49287977877833	Negative	0.898190809806943	0.0666950008183955	12.0960599883393
B.1.1.119	AR1 (Week|Postcode)	Poisson	ran_vals	cond	Postcode	TS11	Week_factor12	-0.0426035231632585	1.46004412515797	-2.90423742431216	2.81903037798565	Negative	0.958291255043699	0.054790556620993	16.7605913523677
B.1.1.119	AR1 (Week|Postcode)	Poisson	ran_vals	cond	Postcode	TS12	Week_factor12	1.65637365455629	1.20053230767883	-0.696626430770978	4.00937373988355	Positive	5.24027330573752	0.498263397683296	55.112345089975
B.1.1.119	AR1 (Week|Postcode)	Poisson	ran_vals	cond	Postcode	TS13	Week_factor12	-0.118955939065938	1.4588631486709	-2.9782751688336	2.74036329070173	Negative	0.887846919264712	0.0508805185266583	15.4926123961341
B.1.1.119	AR1 (Week|Postcode)	Poisson	ran_vals	cond	Postcode	TS14	Week_factor12	1.48328158626002	1.37083834064216	-1.20351219002525	4.1700753625453	Positive	4.40738519039622	0.300138216119923	64.7203294123747
B.1.1.119	AR1 (Week|Postcode)	Poisson	ran_vals	cond	Postcode	TS15	Week_factor12	0.227883369414104	1.43804963482607	-2.59064212282596	3.04640886165417	Positive	1.25593883600764	0.07497188346807	21.0396522913024
B.1.1.119	AR1 (Week|Postcode)	Poisson	ran_vals	cond	Postcode	TS16	Week_factor12	-0.0911070990330651	1.46169580935489	-2.95597824172177	2.77376404365564	Negative	0.912919932821319	0.0520277399677691	16.0188161980279
B.1.1.119	AR1 (Week|Postcode)	Poisson	ran_vals	cond	Postcode	TS17	Week_factor12	0.022686562666346	1.35450406447038	-2.63209262060872	2.67746574594142	Positive	1.02294585987056	0.0719277870712051	14.548177760431
B.1.1.119	AR1 (Week|Postcode)	Poisson	ran_vals	cond	Postcode	TS18	Week_factor12	-0.367987102239202	1.40819596481675	-3.12800047645466	2.39202627197626	Negative	0.692126108508152	0.0438052994699264	10.9356300693142
B.1.1.119	AR1 (Week|Postcode)	Poisson	ran_vals	cond	Postcode	TS19	Week_factor12	-0.513398650255233	1.31666910838016	-3.09402268223681	2.06722538172635	Negative	0.598458168543681	0.0453192821634208	7.90286523526926
B.1.1.119	AR1 (Week|Postcode)	Poisson	ran_vals	cond	Postcode	TS2	Week_factor12	-0.392680967719361	1.35079515697165	-3.04019082587492	2.2548288904362	Negative	0.675244137903378	0.0478257622304457	9.53366186984923
B.1.1.119	AR1 (Week|Postcode)	Poisson	ran_vals	cond	Postcode	TS20	Week_factor12	-0.37887612111443	1.36582949119895	-3.05585273288703	2.29810049065817	Negative	0.684630418666625	0.0470825548044547	9.95525438477886
B.1.1.119	AR1 (Week|Postcode)	Poisson	ran_vals	cond	Postcode	TS21	Week_factor12	-0.16249747776737	1.41681238864181	-2.93939873235549	2.61440377682075	Negative	0.850018234166421	0.0528975247485423	13.659070095436
B.1.1.119	AR1 (Week|Postcode)	Poisson	ran_vals	cond	Postcode	TS22	Week_factor12	0.40754934695839	1.36779617770334	-2.27328189953171	3.08838059344849	Positive	1.50312961857872	0.102973675660251	21.9415169533543
B.1.1.119	AR1 (Week|Postcode)	Poisson	ran_vals	cond	Postcode	TS23	Week_factor12	0.0784810239329573	1.30609912562819	-2.48142622253756	2.63838827040347	Positive	1.08164282964068	0.0836238742475084	13.9906363038179
B.1.1.119	AR1 (Week|Postcode)	Poisson	ran_vals	cond	Postcode	TS24	Week_factor12	-0.511393990188056	1.39431588832168	-3.24420291437051	2.2214149339944	Negative	0.59965907704052	0.038999638022477	9.22036785238473
B.1.1.119	AR1 (Week|Postcode)	Poisson	ran_vals	cond	Postcode	TS25	Week_factor12	-0.0947200818543457	1.11381920902158	-2.27776561682552	2.08832545311683	Negative	0.90962752008366	0.102513004341632	8.07138792397605
B.1.1.119	AR1 (Week|Postcode)	Poisson	ran_vals	cond	Postcode	TS26	Week_factor12	1.88911856439975	1.19598402718128	-0.454967054960727	4.23320418376022	Positive	6.61353670446987	0.63446887020576	68.9377679431075
B.1.1.119	AR1 (Week|Postcode)	Poisson	ran_vals	cond	Postcode	TS27	Week_factor12	-0.2386646415398	1.43190257170153	-3.04514211144508	2.56781282836548	Negative	0.787678992898554	0.0475895484874501	13.0372784691852
B.1.1.119	AR1 (Week|Postcode)	Poisson	ran_vals	cond	Postcode	TS28	Week_factor12	-0.125242625523745	1.44329155287022	-2.95404208834027	2.70355683729278	Negative	0.882282812284338	0.0521285712333386	14.9327507436944
B.1.1.119	AR1 (Week|Postcode)	Poisson	ran_vals	cond	Postcode	TS29	Week_factor12	-0.118033022461018	1.45320450333273	-2.96626151116458	2.73019546624255	Negative	0.888666706168412	0.0514954661471978	15.3358843746517
B.1.1.119	AR1 (Week|Postcode)	Poisson	ran_vals	cond	Postcode	TS3	Week_factor12	0.745607265533851	1.2144629790194	-1.6346964339014	3.1259109649691	Positive	2.10772099273961	0.195011561213522	22.7806380072567
B.1.1.119	AR1 (Week|Postcode)	Poisson	ran_vals	cond	Postcode	TS4	Week_factor12	1.06826721007793	1.07322973741469	-1.03522442239223	3.1717588425481	Positive	2.91033213403578	0.355146669115652	23.8493948190262
B.1.1.119	AR1 (Week|Postcode)	Poisson	ran_vals	cond	Postcode	TS5	Week_factor12	1.41940024845328	1.21757456098998	-0.967002039579258	3.80580253648581	Positive	4.13463993978472	0.380221219306431	44.9613187366208
B.1.1.119	AR1 (Week|Postcode)	Poisson	ran_vals	cond	Postcode	TS6	Week_factor12	-0.278667650003646	1.35000644228294	-2.92463165577526	2.36729635576797	Negative	0.756791381036135	0.0536844626330606	10.6685094032751
B.1.1.119	AR1 (Week|Postcode)	Poisson	ran_vals	cond	Postcode	TS7	Week_factor12	1.7130668962183	1.12242525472472	-0.486846178380338	3.91297997081694	Positive	5.5459442575712	0.61456155852872	50.0478711713134
B.1.1.119	AR1 (Week|Postcode)	Poisson	ran_vals	cond	Postcode	TS8	Week_factor12	1.9757391016563	1.45602007765968	-0.878007811323879	4.82948601463648	Positive	7.21194804721255	0.415610061146614	125.146620589978
B.1.1.119	AR1 (Week|Postcode)	Poisson	ran_vals	cond	Postcode	TS9	Week_factor12	0.0941045180010621	1.45283508401005	-2.75339992213486	2.94160895813699	Positive	1.09867457118641	0.0637108805240845	18.9463056143972
B.1.1.119	AR1 (Week|Postcode)	Poisson	ran_vals	cond	Postcode	TS1	Week_factor13	-0.308439090889552	1.36199787163178	-2.97790586630805	2.36102768452895	Negative	0.734592694224104	0.0508993123007318	10.6018412040445
B.1.1.119	AR1 (Week|Postcode)	Poisson	ran_vals	cond	Postcode	TS10	Week_factor13	0.0457708951191391	1.21340230421124	-2.33245391989281	2.42399571013109	Positive	1.04683454857663	0.097057283824802	11.2908844025739
B.1.1.119	AR1 (Week|Postcode)	Poisson	ran_vals	cond	Postcode	TS11	Week_factor13	-0.0133778064347015	1.45644904913231	-2.86796548805165	2.84120987518224	Negative	0.986711278720675	0.0568143986482534	17.1364860091592
B.1.1.119	AR1 (Week|Postcode)	Poisson	ran_vals	cond	Postcode	TS12	Week_factor13	1.02104854276204	1.37439638455746	-1.67271887145264	3.71481595697673	Positive	2.77610410227805	0.187735941221594	41.0510312332167
B.1.1.119	AR1 (Week|Postcode)	Poisson	ran_vals	cond	Postcode	TS13	Week_factor13	-0.129458592707229	1.44042480973703	-2.95263934222977	2.69372215681531	Negative	0.87857096690832	0.0522017456944787	14.7866117047473
B.1.1.119	AR1 (Week|Postcode)	Poisson	ran_vals	cond	Postcode	TS14	Week_factor13	0.857219388379814	1.42613440591284	-1.93795268432277	3.6523914610824	Positive	2.35659878890283	0.143998458500256	38.566786823266
B.1.1.119	AR1 (Week|Postcode)	Poisson	ran_vals	cond	Postcode	TS15	Week_factor13	0.448292366033174	1.46451386174291	-2.42210205784261	3.31868678990896	Positive	1.56563636764059	0.0887348953950731	27.6240505470289
B.1.1.119	AR1 (Week|Postcode)	Poisson	ran_vals	cond	Postcode	TS16	Week_factor13	-0.0794861911991518	1.44607829756869	-2.91374757325878	2.75477519086048	Negative	0.923590773561608	0.0542719601401569	15.7175070663601
B.1.1.119	AR1 (Week|Postcode)	Poisson	ran_vals	cond	Postcode	TS17	Week_factor13	0.390237955157431	1.30069527623361	-2.15907794112182	2.93955385143668	Positive	1.47733229089858	0.115431506629145	18.9074089169046
B.1.1.119	AR1 (Week|Postcode)	Poisson	ran_vals	cond	Postcode	TS18	Week_factor13	-0.298626578186437	1.4479347729334	-3.13652658509908	2.53927342872621	Negative	0.741836375603932	0.0434333984147733	12.6704616321709
B.1.1.119	AR1 (Week|Postcode)	Poisson	ran_vals	cond	Postcode	TS19	Week_factor13	-0.298083223791537	1.29493901014608	-2.83611704585381	2.23995059827073	Negative	0.74223956518641	0.058652971168648	9.39286725209576
B.1.1.119	AR1 (Week|Postcode)	Poisson	ran_vals	cond	Postcode	TS2	Week_factor13	-0.307096543390295	1.4186354091562	-3.08757085252968	2.47337776574909	Negative	0.735579582132421	0.0456126197188246	11.862447826622
B.1.1.119	AR1 (Week|Postcode)	Poisson	ran_vals	cond	Postcode	TS20	Week_factor13	-0.425125652458934	1.31642274019113	-3.00526681166309	2.15501550674522	Negative	0.653687642509588	0.0495255385741514	8.62802397050086
B.1.1.119	AR1 (Week|Postcode)	Poisson	ran_vals	cond	Postcode	TS21	Week_factor13	-0.202210719952357	1.40279894026898	-2.9516461204305	2.54722468052579	Negative	0.816922767877367	0.0522536193630269	12.7716092552361
B.1.1.119	AR1 (Week|Postcode)	Poisson	ran_vals	cond	Postcode	TS22	Week_factor13	0.867587858677657	1.4005829223844	-1.87750422655762	3.61267994391293	Positive	2.38116022567358	0.152971411719123	37.0652526286455
B.1.1.119	AR1 (Week|Postcode)	Poisson	ran_vals	cond	Postcode	TS23	Week_factor13	-0.217041878348644	1.26438858504634	-2.69519796750304	2.26111421080575	Negative	0.804896260872945	0.0675290119009993	9.59377269901472
B.1.1.119	AR1 (Week|Postcode)	Poisson	ran_vals	cond	Postcode	TS24	Week_factor13	-0.540353535752286	1.36694989764227	-3.21952610380184	2.13881903229727	Negative	0.582542266446034	0.0399739972980753	8.48940599224039
B.1.1.119	AR1 (Week|Postcode)	Poisson	ran_vals	cond	Postcode	TS25	Week_factor13	-0.308101738199066	1.29011740691489	-2.83668539158046	2.22048191518233	Negative	0.734840552851449	0.0586196454742836	9.21176908775262
B.1.1.119	AR1 (Week|Postcode)	Poisson	ran_vals	cond	Postcode	TS26	Week_factor13	0.722772434283153	1.12424378861357	-1.4807049012423	2.9262497698086	Positive	2.0601368946006	0.227477282836154	18.657529101715
B.1.1.119	AR1 (Week|Postcode)	Poisson	ran_vals	cond	Postcode	TS27	Week_factor13	-0.255895356690243	1.41902478864668	-3.0371328356073	2.52534212222682	Negative	0.774222981808746	0.0479722367906336	12.4951694076075
B.1.1.119	AR1 (Week|Postcode)	Poisson	ran_vals	cond	Postcode	TS28	Week_factor13	-0.116908370117814	1.45964485649223	-2.97775971906171	2.74394297882609	Negative	0.889666709484464	0.0509067516386713	15.5481704977547
B.1.1.119	AR1 (Week|Postcode)	Poisson	ran_vals	cond	Postcode	TS29	Week_factor13	-0.131661956254119	1.44117961559628	-2.9563220980761	2.69299818556786	Negative	0.87663728674897	0.0520098529742339	14.7759104971766
B.1.1.119	AR1 (Week|Postcode)	Poisson	ran_vals	cond	Postcode	TS3	Week_factor13	0.755300472201655	1.05671278042955	-1.31581851944345	2.82641946384676	Positive	2.12825090752776	0.268254661696483	16.8848954823294
B.1.1.119	AR1 (Week|Postcode)	Poisson	ran_vals	cond	Postcode	TS4	Week_factor13	0.858949953071455	1.29499962948963	-1.67920268072093	3.39710258686384	Positive	2.36068056643061	0.186522634860019	29.8774073232742
B.1.1.119	AR1 (Week|Postcode)	Poisson	ran_vals	cond	Postcode	TS5	Week_factor13	0.621716073291413	1.144165005163	-1.62080612919916	2.86423827578199	Positive	1.86212083736163	0.197739231448202	17.535690755654
B.1.1.119	AR1 (Week|Postcode)	Poisson	ran_vals	cond	Postcode	TS6	Week_factor13	-0.158832995403807	1.31323544745017	-2.73272717562748	2.41506118481987	Negative	0.85313882517754	0.0650416675243821	11.1904550225817
B.1.1.119	AR1 (Week|Postcode)	Poisson	ran_vals	cond	Postcode	TS7	Week_factor13	1.9231335023962	1.3304509643335	-0.684502470894032	4.53076947568644	Positive	6.84236548094383	0.504341091536462	92.8299640074576
B.1.1.119	AR1 (Week|Postcode)	Poisson	ran_vals	cond	Postcode	TS8	Week_factor13	2.64470877810101	1.14741530565998	0.39581610369743	4.89360145250459	Positive	14.0793442726548	1.4855960968007	133.433263304091
B.1.1.119	AR1 (Week|Postcode)	Poisson	ran_vals	cond	Postcode	TS9	Week_factor13	0.207091322129551	1.44614421274178	-2.62729925129537	3.04148189555447	Positive	1.23009490153754	0.0722733911608214	20.9362455875586
B.1.1.119	AR1 (Week|Postcode)	Poisson	ran_vals	cond	Postcode	TS1	Week_factor14	-0.232205527868485	1.34507913783343	-2.8685121943782	2.40410113864123	Negative	0.792783167526687	0.0567833463460913	11.0684767833679
B.1.1.119	AR1 (Week|Postcode)	Poisson	ran_vals	cond	Postcode	TS10	Week_factor14	0.677035685373385	1.309077511588	-1.8887090903104	3.24278046105717	Positive	1.96803520142568	0.151266954829049	25.6048160579935
B.1.1.119	AR1 (Week|Postcode)	Poisson	ran_vals	cond	Postcode	TS11	Week_factor14	0.0199256184006868	1.43738324396997	-2.79729377176181	2.83714500856318	Positive	1.02012545864159	0.0609748514113223	17.0669698618646
B.1.1.119	AR1 (Week|Postcode)	Poisson	ran_vals	cond	Postcode	TS12	Week_factor14	0.555566570189596	1.40372106570228	-2.19567616292706	3.30680930330625	Positive	1.74292819624397	0.111283290424637	27.2978870922181
B.1.1.119	AR1 (Week|Postcode)	Poisson	ran_vals	cond	Postcode	TS13	Week_factor14	-0.11223246216329	1.45911676621472	-2.9720487731827	2.74758384885612	Negative	0.893836450192786	0.0511983090841261	15.6048825436884
B.1.1.119	AR1 (Week|Postcode)	Poisson	ran_vals	cond	Postcode	TS14	Week_factor14	0.403150641399926	1.38730921964726	-2.31592546452908	3.12222674732893	Positive	1.49653231440703	0.0986748216849779	22.6968635951984
B.1.1.119	AR1 (Week|Postcode)	Poisson	ran_vals	cond	Postcode	TS15	Week_factor14	0.741764022593801	1.45357980662334	-2.10720004704265	3.59072809223025	Positive	2.09963605505606	0.121577902716757	36.2604672821334
B.1.1.119	AR1 (Week|Postcode)	Poisson	ran_vals	cond	Postcode	TS16	Week_factor14	-0.0384505298383153	1.4627574566014	-2.90540246289448	2.82850140321785	Negative	0.962279307675282	0.0547267606781665	16.9200854299685
B.1.1.119	AR1 (Week|Postcode)	Poisson	ran_vals	cond	Postcode	TS17	Week_factor14	0.861258833629498	1.13751407855376	-1.36822779224314	3.09074545950213	Positive	2.36613739305047	0.254557689152871	21.9934671053268
B.1.1.119	AR1 (Week|Postcode)	Poisson	ran_vals	cond	Postcode	TS18	Week_factor14	-0.274803312729713	1.44508692232185	-3.10712163501037	2.55751500955094	Negative	0.759721536085794	0.0447295181051492	12.903711840484
B.1.1.119	AR1 (Week|Postcode)	Poisson	ran_vals	cond	Postcode	TS19	Week_factor14	0.0587900452519255	1.35097414557827	-2.58907062412625	2.7066507146301	Positive	1.0605525493201	0.075089794309556	14.9790223852862
B.1.1.119	AR1 (Week|Postcode)	Poisson	ran_vals	cond	Postcode	TS2	Week_factor14	-0.265569709353294	1.42748151637542	-3.06338207004575	2.53224265133916	Negative	0.766768990052148	0.046729385608469	12.5816908664649
B.1.1.119	AR1 (Week|Postcode)	Poisson	ran_vals	cond	Postcode	TS20	Week_factor14	-0.335723587200218	1.39862529025112	-3.07697878395929	2.40553160955885	Negative	0.714820664092085	0.0460983194560656	11.0843212473295
B.1.1.119	AR1 (Week|Postcode)	Poisson	ran_vals	cond	Postcode	TS21	Week_factor14	-0.240199206614663	1.3705208813588	-2.926370774138	2.44597236090867	Negative	0.786471175200299	0.0535911801364643	11.5417669072765
B.1.1.119	AR1 (Week|Postcode)	Poisson	ran_vals	cond	Postcode	TS22	Week_factor14	1.47269576470521	1.28368070503701	-1.04327218481631	3.98866371422673	Positive	4.36097547312718	0.352300003106805	53.9827048240223
B.1.1.119	AR1 (Week|Postcode)	Poisson	ran_vals	cond	Postcode	TS23	Week_factor14	-0.282486704878624	1.35477041205803	-2.93778791983285	2.3728145100756	Negative	0.753906665173311	0.0529828014077401	10.727542611775
B.1.1.119	AR1 (Week|Postcode)	Poisson	ran_vals	cond	Postcode	TS24	Week_factor14	-0.595358850385579	1.30379232916105	-3.15074485886083	1.96002715808968	Negative	0.551364672937498	0.0428202199651821	7.09951987193583
B.1.1.119	AR1 (Week|Postcode)	Poisson	ran_vals	cond	Postcode	TS25	Week_factor14	-0.558467919378298	1.28153665607448	-3.07023361015217	1.95329777139557	Negative	0.572084872920218	0.0464103116709696	7.05190484701832
B.1.1.119	AR1 (Week|Postcode)	Poisson	ran_vals	cond	Postcode	TS26	Week_factor14	0.314687839076649	1.30558334189161	-2.24420848984634	2.87358416799964	Positive	1.36983163630039	0.106011416287243	17.7003456564065
B.1.1.119	AR1 (Week|Postcode)	Poisson	ran_vals	cond	Postcode	TS27	Week_factor14	-0.286677405475457	1.38896825296494	-3.00900515695625	2.43565034600533	Negative	0.750753878867433	0.0493407406445825	11.4232453601481
B.1.1.119	AR1 (Week|Postcode)	Poisson	ran_vals	cond	Postcode	TS28	Week_factor14	-0.126246957250519	1.4529366539803	-2.97395047087005	2.72145655636901	Negative	0.881397152486536	0.0511010378976546	15.2024493507798
B.1.1.119	AR1 (Week|Postcode)	Poisson	ran_vals	cond	Postcode	TS29	Week_factor14	-0.122798215666311	1.45830804434837	-2.98102946095416	2.73543302962154	Negative	0.884442111118232	0.050740571531315	15.4164177562823
B.1.1.119	AR1 (Week|Postcode)	Poisson	ran_vals	cond	Postcode	TS3	Week_factor14	2.06840634425704	0.764998091588896	0.569037636500929	3.56777505201315	Positive	7.91220373612168	1.76656615433874	35.43765842459
B.1.1.119	AR1 (Week|Postcode)	Poisson	ran_vals	cond	Postcode	TS4	Week_factor14	0.811093106854941	1.18479949929819	-1.5110712406706	3.13325745438049	Positive	2.25036653378853	0.220673456914546	22.9486119771825
B.1.1.119	AR1 (Week|Postcode)	Poisson	ran_vals	cond	Postcode	TS5	Week_factor14	1.35611255454309	1.27610796734581	-1.1450131018393	3.85723821092549	Positive	3.88107646482195	0.318219748499098	47.3344429339764
B.1.1.119	AR1 (Week|Postcode)	Poisson	ran_vals	cond	Postcode	TS6	Week_factor14	0.00554639120734705	1.21124881285591	-2.36845765830713	2.37955044072182	Positive	1.0055618009113	0.0936250167436742	10.80004651129
B.1.1.119	AR1 (Week|Postcode)	Poisson	ran_vals	cond	Postcode	TS7	Week_factor14	2.46694931442956	1.23695229893	0.0425673579327448	4.89133127092637	Positive	11.7864352416073	1.04348634108932	133.130689146905
B.1.1.119	AR1 (Week|Postcode)	Poisson	ran_vals	cond	Postcode	TS8	Week_factor14	2.39367603072262	1.47373931521002	-0.494799949689736	5.28215201113497	Positive	10.9536861106287	0.609692864343808	196.792920545846
B.1.1.119	AR1 (Week|Postcode)	Poisson	ran_vals	cond	Postcode	TS9	Week_factor14	0.364913299647476	1.41038693188223	-2.39939429110764	3.12922089040259	Positive	1.44038912049087	0.0907729186052262	22.8561651460332
B.1.1.119	AR1 (Week|Postcode)	Poisson	ran_vals	cond	Postcode	TS1	Week_factor15	-0.156189183484609	1.25058639015605	-2.60729346774641	2.2949151007772	Negative	0.855397348011528	0.07373383695257	9.92359347114719
B.1.1.119	AR1 (Week|Postcode)	Poisson	ran_vals	cond	Postcode	TS10	Week_factor15	1.43668401947893	1.19027976628129	-0.896221453959142	3.76958949291701	Positive	4.20672325106349	0.408108807958694	43.3622606665948
B.1.1.119	AR1 (Week|Postcode)	Poisson	ran_vals	cond	Postcode	TS11	Week_factor15	0.11138547739571	1.45956569044786	-2.74931070895244	2.97208166374386	Positive	1.11782572036223	0.0639719412993885	19.5325374800731
B.1.1.119	AR1 (Week|Postcode)	Poisson	ran_vals	cond	Postcode	TS12	Week_factor15	0.208072790211429	1.3595444335372	-2.4565853349034	2.87273091532625	Positive	1.23130279307761	0.0857271813629364	17.6852492306041
B.1.1.119	AR1 (Week|Postcode)	Poisson	ran_vals	cond	Postcode	TS13	Week_factor15	-0.111738542558001	1.45525077384194	-2.96397764776224	2.74050056264624	Negative	0.894278042586051	0.0516132091610186	15.4947392431383
B.1.1.119	AR1 (Week|Postcode)	Poisson	ran_vals	cond	Postcode	TS14	Week_factor15	0.217446752886618	1.44297496576106	-2.61073221059797	3.04562571637121	Positive	1.24289924694861	0.0734807206981108	21.0231816371547
B.1.1.119	AR1 (Week|Postcode)	Poisson	ran_vals	cond	Postcode	TS15	Week_factor15	1.16506478766543	1.40258739331313	-1.58395598839821	3.91408556372907	Positive	3.20613059419046	0.205161872721924	50.103234341873
B.1.1.119	AR1 (Week|Postcode)	Poisson	ran_vals	cond	Postcode	TS16	Week_factor15	-0.00244424464474479	1.46091222432359	-2.86577958889328	2.86089109960379	Negative	0.997558740088895	0.0569387250274014	17.4770938311114
B.1.1.119	AR1 (Week|Postcode)	Poisson	ran_vals	cond	Postcode	TS17	Week_factor15	0.434806884602023	1.30526471732869	-2.12346495165307	2.99307872085711	Positive	1.54466473160208	0.119616444433592	19.946999297241
B.1.1.119	AR1 (Week|Postcode)	Poisson	ran_vals	cond	Postcode	TS18	Week_factor15	-0.286201757306454	1.40924103726326	-3.04826343587831	2.4758599212654	Negative	0.751111058514477	0.0474412376505212	11.8919288400255
B.1.1.119	AR1 (Week|Postcode)	Poisson	ran_vals	cond	Postcode	TS19	Week_factor15	0.431177503139358	1.29644476369871	-2.10980754165566	2.97216254793438	Positive	1.53906871524094	0.121261301937157	19.5341174174511
B.1.1.119	AR1 (Week|Postcode)	Poisson	ran_vals	cond	Postcode	TS2	Week_factor15	-0.214103028764019	1.45705499946756	-3.06987835121447	2.64167229368643	Negative	0.807265209201265	0.0464268022780365	14.0366574050062
B.1.1.119	AR1 (Week|Postcode)	Poisson	ran_vals	cond	Postcode	TS20	Week_factor15	-0.294181353590053	1.4105156307687	-3.0587411895275	2.4703784823474	Negative	0.745141345130988	0.0469467551065657	11.8269222859657
B.1.1.119	AR1 (Week|Postcode)	Poisson	ran_vals	cond	Postcode	TS21	Week_factor15	-0.190383971691835	1.42589803581851	-2.98509276752251	2.60432482413884	Negative	0.826641665998876	0.0505348153420616	13.522092429546
B.1.1.119	AR1 (Week|Postcode)	Poisson	ran_vals	cond	Postcode	TS22	Week_factor15	2.49323644801809	1.04099237720006	0.452928880525233	4.53354401551094	Positive	12.1003750503386	1.5729123178383	93.0878820760241
B.1.1.119	AR1 (Week|Postcode)	Poisson	ran_vals	cond	Postcode	TS23	Week_factor15	-0.386532050070166	1.33617392613426	-3.00538482237479	2.23232072223446	Negative	0.679408949921169	0.0495196943749425	9.32147354824061
B.1.1.119	AR1 (Week|Postcode)	Poisson	ran_vals	cond	Postcode	TS24	Week_factor15	-0.515169933036321	1.37067481249147	-3.20164320003579	2.17130333396315	Negative	0.597399068154585	0.0406952785243432	8.76970645178123
B.1.1.119	AR1 (Week|Postcode)	Poisson	ran_vals	cond	Postcode	TS25	Week_factor15	-0.78117190768456	1.21736698625242	-3.16716735670736	1.60482354133824	Negative	0.457869116434985	0.0421227477882042	4.97698129379065
B.1.1.119	AR1 (Week|Postcode)	Poisson	ran_vals	cond	Postcode	TS26	Week_factor15	-0.033173739475636	1.30823198606388	-2.59726131558415	2.53091383663287	Negative	0.967370474548958	0.0744772689004397	12.5649832337441
B.1.1.119	AR1 (Week|Postcode)	Poisson	ran_vals	cond	Postcode	TS27	Week_factor15	-0.263978504631203	1.42430384123649	-3.05556273649679	2.52760572723438	Negative	0.76799004770859	0.0470962105553549	12.5234855718637
B.1.1.119	AR1 (Week|Postcode)	Poisson	ran_vals	cond	Postcode	TS28	Week_factor15	-0.142541991789621	1.43723505333096	-2.9594709336368	2.67438695005756	Negative	0.867151140299463	0.0518463400724064	14.5034557708898
B.1.1.119	AR1 (Week|Postcode)	Poisson	ran_vals	cond	Postcode	TS29	Week_factor15	-0.132498421791396	1.45129818701985	-2.97699059917857	2.71199375559578	Negative	0.875904316464841	0.0509459200942309	15.0592701080418
B.1.1.119	AR1 (Week|Postcode)	Poisson	ran_vals	cond	Postcode	TS3	Week_factor15	1.15734680228836	1.19197133134841	-1.17887407775879	3.4935676823355	Positive	3.18148097022532	0.307624905409058	32.9031264567041
B.1.1.119	AR1 (Week|Postcode)	Poisson	ran_vals	cond	Postcode	TS4	Week_factor15	1.39300158334175	0.976263707436193	-0.520440122646738	3.30644328933023	Positive	4.02691906404283	0.594258943586311	27.2878975123011
B.1.1.119	AR1 (Week|Postcode)	Poisson	ran_vals	cond	Postcode	TS5	Week_factor15	2.36757973407513	0.980887335490397	0.445075883622495	4.29008358452776	Positive	10.6715330558083	1.56060861597461	72.9725676223376
B.1.1.119	AR1 (Week|Postcode)	Poisson	ran_vals	cond	Postcode	TS6	Week_factor15	0.587250652574488	1.27090160201763	-1.90367071527433	3.07817202042331	Positive	1.79903543634236	0.149020601830739	21.718664811807
B.1.1.119	AR1 (Week|Postcode)	Poisson	ran_vals	cond	Postcode	TS7	Week_factor15	2.06305052253701	1.06291206820169	-0.0202188498712861	4.1463198949453	Positive	7.86994066127126	0.979984180424993	63.2009855353693
B.1.1.119	AR1 (Week|Postcode)	Poisson	ran_vals	cond	Postcode	TS8	Week_factor15	2.62325775330925	1.35890291537993	-0.0401430193218926	5.28665852594039	Positive	13.7805441515767	0.960652037524032	197.681772062867
B.1.1.119	AR1 (Week|Postcode)	Poisson	ran_vals	cond	Postcode	TS9	Week_factor15	0.69615195617869	1.43934348299477	-2.12490943187351	3.51721334423089	Positive	2.00601858896385	0.119443785576742	33.6904139452536
B.1.1.119	AR1 (Week|Postcode)	Poisson	ran_vals	cond	Postcode	TS1	Week_factor16	0.252554796101591	1.32171863135486	-2.33796611904951	2.84307571125269	Positive	1.28731003379357	0.0965237565519487	17.1684897304399
B.1.1.119	AR1 (Week|Postcode)	Poisson	ran_vals	cond	Postcode	TS10	Week_factor16	2.6338094320125	0.7946429943495	1.07633778252041	4.19128108150458	Positive	13.9267218797729	2.93391521683909	66.1074257372389
B.1.1.119	AR1 (Week|Postcode)	Poisson	ran_vals	cond	Postcode	TS11	Week_factor16	0.22193773498538	1.45639006659133	-2.63253434297551	3.07640981294627	Positive	1.24849363796945	0.0718960219750557	21.680425720786
B.1.1.119	AR1 (Week|Postcode)	Poisson	ran_vals	cond	Postcode	TS12	Week_factor16	0.0748653656974858	1.41735909397693	-2.70310741165762	2.85283814305259	Positive	1.07773904047242	0.066997001678639	17.3369167314357
B.1.1.119	AR1 (Week|Postcode)	Poisson	ran_vals	cond	Postcode	TS13	Week_factor16	-0.122600501352277	1.43465303240406	-2.93446877517541	2.68926777247085	Negative	0.884616995271515	0.0531589511615099	14.7208929300662
B.1.1.119	AR1 (Week|Postcode)	Poisson	ran_vals	cond	Postcode	TS14	Week_factor16	0.0698919864428584	1.43674735393427	-2.74608108215154	2.88586505503725	Positive	1.07239234208671	0.0641788807842947	17.9190618675862
B.1.1.119	AR1 (Week|Postcode)	Poisson	ran_vals	cond	Postcode	TS15	Week_factor16	1.93962432628728	1.51798071732999	-1.03556320890577	4.91481186148034	Positive	6.9561372418096	0.355026370592736	136.293665301832
B.1.1.119	AR1 (Week|Postcode)	Poisson	ran_vals	cond	Postcode	TS16	Week_factor16	0.0382488418498847	1.44520539081137	-2.79430167440354	2.87079935810331	Positive	1.03898974484298	0.0611575673187267	17.6511221295478
B.1.1.119	AR1 (Week|Postcode)	Poisson	ran_vals	cond	Postcode	TS17	Week_factor16	0.0896209035555112	1.33192660089582	-2.52090726425115	2.70014907136218	Positive	1.09375956473882	0.0803866417289491	14.8819500320888
B.1.1.119	AR1 (Week|Postcode)	Poisson	ran_vals	cond	Postcode	TS18	Week_factor16	-0.246987710472794	1.4445688670478	-3.07829066307431	2.58431524212873	Negative	0.78115029344017	0.0460378836844144	13.254210057189
B.1.1.119	AR1 (Week|Postcode)	Poisson	ran_vals	cond	Postcode	TS19	Week_factor16	0.912414282684239	1.12900002161001	-1.30038509821632	3.1252136635848	Positive	2.49032763635043	0.27242686173235	22.7647585738579
B.1.1.119	AR1 (Week|Postcode)	Poisson	ran_vals	cond	Postcode	TS2	Week_factor16	-0.195324212920666	1.45592918555549	-3.04889298065016	2.65824455480882	Negative	0.82256792766936	0.0474113806665286	14.2712147614791
B.1.1.119	AR1 (Week|Postcode)	Poisson	ran_vals	cond	Postcode	TS20	Week_factor16	-0.238959070074091	1.44674169910344	-3.07452069524912	2.59660255510093	Negative	0.787447111865054	0.0462117725964948	13.4180733424549
B.1.1.119	AR1 (Week|Postcode)	Poisson	ran_vals	cond	Postcode	TS21	Week_factor16	-0.16755464438462	1.4366224544115	-2.9832829144127	2.64817362564346	Negative	0.845730401608792	0.0506263587498346	14.1282116641996
B.1.1.119	AR1 (Week|Postcode)	Poisson	ran_vals	cond	Postcode	TS22	Week_factor16	2.24516222838669	1.32784970402507	-0.357375368384613	4.847699825158	Positive	9.44194718407917	0.699509874555843	127.446902280753
B.1.1.119	AR1 (Week|Postcode)	Poisson	ran_vals	cond	Postcode	TS23	Week_factor16	-0.478151696322856	1.28142595111277	-2.98970040935887	2.03339701671316	Negative	0.619928149028168	0.0503025046259893	7.63999551940664
B.1.1.119	AR1 (Week|Postcode)	Poisson	ran_vals	cond	Postcode	TS24	Week_factor16	-0.510447546242581	1.32923483731578	-3.11569995437746	2.0948048618923	Negative	0.600226889402235	0.0443474550859266	8.12385554173126
B.1.1.119	AR1 (Week|Postcode)	Poisson	ran_vals	cond	Postcode	TS25	Week_factor16	-0.749366193490539	1.33540335391389	-3.36670867199576	1.86797628501468	Negative	0.472666036634389	0.0345030113931623	6.47517921383339
B.1.1.119	AR1 (Week|Postcode)	Poisson	ran_vals	cond	Postcode	TS26	Week_factor16	-0.294518460139037	1.25588811411107	-2.75601393240866	2.16697701213058	Negative	0.744890195438108	0.063544557108109	8.73184783262917
B.1.1.119	AR1 (Week|Postcode)	Poisson	ran_vals	cond	Postcode	TS27	Week_factor16	-0.280690301764931	1.40832729413004	-3.04096107670455	2.47958047317469	Negative	0.755262202635387	0.0477889385809536	11.9362557877985
B.1.1.119	AR1 (Week|Postcode)	Poisson	ran_vals	cond	Postcode	TS28	Week_factor16	-0.132921663598258	1.45517483480677	-2.98501193102854	2.71916860383203	Negative	0.875533675580194	0.0505389005644725	15.1677066282252
B.1.1.119	AR1 (Week|Postcode)	Poisson	ran_vals	cond	Postcode	TS29	Week_factor16	-0.149504530861663	1.43489559103719	-2.96184821086986	2.66283914914654	Negative	0.861134536329405	0.0517232333359335	14.3369360697736
B.1.1.119	AR1 (Week|Postcode)	Poisson	ran_vals	cond	Postcode	TS3	Week_factor16	0.528968195133959	1.11733238999185	-1.66096304801012	2.71889943827804	Positive	1.69718024604423	0.189955955280078	15.1636245534695
B.1.1.119	AR1 (Week|Postcode)	Poisson	ran_vals	cond	Postcode	TS4	Week_factor16	1.00706201911908	1.26539730774195	-1.47307113018909	3.48719516842725	Positive	2.73754632977759	0.229220437289025	32.6941174893116
B.1.1.119	AR1 (Week|Postcode)	Poisson	ran_vals	cond	Postcode	TS5	Week_factor16	1.8772213887773	0.917956987724142	0.0780587534811017	3.67638402407349	Positive	6.53532049537552	1.08118618025582	39.503292547792
B.1.1.119	AR1 (Week|Postcode)	Poisson	ran_vals	cond	Postcode	TS6	Week_factor16	1.2775387516045	1.06599878338044	-0.81178047138468	3.36685797459368	Positive	3.58779838664436	0.444066713864955	28.9873049731047
B.1.1.119	AR1 (Week|Postcode)	Poisson	ran_vals	cond	Postcode	TS7	Week_factor16	1.76772380008852	1.31991111139179	-0.819254441033615	4.35470204121066	Positive	5.85750532264653	0.44076014471429	77.8436276879644
B.1.1.119	AR1 (Week|Postcode)	Poisson	ran_vals	cond	Postcode	TS8	Week_factor16	2.66334161842113	1.15896022861481	0.391821310821798	4.93486192602045	Positive	14.3441417498052	1.47967328617451	139.053941475455
B.1.1.119	AR1 (Week|Postcode)	Poisson	ran_vals	cond	Postcode	TS9	Week_factor16	1.14131133941403	1.3861077312225	-1.5754098924746	3.85803257130266	Positive	3.13087130937021	0.206922719230607	47.3720584780892
B.1.1.119	AR1 (Week|Postcode)	Poisson	ran_vals	cond	Postcode	TS1	Week_factor17	0.717480737582917	1.23035448368838	-1.69396973866367	3.12893121382951	Positive	2.04926406821494	0.183788481687874	22.8495452093063
B.1.1.119	AR1 (Week|Postcode)	Poisson	ran_vals	cond	Postcode	TS10	Week_factor17	1.48863315924732	1.21699525349443	-0.896633706957951	3.87390002545259	Positive	4.43103485894691	0.407940598553571	48.1297276878519
B.1.1.119	AR1 (Week|Postcode)	Poisson	ran_vals	cond	Postcode	TS11	Week_factor17	0.375137115743005	1.42881369961107	-2.42528627611212	3.17556050759813	Positive	1.45519093052516	0.0884527934953824	23.9402347919426
B.1.1.119	AR1 (Week|Postcode)	Poisson	ran_vals	cond	Postcode	TS12	Week_factor17	-0.0427004852552572	1.41613462840011	-2.81827335417949	2.73287238366897	Negative	0.958198341623479	0.0597089499637271	15.3769922674533
B.1.1.119	AR1 (Week|Postcode)	Poisson	ran_vals	cond	Postcode	TS13	Week_factor17	-0.0989098073325449	1.45556903035975	-2.95177268384954	2.75395306918445	Negative	0.905824403058504	0.0522470063847928	15.7045906732585
B.1.1.119	AR1 (Week|Postcode)	Poisson	ran_vals	cond	Postcode	TS14	Week_factor17	-0.0476110826395135	1.39249665004997	-2.77685436533012	2.68163220005109	Negative	0.953504549447453	0.0622339651151789	14.6089185243838
B.1.1.119	AR1 (Week|Postcode)	Poisson	ran_vals	cond	Postcode	TS15	Week_factor17	1.22062845485437	1.46374438837607	-1.64825782893533	4.08951473864408	Positive	3.38931709722957	0.192384784034954	59.7109092758893
B.1.1.119	AR1 (Week|Postcode)	Poisson	ran_vals	cond	Postcode	TS16	Week_factor17	0.132161431722179	1.46499988095248	-2.73918557230016	3.00350843574451	Positive	1.14129254521796	0.0646229561925941	20.1561295012278
B.1.1.119	AR1 (Week|Postcode)	Poisson	ran_vals	cond	Postcode	TS17	Week_factor17	-0.201305561288555	1.27512729943374	-2.70050914388251	2.2978980213054	Negative	0.817662547356762	0.0671713041733474	9.95323895490522
B.1.1.119	AR1 (Week|Postcode)	Poisson	ran_vals	cond	Postcode	TS18	Week_factor17	-0.244500239497917	1.43948600682989	-3.06584096913387	2.57684049013804	Negative	0.783095800815529	0.0466146239163404	13.1555074724082
B.1.1.119	AR1 (Week|Postcode)	Poisson	ran_vals	cond	Postcode	TS19	Week_factor17	0.491336477397746	1.30033044065968	-2.05726435429633	3.03993730909182	Positive	1.63449923213761	0.127803116152466	20.9039327074881
B.1.1.119	AR1 (Week|Postcode)	Poisson	ran_vals	cond	Postcode	TS2	Week_factor17	-0.201740122977935	1.43113880000003	-3.00672062785586	2.60324038189999	Negative	0.817307299732934	0.0494535898569937	13.507436449576
B.1.1.119	AR1 (Week|Postcode)	Poisson	ran_vals	cond	Postcode	TS20	Week_factor17	-0.22016002662155	1.44620128927051	-3.05466246798715	2.61434241474405	Negative	0.802390383865622	0.047138628881718	13.6582319722439
B.1.1.119	AR1 (Week|Postcode)	Poisson	ran_vals	cond	Postcode	TS21	Week_factor17	-0.136011167149054	1.46037663068265	-2.998296767151	2.72627443285289	Negative	0.872832885379365	0.0498719395953771	15.2758695968241
B.1.1.119	AR1 (Week|Postcode)	Poisson	ran_vals	cond	Postcode	TS22	Week_factor17	2.38991664265559	1.30716509651885	-0.172079868369185	4.95191315368035	Positive	10.9125842610835	0.841911928350454	141.445311849384
B.1.1.119	AR1 (Week|Postcode)	Poisson	ran_vals	cond	Postcode	TS23	Week_factor17	-0.385271667737409	1.38074343744281	-3.09147907701535	2.32093574154054	Negative	0.680265804827329	0.0454347032567818	10.1852005635868
B.1.1.119	AR1 (Week|Postcode)	Poisson	ran_vals	cond	Postcode	TS24	Week_factor17	-0.504137690040099	1.24953247261086	-2.95317633387066	1.94490095379047	Negative	0.60402620873697	0.0521737213185017	6.99293919661002
B.1.1.119	AR1 (Week|Postcode)	Poisson	ran_vals	cond	Postcode	TS25	Week_factor17	-0.826616048451047	1.2986440649678	-3.37191164452463	1.71867954762253	Negative	0.437527355426058	0.0343239593780037	5.57715922682268
B.1.1.119	AR1 (Week|Postcode)	Poisson	ran_vals	cond	Postcode	TS26	Week_factor17	-0.315064353440333	1.34243383560074	-2.94618632284575	2.31605761596509	Negative	0.72974191135541	0.0525396937914145	10.1356368634883
B.1.1.119	AR1 (Week|Postcode)	Poisson	ran_vals	cond	Postcode	TS27	Week_factor17	-0.311683606848466	1.37090732408799	-2.9986125882031	2.37524537450617	Negative	0.732213158812127	0.049856191473869	10.7536515343062
B.1.1.119	AR1 (Week|Postcode)	Poisson	ran_vals	cond	Postcode	TS28	Week_factor17	-0.14319357108899	1.44689725996208	-2.97906008994435	2.69267294776637	Negative	0.866586306603975	0.0508405970032136	14.771105593942
B.1.1.119	AR1 (Week|Postcode)	Poisson	ran_vals	cond	Postcode	TS29	Week_factor17	-0.139351524594053	1.4536802075307	-2.98851237639293	2.70980932720483	Negative	0.869922175664354	0.0503623011728554	15.0264101140892
B.1.1.119	AR1 (Week|Postcode)	Poisson	ran_vals	cond	Postcode	TS3	Week_factor17	0.792881956506071	0.888100542611635	-0.947763121663214	2.53352703467536	Positive	2.20975567806411	0.387607084347117	12.5978609626331
B.1.1.119	AR1 (Week|Postcode)	Poisson	ran_vals	cond	Postcode	TS4	Week_factor17	0.814965220579174	1.19326460363763	-1.52379042657705	3.1537208677354	Positive	2.25909710089462	0.217884444773285	23.4230567334938
B.1.1.119	AR1 (Week|Postcode)	Poisson	ran_vals	cond	Postcode	TS5	Week_factor17	2.14550744739853	1.24374947671852	-0.292196732760316	4.58321162755738	Positive	8.54637697388419	0.746621636588393	97.8280775701717
B.1.1.119	AR1 (Week|Postcode)	Poisson	ran_vals	cond	Postcode	TS6	Week_factor17	2.81236194527419	0.715040335204199	1.41090864078051	4.21381524976786	Positive	16.6491963047126	4.09967884756659	67.6140126823319
B.1.1.119	AR1 (Week|Postcode)	Poisson	ran_vals	cond	Postcode	TS7	Week_factor17	1.77725433101068	1.19144746381638	-0.557939787541008	4.11244844956237	Positive	5.91359732696771	0.572387088953169	61.096125367672
B.1.1.119	AR1 (Week|Postcode)	Poisson	ran_vals	cond	Postcode	TS8	Week_factor17	2.23778099920586	1.45337181641764	-0.610775417118264	5.08633741552999	Positive	9.37251058697515	0.542929708817935	161.796183329542
B.1.1.119	AR1 (Week|Postcode)	Poisson	ran_vals	cond	Postcode	TS9	Week_factor17	1.81980465999356	1.25829550144397	-0.646409204745378	4.2860185247325	Positive	6.17065295675858	0.523923705870568	72.6765318806935
B.1.1.119	AR1 (Week|Postcode)	Poisson	ran_vals	cond	Postcode	TS1	Week_factor18	1.4243503917247	0.957359926984892	-0.452040585407587	3.30074136885698	Positive	4.15515774099299	0.636328343555825	27.1327468395556
B.1.1.119	AR1 (Week|Postcode)	Poisson	ran_vals	cond	Postcode	TS10	Week_factor18	0.639463402144943	1.28030870872771	-1.86989555605436	3.14882236034424	Positive	1.89546350471788	0.154139759939149	23.3085992811701
B.1.1.119	AR1 (Week|Postcode)	Poisson	ran_vals	cond	Postcode	TS11	Week_factor18	0.666521706879145	1.44588462234263	-2.16736007871271	3.500403492471	Positive	1.94745171840515	0.114479435045025	33.128816490294
B.1.1.119	AR1 (Week|Postcode)	Poisson	ran_vals	cond	Postcode	TS12	Week_factor18	-0.1514012200472	1.37515950412442	-2.84666432112902	2.54386188103461	Negative	0.859502779723787	0.0580375931216545	12.7287330266162
B.1.1.119	AR1 (Week|Postcode)	Poisson	ran_vals	cond	Postcode	TS13	Week_factor18	-0.0895870251097622	1.45245826885017	-2.93635292110349	2.75717887088396	Negative	0.914308693847567	0.0530588862381995	15.755332365861
B.1.1.119	AR1 (Week|Postcode)	Poisson	ran_vals	cond	Postcode	TS14	Week_factor18	-0.0279120123803891	1.43790377051027	-2.84615161581487	2.79032759105409	Negative	0.972473928703118	0.0580673569334484	16.2863541919285
B.1.1.119	AR1 (Week|Postcode)	Poisson	ran_vals	cond	Postcode	TS15	Week_factor18	0.717958251366784	1.41999842137587	-2.06518751263366	3.50110401536722	Positive	2.05024285372748	0.126794512765724	33.1520321153594
B.1.1.119	AR1 (Week|Postcode)	Poisson	ran_vals	cond	Postcode	TS16	Week_factor18	0.248148574546075	1.4622059374534	-2.61772240084322	3.11401954993537	Positive	1.28165033866619	0.0729688675407585	22.5113482772036
B.1.1.119	AR1 (Week|Postcode)	Poisson	ran_vals	cond	Postcode	TS17	Week_factor18	-0.257010582997178	1.37092709073511	-2.94397830626826	2.42995714027391	Negative	0.773360029255134	0.0526558304749597	11.3583952518595
B.1.1.119	AR1 (Week|Postcode)	Poisson	ran_vals	cond	Postcode	TS18	Week_factor18	-0.269587943036007	1.40427423045153	-3.02191485913871	2.48273897306669	Negative	0.763694114990028	0.0487078603153331	11.9740160519185
B.1.1.119	AR1 (Week|Postcode)	Poisson	ran_vals	cond	Postcode	TS19	Week_factor18	0.160346560652771	1.32743083210182	-2.44137006223484	2.76206318354038	Positive	1.17391763416528	0.0870415174372238	15.8324745751142
B.1.1.119	AR1 (Week|Postcode)	Poisson	ran_vals	cond	Postcode	TS2	Week_factor18	-0.173421523126282	1.45615063875221	-3.0274243311456	2.68058128489304	Negative	0.840783130604482	0.0484402436127181	14.5935738548489
B.1.1.119	AR1 (Week|Postcode)	Poisson	ran_vals	cond	Postcode	TS20	Week_factor18	-0.229549924520686	1.41742506695498	-3.00765200653672	2.54855215749535	Negative	0.794891283080903	0.0494075512807114	12.7885745304013
B.1.1.119	AR1 (Week|Postcode)	Poisson	ran_vals	cond	Postcode	TS21	Week_factor18	-0.125196228821413	1.46143736114841	-2.98956082233355	2.73916836469073	Negative	0.882323748246992	0.0503095266930594	15.4741109267486
B.1.1.119	AR1 (Week|Postcode)	Poisson	ran_vals	cond	Postcode	TS22	Week_factor18	1.56391224527834	1.45980237814998	-1.29724784044154	4.42507233099822	Positive	4.77747538708114	0.273282877090694	83.5188480052173
B.1.1.119	AR1 (Week|Postcode)	Poisson	ran_vals	cond	Postcode	TS23	Week_factor18	-0.346569481740848	1.39392564004512	-3.07861353335623	2.38547456987454	Negative	0.707109686368391	0.0460230218192866	10.8642172719409
B.1.1.119	AR1 (Week|Postcode)	Poisson	ran_vals	cond	Postcode	TS24	Week_factor18	-0.256358543893561	1.3475512063998	-2.89751037576067	2.38479328797355	Negative	0.773864454670059	0.0551603778636419	10.8568181980588
B.1.1.119	AR1 (Week|Postcode)	Poisson	ran_vals	cond	Postcode	TS25	Week_factor18	-0.915553906420409	1.21189323004303	-3.29082099041267	1.45971317757185	Negative	0.400294838790522	0.0372232768946091	4.30472465968025
B.1.1.119	AR1 (Week|Postcode)	Poisson	ran_vals	cond	Postcode	TS26	Week_factor18	-0.378528900416522	1.31252994246837	-2.95104031628496	2.19398251545191	Negative	0.68486817779346	0.0522852844126976	8.97086869131051
B.1.1.119	AR1 (Week|Postcode)	Poisson	ran_vals	cond	Postcode	TS27	Week_factor18	-0.272900090314353	1.41008374838253	-3.03661345232935	2.49081327170065	Negative	0.761168831968815	0.0479971592398199	12.0710892047982
B.1.1.119	AR1 (Week|Postcode)	Poisson	ran_vals	cond	Postcode	TS28	Week_factor18	-0.161446541107513	1.42725711523732	-2.95881908365119	2.63592600143617	Negative	0.850912019063647	0.0518801471258031	13.9562299704208
B.1.1.119	AR1 (Week|Postcode)	Poisson	ran_vals	cond	Postcode	TS29	Week_factor18	-0.150052327092584	1.44504545131128	-2.98228936768612	2.68218471350095	Negative	0.86066293925743	0.0506766833986546	14.6169923786075
B.1.1.119	AR1 (Week|Postcode)	Poisson	ran_vals	cond	Postcode	TS3	Week_factor18	1.53913741700148	1.21957278379668	-0.851181315765264	3.92945614976823	Positive	4.66056840956934	0.426910318064158	50.8792994246895
B.1.1.119	AR1 (Week|Postcode)	Poisson	ran_vals	cond	Postcode	TS4	Week_factor18	1.18297561125725	0.980291993574688	-0.73836139048211	3.10431261299661	Positive	3.26407237724563	0.477896359809379	22.2938891774518
B.1.1.119	AR1 (Week|Postcode)	Poisson	ran_vals	cond	Postcode	TS5	Week_factor18	2.91330399917026	0.980488935182954	0.991580998971643	4.83502699936888	Positive	18.4175497198659	2.69549267650372	125.841980815066
B.1.1.119	AR1 (Week|Postcode)	Poisson	ran_vals	cond	Postcode	TS6	Week_factor18	2.00887922442189	1.16715968942823	-0.278711731064389	4.29647017990817	Positive	7.45495732923181	0.756758021604562	73.440105283361
B.1.1.119	AR1 (Week|Postcode)	Poisson	ran_vals	cond	Postcode	TS7	Week_factor18	2.58489430411582	0.923838905476484	0.774203321865005	4.39558528636663	Positive	13.2618872889841	2.16886355254596	81.0920789642395
B.1.1.119	AR1 (Week|Postcode)	Poisson	ran_vals	cond	Postcode	TS8	Week_factor18	2.25317016726995	1.27056599417264	-0.237093421289749	4.74343375582964	Positive	9.51786127207806	0.788917582876751	114.827816188596
B.1.1.119	AR1 (Week|Postcode)	Poisson	ran_vals	cond	Postcode	TS9	Week_factor18	1.50105297394407	1.38749348575213	-1.21838428691404	4.22049023480218	Positive	4.48641065757246	0.295707559729129	68.0668448477173
B.1.1.119	AR1 (Week|Postcode)	Poisson	ran_vals	cond	Postcode	TS1	Week_factor19	0.876631873513134	1.26092949591404	-1.59474452552263	3.3480082725489	Positive	2.40279315087465	0.202960373075018	28.4460204640843
B.1.1.119	AR1 (Week|Postcode)	Poisson	ran_vals	cond	Postcode	TS10	Week_factor19	0.0197051467288996	1.19293675254492	-2.31840792409332	2.35781821755112	Positive	1.01990057466747	0.0984301692256961	10.5678694895049
B.1.1.119	AR1 (Week|Postcode)	Poisson	ran_vals	cond	Postcode	TS11	Week_factor19	1.0667421399572	1.40623455475975	-1.68942694118763	3.82291122110203	Positive	2.90589705621868	0.18462529483583	45.7371656947065
B.1.1.119	AR1 (Week|Postcode)	Poisson	ran_vals	cond	Postcode	TS12	Week_factor19	-0.157141603613041	1.41640319451649	-2.93324085245285	2.61895764522677	Negative	0.854583038203556	0.0532242663383366	13.7214135473989
B.1.1.119	AR1 (Week|Postcode)	Poisson	ran_vals	cond	Postcode	TS13	Week_factor19	-0.0882839633237602	1.43106120096403	-2.89311237688589	2.71654445023837	Negative	0.915500871138774	0.0554035073932251	15.1279564145129
B.1.1.119	AR1 (Week|Postcode)	Poisson	ran_vals	cond	Postcode	TS14	Week_factor19	-0.00912932366200088	1.43437756818536	-2.82045769753745	2.80219905021345	Negative	0.990912222088934	0.0595786674581277	16.4808491659422
B.1.1.119	AR1 (Week|Postcode)	Poisson	ran_vals	cond	Postcode	TS15	Week_factor19	0.447463476850822	1.46024253036072	-2.41455929134982	3.30948624505146	Positive	1.56433916628431	0.0894067325609807	27.3710598416287
B.1.1.119	AR1 (Week|Postcode)	Poisson	ran_vals	cond	Postcode	TS16	Week_factor19	0.411011401550747	1.43796045474892	-2.40733930094998	3.22936210405147	Positive	1.50834255390419	0.0900545842389207	25.2635363223957
B.1.1.119	AR1 (Week|Postcode)	Poisson	ran_vals	cond	Postcode	TS17	Week_factor19	-0.347998147898042	1.37109583737904	-3.03529660851375	2.33930031271767	Negative	0.706100183982707	0.0480604056358044	10.3739754840725
B.1.1.119	AR1 (Week|Postcode)	Poisson	ran_vals	cond	Postcode	TS18	Week_factor19	-0.240051864535981	1.44041197666501	-3.06320746169955	2.58310373262759	Negative	0.786587064035518	0.046737545661595	13.2381621788161
B.1.1.119	AR1 (Week|Postcode)	Poisson	ran_vals	cond	Postcode	TS19	Week_factor19	-0.105061586839834	1.26771666623929	-2.58974059527002	2.37961742159036	Negative	0.900269076151497	0.0750395031628661	10.8007699320129
B.1.1.119	AR1 (Week|Postcode)	Poisson	ran_vals	cond	Postcode	TS2	Week_factor19	-0.170925876007456	1.45275187707637	-3.0182672335501	2.67641548153519	Negative	0.84288404908709	0.0488858527805691	14.532906348068
B.1.1.119	AR1 (Week|Postcode)	Poisson	ran_vals	cond	Postcode	TS20	Week_factor19	-0.197942319814888	1.44742797266756	-3.03484901645913	2.63896437682936	Negative	0.820417173587533	0.0480819219064055	13.998698721477
B.1.1.119	AR1 (Week|Postcode)	Poisson	ran_vals	cond	Postcode	TS21	Week_factor19	-0.130424871750452	1.44532279392644	-2.96320549388108	2.70235575038017	Negative	0.877722432221679	0.0516530778912082	14.914825978962
B.1.1.119	AR1 (Week|Postcode)	Poisson	ran_vals	cond	Postcode	TS22	Week_factor19	0.990478420098789	1.49676230530308	-1.94312179171238	3.92407863190996	Positive	2.69252232105318	0.143256035489572	50.6064294226355
B.1.1.119	AR1 (Week|Postcode)	Poisson	ran_vals	cond	Postcode	TS23	Week_factor19	-0.285434959877462	1.43830206838646	-3.10445521280439	2.53358529304947	Negative	0.751687229417986	0.0448489450360391	12.5985949149093
B.1.1.119	AR1 (Week|Postcode)	Poisson	ran_vals	cond	Postcode	TS24	Week_factor19	-0.0392688771723215	1.33577039586688	-2.65733074468621	2.57879299034157	Negative	0.96149215109695	0.0701351808169805	13.181218695842
B.1.1.119	AR1 (Week|Postcode)	Poisson	ran_vals	cond	Postcode	TS25	Week_factor19	-0.72695557588494	1.34855588172808	-3.37007653521163	1.91616538344175	Negative	0.483378361000106	0.0343870054260191	6.79485279361815
B.1.1.119	AR1 (Week|Postcode)	Poisson	ran_vals	cond	Postcode	TS26	Week_factor19	-0.414737878741776	1.24277859881831	-2.85053917318282	2.02106341569927	Negative	0.660513392617382	0.0578131411746288	7.54634557062233
B.1.1.119	AR1 (Week|Postcode)	Poisson	ran_vals	cond	Postcode	TS27	Week_factor19	-0.27428978182731	1.38860662701665	-2.99590875947359	2.44732919581897	Negative	0.760111776763542	0.0499911764826564	11.5574378085516
B.1.1.119	AR1 (Week|Postcode)	Poisson	ran_vals	cond	Postcode	TS28	Week_factor19	-0.146488259216921	1.44814240393499	-2.98479521541475	2.6918186969809	Negative	0.863735873210756	0.0505498543202109	14.7584927534176
B.1.1.119	AR1 (Week|Postcode)	Poisson	ran_vals	cond	Postcode	TS29	Week_factor19	-0.169107634114708	1.42455076083821	-2.96117581950673	2.62296055127732	Negative	0.844418010309541	0.051758023286222	13.7764491544046
B.1.1.119	AR1 (Week|Postcode)	Poisson	ran_vals	cond	Postcode	TS3	Week_factor19	0.922839186632097	1.03138572804076	-1.09863969449641	2.9443180677606	Positive	2.51642485691653	0.333324198182413	18.9977028221693
B.1.1.119	AR1 (Week|Postcode)	Poisson	ran_vals	cond	Postcode	TS4	Week_factor19	0.471549434452535	1.25401445506456	-1.98627373356663	2.9293726024717	Positive	1.60247520092724	0.13720573921301	18.7158845126743
B.1.1.119	AR1 (Week|Postcode)	Poisson	ran_vals	cond	Postcode	TS5	Week_factor19	2.15401694754961	0.891150038522541	0.407394967223953	3.90063892787528	Positive	8.61941267798343	1.50289758373858	49.4340237932705
B.1.1.119	AR1 (Week|Postcode)	Poisson	ran_vals	cond	Postcode	TS6	Week_factor19	1.59867572772483	1.07399938796954	-0.50632439211353	3.7036758475632	Positive	4.94647760202018	0.60270682644765	40.5962560794267
B.1.1.119	AR1 (Week|Postcode)	Poisson	ran_vals	cond	Postcode	TS7	Week_factor19	1.51199361582968	1.27681451020352	-0.990516839107365	4.01450407076672	Positive	4.5357643582185	0.371384695276469	55.3958161845363
B.1.1.119	AR1 (Week|Postcode)	Poisson	ran_vals	cond	Postcode	TS8	Week_factor19	2.63670807859146	1.11869369180348	0.44410873292449	4.82930742425842	Positive	13.9671490882944	1.55910000190853	125.124272603322
B.1.1.119	AR1 (Week|Postcode)	Poisson	ran_vals	cond	Postcode	TS9	Week_factor19	1.42819106543538	1.33658593014678	-1.19146921989527	4.04785135076603	Positive	4.17114703126144	0.303774624319318	57.2742624417253
B.1.1.119	AR1 (Week|Postcode)	Poisson	ran_vals	cond	Postcode	TS1	Week_factor20	0.495142089961733	1.28096343262051	-2.01550010348727	3.00578428341074	Positive	1.64073135395031	0.133253746036472	20.2020540202959
B.1.1.119	AR1 (Week|Postcode)	Poisson	ran_vals	cond	Postcode	TS10	Week_factor20	-0.0304519208181922	1.32510384427425	-2.6276077313713	2.56670388973491	Negative	0.970007068092272	0.0722510996980412	13.0228289407542
B.1.1.119	AR1 (Week|Postcode)	Poisson	ran_vals	cond	Postcode	TS11	Week_factor20	1.65961781475663	1.31974873540985	-0.927042175288956	4.24627780480222	Positive	5.25730119750503	0.395722458710242	69.8449513615449
B.1.1.119	AR1 (Week|Postcode)	Poisson	ran_vals	cond	Postcode	TS12	Week_factor20	-0.184009401480579	1.40637552654375	-2.94045478224488	2.57243597928372	Negative	0.831927982435136	0.0528416918097559	13.0976913163635
B.1.1.119	AR1 (Week|Postcode)	Poisson	ran_vals	cond	Postcode	TS13	Week_factor20	-0.0449206966010872	1.45063520266018	-2.88811344852099	2.79827205531882	Negative	0.956073298688989	0.0556811589598012	16.4162558671948
B.1.1.119	AR1 (Week|Postcode)	Poisson	ran_vals	cond	Postcode	TS14	Week_factor20	0.0248767217059888	1.39442370819735	-2.7081435255496	2.75789696896158	Positive	1.02518872921636	0.0666604453271465	15.7666503029533
B.1.1.119	AR1 (Week|Postcode)	Poisson	ran_vals	cond	Postcode	TS15	Week_factor20	0.250059529249267	1.45892093826109	-2.60937296603386	3.10949202453239	Positive	1.284101856032	0.0735806668785501	22.4096579524957
B.1.1.119	AR1 (Week|Postcode)	Poisson	ran_vals	cond	Postcode	TS16	Week_factor20	0.71511124716961	1.46042379531705	-2.1472667938171	3.57748928815632	Positive	2.04441410489094	0.116802968482963	35.7835856961688
B.1.1.119	AR1 (Week|Postcode)	Poisson	ran_vals	cond	Postcode	TS17	Week_factor20	-0.464288566894415	1.30781912030286	-3.02756694098089	2.09898980719206	Negative	0.628582140297185	0.0484333360501104	8.15792467179617
B.1.1.119	AR1 (Week|Postcode)	Poisson	ran_vals	cond	Postcode	TS18	Week_factor20	-0.246406062164892	1.43380963281426	-3.05662130316744	2.56380917883765	Negative	0.781604780349525	0.0470463824543834	12.9851861247263
B.1.1.119	AR1 (Week|Postcode)	Poisson	ran_vals	cond	Postcode	TS19	Week_factor20	-0.112339727157651	1.3591902461563	-2.77630365776213	2.55162420344683	Negative	0.893740577972955	0.0622682472696082	12.827922026726
B.1.1.119	AR1 (Week|Postcode)	Poisson	ran_vals	cond	Postcode	TS2	Week_factor20	-0.187836585209854	1.42805976088564	-2.98678228431658	2.61110911389688	Negative	0.828750126195604	0.0504495080072354	13.6141421155331
B.1.1.119	AR1 (Week|Postcode)	Poisson	ran_vals	cond	Postcode	TS20	Week_factor20	-0.19577144454266	1.4436223972773	-3.02521935048154	2.63367646139622	Negative	0.82220013153203	0.0485471712566171	13.9248701580969
B.1.1.119	AR1 (Week|Postcode)	Poisson	ran_vals	cond	Postcode	TS21	Week_factor20	-0.112296727285169	1.46328465215328	-2.98028194463581	2.75568849006547	Negative	0.893779009530109	0.0507785151164946	15.731868410172
B.1.1.119	AR1 (Week|Postcode)	Poisson	ran_vals	cond	Postcode	TS22	Week_factor20	0.585800038096297	1.46709343605449	-2.28965025852563	3.46125033471822	Positive	1.79642762141597	0.10130188512969	31.8567832657283
B.1.1.119	AR1 (Week|Postcode)	Poisson	ran_vals	cond	Postcode	TS23	Week_factor20	-0.267667413398758	1.43736361088344	-3.08484832341874	2.54951349662122	Negative	0.765162221491431	0.0457369706014754	12.8008745987828
B.1.1.119	AR1 (Week|Postcode)	Poisson	ran_vals	cond	Postcode	TS24	Week_factor20	0.304925341895348	1.37662554987934	-2.39321115606581	3.0030618398565	Positive	1.35652372373548	0.0913359185778561	20.1471298664238
B.1.1.119	AR1 (Week|Postcode)	Poisson	ran_vals	cond	Postcode	TS25	Week_factor20	-0.641273704342252	1.3492000436193	-3.28565719777594	2.00310978909144	Negative	0.526621236930618	0.0374159873078442	7.41207027104675
B.1.1.119	AR1 (Week|Postcode)	Poisson	ran_vals	cond	Postcode	TS26	Week_factor20	-0.190942038172448	1.34655353888769	-2.83013847764727	2.44825440130237	Negative	0.826180473693557	0.0590046822741039	11.5681357615255
B.1.1.119	AR1 (Week|Postcode)	Poisson	ran_vals	cond	Postcode	TS27	Week_factor20	-0.27831522588971	1.34610604968225	-2.9166346026384	2.36000415085898	Negative	0.75705813957134	0.0541155013559688	10.590995414071
B.1.1.119	AR1 (Week|Postcode)	Poisson	ran_vals	cond	Postcode	TS28	Week_factor20	-0.153264543195387	1.43783723305504	-2.97137373561399	2.66484464922321	Negative	0.857902739457372	0.0512328815337507	14.365717647242
B.1.1.119	AR1 (Week|Postcode)	Poisson	ran_vals	cond	Postcode	TS29	Week_factor20	-0.15336365750149	1.44637345909055	-2.98820354551358	2.6814762305106	Negative	0.857817713236373	0.0503778570085505	14.606640155757
B.1.1.119	AR1 (Week|Postcode)	Poisson	ran_vals	cond	Postcode	TS3	Week_factor20	0.0182773126629519	0.925819937805281	-1.79629642160451	1.83285104693041	Positive	1.01844536502926	0.165912220674149	6.25168512201822
B.1.1.119	AR1 (Week|Postcode)	Poisson	ran_vals	cond	Postcode	TS4	Week_factor20	-0.137258194158485	1.25244269660724	-2.5920007722089	2.31748438389193	Negative	0.871745117575457	0.0748700921298857	10.1501083863807
B.1.1.119	AR1 (Week|Postcode)	Poisson	ran_vals	cond	Postcode	TS5	Week_factor20	1.96309312764859	1.24823113970166	-0.483394950548053	4.40958120584523	Positive	7.12132018621885	0.61668621471155	82.2350167473239
B.1.1.119	AR1 (Week|Postcode)	Poisson	ran_vals	cond	Postcode	TS6	Week_factor20	2.19999209073798	0.776245827444853	0.678578225796571	3.72140595567938	Positive	9.02494211851987	1.97107331788444	41.3224508208827
B.1.1.119	AR1 (Week|Postcode)	Poisson	ran_vals	cond	Postcode	TS7	Week_factor20	0.701016240162363	1.31689365154203	-1.88004788832945	3.28208036865417	Positive	2.01580020404679	0.152582798646593	26.6311176533517
B.1.1.119	AR1 (Week|Postcode)	Poisson	ran_vals	cond	Postcode	TS8	Week_factor20	1.62707351323051	1.43843195350482	-1.19220130985054	4.44634833631155	Positive	5.08896013101576	0.303552315353199	85.31483340832
B.1.1.119	AR1 (Week|Postcode)	Poisson	ran_vals	cond	Postcode	TS9	Week_factor20	1.73454968974107	1.22997545818244	-0.676157910164668	4.14525728964681	Positive	5.66637560214221	0.508567204408268	63.1338635016996
B.1.1.119	AR1 (Week|Postcode)	Poisson	ran_vals	cond	Postcode	TS1	Week_factor21	0.36815539350107	1.17546598562177	-1.93571560336947	2.67202639037161	Positive	1.44506657548211	0.1443209553003	14.4692598744963
B.1.1.119	AR1 (Week|Postcode)	Poisson	ran_vals	cond	Postcode	TS10	Week_factor21	-0.0735629877601449	1.29259800707495	-2.60700852811529	2.459882552595	Negative	0.929077623429942	0.0737548496384038	11.7034369209638
B.1.1.119	AR1 (Week|Postcode)	Poisson	ran_vals	cond	Postcode	TS11	Week_factor21	1.05671780564941	1.40861014102677	-1.70410733902094	3.81754295031976	Positive	2.87691288886598	0.181934719735214	45.4922940611276
B.1.1.119	AR1 (Week|Postcode)	Poisson	ran_vals	cond	Postcode	TS12	Week_factor21	-0.221657625883517	1.35742402418896	-2.88215982504331	2.43884457327628	Negative	0.801189623971923	0.056013652403315	11.4597921402869
B.1.1.119	AR1 (Week|Postcode)	Poisson	ran_vals	cond	Postcode	TS13	Week_factor21	-0.00692328658866866	1.44345943845807	-2.8360517991109	2.82220522593357	Negative	0.993100624147811	0.0586567982088279	16.8138882414202
B.1.1.119	AR1 (Week|Postcode)	Poisson	ran_vals	cond	Postcode	TS14	Week_factor21	0.218966394818443	1.44241922402376	-2.60812333487634	3.04605612451323	Positive	1.24478944460936	0.073672673047387	21.0322321332664
B.1.1.119	AR1 (Week|Postcode)	Poisson	ran_vals	cond	Postcode	TS15	Week_factor21	0.100516279890357	1.43358786703766	-2.70926430817706	2.91029686795777	Positive	1.10574164291026	0.0665857753103306	18.3622489212975
B.1.1.119	AR1 (Week|Postcode)	Poisson	ran_vals	cond	Postcode	TS16	Week_factor21	1.13504152036316	1.43171665301255	-1.67107155560767	3.94115459633399	Positive	3.11130272264225	0.188045456476938	51.4780033151624
B.1.1.119	AR1 (Week|Postcode)	Poisson	ran_vals	cond	Postcode	TS17	Week_factor21	-0.425983917858022	1.38895442353279	-3.14828456414988	2.29631672843384	Negative	0.653126845714878	0.0429257000286992	9.93751240651327
B.1.1.119	AR1 (Week|Postcode)	Poisson	ran_vals	cond	Postcode	TS18	Week_factor21	-0.278923988466671	1.39598970138088	-3.01501352596203	2.45716554902869	Negative	0.756597411158721	0.0490451720993949	11.6716818000348
B.1.1.119	AR1 (Week|Postcode)	Poisson	ran_vals	cond	Postcode	TS19	Week_factor21	-0.13152759704498	1.34663098861109	-2.77087583518827	2.50782064109832	Negative	0.876755078954577	0.0626071471800305	12.2781424022118
B.1.1.119	AR1 (Week|Postcode)	Poisson	ran_vals	cond	Postcode	TS2	Week_factor21	-0.167034317477868	1.45335507003187	-3.01555791148902	2.68148927653328	Negative	0.846170572399029	0.0490184798836224	14.6068307155589
B.1.1.119	AR1 (Week|Postcode)	Poisson	ran_vals	cond	Postcode	TS20	Week_factor21	-0.215689019594918	1.41454665476482	-2.98814951738559	2.55677147819575	Negative	0.805985908728936	0.0503805789033857	12.8941210920852
B.1.1.119	AR1 (Week|Postcode)	Poisson	ran_vals	cond	Postcode	TS21	Week_factor21	-0.110880221524559	1.46137253699907	-2.97511776203865	2.75335731898954	Negative	0.895045949748038	0.0510414229082044	15.6952374466739
B.1.1.119	AR1 (Week|Postcode)	Poisson	ran_vals	cond	Postcode	TS22	Week_factor21	0.364918523332073	1.48622108910441	-2.54802128437647	3.27785833104062	Positive	1.44039664464899	0.07823632037163	26.5189170970828
B.1.1.119	AR1 (Week|Postcode)	Poisson	ran_vals	cond	Postcode	TS23	Week_factor21	-0.283679363417495	1.40141743429955	-3.03040706195113	2.46304833511614	Negative	0.753008047929863	0.0482959746705359	11.740546165912
B.1.1.119	AR1 (Week|Postcode)	Poisson	ran_vals	cond	Postcode	TS24	Week_factor21	0.701783012105743	1.33015643023563	-1.90527568496045	3.30884170917194	Positive	2.01734645582219	0.148781620112699	27.3534238956106
B.1.1.119	AR1 (Week|Postcode)	Poisson	ran_vals	cond	Postcode	TS25	Week_factor21	-0.512340505543376	1.41355821544732	-3.28286369787084	2.25818268678409	Negative	0.599091759046095	0.0375206549913543	9.56568950727663
B.1.1.119	AR1 (Week|Postcode)	Poisson	ran_vals	cond	Postcode	TS26	Week_factor21	0.0124319627873251	1.34150862890874	-2.61687663482352	2.64174056039817	Positive	1.01250956086877	0.0730306082348306	14.0376156741596
B.1.1.119	AR1 (Week|Postcode)	Poisson	ran_vals	cond	Postcode	TS27	Week_factor21	-0.16898706950401	1.40972690434564	-2.9320010300586	2.59402689105058	Negative	0.844519823375623	0.0532902958996665	13.383557363187
B.1.1.119	AR1 (Week|Postcode)	Poisson	ran_vals	cond	Postcode	TS28	Week_factor21	-0.16476498495664	1.41645877593873	-2.94097317138223	2.61144320146895	Negative	0.848092995280843	0.0528143063494982	13.6186911910709
B.1.1.119	AR1 (Week|Postcode)	Poisson	ran_vals	cond	Postcode	TS29	Week_factor21	-0.160372048583572	1.43559270723966	-2.97408205124166	2.65333795407452	Negative	0.851826809046148	0.0510943144464448	14.201363115857
B.1.1.119	AR1 (Week|Postcode)	Poisson	ran_vals	cond	Postcode	TS3	Week_factor21	-0.429519030736355	1.20606374800957	-2.79336053989451	1.9343224784218	Negative	0.650822044857265	0.0612151519089908	6.91935445495449
B.1.1.119	AR1 (Week|Postcode)	Poisson	ran_vals	cond	Postcode	TS4	Week_factor21	-0.577185995319756	1.18462280800039	-2.89900403426522	1.74463204362571	Negative	0.561476142082071	0.0550780485973425	5.72379498104763
B.1.1.119	AR1 (Week|Postcode)	Poisson	ran_vals	cond	Postcode	TS5	Week_factor21	0.459395557568267	1.20008246539241	-1.8927228530789	2.81151396821543	Positive	1.58311679277589	0.150661022006433	16.6350841524358
B.1.1.119	AR1 (Week|Postcode)	Poisson	ran_vals	cond	Postcode	TS6	Week_factor21	1.13687479377182	1.19101655728927	-1.19747476350604	3.47122435104968	Positive	3.11701182276171	0.301955759667296	32.1761131959907
B.1.1.119	AR1 (Week|Postcode)	Poisson	ran_vals	cond	Postcode	TS7	Week_factor21	0.151924138638055	1.27698179899384	-2.35091419630304	2.65476247357915	Positive	1.16407192500081	0.0952820159205076	14.2216076505518
B.1.1.119	AR1 (Week|Postcode)	Poisson	ran_vals	cond	Postcode	TS8	Week_factor21	0.929950541965453	1.40365735411384	-1.82116731873246	3.68106840266336	Positive	2.53438382887516	0.161836725587553	39.6887750215204
B.1.1.119	AR1 (Week|Postcode)	Poisson	ran_vals	cond	Postcode	TS9	Week_factor21	1.06918945985773	1.37958379300511	-1.63474508808744	3.77312400780289	Positive	2.91301742526981	0.195002073315557	43.5157963997327
B.1.1.119	AR1 (Week|Postcode)	Poisson	ran_vals	cond	Postcode	TS1	Week_factor22	1.08500337324319	1.26139897797525	-1.38729319372393	3.55729994021031	Positive	2.95944980166654	0.2497504165158	35.0683824706655
B.1.1.119	AR1 (Week|Postcode)	Poisson	ran_vals	cond	Postcode	TS10	Week_factor22	-0.0207264896320476	1.16734693928777	-2.30868444809914	2.26723146883505	Negative	0.979486827738772	0.0993919208200677	9.65264015221705
B.1.1.119	AR1 (Week|Postcode)	Poisson	ran_vals	cond	Postcode	TS11	Week_factor22	0.625579653113361	1.4261508976878	-2.16962474287419	3.42078404910091	Positive	1.86932920594183	0.114220470915323	30.593392341883
B.1.1.119	AR1 (Week|Postcode)	Poisson	ran_vals	cond	Postcode	TS12	Week_factor22	-0.148780238542947	1.40275139433568	-2.89812245070422	2.60056197361832	Negative	0.861758475389307	0.0551266259088914	13.4713064270005
B.1.1.119	AR1 (Week|Postcode)	Poisson	ran_vals	cond	Postcode	TS13	Week_factor22	0.0390781236354383	1.41488962796548	-2.73405458927618	2.81221083654706	Positive	1.03985171747346	0.0649553876044169	16.6466806559242
B.1.1.119	AR1 (Week|Postcode)	Poisson	ran_vals	cond	Postcode	TS14	Week_factor22	0.453460337055706	1.42297825165361	-2.33552578696914	3.24244646108055	Positive	1.57374847453227	0.0967595942156492	25.596265478055
B.1.1.119	AR1 (Week|Postcode)	Poisson	ran_vals	cond	Postcode	TS15	Week_factor22	0.0309431331620444	1.45362633851215	-2.8181121373006	2.87999840362469	Positive	1.03142684823532	0.0597185768302679	17.814244741369
B.1.1.119	AR1 (Week|Postcode)	Poisson	ran_vals	cond	Postcode	TS16	Week_factor22	1.7523202612259	1.36248533777433	-0.918101930275684	4.42274245272749	Positive	5.76797035972724	0.399276176331396	83.324485764156
B.1.1.119	AR1 (Week|Postcode)	Poisson	ran_vals	cond	Postcode	TS17	Week_factor22	-0.449582239099486	1.38377896343095	-3.16173916998832	2.26257469178935	Negative	0.637894583381099	0.0423520196305406	9.6077944583667
B.1.1.119	AR1 (Week|Postcode)	Poisson	ran_vals	cond	Postcode	TS18	Week_factor22	-0.248473287307846	1.43654061435397	-3.06404115377067	2.56709457915498	Negative	0.779990696208198	0.0466985971781301	13.0279178162608
B.1.1.119	AR1 (Week|Postcode)	Poisson	ran_vals	cond	Postcode	TS19	Week_factor22	-0.13691649498938	1.25782249279421	-2.60220327981043	2.32837028983167	Negative	0.87204304305535	0.0741101128850633	10.2612051086823
B.1.1.119	AR1 (Week|Postcode)	Poisson	ran_vals	cond	Postcode	TS2	Week_factor22	-0.171224216925973	1.4486508732038	-3.01052775457792	2.66807932072597	Negative	0.84263261979337	0.0492656717146153	14.4122612608
B.1.1.119	AR1 (Week|Postcode)	Poisson	ran_vals	cond	Postcode	TS20	Week_factor22	-0.191516903477879	1.44449298423048	-3.0226711284904	2.63963732153465	Negative	0.825705667691031	0.0486710379789471	14.0081222420611
B.1.1.119	AR1 (Week|Postcode)	Poisson	ran_vals	cond	Postcode	TS21	Week_factor22	-0.122022659182547	1.44453840344951	-2.95326590422858	2.70922058586348	Negative	0.885128311991397	0.0521690483088942	15.0175660489319
B.1.1.119	AR1 (Week|Postcode)	Poisson	ran_vals	cond	Postcode	TS22	Week_factor22	0.203670852339805	1.47571651748288	-2.68868037331752	3.09602207799713	Positive	1.22589458670847	0.0679705760010241	22.109824958648
B.1.1.119	AR1 (Week|Postcode)	Poisson	ran_vals	cond	Postcode	TS23	Week_factor22	-0.245563068693594	1.43880800612147	-3.06557494135957	2.57444880397238	Negative	0.782263945873576	0.0466270263506137	13.1240812230275
B.1.1.119	AR1 (Week|Postcode)	Poisson	ran_vals	cond	Postcode	TS24	Week_factor22	1.2388353032591	1.19796920593608	-1.10914119496367	3.58681180148187	Positive	3.45159106591456	0.329842109537987	36.1187384563741
B.1.1.119	AR1 (Week|Postcode)	Poisson	ran_vals	cond	Postcode	TS25	Week_factor22	-0.460853469018752	1.39956938453041	-3.20395905656325	2.28225211852575	Negative	0.630745094324506	0.0406011431420277	9.79872346506945
B.1.1.119	AR1 (Week|Postcode)	Poisson	ran_vals	cond	Postcode	TS26	Week_factor22	0.347917073943859	1.38494498060798	-2.36652520861731	3.06235935650503	Positive	1.41611481205436	0.0938061173057443	21.3779358800619
B.1.1.119	AR1 (Week|Postcode)	Poisson	ran_vals	cond	Postcode	TS27	Week_factor22	-0.0822041067777901	1.41830272594732	-2.86202636880953	2.69761815525395	Negative	0.921083940033985	0.0571528301341752	14.8443326882814
B.1.1.119	AR1 (Week|Postcode)	Poisson	ran_vals	cond	Postcode	TS28	Week_factor22	-0.127489300246528	1.45115968117549	-2.97171001116712	2.71673141067406	Negative	0.880302834807143	0.0512156560645889	15.1307850082446
B.1.1.119	AR1 (Week|Postcode)	Poisson	ran_vals	cond	Postcode	TS29	Week_factor22	-0.172287187117095	1.41323964850434	-2.94218599970964	2.59761162547545	Negative	0.841737402315503	0.0527502904906358	13.4316199563418
B.1.1.119	AR1 (Week|Postcode)	Poisson	ran_vals	cond	Postcode	TS3	Week_factor22	-0.90930085280792	1.17563771564776	-3.21350843434446	1.39490672872862	Negative	0.402805746115833	0.0402152728308118	4.03459824297448
B.1.1.119	AR1 (Week|Postcode)	Poisson	ran_vals	cond	Postcode	TS4	Week_factor22	-0.609099405549619	1.30392575682956	-3.16474692744969	1.94654811635045	Negative	0.543840428265854	0.0422248264065661	7.00446719587687
B.1.1.119	AR1 (Week|Postcode)	Poisson	ran_vals	cond	Postcode	TS5	Week_factor22	-0.454394084927855	1.14364979821166	-2.6959065003492	1.78711833049349	Negative	0.634832506021442	0.0674811823244124	5.97221768824386
B.1.1.119	AR1 (Week|Postcode)	Poisson	ran_vals	cond	Postcode	TS6	Week_factor22	0.297540101555366	1.21529769988418	-2.08439962071199	2.67947982382272	Positive	1.34654237271359	0.124381773994143	14.5775084507038
B.1.1.119	AR1 (Week|Postcode)	Poisson	ran_vals	cond	Postcode	TS7	Week_factor22	-0.0443956507930363	1.36290186287194	-2.71563421648459	2.62684291489852	Negative	0.956575412771567	0.0661629780465274	13.8300382983913
B.1.1.119	AR1 (Week|Postcode)	Poisson	ran_vals	cond	Postcode	TS8	Week_factor22	0.795286956298113	1.25118576234403	-1.65699207586547	3.2475659884617	Positive	2.2150765357765	0.190711764743195	25.7276422666142
B.1.1.119	AR1 (Week|Postcode)	Poisson	ran_vals	cond	Postcode	TS9	Week_factor22	0.579328438356092	1.39616459452162	-2.15710388339626	3.31576076010844	Positive	1.78483939850253	0.115659600147394	27.5433398903953
B.1.1.119	AR1 (Week|Postcode)	Poisson	ran_vals	cond	Postcode	TS1	Week_factor23	2.0072906093693	0.97407084059642	0.0981468434096613	3.91643437532894	Positive	7.4431236738524	1.10312475981677	50.2210557158232
B.1.1.119	AR1 (Week|Postcode)	Poisson	ran_vals	cond	Postcode	TS10	Week_factor23	0.603691841520343	1.23727112214787	-1.82131499700094	3.02869868004162	Positive	1.82885820698867	0.161812827584794	20.6703163846333
B.1.1.119	AR1 (Week|Postcode)	Poisson	ran_vals	cond	Postcode	TS11	Week_factor23	0.319577410122877	1.40542309607943	-2.43500124123358	3.07415606147933	Positive	1.37654592703118	0.0875976383188601	21.6316184499024
B.1.1.119	AR1 (Week|Postcode)	Poisson	ran_vals	cond	Postcode	TS12	Week_factor23	-0.0960385242730811	1.38336146555266	-2.80737717435684	2.61530012581068	Negative	0.908429018826993	0.0603631068529553	13.6713188778912
B.1.1.119	AR1 (Week|Postcode)	Poisson	ran_vals	cond	Postcode	TS13	Week_factor23	0.169643933653544	1.44051880937886	-2.65372105178155	2.99300891908863	Positive	1.184882879282	0.0703888047584228	19.9456070100068
B.1.1.119	AR1 (Week|Postcode)	Poisson	ran_vals	cond	Postcode	TS14	Week_factor23	0.795725097157173	1.33051153035955	-1.81202958336281	3.40347977767716	Positive	2.21604726395508	0.163322323924243	30.0685500799064
B.1.1.119	AR1 (Week|Postcode)	Poisson	ran_vals	cond	Postcode	TS15	Week_factor23	-0.0319321488143725	1.4480244022486	-2.87000782595676	2.80614352832802	Negative	0.968572298628527	0.0566984828582354	16.5459858955342
B.1.1.119	AR1 (Week|Postcode)	Poisson	ran_vals	cond	Postcode	TS16	Week_factor23	1.13037868330866	1.43362556722105	-1.6794757957604	3.94023316237772	Positive	3.09682899555887	0.186471699679136	51.4305915816523
B.1.1.119	AR1 (Week|Postcode)	Poisson	ran_vals	cond	Postcode	TS17	Week_factor23	-0.518796172322135	1.3159556892179	-3.09802192843981	2.06042958379554	Negative	0.595236679223727	0.0451384011312805	7.84934103586933
B.1.1.119	AR1 (Week|Postcode)	Poisson	ran_vals	cond	Postcode	TS18	Week_factor23	-0.254790992908066	1.43220945539214	-3.06186994379439	2.55228795797825	Negative	0.775078477931703	0.0468000997900686	12.8364394445246
B.1.1.119	AR1 (Week|Postcode)	Poisson	ran_vals	cond	Postcode	TS19	Week_factor23	0.131766143109579	1.33187463282086	-2.47866016914181	2.74219245536097	Positive	1.14084149442469	0.0838555025492786	15.5209768689455
B.1.1.119	AR1 (Week|Postcode)	Poisson	ran_vals	cond	Postcode	TS2	Week_factor23	-0.193675305324816	1.42185926094637	-2.98046824786444	2.59311763721481	Negative	0.823925385026705	0.0507690557963618	13.3713938430199
B.1.1.119	AR1 (Week|Postcode)	Poisson	ran_vals	cond	Postcode	TS20	Week_factor23	-0.195974396745144	1.4388727975342	-3.01611325824658	2.62416446475629	Negative	0.822033281136353	0.0489912651872546	13.7930447950872
B.1.1.119	AR1 (Week|Postcode)	Poisson	ran_vals	cond	Postcode	TS21	Week_factor23	-0.108209645768258	1.46201438405446	-2.97370518339451	2.75728589185799	Negative	0.897439432327964	0.0511135738796347	15.7570186071069
B.1.1.119	AR1 (Week|Postcode)	Poisson	ran_vals	cond	Postcode	TS22	Week_factor23	0.0816521809456659	1.44891470572897	-2.75816845895356	2.92147282084489	Positive	1.08507833326683	0.0634077960536004	18.5686155741769
B.1.1.119	AR1 (Week|Postcode)	Poisson	ran_vals	cond	Postcode	TS23	Week_factor23	-0.243871258777915	1.43391556050579	-3.05429411424082	2.56655159668499	Negative	0.783588507911545	0.0471559957706461	13.0208458054289
B.1.1.119	AR1 (Week|Postcode)	Poisson	ran_vals	cond	Postcode	TS24	Week_factor23	0.739053055704893	1.3352149264307	-1.87792011171957	3.35602622312935	Positive	2.09395171973581	0.152907806405956	28.6750160612712
B.1.1.119	AR1 (Week|Postcode)	Poisson	ran_vals	cond	Postcode	TS25	Week_factor23	-0.464484460277566	1.32311997381125	-3.0577519561732	2.12878303561807	Negative	0.628459017275021	0.0469932193808093	8.40463244694352
B.1.1.119	AR1 (Week|Postcode)	Poisson	ran_vals	cond	Postcode	TS26	Week_factor23	0.742742025450143	1.34107067487233	-1.88570819802246	3.37119224892274	Positive	2.10169050958262	0.151721572455315	29.1132165755176
B.1.1.119	AR1 (Week|Postcode)	Poisson	ran_vals	cond	Postcode	TS27	Week_factor23	0.0414788067106794	1.44708700670532	-2.79475960892761	2.87771722234897	Positive	1.04235107076957	0.0611295675687587	17.7736535353758
B.1.1.119	AR1 (Week|Postcode)	Poisson	ran_vals	cond	Postcode	TS28	Week_factor23	-0.108547138771028	1.45831022496402	-2.96678265798701	2.74968838044495	Negative	0.897136603903255	0.0514686364403614	15.6377580936243
B.1.1.119	AR1 (Week|Postcode)	Poisson	ran_vals	cond	Postcode	TS29	Week_factor23	-0.133038382526542	1.44939988485886	-2.97380995604641	2.70773319099332	Negative	0.875431490191504	0.0511082188554863	14.9952456020026
B.1.1.119	AR1 (Week|Postcode)	Poisson	ran_vals	cond	Postcode	TS3	Week_factor23	-1.23777512021195	1.08664450740904	-3.36755921873194	0.892008978308031	Negative	0.290028779806973	0.0344736774461486	2.44002669131311
B.1.1.119	AR1 (Week|Postcode)	Poisson	ran_vals	cond	Postcode	TS4	Week_factor23	-0.725500481878273	1.26543042685537	-3.20569854345595	1.7546975796994	Negative	0.4840822339326	0.0405305793758695	5.78169897439688
B.1.1.119	AR1 (Week|Postcode)	Poisson	ran_vals	cond	Postcode	TS5	Week_factor23	-0.596707758783729	1.28910628540239	-3.12330965041662	1.92989413284916	Negative	0.550621433893121	0.0440112652063341	6.88878090736829
B.1.1.119	AR1 (Week|Postcode)	Poisson	ran_vals	cond	Postcode	TS6	Week_factor23	-0.258020158885008	1.15496050163275	-2.52170114565151	2.00566082788149	Negative	0.772579657605469	0.0803228495942884	7.43100288847605
B.1.1.119	AR1 (Week|Postcode)	Poisson	ran_vals	cond	Postcode	TS7	Week_factor23	-0.241235327453356	1.34488831639897	-2.87716799082405	2.39469733591734	Negative	0.785656718037525	0.0562939623183679	10.9648788817996
B.1.1.119	AR1 (Week|Postcode)	Poisson	ran_vals	cond	Postcode	TS8	Week_factor23	0.347439946335725	1.40877437709353	-2.41370709511043	3.10858698778188	Positive	1.41543930574541	0.0894829571167719	22.3893855634946
B.1.1.119	AR1 (Week|Postcode)	Poisson	ran_vals	cond	Postcode	TS9	Week_factor23	0.237311068884512	1.36872954093497	-2.44534953592408	2.9199716736931	Positive	1.26783544059757	0.0866958262993079	18.5407622609865
B.1.1.119	AR1 (Week|Postcode)	Poisson	ran_vals	cond	Postcode	TS1	Week_factor24	3.18692919717396	0.725744653275468	1.76449581478153	4.60936257956638	Positive	24.2139568722023	5.8386278659975	100.420119395417
B.1.1.119	AR1 (Week|Postcode)	Poisson	ran_vals	cond	Postcode	TS10	Week_factor24	1.34612044535045	1.02754920281686	-0.667838984513428	3.36007987521434	Positive	3.84248942898903	0.512815583645345	28.7914905138754
B.1.1.119	AR1 (Week|Postcode)	Poisson	ran_vals	cond	Postcode	TS11	Week_factor24	0.161078098132848	1.43743522155888	-2.65624316623191	2.97839936249761	Positive	1.1747767130991	0.0702114998224553	19.6563287941407
B.1.1.119	AR1 (Week|Postcode)	Poisson	ran_vals	cond	Postcode	TS12	Week_factor24	-0.0240804235190858	1.32437614128765	-2.61980996242702	2.57164911538885	Negative	0.976207196582693	0.0728166994214883	13.0873892696462
B.1.1.119	AR1 (Week|Postcode)	Poisson	ran_vals	cond	Postcode	TS13	Week_factor24	0.329074599521621	1.42423930484994	-2.46238314335062	3.12053234239386	Positive	1.38968152129755	0.0852315896478479	22.6584384805574
B.1.1.119	AR1 (Week|Postcode)	Poisson	ran_vals	cond	Postcode	TS14	Week_factor24	1.67956740811025	1.4011045080039	-1.0665469661541	4.42568178237461	Positive	5.36323537709614	0.344194984715753	83.5697641959833
B.1.1.119	AR1 (Week|Postcode)	Poisson	ran_vals	cond	Postcode	TS15	Week_factor24	-0.0914748761061149	1.42356874102143	-2.88161833802514	2.69866858581291	Negative	0.912584243533693	0.0560439912822452	14.8599338214835
B.1.1.119	AR1 (Week|Postcode)	Poisson	ran_vals	cond	Postcode	TS16	Week_factor24	0.69235748564969	1.44890635524885	-2.14744678760925	3.53216175890863	Positive	1.99842123363342	0.116781946565696	34.1978151973194
B.1.1.119	AR1 (Week|Postcode)	Poisson	ran_vals	cond	Postcode	TS17	Week_factor24	-0.453460135543928	1.38487267770997	-3.16776070702902	2.26084043594117	Negative	0.635425684405514	0.0420977616557527	9.59114652469987
B.1.1.119	AR1 (Week|Postcode)	Poisson	ran_vals	cond	Postcode	TS18	Week_factor24	-0.289336107992258	1.39438144054354	-3.02227351216867	2.44360129618415	Negative	0.748760498716819	0.0486903942259682	11.5144330488836
B.1.1.119	AR1 (Week|Postcode)	Poisson	ran_vals	cond	Postcode	TS19	Week_factor24	0.430537475004538	1.27922225508743	-2.07669207318893	2.93776702319801	Positive	1.53808398312351	0.125344156468239	18.8736547901261
B.1.1.119	AR1 (Week|Postcode)	Poisson	ran_vals	cond	Postcode	TS2	Week_factor24	-0.17226811219385	1.45034477530766	-3.0148916369627	2.670355412575	Negative	0.841753458544979	0.0490511505306889	14.4451022515594
B.1.1.119	AR1 (Week|Postcode)	Poisson	ran_vals	cond	Postcode	TS20	Week_factor24	-0.221164215803099	1.40709157143351	-2.97901301876265	2.53668458715645	Negative	0.801585036550971	0.0508429901865178	12.6377022371278
B.1.1.119	AR1 (Week|Postcode)	Poisson	ran_vals	cond	Postcode	TS21	Week_factor24	-0.110581343006332	1.45873693494857	-2.96965319842387	2.7484905124112	Negative	0.895313499735724	0.0513211054863185	15.6190373378205
B.1.1.119	AR1 (Week|Postcode)	Poisson	ran_vals	cond	Postcode	TS22	Week_factor24	0.0273664833327737	1.46362960008467	-2.84129481953994	2.89602778620549	Positive	1.02774438494116	0.0583500642264423	18.1020969690626
B.1.1.119	AR1 (Week|Postcode)	Poisson	ran_vals	cond	Postcode	TS23	Week_factor24	-0.269313526707876	1.39748327658812	-3.00833041781761	2.46970336440186	Negative	0.763903713882243	0.0493740440077024	11.818940413146
B.1.1.119	AR1 (Week|Postcode)	Poisson	ran_vals	cond	Postcode	TS24	Week_factor24	0.364957277068826	1.36532763238668	-2.31103570950641	3.04095026364406	Positive	1.44045246648302	0.0991584989578953	20.9251181694276
B.1.1.119	AR1 (Week|Postcode)	Poisson	ran_vals	cond	Postcode	TS25	Week_factor24	-0.333754470170421	1.38391662913871	-3.04618122088836	2.37867228054752	Negative	0.716229616375709	0.0475401234216887	10.7905665036549
B.1.1.119	AR1 (Week|Postcode)	Poisson	ran_vals	cond	Postcode	TS26	Week_factor24	1.28326166396598	1.20819948378549	-1.08476581039347	3.65128913832544	Positive	3.608389907917	0.337980928247794	38.52429719943
B.1.1.119	AR1 (Week|Postcode)	Poisson	ran_vals	cond	Postcode	TS27	Week_factor24	0.173035240411358	1.44456940116199	-2.65826875903474	3.00433923985746	Positive	1.18890800195285	0.0700694238563449	20.172882254683
B.1.1.119	AR1 (Week|Postcode)	Poisson	ran_vals	cond	Postcode	TS28	Week_factor24	-0.0861664792503177	1.47281833158076	-2.97283736491898	2.80050440641834	Negative	0.917441483535454	0.0511579504360104	16.4529436487991
B.1.1.119	AR1 (Week|Postcode)	Poisson	ran_vals	cond	Postcode	TS29	Week_factor24	-0.112909153106681	1.45674809449828	-2.96808295287066	2.7422646466573	Negative	0.893231803764521	0.0514017555276068	15.5220973888315
B.1.1.119	AR1 (Week|Postcode)	Poisson	ran_vals	cond	Postcode	TS3	Week_factor24	-0.939073556017185	1.25597738430495	-3.40074399465171	1.52259688261735	Negative	0.390989897855524	0.0333484496601955	4.58411415771273
B.1.1.119	AR1 (Week|Postcode)	Poisson	ran_vals	cond	Postcode	TS4	Week_factor24	-0.814737897584462	1.17997975957921	-3.12745572884594	1.49797993367702	Negative	0.44275535940374	0.0438291688028525	4.47264489916533
B.1.1.119	AR1 (Week|Postcode)	Poisson	ran_vals	cond	Postcode	TS5	Week_factor24	-0.815355788711783	1.24900282533349	-3.26335634295419	1.63264476553062	Negative	0.442481869297847	0.0382597693700213	5.11739113646434
B.1.1.119	AR1 (Week|Postcode)	Poisson	ran_vals	cond	Postcode	TS6	Week_factor24	-0.302238560515398	1.28699754427104	-2.82470739547812	2.22023027444733	Negative	0.739161709056324	0.0593260133497878	9.20945132304293
B.1.1.119	AR1 (Week|Postcode)	Poisson	ran_vals	cond	Postcode	TS7	Week_factor24	-0.408961803783636	1.29033878479297	-2.93797934983303	2.12005574226576	Negative	0.664339607096975	0.0529726598807842	8.33160189711112
B.1.1.119	AR1 (Week|Postcode)	Poisson	ran_vals	cond	Postcode	TS8	Week_factor24	-0.0241977181223345	1.38032900728635	-2.7295928592195	2.68119742297483	Negative	0.976092699461959	0.0652458485068531	14.6025682820703
B.1.1.119	AR1 (Week|Postcode)	Poisson	ran_vals	cond	Postcode	TS9	Week_factor24	0.0830977911576474	1.41588584026826	-2.69198746198837	2.85818304430367	Positive	1.08664806792506	0.067746162561283	17.429828921411
B.1.1.119	AR1 (Week|Postcode)	Poisson	ran_vals	cond	Postcode	TS1	Week_factor25	2.18537537787906	1.20080237567452	-0.168154030993135	4.53890478675125	Positive	8.89398653263139	0.845223634021678	93.588244884075
B.1.1.119	AR1 (Week|Postcode)	Poisson	ran_vals	cond	Postcode	TS10	Week_factor25	1.46745835952528	0.857722645692796	-0.213647134757013	3.14856385380756	Positive	4.33819498499111	0.80763332047569	23.3025746346339
B.1.1.119	AR1 (Week|Postcode)	Poisson	ran_vals	cond	Postcode	TS11	Week_factor25	0.029834050673972	1.42494568650437	-2.76300817480029	2.82267627614823	Positive	1.03028354490626	0.0631016617373288	16.8218102927813
B.1.1.119	AR1 (Week|Postcode)	Poisson	ran_vals	cond	Postcode	TS12	Week_factor25	0.231610629878003	1.36019415732747	-2.43432093046565	2.89754219022166	Positive	1.26062878207186	0.0876572522111406	18.1295316257474
B.1.1.119	AR1 (Week|Postcode)	Poisson	ran_vals	cond	Postcode	TS13	Week_factor25	0.562520136997094	1.37410837507165	-2.13068278899819	3.25572306299238	Positive	1.75508999884666	0.118756180750311	25.9383628253262
B.1.1.119	AR1 (Week|Postcode)	Poisson	ran_vals	cond	Postcode	TS14	Week_factor25	2.85186037394323	1.32411004889689	0.256652366537758	5.4470683813487	Positive	17.3199735144311	1.29259569912767	232.076806957537
B.1.1.119	AR1 (Week|Postcode)	Poisson	ran_vals	cond	Postcode	TS15	Week_factor25	-0.100474567020097	1.44722378545447	-2.93698106408059	2.73603193004039	Negative	0.904408113913656	0.0530255681367974	15.4256534206794
B.1.1.119	AR1 (Week|Postcode)	Poisson	ran_vals	cond	Postcode	TS16	Week_factor25	0.379243121106679	1.4230596771827	-2.40990259402261	3.16838883623596	Positive	1.46117823583311	0.0898240435448945	23.7691574840456
B.1.1.119	AR1 (Week|Postcode)	Poisson	ran_vals	cond	Postcode	TS17	Week_factor25	-0.453076196773194	1.36413433217847	-3.1267303579176	2.22057796437121	Negative	0.635669695801398	0.0438609727411474	9.21265391319434
B.1.1.119	AR1 (Week|Postcode)	Poisson	ran_vals	cond	Postcode	TS18	Week_factor25	-0.263328585368026	1.43234927225857	-3.07068157227698	2.54402440154092	Negative	0.768489341467265	0.0463895262650255	12.730801874863
B.1.1.119	AR1 (Week|Postcode)	Poisson	ran_vals	cond	Postcode	TS19	Week_factor25	0.855383781413856	1.11078622858218	-1.32171722113028	3.03248478395799	Positive	2.35227696754616	0.266676965226068	20.7487246877792
B.1.1.119	AR1 (Week|Postcode)	Poisson	ran_vals	cond	Postcode	TS2	Week_factor25	-0.176363047459536	1.44720481821128	-3.01283236940648	2.66010627448741	Negative	0.83831358046839	0.0491522640477331	14.2978085102093
B.1.1.119	AR1 (Week|Postcode)	Poisson	ran_vals	cond	Postcode	TS20	Week_factor25	-0.194899262658412	1.4405963747857	-3.01841627349736	2.62861774818053	Negative	0.822917552407246	0.0488785673785707	13.854606106087
B.1.1.119	AR1 (Week|Postcode)	Poisson	ran_vals	cond	Postcode	TS21	Week_factor25	-0.124682919586001	1.44005393169752	-2.94713676150845	2.69777092233645	Negative	0.882776769435624	0.0524897817580292	14.8466005869036
B.1.1.119	AR1 (Week|Postcode)	Poisson	ran_vals	cond	Postcode	TS22	Week_factor25	-0.0214576865294263	1.45830889053191	-2.87969059030654	2.83677521724768	Negative	0.978770891786278	0.0561521341611848	17.0606598114007
B.1.1.119	AR1 (Week|Postcode)	Poisson	ran_vals	cond	Postcode	TS23	Week_factor25	-0.237153696754748	1.43469686111987	-3.04910787328236	2.57480047977286	Negative	0.788870031935689	0.0474011934047638	13.1286974564584
B.1.1.119	AR1 (Week|Postcode)	Poisson	ran_vals	cond	Postcode	TS24	Week_factor25	0.0755862661601947	1.32808141141319	-2.52740546874678	2.67857800106717	Positive	1.07851626316182	0.0798659664516882	14.5643680479114
B.1.1.119	AR1 (Week|Postcode)	Poisson	ran_vals	cond	Postcode	TS25	Week_factor25	-0.250163461812472	1.35975349059077	-2.915231331223	2.41490440759806	Negative	0.778673489287969	0.054191493398412	11.188700751651
B.1.1.119	AR1 (Week|Postcode)	Poisson	ran_vals	cond	Postcode	TS26	Week_factor25	0.776143109709788	1.3469268189298	-1.86378494520373	3.41607116462331	Positive	2.1730747708167	0.155084531655117	30.4495484440806
B.1.1.119	AR1 (Week|Postcode)	Poisson	ran_vals	cond	Postcode	TS27	Week_factor25	0.338691034233653	1.41239362669217	-2.42954960607691	3.10693167454421	Positive	1.40310976535159	0.0880764927674587	22.3523547744213
B.1.1.119	AR1 (Week|Postcode)	Poisson	ran_vals	cond	Postcode	TS28	Week_factor25	-0.0769626531929117	1.47359848157616	-2.9651626047551	2.81123729836927	Negative	0.925924433281959	0.0515520859492402	16.6304823628801
B.1.1.119	AR1 (Week|Postcode)	Poisson	ran_vals	cond	Postcode	TS29	Week_factor25	-0.0889774667292524	1.47188132165386	-2.97381184668803	2.79585691322953	Negative	0.914866188269711	0.0511081222282516	16.3766561154635
B.1.1.119	AR1 (Week|Postcode)	Poisson	ran_vals	cond	Postcode	TS3	Week_factor25	-0.762421501091884	1.22160773576404	-3.15672866642492	1.63188566424115	Negative	0.466535342260437	0.0425647570916533	5.11350799229027
B.1.1.119	AR1 (Week|Postcode)	Poisson	ran_vals	cond	Postcode	TS4	Week_factor25	-0.529799356558863	1.31007571808986	-3.09750058103545	2.03790186791772	Negative	0.588723081253702	0.0451619400549926	7.67449020079326
B.1.1.119	AR1 (Week|Postcode)	Poisson	ran_vals	cond	Postcode	TS5	Week_factor25	-0.969163520207598	1.16174178910644	-3.24613558619135	1.30780854577616	Negative	0.379400266063307	0.0389243373102691	3.69806069507399
B.1.1.119	AR1 (Week|Postcode)	Poisson	ran_vals	cond	Postcode	TS6	Week_factor25	-0.381180301831714	1.23675232139378	-2.80517030955983	2.0428097058964	Negative	0.683054722498977	0.0604964671684755	7.7122479338972
B.1.1.119	AR1 (Week|Postcode)	Poisson	ran_vals	cond	Postcode	TS7	Week_factor25	-0.409809401261703	1.36093164452648	-3.07718640995447	2.25756760743106	Negative	0.663776753091935	0.0460887492401597	9.55980765825062
B.1.1.119	AR1 (Week|Postcode)	Poisson	ran_vals	cond	Postcode	TS8	Week_factor25	-0.216408265456631	1.2918649011208	-2.7484169445448	2.31560041363154	Negative	0.805406415123654	0.0640291427020903	10.1310038858471
B.1.1.119	AR1 (Week|Postcode)	Poisson	ran_vals	cond	Postcode	TS9	Week_factor25	-0.054833811291484	1.4031836976286	-2.80502332233729	2.69535569975432	Negative	0.946642456168914	0.0605053600297106	14.8107860093961
B.1.1.119	AR1 (Week|Postcode)	Poisson	ran_vals	cond	Postcode	TS1	Week_factor26	1.64739270061681	1.09768430668402	-0.504029006878685	3.7988144081123	Positive	5.19342135506703	0.60409185978243	44.6482185358041
B.1.1.119	AR1 (Week|Postcode)	Poisson	ran_vals	cond	Postcode	TS10	Week_factor26	1.18331586309084	1.1890944784568	-1.14726648889992	3.51389821508161	Positive	3.26518317282138	0.317503483549568	33.5789107977188
B.1.1.119	AR1 (Week|Postcode)	Poisson	ran_vals	cond	Postcode	TS11	Week_factor26	-0.0653655716950202	1.4060583663617	-2.82118932992517	2.69045818653513	Negative	0.936724960644935	0.0595350937173219	14.7384273225719
B.1.1.119	AR1 (Week|Postcode)	Poisson	ran_vals	cond	Postcode	TS12	Week_factor26	0.529053996822842	1.28061469180285	-1.9809046771836	3.03901267082929	Positive	1.69732587322312	0.137944385705855	20.8846130646863
B.1.1.119	AR1 (Week|Postcode)	Poisson	ran_vals	cond	Postcode	TS13	Week_factor26	1.02492271435645	1.40187096064227	-1.72269387947498	3.77253930818787	Positive	2.78688006642308	0.178584414448244	43.4903601673325
B.1.1.119	AR1 (Week|Postcode)	Poisson	ran_vals	cond	Postcode	TS14	Week_factor26	1.5355853249701	1.24183665051297	-0.898369784717187	3.96954043465738	Positive	4.64404300890755	0.407232996357274	52.9601865799247
B.1.1.119	AR1 (Week|Postcode)	Poisson	ran_vals	cond	Postcode	TS15	Week_factor26	-0.123983586460521	1.44143655071151	-2.94914731185471	2.70118013893367	Negative	0.883394340391638	0.0523843544281318	14.89730224139
B.1.1.119	AR1 (Week|Postcode)	Poisson	ran_vals	cond	Postcode	TS16	Week_factor26	0.217255561587324	1.45295510470462	-2.63048411478735	3.06499523796199	Positive	1.24266163814178	0.0720435764343954	21.434359915702
B.1.1.119	AR1 (Week|Postcode)	Poisson	ran_vals	cond	Postcode	TS17	Week_factor26	-0.489871952690328	1.27683579397993	-2.99242412306259	2.01268021768194	Negative	0.612704844368586	0.050165681423011	7.48334749302406
B.1.1.119	AR1 (Week|Postcode)	Poisson	ran_vals	cond	Postcode	TS18	Week_factor26	-0.275794460211847	1.42279770059143	-3.06442671065745	2.51283779023376	Negative	0.758968913040011	0.0466805956829082	12.3398984638932
B.1.1.119	AR1 (Week|Postcode)	Poisson	ran_vals	cond	Postcode	TS19	Week_factor26	0.407393993287658	1.28962300101616	-2.12022064233847	2.93500862891379	Positive	1.50289612001278	0.120005147373789	18.8216655450132
B.1.1.119	AR1 (Week|Postcode)	Poisson	ran_vals	cond	Postcode	TS2	Week_factor26	-0.200012333386308	1.42024434696234	-2.9836401026791	2.58361543590649	Negative	0.818720655417591	0.0506082788376769	13.2449379232471
B.1.1.119	AR1 (Week|Postcode)	Poisson	ran_vals	cond	Postcode	TS20	Week_factor26	-0.197424035362011	1.43661556526222	-3.01313880290562	2.6182907321816	Negative	0.820842493262244	0.0491372044549698	13.712265608485
B.1.1.119	AR1 (Week|Postcode)	Poisson	ran_vals	cond	Postcode	TS21	Week_factor26	-0.109453721424415	1.45970705499314	-2.97042697719	2.75151953434117	Negative	0.896323643983799	0.0512814096645112	15.6664194689714
B.1.1.119	AR1 (Week|Postcode)	Poisson	ran_vals	cond	Postcode	TS22	Week_factor26	-0.0672846725382285	1.43805463262792	-2.88581996028993	2.75125061521347	Negative	0.934929014834864	0.055809009598493	15.6622070355409
B.1.1.119	AR1 (Week|Postcode)	Poisson	ran_vals	cond	Postcode	TS23	Week_factor26	-0.24035337803061	1.42729992884029	-3.03780983369417	2.55710307763295	Negative	0.786349933171885	0.0479397706690948	12.8983974843679
B.1.1.119	AR1 (Week|Postcode)	Poisson	ran_vals	cond	Postcode	TS24	Week_factor26	-0.0223542537433837	1.39741206529813	-2.76123157328945	2.71652306580268	Negative	0.977893751161246	0.0632138678882035	15.1276329151608
B.1.1.119	AR1 (Week|Postcode)	Poisson	ran_vals	cond	Postcode	TS25	Week_factor26	-0.177418762869493	1.26667471066155	-2.66005557589383	2.30521805015485	Negative	0.837429026903683	0.0699443344177317	10.0263642643666
B.1.1.119	AR1 (Week|Postcode)	Poisson	ran_vals	cond	Postcode	TS26	Week_factor26	0.40026743567133	1.37608306034422	-2.296805802339	3.09734067368166	Positive	1.49222371813457	0.10057960229734	22.1389981079917
B.1.1.119	AR1 (Week|Postcode)	Poisson	ran_vals	cond	Postcode	TS27	Week_factor26	0.649527597782913	1.43704702881182	-2.16703282277854	3.46608801834437	Positive	1.91463613698543	0.114516905250322	32.0112696814272
B.1.1.119	AR1 (Week|Postcode)	Poisson	ran_vals	cond	Postcode	TS28	Week_factor26	-0.077757382205779	1.46410455881839	-2.94734958709072	2.79183482267917	Negative	0.925188866597915	0.0524786117783341	16.310920008561
B.1.1.119	AR1 (Week|Postcode)	Poisson	ran_vals	cond	Postcode	TS29	Week_factor26	-0.0786427216505426	1.47264709644483	-2.96497799261989	2.80769254931881	Negative	0.92437012288699	0.0515616039684455	16.571635836019
B.1.1.119	AR1 (Week|Postcode)	Poisson	ran_vals	cond	Postcode	TS3	Week_factor26	-0.36145780525086	1.31535420486843	-2.9395046737063	2.21658906320458	Negative	0.696659990848888	0.0528919210101552	9.17597874269664
B.1.1.119	AR1 (Week|Postcode)	Poisson	ran_vals	cond	Postcode	TS4	Week_factor26	-0.31267740915238	1.29430834301032	-2.84947514634233	2.22412032803757	Negative	0.731485845150799	0.0578746886468461	9.24534635375767
B.1.1.119	AR1 (Week|Postcode)	Poisson	ran_vals	cond	Postcode	TS5	Week_factor26	-0.632440635586389	1.29769933553935	-3.17588459600507	1.91100332483229	Negative	0.531293523459986	0.0417571495347445	6.75986774038919
B.1.1.119	AR1 (Week|Postcode)	Poisson	ran_vals	cond	Postcode	TS6	Week_factor26	-0.359354629079607	1.11843483711024	-2.55144662887061	1.83273737071139	Negative	0.698126731407344	0.0779687924715886	6.25097449448254
B.1.1.119	AR1 (Week|Postcode)	Poisson	ran_vals	cond	Postcode	TS7	Week_factor26	-0.469849205394408	1.33459951470373	-3.08561618799836	2.14591777720954	Negative	0.625096522359565	0.045701864281946	8.54988452671025
B.1.1.119	AR1 (Week|Postcode)	Poisson	ran_vals	cond	Postcode	TS8	Week_factor26	0.17224478097659	1.36527523293146	-2.5036455045536	2.84813506650678	Positive	1.18796858973818	0.0817863021680767	17.255571321763
B.1.1.119	AR1 (Week|Postcode)	Poisson	ran_vals	cond	Postcode	TS9	Week_factor26	-0.167410158096803	1.36809727228098	-2.84883153911501	2.5140112229214	Negative	0.845852606883294	0.0579119492040341	12.3543870031131
B.1.1.119	AR1 (Week|Postcode)	Poisson	ran_vals	cond	Postcode	TS1	Week_factor27	2.41519164896235	0.784940509998504	0.876736519358779	3.95364677856592	Positive	11.1919150709401	2.40304460635249	52.1251093816622
B.1.1.119	AR1 (Week|Postcode)	Poisson	ran_vals	cond	Postcode	TS10	Week_factor27	1.13319890901664	1.10728801494508	-1.03704572078857	3.30344353882185	Positive	3.10557507947375	0.354500429732742	27.2061632803082
B.1.1.119	AR1 (Week|Postcode)	Poisson	ran_vals	cond	Postcode	TS11	Week_factor27	-0.0938139457886959	1.43508803201262	-2.90653480317789	2.71890691160049	Negative	0.910452139938388	0.0546648264344073	15.1637378765488
B.1.1.119	AR1 (Week|Postcode)	Poisson	ran_vals	cond	Postcode	TS12	Week_factor27	1.05127074268338	1.17319896412587	-1.24815697370303	3.3506984590698	Positive	2.86128476553961	0.287033319626085	28.5226485906727
B.1.1.119	AR1 (Week|Postcode)	Poisson	ran_vals	cond	Postcode	TS13	Week_factor27	1.65443513090357	1.36733631085541	-1.02549479312689	4.33436505493404	Positive	5.23012475177168	0.35861897929399	76.2765121158584
B.1.1.119	AR1 (Week|Postcode)	Poisson	ran_vals	cond	Postcode	TS14	Week_factor27	1.38268665819325	1.41819347876972	-1.39692148330498	4.16229479969148	Positive	3.98559518805839	0.247357286544475	64.2187227430556
B.1.1.119	AR1 (Week|Postcode)	Poisson	ran_vals	cond	Postcode	TS15	Week_factor27	-0.154019426913312	1.41926771064018	-2.93573302418868	2.62769417036206	Negative	0.857255367023989	0.0530917874747155	13.8418162063467
B.1.1.119	AR1 (Week|Postcode)	Poisson	ran_vals	cond	Postcode	TS16	Week_factor27	0.0914191285118187	1.44669164955255	-2.74404440134603	2.92688265836966	Positive	1.09572815994237	0.0643097258785236	18.6693409758669
B.1.1.119	AR1 (Week|Postcode)	Poisson	ran_vals	cond	Postcode	TS17	Week_factor27	-0.329657092158437	1.34870503841547	-2.97307039322047	2.3137562089036	Negative	0.719170300290044	0.0511460305745988	10.1123374582296
B.1.1.119	AR1 (Week|Postcode)	Poisson	ran_vals	cond	Postcode	TS18	Week_factor27	-0.315840375997351	1.3776178269751	-3.01592170132888	2.38424094933418	Negative	0.729175834843876	0.0490006507019094	10.8508232136506
B.1.1.119	AR1 (Week|Postcode)	Poisson	ran_vals	cond	Postcode	TS19	Week_factor27	0.0393380396291272	1.30961577454267	-2.52746171206003	2.60613779131829	Positive	1.04012202669322	0.079861474651437	13.5466297752986
B.1.1.119	AR1 (Week|Postcode)	Poisson	ran_vals	cond	Postcode	TS2	Week_factor27	-0.181038025329999	1.44676244573713	-3.01664031315985	2.65456426249985	Negative	0.834403629619171	0.0489654509036004	14.2187890496982
B.1.1.119	AR1 (Week|Postcode)	Poisson	ran_vals	cond	Postcode	TS20	Week_factor27	-0.221431448835765	1.4044271251798	-2.9740580330993	2.53119513542777	Negative	0.801370855170158	0.0510955416517007	12.5685182455596
B.1.1.119	AR1 (Week|Postcode)	Poisson	ran_vals	cond	Postcode	TS21	Week_factor27	-0.110393281647322	1.45744865501819	-2.96694015479931	2.74615359150467	Negative	0.895481889442527	0.051460530932501	15.5825794990605
B.1.1.119	AR1 (Week|Postcode)	Poisson	ran_vals	cond	Postcode	TS22	Week_factor27	-0.0713227060318735	1.45786525240806	-2.92868609506406	2.78604068300031	Negative	0.931161352252166	0.05346724288826	16.2166855272514
B.1.1.119	AR1 (Week|Postcode)	Poisson	ran_vals	cond	Postcode	TS23	Week_factor27	-0.268291179152539	1.38721267023904	-2.9871780517187	2.45059569341363	Negative	0.764685088326713	0.0504295456869916	11.5952518775133
B.1.1.119	AR1 (Week|Postcode)	Poisson	ran_vals	cond	Postcode	TS24	Week_factor27	-0.120319110294471	1.3982419971457	-2.8608230663714	2.62018484578245	Negative	0.886637456428787	0.0572216436674649	13.7382628103269
B.1.1.119	AR1 (Week|Postcode)	Poisson	ran_vals	cond	Postcode	TS25	Week_factor27	0.143708876688143	1.32889434709098	-2.46087618286904	2.74829393624533	Positive	1.1545479437735	0.0853601271113435	15.615967309103
B.1.1.119	AR1 (Week|Postcode)	Poisson	ran_vals	cond	Postcode	TS26	Week_factor27	0.113645877683086	1.338274359799	-2.50932366895635	2.73661542432252	Positive	1.12035531180933	0.0813232220651529	15.4346568277112
B.1.1.119	AR1 (Week|Postcode)	Poisson	ran_vals	cond	Postcode	TS27	Week_factor27	1.06638793531755	1.40245762967361	-1.68237850868613	3.81515437932123	Positive	2.90486795626577	0.185931210687886	45.3837621565569
B.1.1.119	AR1 (Week|Postcode)	Poisson	ran_vals	cond	Postcode	TS28	Week_factor27	-0.0652702577232202	1.47469962562447	-2.95562841196187	2.82508789651543	Negative	0.936814247876511	0.0520459440035207	16.8624270695343
B.1.1.119	AR1 (Week|Postcode)	Poisson	ran_vals	cond	Postcode	TS29	Week_factor27	-0.0784540276249783	1.46267405135996	-2.9452424894118	2.78833443416184	Negative	0.924544562463924	0.0525893059201347	16.2539252615301
B.1.1.119	AR1 (Week|Postcode)	Poisson	ran_vals	cond	Postcode	TS3	Week_factor27	-0.00597016363540374	1.25408744997417	-2.46393639904844	2.45199607177764	Negative	0.994047622378772	0.0850993059573866	11.6115009921667
B.1.1.119	AR1 (Week|Postcode)	Poisson	ran_vals	cond	Postcode	TS4	Week_factor27	0.0715945067466231	1.35980641997905	-2.59357710235866	2.73676611585191	Positive	1.07421966691013	0.0747521651167181	15.4369828750076
B.1.1.119	AR1 (Week|Postcode)	Poisson	ran_vals	cond	Postcode	TS5	Week_factor27	-0.374179432505431	1.2690496910443	-2.86147112154395	2.11311225653309	Negative	0.687853477482409	0.0571845728985534	8.27395191573796
B.1.1.119	AR1 (Week|Postcode)	Poisson	ran_vals	cond	Postcode	TS6	Week_factor27	0.243182820789154	1.24496204774563	-2.19689795491152	2.68326359648983	Positive	1.27530175448044	0.111147408419068	14.632770913099
B.1.1.119	AR1 (Week|Postcode)	Poisson	ran_vals	cond	Postcode	TS7	Week_factor27	-0.532397595994694	1.27511084977314	-3.03156893784632	1.96677374585693	Negative	0.587195423197323	0.0482398933278205	7.14757934228338
B.1.1.119	AR1 (Week|Postcode)	Poisson	ran_vals	cond	Postcode	TS8	Week_factor27	0.610869057041422	1.28254072008937	-1.9028645630398	3.12460267712265	Positive	1.84203153385162	0.14914078355777	22.7508538627828
B.1.1.119	AR1 (Week|Postcode)	Poisson	ran_vals	cond	Postcode	TS9	Week_factor27	-0.182760041017389	1.40905841430359	-2.94446378516555	2.57894370313077	Negative	0.832968009913936	0.0526302733846608	13.1832054237857
B.1.1.119	AR1 (Week|Postcode)	Poisson	ran_vals	cond	Postcode	TS1	Week_factor28	1.2124573666601	1.20382076118666	-1.14698796910735	3.57190270242755	Positive	3.36173552748984	0.317591926869981	35.584234990375
B.1.1.119	AR1 (Week|Postcode)	Poisson	ran_vals	cond	Postcode	TS10	Week_factor28	0.128326614233404	1.06302973540186	-1.95517338164939	2.2118266101162	Positive	1.13692427771331	0.141539934139346	9.13238246939817
B.1.1.119	AR1 (Week|Postcode)	Poisson	ran_vals	cond	Postcode	TS11	Week_factor28	-0.135585195827317	1.42563187606855	-2.92977232813394	2.65860193647931	Negative	0.873204766356899	0.0534091965325225	14.2763159435305
B.1.1.119	AR1 (Week|Postcode)	Poisson	ran_vals	cond	Postcode	TS12	Week_factor28	0.574584794023408	1.32400966602661	-2.02042646657165	3.16959605461847	Positive	1.77639280486198	0.132598904020276	23.7978693751713
B.1.1.119	AR1 (Week|Postcode)	Poisson	ran_vals	cond	Postcode	TS13	Week_factor28	0.917318341382902	1.3078749510113	-1.64606945888134	3.48070614164714	Positive	2.50257034420075	0.192806254133251	32.4826513321748
B.1.1.119	AR1 (Week|Postcode)	Poisson	ran_vals	cond	Postcode	TS14	Week_factor28	1.46540968184035	1.30859595950901	-1.09939126911194	4.03021063279264	Positive	4.32931651939497	0.333073774294223	56.2727628881085
B.1.1.119	AR1 (Week|Postcode)	Poisson	ran_vals	cond	Postcode	TS15	Week_factor28	-0.143908703471307	1.44137459290561	-2.96895099379738	2.68113358685477	Negative	0.865966804213562	0.0513571560599857	14.6016361405207
B.1.1.119	AR1 (Week|Postcode)	Poisson	ran_vals	cond	Postcode	TS16	Week_factor28	-0.00569268338757001	1.42357142001653	-2.7958413960405	2.78445602926536	Negative	0.99432348923142	0.061063474146298	16.1910080462935
B.1.1.119	AR1 (Week|Postcode)	Poisson	ran_vals	cond	Postcode	TS17	Week_factor28	-0.214603090073527	1.30256115131018	-2.76757603430252	2.33836985415546	Negative	0.806861628019708	0.062814079529757	10.3643274190176
B.1.1.119	AR1 (Week|Postcode)	Poisson	ran_vals	cond	Postcode	TS18	Week_factor28	-0.278396308684743	1.42153210618481	-3.06454803967434	2.50775542230485	Negative	0.756996757669922	0.0466749323156988	12.2773416626902
B.1.1.119	AR1 (Week|Postcode)	Poisson	ran_vals	cond	Postcode	TS19	Week_factor28	-0.26950504008742	1.24012515813459	-2.70010568635325	2.16109560617841	Negative	0.763757430108448	0.0671984104095065	8.6806430165696
B.1.1.119	AR1 (Week|Postcode)	Poisson	ran_vals	cond	Postcode	TS2	Week_factor28	-0.1884942250232	1.43958663472598	-3.01003218171134	2.63304373166494	Negative	0.828205286291145	0.0492900924954095	13.9160622655451
B.1.1.119	AR1 (Week|Postcode)	Poisson	ran_vals	cond	Postcode	TS20	Week_factor28	-0.193768160303781	1.43597497220584	-3.00822738852814	2.62069106792058	Negative	0.823848883004262	0.0493791312424375	13.7452191836874
B.1.1.119	AR1 (Week|Postcode)	Poisson	ran_vals	cond	Postcode	TS21	Week_factor28	-0.123315980026371	1.43858573745759	-2.94289221411625	2.6962602540635	Negative	0.883984297044692	0.0527130506267506	14.8241892307603
B.1.1.119	AR1 (Week|Postcode)	Poisson	ran_vals	cond	Postcode	TS22	Week_factor28	-0.0854270137368639	1.4558760507105	-2.93889163908385	2.76803761161012	Negative	0.918120150767722	0.052924355529708	15.9273476797006
B.1.1.119	AR1 (Week|Postcode)	Poisson	ran_vals	cond	Postcode	TS23	Week_factor28	-0.227193841862219	1.42908012077982	-3.02813940961282	2.57375172588838	Negative	0.796766320652709	0.048405617419262	13.1149359015062
B.1.1.119	AR1 (Week|Postcode)	Poisson	ran_vals	cond	Postcode	TS24	Week_factor28	-0.218258066675538	1.35406946758336	-2.87218545570425	2.43566932235318	Negative	0.803917950461547	0.0565751488919207	11.4234621336823
B.1.1.119	AR1 (Week|Postcode)	Poisson	ran_vals	cond	Postcode	TS25	Week_factor28	0.495868540857578	1.25779302263304	-1.96936048350895	2.9610975652241	Positive	1.6419236977494	0.139546069698097	19.3191641660963
B.1.1.119	AR1 (Week|Postcode)	Poisson	ran_vals	cond	Postcode	TS26	Week_factor28	0.0178219793384338	1.40276827234693	-2.73155331311703	2.7671972717939	Positive	1.01798173847568	0.0651180623292325	15.9139689174191
B.1.1.119	AR1 (Week|Postcode)	Poisson	ran_vals	cond	Postcode	TS27	Week_factor28	1.67349918624106	1.31767928216323	-0.909104749973462	4.25610312245557	Positive	5.33078862151348	0.402884745210102	70.5345825701049
B.1.1.119	AR1 (Week|Postcode)	Poisson	ran_vals	cond	Postcode	TS28	Week_factor28	-0.0624996358050148	1.4735734124442	-2.95065045277143	2.8256511811614	Negative	0.939413404943065	0.0523056725114141	16.8719280914349
B.1.1.119	AR1 (Week|Postcode)	Poisson	ran_vals	cond	Postcode	TS29	Week_factor28	-0.0636858912836248	1.47400698162184	-2.95268648822303	2.82531470565578	Negative	0.938299681355728	0.0521992846493426	16.8662520558766
B.1.1.119	AR1 (Week|Postcode)	Poisson	ran_vals	cond	Postcode	TS3	Week_factor28	0.424627994149777	1.02726197585471	-1.58876848121291	2.43802446951246	Positive	1.52902150890445	0.204176904660454	11.450397774324
B.1.1.119	AR1 (Week|Postcode)	Poisson	ran_vals	cond	Postcode	TS4	Week_factor28	0.474523490722258	1.30798683083968	-2.08908358997619	3.03813057142071	Positive	1.60724814633168	0.123800535901085	20.8661988826171
B.1.1.119	AR1 (Week|Postcode)	Poisson	ran_vals	cond	Postcode	TS5	Week_factor28	0.129129734072275	1.34407580815465	-2.50521044240241	2.76346991054697	Positive	1.13783773091313	0.0816584117846509	15.8547622173188
B.1.1.119	AR1 (Week|Postcode)	Poisson	ran_vals	cond	Postcode	TS6	Week_factor28	0.91244116953095	1.17629410585896	-1.39305291317936	3.21793525224126	Positive	2.49039459430799	0.248316058896858	24.9764967393211
B.1.1.119	AR1 (Week|Postcode)	Poisson	ran_vals	cond	Postcode	TS7	Week_factor28	-0.417638091611737	1.37250562456776	-3.1076996843432	2.27242350111972	Negative	0.65860053835839	0.0447036697085946	9.70288730105237
B.1.1.119	AR1 (Week|Postcode)	Poisson	ran_vals	cond	Postcode	TS8	Week_factor28	-0.198030255165802	1.21086959238187	-2.57129104620897	2.17523053587737	Negative	0.820345033087374	0.0764367982554351	8.80421457557942
B.1.1.119	AR1 (Week|Postcode)	Poisson	ran_vals	cond	Postcode	TS9	Week_factor28	-0.22404212162905	1.39275035020108	-2.95378264747871	2.50569840422061	Negative	0.799281466622856	0.0521420972692982	12.2521129057643
B.1.1.119	AR1 (Week|Postcode)	Poisson	ran_vals	cond	Postcode	TS1	Week_factor29	0.263577786667742	1.21242470754721	-2.11273097409129	2.63988654742678	Positive	1.30157853646113	0.120907320386567	14.0116138639072
B.1.1.119	AR1 (Week|Postcode)	Poisson	ran_vals	cond	Postcode	TS10	Week_factor29	0.0761373503953875	1.2476300994078	-2.36917271047203	2.52144741126281	Positive	1.0791107802713	0.0935580939022752	12.4465989796039
B.1.1.119	AR1 (Week|Postcode)	Poisson	ran_vals	cond	Postcode	TS11	Week_factor29	-0.176122728970828	1.40158505815694	-2.9231789642279	2.57093350628625	Negative	0.838515066930602	0.0537625062710938	13.0780271649588
B.1.1.119	AR1 (Week|Postcode)	Poisson	ran_vals	cond	Postcode	TS12	Week_factor29	0.197263929312848	1.32856213811871	-2.40667001262336	2.80119787124906	Positive	1.21806548147075	0.0901148768952448	16.4643571435524
B.1.1.119	AR1 (Week|Postcode)	Poisson	ran_vals	cond	Postcode	TS13	Week_factor29	0.558873159431546	1.40060609925628	-2.18626435163789	3.30401067050098	Positive	1.74870088255874	0.112335612112253	27.221597133472
B.1.1.119	AR1 (Week|Postcode)	Poisson	ran_vals	cond	Postcode	TS14	Week_factor29	2.15099443975974	1.09370720022051	0.00736771769541056	4.29462116182408	Positive	8.59339976793528	1.00739492610768	73.3044386642627
B.1.1.119	AR1 (Week|Postcode)	Poisson	ran_vals	cond	Postcode	TS15	Week_factor29	-0.155259666296932	1.42853498765734	-2.95513679276069	2.64461746016682	Negative	0.856192824195917	0.0520715370794451	14.078058634723
B.1.1.119	AR1 (Week|Postcode)	Poisson	ran_vals	cond	Postcode	TS16	Week_factor29	-0.0382730331525667	1.44455695754358	-2.86955264355475	2.79300657724961	Negative	0.962450124222396	0.0567242968844528	16.3300436055223
B.1.1.119	AR1 (Week|Postcode)	Poisson	ran_vals	cond	Postcode	TS17	Week_factor29	-0.0581425287916935	1.18024281672095	-2.37137594257686	2.25509088499347	Negative	0.943515459734421	0.0933521906157811	9.53615996459932
B.1.1.119	AR1 (Week|Postcode)	Poisson	ran_vals	cond	Postcode	TS18	Week_factor29	-0.28217274043926	1.40898985041687	-3.04374210183881	2.47939662096029	Negative	0.754143402218336	0.0476562209726604	11.9340614824604
B.1.1.119	AR1 (Week|Postcode)	Poisson	ran_vals	cond	Postcode	TS19	Week_factor29	-0.301193900388767	1.34503645197473	-2.93741690415277	2.33502910337524	Negative	0.73993428529044	0.0530024625048992	10.3297605558924
B.1.1.119	AR1 (Week|Postcode)	Poisson	ran_vals	cond	Postcode	TS2	Week_factor29	-0.214580740086647	1.40691008671345	-2.97207383953112	2.54291235935783	Negative	0.806879661568032	0.0511970257455561	12.7166525549319
B.1.1.119	AR1 (Week|Postcode)	Poisson	ran_vals	cond	Postcode	TS20	Week_factor29	-0.194150126131783	1.4280560734562	-2.99308859800962	2.60478834574605	Negative	0.823534260974773	0.0501323586568027	13.5283616644125
B.1.1.119	AR1 (Week|Postcode)	Poisson	ran_vals	cond	Postcode	TS21	Week_factor29	-0.106464054492654	1.45736785399574	-2.96285256055074	2.74992445156543	Negative	0.899007362856209	0.0516713112013926	15.6414501524764
B.1.1.119	AR1 (Week|Postcode)	Poisson	ran_vals	cond	Postcode	TS22	Week_factor29	-0.107366814645881	1.43713844257511	-2.92410640289109	2.70937277359932	Negative	0.898196141056017	0.0537126679587097	15.0198517122273
B.1.1.119	AR1 (Week|Postcode)	Poisson	ran_vals	cond	Postcode	TS23	Week_factor29	-0.219354485099016	1.42444331736293	-3.01121208514911	2.57250311495108	Negative	0.803037003041439	0.0492319692424821	13.0985706681284
B.1.1.119	AR1 (Week|Postcode)	Poisson	ran_vals	cond	Postcode	TS24	Week_factor29	-0.202164970181086	1.41008156784421	-2.9658740584195	2.56154411805733	Negative	0.816960142762083	0.0515154220726551	12.9558071740253
B.1.1.119	AR1 (Week|Postcode)	Poisson	ran_vals	cond	Postcode	TS25	Week_factor29	0.996849514079465	1.04970926440389	-1.0605428383902	3.05424186654913	Positive	2.70973139591144	0.346267791852144	21.2051031333675
B.1.1.119	AR1 (Week|Postcode)	Poisson	ran_vals	cond	Postcode	TS26	Week_factor29	-0.0717799793743729	1.40244680428743	-2.82052520601102	2.67696524726228	Negative	0.93073565432579	0.0595746455289888	14.5408982385255
B.1.1.119	AR1 (Week|Postcode)	Poisson	ran_vals	cond	Postcode	TS27	Week_factor29	1.08378639365952	1.4103146325245	-1.68037949295833	3.84795228027737	Positive	2.95585040232101	0.186303261846504	46.8969330665813
B.1.1.119	AR1 (Week|Postcode)	Poisson	ran_vals	cond	Postcode	TS28	Week_factor29	-0.0667306420212807	1.46366322177606	-2.93545784219822	2.80199655815566	Negative	0.935447137554909	0.0531063993888455	16.47751226274
B.1.1.119	AR1 (Week|Postcode)	Poisson	ran_vals	cond	Postcode	TS29	Week_factor29	-0.0583467900095078	1.47328457829788	-2.94593150245163	2.82923792243262	Negative	0.94332275579923	0.0525530836828296	16.9325519883696
B.1.1.119	AR1 (Week|Postcode)	Poisson	ran_vals	cond	Postcode	TS3	Week_factor29	0.474292326307628	1.25208225229669	-1.97974379387568	2.92832844649094	Positive	1.6068766506947	0.138104616027	18.6963524089812
B.1.1.119	AR1 (Week|Postcode)	Poisson	ran_vals	cond	Postcode	TS4	Week_factor29	1.00192993916444	1.1205832408406	-1.19437285456231	3.19823273289119	Positive	2.72353301262284	0.302893853126882	24.4892129512421
B.1.1.119	AR1 (Week|Postcode)	Poisson	ran_vals	cond	Postcode	TS5	Week_factor29	0.664469828249933	1.26925432803466	-1.82322294191958	3.15216259841945	Positive	1.94345988062658	0.161504391955293	23.386585726106
B.1.1.119	AR1 (Week|Postcode)	Poisson	ran_vals	cond	Postcode	TS6	Week_factor29	0.510307010729913	1.32402878932577	-2.08474173084277	3.10535575230259	Positive	1.6658025357007	0.124339229007126	22.3171569431868
B.1.1.119	AR1 (Week|Postcode)	Poisson	ran_vals	cond	Postcode	TS7	Week_factor29	-0.361997094549749	1.38391781210905	-3.07442616384695	2.35043197474745	Negative	0.69628439085849	0.0462161412666398	10.4901002045173
B.1.1.119	AR1 (Week|Postcode)	Poisson	ran_vals	cond	Postcode	TS8	Week_factor29	-0.237644496087163	1.33876830738429	-2.86158216220401	2.38629317002969	Negative	0.788482950048189	0.057178223438364	10.8731143629685
B.1.1.119	AR1 (Week|Postcode)	Poisson	ran_vals	cond	Postcode	TS9	Week_factor29	-0.26223197780378	1.3564294481475	-2.92078484374242	2.39632088813486	Negative	0.769332534933829	0.0538913743900562	10.9826953943287
B.1.1.119	AR1 (Week|Postcode)	Poisson	ran_vals	cond	Postcode	TS1	Week_factor30	-0.343351038727494	1.14006825638213	-2.57784376115384	1.89114168369886	Negative	0.709389144784041	0.0759375671510618	6.62693022198562
B.1.1.119	AR1 (Week|Postcode)	Poisson	ran_vals	cond	Postcode	TS10	Week_factor30	0.0573778442149272	1.16901765368692	-2.23385465430295	2.3486103427328	Positive	1.05905589294874	0.107114743032495	10.4710084964606
B.1.1.119	AR1 (Week|Postcode)	Poisson	ran_vals	cond	Postcode	TS11	Week_factor30	-0.162166213682251	1.43202999840808	-2.96889343534304	2.64456100797854	Negative	0.850299861323002	0.051360112183582	14.0772639199382
B.1.1.119	AR1 (Week|Postcode)	Poisson	ran_vals	cond	Postcode	TS12	Week_factor30	-0.0621843343563777	1.29008769624618	-2.59070975589714	2.46634108718439	Negative	0.939709650051314	0.0749668130608043	11.7792685902672
B.1.1.119	AR1 (Week|Postcode)	Poisson	ran_vals	cond	Postcode	TS13	Week_factor30	0.292409170573043	1.40544221088482	-2.46220694511356	3.04702528625964	Positive	1.33965105130036	0.0852466086268059	21.052625648803
B.1.1.119	AR1 (Week|Postcode)	Poisson	ran_vals	cond	Postcode	TS14	Week_factor30	1.55187925799087	1.36374781474932	-1.121017342913	4.22477585889474	Positive	4.72033257533311	0.32594802497669	68.3591797291741
B.1.1.119	AR1 (Week|Postcode)	Poisson	ran_vals	cond	Postcode	TS15	Week_factor30	-0.163364785912195	1.41147715456939	-2.92980917386928	2.60307960204489	Negative	0.849281326038083	0.0534072286676562	13.5052649004762
B.1.1.119	AR1 (Week|Postcode)	Poisson	ran_vals	cond	Postcode	TS16	Week_factor30	-0.0756058847804395	1.43348054688758	-2.88517612921887	2.733964359658	Negative	0.92718155092128	0.0558449527423321	15.3937927449823
B.1.1.119	AR1 (Week|Postcode)	Poisson	ran_vals	cond	Postcode	TS17	Week_factor30	0.536059180370347	1.24362638155802	-1.90140373770724	2.97352209844794	Positive	1.70925769601558	0.149358811404037	19.5606930982147
B.1.1.119	AR1 (Week|Postcode)	Poisson	ran_vals	cond	Postcode	TS18	Week_factor30	-0.303174297119293	1.3674307067773	-2.98328923375695	2.37694063951836	Negative	0.738470371894151	0.0506260388254566	10.7718972848271
B.1.1.119	AR1 (Week|Postcode)	Poisson	ran_vals	cond	Postcode	TS19	Week_factor30	-0.37380636821529	1.3346137617782	-2.98960127457208	2.2419885381415	Negative	0.68811013892434	0.0503074916012476	9.41202886924961
B.1.1.119	AR1 (Week|Postcode)	Poisson	ran_vals	cond	Postcode	TS2	Week_factor30	-0.18451833658989	1.43873584410344	-3.00438877429947	2.63535210111969	Negative	0.831504692799071	0.0495690429439088	13.9482227835072
B.1.1.119	AR1 (Week|Postcode)	Poisson	ran_vals	cond	Postcode	TS20	Week_factor30	-0.211966374910566	1.39148474154698	-2.93922635337967	2.51529360355854	Negative	0.808991899534136	0.0529066439556392	12.3702401925286
B.1.1.119	AR1 (Week|Postcode)	Poisson	ran_vals	cond	Postcode	TS21	Week_factor30	-0.104986897725507	1.45331637581775	-2.95343465247058	2.74346085701957	Negative	0.900336318962573	0.0521602456164453	15.5406761924354
B.1.1.119	AR1 (Week|Postcode)	Poisson	ran_vals	cond	Postcode	TS22	Week_factor30	-0.0957696563229765	1.4562795731762	-2.95002517116969	2.75848585852374	Negative	0.908673299113199	0.0523383885133932	15.7759378531491
B.1.1.119	AR1 (Week|Postcode)	Poisson	ran_vals	cond	Postcode	TS23	Week_factor30	-0.233308700563494	1.38631537189524	-2.95043690069241	2.48381949956542	Negative	0.791909073010458	0.0523168436892952	11.9869612861336
B.1.1.119	AR1 (Week|Postcode)	Poisson	ran_vals	cond	Postcode	TS24	Week_factor30	-0.214534535033581	1.40820982135712	-2.97457506756911	2.54550599750195	Negative	0.806916944346933	0.0510691303237848	12.7496777592655
B.1.1.119	AR1 (Week|Postcode)	Poisson	ran_vals	cond	Postcode	TS25	Week_factor30	0.841239363332954	1.25617407618042	-1.62081658429355	3.30329531095945	Positive	2.31923957680765	0.197737164076681	27.2021308677465
B.1.1.119	AR1 (Week|Postcode)	Poisson	ran_vals	cond	Postcode	TS26	Week_factor30	-0.154176206241082	1.36058078480752	-2.82086554252107	2.5125131300389	Negative	0.857120977638834	0.0595543735518851	12.3358928403218
B.1.1.119	AR1 (Week|Postcode)	Poisson	ran_vals	cond	Postcode	TS27	Week_factor30	0.670065431699474	1.43494452518593	-2.14237415747787	3.48250502087682	Positive	1.95436519388844	0.117375843222193	32.5411362868949
B.1.1.119	AR1 (Week|Postcode)	Poisson	ran_vals	cond	Postcode	TS28	Week_factor30	-0.055708818395984	1.47423214054524	-2.94515071871605	2.83373308192409	Negative	0.94581449958112	0.0525941322987842	17.008837840235
B.1.1.119	AR1 (Week|Postcode)	Poisson	ran_vals	cond	Postcode	TS29	Week_factor30	-0.0591761204547138	1.46397607128915	-2.92851649440989	2.81016425350046	Negative	0.94254075383203	0.0534763117366501	16.6126466800701
B.1.1.119	AR1 (Week|Postcode)	Poisson	ran_vals	cond	Postcode	TS3	Week_factor30	0.634003289273141	1.20055370636368	-1.71903873670575	2.98704531525203	Positive	1.88514226325154	0.179238360384228	19.82701328599
B.1.1.119	AR1 (Week|Postcode)	Poisson	ran_vals	cond	Postcode	TS4	Week_factor30	0.849775771578226	1.31397696612879	-1.72557175854941	3.42512330170586	Positive	2.33912229541731	0.178071208924808	30.7264332395741
B.1.1.119	AR1 (Week|Postcode)	Poisson	ran_vals	cond	Postcode	TS5	Week_factor30	1.39408925683537	1.00750123772539	-0.58057688348592	3.36875539715666	Positive	4.03130142002392	0.559575463591588	29.0423583528461
B.1.1.119	AR1 (Week|Postcode)	Poisson	ran_vals	cond	Postcode	TS6	Week_factor30	0.19818382308508	1.34546963973026	-2.43888821307832	2.83525585924848	Positive	1.21918648784567	0.0872578096451522	17.0347582433046
B.1.1.119	AR1 (Week|Postcode)	Poisson	ran_vals	cond	Postcode	TS7	Week_factor30	-0.282871584997172	1.42964435098787	-3.08492302363453	2.51917985364019	Negative	0.753616557318598	0.0457335541675075	12.4184075741098
B.1.1.119	AR1 (Week|Postcode)	Poisson	ran_vals	cond	Postcode	TS8	Week_factor30	-0.296329931497817	1.33652980734869	-2.9158802181655	2.32322035516987	Negative	0.743542069597957	0.0541563406522636	10.2084964124862
B.1.1.119	AR1 (Week|Postcode)	Poisson	ran_vals	cond	Postcode	TS9	Week_factor30	-0.198147617986646	1.41842803846438	-2.97821548803862	2.58192025206533	Negative	0.820248760729735	0.0508835552070676	13.2225043383999
B.1.1.119	AR1 (Week|Postcode)	Poisson	ran_vals	cond	Postcode	TS1	Week_factor31	-0.339189222783748	1.29378290399539	-2.87495711842836	2.19657867286086	Negative	0.712347643931309	0.056418558768376	8.99418873668428
B.1.1.119	AR1 (Week|Postcode)	Poisson	ran_vals	cond	Postcode	TS10	Week_factor31	0.31142976953854	0.979034525845072	-1.60744264073905	2.23030217981613	Positive	1.36537589207756	0.200399452714836	9.30267673594596
B.1.1.119	AR1 (Week|Postcode)	Poisson	ran_vals	cond	Postcode	TS11	Week_factor31	-0.171903700926437	1.42139369147719	-2.95778414407416	2.61397674222129	Negative	0.842060258887012	0.0519338677373242	13.6532384451556
B.1.1.119	AR1 (Week|Postcode)	Poisson	ran_vals	cond	Postcode	TS12	Week_factor31	-0.0792351598339743	1.38280109933892	-2.78947551232065	2.6310051926527	Negative	0.923822652917638	0.0614534370345252	13.8877227251635
B.1.1.119	AR1 (Week|Postcode)	Poisson	ran_vals	cond	Postcode	TS13	Week_factor31	0.111784730362517	1.38369138684792	-2.60020055357769	2.82377001430272	Positive	1.11827210470167	0.0742586838761018	16.8402190138512
B.1.1.119	AR1 (Week|Postcode)	Poisson	ran_vals	cond	Postcode	TS14	Week_factor31	1.2214574589789	1.33107943732432	-1.38741029873861	3.83032521669641	Positive	3.39212802005481	0.249721171202028	46.0775209769141
B.1.1.119	AR1 (Week|Postcode)	Poisson	ran_vals	cond	Postcode	TS15	Week_factor31	-0.122514122532005	1.4480400427421	-2.96062045447836	2.71559220941435	Negative	0.884693410744251	0.0517867758656424	15.1135578133869
B.1.1.119	AR1 (Week|Postcode)	Poisson	ran_vals	cond	Postcode	TS16	Week_factor31	-0.0985633838956994	1.41982900707727	-2.88137710197241	2.68425033418101	Negative	0.906138256221297	0.0560575127443476	14.6472167456371
B.1.1.119	AR1 (Week|Postcode)	Poisson	ran_vals	cond	Postcode	TS17	Week_factor31	1.2320712811592	1.08427495853384	-0.893068586905776	3.35721114922418	Positive	3.42832320852822	0.409397551324174	28.7090139746012
B.1.1.119	AR1 (Week|Postcode)	Poisson	ran_vals	cond	Postcode	TS18	Week_factor31	-0.235728542459023	1.42034438577346	-3.01955238421867	2.54809529930062	Negative	0.789995094954245	0.0488230674471328	12.7827332997369
B.1.1.119	AR1 (Week|Postcode)	Poisson	ran_vals	cond	Postcode	TS19	Week_factor31	-0.445585206677599	1.27205178070783	-2.93876088333499	2.04759046997979	Negative	0.640449371095952	0.0529312761458935	7.74920664687249
B.1.1.119	AR1 (Week|Postcode)	Poisson	ran_vals	cond	Postcode	TS2	Week_factor31	-0.181663040065515	1.43098115195518	-2.9863345604533	2.62300848032227	Negative	0.833882277998485	0.0504721005130857	13.7771094622792
B.1.1.119	AR1 (Week|Postcode)	Poisson	ran_vals	cond	Postcode	TS20	Week_factor31	-0.155564960170399	1.43960032897347	-2.97712975709041	2.66599983674961	Negative	0.855931473668571	0.0509388310596331	14.3823223339929
B.1.1.119	AR1 (Week|Postcode)	Poisson	ran_vals	cond	Postcode	TS21	Week_factor31	-0.112635700291296	1.43307957979798	-2.92142006367512	2.69614866309253	Negative	0.893476093915444	0.0538571523852433	14.8225350773862
B.1.1.119	AR1 (Week|Postcode)	Poisson	ran_vals	cond	Postcode	TS22	Week_factor31	-0.097822135498451	1.45256657305593	-2.94480030383485	2.74915603283794	Negative	0.90681017875139	0.0526125652948153	15.6294355859543
B.1.1.119	AR1 (Week|Postcode)	Poisson	ran_vals	cond	Postcode	TS23	Week_factor31	-0.168333296559669	1.43850093763154	-2.98774332604458	2.65107673292524	Negative	0.84507212810838	0.0504010472150352	14.1692869725252
B.1.1.119	AR1 (Week|Postcode)	Poisson	ran_vals	cond	Postcode	TS24	Week_factor31	-0.244384654191428	1.36567154199737	-2.92105169121755	2.43228238283469	Negative	0.783186320414944	0.0538769955314354	11.3848370057535
B.1.1.119	AR1 (Week|Postcode)	Poisson	ran_vals	cond	Postcode	TS25	Week_factor31	0.839233080042118	1.23680398590387	-1.58485818826505	3.26332434834929	Positive	2.31459118974712	0.204976859179819	26.1362789784732
B.1.1.119	AR1 (Week|Postcode)	Poisson	ran_vals	cond	Postcode	TS26	Week_factor31	-0.114129694174544	1.42634474498211	-2.90971402387744	2.68145463552835	Negative	0.892142242727163	0.0544913108549803	14.606324729028
B.1.1.119	AR1 (Week|Postcode)	Poisson	ran_vals	cond	Postcode	TS27	Week_factor31	0.379043025079371	1.41352561694792	-2.39141627536332	3.14950232552206	Positive	1.46088588912262	0.0915000028673668	23.3244537066428
B.1.1.119	AR1 (Week|Postcode)	Poisson	ran_vals	cond	Postcode	TS28	Week_factor31	-0.0529544796131704	1.47292372616783	-2.93983193487666	2.83392297565032	Negative	0.948423184089915	0.0528746143702326	17.012068018517
B.1.1.119	AR1 (Week|Postcode)	Poisson	ran_vals	cond	Postcode	TS29	Week_factor31	-0.0419087790937725	1.47817972040705	-2.93908779376908	2.85527023558153	Negative	0.958957253532443	0.0529139751875181	17.3791330332598
B.1.1.119	AR1 (Week|Postcode)	Poisson	ran_vals	cond	Postcode	TS3	Week_factor31	1.08180580920961	0.922239998872312	-0.725751373682378	2.88936299210161	Positive	2.95000188463137	0.483960796902008	17.981851371095
B.1.1.119	AR1 (Week|Postcode)	Poisson	ran_vals	cond	Postcode	TS4	Week_factor31	0.852665304851834	1.29424570957596	-1.68400967306254	3.38934028276621	Positive	2.34589104167014	0.185628173539442	29.646387584689
B.1.1.119	AR1 (Week|Postcode)	Poisson	ran_vals	cond	Postcode	TS5	Week_factor31	0.872348937708595	1.29451948518362	-1.66486263053664	3.40956050595383	Positive	2.39252414849434	0.189216648786272	30.2519457872559
B.1.1.119	AR1 (Week|Postcode)	Poisson	ran_vals	cond	Postcode	TS6	Week_factor31	-0.052505733379716	1.28379566361321	-2.5686989975703	2.46368753081087	Negative	0.948848880929279	0.0766351831548775	11.7480530714102
B.1.1.119	AR1 (Week|Postcode)	Poisson	ran_vals	cond	Postcode	TS7	Week_factor31	-0.246585440103101	1.42898525013888	-3.04734506481427	2.55417418460807	Negative	0.781464590269411	0.0474848263226456	12.8606747278699
B.1.1.119	AR1 (Week|Postcode)	Poisson	ran_vals	cond	Postcode	TS8	Week_factor31	-0.212866445514654	1.41288603639013	-2.98207219109885	2.55633930006954	Negative	0.808264077301254	0.0506876903829957	12.8885497389877
B.1.1.119	AR1 (Week|Postcode)	Poisson	ran_vals	cond	Postcode	TS9	Week_factor31	-0.16177103168527	1.43180633387652	-2.96805987891957	2.64451781554903	Negative	0.850635950924138	0.0514029415828834	14.0766559018396
B.1.1.119	AR1 (Week|Postcode)	Poisson	ran_vals	cond	Postcode	TS1	Week_factor32	-0.372114130119924	1.29459444341234	-2.90947261379379	2.16524435355394	Negative	0.689275570931337	0.0545044671948648	8.71673162099056
B.1.1.119	AR1 (Week|Postcode)	Poisson	ran_vals	cond	Postcode	TS10	Week_factor32	0.189098940758029	1.27331955750518	-2.30656153276261	2.68475941427866	Positive	1.20816048288359	0.0996031455799174	14.6546752504954
B.1.1.119	AR1 (Week|Postcode)	Poisson	ran_vals	cond	Postcode	TS11	Week_factor32	-0.183764184299955	1.39628263366208	-2.92042785851637	2.55289948991646	Negative	0.832132010484039	0.0539106162488503	12.8442917379372
B.1.1.119	AR1 (Week|Postcode)	Poisson	ran_vals	cond	Postcode	TS12	Week_factor32	-0.102863130293553	1.39865905451173	-2.84418450378738	2.63845824320027	Negative	0.902250455785855	0.0581816943500612	13.9916153020203
B.1.1.119	AR1 (Week|Postcode)	Poisson	ran_vals	cond	Postcode	TS13	Week_factor32	0.0733164956842836	1.44379428676982	-2.75646830746925	2.90310129883782	Positive	1.07607105487048	0.0635156906047287	18.2305963157371
B.1.1.119	AR1 (Week|Postcode)	Poisson	ran_vals	cond	Postcode	TS14	Week_factor32	1.33333858296011	1.17124658453901	-0.962262539751897	3.62893970567211	Positive	3.79368781007601	0.382027554892004	37.6728511229716
B.1.1.119	AR1 (Week|Postcode)	Poisson	ran_vals	cond	Postcode	TS15	Week_factor32	-0.0994740681268537	1.45534688076084	-2.95190153943081	2.7529534031771	Negative	0.905313426037038	0.0522402745001449	15.6888991722401
B.1.1.119	AR1 (Week|Postcode)	Poisson	ran_vals	cond	Postcode	TS16	Week_factor32	-0.0673637553199461	1.45881674686947	-2.92659203922799	2.7918645285881	Negative	0.934855080971149	0.0535793235909368	16.3114045464621
B.1.1.119	AR1 (Week|Postcode)	Poisson	ran_vals	cond	Postcode	TS17	Week_factor32	1.01622316662716	0.949659618005557	-0.8450754822358	2.87752181549012	Positive	2.76274062363031	0.429524935484623	17.7701807808791
B.1.1.119	AR1 (Week|Postcode)	Poisson	ran_vals	cond	Postcode	TS18	Week_factor32	-0.202623609129783	1.41974034947041	-2.98526356149009	2.58001634323052	Negative	0.816585538931599	0.0505261850374714	13.197353845292
B.1.1.119	AR1 (Week|Postcode)	Poisson	ran_vals	cond	Postcode	TS19	Week_factor32	-0.304567201288728	1.39472438545337	-3.03817676513709	2.42904236255963	Negative	0.737442469485105	0.0479221832867489	11.3480095960207
B.1.1.119	AR1 (Week|Postcode)	Poisson	ran_vals	cond	Postcode	TS2	Week_factor32	-0.188177132552288	1.40432628126629	-2.94060606637729	2.56425180127271	Negative	0.82846794559324	0.052833698304916	12.9909349316101
B.1.1.119	AR1 (Week|Postcode)	Poisson	ran_vals	cond	Postcode	TS20	Week_factor32	-0.12131382031601	1.45248304336055	-2.96812827345781	2.72550063282579	Negative	0.885755947760842	0.0513994260226535	15.264053700676
B.1.1.119	AR1 (Week|Postcode)	Poisson	ran_vals	cond	Postcode	TS21	Week_factor32	-0.0767789667451857	1.46514379958754	-2.94840804610894	2.79485011261857	Negative	0.926094528673602	0.0524230947048905	16.3601763853741
B.1.1.119	AR1 (Week|Postcode)	Poisson	ran_vals	cond	Postcode	TS22	Week_factor32	-0.107743963627647	1.43265850345638	-2.9157030325472	2.7002151052919	Negative	0.89785745116828	0.0541659372271296	14.8829327781784
B.1.1.119	AR1 (Week|Postcode)	Poisson	ran_vals	cond	Postcode	TS23	Week_factor32	-0.126335799545057	1.45585572273148	-2.97976058278529	2.72708898369518	Negative	0.88131885061942	0.0508049959995636	15.2883176383639
B.1.1.119	AR1 (Week|Postcode)	Poisson	ran_vals	cond	Postcode	TS24	Week_factor32	-0.167707002583232	1.43416803495675	-2.97862469887705	2.64321069371059	Negative	0.845601557463772	0.0508627373645131	14.0582680177186
B.1.1.119	AR1 (Week|Postcode)	Poisson	ran_vals	cond	Postcode	TS25	Week_factor32	1.06440305208465	1.04151337775072	-0.976925657723415	3.10573176189272	Positive	2.89910785102488	0.376466709089981	22.3255499860552
B.1.1.119	AR1 (Week|Postcode)	Poisson	ran_vals	cond	Postcode	TS26	Week_factor32	-0.0885442450145172	1.45095678289739	-2.93236728261751	2.75527879258847	Negative	0.915262614032471	0.0532707817661973	15.7254244235085
B.1.1.119	AR1 (Week|Postcode)	Poisson	ran_vals	cond	Postcode	TS27	Week_factor32	0.253710654445176	1.46261371724296	-2.61295955464527	3.12038086353562	Positive	1.28879884209691	0.0733172359882084	22.6550064661122
B.1.1.119	AR1 (Week|Postcode)	Poisson	ran_vals	cond	Postcode	TS28	Week_factor32	-0.0552045232665538	1.46339670315437	-2.92340935654376	2.81300031001066	Negative	0.946291589513557	0.0537501212295316	16.6598279575991
B.1.1.119	AR1 (Week|Postcode)	Poisson	ran_vals	cond	Postcode	TS29	Week_factor32	-0.0306811789535025	1.48349506973827	-2.93827808688325	2.87691572897625	Negative	0.969784711570098	0.0529568373481351	17.7594137771564
B.1.1.119	AR1 (Week|Postcode)	Poisson	ran_vals	cond	Postcode	TS3	Week_factor32	0.702258055590856	1.26908900936062	-1.78511069593158	3.18962680711329	Positive	2.01830501077286	0.167778487576223	24.2793648658933
B.1.1.119	AR1 (Week|Postcode)	Poisson	ran_vals	cond	Postcode	TS4	Week_factor32	1.08420992447646	1.1080033708143	-1.08743677706855	3.25585662602148	Positive	2.9571025612019	0.337079396967599	25.9418274630038
B.1.1.119	AR1 (Week|Postcode)	Poisson	ran_vals	cond	Postcode	TS5	Week_factor32	0.519948698404714	1.37756686990807	-2.18003275291068	3.21993014972011	Positive	1.68194136121053	0.113037828261926	25.0263720211935
B.1.1.119	AR1 (Week|Postcode)	Poisson	ran_vals	cond	Postcode	TS6	Week_factor32	-0.0398650868826032	1.3973613556941	-2.77864301743111	2.6989128436659	Negative	0.960919070995043	0.0621227496952211	14.8635639203364
B.1.1.119	AR1 (Week|Postcode)	Poisson	ran_vals	cond	Postcode	TS7	Week_factor32	-0.240008316351206	1.39384821872129	-2.97190062496024	2.49188399225783	Negative	0.786621319220195	0.051205894584485	12.0840208900325
B.1.1.119	AR1 (Week|Postcode)	Poisson	ran_vals	cond	Postcode	TS8	Week_factor32	-0.158433140992153	1.44198857567645	-2.98467881543621	2.6678125334519	Negative	0.853480024711064	0.0505557386646311	14.4084167657589
B.1.1.119	AR1 (Week|Postcode)	Poisson	ran_vals	cond	Postcode	TS9	Week_factor32	-0.109591862616102	1.46501100396104	-2.98096066733461	2.7617769421024	Negative	0.896199833319355	0.0507440622789579	15.8279433133735
B.1.1.119	AR1 (Week|Postcode) -week FE	Poisson	ran_vals	cond	Postcode	TS1	(Intercept)	0.00708393647065172	0.447440557356977	-0.86988344117155	0.884051314112854	Positive	1.00710908690156	0.419000384595437	2.42068683039278
B.1.1.119	AR1 (Week|Postcode) -week FE	Poisson	ran_vals	cond	Postcode	TS10	(Intercept)	0.0072878214949464	0.458918838713968	-0.892176574211376	0.906752217201269	Positive	1.00731444229594	0.409762902061534	2.47626708165398
B.1.1.119	AR1 (Week|Postcode) -week FE	Poisson	ran_vals	cond	Postcode	TS11	(Intercept)	0.00213393571750349	0.154623349933191	-0.300922261320484	0.305190132755491	Positive	1.00213621417874	0.740135307651815	1.35688296637908
B.1.1.119	AR1 (Week|Postcode) -week FE	Poisson	ran_vals	cond	Postcode	TS12	(Intercept)	0.00775382114109049	0.488053206892091	-0.948812886906683	0.964320529188864	Positive	1.00778395985862	0.387200401400006	2.62300479564611
B.1.1.119	AR1 (Week|Postcode) -week FE	Poisson	ran_vals	cond	Postcode	TS13	(Intercept)	0.001718779020967	0.133138188614204	-0.259227275629774	0.262664833671708	Positive	1.00172025696826	0.771647626412512	1.30039079869357
B.1.1.119	AR1 (Week|Postcode) -week FE	Poisson	ran_vals	cond	Postcode	TS14	(Intercept)	0.0147237629974953	0.917521310864495	-1.78358496134489	1.81303248733988	Positive	1.01483269155204	0.168034668399895	6.129005410906
B.1.1.119	AR1 (Week|Postcode) -week FE	Poisson	ran_vals	cond	Postcode	TS15	(Intercept)	0.00240714694760338	0.169440079080031	-0.329689305586875	0.334503599482082	Positive	1.00241004645186	0.71914713372218	1.3972466190984
B.1.1.119	AR1 (Week|Postcode) -week FE	Poisson	ran_vals	cond	Postcode	TS16	(Intercept)	0.00283053056332903	0.193079669683338	-0.375598668162904	0.381259729289562	Positive	1.0028345402973	0.686877943719946	1.46412783291135
B.1.1.119	AR1 (Week|Postcode) -week FE	Poisson	ran_vals	cond	Postcode	TS17	(Intercept)	-0.00325592222023746	0.217134119657536	-0.428830976563818	0.422319132123343	Negative	0.996749372546506	0.65126999977176	1.52549528155762
B.1.1.119	AR1 (Week|Postcode) -week FE	Poisson	ran_vals	cond	Postcode	TS18	(Intercept)	-0.00597411028788839	0.379565771697297	-0.749909352578742	0.737961132002966	Negative	0.994043699225995	0.472409373491675	2.09166653207467
B.1.1.119	AR1 (Week|Postcode) -week FE	Poisson	ran_vals	cond	Postcode	TS19	(Intercept)	-0.0011453269120098	0.106452093073905	-0.20978759541577	0.20749694159175	Negative	0.998855328724528	0.810756436066271	1.23059395317564
B.1.1.119	AR1 (Week|Postcode) -week FE	Poisson	ran_vals	cond	Postcode	TS2	(Intercept)	-0.00412032725129113	0.267989779772403	-0.529370643830022	0.521129989327439	Negative	0.995888149650505	0.588975528442193	1.68392939726637
B.1.1.119	AR1 (Week|Postcode) -week FE	Poisson	ran_vals	cond	Postcode	TS20	(Intercept)	-0.000833178990695212	0.0946230492670355	-0.186290947661444	0.184624589680054	Negative	0.999167168006543	0.830032063959261	1.20276682428405
B.1.1.119	AR1 (Week|Postcode) -week FE	Poisson	ran_vals	cond	Postcode	TS21	(Intercept)	0.00182830140057273	0.13864995293924	-0.269920612818511	0.273577215619656	Positive	1.00182997376262	0.763440099288911	1.31465886749209
B.1.1.119	AR1 (Week|Postcode) -week FE	Poisson	ran_vals	cond	Postcode	TS22	(Intercept)	0.00582358979477525	0.371175463447528	-0.721666950507343	0.733314130096894	Positive	1.00584057985887	0.485941539939419	2.08196910314963
B.1.1.119	AR1 (Week|Postcode) -week FE	Poisson	ran_vals	cond	Postcode	TS23	(Intercept)	-0.00237196679672824	0.167291471475564	-0.330257225809542	0.325513292216086	Negative	0.997630844093629	0.718738831474392	1.38474124049387
B.1.1.119	AR1 (Week|Postcode) -week FE	Poisson	ran_vals	cond	Postcode	TS24	(Intercept)	-0.00368690679870793	0.242189866669236	-0.478370322890968	0.470996509293552	Negative	0.996319881496996	0.619792631078922	1.60158939698621
B.1.1.119	AR1 (Week|Postcode) -week FE	Poisson	ran_vals	cond	Postcode	TS25	(Intercept)	-0.0014578819812525	0.120290058329049	-0.237222064004412	0.234306300041907	Negative	0.998543180212436	0.788816100904842	1.26403160585213
B.1.1.119	AR1 (Week|Postcode) -week FE	Poisson	ran_vals	cond	Postcode	TS26	(Intercept)	0.00369976686075231	0.243242208775841	-0.473046201859868	0.480445735581373	Positive	1.00370661944655	0.62310128207449	1.61679490462095
B.1.1.119	AR1 (Week|Postcode) -week FE	Poisson	ran_vals	cond	Postcode	TS27	(Intercept)	0.00130215354160392	0.11335522249422	-0.220870000006592	0.2234743070898	Positive	1.00130300171164	0.801820910228147	1.25041351310164
B.1.1.119	AR1 (Week|Postcode) -week FE	Poisson	ran_vals	cond	Postcode	TS28	(Intercept)	-0.00151833618975114	0.123367865351429	-0.243314909128139	0.240278236748637	Negative	0.998482815899481	0.784024578396073	1.27160290776358
B.1.1.119	AR1 (Week|Postcode) -week FE	Poisson	ran_vals	cond	Postcode	TS29	(Intercept)	-0.00160098231752985	0.127344894528519	-0.25119238920848	0.24799042457342	Negative	0.99840029857101	0.777872702848498	1.28144766172727
B.1.1.119	AR1 (Week|Postcode) -week FE	Poisson	ran_vals	cond	Postcode	TS3	(Intercept)	0.0130637673852887	0.813618323833016	-1.58159884448927	1.60772637925985	Positive	1.01314947119266	0.205646039181393	4.99144965331698
B.1.1.119	AR1 (Week|Postcode) -week FE	Poisson	ran_vals	cond	Postcode	TS4	(Intercept)	0.0138951286247194	0.865346911143939	-1.68215365135038	1.70994390859982	Positive	1.01399211461477	0.185973023385324	5.52865135913076
B.1.1.119	AR1 (Week|Postcode) -week FE	Poisson	ran_vals	cond	Postcode	TS5	(Intercept)	0.0149521051263698	0.930575276328459	-1.80894192138082	1.83884613163356	Positive	1.01506444706804	0.163827387386001	6.28927707474138
B.1.1.119	AR1 (Week|Postcode) -week FE	Poisson	ran_vals	cond	Postcode	TS6	(Intercept)	0.00365924526665537	0.241138716598717	-0.468963954545041	0.476282445078352	Positive	1.00366594847835	0.625650134593616	1.61007771026736
B.1.1.119	AR1 (Week|Postcode) -week FE	Poisson	ran_vals	cond	Postcode	TS7	(Intercept)	0.0072172588203325	0.456040497242246	-0.886605691266207	0.901040208906872	Positive	1.00724336600241	0.412052013489938	2.46216294336986
B.1.1.119	AR1 (Week|Postcode) -week FE	Poisson	ran_vals	cond	Postcode	TS8	(Intercept)	0.0239966683527938	1.49056975111313	-2.89746636027377	2.94545969697936	Positive	1.02428690532233	0.0551628058279647	19.01940353953
B.1.1.119	AR1 (Week|Postcode) -week FE	Poisson	ran_vals	cond	Postcode	TS9	(Intercept)	0.0048695978545898	0.313241818558206	-0.609073084971324	0.618812280680504	Positive	1.00488147361512	0.543854742648807	1.85672146775223
B.1.1.119	AR1 (Week|Postcode) -week FE	Poisson	ran_vals	cond	Postcode	TS1	Week_factor1	-0.5989552148378	1.38927220464864	-3.3218787006717	2.1239682709961	Negative	0.549385325987419	0.0360849751658136	8.36426338173698
B.1.1.119	AR1 (Week|Postcode) -week FE	Poisson	ran_vals	cond	Postcode	TS10	Week_factor1	-0.532616695363689	1.32951386385187	-3.13841598546005	2.07318259473267	Negative	0.587066783143616	0.0433514128123334	7.95008479568035
B.1.1.119	AR1 (Week|Postcode) -week FE	Poisson	ran_vals	cond	Postcode	TS11	Week_factor1	-0.180942668816271	1.70344956187454	-3.51964245957091	3.15775712193837	Negative	0.834483199234013	0.0296100200547926	23.5177891982252
B.1.1.119	AR1 (Week|Postcode) -week FE	Poisson	ran_vals	cond	Postcode	TS12	Week_factor1	-0.182166683141626	1.4995966662153	-3.12132214025994	2.75698877397669	Negative	0.833462404704894	0.0440988250271334	15.7523376105611
B.1.1.119	AR1 (Week|Postcode) -week FE	Poisson	ran_vals	cond	Postcode	TS13	Week_factor1	-0.245298161581077	1.68124097702263	-3.54046992587836	3.0498736027162	Negative	0.782471200607118	0.0289996961719935	21.1126756690243
B.1.1.119	AR1 (Week|Postcode) -week FE	Poisson	ran_vals	cond	Postcode	TS14	Week_factor1	-0.154666651421688	1.71146452827494	-3.50907548765841	3.19974218481503	Negative	0.856700709853733	0.0299245672840284	24.526206153551
B.1.1.119	AR1 (Week|Postcode) -week FE	Poisson	ran_vals	cond	Postcode	TS15	Week_factor1	-0.175552082205114	1.69765656696782	-3.50289781157994	3.15179364716971	Negative	0.838993699393594	0.0301100037609967	23.3779588076294
B.1.1.119	AR1 (Week|Postcode) -week FE	Poisson	ran_vals	cond	Postcode	TS16	Week_factor1	-0.135354160336947	1.73029887031765	-3.52667762864987	3.25596930797598	Negative	0.873406530954781	0.0294024395952487	25.9447508035264
B.1.1.119	AR1 (Week|Postcode) -week FE	Poisson	ran_vals	cond	Postcode	TS17	Week_factor1	-0.48206446632188	1.68703667483646	-3.78859558959955	2.82446665695579	Negative	0.617507252060226	0.0226273576432289	16.8519547160239
B.1.1.119	AR1 (Week|Postcode) -week FE	Poisson	ran_vals	cond	Postcode	TS18	Week_factor1	-0.467484620666761	1.58096820846315	-3.56612536995734	2.63115612862382	Negative	0.626576364966741	0.0282651588185852	13.8898190402804
B.1.1.119	AR1 (Week|Postcode) -week FE	Poisson	ran_vals	cond	Postcode	TS19	Week_factor1	0.294285938234801	1.26226066592341	-2.17969950607663	2.76827138254623	Positive	1.34216762584568	0.11307550403764	15.931071465917
B.1.1.119	AR1 (Week|Postcode) -week FE	Poisson	ran_vals	cond	Postcode	TS2	Week_factor1	-0.234176232361686	1.71136692759347	-3.58839377477786	3.12004131005448	Negative	0.791222364622095	0.02764269517802	22.6473151856758
B.1.1.119	AR1 (Week|Postcode) -week FE	Poisson	ran_vals	cond	Postcode	TS20	Week_factor1	0.359878870557899	1.5416909683033	-2.66177990260725	3.38153764372305	Positive	1.43315580668273	0.0698238314565381	29.4159676343013
B.1.1.119	AR1 (Week|Postcode) -week FE	Poisson	ran_vals	cond	Postcode	TS21	Week_factor1	0.47443537178907	1.70136409539873	-2.86017697978201	3.80904772336015	Positive	1.60710652357957	0.0572586257495883	45.1074636235148
B.1.1.119	AR1 (Week|Postcode) -week FE	Poisson	ran_vals	cond	Postcode	TS22	Week_factor1	-0.0404474416261675	1.75832547477578	-3.48670204528599	3.40580716203365	Negative	0.96035963812587	0.0306016287203208	30.1386126526269
B.1.1.119	AR1 (Week|Postcode) -week FE	Poisson	ran_vals	cond	Postcode	TS23	Week_factor1	-0.30420283459647	1.58465093853508	-3.41006160219283	2.80165593299989	Negative	0.737711217916957	0.0330391650281816	16.4719005633561
B.1.1.119	AR1 (Week|Postcode) -week FE	Poisson	ran_vals	cond	Postcode	TS24	Week_factor1	-0.352867801427018	1.65717722268995	-3.60087547389943	2.89513987104539	Negative	0.702670079219169	0.0272998117095954	18.0860309764089
B.1.1.119	AR1 (Week|Postcode) -week FE	Poisson	ran_vals	cond	Postcode	TS25	Week_factor1	-0.414202884874061	1.64458946350436	-3.63753900269666	2.80913323294854	Negative	0.660866857774391	0.0263170304774115	16.5955275265371
B.1.1.119	AR1 (Week|Postcode) -week FE	Poisson	ran_vals	cond	Postcode	TS26	Week_factor1	-0.161423632046897	1.66861148230612	-3.43184204155689	3.1089947774631	Negative	0.850931512881963	0.0323273375947218	22.3985175857418
B.1.1.119	AR1 (Week|Postcode) -week FE	Poisson	ran_vals	cond	Postcode	TS27	Week_factor1	-0.0954705770687289	1.7474170808368	-3.52034512147898	3.32940396734152	Negative	0.90894510508959	0.0295892215296242	27.9216945007887
B.1.1.119	AR1 (Week|Postcode) -week FE	Poisson	ran_vals	cond	Postcode	TS28	Week_factor1	-0.0431919353272464	1.76473021146292	-3.50199959222433	3.41561572156983	Negative	0.957727550674107	0.0301370612991557	30.435683566331
B.1.1.119	AR1 (Week|Postcode) -week FE	Poisson	ran_vals	cond	Postcode	TS29	Week_factor1	-0.0800425776468271	1.73198104956736	-3.47466305670474	3.31457790141109	Negative	0.923077043101586	0.0309722679632506	27.5107792723533
B.1.1.119	AR1 (Week|Postcode) -week FE	Poisson	ran_vals	cond	Postcode	TS3	Week_factor1	1.05297572223636	1.42031262037705	-1.73078586049036	3.83673730496308	Positive	2.86616735873811	0.17714514388555	46.3739233721432
B.1.1.119	AR1 (Week|Postcode) -week FE	Poisson	ran_vals	cond	Postcode	TS4	Week_factor1	0.753267452633964	1.64257063805966	-2.46611184002595	3.97264674529388	Positive	2.12392852701864	0.0849143786621885	53.1249531463898
B.1.1.119	AR1 (Week|Postcode) -week FE	Poisson	ran_vals	cond	Postcode	TS5	Week_factor1	0.102966135360117	1.52778043391735	-2.89142849140286	3.09736076212309	Positive	1.10845387104924	0.0554968791466408	22.1394428504257
B.1.1.119	AR1 (Week|Postcode) -week FE	Poisson	ran_vals	cond	Postcode	TS6	Week_factor1	-0.354980851611173	1.63688577999313	-3.56321802720346	2.85325632398111	Negative	0.701186869678845	0.0283474548967488	17.3441682154826
B.1.1.119	AR1 (Week|Postcode) -week FE	Poisson	ran_vals	cond	Postcode	TS7	Week_factor1	-0.100251210641945	1.70876544231258	-3.44936993560125	3.24886751431736	Negative	0.904610141795619	0.0317656444758985	25.7611492586077
B.1.1.119	AR1 (Week|Postcode) -week FE	Poisson	ran_vals	cond	Postcode	TS8	Week_factor1	2.07600205829233	1.65525158992477	-1.16823144331289	5.32023555989754	Positive	7.97253139887809	0.310916328462922	204.432032310188
B.1.1.119	AR1 (Week|Postcode) -week FE	Poisson	ran_vals	cond	Postcode	TS9	Week_factor1	-0.102047433407974	1.72520937764589	-3.48339567938468	3.27930081256874	Negative	0.9029867189156	0.0307029763559011	26.5571977480692
B.1.1.119	AR1 (Week|Postcode) -week FE	Poisson	ran_vals	cond	Postcode	TS1	Week_factor2	-0.433477938487812	1.48610231904736	-3.34618496116209	2.47922908418646	Negative	0.648250593846248	0.0352184579173256	11.9320622557776
B.1.1.119	AR1 (Week|Postcode) -week FE	Poisson	ran_vals	cond	Postcode	TS10	Week_factor2	-0.396172541752454	1.24299371595338	-2.83239545803069	2.04005037452578	Negative	0.672890584200005	0.0588716600344417	7.69099661942833
B.1.1.119	AR1 (Week|Postcode) -week FE	Poisson	ran_vals	cond	Postcode	TS11	Week_factor2	-0.242883808443757	1.64043302507686	-3.4580734566445	2.97230583975698	Negative	0.784362644793484	0.0314903711818936	19.536916697291
B.1.1.119	AR1 (Week|Postcode) -week FE	Poisson	ran_vals	cond	Postcode	TS12	Week_factor2	-0.0359096619737672	1.53086780208539	-3.03635541915313	2.96453609520559	Negative	0.964727441119574	0.0480095456972581	19.3857080322732
B.1.1.119	AR1 (Week|Postcode) -week FE	Poisson	ran_vals	cond	Postcode	TS13	Week_factor2	-0.321759949544959	1.61141532195393	-3.48007594471067	2.83655604562075	Negative	0.724872175342014	0.0308050714616739	17.056921008568
B.1.1.119	AR1 (Week|Postcode) -week FE	Poisson	ran_vals	cond	Postcode	TS14	Week_factor2	-0.20733454764983	1.65866245632605	-3.45825322455763	3.04358412925797	Negative	0.812747701666774	0.0314847107323813	20.9803047637739
B.1.1.119	AR1 (Week|Postcode) -week FE	Poisson	ran_vals	cond	Postcode	TS15	Week_factor2	-0.196614869118577	1.69923935586563	-3.52706280772826	3.13383306949111	Negative	0.821506960094778	0.029391116571499	22.9618253475473
B.1.1.119	AR1 (Week|Postcode) -week FE	Poisson	ran_vals	cond	Postcode	TS16	Week_factor2	-0.17521944061172	1.70214833603762	-3.51136887559023	3.16092999436679	Negative	0.839272830017262	0.0298560172784775	23.5925266466453
B.1.1.119	AR1 (Week|Postcode) -week FE	Poisson	ran_vals	cond	Postcode	TS17	Week_factor2	-0.644314653441511	1.60571560005408	-3.79145939896163	2.50283009207861	Negative	0.525022241019321	0.02256264990411	12.2170203737788
B.1.1.119	AR1 (Week|Postcode) -week FE	Poisson	ran_vals	cond	Postcode	TS18	Week_factor2	-0.477277671893951	1.64108475592657	-3.69374468908773	2.73918934529983	Negative	0.620470218230938	0.0248786645277859	15.474435586427
B.1.1.119	AR1 (Week|Postcode) -week FE	Poisson	ran_vals	cond	Postcode	TS19	Week_factor2	0.726114540463005	1.09864812327748	-1.42719621284337	2.87942529376938	Positive	2.06703360920413	0.239980835036466	17.8040381471721
B.1.1.119	AR1 (Week|Postcode) -week FE	Poisson	ran_vals	cond	Postcode	TS2	Week_factor2	-0.316035569178224	1.65037128898327	-3.55070385670437	2.91863271834792	Negative	0.72903351858329	0.0287044287376672	18.5159536207905
B.1.1.119	AR1 (Week|Postcode) -week FE	Poisson	ran_vals	cond	Postcode	TS20	Week_factor2	0.619204282863028	1.51700308113325	-2.35406712059443	3.59247568632049	Positive	1.85744944929578	0.0949820720366349	36.3238912640111
B.1.1.119	AR1 (Week|Postcode) -week FE	Poisson	ran_vals	cond	Postcode	TS21	Week_factor2	0.651546038002857	1.63004738208585	-2.5432881239792	3.84638019998491	Positive	1.91850461840675	0.078607503165731	46.8232652433693
B.1.1.119	AR1 (Week|Postcode) -week FE	Poisson	ran_vals	cond	Postcode	TS22	Week_factor2	-0.054252933883576	1.74151532039416	-3.46756024038086	3.35905437261371	Negative	0.947192499123366	0.0311930414222241	28.7619798996695
B.1.1.119	AR1 (Week|Postcode) -week FE	Poisson	ran_vals	cond	Postcode	TS23	Week_factor2	-0.272750603516203	1.63494596533471	-3.47718581224131	2.9316846052089	Negative	0.761282625165435	0.0308942309782717	18.759205749008
B.1.1.119	AR1 (Week|Postcode) -week FE	Poisson	ran_vals	cond	Postcode	TS24	Week_factor2	-0.461924593821799	1.56827440263237	-3.5356859408573	2.6118367532137	Negative	0.630069849309976	0.0291387626648761	13.6240519055405
B.1.1.119	AR1 (Week|Postcode) -week FE	Poisson	ran_vals	cond	Postcode	TS25	Week_factor2	-0.523163882186036	1.58121847943137	-3.62229515356071	2.57596738918864	Negative	0.592642527483626	0.0267212766253358	13.1440263991416
B.1.1.119	AR1 (Week|Postcode) -week FE	Poisson	ran_vals	cond	Postcode	TS26	Week_factor2	-0.166457410023517	1.66211482686476	-3.42414260884847	3.09122778880143	Negative	0.846658875349161	0.0325772004218392	22.0040777576134
B.1.1.119	AR1 (Week|Postcode) -week FE	Poisson	ran_vals	cond	Postcode	TS27	Week_factor2	-0.127390863519713	1.72307977276796	-3.50456516063437	3.24978343359494	Negative	0.880389493201923	0.0300598417051464	25.7847552007447
B.1.1.119	AR1 (Week|Postcode) -week FE	Poisson	ran_vals	cond	Postcode	TS28	Week_factor2	-0.0545060561413628	1.75947053219063	-3.50300493109452	3.39399281881179	Negative	0.946952773960596	0.0301067785647537	29.7846398339497
B.1.1.119	AR1 (Week|Postcode) -week FE	Poisson	ran_vals	cond	Postcode	TS29	Week_factor2	-0.0795779769612673	1.74336460965235	-3.49650982380159	3.33735386987906	Negative	0.923506004968908	0.0303029617474983	28.1445539323905
B.1.1.119	AR1 (Week|Postcode) -week FE	Poisson	ran_vals	cond	Postcode	TS3	Week_factor2	1.63349012484012	1.12808267988917	-0.577511299326088	3.84449154900632	Positive	5.12171899974389	0.561293521348831	46.7349158944505
B.1.1.119	AR1 (Week|Postcode) -week FE	Poisson	ran_vals	cond	Postcode	TS4	Week_factor2	1.07021307059188	1.53401111080576	-1.9363934584717	4.07681959965545	Positive	2.91600074779507	0.144223159753742	58.957662386958
B.1.1.119	AR1 (Week|Postcode) -week FE	Poisson	ran_vals	cond	Postcode	TS5	Week_factor2	0.427203988705438	1.57848270964156	-2.66656527241121	3.52097324982209	Positive	1.53296533744644	0.0694904968027895	33.8173251585957
B.1.1.119	AR1 (Week|Postcode) -week FE	Poisson	ran_vals	cond	Postcode	TS6	Week_factor2	-0.452643626854322	1.55403083295632	-3.4984880903135	2.59320083660485	Negative	0.635944726870935	0.0302430736698822	13.3725063811123
B.1.1.119	AR1 (Week|Postcode) -week FE	Poisson	ran_vals	cond	Postcode	TS7	Week_factor2	-0.116827332651038	1.68158376943328	-3.41267095772737	3.17901629242529	Negative	0.889738808742207	0.0329530664797726	24.0231102094224
B.1.1.119	AR1 (Week|Postcode) -week FE	Poisson	ran_vals	cond	Postcode	TS8	Week_factor2	2.03947050611688	1.82599856474568	-1.53942091660648	5.61836192884023	Positive	7.68653814624454	0.214505281914658	275.437826734629
B.1.1.119	AR1 (Week|Postcode) -week FE	Poisson	ran_vals	cond	Postcode	TS9	Week_factor2	-0.134836147849271	1.68477711339816	-3.43693861208703	3.16726631638848	Negative	0.873859083648488	0.0321629981780593	23.7424911025832
B.1.1.119	AR1 (Week|Postcode) -week FE	Poisson	ran_vals	cond	Postcode	TS1	Week_factor3	-0.290539501338002	1.44619908069888	-3.12503761398274	2.54395861130673	Negative	0.747859987258528	0.0439352810114255	12.7299643399773
B.1.1.119	AR1 (Week|Postcode) -week FE	Poisson	ran_vals	cond	Postcode	TS10	Week_factor3	0.224429803368589	1.3654941132147	-2.45188947963368	2.90074908637086	Positive	1.25160884953917	0.0861306904679928	18.1877644743474
B.1.1.119	AR1 (Week|Postcode) -week FE	Poisson	ran_vals	cond	Postcode	TS11	Week_factor3	-0.267264776822735	1.62056719440177	-3.44351811237733	2.90898855873186	Negative	0.76547036581932	0.0319520763631776	18.3382411298573
B.1.1.119	AR1 (Week|Postcode) -week FE	Poisson	ran_vals	cond	Postcode	TS12	Week_factor3	0.11250401708198	1.43585622778338	-2.70172247635098	2.92673051051494	Positive	1.11907675232681	0.0670898524730334	18.6665006917654
B.1.1.119	AR1 (Week|Postcode) -week FE	Poisson	ran_vals	cond	Postcode	TS13	Week_factor3	-0.326764480958452	1.63854667751323	-3.53825695587214	2.88472799395524	Negative	0.721253591979187	0.0290639426914024	17.8986983791695
B.1.1.119	AR1 (Week|Postcode) -week FE	Poisson	ran_vals	cond	Postcode	TS14	Week_factor3	-0.264160499934421	1.58094078526621	-3.36274750074667	2.83442650087783	Negative	0.767850289845012	0.0346399547789378	17.0206361808983
B.1.1.119	AR1 (Week|Postcode) -week FE	Poisson	ran_vals	cond	Postcode	TS15	Week_factor3	-0.23455634647758	1.6698516438856	-3.50740542801835	3.03829273506319	Negative	0.79092166698582	0.0299745848506299	20.8695828958072
B.1.1.119	AR1 (Week|Postcode) -week FE	Poisson	ran_vals	cond	Postcode	TS16	Week_factor3	-0.195533231849328	1.70609783938694	-3.53942355114932	3.14835708745067	Negative	0.822396013369664	0.0290300566026411	23.2977569442557
B.1.1.119	AR1 (Week|Postcode) -week FE	Poisson	ran_vals	cond	Postcode	TS17	Week_factor3	-0.816450096514888	1.51531381604484	-3.78641060123872	2.15351040820895	Negative	0.441997922777063	0.0226768522091495	8.61504771197543
B.1.1.119	AR1 (Week|Postcode) -week FE	Poisson	ran_vals	cond	Postcode	TS18	Week_factor3	-0.527509666468291	1.63617186144775	-3.73434758742373	2.67932825448715	Negative	0.590072619081035	0.023888751307607	14.5752991148717
B.1.1.119	AR1 (Week|Postcode) -week FE	Poisson	ran_vals	cond	Postcode	TS19	Week_factor3	0.281141928265512	1.3786618013701	-2.420985549281	2.98326940581203	Positive	1.3246415946783	0.0888340239941622	19.7522894433689
B.1.1.119	AR1 (Week|Postcode) -week FE	Poisson	ran_vals	cond	Postcode	TS2	Week_factor3	-0.374742842591125	1.61774720355274	-3.54546909764489	2.79598341246264	Negative	0.687466043048199	0.0288550834826656	16.3787278809386
B.1.1.119	AR1 (Week|Postcode) -week FE	Poisson	ran_vals	cond	Postcode	TS20	Week_factor3	0.938946475403278	1.35908239220192	-1.72480606533502	3.60269901614158	Positive	2.55728583511884	0.178207609054821	36.697147092567
B.1.1.119	AR1 (Week|Postcode) -week FE	Poisson	ran_vals	cond	Postcode	TS21	Week_factor3	0.966157192103136	1.60095586984957	-2.17165865364001	4.10397303784628	Positive	2.62782679811927	0.113988392762983	60.5804987115874
B.1.1.119	AR1 (Week|Postcode) -week FE	Poisson	ran_vals	cond	Postcode	TS22	Week_factor3	-0.0690695580940845	1.71717409096203	-3.43466893156498	3.29652981537681	Negative	0.933261761910996	0.0322360808142992	27.0187161169688
B.1.1.119	AR1 (Week|Postcode) -week FE	Poisson	ran_vals	cond	Postcode	TS23	Week_factor3	-0.264748255787579	1.62335935677508	-3.44647412903284	2.91697761745768	Negative	0.767399113946433	0.0318577649549914	18.485333196405
B.1.1.119	AR1 (Week|Postcode) -week FE	Poisson	ran_vals	cond	Postcode	TS24	Week_factor3	-0.455598446507765	1.63650441213929	-3.66308815484167	2.75189126182614	Negative	0.634068398364825	0.0256531693180171	15.6722441902165
B.1.1.119	AR1 (Week|Postcode) -week FE	Poisson	ran_vals	cond	Postcode	TS25	Week_factor3	-0.654611968789387	1.46260897608809	-3.52127288538705	2.21204894780828	Negative	0.519643661430229	0.0295617824482839	9.13441316798169
B.1.1.119	AR1 (Week|Postcode) -week FE	Poisson	ran_vals	cond	Postcode	TS26	Week_factor3	-0.170546394140283	1.63445476745851	-3.37401887271876	3.03292608443819	Negative	0.843203968997912	0.0342517071158059	20.7578831306114
B.1.1.119	AR1 (Week|Postcode) -week FE	Poisson	ran_vals	cond	Postcode	TS27	Week_factor3	-0.146443094460831	1.72055588746092	-3.51867066727259	3.22578447835092	Negative	0.863774884511757	0.0296388088303245	25.1733143320501
B.1.1.119	AR1 (Week|Postcode) -week FE	Poisson	ran_vals	cond	Postcode	TS28	Week_factor3	-0.0699172495015009	1.74804544164192	-3.49602335845908	3.35618885945608	Negative	0.932470979151782	0.0303177066743212	28.679680039808
B.1.1.119	AR1 (Week|Postcode) -week FE	Poisson	ran_vals	cond	Postcode	TS29	Week_factor3	-0.0823992628664898	1.74774500545682	-3.50791652772161	3.34311800198863	Negative	0.920904202433898	0.0299592687635647	28.30725131355
B.1.1.119	AR1 (Week|Postcode) -week FE	Poisson	ran_vals	cond	Postcode	TS3	Week_factor3	1.30855074966987	1.40669625356417	-1.44852324450333	4.06562474384306	Positive	3.7008064289422	0.234916946958289	58.3013205383252
B.1.1.119	AR1 (Week|Postcode) -week FE	Poisson	ran_vals	cond	Postcode	TS4	Week_factor3	1.56475219730668	1.32937825406757	-1.0407813024965	4.17028569710985	Positive	4.78148992299563	0.353178634785582	64.733943766414
B.1.1.119	AR1 (Week|Postcode) -week FE	Poisson	ran_vals	cond	Postcode	TS5	Week_factor3	0.841184929941062	1.52837267101476	-2.15437046020315	3.83674032008527	Positive	2.31911333616676	0.115976179256169	46.3740631953991
B.1.1.119	AR1 (Week|Postcode) -week FE	Poisson	ran_vals	cond	Postcode	TS6	Week_factor3	-0.44929222173516	1.60086232853507	-3.58692472987082	2.6883402864005	Negative	0.638079610716162	0.027683333380952	14.7072458366532
B.1.1.119	AR1 (Week|Postcode) -week FE	Poisson	ran_vals	cond	Postcode	TS7	Week_factor3	-0.130024077550089	1.63855228619227	-3.34152754527271	3.08147939017254	Negative	0.878074288788367	0.0353828674875102	21.7906153847864
B.1.1.119	AR1 (Week|Postcode) -week FE	Poisson	ran_vals	cond	Postcode	TS8	Week_factor3	2.36509510180928	1.83873769091007	-1.23876454939079	5.96895475300936	Positive	10.6450511329954	0.289741958787471	391.096664419273
B.1.1.119	AR1 (Week|Postcode) -week FE	Poisson	ran_vals	cond	Postcode	TS9	Week_factor3	-0.123784598820614	1.70424933453321	-3.46405191518206	3.21648271754083	Negative	0.883570142437176	0.0313026689475331	24.9402438467783
B.1.1.119	AR1 (Week|Postcode) -week FE	Poisson	ran_vals	cond	Postcode	TS1	Week_factor4	-0.00590339916005513	1.44736607316142	-2.84268877500159	2.83088197668148	Negative	0.994113991662282	0.0582687834997439	16.9604129185752
B.1.1.119	AR1 (Week|Postcode) -week FE	Poisson	ran_vals	cond	Postcode	TS10	Week_factor4	0.904415341679499	1.27265441226599	-1.58994147112783	3.39877215448682	Positive	2.47048710989312	0.203937547619569	29.9273313393635
B.1.1.119	AR1 (Week|Postcode) -week FE	Poisson	ran_vals	cond	Postcode	TS11	Week_factor4	-0.234517116823948	1.66976751726456	-3.50720131321735	3.03816707956945	Negative	0.790952695177474	0.0299807037315076	20.8669606828155
B.1.1.119	AR1 (Week|Postcode) -week FE	Poisson	ran_vals	cond	Postcode	TS12	Week_factor4	0.452219903563005	1.36643078293836	-2.22593521836305	3.13037502548906	Positive	1.57179755445882	0.107966399245431	22.8825594765519
B.1.1.119	AR1 (Week|Postcode) -week FE	Poisson	ran_vals	cond	Postcode	TS13	Week_factor4	-0.359858520838887	1.60620609067049	-3.50796461030191	2.78824756862414	Negative	0.697775039715169	0.0299578282792498	16.2525134168937
B.1.1.119	AR1 (Week|Postcode) -week FE	Poisson	ran_vals	cond	Postcode	TS14	Week_factor4	-0.197755246904054	1.61830032123516	-3.36956559269456	2.97405509888645	Negative	0.820570665772962	0.0344045796984653	19.5711217352008
B.1.1.119	AR1 (Week|Postcode) -week FE	Poisson	ran_vals	cond	Postcode	TS15	Week_factor4	-0.284637714995677	1.61080324847096	-3.44175406817888	2.87247863818752	Negative	0.752286747163815	0.032008490982426	17.6807882092609
B.1.1.119	AR1 (Week|Postcode) -week FE	Poisson	ran_vals	cond	Postcode	TS16	Week_factor4	-0.232805816471196	1.68149473428854	-3.52847493587048	3.06286330292809	Negative	0.792307411636506	0.0293496418393674	21.3887119294288
B.1.1.119	AR1 (Week|Postcode) -week FE	Poisson	ran_vals	cond	Postcode	TS17	Week_factor4	-0.872080267789656	1.57756447812067	-3.96404982819589	2.21988929261658	Negative	0.418080923715409	0.0189860680711336	9.2063116027948
B.1.1.119	AR1 (Week|Postcode) -week FE	Poisson	ran_vals	cond	Postcode	TS18	Week_factor4	-0.601888383289893	1.59754046100368	-3.73301015070261	2.52923338412282	Negative	0.547776247284273	0.023920722375702	12.5438861074544
B.1.1.119	AR1 (Week|Postcode) -week FE	Poisson	ran_vals	cond	Postcode	TS19	Week_factor4	-0.121382878040954	1.43361267509444	-2.93121208900617	2.68844633292426	Negative	0.885694781582257	0.053332355390846	14.708805571649
B.1.1.119	AR1 (Week|Postcode) -week FE	Poisson	ran_vals	cond	Postcode	TS2	Week_factor4	-0.369211513397826	1.66936310671388	-3.64110307967692	2.90268005288127	Negative	0.691279180177777	0.0262234015044429	18.2229183680193
B.1.1.119	AR1 (Week|Postcode) -week FE	Poisson	ran_vals	cond	Postcode	TS20	Week_factor4	1.53141711408774	1.23247508489912	-0.884189664157467	3.94702389233296	Positive	4.62472594506542	0.413048745906167	51.7810313648066
B.1.1.119	AR1 (Week|Postcode) -week FE	Poisson	ran_vals	cond	Postcode	TS21	Week_factor4	1.37231595513125	1.47397396104011	-1.5166199226572	4.26125183291971	Positive	3.94447535317739	0.21945240083798	70.8986812284222
B.1.1.119	AR1 (Week|Postcode) -week FE	Poisson	ran_vals	cond	Postcode	TS22	Week_factor4	-0.0611839899750051	1.71932689213597	-3.43100277621269	3.30863479626268	Negative	0.940650153655183	0.0323544801971649	27.3477647045942
B.1.1.119	AR1 (Week|Postcode) -week FE	Poisson	ran_vals	cond	Postcode	TS23	Week_factor4	-0.267042447726164	1.56546296131033	-3.33529347102582	2.80120857557349	Negative	0.765640571074294	0.0356041358957296	16.4645333843162
B.1.1.119	AR1 (Week|Postcode) -week FE	Poisson	ran_vals	cond	Postcode	TS24	Week_factor4	-0.489506694214525	1.63696309802958	-3.6978954103736	2.71888202194455	Negative	0.612928680882761	0.0247756141400355	15.1633604610272
B.1.1.119	AR1 (Week|Postcode) -week FE	Poisson	ran_vals	cond	Postcode	TS25	Week_factor4	-0.596284356245282	1.56033114740636	-3.6544772091178	2.46190849662723	Negative	0.550854617767793	0.0258750211729728	11.7271714634597
B.1.1.119	AR1 (Week|Postcode) -week FE	Poisson	ran_vals	cond	Postcode	TS26	Week_factor4	-0.177950901257444	1.56523177417467	-3.24574880609753	2.88984700358264	Negative	0.836983517318172	0.0389393953809991	17.990556900227
B.1.1.119	AR1 (Week|Postcode) -week FE	Poisson	ran_vals	cond	Postcode	TS27	Week_factor4	-0.171448392930814	1.70757358339617	-3.5182311173393	3.17533433147767	Negative	0.842443742950735	0.0296518394303584	23.9348206948073
B.1.1.119	AR1 (Week|Postcode) -week FE	Poisson	ran_vals	cond	Postcode	TS28	Week_factor4	-0.0793756867234282	1.74687689528788	-3.50319148691282	3.34444011346597	Negative	0.923692840115125	0.0301011624939138	28.3447014065473
B.1.1.119	AR1 (Week|Postcode) -week FE	Poisson	ran_vals	cond	Postcode	TS29	Week_factor4	-0.0918770299739411	1.74115539928173	-3.50447890405358	3.3207248441057	Negative	0.912217318035638	0.0300624346761397	27.6804072686966
B.1.1.119	AR1 (Week|Postcode) -week FE	Poisson	ran_vals	cond	Postcode	TS3	Week_factor4	1.3979798565662	1.48468494822738	-1.51194917034817	4.30790888348058	Positive	4.04701615028372	0.220479806155981	74.2849878463257
B.1.1.119	AR1 (Week|Postcode) -week FE	Poisson	ran_vals	cond	Postcode	TS4	Week_factor4	1.239057579653	1.54792978541698	-1.79482905036109	4.27294420966708	Positive	3.45235835840225	0.166155854202399	71.7325206026825
B.1.1.119	AR1 (Week|Postcode) -week FE	Poisson	ran_vals	cond	Postcode	TS5	Week_factor4	1.4200548021485	1.34726056191629	-1.22052737699862	4.06063698129561	Positive	4.13734716955267	0.29507451037313	58.0112513946385
B.1.1.119	AR1 (Week|Postcode) -week FE	Poisson	ran_vals	cond	Postcode	TS6	Week_factor4	-0.469625752884081	1.59480371415505	-3.5953835950387	2.65613208927053	Negative	0.6252362173537	0.0274501514142855	14.2410991324194
B.1.1.119	AR1 (Week|Postcode) -week FE	Poisson	ran_vals	cond	Postcode	TS7	Week_factor4	-0.0769404003954703	1.66430504788357	-3.33891835353548	3.18503755274454	Negative	0.925945037920074	0.0354753087190027	24.1681959708936
B.1.1.119	AR1 (Week|Postcode) -week FE	Poisson	ran_vals	cond	Postcode	TS8	Week_factor4	3.0926789157472	1.68241762933346	-0.204799044701647	6.39015687619604	Positive	22.0360316467316	0.814811040556003	595.950062734064
B.1.1.119	AR1 (Week|Postcode) -week FE	Poisson	ran_vals	cond	Postcode	TS9	Week_factor4	-0.115582093103628	1.70831685518348	-3.46382160344598	3.23265741723872	Negative	0.890847436804215	0.0313098791498277	25.3469249070866
B.1.1.119	AR1 (Week|Postcode) -week FE	Poisson	ran_vals	cond	Postcode	TS1	Week_factor5	0.39926963044349	1.41682247825467	-2.37765139942245	3.17619066030943	Positive	1.49073551210086	0.0927681973010887	23.9553255500475
B.1.1.119	AR1 (Week|Postcode) -week FE	Poisson	ran_vals	cond	Postcode	TS10	Week_factor5	0.342598796229089	1.36616875532894	-2.33504276101955	3.02024035347773	Positive	1.4086035115032	0.0968063429000317	20.4962174293488
B.1.1.119	AR1 (Week|Postcode) -week FE	Poisson	ran_vals	cond	Postcode	TS11	Week_factor5	-0.220190293980205	1.67779472626812	-3.50860753091695	3.06822694295654	Negative	0.802366097995628	0.0299385739640287	21.503741493708
B.1.1.119	AR1 (Week|Postcode) -week FE	Poisson	ran_vals	cond	Postcode	TS12	Week_factor5	1.18874830762903	1.4389831021784	-1.63160674700236	4.00910336226041	Positive	3.28296936682963	0.195615017645023	55.0974459593901
B.1.1.119	AR1 (Week|Postcode) -week FE	Poisson	ran_vals	cond	Postcode	TS13	Week_factor5	-0.364073069298373	1.60028652187536	-3.50057701711895	2.7724308785222	Negative	0.694840421385874	0.0301799640412602	15.9974746998254
B.1.1.119	AR1 (Week|Postcode) -week FE	Poisson	ran_vals	cond	Postcode	TS14	Week_factor5	-0.146169260922245	1.5795602390052	-3.24205044078391	2.94971191893942	Negative	0.864011447432878	0.0390836741235053	19.1004504575504
B.1.1.119	AR1 (Week|Postcode) -week FE	Poisson	ran_vals	cond	Postcode	TS15	Week_factor5	-0.266096476094172	1.63688727654427	-3.47433658487281	2.94214363268446	Negative	0.766365188014331	0.0309823811870633	18.9564384304159
B.1.1.119	AR1 (Week|Postcode) -week FE	Poisson	ran_vals	cond	Postcode	TS16	Week_factor5	-0.283305645272143	1.63005705956486	-3.47815877476453	2.91154748422025	Negative	0.753289513292051	0.0308641866677102	18.3852274140575
B.1.1.119	AR1 (Week|Postcode) -week FE	Poisson	ran_vals	cond	Postcode	TS17	Week_factor5	-1.00247456671	1.52999002492058	-4.00119991225988	1.99625077883988	Negative	0.366970224375798	0.0182936749091435	7.3614047613317
B.1.1.119	AR1 (Week|Postcode) -week FE	Poisson	ran_vals	cond	Postcode	TS18	Week_factor5	-0.626662138819608	1.63588139176629	-3.83293074966079	2.57960647202158	Negative	0.534372488695361	0.0216460833253203	13.191945738306
B.1.1.119	AR1 (Week|Postcode) -week FE	Poisson	ran_vals	cond	Postcode	TS19	Week_factor5	-0.462070317698225	1.40411921860929	-3.21409341617296	2.28995278077651	Negative	0.629978039778698	0.0401917545065444	9.87447140529258
B.1.1.119	AR1 (Week|Postcode) -week FE	Poisson	ran_vals	cond	Postcode	TS2	Week_factor5	-0.395466657854094	1.67063298296067	-3.66984713584173	2.87891382013354	Negative	0.673365734509497	0.0254803646834904	17.7949341794665
B.1.1.119	AR1 (Week|Postcode) -week FE	Poisson	ran_vals	cond	Postcode	TS20	Week_factor5	0.984259143273715	1.45094731070939	-1.85954532918193	3.82806361572936	Positive	2.67582874417685	0.155743426263391	45.9734297616778
B.1.1.119	AR1 (Week|Postcode) -week FE	Poisson	ran_vals	cond	Postcode	TS21	Week_factor5	2.0309301828492	1.37352499726879	-0.661129343663095	4.7229897093615	Positive	7.62117214635137	0.516267961188804	112.504104943054
B.1.1.119	AR1 (Week|Postcode) -week FE	Poisson	ran_vals	cond	Postcode	TS22	Week_factor5	-0.0584860502450806	1.69812024637384	-3.3867405745561	3.26976847406594	Negative	0.943191397596735	0.0338187270714746	26.3052482909935
B.1.1.119	AR1 (Week|Postcode) -week FE	Poisson	ran_vals	cond	Postcode	TS23	Week_factor5	-0.189498112485137	1.57833820558952	-3.28298415086417	2.9039879258939	Negative	0.827374278577231	0.0375161357883299	18.2467672234019
B.1.1.119	AR1 (Week|Postcode) -week FE	Poisson	ran_vals	cond	Postcode	TS24	Week_factor5	-0.553704873321811	1.5910936660224	-3.67219115475551	2.56478140811189	Negative	0.574816239165985	0.0254207081720527	12.9978168417897
B.1.1.119	AR1 (Week|Postcode) -week FE	Poisson	ran_vals	cond	Postcode	TS25	Week_factor5	-0.589864039701205	1.54994233411876	-3.62769519268792	2.44796711328551	Negative	0.554402656361428	0.0265773695875466	11.5648128520826
B.1.1.119	AR1 (Week|Postcode) -week FE	Poisson	ran_vals	cond	Postcode	TS26	Week_factor5	-0.0657989545216386	1.61615330994585	-3.2334012355107	3.10180332646742	Negative	0.936319088089177	0.0394231829681589	22.2380175499332
B.1.1.119	AR1 (Week|Postcode) -week FE	Poisson	ran_vals	cond	Postcode	TS27	Week_factor5	-0.206660467000502	1.67478434439296	-3.48917746388223	3.07585652988123	Negative	0.81329574385682	0.0305259705609528	21.6684336262091
B.1.1.119	AR1 (Week|Postcode) -week FE	Poisson	ran_vals	cond	Postcode	TS28	Week_factor5	-0.0923152677494713	1.73973153338095	-3.50212641594477	3.31749588044582	Negative	0.911817637531326	0.0301332394472744	27.5911723851652
B.1.1.119	AR1 (Week|Postcode) -week FE	Poisson	ran_vals	cond	Postcode	TS29	Week_factor5	-0.0969527942185228	1.74266843820797	-3.51252017010081	3.31861458166376	Negative	0.907598849034985	0.0298216639888486	27.6220559348283
B.1.1.119	AR1 (Week|Postcode) -week FE	Poisson	ran_vals	cond	Postcode	TS3	Week_factor5	1.69538620943081	1.27651599295001	-0.806539162440597	4.19731158130223	Positive	5.44874991750783	0.4464003149239	66.507291036752
B.1.1.119	AR1 (Week|Postcode) -week FE	Poisson	ran_vals	cond	Postcode	TS4	Week_factor5	1.12988414194653	1.64075429340383	-2.08593518060444	4.34570346449749	Positive	3.09529786416421	0.124190924898255	77.1462880701529
B.1.1.119	AR1 (Week|Postcode) -week FE	Poisson	ran_vals	cond	Postcode	TS5	Week_factor5	1.369948843556	1.5448963180154	-1.65799229960271	4.39788998671472	Positive	3.9351493820723	0.190521105675886	81.2791874385179
B.1.1.119	AR1 (Week|Postcode) -week FE	Poisson	ran_vals	cond	Postcode	TS6	Week_factor5	-0.513322766717067	1.53619208875172	-3.52420393400579	2.49755840057165	Negative	0.598503583390052	0.0294752622860141	12.1527854732848
B.1.1.119	AR1 (Week|Postcode) -week FE	Poisson	ran_vals	cond	Postcode	TS7	Week_factor5	-0.0206103131266031	1.65699731594893	-3.26826537486605	3.22704474861284	Negative	0.979600627705861	0.0380724111911384	25.2050595110475
B.1.1.119	AR1 (Week|Postcode) -week FE	Poisson	ran_vals	cond	Postcode	TS8	Week_factor5	2.3060616136583	1.89252246360024	-1.40321425493119	6.0153374822478	Positive	10.034825707713	0.245805610920733	409.664069941227
B.1.1.119	AR1 (Week|Postcode) -week FE	Poisson	ran_vals	cond	Postcode	TS9	Week_factor5	-0.11147119921659	1.69530429919937	-3.43420656848328	3.2112641700501	Negative	0.894517153827081	0.0322509890342061	24.8104310116578
B.1.1.119	AR1 (Week|Postcode) -week FE	Poisson	ran_vals	cond	Postcode	TS1	Week_factor6	0.875999153155544	1.20002285457879	-1.47600242244383	3.22800072875492	Positive	2.40127333559275	0.228549509020402	25.2291665685181
B.1.1.119	AR1 (Week|Postcode) -week FE	Poisson	ran_vals	cond	Postcode	TS10	Week_factor6	0.005685907094453	1.45319566956092	-2.84252526773452	2.85389708192342	Positive	1.00570210254492	0.0582783116482295	17.3552851902841
B.1.1.119	AR1 (Week|Postcode) -week FE	Poisson	ran_vals	cond	Postcode	TS11	Week_factor6	-0.198154507857922	1.69234331315403	-3.51508645111702	3.11877743540117	Negative	0.820243109340827	0.0297452313344647	22.6187098986035
B.1.1.119	AR1 (Week|Postcode) -week FE	Poisson	ran_vals	cond	Postcode	TS12	Week_factor6	2.06518740267266	1.31655193791561	-0.515206979418347	4.64558178476366	Positive	7.88677576202917	0.597376937090424	104.123925880847
B.1.1.119	AR1 (Week|Postcode) -week FE	Poisson	ran_vals	cond	Postcode	TS13	Week_factor6	-0.315441504342195	1.6587360821132	-3.56650448514113	2.93562147645674	Negative	0.729466740429159	0.0282544450987001	18.8332038917594
B.1.1.119	AR1 (Week|Postcode) -week FE	Poisson	ran_vals	cond	Postcode	TS14	Week_factor6	-0.00196067163485068	1.57124418926688	-3.08154269351578	3.07762135024608	Negative	0.998041249226182	0.0458884102630025	21.7067082831599
B.1.1.119	AR1 (Week|Postcode) -week FE	Poisson	ran_vals	cond	Postcode	TS15	Week_factor6	-0.270098222181982	1.60413954136924	-3.41415394944229	2.87395750507833	Negative	0.763304517219507	0.0329042335735492	17.7069550854413
B.1.1.119	AR1 (Week|Postcode) -week FE	Poisson	ran_vals	cond	Postcode	TS16	Week_factor6	-0.277405388926125	1.6544677887374	-3.52010266843305	2.9652918905808	Negative	0.757747252492971	0.0295963963962597	19.4003651989609
B.1.1.119	AR1 (Week|Postcode) -week FE	Poisson	ran_vals	cond	Postcode	TS17	Week_factor6	-1.18633558767301	1.39247885088839	-3.91554398464798	1.54287280930195	Negative	0.305338101243106	0.019929704243176	4.67801001626345
B.1.1.119	AR1 (Week|Postcode) -week FE	Poisson	ran_vals	cond	Postcode	TS18	Week_factor6	-0.706116499800874	1.59874943567906	-3.83960781403557	2.42737481443383	Negative	0.493557209987699	0.0215020324870421	11.329102012921
B.1.1.119	AR1 (Week|Postcode) -week FE	Poisson	ran_vals	cond	Postcode	TS19	Week_factor6	-0.607919588545498	1.51096134695774	-3.56934941061479	2.35351023352379	Negative	0.544482439103831	0.0281741775398439	10.5224411989738
B.1.1.119	AR1 (Week|Postcode) -week FE	Poisson	ran_vals	cond	Postcode	TS2	Week_factor6	-0.442050122065418	1.64473962810798	-3.66568055710285	2.78158031297201	Negative	0.642717420323607	0.025586752111126	16.1445141842683
B.1.1.119	AR1 (Week|Postcode) -week FE	Poisson	ran_vals	cond	Postcode	TS20	Week_factor6	0.538352963349331	1.51297303697192	-2.42701969869583	3.50372562539449	Positive	1.71318286224414	0.0882996002382307	33.2390578390893
B.1.1.119	AR1 (Week|Postcode) -week FE	Poisson	ran_vals	cond	Postcode	TS21	Week_factor6	1.40824688440136	1.5405459235953	-1.61116764237542	4.42766141117814	Positive	4.08878101136833	0.199654353035867	83.7353651684364
B.1.1.119	AR1 (Week|Postcode) -week FE	Poisson	ran_vals	cond	Postcode	TS22	Week_factor6	-0.0379834649419203	1.68347229574658	-3.33752853357617	3.26156160369233	Negative	0.962728859537199	0.0355246472890459	26.0902479747235
B.1.1.119	AR1 (Week|Postcode) -week FE	Poisson	ran_vals	cond	Postcode	TS23	Week_factor6	-0.127645291120805	1.49913347356688	-3.06589290733031	2.8106023250887	Negative	0.880165526308028	0.0466122028997186	16.619925802858
B.1.1.119	AR1 (Week|Postcode) -week FE	Poisson	ran_vals	cond	Postcode	TS24	Week_factor6	-0.564868989719659	1.62304140845323	-3.74597169570514	2.61623371626583	Negative	0.568434612657495	0.0236126735631235	13.6840882504596
B.1.1.119	AR1 (Week|Postcode) -week FE	Poisson	ran_vals	cond	Postcode	TS25	Week_factor6	-0.611876137497375	1.4631900050714	-3.47967584997629	2.25592357498154	Negative	0.542332423805212	0.0308173988744599	9.54410393650042
B.1.1.119	AR1 (Week|Postcode) -week FE	Poisson	ran_vals	cond	Postcode	TS26	Week_factor6	0.0422409808649244	1.59571264452889	-3.08529833208686	3.1697802938167	Positive	1.04314582664808	0.0457163931986035	23.802254279468
B.1.1.119	AR1 (Week|Postcode) -week FE	Poisson	ran_vals	cond	Postcode	TS27	Week_factor6	-0.200627187658488	1.70450580489117	-3.54139717668465	3.14014280136767	Negative	0.818217416250116	0.0289728186433666	23.107166358089
B.1.1.119	AR1 (Week|Postcode) -week FE	Poisson	ran_vals	cond	Postcode	TS28	Week_factor6	-0.110885043174206	1.72186581251477	-3.48568002191394	3.26390993556553	Negative	0.895041634160454	0.0306329202877285	26.151588531425
B.1.1.119	AR1 (Week|Postcode) -week FE	Poisson	ran_vals	cond	Postcode	TS29	Week_factor6	-0.106971882875057	1.73662478236999	-3.51069391097995	3.29675014522984	Negative	0.898550937304096	0.0298761758359354	27.0246698025832
B.1.1.119	AR1 (Week|Postcode) -week FE	Poisson	ran_vals	cond	Postcode	TS3	Week_factor6	1.5720495485	1.41069854012398	-1.19286878318624	4.33696788018625	Positive	4.8165097547925	0.303349769881081	76.4753051472748
B.1.1.119	AR1 (Week|Postcode) -week FE	Poisson	ran_vals	cond	Postcode	TS4	Week_factor6	1.14786003102524	1.5797819321742	-1.94845565946329	4.24417572151377	Positive	3.15144170111159	0.142493960950915	69.6982856622693
B.1.1.119	AR1 (Week|Postcode) -week FE	Poisson	ran_vals	cond	Postcode	TS5	Week_factor6	1.60839612368758	1.59241349401798	-1.51267697308324	4.72946922045841	Positive	4.99479376863492	0.220319398729596	113.235443338394
B.1.1.119	AR1 (Week|Postcode) -week FE	Poisson	ran_vals	cond	Postcode	TS6	Week_factor6	-0.455254347046652	1.60388387205746	-3.59880897166393	2.68830027757062	Negative	0.634286618501574	0.0273562851626834	14.7066574287273
B.1.1.119	AR1 (Week|Postcode) -week FE	Poisson	ran_vals	cond	Postcode	TS7	Week_factor6	0.0464018038681375	1.61561759304134	-3.12015049128218	3.21295409901845	Positive	1.04749521403998	0.0441505236508025	24.8523943252645
B.1.1.119	AR1 (Week|Postcode) -week FE	Poisson	ran_vals	cond	Postcode	TS8	Week_factor6	1.85423908525836	1.95810578505235	-1.98357773136378	5.6920559018805	Positive	6.38683656309732	0.137576145271592	296.502574651944
B.1.1.119	AR1 (Week|Postcode) -week FE	Poisson	ran_vals	cond	Postcode	TS9	Week_factor6	-0.0804848040159265	1.71303658974262	-3.43797482411078	3.27700521607893	Negative	0.922668924339506	0.0321296877539387	26.4963030596978
B.1.1.119	AR1 (Week|Postcode) -week FE	Poisson	ran_vals	cond	Postcode	TS1	Week_factor7	0.427787186711382	1.40335785760835	-2.32274367162228	3.17831804504504	Positive	1.53385962052113	0.0980043247069713	24.006341990517
B.1.1.119	AR1 (Week|Postcode) -week FE	Poisson	ran_vals	cond	Postcode	TS10	Week_factor7	-0.304536125845171	1.38209340122366	-3.01338941551401	2.40431716382367	Negative	0.737465386193013	0.0491248915949357	11.0708681113685
B.1.1.119	AR1 (Week|Postcode) -week FE	Poisson	ran_vals	cond	Postcode	TS11	Week_factor7	-0.178980411684262	1.69805665940581	-3.50711030782805	3.14914948445952	Negative	0.836122277463792	0.0299834322612758	23.3162253333532
B.1.1.119	AR1 (Week|Postcode) -week FE	Poisson	ran_vals	cond	Postcode	TS12	Week_factor7	1.76424754024385	1.39129884102547	-0.962648079898389	4.4911431603861	Positive	5.83717846329574	0.381880296321396	89.2233842399858
B.1.1.119	AR1 (Week|Postcode) -week FE	Poisson	ran_vals	cond	Postcode	TS13	Week_factor7	-0.292498636360352	1.66987057354524	-3.56538481935226	2.98038754663155	Negative	0.746396262850725	0.0282860983514861	19.6954480704568
B.1.1.119	AR1 (Week|Postcode) -week FE	Poisson	ran_vals	cond	Postcode	TS14	Week_factor7	0.313418638875395	1.64540714600585	-2.9115201072009	3.53835738495169	Positive	1.36809414855505	0.0543929838273018	34.4103497843245
B.1.1.119	AR1 (Week|Postcode) -week FE	Poisson	ran_vals	cond	Postcode	TS15	Week_factor7	-0.237585281304758	1.59553257934944	-3.36477167298995	2.88960111038044	Negative	0.788529641276898	0.0345699084607888	17.9861336884224
B.1.1.119	AR1 (Week|Postcode) -week FE	Poisson	ran_vals	cond	Postcode	TS16	Week_factor7	-0.295405644124534	1.62748928128083	-3.48522602065994	2.89441473241087	Negative	0.74422963384892	0.0306468308294156	18.0729208505067
B.1.1.119	AR1 (Week|Postcode) -week FE	Poisson	ran_vals	cond	Postcode	TS17	Week_factor7	-1.13861127381199	1.48463732301926	-4.0484469570337	1.77122440940973	Negative	0.320263471405288	0.0174494533576473	5.87804609200635
B.1.1.119	AR1 (Week|Postcode) -week FE	Poisson	ran_vals	cond	Postcode	TS18	Week_factor7	-0.8275568353849	1.49699492450493	-3.76161297245382	2.10649930168402	Negative	0.437115928969533	0.0232462146151945	8.21941716196699
B.1.1.119	AR1 (Week|Postcode) -week FE	Poisson	ran_vals	cond	Postcode	TS19	Week_factor7	-0.803180510612658	1.48352912142843	-3.71084415862874	2.10448313740342	Negative	0.44790213879758	0.0244568690781072	8.20286216108627
B.1.1.119	AR1 (Week|Postcode) -week FE	Poisson	ran_vals	cond	Postcode	TS2	Week_factor7	-0.458076516207947	1.6691556835669	-3.72956154058941	2.81340850817352	Negative	0.632499077924788	0.0240033580279769	16.666629856932
B.1.1.119	AR1 (Week|Postcode) -week FE	Poisson	ran_vals	cond	Postcode	TS20	Week_factor7	0.184514387766107	1.50765688278511	-2.77043880353663	3.13946757906884	Positive	1.20263428438119	0.0626345144647168	23.091569150485
B.1.1.119	AR1 (Week|Postcode) -week FE	Poisson	ran_vals	cond	Postcode	TS21	Week_factor7	0.922944741772653	1.59820986881716	-2.20948904084547	4.05537852439077	Positive	2.51669049251535	0.10975671538885	57.7070023704501
B.1.1.119	AR1 (Week|Postcode) -week FE	Poisson	ran_vals	cond	Postcode	TS22	Week_factor7	0.026437050280336	1.70822152654293	-3.32161561935985	3.37448971992052	Positive	1.02678960910918	0.0360944696972806	29.2093750155308
B.1.1.119	AR1 (Week|Postcode) -week FE	Poisson	ran_vals	cond	Postcode	TS23	Week_factor7	0.0173439299506889	1.42544846145932	-2.77648371632762	2.811171576229	Positive	1.01749520923064	0.0622570363476712	16.6293894079014
B.1.1.119	AR1 (Week|Postcode) -week FE	Poisson	ran_vals	cond	Postcode	TS24	Week_factor7	-0.626764685808433	1.57504019851049	-3.71378674909182	2.46025737747495	Negative	0.534317693215338	0.0243850083086611	11.707824482535
B.1.1.119	AR1 (Week|Postcode) -week FE	Poisson	ran_vals	cond	Postcode	TS25	Week_factor7	-0.501530568848098	1.49482332661799	-3.43133045226971	2.42826931457352	Negative	0.605603032858935	0.0323438801454532	11.3392404299859
B.1.1.119	AR1 (Week|Postcode) -week FE	Poisson	ran_vals	cond	Postcode	TS26	Week_factor7	0.17093467271542	1.51519236690425	-2.7987877960669	3.14065714149774	Positive	1.18641324133461	0.0608838215186825	23.1190543580148
B.1.1.119	AR1 (Week|Postcode) -week FE	Poisson	ran_vals	cond	Postcode	TS27	Week_factor7	-0.212434280960588	1.70385419449195	-3.55192713707232	3.12705857515114	Negative	0.808613455874869	0.0286693366416312	22.8067963062816
B.1.1.119	AR1 (Week|Postcode) -week FE	Poisson	ran_vals	cond	Postcode	TS28	Week_factor7	-0.108107943385246	1.73760890908689	-3.51375882441148	3.29754293764099	Negative	0.897530708698275	0.0297847481239148	27.0461032507314
B.1.1.119	AR1 (Week|Postcode) -week FE	Poisson	ran_vals	cond	Postcode	TS29	Week_factor7	-0.123844568012247	1.71866108876625	-3.4923584036245	3.2446692676	Negative	0.883517157038746	0.0304290235610521	25.6532243046066
B.1.1.119	AR1 (Week|Postcode) -week FE	Poisson	ran_vals	cond	Postcode	TS3	Week_factor7	1.97843445204885	1.35911527603479	-0.685382539817547	4.64225144391526	Positive	7.23141299485557	0.503897431869127	103.777734504802
B.1.1.119	AR1 (Week|Postcode) -week FE	Poisson	ran_vals	cond	Postcode	TS4	Week_factor7	1.56765639601773	1.58354791034115	-1.53604047604458	4.67135326808005	Positive	4.79539650382953	0.215231631269104	106.842230825212
B.1.1.119	AR1 (Week|Postcode) -week FE	Poisson	ran_vals	cond	Postcode	TS5	Week_factor7	2.04620306556659	1.422137524896	-0.741135264292501	4.83354139542567	Positive	7.73846281811286	0.476572572471147	125.655168271231
B.1.1.119	AR1 (Week|Postcode) -week FE	Poisson	ran_vals	cond	Postcode	TS6	Week_factor7	-0.416951352578152	1.62807268445146	-3.60791517831646	2.77401247316016	Negative	0.659052980392642	0.0271083039743294	16.0227962389583
B.1.1.119	AR1 (Week|Postcode) -week FE	Poisson	ran_vals	cond	Postcode	TS7	Week_factor7	0.22148842303749	1.65826295536535	-3.02864724637554	3.47162409245052	Positive	1.24793280086589	0.0483810415080182	32.1889778916577
B.1.1.119	AR1 (Week|Postcode) -week FE	Poisson	ran_vals	cond	Postcode	TS8	Week_factor7	1.66257297089598	1.90159070156043	-2.06447631749871	5.38962225929067	Positive	5.27286032191317	0.126884720480182	219.120599148491
B.1.1.119	AR1 (Week|Postcode) -week FE	Poisson	ran_vals	cond	Postcode	TS9	Week_factor7	-0.0521450563306262	1.71232061243877	-3.40823178669618	3.30394167403493	Negative	0.949191170668	0.0330996759493734	27.2197190042625
B.1.1.119	AR1 (Week|Postcode) -week FE	Poisson	ran_vals	cond	Postcode	TS1	Week_factor8	0.11110410557361	1.48310567197376	-2.79572959676204	3.01793780790926	Positive	1.11751123994754	0.0610703013802807	20.4490782456222
B.1.1.119	AR1 (Week|Postcode) -week FE	Poisson	ran_vals	cond	Postcode	TS10	Week_factor8	-0.315904736555786	1.49567667463784	-3.24737715136259	2.61556767825102	Negative	0.729128906190141	0.0388760401969619	13.6749771619893
B.1.1.119	AR1 (Week|Postcode) -week FE	Poisson	ran_vals	cond	Postcode	TS11	Week_factor8	-0.173426837823544	1.67545255501928	-3.45725350346694	3.11039982781985	Negative	0.840778662108554	0.0315162024005543	22.4300107504265
B.1.1.119	AR1 (Week|Postcode) -week FE	Poisson	ran_vals	cond	Postcode	TS12	Week_factor8	1.86048836673538	1.42145210798077	-0.925506570655468	4.64648330412622	Positive	6.42687467694708	0.396330598763251	104.217837941544
B.1.1.119	AR1 (Week|Postcode) -week FE	Poisson	ran_vals	cond	Postcode	TS13	Week_factor8	-0.266206803212069	1.68687300004001	-3.57241712978353	3.04000352335939	Negative	0.766280641815836	0.0280878795120771	20.9053168919075
B.1.1.119	AR1 (Week|Postcode) -week FE	Poisson	ran_vals	cond	Postcode	TS14	Week_factor8	0.667256848299892	1.62945161387476	-2.52640962944531	3.86092332604509	Positive	1.94888389719072	0.0799455397344559	47.5091976030819
B.1.1.119	AR1 (Week|Postcode) -week FE	Poisson	ran_vals	cond	Postcode	TS15	Week_factor8	-0.138248298145514	1.65025762685189	-3.37269381198776	3.09619721569673	Negative	0.870882426406331	0.0342971227904934	22.1136975616393
B.1.1.119	AR1 (Week|Postcode) -week FE	Poisson	ran_vals	cond	Postcode	TS16	Week_factor8	-0.28865272912411	1.6222073998914	-3.46812080836562	2.8908153501174	Negative	0.749272360696856	0.0311755605019353	18.0079864312107
B.1.1.119	AR1 (Week|Postcode) -week FE	Poisson	ran_vals	cond	Postcode	TS17	Week_factor8	-1.18860472852261	1.39685783554881	-3.92639577772084	1.54918632067562	Negative	0.304646031583361	0.0197146004585121	4.70763811596385
B.1.1.119	AR1 (Week|Postcode) -week FE	Poisson	ran_vals	cond	Postcode	TS18	Week_factor8	-0.809286709370893	1.56302245030698	-3.87275441900012	2.25418100025834	Negative	0.445175492508	0.0208009957879503	9.52748710446561
B.1.1.119	AR1 (Week|Postcode) -week FE	Poisson	ran_vals	cond	Postcode	TS19	Week_factor8	-1.03107195068462	1.35496979546908	-3.68676394994362	1.62462004857439	Negative	0.356624471754551	0.0250529435857009	5.07648985114875
B.1.1.119	AR1 (Week|Postcode) -week FE	Poisson	ran_vals	cond	Postcode	TS2	Week_factor8	-0.514237013010569	1.63907295883857	-3.72676098036768	2.69828695434654	Negative	0.59795665375958	0.024070675096412	14.8542638851309
B.1.1.119	AR1 (Week|Postcode) -week FE	Poisson	ran_vals	cond	Postcode	TS20	Week_factor8	-0.0172199626906596	1.57937833991131	-3.11274462687948	3.07830470149816	Negative	0.982927453486997	0.0444787101947923	21.7215466587777
B.1.1.119	AR1 (Week|Postcode) -week FE	Poisson	ran_vals	cond	Postcode	TS21	Week_factor8	0.550369681488663	1.6018574850808	-2.58921329763561	3.68995266061293	Positive	1.73389388787486	0.0750790817493023	40.0429513036464
B.1.1.119	AR1 (Week|Postcode) -week FE	Poisson	ran_vals	cond	Postcode	TS22	Week_factor8	0.0945920033160324	1.70381659561529	-3.24482716035157	3.43401116698364	Positive	1.09921028947259	0.0389753002523466	31.0007428463534
B.1.1.119	AR1 (Week|Postcode) -week FE	Poisson	ran_vals	cond	Postcode	TS23	Week_factor8	0.383613193191339	1.48710551680595	-2.53106006095915	3.29828644734183	Positive	1.46757766284648	0.0795746216102227	27.0662197683545
B.1.1.119	AR1 (Week|Postcode) -week FE	Poisson	ran_vals	cond	Postcode	TS24	Week_factor8	-0.670204273276153	1.54423530716344	-3.69684985897164	2.35644131241933	Negative	0.511604060074374	0.02480153186493	10.5533285488179
B.1.1.119	AR1 (Week|Postcode) -week FE	Poisson	ran_vals	cond	Postcode	TS25	Week_factor8	-0.434204483879817	1.37618427097725	-3.13147609108574	2.26306712332611	Negative	0.647779781418435	0.043653313405662	9.61252680443929
B.1.1.119	AR1 (Week|Postcode) -week FE	Poisson	ran_vals	cond	Postcode	TS26	Week_factor8	0.455064789459806	1.50821111569767	-2.50097467839061	3.41110425731022	Positive	1.57627550576424	0.0820050311271733	30.2986833358935
B.1.1.119	AR1 (Week|Postcode) -week FE	Poisson	ran_vals	cond	Postcode	TS27	Week_factor8	-0.238050435085703	1.68159268840615	-3.53391154102764	3.05781067085623	Negative	0.788162939025952	0.0291905123791496	21.2809151955052
B.1.1.119	AR1 (Week|Postcode) -week FE	Poisson	ran_vals	cond	Postcode	TS28	Week_factor8	-0.114957683287944	1.73697299715993	-3.51936219984001	3.28944683326412	Negative	0.891403864389377	0.0296183197140208	26.8280191827413
B.1.1.119	AR1 (Week|Postcode) -week FE	Poisson	ran_vals	cond	Postcode	TS29	Week_factor8	-0.119032611309861	1.73550518031046	-3.52056025970105	3.28249503708133	Negative	0.887778848658748	0.0295828564418232	26.642163026948
B.1.1.119	AR1 (Week|Postcode) -week FE	Poisson	ran_vals	cond	Postcode	TS3	Week_factor8	3.01024938749768	0.993366638700949	1.06328655220021	4.95721222279515	Positive	20.2924599800737	2.89587280374523	142.196829746919
B.1.1.119	AR1 (Week|Postcode) -week FE	Poisson	ran_vals	cond	Postcode	TS4	Week_factor8	2.2749129244426	1.45525387247521	-0.577332253971251	5.12715810285646	Positive	9.72707198546778	0.561394027343826	168.537470656994
B.1.1.119	AR1 (Week|Postcode) -week FE	Poisson	ran_vals	cond	Postcode	TS5	Week_factor8	1.73252729999571	1.54452089074704	-1.29467801923821	4.75973261922963	Positive	5.65492756233219	0.273986068373697	116.714714456241
B.1.1.119	AR1 (Week|Postcode) -week FE	Poisson	ran_vals	cond	Postcode	TS6	Week_factor8	-0.411676191951813	1.59355066557607	-3.53497810402075	2.71162572011712	Negative	0.662538776709863	0.0291593954559252	15.0537287821242
B.1.1.119	AR1 (Week|Postcode) -week FE	Poisson	ran_vals	cond	Postcode	TS7	Week_factor8	0.434737432828847	1.66416158411838	-2.82695933649829	3.69643420215598	Positive	1.5445574556228	0.0591925649820847	40.3033342860211
B.1.1.119	AR1 (Week|Postcode) -week FE	Poisson	ran_vals	cond	Postcode	TS8	Week_factor8	2.18429105610862	1.97283571402051	-1.68239589078594	6.05097800300318	Positive	8.88434781608755	0.185927978841114	424.528016757882
B.1.1.119	AR1 (Week|Postcode) -week FE	Poisson	ran_vals	cond	Postcode	TS9	Week_factor8	-0.0229571305037819	1.69432317268699	-3.34376952714191	3.29785526613435	Negative	0.977304379421645	0.0353036285993893	27.0545518387096
B.1.1.119	AR1 (Week|Postcode) -week FE	Poisson	ran_vals	cond	Postcode	TS1	Week_factor9	-0.144300418126861	1.45875669531714	-3.00341100315513	2.7148101669014	Negative	0.865627658753588	0.0496175338263817	15.1017429891046
B.1.1.119	AR1 (Week|Postcode) -week FE	Poisson	ran_vals	cond	Postcode	TS10	Week_factor9	-0.307524954150513	1.52201056908646	-3.29061085364929	2.67556094534827	Negative	0.735264519417386	0.0372310996954382	14.5204927583786
B.1.1.119	AR1 (Week|Postcode) -week FE	Poisson	ran_vals	cond	Postcode	TS11	Week_factor9	-0.132404934581625	1.69966163584795	-3.46368052674804	3.19887065758479	Negative	0.875986206143172	0.0313142965557803	24.5048402088874
B.1.1.119	AR1 (Week|Postcode) -week FE	Poisson	ran_vals	cond	Postcode	TS12	Week_factor9	2.17832730631966	1.17766429208335	-0.12985229204256	4.48650690468189	Positive	8.83152146680879	0.878225142182557	88.8106792580205
B.1.1.119	AR1 (Week|Postcode) -week FE	Poisson	ran_vals	cond	Postcode	TS13	Week_factor9	-0.247725700956561	1.69384398679155	-3.56759891049774	3.07214750858462	Negative	0.780574024623826	0.0282235396324949	21.5882138049024
B.1.1.119	AR1 (Week|Postcode) -week FE	Poisson	ran_vals	cond	Postcode	TS14	Week_factor9	1.19279010476913	1.61618228368583	-1.9748689637068	4.36044917324506	Positive	3.2962653146892	0.138779496202304	78.292293329731
B.1.1.119	AR1 (Week|Postcode) -week FE	Poisson	ran_vals	cond	Postcode	TS15	Week_factor9	-0.0478515062439435	1.65564009456487	-3.29284646295158	3.19714345046369	Negative	0.953275332002581	0.037147958472898	24.4625518053062
B.1.1.119	AR1 (Week|Postcode) -week FE	Poisson	ran_vals	cond	Postcode	TS16	Week_factor9	-0.235314162516214	1.67171666210114	-3.51181861258996	3.04119028755753	Negative	0.7903225209112	0.0298425929417797	20.930141300992
B.1.1.119	AR1 (Week|Postcode) -week FE	Poisson	ran_vals	cond	Postcode	TS17	Week_factor9	-1.13121293380964	1.35971246917622	-3.79620040272506	1.53377453510577	Negative	0.322641675992478	0.0224559334674056	4.6356412321194
B.1.1.119	AR1 (Week|Postcode) -week FE	Poisson	ran_vals	cond	Postcode	TS18	Week_factor9	-0.861241334419486	1.50693490443836	-3.81477947416498	2.09229680532601	Negative	0.422637122552669	0.0220425748749312	8.10350598208674
B.1.1.119	AR1 (Week|Postcode) -week FE	Poisson	ran_vals	cond	Postcode	TS19	Week_factor9	-1.00854521921231	1.45482878094339	-3.85995723353366	1.84286679510904	Negative	0.364749223946665	0.0210689005462006	6.31461504495478
B.1.1.119	AR1 (Week|Postcode) -week FE	Poisson	ran_vals	cond	Postcode	TS2	Week_factor9	-0.601621204976842	1.56152558443082	-3.66215511139912	2.45891270144543	Negative	0.547922620770992	0.0256771160093445	11.6920918316253
B.1.1.119	AR1 (Week|Postcode) -week FE	Poisson	ran_vals	cond	Postcode	TS20	Week_factor9	-0.216760020008278	1.56384300162715	-3.28183598067251	2.84831594065595	Negative	0.805123159572344	0.0375592354352786	17.2586926908233
B.1.1.119	AR1 (Week|Postcode) -week FE	Poisson	ran_vals	cond	Postcode	TS21	Week_factor9	0.313908980341861	1.6493480918944	-2.91875387774103	3.54657183842475	Positive	1.36876514634169	0.0540009371606812	34.6941761448526
B.1.1.119	AR1 (Week|Postcode) -week FE	Poisson	ran_vals	cond	Postcode	TS22	Week_factor9	0.180699721524971	1.68009430414505	-3.1122246052302	3.47362404828015	Positive	1.19805537503415	0.0445018461020904	32.2534188436914
B.1.1.119	AR1 (Week|Postcode) -week FE	Poisson	ran_vals	cond	Postcode	TS23	Week_factor9	0.793526152858095	1.41087386798861	-1.97173581512831	3.55878812084449	Positive	2.21117965322134	0.139214994868308	35.1206094102518
B.1.1.119	AR1 (Week|Postcode) -week FE	Poisson	ran_vals	cond	Postcode	TS24	Week_factor9	-0.629033800914424	1.62415618448567	-3.81232142777433	2.55425382594548	Negative	0.533106639396154	0.0220968231916689	12.8616990099922
B.1.1.119	AR1 (Week|Postcode) -week FE	Poisson	ran_vals	cond	Postcode	TS25	Week_factor9	-0.228765504309383	1.26866884872335	-2.71531075611504	2.25777974749628	Negative	0.795515056487389	0.0661843826094341	9.56183589159787
B.1.1.119	AR1 (Week|Postcode) -week FE	Poisson	ran_vals	cond	Postcode	TS26	Week_factor9	0.784612307493026	1.35013658474677	-1.86160677282056	3.43083138780661	Positive	2.19155712573415	0.155422700660518	30.9023238879817
B.1.1.119	AR1 (Week|Postcode) -week FE	Poisson	ran_vals	cond	Postcode	TS27	Week_factor9	-0.243405702150709	1.69266526588299	-3.56096866116329	3.07415725686187	Negative	0.783953397666237	0.0284112904669852	21.6316443079769
B.1.1.119	AR1 (Week|Postcode) -week FE	Poisson	ran_vals	cond	Postcode	TS28	Week_factor9	-0.129378878632562	1.72451109327894	-3.50935851239908	3.25060075513396	Negative	0.878641004171418	0.0299160990895439	25.8058382511905
B.1.1.119	AR1 (Week|Postcode) -week FE	Poisson	ran_vals	cond	Postcode	TS29	Week_factor9	-0.124841261496888	1.73498908142669	-3.52535737466344	3.27567485166966	Negative	0.882636999941041	0.0294412839198801	26.4610767582344
B.1.1.119	AR1 (Week|Postcode) -week FE	Poisson	ran_vals	cond	Postcode	TS3	Week_factor9	2.25855370947958	1.42318002858235	-0.530827890058516	5.04793530901768	Positive	9.5692392536594	0.588117871135407	155.700658640065
B.1.1.119	AR1 (Week|Postcode) -week FE	Poisson	ran_vals	cond	Postcode	TS4	Week_factor9	3.4140606919816	1.06280565019413	1.33099989503543	5.49712148892778	Positive	30.3883919573028	3.78482592483571	243.988596593316
B.1.1.119	AR1 (Week|Postcode) -week FE	Poisson	ran_vals	cond	Postcode	TS5	Week_factor9	1.81315524535806	1.51796974774242	-1.16201078983844	4.78832128055456	Positive	6.12975784164614	0.312856459386564	120.099585832096
B.1.1.119	AR1 (Week|Postcode) -week FE	Poisson	ran_vals	cond	Postcode	TS6	Week_factor9	-0.369600493355118	1.60023036761345	-3.50599438084476	2.76679339413452	Negative	0.691010338722154	0.0300169102584138	15.9075429186474
B.1.1.119	AR1 (Week|Postcode) -week FE	Poisson	ran_vals	cond	Postcode	TS7	Week_factor9	0.693685119341243	1.60898824832176	-2.45987389891759	3.84724413760008	Positive	2.00107616699262	0.0854457250864134	46.8637351026776
B.1.1.119	AR1 (Week|Postcode) -week FE	Poisson	ran_vals	cond	Postcode	TS8	Week_factor9	3.0429055910013	1.92956282335141	-0.738968048674886	6.82477923067749	Positive	20.9660736530777	0.477606527990716	920.373191454417
B.1.1.119	AR1 (Week|Postcode) -week FE	Poisson	ran_vals	cond	Postcode	TS9	Week_factor9	0.0492505533354489	1.71822404310264	-3.31840668851652	3.41690779518742	Positive	1.05048351991944	0.0362104803899614	30.4750341265362
B.1.1.119	AR1 (Week|Postcode) -week FE	Poisson	ran_vals	cond	Postcode	TS1	Week_factor10	-0.192923486946308	1.54993770399892	-3.2307455650649	2.84489859117228	Negative	0.824545060186086	0.0395280170908748	17.1998143674712
B.1.1.119	AR1 (Week|Postcode) -week FE	Poisson	ran_vals	cond	Postcode	TS10	Week_factor10	-0.289988180821512	1.46500913884035	-3.16135332997065	2.58137696832762	Negative	0.74827241149149	0.042368363887475	13.2153227178266
B.1.1.119	AR1 (Week|Postcode) -week FE	Poisson	ran_vals	cond	Postcode	TS11	Week_factor10	-0.095526764131153	1.70565198227365	-3.43854321954686	3.24748969128455	Negative	0.908894035568967	0.032111430575197	25.7256793950164
B.1.1.119	AR1 (Week|Postcode) -week FE	Poisson	ran_vals	cond	Postcode	TS12	Week_factor10	1.88786448033472	1.40532092060767	-0.866513910776995	4.64224287144643	Positive	6.60524797194533	0.420414600410195	103.776844877221
B.1.1.119	AR1 (Week|Postcode) -week FE	Poisson	ran_vals	cond	Postcode	TS13	Week_factor10	-0.248988600962495	1.66970811021402	-3.52155636167642	3.02357915975143	Negative	0.779588859896704	0.0295534035715511	20.5647646980359
B.1.1.119	AR1 (Week|Postcode) -week FE	Poisson	ran_vals	cond	Postcode	TS14	Week_factor10	1.92933472785663	1.551185521744	-1.11093302810158	4.96960248381484	Positive	6.88492836660201	0.329251616706142	143.969645730085
B.1.1.119	AR1 (Week|Postcode) -week FE	Poisson	ran_vals	cond	Postcode	TS15	Week_factor10	0.0733346157885875	1.66698067939636	-3.19388747875239	3.34055671032956	Positive	1.07609055356689	0.0410121268676155	28.2348409584744
B.1.1.119	AR1 (Week|Postcode) -week FE	Poisson	ran_vals	cond	Postcode	TS16	Week_factor10	-0.200759279507185	1.68065317251222	-3.49477896813412	3.09326040911975	Negative	0.818109343536886	0.0303554572185164	22.0488491793855
B.1.1.119	AR1 (Week|Postcode) -week FE	Poisson	ran_vals	cond	Postcode	TS17	Week_factor10	-0.856708488251652	1.4769405682456	-3.75145880931915	2.03804183281585	Negative	0.424557220079738	0.0234834629613718	7.67556443520821
B.1.1.119	AR1 (Week|Postcode) -week FE	Poisson	ran_vals	cond	Postcode	TS18	Week_factor10	-0.859453954503686	1.4938512969218	-3.78734869472886	2.06844078572149	Negative	0.423393211164699	0.0226555891766308	7.91247624869822
B.1.1.119	AR1 (Week|Postcode) -week FE	Poisson	ran_vals	cond	Postcode	TS19	Week_factor10	-1.0717514657402	1.37194386151997	-3.76071202313015	1.61720909164975	Negative	0.342408275556823	0.0232671677139527	5.03900726599779
B.1.1.119	AR1 (Week|Postcode) -week FE	Poisson	ran_vals	cond	Postcode	TS2	Week_factor10	-0.587835907214179	1.60845709702997	-3.74035388807076	2.5646820736424	Negative	0.555528199389068	0.0237456983248433	12.996525774674
B.1.1.119	AR1 (Week|Postcode) -week FE	Poisson	ran_vals	cond	Postcode	TS20	Week_factor10	-0.413995606730216	1.48295208454467	-3.32052828323637	2.49253706977594	Negative	0.661003855227798	0.0361337378630186	12.0919152699446
B.1.1.119	AR1 (Week|Postcode) -week FE	Poisson	ran_vals	cond	Postcode	TS21	Week_factor10	0.108920239131138	1.63716545442836	-3.09986508828159	3.31770556654387	Positive	1.11507340757059	0.0450552804688581	27.5969584770535
B.1.1.119	AR1 (Week|Postcode) -week FE	Poisson	ran_vals	cond	Postcode	TS22	Week_factor10	0.329263637149188	1.68139894268049	-2.9662177341483	3.62474500844668	Positive	1.38994424822727	0.0514977205144019	37.5151558919927
B.1.1.119	AR1 (Week|Postcode) -week FE	Poisson	ran_vals	cond	Postcode	TS23	Week_factor10	1.35792102767152	1.26519019739247	-1.12180619281085	3.83764824815388	Positive	3.88810163782155	0.325691002299967	46.41618662866
B.1.1.119	AR1 (Week|Postcode) -week FE	Poisson	ran_vals	cond	Postcode	TS24	Week_factor10	-0.642439169434027	1.62493381372099	-3.82725092158848	2.54237258272043	Negative	0.526007835780634	0.0217693791751968	12.709790255198
B.1.1.119	AR1 (Week|Postcode) -week FE	Poisson	ran_vals	cond	Postcode	TS25	Week_factor10	0.393791863118154	1.41742460856449	-2.38430932046904	3.17189304670535	Positive	1.48259193449658	0.0921526055225428	23.8525957217411
B.1.1.119	AR1 (Week|Postcode) -week FE	Poisson	ran_vals	cond	Postcode	TS26	Week_factor10	1.39061646452065	1.17071083283197	-0.9039346041409	3.68516753318219	Positive	4.0173258286431	0.404973112025139	39.8517983892253
B.1.1.119	AR1 (Week|Postcode) -week FE	Poisson	ran_vals	cond	Postcode	TS27	Week_factor10	-0.270661635018075	1.66738162116503	-3.53866956098555	2.9973462909494	Negative	0.762874582783321	0.0290519532336582	20.0323064124506
B.1.1.119	AR1 (Week|Postcode) -week FE	Poisson	ran_vals	cond	Postcode	TS28	Week_factor10	-0.133343747395986	1.72998420626547	-3.52405048549941	3.25736299070744	Negative	0.875164204980629	0.0294797855680236	25.9809347633164
B.1.1.119	AR1 (Week|Postcode) -week FE	Poisson	ran_vals	cond	Postcode	TS29	Week_factor10	-0.138978124413002	1.72197400148725	-3.51398514964234	3.23602890081634	Negative	0.870247065415418	0.0297780078466957	25.4325258681864
B.1.1.119	AR1 (Week|Postcode) -week FE	Poisson	ran_vals	cond	Postcode	TS3	Week_factor10	1.80074976183852	1.3959414343185	-0.935245173952919	4.53674469762996	Positive	6.05418496002624	0.392489625501262	93.386304117967
B.1.1.119	AR1 (Week|Postcode) -week FE	Poisson	ran_vals	cond	Postcode	TS4	Week_factor10	2.64472433039385	1.48831342599393	-0.272316382261675	5.56176504304938	Positive	14.0795632404428	0.761613262041569	260.281839775536
B.1.1.119	AR1 (Week|Postcode) -week FE	Poisson	ran_vals	cond	Postcode	TS5	Week_factor10	2.25615162573679	1.23866851455193	-0.171594051568725	4.68389730304231	Positive	9.54628072481103	0.842321042679015	108.190904725654
B.1.1.119	AR1 (Week|Postcode) -week FE	Poisson	ran_vals	cond	Postcode	TS6	Week_factor10	-0.337149834899738	1.56739847944149	-3.4091944040279	2.73489473422842	Negative	0.713801879456675	0.0330678289583224	15.4081214027705
B.1.1.119	AR1 (Week|Postcode) -week FE	Poisson	ran_vals	cond	Postcode	TS7	Week_factor10	1.10699705504742	1.57490249265002	-1.97975510970897	4.19374921980381	Positive	3.02526005096026	0.138103053267032	66.2707895258455
B.1.1.119	AR1 (Week|Postcode) -week FE	Poisson	ran_vals	cond	Postcode	TS8	Week_factor10	4.26133394796446	1.68368793778573	0.961366228699907	7.56130166722901	Positive	70.9045033158415	2.61526708668231	1922.3461405022
B.1.1.119	AR1 (Week|Postcode) -week FE	Poisson	ran_vals	cond	Postcode	TS9	Week_factor10	0.132937786688432	1.72728353337468	-3.25247572981503	3.5183513031919	Positive	1.14217893738635	0.0386783320995136	33.7287740756903
B.1.1.119	AR1 (Week|Postcode) -week FE	Poisson	ran_vals	cond	Postcode	TS1	Week_factor11	-0.233086678666594	1.55722853911011	-3.28519853102033	2.81902517368714	Negative	0.792084913684538	0.0374331527136505	16.7605041254741
B.1.1.119	AR1 (Week|Postcode) -week FE	Poisson	ran_vals	cond	Postcode	TS10	Week_factor11	-0.0852024821653263	1.52541610801561	-3.07496311531318	2.90455815098252	Negative	0.918326320873017	0.0461913321030779	18.2571749549517
B.1.1.119	AR1 (Week|Postcode) -week FE	Poisson	ran_vals	cond	Postcode	TS11	Week_factor11	-0.0610739730482095	1.69325674341346	-3.37979620671818	3.25764826062176	Negative	0.940753646787172	0.0340543940842099	25.988347399601
B.1.1.119	AR1 (Week|Postcode) -week FE	Poisson	ran_vals	cond	Postcode	TS12	Week_factor11	1.90247743454093	1.43698359769312	-0.913958663312368	4.71891353239424	Positive	6.70247884300874	0.400933915979501	112.046451673289
B.1.1.119	AR1 (Week|Postcode) -week FE	Poisson	ran_vals	cond	Postcode	TS13	Week_factor11	-0.217666811003302	1.69655839140559	-3.54286015582746	3.10752653382086	Negative	0.804393412055601	0.0289304630042456	22.3656552355729
B.1.1.119	AR1 (Week|Postcode) -week FE	Poisson	ran_vals	cond	Postcode	TS14	Week_factor11	2.88484683269036	1.29499802506041	0.346697343521468	5.42299632185926	Positive	17.9008255642387	1.4143885867153	226.55694403295
B.1.1.119	AR1 (Week|Postcode) -week FE	Poisson	ran_vals	cond	Postcode	TS15	Week_factor11	0.222811869608888	1.66454948533088	-3.03964517212432	3.4852689113421	Positive	1.24958546661872	0.0478518656580508	32.6312008301396
B.1.1.119	AR1 (Week|Postcode) -week FE	Poisson	ran_vals	cond	Postcode	TS16	Week_factor11	-0.158579468382818	1.69430484439334	-3.47935594222551	3.16219700545988	Negative	0.853355146342849	0.0308272591763281	23.6224375843641
B.1.1.119	AR1 (Week|Postcode) -week FE	Poisson	ran_vals	cond	Postcode	TS17	Week_factor11	-0.64493904486158	1.43230504784036	-3.45220535350361	2.16232726378045	Negative	0.52469452395919	0.0316757031697242	8.69134118341841
B.1.1.119	AR1 (Week|Postcode) -week FE	Poisson	ran_vals	cond	Postcode	TS18	Week_factor11	-0.750352588959825	1.59644179020259	-3.87932100117155	2.3786158232519	Negative	0.47220003086814	0.0206648518293172	10.7899573146487
B.1.1.119	AR1 (Week|Postcode) -week FE	Poisson	ran_vals	cond	Postcode	TS19	Week_factor11	-1.02222069285626	1.33809638817566	-3.64484142152368	1.60040003581116	Negative	0.359795058040418	0.0261255524757488	4.95501421110513
B.1.1.119	AR1 (Week|Postcode) -week FE	Poisson	ran_vals	cond	Postcode	TS2	Week_factor11	-0.625081408518855	1.56612089276548	-3.69462195377491	2.4444591367372	Negative	0.535217855452528	0.0248568489243598	11.5243148343905
B.1.1.119	AR1 (Week|Postcode) -week FE	Poisson	ran_vals	cond	Postcode	TS20	Week_factor11	-0.458892008634404	1.54995477988625	-3.49674755487717	2.57896353760836	Negative	0.631983489974607	0.0302957586480432	13.1834669083714
B.1.1.119	AR1 (Week|Postcode) -week FE	Poisson	ran_vals	cond	Postcode	TS21	Week_factor11	-0.0723738150682343	1.58128114374824	-3.17162790624709	3.02688027611062	Negative	0.930183114347919	0.0419352756102506	20.63276355352
B.1.1.119	AR1 (Week|Postcode) -week FE	Poisson	ran_vals	cond	Postcode	TS22	Week_factor11	0.510240972973303	1.63056914377232	-2.68561582312275	3.70609776906935	Positive	1.66569253347047	0.0681791947409773	40.6946961840798
B.1.1.119	AR1 (Week|Postcode) -week FE	Poisson	ran_vals	cond	Postcode	TS23	Week_factor11	0.74479114841307	1.43407528223222	-2.0659447558812	3.55552705270734	Positive	2.10600154728148	0.126698534821018	35.0062652533232
B.1.1.119	AR1 (Week|Postcode) -week FE	Poisson	ran_vals	cond	Postcode	TS24	Week_factor11	-0.689985118200593	1.58380598523473	-3.79418780775963	2.41421757135845	Negative	0.501583533476045	0.0225011736758833	11.1810185849978
B.1.1.119	AR1 (Week|Postcode) -week FE	Poisson	ran_vals	cond	Postcode	TS25	Week_factor11	1.07357228140941	1.41164401359647	-1.69319914423125	3.84034370705007	Positive	2.92581267999867	0.183930162650875	46.5414683218095
B.1.1.119	AR1 (Week|Postcode) -week FE	Poisson	ran_vals	cond	Postcode	TS26	Week_factor11	2.87222361510734	1.46878689081638	-0.00654579185732906	5.750993022072	Positive	17.6762797750935	0.993475585169569	314.502813508044
B.1.1.119	AR1 (Week|Postcode) -week FE	Poisson	ran_vals	cond	Postcode	TS27	Week_factor11	-0.290674631764512	1.65023573836164	-3.52507724495418	2.94372798142516	Negative	0.747758935447222	0.0294495324534604	18.9864958441967
B.1.1.119	AR1 (Week|Postcode) -week FE	Poisson	ran_vals	cond	Postcode	TS28	Week_factor11	-0.149318264192255	1.71554928468818	-3.51173307588453	3.21309654750002	Negative	0.861294951930975	0.0298451456880364	24.8559347632585
B.1.1.119	AR1 (Week|Postcode) -week FE	Poisson	ran_vals	cond	Postcode	TS29	Week_factor11	-0.142376196988881	1.72777471569977	-3.52875241315937	3.2440000191816	Negative	0.867294921368728	0.0293414991100836	25.636061668488
B.1.1.119	AR1 (Week|Postcode) -week FE	Poisson	ran_vals	cond	Postcode	TS3	Week_factor11	1.90928403612239	1.13330343116174	-0.311949872510295	4.13051794475507	Positive	6.74825556130734	0.732018221544498	62.2101360054016
B.1.1.119	AR1 (Week|Postcode) -week FE	Poisson	ran_vals	cond	Postcode	TS4	Week_factor11	2.16701666113394	1.50353476751427	-0.779857332697829	5.11389065496572	Positive	8.73219404855674	0.458471415519566	166.31617658265
B.1.1.119	AR1 (Week|Postcode) -week FE	Poisson	ran_vals	cond	Postcode	TS5	Week_factor11	2.30740701100351	1.54771722226072	-0.726063002879877	5.3408770248869	Positive	10.0483356216431	0.483810004084191	208.69566133984
B.1.1.119	AR1 (Week|Postcode) -week FE	Poisson	ran_vals	cond	Postcode	TS6	Week_factor11	-0.316451041630458	1.46872002541254	-3.1950893948118	2.56218731155088	Negative	0.728730688152771	0.0409628633449427	12.9641429453728
B.1.1.119	AR1 (Week|Postcode) -week FE	Poisson	ran_vals	cond	Postcode	TS7	Week_factor11	1.66607679161282	1.4494530727776	-1.17479902831219	4.50695261153784	Positive	5.29136788380108	0.308881049796554	90.6451661575321
B.1.1.119	AR1 (Week|Postcode) -week FE	Poisson	ran_vals	cond	Postcode	TS8	Week_factor11	3.42613494380489	1.87358560568115	-0.246025365282821	7.0982952528926	Positive	30.7575331213148	0.781902391498639	1209.90273721451
B.1.1.119	AR1 (Week|Postcode) -week FE	Poisson	ran_vals	cond	Postcode	TS9	Week_factor11	0.230806767528911	1.71495157469863	-3.13043655411066	3.59205008916848	Positive	1.25961581725446	0.0436987162339031	36.3084352085991
B.1.1.119	AR1 (Week|Postcode) -week FE	Poisson	ran_vals	cond	Postcode	TS1	Week_factor12	-0.265873014461893	1.49038540019729	-3.18697472193289	2.6552286930091	Negative	0.766536460365853	0.0412966158961509	14.2282395862121
B.1.1.119	AR1 (Week|Postcode) -week FE	Poisson	ran_vals	cond	Postcode	TS10	Week_factor12	0.144734688508712	1.48758907411922	-2.77088632056024	3.06035569757767	Positive	1.15573290036897	0.0626064907242459	21.3351446717965
B.1.1.119	AR1 (Week|Postcode) -week FE	Poisson	ran_vals	cond	Postcode	TS11	Week_factor12	0.00494579188966708	1.71052703075764	-3.34762558297755	3.35751716675688	Positive	1.00495804250638	0.0351677579670388	28.7178007806136
B.1.1.119	AR1 (Week|Postcode) -week FE	Poisson	ran_vals	cond	Postcode	TS12	Week_factor12	2.19411634415539	1.29062582703497	-0.335463794350363	4.72369648266114	Positive	8.97206933137481	0.715006393514088	112.583647946653
B.1.1.119	AR1 (Week|Postcode) -week FE	Poisson	ran_vals	cond	Postcode	TS13	Week_factor12	-0.197841055092975	1.70376979795118	-3.53716849702438	3.14148638683843	Negative	0.820500257111113	0.0290955948198704	23.1382336772038
B.1.1.119	AR1 (Week|Postcode) -week FE	Poisson	ran_vals	cond	Postcode	TS14	Week_factor12	1.963509643736	1.54616062244091	-1.06690949056222	4.99392877803421	Positive	7.12428694844921	0.344070228247642	147.51483957895
B.1.1.119	AR1 (Week|Postcode) -week FE	Poisson	ran_vals	cond	Postcode	TS15	Week_factor12	0.397723495461831	1.61571478405286	-2.76901929057068	3.56446628149434	Positive	1.48843241468574	0.0627234881047928	35.3205971164405
B.1.1.119	AR1 (Week|Postcode) -week FE	Poisson	ran_vals	cond	Postcode	TS16	Week_factor12	-0.116332317283223	1.69905380057394	-3.44641657420404	3.21375193963759	Negative	0.890179352154759	0.0318595985759657	24.8722304869357
B.1.1.119	AR1 (Week|Postcode) -week FE	Poisson	ran_vals	cond	Postcode	TS17	Week_factor12	-0.321293738723139	1.42535504833445	-3.11493829864101	2.47235082119473	Negative	0.725210197383239	0.0443812454461673	11.8502720034427
B.1.1.119	AR1 (Week|Postcode) -week FE	Poisson	ran_vals	cond	Postcode	TS18	Week_factor12	-0.702664201096906	1.6042729569969	-3.84698141818239	2.44165301598858	Negative	0.495264061489447	0.0213440681102327	11.4920215460439
B.1.1.119	AR1 (Week|Postcode) -week FE	Poisson	ran_vals	cond	Postcode	TS19	Week_factor12	-0.75605339561275	1.45738478373281	-3.61247508334575	2.10036829212025	Negative	0.469515768291327	0.026984974082695	8.16917800249298
B.1.1.119	AR1 (Week|Postcode) -week FE	Poisson	ran_vals	cond	Postcode	TS2	Week_factor12	-0.622410719690606	1.5565885030641	-3.67326812444536	2.42844668506414	Negative	0.536649166241887	0.0253933455768445	11.3412518550027
B.1.1.119	AR1 (Week|Postcode) -week FE	Poisson	ran_vals	cond	Postcode	TS20	Week_factor12	-0.542317743548126	1.51101132033123	-3.50384551162965	2.4192100245334	Negative	0.581399155406203	0.0300814820260951	11.2369788700509
B.1.1.119	AR1 (Week|Postcode) -week FE	Poisson	ran_vals	cond	Postcode	TS21	Week_factor12	-0.143126146985892	1.6222961239726	-3.32276812223112	3.03651582825934	Negative	0.866644737378254	0.0360528946795828	20.8325325192477
B.1.1.119	AR1 (Week|Postcode) -week FE	Poisson	ran_vals	cond	Postcode	TS22	Week_factor12	0.75439489944264	1.51341607567772	-2.21184610250964	3.72063590139492	Positive	2.12632449386707	0.109498316693084	41.2906425392074
B.1.1.119	AR1 (Week|Postcode) -week FE	Poisson	ran_vals	cond	Postcode	TS23	Week_factor12	0.212953817560863	1.44291725616522	-2.61511203719432	3.04101967231605	Positive	1.23732750712179	0.0731595916414183	20.926570604496
B.1.1.119	AR1 (Week|Postcode) -week FE	Poisson	ran_vals	cond	Postcode	TS24	Week_factor12	-0.690259328519227	1.62058623924475	-3.86654999128015	2.48603133424169	Negative	0.501446012951143	0.0209304552584899	12.0135038057811
B.1.1.119	AR1 (Week|Postcode) -week FE	Poisson	ran_vals	cond	Postcode	TS25	Week_factor12	0.172922191149035	1.24708632221333	-2.2713220860016	2.61716646829967	Positive	1.18877360437718	0.103175682746509	13.6968580662164
B.1.1.119	AR1 (Week|Postcode) -week FE	Poisson	ran_vals	cond	Postcode	TS26	Week_factor12	2.75071586475252	1.32361893819136	0.156470416642315	5.34496131286272	Positive	15.6538339020772	1.1693761677339	209.549777561042
B.1.1.119	AR1 (Week|Postcode) -week FE	Poisson	ran_vals	cond	Postcode	TS27	Week_factor12	-0.27418844372968	1.68717208055207	-3.58098495733325	3.03260806987389	Negative	0.760188808948068	0.027848255399071	20.7512828709966
B.1.1.119	AR1 (Week|Postcode) -week FE	Poisson	ran_vals	cond	Postcode	TS28	Week_factor12	-0.161767491458889	1.70566885988592	-3.50481702638679	3.18128204346901	Negative	0.850638962373303	0.0300522716138611	24.0776023059031
B.1.1.119	AR1 (Week|Postcode) -week FE	Poisson	ran_vals	cond	Postcode	TS29	Week_factor12	-0.158603073051864	1.71263781179304	-3.51531150272771	3.19810535662398	Negative	0.853335003414775	0.0297385378754574	24.4860938053665
B.1.1.119	AR1 (Week|Postcode) -week FE	Poisson	ran_vals	cond	Postcode	TS3	Week_factor12	1.55167457272232	1.42023779708026	-1.2319403590375	4.33528950448214	Positive	4.7193664916672	0.291725975020231	76.3470585062799
B.1.1.119	AR1 (Week|Postcode) -week FE	Poisson	ran_vals	cond	Postcode	TS4	Week_factor12	2.10431400962984	1.29790255965166	-0.439528262729769	4.64815628198944	Positive	8.20147494658351	0.644340308738283	104.392338004044
B.1.1.119	AR1 (Week|Postcode) -week FE	Poisson	ran_vals	cond	Postcode	TS5	Week_factor12	2.61875908388452	1.50836761734437	-0.337587121556926	5.57510528932597	Positive	13.7186892755839	0.713489811655428	263.777327111872
B.1.1.119	AR1 (Week|Postcode) -week FE	Poisson	ran_vals	cond	Postcode	TS6	Week_factor12	-0.106513975466656	1.54163886585772	-3.12807062971496	2.91504267878165	Negative	0.898962484653212	0.043802226493141	18.4495997923855
B.1.1.119	AR1 (Week|Postcode) -week FE	Poisson	ran_vals	cond	Postcode	TS7	Week_factor12	2.43749981013361	1.12874405439591	0.22520211575391	4.64979750451331	Positive	11.4443917914256	1.25257585592269	104.563809733638
B.1.1.119	AR1 (Week|Postcode) -week FE	Poisson	ran_vals	cond	Postcode	TS8	Week_factor12	3.37618299535257	1.87954081894244	-0.307649317247539	7.06001530795268	Positive	29.2588764305677	0.735173085330249	1164.46299118073
B.1.1.119	AR1 (Week|Postcode) -week FE	Poisson	ran_vals	cond	Postcode	TS9	Week_factor12	0.376517424788481	1.71391443239333	-2.98269313528585	3.73572798486281	Positive	1.45720093062098	0.0506562259261468	41.9185305138695
B.1.1.119	AR1 (Week|Postcode) -week FE	Poisson	ran_vals	cond	Postcode	TS1	Week_factor13	-0.106929072232946	1.56666724025857	-3.17754043889851	2.96368229443261	Negative	0.898589405670113	0.0416880634690578	19.3691635636156
B.1.1.119	AR1 (Week|Postcode) -week FE	Poisson	ran_vals	cond	Postcode	TS10	Week_factor13	0.435788885329771	1.33150376358013	-2.17391053656682	3.04548830722636	Positive	1.54618233851623	0.113731993046886	21.0202930582071
B.1.1.119	AR1 (Week|Postcode) -week FE	Poisson	ran_vals	cond	Postcode	TS11	Week_factor13	0.0764295181242668	1.70809361418024	-3.27137244789186	3.42423148414039	Positive	1.07942610767919	0.0379543010127923	30.6990430820141
B.1.1.119	AR1 (Week|Postcode) -week FE	Poisson	ran_vals	cond	Postcode	TS12	Week_factor13	1.48546121025459	1.50339122166797	-1.46113143888829	4.43205385939748	Positive	4.41700210973729	0.231973662170305	84.1039773864516
B.1.1.119	AR1 (Week|Postcode) -week FE	Poisson	ran_vals	cond	Postcode	TS13	Week_factor13	-0.18961309195691	1.69138081862648	-3.50465858060668	3.12543239669286	Negative	0.827279152988571	0.030057033646733	22.7697385248752
B.1.1.119	AR1 (Week|Postcode) -week FE	Poisson	ran_vals	cond	Postcode	TS14	Week_factor13	1.33098214045038	1.66114453708331	-1.92480132534836	4.58676560624913	Positive	3.78475872741849	0.14590474155057	98.1763750275769
B.1.1.119	AR1 (Week|Postcode) -week FE	Poisson	ran_vals	cond	Postcode	TS15	Week_factor13	0.705733880423637	1.6381390104774	-2.50495958178214	3.91642734262942	Positive	2.02533249152036	0.0816788992341213	50.2207025274707
B.1.1.119	AR1 (Week|Postcode) -week FE	Poisson	ran_vals	cond	Postcode	TS16	Week_factor13	-0.0819630568742632	1.67639910117789	-3.36764491889824	3.20371880514971	Negative	0.921305993990838	0.0344707231728511	24.6239317436763
B.1.1.119	AR1 (Week|Postcode) -week FE	Poisson	ran_vals	cond	Postcode	TS17	Week_factor13	0.100720252986044	1.38944898741908	-2.622549720711	2.82399022668309	Positive	1.10596720745996	0.0726174723077245	16.8439278469167
B.1.1.119	AR1 (Week|Postcode) -week FE	Poisson	ran_vals	cond	Postcode	TS18	Week_factor13	-0.648479051000056	1.63020060673708	-3.84361352778008	2.54665542577997	Negative	0.522840385889906	0.0214160737779045	12.7643410249894
B.1.1.119	AR1 (Week|Postcode) -week FE	Poisson	ran_vals	cond	Postcode	TS19	Week_factor13	-0.543959635322811	1.41508451255079	-3.31747431500279	2.22955504435716	Negative	0.580445344156829	0.0362442578269435	9.29572897207679
B.1.1.119	AR1 (Week|Postcode) -week FE	Poisson	ran_vals	cond	Postcode	TS2	Week_factor13	-0.540329372137285	1.63471653628628	-3.74431490819046	2.66365616391589	Negative	0.582556342943151	0.0236518271715198	14.3486543446398
B.1.1.119	AR1 (Week|Postcode) -week FE	Poisson	ran_vals	cond	Postcode	TS20	Week_factor13	-0.568939752794907	1.5075124949621	-3.52360994916473	2.38573044357492	Negative	0.566125353438091	0.0294927753457292	10.8669974950938
B.1.1.119	AR1 (Week|Postcode) -week FE	Poisson	ran_vals	cond	Postcode	TS21	Week_factor13	-0.224717382802244	1.59747723852193	-3.35571523642773	2.90628047082324	Negative	0.798741925068225	0.0348844106285973	18.2886467440757
B.1.1.119	AR1 (Week|Postcode) -week FE	Poisson	ran_vals	cond	Postcode	TS22	Week_factor13	1.27711887559688	1.49790702021931	-1.65872493622267	4.21296268741643	Positive	3.5862922723944	0.190381574056222	67.5563920867553
B.1.1.119	AR1 (Week|Postcode) -week FE	Poisson	ran_vals	cond	Postcode	TS23	Week_factor13	-0.247777653458787	1.34875232686843	-2.89128363818551	2.39572833126794	Negative	0.780533472903464	0.0555049186303966	10.9761894505166
B.1.1.119	AR1 (Week|Postcode) -week FE	Poisson	ran_vals	cond	Postcode	TS24	Week_factor13	-0.750833745780187	1.57444688162248	-3.83669292933165	2.33502543777128	Negative	0.471972883253906	0.021564799868039	10.3297226911507
B.1.1.119	AR1 (Week|Postcode) -week FE	Poisson	ran_vals	cond	Postcode	TS25	Week_factor13	-0.204993299942776	1.43237017895213	-3.01238726321815	2.60240066333259	Negative	0.814652774613337	0.0491741468943652	13.4960987652895
B.1.1.119	AR1 (Week|Postcode) -week FE	Poisson	ran_vals	cond	Postcode	TS26	Week_factor13	1.42386488613496	1.20971930396061	-0.947141381030699	3.79487115330062	Positive	4.15314087832218	0.387848150353406	44.47250590076
B.1.1.119	AR1 (Week|Postcode) -week FE	Poisson	ran_vals	cond	Postcode	TS27	Week_factor13	-0.281545585956747	1.68649793791052	-3.58702080426244	3.02392963234895	Negative	0.754616514975382	0.0276806738492979	20.5719733476804
B.1.1.119	AR1 (Week|Postcode) -week FE	Poisson	ran_vals	cond	Postcode	TS28	Week_factor13	-0.154875226527565	1.72623754105843	-3.53823863576308	3.22848818270795	Negative	0.856522042045947	0.0290644751508798	25.2414676233488
B.1.1.119	AR1 (Week|Postcode) -week FE	Poisson	ran_vals	cond	Postcode	TS29	Week_factor13	-0.171252555919045	1.70227979948873	-3.50765965452703	3.16515454268894	Negative	0.842608740771751	0.0299669654851376	23.6924052379304
B.1.1.119	AR1 (Week|Postcode) -week FE	Poisson	ran_vals	cond	Postcode	TS3	Week_factor13	1.37684639458995	1.23736452985138	-1.04834351966609	3.80203630884598	Positive	3.96238610110619	0.350517894477688	44.7923026515809
B.1.1.119	AR1 (Week|Postcode) -week FE	Poisson	ran_vals	cond	Postcode	TS4	Week_factor13	1.7561599812836	1.51431187380379	-1.21183675273319	4.72415671530038	Positive	5.7901603255751	0.297650067462245	112.635474541314
B.1.1.119	AR1 (Week|Postcode) -week FE	Poisson	ran_vals	cond	Postcode	TS5	Week_factor13	1.6888797967553	1.38481133667625	-1.02530054851293	4.40306014202352	Positive	5.41341318432346	0.358688645865143	81.7005016524134
B.1.1.119	AR1 (Week|Postcode) -week FE	Poisson	ran_vals	cond	Postcode	TS6	Week_factor13	0.0970725172691644	1.5014294639846	-2.84567515746794	3.03982019200626	Positive	1.10194028042358	0.0580950302024002	20.9014846431706
B.1.1.119	AR1 (Week|Postcode) -week FE	Poisson	ran_vals	cond	Postcode	TS7	Week_factor13	2.84452125089651	1.4009250004517	0.0987587049694234	5.59028379682359	Positive	17.1933254091241	1.10379992598597	267.811613014902
B.1.1.119	AR1 (Week|Postcode) -week FE	Poisson	ran_vals	cond	Postcode	TS8	Week_factor13	3.98044042200793	1.62144121056805	0.80247404624553	7.15840679777033	Positive	53.5406094983171	2.2310538364535	1284.86225594988
B.1.1.119	AR1 (Week|Postcode) -week FE	Poisson	ran_vals	cond	Postcode	TS9	Week_factor13	0.566851462301165	1.68955439979833	-2.74461431122475	3.87831723582708	Positive	1.76270835144101	0.0642730855722753	48.3427970599902
B.1.1.119	AR1 (Week|Postcode) -week FE	Poisson	ran_vals	cond	Postcode	TS1	Week_factor14	0.0781711373389737	1.58068825105217	-3.01992090550888	3.17626318018683	Positive	1.08130769495785	0.0488050784221979	23.9570628503132
B.1.1.119	AR1 (Week|Postcode) -week FE	Poisson	ran_vals	cond	Postcode	TS10	Week_factor14	1.25860964440714	1.38989424846129	-1.46553302489636	3.98275231371064	Positive	3.52052330378075	0.230954853975464	53.6645327825846
B.1.1.119	AR1 (Week|Postcode) -week FE	Poisson	ran_vals	cond	Postcode	TS11	Week_factor14	0.161171371858723	1.6858824841036	-3.14309757915125	3.46544032286869	Positive	1.17488629401064	0.0431489334444891	31.9905428399492
B.1.1.119	AR1 (Week|Postcode) -week FE	Poisson	ran_vals	cond	Postcode	TS12	Week_factor14	0.96118774150494	1.58202091350222	-2.13951627174857	4.06189175475845	Positive	2.61480033665161	0.117711769760692	58.0840880606361
B.1.1.119	AR1 (Week|Postcode) -week FE	Poisson	ran_vals	cond	Postcode	TS13	Week_factor14	-0.160849468265816	1.71006526088767	-3.51251579081874	3.19081685428711	Negative	0.851420227224452	0.0298217945866129	24.3082756546232
B.1.1.119	AR1 (Week|Postcode) -week FE	Poisson	ran_vals	cond	Postcode	TS14	Week_factor14	0.865179187466347	1.67217952289767	-2.41223245309846	4.14259082803116	Positive	2.37543169543102	0.0896150097859687	62.965743720108
B.1.1.119	AR1 (Week|Postcode) -week FE	Poisson	ran_vals	cond	Postcode	TS15	Week_factor14	1.09917144592955	1.61423677163073	-2.06467448898689	4.263017380846	Positive	3.00167794085702	0.126859578037637	71.0239668143503
B.1.1.119	AR1 (Week|Postcode) -week FE	Poisson	ran_vals	cond	Postcode	TS16	Week_factor14	-0.00349354112027334	1.70000484086611	-3.3354418027616	3.32845472052105	Negative	0.996512554194363	0.0355988550641186	27.8952024967761
B.1.1.119	AR1 (Week|Postcode) -week FE	Poisson	ran_vals	cond	Postcode	TS17	Week_factor14	0.569203394881162	1.15567449509896	-1.69587699336431	2.83428378312664	Positive	1.76685900175334	0.183438284306209	17.0182072073117
B.1.1.119	AR1 (Week|Postcode) -week FE	Poisson	ran_vals	cond	Postcode	TS18	Week_factor14	-0.613624162220203	1.63918860526346	-3.82637479240502	2.59912646796461	Negative	0.541385241410714	0.021788460321152	13.4519821638246
B.1.1.119	AR1 (Week|Postcode) -week FE	Poisson	ran_vals	cond	Postcode	TS19	Week_factor14	-0.217587147436502	1.40729064872621	-2.97582613471989	2.54065183984689	Negative	0.804457495456439	0.0510052793616667	12.687938779969
B.1.1.119	AR1 (Week|Postcode) -week FE	Poisson	ran_vals	cond	Postcode	TS2	Week_factor14	-0.502524673506367	1.64383796913031	-3.72438788942123	2.7193385424085	Negative	0.605001299205577	0.0241278648289374	15.1702844257254
B.1.1.119	AR1 (Week|Postcode) -week FE	Poisson	ran_vals	cond	Postcode	TS20	Week_factor14	-0.502634723341123	1.59905198500829	-3.63671902336466	2.63144957668241	Negative	0.604934722576013	0.026338618748241	13.8938955788088
B.1.1.119	AR1 (Week|Postcode) -week FE	Poisson	ran_vals	cond	Postcode	TS21	Week_factor14	-0.262872534430348	1.59647614819772	-3.39190828707511	2.86616321821441	Negative	0.768839891680338	0.0336444124041808	17.5694784601315
B.1.1.119	AR1 (Week|Postcode) -week FE	Poisson	ran_vals	cond	Postcode	TS22	Week_factor14	1.92640915823661	1.26798744815581	-0.558800572997635	4.41161888947085	Positive	6.86481546452972	0.571894598466171	82.4027565366734
B.1.1.119	AR1 (Week|Postcode) -week FE	Poisson	ran_vals	cond	Postcode	TS23	Week_factor14	-0.396285393953754	1.47178512956194	-3.28093124087678	2.48836045296927	Negative	0.672814651301022	0.0375932321470442	12.0415172931841
B.1.1.119	AR1 (Week|Postcode) -week FE	Poisson	ran_vals	cond	Postcode	TS24	Week_factor14	-0.855133934052313	1.45631724008777	-3.70946327468911	1.99919540658448	Negative	0.425226234995377	0.0244906645042412	7.38311330413393
B.1.1.119	AR1 (Week|Postcode) -week FE	Poisson	ran_vals	cond	Postcode	TS25	Week_factor14	-0.590011131290662	1.42943129710595	-3.3916449919927	2.21162272941138	Negative	0.554321114390721	0.0336532719788073	9.13052074261518
B.1.1.119	AR1 (Week|Postcode) -week FE	Poisson	ran_vals	cond	Postcode	TS26	Week_factor14	0.82612247438349	1.43784853568068	-1.99200887077429	3.64425381954127	Positive	2.28444355609898	0.136421097637181	38.2542176495419
B.1.1.119	AR1 (Week|Postcode) -week FE	Poisson	ran_vals	cond	Postcode	TS27	Week_factor14	-0.304218712790515	1.66440349517653	-3.5663896190791	2.95795219349807	Negative	0.737699504488084	0.0282576907619481	19.2584936789947
B.1.1.119	AR1 (Week|Postcode) -week FE	Poisson	ran_vals	cond	Postcode	TS28	Week_factor14	-0.16149780051504	1.72590059499206	-3.54420080759573	3.22120520656565	Negative	0.850868402935571	0.0288917033152903	25.0583024203692
B.1.1.119	AR1 (Week|Postcode) -week FE	Poisson	ran_vals	cond	Postcode	TS29	Week_factor14	-0.163641918630179	1.72389228252761	-3.54240870561085	3.21512486835049	Negative	0.849045995006335	0.0289435266165991	24.9064017383035
B.1.1.119	AR1 (Week|Postcode) -week FE	Poisson	ran_vals	cond	Postcode	TS3	Week_factor14	2.84252774805446	0.996664358396303	0.889101500922989	4.79595399518594	Positive	17.1590846069646	2.43294267219227	121.019779016685
B.1.1.119	AR1 (Week|Postcode) -week FE	Poisson	ran_vals	cond	Postcode	TS4	Week_factor14	1.58875676509221	1.3700633268729	-1.09651801211779	4.27403154230221	Positive	4.89765620460807	0.334032157026391	71.8105601331095
B.1.1.119	AR1 (Week|Postcode) -week FE	Poisson	ran_vals	cond	Postcode	TS5	Week_factor14	2.27155117972225	1.51535183364399	-0.698483838126704	5.2415861975712	Positive	9.69442695544912	0.497338778546368	188.969607938538
B.1.1.119	AR1 (Week|Postcode) -week FE	Poisson	ran_vals	cond	Postcode	TS6	Week_factor14	0.342287152737475	1.3605554917367	-2.32435261003465	3.0089269155096	Positive	1.40816459778243	0.0978467685674231	20.2656415074288
B.1.1.119	AR1 (Week|Postcode) -week FE	Poisson	ran_vals	cond	Postcode	TS7	Week_factor14	3.54271759052357	1.32761891152859	0.940632338733258	6.14480284231388	Positive	34.5607135534376	2.56160070565159	466.287707794388
B.1.1.119	AR1 (Week|Postcode) -week FE	Poisson	ran_vals	cond	Postcode	TS8	Week_factor14	3.96144771576256	1.90077193018942	0.236003189766616	7.68689224175851	Positive	52.5333242454296	1.26617834897387	2179.59038591364
B.1.1.119	AR1 (Week|Postcode) -week FE	Poisson	ran_vals	cond	Postcode	TS9	Week_factor14	0.818792219859144	1.6209393764106	-2.35819057902845	3.99577501874673	Positive	2.26775922827868	0.0945912237876659	54.3679604884625
B.1.1.119	AR1 (Week|Postcode) -week FE	Poisson	ran_vals	cond	Postcode	TS1	Week_factor15	0.281126652041984	1.49982886079734	-2.65848389809454	3.22073720217851	Positive	1.32462135931176	0.0700543508078345	25.0465777687104
B.1.1.119	AR1 (Week|Postcode) -week FE	Poisson	ran_vals	cond	Postcode	TS10	Week_factor15	2.35748298464371	1.29876548289892	-0.188050586201954	4.90301655548937	Positive	10.5643273856388	0.828572791821938	134.695483863949
B.1.1.119	AR1 (Week|Postcode) -week FE	Poisson	ran_vals	cond	Postcode	TS11	Week_factor15	0.312513317408267	1.70878722897259	-3.03664810862	3.66167474343653	Positive	1.3668561440339	0.0479954958651423	38.926480179156
B.1.1.119	AR1 (Week|Postcode) -week FE	Poisson	ran_vals	cond	Postcode	TS12	Week_factor15	0.557660330444983	1.56702305168725	-2.51364841380607	3.62896907469604	Positive	1.74658129304916	0.0809722792953176	37.6739575540847
B.1.1.119	AR1 (Week|Postcode) -week FE	Poisson	ran_vals	cond	Postcode	TS13	Week_factor15	-0.142090560768522	1.70906026235529	-3.49178712239347	3.20760600085642	Negative	0.867542687595824	0.030446412057479	24.7198360641022
B.1.1.119	AR1 (Week|Postcode) -week FE	Poisson	ran_vals	cond	Postcode	TS14	Week_factor15	0.630544161395382	1.73971710423455	-2.77923870619265	4.04032702898341	Positive	1.87863258049873	0.06208575489118	56.8449297056495
B.1.1.119	AR1 (Week|Postcode) -week FE	Poisson	ran_vals	cond	Postcode	TS15	Week_factor15	1.61715828758671	1.53395521006613	-1.38933867804048	4.6236552532139	Positive	5.03875127045784	0.24924007807834	101.865697368143
B.1.1.119	AR1 (Week|Postcode) -week FE	Poisson	ran_vals	cond	Postcode	TS16	Week_factor15	0.0831423755240815	1.70510590014129	-3.2588037785796	3.42508852962776	Positive	1.08669651652072	0.0384343465183669	30.7253648362133
B.1.1.119	AR1 (Week|Postcode) -week FE	Poisson	ran_vals	cond	Postcode	TS17	Week_factor15	0.148662780175415	1.36426587861668	-2.52524920725017	2.822574767601	Positive	1.16028165325409	0.0800383641605125	16.8201028219194
B.1.1.119	AR1 (Week|Postcode) -week FE	Poisson	ran_vals	cond	Postcode	TS18	Week_factor15	-0.627738064596522	1.58102009824164	-3.72648051598412	2.47100438679107	Negative	0.533797852748548	0.0240774270102562	11.8343271262991
B.1.1.119	AR1 (Week|Postcode) -week FE	Poisson	ran_vals	cond	Postcode	TS19	Week_factor15	0.211916395716834	1.36645899595981	-2.46629402271516	2.89012681414882	Positive	1.2360445421407	0.0848989101414232	17.9955915524807
B.1.1.119	AR1 (Week|Postcode) -week FE	Poisson	ran_vals	cond	Postcode	TS2	Week_factor15	-0.460683051130272	1.66435673085169	-3.72276230102641	2.80139619876587	Negative	0.630852593731301	0.0241671187026718	16.4676228024449
B.1.1.119	AR1 (Week|Postcode) -week FE	Poisson	ran_vals	cond	Postcode	TS20	Week_factor15	-0.476833732744186	1.61385664489945	-3.63993463295776	2.68626716746938	Negative	0.620745730402869	0.0262540600598524	14.676787549619
B.1.1.119	AR1 (Week|Postcode) -week FE	Poisson	ran_vals	cond	Postcode	TS21	Week_factor15	-0.238981309274709	1.6566134692439	-3.48588404529671	3.00792142674729	Negative	0.787429599865484	0.0306266710932199	20.2452748735589
B.1.1.119	AR1 (Week|Postcode) -week FE	Poisson	ran_vals	cond	Postcode	TS22	Week_factor15	3.18457188264179	1.02816385324795	1.16940776006987	5.1997360052137	Positive	24.1569441846059	3.2200850107758	181.224393264565
B.1.1.119	AR1 (Week|Postcode) -week FE	Poisson	ran_vals	cond	Postcode	TS23	Week_factor15	-0.575108118251975	1.43605157767209	-3.3897174904312	2.23950125392725	Negative	0.562644033428929	0.0337182012686474	9.38864756844347
B.1.1.119	AR1 (Week|Postcode) -week FE	Poisson	ran_vals	cond	Postcode	TS24	Week_factor15	-0.796012505726777	1.51839296368705	-3.77200802893242	2.17998301747887	Negative	0.451124237731306	0.0230058205211372	8.84615602741355
B.1.1.119	AR1 (Week|Postcode) -week FE	Poisson	ran_vals	cond	Postcode	TS25	Week_factor15	-0.9711599227539	1.30724835910197	-3.53331962544284	1.59099977993504	Negative	0.378643585976417	0.0292077958130172	4.90865404972406
B.1.1.119	AR1 (Week|Postcode) -week FE	Poisson	ran_vals	cond	Postcode	TS26	Week_factor15	0.316424733626983	1.46223352691282	-2.54950031610912	3.18234978336309	Positive	1.37221295685704	0.0781206919013214	24.103324652383
B.1.1.119	AR1 (Week|Postcode) -week FE	Poisson	ran_vals	cond	Postcode	TS27	Week_factor15	-0.306699044015073	1.67708400077617	-3.59372328458471	2.98032519655457	Negative	0.735872032677349	0.0274957650435566	19.6942200960359
B.1.1.119	AR1 (Week|Postcode) -week FE	Poisson	ran_vals	cond	Postcode	TS28	Week_factor15	-0.177308613256666	1.71337248671055	-3.53545697931118	3.18083975279785	Negative	0.83752127446719	0.0291454350848624	24.066955361715
B.1.1.119	AR1 (Week|Postcode) -week FE	Poisson	ran_vals	cond	Postcode	TS29	Week_factor15	-0.170314170606584	1.72355024331756	-3.54841057305424	3.20778223184107	Negative	0.843399803541036	0.0287703316729568	24.7241928490411
B.1.1.119	AR1 (Week|Postcode) -week FE	Poisson	ran_vals	cond	Postcode	TS3	Week_factor15	2.05145185016163	1.39471572526446	-0.682140740028364	4.78504444035162	Positive	7.7791871256055	0.505533617117101	119.706682772728
B.1.1.119	AR1 (Week|Postcode) -week FE	Poisson	ran_vals	cond	Postcode	TS4	Week_factor15	2.26306385186819	1.17816695219773	-0.0461009422146876	4.57222864595107	Positive	9.61249535751377	0.954945563005387	96.7595123510747
B.1.1.119	AR1 (Week|Postcode) -week FE	Poisson	ran_vals	cond	Postcode	TS5	Week_factor15	3.10636069111697	1.21048615963085	0.733851414456301	5.47886996777764	Positive	22.3395955932724	2.08308801314502	239.575825947692
B.1.1.119	AR1 (Week|Postcode) -week FE	Poisson	ran_vals	cond	Postcode	TS6	Week_factor15	0.924947479356084	1.35456528497387	-1.72995169390093	3.5798466526131	Positive	2.52173581369137	0.177292974094997	35.8680401550842
B.1.1.119	AR1 (Week|Postcode) -week FE	Poisson	ran_vals	cond	Postcode	TS7	Week_factor15	3.02284038394922	1.05722987610049	0.950707903412513	5.09497286448592	Positive	20.5495775581354	2.58754074004513	163.19941606425
B.1.1.119	AR1 (Week|Postcode) -week FE	Poisson	ran_vals	cond	Postcode	TS8	Week_factor15	4.39844651690686	1.80967573404415	0.851547254484248	7.94534577932948	Positive	81.3244343497884	2.34326968300726	2822.40822312238
B.1.1.119	AR1 (Week|Postcode) -week FE	Poisson	ran_vals	cond	Postcode	TS9	Week_factor15	1.27268614370881	1.63929334669305	-1.94026977590569	4.48564206332331	Positive	3.57043038200495	0.143665187143348	88.7339053129422
B.1.1.119	AR1 (Week|Postcode) -week FE	Poisson	ran_vals	cond	Postcode	TS1	Week_factor16	0.679853400143866	1.4777614369297	-2.21650579398051	3.57621259426824	Positive	1.97358838324865	0.108989275229854	35.7379301612892
B.1.1.119	AR1 (Week|Postcode) -week FE	Poisson	ran_vals	cond	Postcode	TS10	Week_factor16	3.79184335974811	0.844504629688223	2.13664470078186	5.44704201871436	Positive	44.3380559801454	8.47096726246439	232.070688882181
B.1.1.119	AR1 (Week|Postcode) -week FE	Poisson	ran_vals	cond	Postcode	TS11	Week_factor16	0.501433670558781	1.70979332398492	-2.84969966545869	3.85256700657625	Positive	1.65108668905574	0.0578616961314802	47.1138496974319
B.1.1.119	AR1 (Week|Postcode) -week FE	Poisson	ran_vals	cond	Postcode	TS12	Week_factor16	0.367742680834515	1.65003380303359	-2.86626414638498	3.60174950805401	Positive	1.44447030125582	0.0569111416250332	36.6623193918203
B.1.1.119	AR1 (Week|Postcode) -week FE	Poisson	ran_vals	cond	Postcode	TS13	Week_factor16	-0.130767835466993	1.68974966775905	-3.44261632716325	3.18108065622926	Negative	0.877421456888992	0.0319809032690865	24.0727538722577
B.1.1.119	AR1 (Week|Postcode) -week FE	Poisson	ran_vals	cond	Postcode	TS14	Week_factor16	0.469492408220964	1.75313774414424	-2.96659443023954	3.90557924668147	Positive	1.59918225540229	0.0514783251776799	49.6788478872735
B.1.1.119	AR1 (Week|Postcode) -week FE	Poisson	ran_vals	cond	Postcode	TS15	Week_factor16	2.49541599911888	1.6773506850147	-0.79213093295351	5.78296293119128	Positive	12.1267771980629	0.452878712147076	324.719889160301
B.1.1.119	AR1 (Week|Postcode) -week FE	Poisson	ran_vals	cond	Postcode	TS16	Week_factor16	0.18455860864369	1.69019149708488	-3.12815585261851	3.49727306990589	Positive	1.20268746710054	0.0437984936992794	33.0252714500206
B.1.1.119	AR1 (Week|Postcode) -week FE	Poisson	ran_vals	cond	Postcode	TS17	Week_factor16	-0.157284665412735	1.4472976732287	-2.9939359798496	2.67936664902413	Negative	0.854460788760944	0.0500898954003184	14.5758587374757
B.1.1.119	AR1 (Week|Postcode) -week FE	Poisson	ran_vals	cond	Postcode	TS18	Week_factor16	-0.564968957654819	1.63540560584186	-3.77030504521978	2.64036712991014	Negative	0.568377790263249	0.0230450324379318	14.0183492184109
B.1.1.119	AR1 (Week|Postcode) -week FE	Poisson	ran_vals	cond	Postcode	TS19	Week_factor16	0.697078060435078	1.11901053974863	-1.49614229579297	2.89029841666313	Positive	2.00787723183318	0.223992592741319	17.9986799062146
B.1.1.119	AR1 (Week|Postcode) -week FE	Poisson	ran_vals	cond	Postcode	TS2	Week_factor16	-0.433080882803761	1.67164552977881	-3.70944591608761	2.84328415048009	Negative	0.648508036535384	0.0244910896316163	17.1720686901599
B.1.1.119	AR1 (Week|Postcode) -week FE	Poisson	ran_vals	cond	Postcode	TS20	Week_factor16	-0.442925581587124	1.63971611100659	-3.65671010403011	2.77085894085587	Negative	0.642154993465114	0.0258173094259511	15.9723474212104
B.1.1.119	AR1 (Week|Postcode) -week FE	Poisson	ran_vals	cond	Postcode	TS21	Week_factor16	-0.233771711908683	1.67028339504788	-3.50746701017782	3.03992358636045	Negative	0.791542494996735	0.0299727390078017	20.9036458504033
B.1.1.119	AR1 (Week|Postcode) -week FE	Poisson	ran_vals	cond	Postcode	TS22	Week_factor16	2.94577024337433	1.35445560659264	0.291086035794395	5.60045445095427	Positive	19.0253108639354	1.33787968454004	270.549330894294
B.1.1.119	AR1 (Week|Postcode) -week FE	Poisson	ran_vals	cond	Postcode	TS23	Week_factor16	-0.653015190341437	1.44060520369673	-3.47654950552802	2.17051912484515	Negative	0.520474080050249	0.0309138954404962	8.76283186392913
B.1.1.119	AR1 (Week|Postcode) -week FE	Poisson	ran_vals	cond	Postcode	TS24	Week_factor16	-0.805048346043922	1.43948279368667	-3.6263827780349	2.01628608594706	Negative	0.447066312149312	0.0266122730157073	7.51038016710629
B.1.1.119	AR1 (Week|Postcode) -week FE	Poisson	ran_vals	cond	Postcode	TS25	Week_factor16	-1.02743035707303	1.44083596508722	-3.85141695627398	1.79655624212792	Negative	0.357925520660531	0.0212496053345917	6.02884977499153
B.1.1.119	AR1 (Week|Postcode) -week FE	Poisson	ran_vals	cond	Postcode	TS26	Week_factor16	-0.114893283643448	1.36943875359086	-2.79894391971496	2.56915735242806	Negative	0.891461272329852	0.06087431685633	13.0548191931179
B.1.1.119	AR1 (Week|Postcode) -week FE	Poisson	ran_vals	cond	Postcode	TS27	Week_factor16	-0.336011328574955	1.64761161235502	-3.56527074930076	2.89324809215085	Negative	0.714615010200495	0.0282893251322177	18.0518485477147
B.1.1.119	AR1 (Week|Postcode) -week FE	Poisson	ran_vals	cond	Postcode	TS28	Week_factor16	-0.183418611263397	1.71979365829749	-3.55415224236686	3.18731501984006	Negative	0.832419622562347	0.0286056152685522	24.2233009680659
B.1.1.119	AR1 (Week|Postcode) -week FE	Poisson	ran_vals	cond	Postcode	TS29	Week_factor16	-0.186685108037183	1.7104332446672	-3.53907266554489	3.16570244947052	Negative	0.829704962678472	0.0290402446189085	23.7053900243337
B.1.1.119	AR1 (Week|Postcode) -week FE	Poisson	ran_vals	cond	Postcode	TS3	Week_factor16	1.60101656657402	1.3381073826502	-1.02162571086754	4.22365884401558	Positive	4.9580700717159	0.360009193316583	68.2828641390493
B.1.1.119	AR1 (Week|Postcode) -week FE	Poisson	ran_vals	cond	Postcode	TS4	Week_factor16	1.96679284913314	1.48527116239789	-0.944285136442668	4.87787083470895	Positive	7.14771588576997	0.388957523099582	131.350698596999
B.1.1.119	AR1 (Week|Postcode) -week FE	Poisson	ran_vals	cond	Postcode	TS5	Week_factor16	2.78852935033453	1.16447152250155	0.506207105208967	5.07085159546008	Positive	16.2570937232154	1.65898688399894	159.309937212003
B.1.1.119	AR1 (Week|Postcode) -week FE	Poisson	ran_vals	cond	Postcode	TS6	Week_factor16	1.60280729009016	1.03106893016985	-0.418050678620991	3.62366525880132	Positive	4.96695655863387	0.658328864380407	37.4746707765504
B.1.1.119	AR1 (Week|Postcode) -week FE	Poisson	ran_vals	cond	Postcode	TS7	Week_factor16	2.60021681342052	1.34395145852647	-0.0338796422614323	5.23431326910247	Positive	13.466657470573	0.96668784599912	187.600231222836
B.1.1.119	AR1 (Week|Postcode) -week FE	Poisson	ran_vals	cond	Postcode	TS8	Week_factor16	4.31271911262002	1.62550698527927	1.12678396485437	7.49865426038567	Positive	74.6431764534689	3.08571675187851	1805.61089661643
B.1.1.119	AR1 (Week|Postcode) -week FE	Poisson	ran_vals	cond	Postcode	TS9	Week_factor16	1.84742713020234	1.55520014920977	-1.20070915100012	4.8955634114048	Positive	6.34347756691053	0.300980695452247	133.695310861827
B.1.1.119	AR1 (Week|Postcode) -week FE	Poisson	ran_vals	cond	Postcode	TS1	Week_factor17	1.22155148329321	1.3541110742582	-1.43245745331971	3.87556041990612	Positive	3.39244697756059	0.238721553749276	48.2097084021468
B.1.1.119	AR1 (Week|Postcode) -week FE	Poisson	ran_vals	cond	Postcode	TS10	Week_factor17	2.20421881189367	1.2216077651751	-0.190088411083988	4.59852603487134	Positive	9.06316876207222	0.826886024821792	99.3377872452308
B.1.1.119	AR1 (Week|Postcode) -week FE	Poisson	ran_vals	cond	Postcode	TS11	Week_factor17	0.739458033025432	1.67425590049086	-2.54202323284034	4.0209392988912	Positive	2.09479989442677	0.0787069960104771	55.7534503934855
B.1.1.119	AR1 (Week|Postcode) -week FE	Poisson	ran_vals	cond	Postcode	TS12	Week_factor17	0.231025547124767	1.6857998522865	-3.07308144849971	3.53513254274924	Positive	1.25989142564154	0.0462783306252125	34.299560571018
B.1.1.119	AR1 (Week|Postcode) -week FE	Poisson	ran_vals	cond	Postcode	TS13	Week_factor17	-0.0866784674855095	1.71287661477332	-3.4438549424021	3.27049800743108	Negative	0.916971884514252	0.0319413157568543	26.3244458490782
B.1.1.119	AR1 (Week|Postcode) -week FE	Poisson	ran_vals	cond	Postcode	TS14	Week_factor17	0.366687264649806	1.72678657783389	-3.0177522368918	3.75112676619141	Positive	1.44294658813873	0.0489110353152937	42.5690203202499
B.1.1.119	AR1 (Week|Postcode) -week FE	Poisson	ran_vals	cond	Postcode	TS15	Week_factor17	1.71617809353264	1.63082218784841	-1.48017465983904	4.91253084690433	Positive	5.56322565342736	0.227597932693762	135.983131765066
B.1.1.119	AR1 (Week|Postcode) -week FE	Poisson	ran_vals	cond	Postcode	TS16	Week_factor17	0.346683634773901	1.70738697809703	-2.99973334996896	3.69310061951676	Positive	1.4143691973521	0.0498003458613328	40.1692034828147
B.1.1.119	AR1 (Week|Postcode) -week FE	Poisson	ran_vals	cond	Postcode	TS17	Week_factor17	-0.421290046257433	1.4189721210284	-3.2024242985395	2.35984420602463	Negative	0.656199745524182	0.0406635039143455	10.5893015745279
B.1.1.119	AR1 (Week|Postcode) -week FE	Poisson	ran_vals	cond	Postcode	TS18	Week_factor17	-0.532836568898184	1.64692500282568	-3.76075025967505	2.69507712187868	Negative	0.586937716884669	0.0232662780748584	14.8066606267399
B.1.1.119	AR1 (Week|Postcode) -week FE	Poisson	ran_vals	cond	Postcode	TS19	Week_factor17	0.290466765923656	1.3368862387306	-2.32978211341553	2.91071564526285	Positive	1.33705143244299	0.0973169488372534	18.3699402247751
B.1.1.119	AR1 (Week|Postcode) -week FE	Poisson	ran_vals	cond	Postcode	TS2	Week_factor17	-0.440142679997213	1.6312525048024	-3.63733883910066	2.75705347910624	Negative	0.643944536523577	0.0263222987161051	15.7533569005831
B.1.1.119	AR1 (Week|Postcode) -week FE	Poisson	ran_vals	cond	Postcode	TS20	Week_factor17	-0.420892434526347	1.6504325801463	-3.6556808505246	2.81389598147191	Negative	0.656460710118792	0.0258438956618218	16.6747563745307
B.1.1.119	AR1 (Week|Postcode) -week FE	Poisson	ran_vals	cond	Postcode	TS21	Week_factor17	-0.221094500530587	1.68865310414732	-3.5307937670411	3.08860476597993	Negative	0.80164092121822	0.0292816638202583	21.9464361901116
B.1.1.119	AR1 (Week|Postcode) -week FE	Poisson	ran_vals	cond	Postcode	TS22	Week_factor17	3.04682513480944	1.32064942218297	0.458399831127189	5.6352504384917	Positive	21.0484123569112	1.58154122607289	280.129063626541
B.1.1.119	AR1 (Week|Postcode) -week FE	Poisson	ran_vals	cond	Postcode	TS23	Week_factor17	-0.592161833007566	1.55844885461906	-3.64666545980862	2.46234179379348	Negative	0.553130216110815	0.0260779419027724	11.7322539146493
B.1.1.119	AR1 (Week|Postcode) -week FE	Poisson	ran_vals	cond	Postcode	TS24	Week_factor17	-0.72579127547363	1.40308223350054	-3.4757819204827	2.02419936953544	Negative	0.483941486384581	0.030937633593689	7.570047706942
B.1.1.119	AR1 (Week|Postcode) -week FE	Poisson	ran_vals	cond	Postcode	TS25	Week_factor17	-1.17032663110811	1.37694226522617	-3.86908387974239	1.52843061752618	Negative	0.310265582321933	0.0208774869556272	4.61093482075539
B.1.1.119	AR1 (Week|Postcode) -week FE	Poisson	ran_vals	cond	Postcode	TS26	Week_factor17	-0.227371962455799	1.47547014661614	-3.11924031008746	2.66449638517586	Negative	0.79662441280146	0.0441907269205209	14.3607154553635
B.1.1.119	AR1 (Week|Postcode) -week FE	Poisson	ran_vals	cond	Postcode	TS27	Week_factor17	-0.38488169574466	1.57986805925917	-3.48136619221783	2.71160280072851	Negative	0.680531141172345	0.0307653509251846	15.0533837638179
B.1.1.119	AR1 (Week|Postcode) -week FE	Poisson	ran_vals	cond	Postcode	TS28	Week_factor17	-0.205674721160124	1.70223361289084	-3.54199129569966	3.13064185337941	Negative	0.814097842020839	0.0289556104532548	22.8886659962815
B.1.1.119	AR1 (Week|Postcode) -week FE	Poisson	ran_vals	cond	Postcode	TS29	Week_factor17	-0.192852757170294	1.71727069376616	-3.55864146865808	3.17293595431749	Negative	0.824603382136031	0.0284774860042272	23.8774847516121
B.1.1.119	AR1 (Week|Postcode) -week FE	Poisson	ran_vals	cond	Postcode	TS3	Week_factor17	1.93979504425264	1.10082178090381	-0.217775999716057	4.09736608822135	Positive	6.95732488077908	0.804305586169275	60.181565724598
B.1.1.119	AR1 (Week|Postcode) -week FE	Poisson	ran_vals	cond	Postcode	TS4	Week_factor17	1.9044345422202	1.43257040568515	-0.903351858240618	4.71222094268102	Positive	6.71560916035391	0.405209177222229	111.299074477515
B.1.1.119	AR1 (Week|Postcode) -week FE	Poisson	ran_vals	cond	Postcode	TS5	Week_factor17	3.30148194846319	1.45079623631905	0.457973576371582	6.14499032055479	Positive	27.1528482409507	1.58086723026126	466.375134788678
B.1.1.119	AR1 (Week|Postcode) -week FE	Poisson	ran_vals	cond	Postcode	TS6	Week_factor17	3.28088205597545	0.617339532401518	2.07091880623568	4.49084530571522	Positive	26.5992243603042	7.9321078408588	89.1968125956793
B.1.1.119	AR1 (Week|Postcode) -week FE	Poisson	ran_vals	cond	Postcode	TS7	Week_factor17	2.43879938025295	1.15617553144341	0.172736978817421	4.70486178168849	Positive	11.459274249336	1.1885534492345	110.483013116549
B.1.1.119	AR1 (Week|Postcode) -week FE	Poisson	ran_vals	cond	Postcode	TS8	Week_factor17	3.69310956278501	1.87657977152095	0.015080796487541	7.37113832908248	Positive	40.169562728383	1.01519508549925	1589.44206176487
B.1.1.119	AR1 (Week|Postcode) -week FE	Poisson	ran_vals	cond	Postcode	TS9	Week_factor17	2.62853853164587	1.37259223281761	-0.0616928101360688	5.3187698734278	Positive	13.8535086356716	0.940171653638047	204.132618523419
B.1.1.119	AR1 (Week|Postcode) -week FE	Poisson	ran_vals	cond	Postcode	TS1	Week_factor18	1.98191400173263	1.00581247013753	0.0105577850618075	3.95327021840346	Positive	7.25661888279361	1.01061371513377	52.1054848371481
B.1.1.119	AR1 (Week|Postcode) -week FE	Poisson	ran_vals	cond	Postcode	TS10	Week_factor18	1.23381078083092	1.3806990539182	-1.47230963833727	3.93993119999912	Positive	3.4342919654443	0.229395053260173	51.4150638224026
B.1.1.119	AR1 (Week|Postcode) -week FE	Poisson	ran_vals	cond	Postcode	TS11	Week_factor18	1.08793727363278	1.64510429457517	-2.13640789454673	4.31228244181229	Positive	2.96814528219209	0.118078231597952	74.6105890728123
B.1.1.119	AR1 (Week|Postcode) -week FE	Poisson	ran_vals	cond	Postcode	TS12	Week_factor18	0.119821739034238	1.67483787000026	-3.16280016611004	3.40244364417852	Positive	1.12729588081487	0.0423071081316419	30.037411182726
B.1.1.119	AR1 (Week|Postcode) -week FE	Poisson	ran_vals	cond	Postcode	TS13	Week_factor18	-0.0439649597436442	1.72105606460531	-3.41717286174429	3.329242942257	Negative	0.956987489972527	0.0328050483690729	27.9171987695442
B.1.1.119	AR1 (Week|Postcode) -week FE	Poisson	ran_vals	cond	Postcode	TS14	Week_factor18	0.399620741562326	1.77018867737272	-3.0698853119288	3.86912679505345	Positive	1.49125901781336	0.0464264791154533	47.9005408245455
B.1.1.119	AR1 (Week|Postcode) -week FE	Poisson	ran_vals	cond	Postcode	TS15	Week_factor18	1.12979920130654	1.58846072394526	-1.98352660848258	4.24312501109567	Positive	3.09503495874853	0.137583178740305	69.6250914071173
B.1.1.119	AR1 (Week|Postcode) -week FE	Poisson	ran_vals	cond	Postcode	TS16	Week_factor18	0.547462454905115	1.69680264117035	-2.77820961066121	3.87313452047144	Positive	1.72886038578178	0.0621496799509597	48.0928982399266
B.1.1.119	AR1 (Week|Postcode) -week FE	Poisson	ran_vals	cond	Postcode	TS17	Week_factor18	-0.482148145726365	1.52833769122638	-3.47763497674516	2.51333868529243	Negative	0.617455581583016	0.0308803575023121	12.3460810063315
B.1.1.119	AR1 (Week|Postcode) -week FE	Poisson	ran_vals	cond	Postcode	TS18	Week_factor18	-0.533012549360099	1.61490795920422	-3.69817398774744	2.63214888902724	Negative	0.586834436402076	0.0247687131757841	13.9036151496167
B.1.1.119	AR1 (Week|Postcode) -week FE	Poisson	ran_vals	cond	Postcode	TS19	Week_factor18	0.0115581156330328	1.41885193079071	-2.76934056811187	2.79245679937793	Positive	1.01162516873836	0.0627033396935491	16.3210681763766
B.1.1.119	AR1 (Week|Postcode) -week FE	Poisson	ran_vals	cond	Postcode	TS2	Week_factor18	-0.393741587226787	1.67065456444434	-3.66816436414514	2.88068118969157	Negative	0.674528340459909	0.0255232784168798	17.8264122128877
B.1.1.119	AR1 (Week|Postcode) -week FE	Poisson	ran_vals	cond	Postcode	TS20	Week_factor18	-0.432283147211804	1.60984332394359	-3.58751808289348	2.72295178846987	Negative	0.649025580882125	0.0276669122636547	15.2251975437369
B.1.1.119	AR1 (Week|Postcode) -week FE	Poisson	ran_vals	cond	Postcode	TS21	Week_factor18	-0.212997035091225	1.69702762843532	-3.53911006759386	3.11311599741141	Negative	0.808158533329263	0.0290391584745691	22.4910172780961
B.1.1.119	AR1 (Week|Postcode) -week FE	Poisson	ran_vals	cond	Postcode	TS22	Week_factor18	2.08165111238107	1.49449164404286	-0.847498685138991	5.01080090990113	Positive	8.01769610881198	0.428485369462351	150.024844427989
B.1.1.119	AR1 (Week|Postcode) -week FE	Poisson	ran_vals	cond	Postcode	TS23	Week_factor18	-0.577896960048088	1.576425608999	-3.66763437799276	2.51184045789658	Negative	0.561077094220538	0.0255368089861947	12.3275976191524
B.1.1.119	AR1 (Week|Postcode) -week FE	Poisson	ran_vals	cond	Postcode	TS24	Week_factor18	-0.467379292009837	1.49883250748853	-3.40503702554522	2.47027844152555	Negative	0.626642364889503	0.0332055906041332	11.8257391701213
B.1.1.119	AR1 (Week|Postcode) -week FE	Poisson	ran_vals	cond	Postcode	TS25	Week_factor18	-1.20470557706762	1.36640188933296	-3.88280406856771	1.47339291443248	Negative	0.29978024870121	0.0205929999627518	4.36401678599093
B.1.1.119	AR1 (Week|Postcode) -week FE	Poisson	ran_vals	cond	Postcode	TS26	Week_factor18	-0.354348999620789	1.42358366802366	-3.1445217179266	2.43582371868502	Negative	0.701630055997417	0.0430875271112046	11.4252260104972
B.1.1.119	AR1 (Week|Postcode) -week FE	Poisson	ran_vals	cond	Postcode	TS27	Week_factor18	-0.35452886313372	1.61140736847147	-3.51282926976027	2.80377154349283	Negative	0.701503869699263	0.029812447547138	16.506785577566
B.1.1.119	AR1 (Week|Postcode) -week FE	Poisson	ran_vals	cond	Postcode	TS28	Week_factor18	-0.240719827891923	1.6626597440142	-3.49947304470435	3.0180333889205	Negative	0.786061828139179	0.0302133002867974	20.4510328826115
B.1.1.119	AR1 (Week|Postcode) -week FE	Poisson	ran_vals	cond	Postcode	TS29	Week_factor18	-0.215996113468983	1.69897769222277	-3.54593120076258	3.11393897382462	Negative	0.805738433394807	0.0288417525389995	22.5095344733874
B.1.1.119	AR1 (Week|Postcode) -week FE	Poisson	ran_vals	cond	Postcode	TS3	Week_factor18	2.66192644796075	1.43548288522814	-0.151568307510051	5.47542120343155	Positive	14.3238567009078	0.859359179582235	238.751008499012
B.1.1.119	AR1 (Week|Postcode) -week FE	Poisson	ran_vals	cond	Postcode	TS4	Week_factor18	2.34107533543991	1.20713724904345	-0.0248701970820049	4.70702086796182	Positive	10.3924058786221	0.975436518317619	110.721813175803
B.1.1.119	AR1 (Week|Postcode) -week FE	Poisson	ran_vals	cond	Postcode	TS5	Week_factor18	4.39246272115893	1.22001764079955	2.00127208468829	6.78365335762957	Positive	80.8392585893243	7.39846158507414	883.289810202637
B.1.1.119	AR1 (Week|Postcode) -week FE	Poisson	ran_vals	cond	Postcode	TS6	Week_factor18	2.66548723292546	1.15010709463476	0.411318749077335	4.91965571677359	Positive	14.3749517898103	1.50880621050559	136.955453603368
B.1.1.119	AR1 (Week|Postcode) -week FE	Poisson	ran_vals	cond	Postcode	TS7	Week_factor18	3.28306528612395	0.895998143209706	1.52694119521816	5.03918937702973	Positive	26.657360027533	4.60407230343439	154.344848821648
B.1.1.119	AR1 (Week|Postcode) -week FE	Poisson	ran_vals	cond	Postcode	TS8	Week_factor18	3.47926400775048	1.7064664937745	0.134651139128117	6.82387687637285	Positive	32.4358407613037	1.14413756989003	919.543063334402
B.1.1.119	AR1 (Week|Postcode) -week FE	Poisson	ran_vals	cond	Postcode	TS9	Week_factor18	2.2572608325269	1.49299618035664	-0.668957910027975	5.18347957508177	Positive	9.55687539896723	0.512242102105943	178.302148565865
B.1.1.119	AR1 (Week|Postcode) -week FE	Poisson	ran_vals	cond	Postcode	TS1	Week_factor19	1.48225732023053	1.3805047060375	-1.22348218409103	4.18799682455209	Positive	4.40287316661761	0.294203908980101	65.8906681033682
B.1.1.119	AR1 (Week|Postcode) -week FE	Poisson	ran_vals	cond	Postcode	TS10	Week_factor19	0.497847121000282	1.30463259845238	-2.05918578502329	3.05488002702386	Positive	1.64517559137881	0.12755778708497	21.2186397108447
B.1.1.119	AR1 (Week|Postcode) -week FE	Poisson	ran_vals	cond	Postcode	TS11	Week_factor19	1.55617311977994	1.56688541432933	-1.51486586020666	4.62721209976655	Positive	4.74064460833306	0.219837671849897	102.228663146788
B.1.1.119	AR1 (Week|Postcode) -week FE	Poisson	ran_vals	cond	Postcode	TS12	Week_factor19	0.0671204538868323	1.68506411845191	-3.23554452991964	3.3697854376933	Positive	1.06942428672871	0.039338777965217	29.0722885712522
B.1.1.119	AR1 (Week|Postcode) -week FE	Poisson	ran_vals	cond	Postcode	TS13	Week_factor19	-0.00363644756613216	1.70900663518001	-3.35322790185894	3.34595500672667	Negative	0.99637015630202	0.0349712878306084	28.3876731442647
B.1.1.119	AR1 (Week|Postcode) -week FE	Poisson	ran_vals	cond	Postcode	TS14	Week_factor19	0.484628598790596	1.78722854564414	-3.01827498281382	3.98753218039502	Positive	1.62357190028622	0.0488854739526715	53.9216561130415
B.1.1.119	AR1 (Week|Postcode) -week FE	Poisson	ran_vals	cond	Postcode	TS15	Week_factor19	0.791585743268311	1.66853903647027	-2.47869067501259	4.06186216154921	Positive	2.20689321908139	0.0838529445031719	58.0823691914979
B.1.1.119	AR1 (Week|Postcode) -week FE	Poisson	ran_vals	cond	Postcode	TS16	Week_factor19	0.80812776641326	1.65174702384486	-2.42923691189388	4.0454924447204	Positive	2.24370331513576	0.0881040380808136	57.1393170621029
B.1.1.119	AR1 (Week|Postcode) -week FE	Poisson	ran_vals	cond	Postcode	TS17	Week_factor19	-0.559122357845451	1.54493077037851	-3.58713102639504	2.46888631070414	Negative	0.571710601055214	0.0276776229945334	11.809287648129
B.1.1.119	AR1 (Week|Postcode) -week FE	Poisson	ran_vals	cond	Postcode	TS18	Week_factor19	-0.486797986169476	1.65646044318211	-3.73340079662167	2.75980482428272	Negative	0.614591176322604	0.0239113796680891	15.7967595034966
B.1.1.119	AR1 (Week|Postcode) -week FE	Poisson	ran_vals	cond	Postcode	TS19	Week_factor19	-0.208209264675814	1.38003761749309	-2.91303329227274	2.49661476292111	Negative	0.812037088252432	0.0543107394173616	12.1413230563879
B.1.1.119	AR1 (Week|Postcode) -week FE	Poisson	ran_vals	cond	Postcode	TS2	Week_factor19	-0.368918947947421	1.67983175531139	-3.66132868844444	2.92349079254959	Negative	0.691481454170229	0.0256983449382534	18.6061243480948
B.1.1.119	AR1 (Week|Postcode) -week FE	Poisson	ran_vals	cond	Postcode	TS20	Week_factor19	-0.388072409548775	1.65341544866697	-3.62870714041817	2.85256232132062	Negative	0.678363221510908	0.0265504882822482	17.3321354924509
B.1.1.119	AR1 (Week|Postcode) -week FE	Poisson	ran_vals	cond	Postcode	TS21	Week_factor19	-0.221634553901187	1.67600755559738	-3.50654900068906	3.06327989288668	Negative	0.801208109218014	0.030000266900115	21.397624108279
B.1.1.119	AR1 (Week|Postcode) -week FE	Poisson	ran_vals	cond	Postcode	TS22	Week_factor19	1.43403704533439	1.61710927717582	-1.73543889699582	4.6035129876646	Positive	4.19560288753491	0.176322795755923	99.8344174071435
B.1.1.119	AR1 (Week|Postcode) -week FE	Poisson	ran_vals	cond	Postcode	TS23	Week_factor19	-0.546837360076132	1.60914554024835	-3.70070466484614	2.60702994469388	Negative	0.57877738333914	0.0247061108071865	13.5587208395204
B.1.1.119	AR1 (Week|Postcode) -week FE	Poisson	ran_vals	cond	Postcode	TS24	Week_factor19	-0.239693753043919	1.46059574419997	-3.10240880764833	2.62302130156049	Negative	0.786868800346151	0.0449408181211201	13.777286103014
B.1.1.119	AR1 (Week|Postcode) -week FE	Poisson	ran_vals	cond	Postcode	TS25	Week_factor19	-1.05781712400549	1.50773106389989	-4.01291570762153	1.89728145961055	Negative	0.347212906424403	0.0180806005624244	6.66774325174939
B.1.1.119	AR1 (Week|Postcode) -week FE	Poisson	ran_vals	cond	Postcode	TS26	Week_factor19	-0.34860381444937	1.40735318578785	-3.10696537212127	2.40975774322253	Negative	0.7056726522033	0.0447365082150094	11.1312641942083
B.1.1.119	AR1 (Week|Postcode) -week FE	Poisson	ran_vals	cond	Postcode	TS27	Week_factor19	-0.354447205677203	1.57100248802577	-3.43355550183053	2.72466109047613	Negative	0.701561155059856	0.0322719934145682	15.2512442589535
B.1.1.119	AR1 (Week|Postcode) -week FE	Poisson	ran_vals	cond	Postcode	TS28	Week_factor19	-0.234941381410275	1.68197873507549	-3.53155912492046	3.06167636209991	Negative	0.790617193135301	0.0292592614421445	21.3633398545322
B.1.1.119	AR1 (Week|Postcode) -week FE	Poisson	ran_vals	cond	Postcode	TS29	Week_factor19	-0.252562023378186	1.65763983797792	-3.50147640515372	2.99635235839735	Negative	0.776808031086841	0.030152832745322	20.0124055427142
B.1.1.119	AR1 (Week|Postcode) -week FE	Poisson	ran_vals	cond	Postcode	TS3	Week_factor19	1.96943089019565	1.29078069183288	-0.560452777736483	4.49931455812778	Positive	7.16659674707376	0.570950491644113	89.9554509310803
B.1.1.119	AR1 (Week|Postcode) -week FE	Poisson	ran_vals	cond	Postcode	TS4	Week_factor19	1.36802917720122	1.49137101316884	-1.55500429619671	4.29106265059915	Positive	3.92760245431174	0.211188475331788	73.0440475735264
B.1.1.119	AR1 (Week|Postcode) -week FE	Poisson	ran_vals	cond	Postcode	TS5	Week_factor19	3.48920403772803	1.13266870300405	1.26921417342439	5.70919390203166	Positive	32.7598617119177	3.55805544894716	301.627828678595
B.1.1.119	AR1 (Week|Postcode) -week FE	Poisson	ran_vals	cond	Postcode	TS6	Week_factor19	2.42222289461077	1.05549616566972	0.353488424078008	4.49095736514353	Positive	11.270885479905	1.42402650243625	89.2068084995633
B.1.1.119	AR1 (Week|Postcode) -week FE	Poisson	ran_vals	cond	Postcode	TS7	Week_factor19	2.19893728484233	1.36153979122674	-0.469631669480266	4.86750623916493	Positive	9.01542757524574	0.625232518094426	129.996332583946
B.1.1.119	AR1 (Week|Postcode) -week FE	Poisson	ran_vals	cond	Postcode	TS8	Week_factor19	3.99552786486465	1.60149706531902	0.856651295492788	7.13440443423652	Positive	54.3545248963647	2.35526040209329	1254.38969469522
B.1.1.119	AR1 (Week|Postcode) -week FE	Poisson	ran_vals	cond	Postcode	TS9	Week_factor19	2.10219554283872	1.38631556064648	-0.614933027235837	4.81932411291327	Positive	8.18411878498802	0.540677104737004	123.881332684457
B.1.1.119	AR1 (Week|Postcode) -week FE	Poisson	ran_vals	cond	Postcode	TS1	Week_factor20	1.13994648988779	1.42859853675307	-1.66005519051485	3.93994817029043	Positive	3.12660105593648	0.19012848652289	51.4159363584171
B.1.1.119	AR1 (Week|Postcode) -week FE	Poisson	ran_vals	cond	Postcode	TS10	Week_factor20	0.436181866717113	1.49662340655491	-2.49714610855016	3.36950984198439	Positive	1.54679007880419	0.0823195948965538	29.0642774772358
B.1.1.119	AR1 (Week|Postcode) -week FE	Poisson	ran_vals	cond	Postcode	TS11	Week_factor20	2.19186141523041	1.41717310165777	-0.585746823877738	4.96946965433856	Positive	8.95186074574758	0.556689957175232	143.950523587462
B.1.1.119	AR1 (Week|Postcode) -week FE	Poisson	ran_vals	cond	Postcode	TS12	Week_factor20	0.0348437193476044	1.67019075775946	-3.2386700131726	3.30835745186781	Positive	1.03545787412204	0.0392160172167605	27.3401810070377
B.1.1.119	AR1 (Week|Postcode) -week FE	Poisson	ran_vals	cond	Postcode	TS13	Week_factor20	0.0594904690177857	1.70897499479824	-3.29003897126629	3.40901990930186	Positive	1.06129564574141	0.03725239759482	30.2355961063374
B.1.1.119	AR1 (Week|Postcode) -week FE	Poisson	ran_vals	cond	Postcode	TS14	Week_factor20	0.61863101922399	1.76654731141121	-2.84373808812804	4.08100012657603	Positive	1.85638494621475	0.0582076733677944	59.2046523962162
B.1.1.119	AR1 (Week|Postcode) -week FE	Poisson	ran_vals	cond	Postcode	TS15	Week_factor20	0.541440906248293	1.70622786683672	-2.80270426217028	3.88558607466686	Positive	1.71848124944661	0.0606458384260144	48.6954732813589
B.1.1.119	AR1 (Week|Postcode) -week FE	Poisson	ran_vals	cond	Postcode	TS16	Week_factor20	1.2340821898485	1.67483627174263	-2.0485365827684	4.5167009624654	Positive	3.43522418975402	0.128923434379981	91.53312809749
B.1.1.119	AR1 (Week|Postcode) -week FE	Poisson	ran_vals	cond	Postcode	TS17	Week_factor20	-0.657625886698531	1.48198316877615	-3.56225952319432	2.24700774979726	Negative	0.51807985586723	0.0283746390719052	9.45938858905764
B.1.1.119	AR1 (Week|Postcode) -week FE	Poisson	ran_vals	cond	Postcode	TS18	Week_factor20	-0.473174730852552	1.65344435380663	-3.71386611475466	2.76751665304955	Negative	0.623021200640868	0.0243830730531108	15.9190523525281
B.1.1.119	AR1 (Week|Postcode) -week FE	Poisson	ran_vals	cond	Postcode	TS19	Week_factor20	-0.187300932652435	1.48059984803378	-3.08922331031412	2.71462144500925	Negative	0.829194167235404	0.0455373090313048	15.0988932285074
B.1.1.119	AR1 (Week|Postcode) -week FE	Poisson	ran_vals	cond	Postcode	TS2	Week_factor20	-0.366651755333857	1.65842358671102	-3.61710225639919	2.88379874573148	Negative	0.693050954322827	0.026860398376718	17.8820737708831
B.1.1.119	AR1 (Week|Postcode) -week FE	Poisson	ran_vals	cond	Postcode	TS20	Week_factor20	-0.364722797507395	1.66457185761754	-3.62722368811671	2.89777809310192	Negative	0.694389110593884	0.0265899038935568	18.1338089389712
B.1.1.119	AR1 (Week|Postcode) -week FE	Poisson	ran_vals	cond	Postcode	TS21	Week_factor20	-0.199232904384318	1.70207774858178	-3.53524399049163	3.13677818172299	Negative	0.819359038795893	0.0291516433978038	23.0295501799088
B.1.1.119	AR1 (Week|Postcode) -week FE	Poisson	ran_vals	cond	Postcode	TS22	Week_factor20	0.931986592455316	1.61876932901089	-2.24074299168411	4.10471617659474	Positive	2.53954921902459	0.106379435973018	60.6255351596732
B.1.1.119	AR1 (Week|Postcode) -week FE	Poisson	ran_vals	cond	Postcode	TS23	Week_factor20	-0.527320853100461	1.62316620414029	-3.70866815413803	2.6540264479371	Negative	0.590184043198358	0.0245101452786538	14.2111440338673
B.1.1.119	AR1 (Week|Postcode) -week FE	Poisson	ran_vals	cond	Postcode	TS24	Week_factor20	0.0971735060930037	1.44713528561257	-2.73915953446473	2.93350654665073	Positive	1.10205156969584	0.064624638856399	18.7934150776116
B.1.1.119	AR1 (Week|Postcode) -week FE	Poisson	ran_vals	cond	Postcode	TS25	Week_factor20	-0.995704452797682	1.50713039023759	-3.94962573766916	1.95821683207379	Negative	0.369463083545965	0.0192619094336464	7.08667905295264
B.1.1.119	AR1 (Week|Postcode) -week FE	Poisson	ran_vals	cond	Postcode	TS26	Week_factor20	-0.142546225030678	1.5085544653495	-3.09925864583278	2.81416619577143	Negative	0.867147469447423	0.0450826121901979	16.679262740959
B.1.1.119	AR1 (Week|Postcode) -week FE	Poisson	ran_vals	cond	Postcode	TS27	Week_factor20	-0.31158831493612	1.55839519165622	-3.3659867642627	2.74281013439046	Negative	0.732282936128829	0.0345279283767003	15.5305668123233
B.1.1.119	AR1 (Week|Postcode) -week FE	Poisson	ran_vals	cond	Postcode	TS28	Week_factor20	-0.24956055425454	1.66108938254297	-3.50523591914064	3.00611481063156	Negative	0.77914309897121	0.0300396855713302	20.2087324527072
B.1.1.119	AR1 (Week|Postcode) -week FE	Poisson	ran_vals	cond	Postcode	TS29	Week_factor20	-0.246252261866047	1.67789111497679	-3.53485841720032	3.04235389346822	Negative	0.781725000643043	0.0291628856601146	20.9545099121019
B.1.1.119	AR1 (Week|Postcode) -week FE	Poisson	ran_vals	cond	Postcode	TS3	Week_factor20	0.558338434943261	1.12726518769459	-1.65106073396392	2.76773760385045	Positive	1.74776605933286	0.191846302764826	15.9225700685017
B.1.1.119	AR1 (Week|Postcode) -week FE	Poisson	ran_vals	cond	Postcode	TS4	Week_factor20	0.551704460505304	1.52270664731797	-2.43274572725764	3.53615464826825	Positive	1.73620979832397	0.087795439003595	34.3346362636529
B.1.1.119	AR1 (Week|Postcode) -week FE	Poisson	ran_vals	cond	Postcode	TS5	Week_factor20	3.16792534502705	1.4941883126564	0.239370066099831	6.09648062395427	Positive	23.758143241208	1.27044859955956	444.291386889199
B.1.1.119	AR1 (Week|Postcode) -week FE	Poisson	ran_vals	cond	Postcode	TS6	Week_factor20	3.05769027566231	0.700783688732235	1.684179484794	4.43120106653061	Positive	21.2783532298206	5.38802815908639	84.0322846883172
B.1.1.119	AR1 (Week|Postcode) -week FE	Poisson	ran_vals	cond	Postcode	TS7	Week_factor20	1.35007711726106	1.48206288628152	-1.5547127626742	4.25486699719632	Positive	3.85772301625913	0.211250052827432	70.4474468573623
B.1.1.119	AR1 (Week|Postcode) -week FE	Poisson	ran_vals	cond	Postcode	TS8	Week_factor20	3.0284427402106	1.87827201075794	-0.652902754044586	6.70978823446578	Positive	20.6650267042994	0.520532603518437	820.396889268598
B.1.1.119	AR1 (Week|Postcode) -week FE	Poisson	ran_vals	cond	Postcode	TS9	Week_factor20	2.40195888069076	1.28061332685864	-0.107997118074187	4.91191487945571	Positive	11.0447906309617	0.897630183330304	135.899396374121
B.1.1.119	AR1 (Week|Postcode) -week FE	Poisson	ran_vals	cond	Postcode	TS1	Week_factor21	1.00816059861456	1.29146222862813	-1.52305885689041	3.53938005411953	Positive	2.74055539458924	0.218043900747739	34.4455581883094
B.1.1.119	AR1 (Week|Postcode) -week FE	Poisson	ran_vals	cond	Postcode	TS10	Week_factor21	0.422802987081625	1.48721346955201	-2.49208185056318	3.33768782472643	Positive	1.52623357861338	0.0827375399600643	28.1539545122004
B.1.1.119	AR1 (Week|Postcode) -week FE	Poisson	ran_vals	cond	Postcode	TS11	Week_factor21	1.5508711743162	1.57417892594728	-1.53446282576241	4.6362051743948	Positive	4.71557648279728	0.215571459507482	103.152159455222
B.1.1.119	AR1 (Week|Postcode) -week FE	Poisson	ran_vals	cond	Postcode	TS12	Week_factor21	0.0163365393187216	1.61756661945568	-3.15403577740861	3.18670885604605	Positive	1.01647071021078	0.042679533729521	24.2086221293873
B.1.1.119	AR1 (Week|Postcode) -week FE	Poisson	ran_vals	cond	Postcode	TS13	Week_factor21	0.13592538791084	1.6929282612289	-3.18215303250782	3.4540038083295	Positive	1.14559641506417	0.0414962161708719	31.6267666623809
B.1.1.119	AR1 (Week|Postcode) -week FE	Poisson	ran_vals	cond	Postcode	TS14	Week_factor21	0.869441442692125	1.76455048818429	-2.58901396305166	4.32789684843591	Positive	2.38557799929618	0.0750940490985313	75.784732066569
B.1.1.119	AR1 (Week|Postcode) -week FE	Poisson	ran_vals	cond	Postcode	TS15	Week_factor21	0.344358466795152	1.70512566889276	-2.99762643334942	3.68634336693972	Positive	1.41108437174987	0.0499053816496558	39.8986850391205
B.1.1.119	AR1 (Week|Postcode) -week FE	Poisson	ran_vals	cond	Postcode	TS16	Week_factor21	1.79433822107705	1.66241967320361	-1.46394446559287	5.05262090774697	Positive	6.01549247813692	0.231322031021474	156.431921312167
B.1.1.119	AR1 (Week|Postcode) -week FE	Poisson	ran_vals	cond	Postcode	TS17	Week_factor21	-0.604894095114466	1.57527908408987	-3.69238436552986	2.48259617530093	Negative	0.546132261651807	0.0249125305904105	11.9723063112555
B.1.1.119	AR1 (Week|Postcode) -week FE	Poisson	ran_vals	cond	Postcode	TS18	Week_factor21	-0.488840360003797	1.60858222887582	-3.64160359477158	2.66392287476398	Negative	0.613337232332356	0.0262102795802913	14.3524817967979
B.1.1.119	AR1 (Week|Postcode) -week FE	Poisson	ran_vals	cond	Postcode	TS19	Week_factor21	-0.150394060763117	1.47072258212572	-3.03295735297927	2.73216923145304	Negative	0.860368872001309	0.0481729628043399	15.3661837017448
B.1.1.119	AR1 (Week|Postcode) -week FE	Poisson	ran_vals	cond	Postcode	TS2	Week_factor21	-0.33292173712482	1.68768821007399	-3.6407298460027	2.97488637175306	Negative	0.716826292847131	0.0262331907876685	19.5873974415077
B.1.1.119	AR1 (Week|Postcode) -week FE	Poisson	ran_vals	cond	Postcode	TS20	Week_factor21	-0.363407343792062	1.64320728220883	-3.58403443605531	2.85721974847119	Negative	0.6953031483847	0.0277634620901905	17.4130469241619
B.1.1.119	AR1 (Week|Postcode) -week FE	Poisson	ran_vals	cond	Postcode	TS21	Week_factor21	-0.187326573657033	1.70990773574545	-3.53868415260454	3.16403100529047	Negative	0.829172906136528	0.0290515293217184	23.6658008828785
B.1.1.119	AR1 (Week|Postcode) -week FE	Poisson	ran_vals	cond	Postcode	TS22	Week_factor21	0.643802531678947	1.68747685383258	-2.66359132657786	3.95119638993576	Positive	1.90370603616509	0.0696974653803409	51.9975389686642
B.1.1.119	AR1 (Week|Postcode) -week FE	Poisson	ran_vals	cond	Postcode	TS23	Week_factor21	-0.54919783543947	1.57133685491605	-3.62896147865538	2.53056580777644	Negative	0.577412804745587	0.026543736336537	12.5606110178709
B.1.1.119	AR1 (Week|Postcode) -week FE	Poisson	ran_vals	cond	Postcode	TS24	Week_factor21	0.542482943428448	1.40165814792632	-2.20471654514425	3.28968243200115	Positive	1.72027290412521	0.11028178078078	26.8343405748045
B.1.1.119	AR1 (Week|Postcode) -week FE	Poisson	ran_vals	cond	Postcode	TS25	Week_factor21	-0.907630158176279	1.536400526512	-3.91891985596818	2.10365953961562	Negative	0.403479273986497	0.0198625375630248	8.19610908324846
B.1.1.119	AR1 (Week|Postcode) -week FE	Poisson	ran_vals	cond	Postcode	TS26	Week_factor21	0.0616381625497399	1.48473115176447	-2.84838142163329	2.97165774673277	Positive	1.06357743294799	0.0579380222522982	19.5242590599711
B.1.1.119	AR1 (Week|Postcode) -week FE	Poisson	ran_vals	cond	Postcode	TS27	Week_factor21	-0.187300529001229	1.62137746694901	-3.36514196956607	2.99054091156361	Negative	0.829194501940698	0.0345571097118617	19.8964417968287
B.1.1.119	AR1 (Week|Postcode) -week FE	Poisson	ran_vals	cond	Postcode	TS28	Week_factor21	-0.247362740738308	1.65756825616727	-3.49613682474303	3.00141134326641	Negative	0.780857393364844	0.0303142668319638	20.1139045239789
B.1.1.119	AR1 (Week|Postcode) -week FE	Poisson	ran_vals	cond	Postcode	TS29	Week_factor21	-0.261318837443738	1.65600976338616	-3.50703833172732	2.98440065683984	Negative	0.770035364363893	0.0299855904294839	19.7746468846583
B.1.1.119	AR1 (Week|Postcode) -week FE	Poisson	ran_vals	cond	Postcode	TS3	Week_factor21	-0.0987185538024136	1.40498656967407	-2.85244162912607	2.65500452152124	Negative	0.905997661740908	0.0577032587769553	14.2250503780525
B.1.1.119	AR1 (Week|Postcode) -week FE	Poisson	ran_vals	cond	Postcode	TS4	Week_factor21	-0.11880266725824	1.42608407610876	-2.91387609535749	2.67627076084101	Negative	0.887983011596279	0.0542649854421495	14.5308032879547
B.1.1.119	AR1 (Week|Postcode) -week FE	Poisson	ran_vals	cond	Postcode	TS5	Week_factor21	1.43805868501241	1.48284750499672	-1.46826901934623	4.34438638937105	Positive	4.2125100650812	0.230323826414408	77.0447474959994
B.1.1.119	AR1 (Week|Postcode) -week FE	Poisson	ran_vals	cond	Postcode	TS6	Week_factor21	1.8078772747523	1.2298158317601	-0.602517463114672	4.21827201261928	Positive	6.09749038817908	0.547431760664766	67.9160248005853
B.1.1.119	AR1 (Week|Postcode) -week FE	Poisson	ran_vals	cond	Postcode	TS7	Week_factor21	0.715402934518697	1.48664665494319	-2.19837096690689	3.62917683594429	Positive	2.04501052160101	0.110983807475869	37.6817855556823
B.1.1.119	AR1 (Week|Postcode) -week FE	Poisson	ran_vals	cond	Postcode	TS8	Week_factor21	2.41868609942089	1.87023190888142	-1.24690108472429	6.08427328356606	Positive	11.2310930766242	0.287394028066201	438.900740368689
B.1.1.119	AR1 (Week|Postcode) -week FE	Poisson	ran_vals	cond	Postcode	TS9	Week_factor21	1.67252923097424	1.52138588463607	-1.30933230950006	4.65439077144853	Positive	5.32562050184138	0.270000272830737	105.045203963232
B.1.1.119	AR1 (Week|Postcode) -week FE	Poisson	ran_vals	cond	Postcode	TS1	Week_factor22	1.64261597020358	1.35400629675393	-1.01118760627456	4.29641954668173	Positive	5.16867293665041	0.363786687573224	73.4363868680189
B.1.1.119	AR1 (Week|Postcode) -week FE	Poisson	ran_vals	cond	Postcode	TS10	Week_factor22	0.506173280658369	1.33719671123189	-2.11468411360155	3.12703067491829	Positive	1.65893077046216	0.120671401987812	22.8061600002305
B.1.1.119	AR1 (Week|Postcode) -week FE	Poisson	ran_vals	cond	Postcode	TS11	Week_factor22	1.05724069068097	1.63362608168464	-2.1446075936262	4.25908897498815	Positive	2.87841757690782	0.117113984302439	70.7455031642992
B.1.1.119	AR1 (Week|Postcode) -week FE	Poisson	ran_vals	cond	Postcode	TS12	Week_factor22	0.112481162130977	1.65994730681039	-3.14095577545165	3.3659180997136	Positive	1.11905117617474	0.0432414490295189	28.9600733324915
B.1.1.119	AR1 (Week|Postcode) -week FE	Poisson	ran_vals	cond	Postcode	TS13	Week_factor22	0.231427914620025	1.64974523875132	-3.002013336999	3.46486916623905	Positive	1.26039846700041	0.0496869310599463	31.9722764463028
B.1.1.119	AR1 (Week|Postcode) -week FE	Poisson	ran_vals	cond	Postcode	TS14	Week_factor22	1.22510291051112	1.71528186634366	-2.1367877708571	4.58699359187935	Positive	3.40451642528901	0.118033384993618	98.198760381983
B.1.1.119	AR1 (Week|Postcode) -week FE	Poisson	ran_vals	cond	Postcode	TS15	Week_factor22	0.208884132096116	1.71558310266314	-3.15359696160912	3.57136522580135	Positive	1.23230220598432	0.0426982662930084	35.5651144346926
B.1.1.119	AR1 (Week|Postcode) -week FE	Poisson	ran_vals	cond	Postcode	TS16	Week_factor22	2.52969247784391	1.61225899209101	-0.630277080405318	5.68966203609314	Positive	12.5496462489255	0.532444250697399	295.793636172959
B.1.1.119	AR1 (Week|Postcode) -week FE	Poisson	ran_vals	cond	Postcode	TS17	Week_factor22	-0.576521890281167	1.6105661631249	-3.73317356472483	2.5801297841625	Negative	0.561849145059945	0.0239168137136179	13.1988510503324
B.1.1.119	AR1 (Week|Postcode) -week FE	Poisson	ran_vals	cond	Postcode	TS18	Week_factor22	-0.438652523889642	1.66177968389549	-3.69568085456517	2.81837580678588	Negative	0.644904829723303	0.0248305419181036	16.7496239418445
B.1.1.119	AR1 (Week|Postcode) -week FE	Poisson	ran_vals	cond	Postcode	TS19	Week_factor22	-0.0877624379327526	1.3521194107563	-2.73786778581262	2.56234290994711	Negative	0.91597845261317	0.0647081715865651	12.9661603021683
B.1.1.119	AR1 (Week|Postcode) -week FE	Poisson	ran_vals	cond	Postcode	TS2	Week_factor22	-0.321596810293856	1.68600934724275	-3.62611440848752	2.98292078789981	Negative	0.724990440092394	0.0266194158977943	19.7454046416141
B.1.1.119	AR1 (Week|Postcode) -week FE	Poisson	ran_vals	cond	Postcode	TS20	Week_factor22	-0.329655793117937	1.67486657895586	-3.61233396678124	2.95302238054536	Negative	0.719171234521997	0.0269887823782316	19.163786543444
B.1.1.119	AR1 (Week|Postcode) -week FE	Poisson	ran_vals	cond	Postcode	TS21	Week_factor22	-0.186643666316927	1.69965163164552	-3.51789965060688	3.14461231797302	Negative	0.829739347791914	0.0296616696577914	23.2106753671335
B.1.1.119	AR1 (Week|Postcode) -week FE	Poisson	ran_vals	cond	Postcode	TS22	Week_factor22	0.42991538503682	1.7113443887917	-2.92425798213962	3.78408875221326	Positive	1.53712745406252	0.0537045268498909	43.995561428869
B.1.1.119	AR1 (Week|Postcode) -week FE	Poisson	ran_vals	cond	Postcode	TS23	Week_factor22	-0.495329652144817	1.62583792964049	-3.68191343893935	2.69125413464972	Negative	0.609369994056861	0.0251747583573654	14.7501630158932
B.1.1.119	AR1 (Week|Postcode) -week FE	Poisson	ran_vals	cond	Postcode	TS24	Week_factor22	1.06764538323303	1.18307322803598	-1.25113553479104	3.3864263012571	Positive	2.9085229739377	0.286179645340926	29.5601243052965
B.1.1.119	AR1 (Week|Postcode) -week FE	Poisson	ran_vals	cond	Postcode	TS25	Week_factor22	-0.834019150641659	1.54072783386595	-3.85379021499734	2.18575191371402	Negative	0.434300255715786	0.0211992343187323	8.89733606784701
B.1.1.119	AR1 (Week|Postcode) -week FE	Poisson	ran_vals	cond	Postcode	TS26	Week_factor22	0.386536082103645	1.47598893177249	-2.50634906575018	3.27942122995747	Positive	1.47187350440061	0.081565486523927	26.5603958890261
B.1.1.119	AR1 (Week|Postcode) -week FE	Poisson	ran_vals	cond	Postcode	TS27	Week_factor22	-0.0754444327578622	1.62252635457806	-3.25553765169792	3.1046487861822	Negative	0.927331258342931	0.0385600831949042	22.3013850450802
B.1.1.119	AR1 (Week|Postcode) -week FE	Poisson	ran_vals	cond	Postcode	TS28	Week_factor22	-0.212148622892032	1.69754389833269	-3.53927352579983	3.11497628001576	Negative	0.808844475827668	0.0290344121737436	22.5328958672209
B.1.1.119	AR1 (Week|Postcode) -week FE	Poisson	ran_vals	cond	Postcode	TS29	Week_factor22	-0.258661655838568	1.65223538238933	-3.49698349930442	2.97966018762728	Negative	0.772084209040096	0.0302886113758337	19.6811276176461
B.1.1.119	AR1 (Week|Postcode) -week FE	Poisson	ran_vals	cond	Postcode	TS3	Week_factor22	-0.733975919707882	1.35582357406332	-3.39134129426237	1.92338945484661	Negative	0.47999676258963	0.0336634939532421	6.84411702530172
B.1.1.119	AR1 (Week|Postcode) -week FE	Poisson	ran_vals	cond	Postcode	TS4	Week_factor22	-0.29953979894372	1.53470242049939	-3.30750127010897	2.70842167222153	Negative	0.74115922446852	0.0366075319007374	15.0055731018489
B.1.1.119	AR1 (Week|Postcode) -week FE	Poisson	ran_vals	cond	Postcode	TS5	Week_factor22	0.161919905033885	1.39332026584036	-2.56893763494299	2.89277744501076	Positive	1.17576606460641	0.0766168973180428	18.0433544958298
B.1.1.119	AR1 (Week|Postcode) -week FE	Poisson	ran_vals	cond	Postcode	TS6	Week_factor22	0.781643891898689	1.30362362457816	-1.77341146167007	3.33669924546744	Positive	2.18506131928264	0.169752894410413	28.1261358494534
B.1.1.119	AR1 (Week|Postcode) -week FE	Poisson	ran_vals	cond	Postcode	TS7	Week_factor22	0.362304218694403	1.58163530070037	-2.73764400735551	3.46225244474431	Positive	1.43663592699352	0.064722653501675	31.8887232686636
B.1.1.119	AR1 (Week|Postcode) -week FE	Poisson	ran_vals	cond	Postcode	TS8	Week_factor22	2.31013916439044	1.73444630680456	-1.08931313006501	5.70959145884589	Positive	10.0758267537386	0.336447510037911	301.74776671676
B.1.1.119	AR1 (Week|Postcode) -week FE	Poisson	ran_vals	cond	Postcode	TS9	Week_factor22	1.10702260523341	1.60066308120325	-2.03021938530787	4.24426459577469	Positive	3.0253373479047	0.131306711225104	69.704480321164
B.1.1.119	AR1 (Week|Postcode) -week FE	Poisson	ran_vals	cond	Postcode	TS1	Week_factor23	2.45115418940955	0.98773161278717	0.515235801955034	4.38707257686406	Positive	11.6017295879779	1.67403319556123	80.4046955517133
B.1.1.119	AR1 (Week|Postcode) -week FE	Poisson	ran_vals	cond	Postcode	TS10	Week_factor23	1.09472291021612	1.36274218176963	-1.57620268626589	3.76564850669812	Positive	2.98835452615189	0.206758737194084	43.1917068906725
B.1.1.119	AR1 (Week|Postcode) -week FE	Poisson	ran_vals	cond	Postcode	TS11	Week_factor23	0.676824259453392	1.63337682112391	-2.52453548313199	3.87818400203878	Positive	1.96761915175603	0.0800955098620998	48.336356595054
B.1.1.119	AR1 (Week|Postcode) -week FE	Poisson	ran_vals	cond	Postcode	TS12	Week_factor23	0.220713323684549	1.64308078140425	-2.99966583155772	3.44109247892681	Positive	1.2469659037285	0.0498037084150808	31.2210478806554
B.1.1.119	AR1 (Week|Postcode) -week FE	Poisson	ran_vals	cond	Postcode	TS13	Week_factor23	0.425951336772875	1.67442473623388	-2.85586084106852	3.70776351461427	Positive	1.53104626766811	0.0575062960260132	40.7625396822653
B.1.1.119	AR1 (Week|Postcode) -week FE	Poisson	ran_vals	cond	Postcode	TS14	Week_factor23	1.72092476859152	1.57100259255637	-1.35818373243801	4.80003326962104	Positive	5.58969524947036	0.257127365193447	121.514460191527
B.1.1.119	AR1 (Week|Postcode) -week FE	Poisson	ran_vals	cond	Postcode	TS15	Week_factor23	0.100982344992286	1.70959170486401	-3.24975582480961	3.45172051479418	Positive	1.10625711061319	0.0387836766872843	31.5546358497642
B.1.1.119	AR1 (Week|Postcode) -week FE	Poisson	ran_vals	cond	Postcode	TS16	Week_factor23	1.77602220271012	1.64141904012839	-1.44109999947983	4.99314440490006	Positive	5.90631550333472	0.236667281559428	147.399178268638
B.1.1.119	AR1 (Week|Postcode) -week FE	Poisson	ran_vals	cond	Postcode	TS17	Week_factor23	-0.593723498052989	1.56950347538474	-3.66989378341753	2.48244678731155	Negative	0.552267086122131	0.0254791761139696	11.9705179260724
B.1.1.119	AR1 (Week|Postcode) -week FE	Poisson	ran_vals	cond	Postcode	TS18	Week_factor23	-0.412576083102943	1.6822510546604	-3.70972756319184	2.88457539698595	Negative	0.661942832110273	0.0244841927584301	17.8959673004251
B.1.1.119	AR1 (Week|Postcode) -week FE	Poisson	ran_vals	cond	Postcode	TS19	Week_factor23	0.292283392834316	1.43443664277141	-2.51916076510219	3.10372755077082	Positive	1.33948256361667	0.0805271596017716	22.2808496798589
B.1.1.119	AR1 (Week|Postcode) -week FE	Poisson	ran_vals	cond	Postcode	TS2	Week_factor23	-0.330273290577	1.65539461219468	-3.57478711068023	2.91424052952623	Negative	0.718727285194946	0.0280213905940586	18.4348063936993
B.1.1.119	AR1 (Week|Postcode) -week FE	Poisson	ran_vals	cond	Postcode	TS20	Week_factor23	-0.317918304973212	1.67376781486636	-3.59844294059359	2.96260633064716	Negative	0.727662232371991	0.0273663002458259	19.3483342528682
B.1.1.119	AR1 (Week|Postcode) -week FE	Poisson	ran_vals	cond	Postcode	TS21	Week_factor23	-0.168799353479775	1.71773274637817	-3.53549367144605	3.1978949644865	Negative	0.844678368159488	0.0291443656962467	24.4809426656508
B.1.1.119	AR1 (Week|Postcode) -week FE	Poisson	ran_vals	cond	Postcode	TS22	Week_factor23	0.264881575044948	1.70399531227435	-3.07488786683787	3.60465101692776	Positive	1.30327662616325	0.0461948080611698	36.7688499117548
B.1.1.119	AR1 (Week|Postcode) -week FE	Poisson	ran_vals	cond	Postcode	TS23	Week_factor23	-0.467173067705642	1.63871868611357	-3.67900267328104	2.74465653786976	Negative	0.626771607101167	0.0252481429302827	15.5592689946714
B.1.1.119	AR1 (Week|Postcode) -week FE	Poisson	ran_vals	cond	Postcode	TS24	Week_factor23	0.588228548517915	1.38218227215585	-2.12079892497729	3.29725602201312	Positive	1.80079556626934	0.119935770542135	27.0383444141549
B.1.1.119	AR1 (Week|Postcode) -week FE	Poisson	ran_vals	cond	Postcode	TS25	Week_factor23	-0.823622515281923	1.43470630252041	-3.63559519661456	1.98835016605072	Negative	0.43883907042856	0.0263682354314441	7.30347429714434
B.1.1.119	AR1 (Week|Postcode) -week FE	Poisson	ran_vals	cond	Postcode	TS26	Week_factor23	0.833273876473228	1.43035416482536	-1.97016877172134	3.6367165246678	Positive	2.3008390861582	0.1394333218274	37.9669682326468
B.1.1.119	AR1 (Week|Postcode) -week FE	Poisson	ran_vals	cond	Postcode	TS27	Week_factor23	0.0752295018139933	1.63083468522754	-3.12114774597071	3.27160674959869	Positive	1.07813155564137	0.0441065162810157	26.3536490586535
B.1.1.119	AR1 (Week|Postcode) -week FE	Poisson	ran_vals	cond	Postcode	TS28	Week_factor23	-0.194338153951704	1.70621498258455	-3.53845806970005	3.14978176179665	Negative	0.823379428179945	0.0290580981183655	23.3309723158188
B.1.1.119	AR1 (Week|Postcode) -week FE	Poisson	ran_vals	cond	Postcode	TS29	Week_factor23	-0.22121232771321	1.69392167131378	-3.54123779612011	3.09881314069369	Negative	0.801546471691468	0.028977436715564	22.1716210646044
B.1.1.119	AR1 (Week|Postcode) -week FE	Poisson	ran_vals	cond	Postcode	TS3	Week_factor23	-0.971700152140799	1.35539512740077	-3.62822578666739	1.68482548238579	Negative	0.37843908682731	0.0265632715357547	5.39150993679058
B.1.1.119	AR1 (Week|Postcode) -week FE	Poisson	ran_vals	cond	Postcode	TS4	Week_factor23	-0.498700151100016	1.48165359140272	-3.40268782781377	2.40528752561373	Negative	0.607319570544827	0.033283688800388	11.0816160726287
B.1.1.119	AR1 (Week|Postcode) -week FE	Poisson	ran_vals	cond	Postcode	TS5	Week_factor23	-0.173933715297287	1.54167990504319	-3.19557080487107	2.8477033742765	Negative	0.840352598334514	0.0409431481563976	17.2481238333214
B.1.1.119	AR1 (Week|Postcode) -week FE	Poisson	ran_vals	cond	Postcode	TS6	Week_factor23	-0.0280469098615485	1.19190209385162	-2.3641320869086	2.3080382671855	Negative	0.97234275326746	0.0940308755911782	10.0546806980966
B.1.1.119	AR1 (Week|Postcode) -week FE	Poisson	ran_vals	cond	Postcode	TS7	Week_factor23	0.0480641103433102	1.56895662171945	-3.02703436153244	3.12316258221906	Positive	1.04923792017154	0.0484591375195665	22.7181140539569
B.1.1.119	AR1 (Week|Postcode) -week FE	Poisson	ran_vals	cond	Postcode	TS8	Week_factor23	1.59740658087937	1.87535213437047	-2.07821606081707	5.27302922257582	Positive	4.94020377761979	0.125153279008909	195.00578456815
B.1.1.119	AR1 (Week|Postcode) -week FE	Poisson	ran_vals	cond	Postcode	TS9	Week_factor23	0.676829688200125	1.60787942497255	-2.47455607622905	3.82821545262929	Positive	1.96762983349107	0.0842003605034768	45.9804107547047
B.1.1.119	AR1 (Week|Postcode) -week FE	Poisson	ran_vals	cond	Postcode	TS1	Week_factor24	3.78280546681527	0.746876193643394	2.31895502636385	5.24665590726668	Positive	43.9391387782359	10.1650465485238	189.930061545409
B.1.1.119	AR1 (Week|Postcode) -week FE	Poisson	ran_vals	cond	Postcode	TS10	Week_factor24	1.79895043798235	1.05818933342868	-0.275062544362302	3.872963420327	Positive	6.04330131513531	0.759524617756514	48.0846702420172
B.1.1.119	AR1 (Week|Postcode) -week FE	Poisson	ran_vals	cond	Postcode	TS11	Week_factor24	0.434439717966526	1.67325334800203	-2.84507658112851	3.71395601706156	Positive	1.54409768635602	0.0581298149225342	41.0157449871007
B.1.1.119	AR1 (Week|Postcode) -week FE	Poisson	ran_vals	cond	Postcode	TS12	Week_factor24	0.363140542130546	1.57484556447716	-2.72350004545734	3.44978112971844	Positive	1.43783792184664	0.0656445928144341	31.4934985634594
B.1.1.119	AR1 (Week|Postcode) -week FE	Poisson	ran_vals	cond	Postcode	TS13	Week_factor24	0.661286550722307	1.64689793903829	-2.56657409600599	3.8891471974506	Positive	1.93728314481077	0.0767981985098986	48.8691929757201
B.1.1.119	AR1 (Week|Postcode) -week FE	Poisson	ran_vals	cond	Postcode	TS14	Week_factor24	2.84983326988017	1.65201351702689	-0.388053725465889	6.08772026522623	Positive	17.2848996869073	0.678375896223973	440.416233609527
B.1.1.119	AR1 (Week|Postcode) -week FE	Poisson	ran_vals	cond	Postcode	TS15	Week_factor24	0.0080825312429295	1.68235893169858	-3.28928038395557	3.30544544644143	Positive	1.00811528307836	0.0372806675121741	27.2606820584497
B.1.1.119	AR1 (Week|Postcode) -week FE	Poisson	ran_vals	cond	Postcode	TS16	Week_factor24	1.2213667318836	1.66421944357009	-2.04044343988507	4.48317690365227	Positive	3.39182027609325	0.129971063744283	88.5154314652084
B.1.1.119	AR1 (Week|Postcode) -week FE	Poisson	ran_vals	cond	Postcode	TS17	Week_factor24	-0.563414518232224	1.58318594383415	-3.66640194897722	2.53957291251277	Negative	0.569261986143791	0.0255683006922136	12.674256798265
B.1.1.119	AR1 (Week|Postcode) -week FE	Poisson	ran_vals	cond	Postcode	TS18	Week_factor24	-0.42066452188894	1.65882151458922	-3.67189494726399	2.83056590348611	Negative	0.656610342861538	0.0254282390915552	16.9550530337717
B.1.1.119	AR1 (Week|Postcode) -week FE	Poisson	ran_vals	cond	Postcode	TS19	Week_factor24	0.767208071289111	1.42723532534418	-2.03012176384878	3.564537906427	Positive	2.15374475008809	0.131319530203536	35.3231270424322
B.1.1.119	AR1 (Week|Postcode) -week FE	Poisson	ran_vals	cond	Postcode	TS2	Week_factor24	-0.294203896278192	1.69246805576384	-3.61138033055984	3.02297253800346	Negative	0.745124547831354	0.0270145321346775	20.5522934475766
B.1.1.119	AR1 (Week|Postcode) -week FE	Poisson	ran_vals	cond	Postcode	TS20	Week_factor24	-0.325734861164841	1.64219388005908	-3.54437572171273	2.89290599938305	Negative	0.721996591391513	0.0288866501904606	18.0456741970417
B.1.1.119	AR1 (Week|Postcode) -week FE	Poisson	ran_vals	cond	Postcode	TS21	Week_factor24	-0.162219434723051	1.71802860704246	-3.52949362893579	3.20505475948969	Negative	0.850254608683598	0.0293197587861702	24.6568501760218
B.1.1.119	AR1 (Week|Postcode) -week FE	Poisson	ran_vals	cond	Postcode	TS22	Week_factor24	0.166604853304857	1.72458135066228	-3.21351248240264	3.54672218901236	Positive	1.1812873912639	0.040215110037377	34.6993928267784
B.1.1.119	AR1 (Week|Postcode) -week FE	Poisson	ran_vals	cond	Postcode	TS23	Week_factor24	-0.466503301588954	1.6096944172838	-3.62144638558039	2.68843978240248	Negative	0.627191538098584	0.0267439664171511	14.7087092216133
B.1.1.119	AR1 (Week|Postcode) -week FE	Poisson	ran_vals	cond	Postcode	TS24	Week_factor24	0.243268823908358	1.47055410749974	-2.63896426410857	3.12550191192529	Positive	1.27541143912579	0.0714352192741011	22.7713214235583
B.1.1.119	AR1 (Week|Postcode) -week FE	Poisson	ran_vals	cond	Postcode	TS25	Week_factor24	-0.643826777404939	1.50220051261053	-3.58808567967918	2.3004321248693	Negative	0.525278449283235	0.0276512130690113	9.97849347848758
B.1.1.119	AR1 (Week|Postcode) -week FE	Poisson	ran_vals	cond	Postcode	TS26	Week_factor24	1.3829222481197	1.22308636584432	-1.01428297891716	3.78012747515655	Positive	3.98653426474973	0.362662373196453	43.8216275483721
B.1.1.119	AR1 (Week|Postcode) -week FE	Poisson	ran_vals	cond	Postcode	TS27	Week_factor24	0.261663092873385	1.61992658562661	-2.91333467255371	3.43666085830048	Positive	1.29908879642003	0.0542943736977328	31.0829941676721
B.1.1.119	AR1 (Week|Postcode) -week FE	Poisson	ran_vals	cond	Postcode	TS28	Week_factor24	-0.175223923634162	1.71818060189576	-3.54279602228521	3.19234817501689	Negative	0.839269067546763	0.0289323184768155	24.3455279363544
B.1.1.119	AR1 (Week|Postcode) -week FE	Poisson	ran_vals	cond	Postcode	TS29	Week_factor24	-0.20188692765521	1.70279735346686	-3.53930841342038	3.13553455810996	Negative	0.817187324005277	0.0290333992498581	23.0009278888751
B.1.1.119	AR1 (Week|Postcode) -week FE	Poisson	ran_vals	cond	Postcode	TS3	Week_factor24	-0.786825029745806	1.49145164554842	-3.7100165397037	2.13636648021209	Negative	0.455288028906943	0.0244771184240184	8.46861079295051
B.1.1.119	AR1 (Week|Postcode) -week FE	Poisson	ran_vals	cond	Postcode	TS4	Week_factor24	-0.525427522304075	1.46599806087526	-3.39873092302515	2.347875878417	Negative	0.591302515307611	0.0334156500949469	10.4633207379072
B.1.1.119	AR1 (Week|Postcode) -week FE	Poisson	ran_vals	cond	Postcode	TS5	Week_factor24	-0.51106601910042	1.48744049458774	-3.42639581763884	2.404263779438	Negative	0.599855780134928	0.0325038798218137	11.0702771156507
B.1.1.119	AR1 (Week|Postcode) -week FE	Poisson	ran_vals	cond	Postcode	TS6	Week_factor24	-0.177145119230842	1.36369811856587	-2.84994431740499	2.4956540789433	Negative	0.837658215386272	0.0578475418864078	12.1296646827613
B.1.1.119	AR1 (Week|Postcode) -week FE	Poisson	ran_vals	cond	Postcode	TS7	Week_factor24	-0.234295939994971	1.4842189688876	-3.14331166418584	2.67471978419589	Negative	0.791127654934273	0.0431396968923193	14.5082838195193
B.1.1.119	AR1 (Week|Postcode) -week FE	Poisson	ran_vals	cond	Postcode	TS8	Week_factor24	1.05221127498333	1.86358542158287	-2.600349033433	4.70477158339965	Positive	2.86397716222549	0.0742476587759873	110.473048187237
B.1.1.119	AR1 (Week|Postcode) -week FE	Poisson	ran_vals	cond	Postcode	TS9	Week_factor24	0.406050484148274	1.65789741457728	-2.84336873848527	3.65546970678182	Positive	1.50087832110915	0.0582291763219693	38.6856877782337
B.1.1.119	AR1 (Week|Postcode) -week FE	Poisson	ran_vals	cond	Postcode	TS1	Week_factor25	2.96927454307843	1.23694845384471	0.544900122810307	5.39364896334656	Positive	19.4777841759847	1.72443614193947	220.00471178918
B.1.1.119	AR1 (Week|Postcode) -week FE	Poisson	ran_vals	cond	Postcode	TS10	Week_factor25	2.03530051183887	0.89921505497045	0.272871389740586	3.79772963393716	Positive	7.65455206339836	1.31373127463929	44.5998115614349
B.1.1.119	AR1 (Week|Postcode) -week FE	Poisson	ran_vals	cond	Postcode	TS11	Week_factor25	0.233416077431062	1.65835221652077	-3.01689454063182	3.48372669549395	Positive	1.26290683705737	0.0489530041230269	32.5809152606429
B.1.1.119	AR1 (Week|Postcode) -week FE	Poisson	ran_vals	cond	Postcode	TS12	Week_factor25	0.655080266630043	1.56394136711915	-2.41018848685583	3.72034902011591	Positive	1.92529704828034	0.0897983671651153	41.2787987258301
B.1.1.119	AR1 (Week|Postcode) -week FE	Poisson	ran_vals	cond	Postcode	TS13	Week_factor25	0.969812366773908	1.56649523937019	-2.10046188434512	4.04008661789293	Positive	2.63744953975812	0.122399880606054	56.8312651967265
B.1.1.119	AR1 (Week|Postcode) -week FE	Poisson	ran_vals	cond	Postcode	TS14	Week_factor25	4.26274664503958	1.59799339053322	1.13073715206141	7.39475613801774	Positive	71.0047406861378	3.09793931098119	1627.42800739659
B.1.1.119	AR1 (Week|Postcode) -week FE	Poisson	ran_vals	cond	Postcode	TS15	Week_factor25	-0.0280267199505353	1.71020728901665	-3.37997141252105	3.32391797261998	Negative	0.972362384979303	0.0340484280794076	27.7689356324343
B.1.1.119	AR1 (Week|Postcode) -week FE	Poisson	ran_vals	cond	Postcode	TS16	Week_factor25	0.795158463309458	1.63788041643916	-2.41502816389476	4.00534509051368	Positive	2.21479193225749	0.0893648220248675	54.8907634127875
B.1.1.119	AR1 (Week|Postcode) -week FE	Poisson	ran_vals	cond	Postcode	TS17	Week_factor25	-0.552036320544966	1.54794416500701	-3.58595113403764	2.48187849294771	Negative	0.5757761510071	0.0277102988836008	11.9637170808268
B.1.1.119	AR1 (Week|Postcode) -week FE	Poisson	ran_vals	cond	Postcode	TS18	Week_factor25	-0.413801671844993	1.66724214818637	-3.68153623579747	2.85393289210749	Negative	0.661132059365819	0.0251842561464992	17.3559066973693
B.1.1.119	AR1 (Week|Postcode) -week FE	Poisson	ran_vals	cond	Postcode	TS19	Week_factor25	1.33997131780437	1.27494304223727	-1.15887112732061	3.83881376292936	Positive	3.8189339683843	0.313840266688864	46.4703169186956
B.1.1.119	AR1 (Week|Postcode) -week FE	Poisson	ran_vals	cond	Postcode	TS2	Week_factor25	-0.274344241896494	1.70691789114129	-3.61984183310048	3.07115334930749	Negative	0.760070382150779	0.0267869129605654	21.5667623467216
B.1.1.119	AR1 (Week|Postcode) -week FE	Poisson	ran_vals	cond	Postcode	TS20	Week_factor25	-0.2875118383879	1.68168038662766	-3.5835448296855	3.0085211529097	Negative	0.750127686415891	0.0277770585862719	20.2574201361174
B.1.1.119	AR1 (Week|Postcode) -week FE	Poisson	ran_vals	cond	Postcode	TS21	Week_factor25	-0.165616423911737	1.70196004370835	-3.50139681270632	3.17016396488285	Negative	0.847371203191673	0.0301552327785872	23.8113882678555
B.1.1.119	AR1 (Week|Postcode) -week FE	Poisson	ran_vals	cond	Postcode	TS22	Week_factor25	0.0886126124396976	1.72586312146943	-3.29401694788627	3.47124217276566	Positive	1.0926572924859	0.0371045027842268	32.1766866346514
B.1.1.119	AR1 (Week|Postcode) -week FE	Poisson	ran_vals	cond	Postcode	TS23	Week_factor25	-0.420322713995749	1.64950836524542	-3.65329970207432	2.81265427408282	Negative	0.656834815820608	0.0259055071378509	16.6540640558903
B.1.1.119	AR1 (Week|Postcode) -week FE	Poisson	ran_vals	cond	Postcode	TS24	Week_factor25	-0.036018395832304	1.4605409185419	-2.89862599412147	2.82658920245686	Negative	0.96462254828527	0.0550988742469694	16.887761744271
B.1.1.119	AR1 (Week|Postcode) -week FE	Poisson	ran_vals	cond	Postcode	TS25	Week_factor25	-0.479164711699871	1.48931517083834	-3.39816880817214	2.43983938477239	Negative	0.619300470258357	0.033434438808401	11.4711981457231
B.1.1.119	AR1 (Week|Postcode) -week FE	Poisson	ran_vals	cond	Postcode	TS26	Week_factor25	0.861358161337379	1.41920881140152	-1.9202399955515	3.64295631822625	Positive	2.36637242772679	0.146571781333407	38.204614938587
B.1.1.119	AR1 (Week|Postcode) -week FE	Poisson	ran_vals	cond	Postcode	TS27	Week_factor25	0.47898652956633	1.54332646515441	-2.54587775852383	3.50385081765649	Positive	1.6144373882404	0.0784042018117857	33.2432193724174
B.1.1.119	AR1 (Week|Postcode) -week FE	Poisson	ran_vals	cond	Postcode	TS28	Week_factor25	-0.161733804085899	1.72329731041892	-3.53933446716173	3.21586685898993	Negative	0.850667618647983	0.0290326428310373	24.9248889130626
B.1.1.119	AR1 (Week|Postcode) -week FE	Poisson	ran_vals	cond	Postcode	TS29	Week_factor25	-0.180905855657818	1.71524026192422	-3.54271499386234	3.1809032825467	Negative	0.834513919761709	0.0289346629119334	24.0684843779132
B.1.1.119	AR1 (Week|Postcode) -week FE	Poisson	ran_vals	cond	Postcode	TS3	Week_factor25	-0.650516346172785	1.46153369283515	-3.5150697463215	2.21403705397593	Negative	0.521776290002382	0.0297457282266219	9.15259141529407
B.1.1.119	AR1 (Week|Postcode) -week FE	Poisson	ran_vals	cond	Postcode	TS4	Week_factor25	-0.303463063303859	1.56545473835839	-3.37169796991388	2.76477184330616	Negative	0.738257157408493	0.0343312943202808	15.8754174946123
B.1.1.119	AR1 (Week|Postcode) -week FE	Poisson	ran_vals	cond	Postcode	TS5	Week_factor25	-0.594187186587126	1.47133897226361	-3.47795858127398	2.28958420809973	Negative	0.552011065568	0.0308703660954923	9.87083261555532
B.1.1.119	AR1 (Week|Postcode) -week FE	Poisson	ran_vals	cond	Postcode	TS6	Week_factor25	-0.329844746308999	1.27257663561316	-2.82404911967794	2.16435962705994	Negative	0.719035357659902	0.0593650790853007	8.70902310805007
B.1.1.119	AR1 (Week|Postcode) -week FE	Poisson	ran_vals	cond	Postcode	TS7	Week_factor25	-0.324374512286747	1.55010840265984	-3.36253115363295	2.71378212905946	Negative	0.722979426992689	0.0346474498439121	15.0862258033262
B.1.1.119	AR1 (Week|Postcode) -week FE	Poisson	ran_vals	cond	Postcode	TS8	Week_factor25	0.684847263473982	1.75683721680314	-2.75849040815976	4.12818493510772	Positive	1.98346886425657	0.0633873852497911	62.0651683291857
B.1.1.119	AR1 (Week|Postcode) -week FE	Poisson	ran_vals	cond	Postcode	TS9	Week_factor25	0.175529061172162	1.64399347576356	-3.04663894214324	3.39769706448756	Positive	1.19187662547978	0.0475183682760153	29.8951740538213
B.1.1.119	AR1 (Week|Postcode) -week FE	Poisson	ran_vals	cond	Postcode	TS1	Week_factor26	2.62233132305817	1.13659627481229	0.394643559463686	4.85001908665265	Positive	13.7677833505071	1.483855190508	127.742828005748
B.1.1.119	AR1 (Week|Postcode) -week FE	Poisson	ran_vals	cond	Postcode	TS10	Week_factor26	1.89398750693755	1.29107632176932	-0.636475585022757	4.42445059889786	Positive	6.6458161542791	0.529154100092141	83.4669377952215
B.1.1.119	AR1 (Week|Postcode) -week FE	Poisson	ran_vals	cond	Postcode	TS11	Week_factor26	0.0921665802127161	1.64808766409459	-3.13802588477743	3.32235904520286	Positive	1.09654746997843	0.0433683275270703	27.7256796025985
B.1.1.119	AR1 (Week|Postcode) -week FE	Poisson	ran_vals	cond	Postcode	TS12	Week_factor26	1.01050587450525	1.42807169510767	-1.78846321524684	3.80947496425734	Positive	2.74699029594327	0.167216948766736	45.1267394941703
B.1.1.119	AR1 (Week|Postcode) -week FE	Poisson	ran_vals	cond	Postcode	TS13	Week_factor26	1.48579288514399	1.55655281376473	-1.56499456986937	4.53658034015734	Positive	4.41846736140364	0.209089148551591	93.3709566423154
B.1.1.119	AR1 (Week|Postcode) -week FE	Poisson	ran_vals	cond	Postcode	TS14	Week_factor26	2.75873637529574	1.44378774993549	-0.0710356158979284	5.58850836648942	Positive	15.7798904852551	0.931428717866687	267.336553995198
B.1.1.119	AR1 (Week|Postcode) -week FE	Poisson	ran_vals	cond	Postcode	TS15	Week_factor26	-0.0660293472093152	1.71113119579309	-3.41978486378673	3.2877261693681	Negative	0.93610339186632	0.0327194733254784	26.7818968706098
B.1.1.119	AR1 (Week|Postcode) -week FE	Poisson	ran_vals	cond	Postcode	TS16	Week_factor26	0.549811605348825	1.69752385231776	-2.77727400809168	3.87689721878933	Positive	1.73292651302654	0.0622078545611308	48.2741981818277
B.1.1.119	AR1 (Week|Postcode) -week FE	Poisson	ran_vals	cond	Postcode	TS17	Week_factor26	-0.566035581610956	1.43039195455729	-3.36955229631909	2.23748113309718	Negative	0.567771868099013	0.0344050371577162	9.36970051004129
B.1.1.119	AR1 (Week|Postcode) -week FE	Poisson	ran_vals	cond	Postcode	TS18	Week_factor26	-0.428206141547826	1.64798855052938	-3.65820434751978	2.80179206442413	Negative	0.65167706323299	0.0257787608870448	16.4741430592733
B.1.1.119	AR1 (Week|Postcode) -week FE	Poisson	ran_vals	cond	Postcode	TS19	Week_factor26	0.70001828809147	1.3845801406514	-2.01370892129467	3.41374549747761	Positive	2.01378953550094	0.133492641662394	30.3788152125207
B.1.1.119	AR1 (Week|Postcode) -week FE	Poisson	ran_vals	cond	Postcode	TS2	Week_factor26	-0.277205569475804	1.69120673201749	-3.59190985464176	3.03749871569015	Negative	0.757898680261049	0.0275456719248306	20.8530186197291
B.1.1.119	AR1 (Week|Postcode) -week FE	Poisson	ran_vals	cond	Postcode	TS20	Week_factor26	-0.264723950863069	1.69731463546457	-3.59139950680636	3.06195160508022	Negative	0.767417765750631	0.0275597333866853	21.3692207731666
B.1.1.119	AR1 (Week|Postcode) -week FE	Poisson	ran_vals	cond	Postcode	TS21	Week_factor26	-0.145289147052822	1.7237941928581	-3.523863681814	3.23328538770835	Negative	0.864772210621113	0.0294852930150025	25.3628470262113
B.1.1.119	AR1 (Week|Postcode) -week FE	Poisson	ran_vals	cond	Postcode	TS22	Week_factor26	0.0239448934211961	1.71122662201399	-3.32999765511237	3.37788744195476	Positive	1.02423387431072	0.035793188998563	29.3087891477808
B.1.1.119	AR1 (Week|Postcode) -week FE	Poisson	ran_vals	cond	Postcode	TS23	Week_factor26	-0.401487766428269	1.64681136979203	-3.62917874055171	2.82620320769517	Negative	0.669323507866783	0.0265379700204677	16.8812444146095
B.1.1.119	AR1 (Week|Postcode) -week FE	Poisson	ran_vals	cond	Postcode	TS24	Week_factor26	-0.13692884841357	1.55655842226081	-3.18772729587725	2.91386959905011	Negative	0.872032270404266	0.0412655488306355	18.4279696302469
B.1.1.119	AR1 (Week|Postcode) -week FE	Poisson	ran_vals	cond	Postcode	TS25	Week_factor26	-0.31887737734758	1.38249948856788	-3.02852658358567	2.39077182889051	Negative	0.726964686179161	0.0483868796516794	10.9219205444926
B.1.1.119	AR1 (Week|Postcode) -week FE	Poisson	ran_vals	cond	Postcode	TS26	Week_factor26	0.487689925016768	1.50818011519866	-2.46828878297208	3.44366863300562	Positive	1.62854979912315	0.0847297259666506	31.3015817998507
B.1.1.119	AR1 (Week|Postcode) -week FE	Poisson	ran_vals	cond	Postcode	TS27	Week_factor26	0.880242720302983	1.56171246895157	-2.18065747304923	3.9411429136552	Positive	2.411484951747	0.112967233307533	51.4774019176978
B.1.1.119	AR1 (Week|Postcode) -week FE	Poisson	ran_vals	cond	Postcode	TS28	Week_factor26	-0.161220152215002	1.70836018372919	-3.50954458494644	3.18710428051643	Negative	0.851104677900355	0.0299105330426397	24.2181967038572
B.1.1.119	AR1 (Week|Postcode) -week FE	Poisson	ran_vals	cond	Postcode	TS29	Week_factor26	-0.165476077181673	1.72060393861572	-3.53779782852624	3.2068456741629	Negative	0.847490137315003	0.0290772898060499	24.7010480563001
B.1.1.119	AR1 (Week|Postcode) -week FE	Poisson	ran_vals	cond	Postcode	TS3	Week_factor26	-0.342805800481233	1.47211066279199	-3.22808968081093	2.54247807984846	Negative	0.709776036341713	0.0396331384623635	12.711131172298
B.1.1.119	AR1 (Week|Postcode) -week FE	Poisson	ran_vals	cond	Postcode	TS4	Week_factor26	-0.0949223866237996	1.54453146294152	-3.12214842697814	2.93230365373054	Negative	0.909443516710928	0.0440624018038105	18.7708222027973
B.1.1.119	AR1 (Week|Postcode) -week FE	Poisson	ran_vals	cond	Postcode	TS5	Week_factor26	-0.344983428607712	1.57449093430263	-3.43092895382569	2.74096209661027	Negative	0.708232089762347	0.0323568687702871	15.5018922421117
B.1.1.119	AR1 (Week|Postcode) -week FE	Poisson	ran_vals	cond	Postcode	TS6	Week_factor26	-0.19995433572453	1.21232051956232	-2.57605889178556	2.1761502203365	Negative	0.818768140678258	0.0760732268199507	8.81231539942934
B.1.1.119	AR1 (Week|Postcode) -week FE	Poisson	ran_vals	cond	Postcode	TS7	Week_factor26	-0.440188048658755	1.51116298793817	-3.40201307978751	2.52163698247	Negative	0.643915322284557	0.0333061544821975	12.4489587200602
B.1.1.119	AR1 (Week|Postcode) -week FE	Poisson	ran_vals	cond	Postcode	TS8	Week_factor26	0.955363108618184	1.7843878626455	-2.5419728366174	4.45269905385377	Positive	2.59961435393933	0.0787109626457456	85.8583679076965
B.1.1.119	AR1 (Week|Postcode) -week FE	Poisson	ran_vals	cond	Postcode	TS9	Week_factor26	-0.0241599847024087	1.58477000652983	-3.13025212128018	3.08193215187536	Negative	0.976129531472569	0.0437067764550883	21.8004835747142
B.1.1.119	AR1 (Week|Postcode) -week FE	Poisson	ran_vals	cond	Postcode	TS1	Week_factor27	3.42187406403816	0.803637173396115	1.8467741475442	4.99697398053211	Positive	30.6267577776247	6.33933673815884	147.964736803321
B.1.1.119	AR1 (Week|Postcode) -week FE	Poisson	ran_vals	cond	Postcode	TS10	Week_factor27	2.0018690640468	1.2553762261141	-0.458623126184651	4.46236125427824	Positive	7.40287963253549	0.632153442091142	86.6919693935758
B.1.1.119	AR1 (Week|Postcode) -week FE	Poisson	ran_vals	cond	Postcode	TS11	Week_factor27	0.0256318707856799	1.68843385422322	-3.28363767376999	3.33490141534135	Positive	1.02596319192233	0.0374916261439338	28.075615262417
B.1.1.119	AR1 (Week|Postcode) -week FE	Poisson	ran_vals	cond	Postcode	TS12	Week_factor27	1.63447292920298	1.30653887970449	-0.926296219419124	4.19524207782508	Positive	5.12675512187824	0.396017760328436	66.369796288698
B.1.1.119	AR1 (Week|Postcode) -week FE	Poisson	ran_vals	cond	Postcode	TS13	Week_factor27	2.14314229106741	1.45041422049449	-0.699617343766519	4.98590192590134	Positive	8.52618734150637	0.496775361614447	146.33549930136
B.1.1.119	AR1 (Week|Postcode) -week FE	Poisson	ran_vals	cond	Postcode	TS14	Week_factor27	2.47744827109502	1.62662811709435	-0.710684254650104	5.66558079684014	Positive	11.9108323919248	0.491307902701403	288.75564078754
B.1.1.119	AR1 (Week|Postcode) -week FE	Poisson	ran_vals	cond	Postcode	TS15	Week_factor27	-0.105034032883961	1.69339123532287	-3.42401986585258	3.21395180008466	Negative	0.90029388246765	0.0325811992904282	24.877201958824
B.1.1.119	AR1 (Week|Postcode) -week FE	Poisson	ran_vals	cond	Postcode	TS16	Week_factor27	0.356646613387791	1.70895426071196	-2.99284218883392	3.7061354156095	Positive	1.42853095692909	0.0501447132520552	40.6962282274315
B.1.1.119	AR1 (Week|Postcode) -week FE	Poisson	ran_vals	cond	Postcode	TS17	Week_factor27	-0.353043075057309	1.51882886874958	-3.32989295648619	2.62380680637157	Negative	0.702546930476165	0.0357969366924635	13.7881124790601
B.1.1.119	AR1 (Week|Postcode) -week FE	Poisson	ran_vals	cond	Postcode	TS18	Week_factor27	-0.469412835220589	1.58418268835171	-3.57435384932177	2.6355281788806	Negative	0.625369355361444	0.0280335338102164	13.9506789715773
B.1.1.119	AR1 (Week|Postcode) -week FE	Poisson	ran_vals	cond	Postcode	TS19	Week_factor27	0.227613426258635	1.42686258230535	-2.56898584594768	3.02421269846495	Positive	1.25559984967075	0.0766132036294859	20.5777974005314
B.1.1.119	AR1 (Week|Postcode) -week FE	Poisson	ran_vals	cond	Postcode	TS2	Week_factor27	-0.269740596098271	1.69631438175711	-3.59445569079953	3.05497449860298	Negative	0.763577543642455	0.027475634347181	21.220644363935
B.1.1.119	AR1 (Week|Postcode) -week FE	Poisson	ran_vals	cond	Postcode	TS20	Week_factor27	-0.263716990324164	1.68137498964562	-3.55915141453599	3.03171743388766	Negative	0.768190914357336	0.0284629677297078	20.7328092595641
B.1.1.119	AR1 (Week|Postcode) -week FE	Poisson	ran_vals	cond	Postcode	TS21	Week_factor27	-0.132782547190401	1.73292487957088	-3.52925289906273	3.26368780468193	Negative	0.875655485152757	0.0293268177776018	26.1457801010967
B.1.1.119	AR1 (Week|Postcode) -week FE	Poisson	ran_vals	cond	Postcode	TS22	Week_factor27	-0.00173087613798934	1.73060157593674	-3.39364763656226	3.39018588428628	Negative	0.998270620964222	0.0335859438760628	29.6714672172886
B.1.1.119	AR1 (Week|Postcode) -week FE	Poisson	ran_vals	cond	Postcode	TS23	Week_factor27	-0.406290771665355	1.60443126778279	-3.55091827218956	2.73833672885885	Negative	0.666116451472781	0.0286982747234339	15.4612474512404
B.1.1.119	AR1 (Week|Postcode) -week FE	Poisson	ran_vals	cond	Postcode	TS24	Week_factor27	-0.229895436759792	1.57630983399366	-3.31940593986367	2.85961506634408	Negative	0.794616685854922	0.0361743150907722	17.4548067006839
B.1.1.119	AR1 (Week|Postcode) -week FE	Poisson	ran_vals	cond	Postcode	TS25	Week_factor27	0.0746540711818096	1.42137615579847	-2.71119200266718	2.8605001450308	Positive	1.07751134418018	0.0664575419152587	17.4702624168289
B.1.1.119	AR1 (Week|Postcode) -week FE	Poisson	ran_vals	cond	Postcode	TS26	Week_factor27	0.194923765621409	1.50652699509146	-2.75781488649521	3.14766241773802	Positive	1.21521834154329	0.0634302192678116	23.2815783181854
B.1.1.119	AR1 (Week|Postcode) -week FE	Poisson	ran_vals	cond	Postcode	TS27	Week_factor27	1.39489425163924	1.51473680833078	-1.57393533874624	4.36372384202472	Positive	4.03454790324563	0.207228062965277	78.5490948989431
B.1.1.119	AR1 (Week|Postcode) -week FE	Poisson	ran_vals	cond	Postcode	TS28	Week_factor27	-0.14071294996875	1.72621831687167	-3.52403868049057	3.24261278055307	Negative	0.868738647365924	0.0294801335792071	25.6005229894713
B.1.1.119	AR1 (Week|Postcode) -week FE	Poisson	ran_vals	cond	Postcode	TS29	Week_factor27	-0.163250688614861	1.70498949285344	-3.50496868862681	3.17846731139708	Negative	0.849378232270324	0.0300477141646357	24.0099255970611
B.1.1.119	AR1 (Week|Postcode) -week FE	Poisson	ran_vals	cond	Postcode	TS3	Week_factor27	0.103353281251544	1.45136361117742	-2.7412671251282	2.94797368763129	Positive	1.10888308749058	0.0644885799994668	19.0672782953633
B.1.1.119	AR1 (Week|Postcode) -week FE	Poisson	ran_vals	cond	Postcode	TS4	Week_factor27	0.254819654193397	1.54584153744793	-2.77497408501056	3.28461339339736	Positive	1.2902289125156	0.06235109249664	26.6986604409682
B.1.1.119	AR1 (Week|Postcode) -week FE	Poisson	ran_vals	cond	Postcode	TS5	Week_factor27	-0.108060503498924	1.54212602343746	-3.13057196905831	2.91445096206047	Negative	0.897573288463048	0.0436927991751697	18.4386860849192
B.1.1.119	AR1 (Week|Postcode) -week FE	Poisson	ran_vals	cond	Postcode	TS6	Week_factor27	0.409563157181637	1.33764371515709	-2.21217034867261	3.03129666303589	Positive	1.50615968633817	0.109462818039506	20.7240873328473
B.1.1.119	AR1 (Week|Postcode) -week FE	Poisson	ran_vals	cond	Postcode	TS7	Week_factor27	-0.485624712925596	1.50658402344659	-3.43847513856435	2.46722571271316	Negative	0.615312682885114	0.0321136168273604	11.7896934423377
B.1.1.119	AR1 (Week|Postcode) -week FE	Poisson	ran_vals	cond	Postcode	TS8	Week_factor27	1.33157567605359	1.65673053950396	-1.91555651346179	4.57870786556897	Positive	3.78700578326062	0.147259857685027	97.3884738712986
B.1.1.119	AR1 (Week|Postcode) -week FE	Poisson	ran_vals	cond	Postcode	TS9	Week_factor27	-0.102914943766997	1.62454434383066	-3.28696334896334	3.08113346142935	Negative	0.902203708266911	0.0373671482741187	21.7830786882482
B.1.1.119	AR1 (Week|Postcode) -week FE	Poisson	ran_vals	cond	Postcode	TS1	Week_factor28	2.00428987310779	1.2934008115822	-0.530729135168196	4.53930888138378	Positive	7.42082229975061	0.588175953519179	93.6260710336575
B.1.1.119	AR1 (Week|Postcode) -week FE	Poisson	ran_vals	cond	Postcode	TS10	Week_factor28	0.889116987350176	1.18386304908265	-1.4312119514796	3.20944592617995	Positive	2.43298035007356	0.23901906712201	24.765360584486
B.1.1.119	AR1 (Week|Postcode) -week FE	Poisson	ran_vals	cond	Postcode	TS11	Week_factor28	-0.0369580347476729	1.69269390798837	-3.35457713125524	3.28066106175989	Negative	0.963716577109803	0.034924135357945	26.5933467350668
B.1.1.119	AR1 (Week|Postcode) -week FE	Poisson	ran_vals	cond	Postcode	TS12	Week_factor28	1.10940615980935	1.50802206162591	-1.84626276886927	4.06507508848798	Positive	3.03255700538978	0.157825897373275	58.2692837106964
B.1.1.119	AR1 (Week|Postcode) -week FE	Poisson	ran_vals	cond	Postcode	TS13	Week_factor28	1.3462474196913	1.41487461917388	-1.42685587652932	4.11935071591192	Positive	3.84297735752803	0.24006252312923	61.5192858009038
B.1.1.119	AR1 (Week|Postcode) -week FE	Poisson	ran_vals	cond	Postcode	TS14	Week_factor28	2.43868101391582	1.47907723246409	-0.46025709206698	5.33761911989861	Positive	11.4579179372893	0.631121368350631	208.016857044077
B.1.1.119	AR1 (Week|Postcode) -week FE	Poisson	ran_vals	cond	Postcode	TS15	Week_factor28	-0.117591817914303	1.70394558437788	-3.45726379491099	3.22208015908239	Negative	0.889058876466986	0.0315158780549895	25.0802368395254
B.1.1.119	AR1 (Week|Postcode) -week FE	Poisson	ran_vals	cond	Postcode	TS16	Week_factor28	0.203422912546597	1.69271461635931	-3.11423677162219	3.52108259671539	Positive	1.22559067633544	0.0444123910124272	33.8210231802215
B.1.1.119	AR1 (Week|Postcode) -week FE	Poisson	ran_vals	cond	Postcode	TS17	Week_factor28	-0.168303420657174	1.47273977447665	-3.05482033723105	2.7182134959167	Negative	0.845097375778027	0.0471311877293979	15.1532267475923
B.1.1.119	AR1 (Week|Postcode) -week FE	Poisson	ran_vals	cond	Postcode	TS18	Week_factor28	-0.417921394512328	1.64655095362032	-3.64510196231824	2.80925917329358	Negative	0.658413981342862	0.0261187465901925	16.597617704616
B.1.1.119	AR1 (Week|Postcode) -week FE	Poisson	ran_vals	cond	Postcode	TS19	Week_factor28	-0.174642677400573	1.34461660090439	-2.81004278818785	2.4607574333867	Negative	0.83975703133106	0.0602024163849612	11.7136805134306
B.1.1.119	AR1 (Week|Postcode) -week FE	Poisson	ran_vals	cond	Postcode	TS2	Week_factor28	-0.275859230551641	1.68218519141685	-3.57288162105528	3.021163159952	Negative	0.758919755957598	0.0280748359667427	20.5151402011758
B.1.1.119	AR1 (Week|Postcode) -week FE	Poisson	ran_vals	cond	Postcode	TS20	Week_factor28	-0.250385285850335	1.68787515914128	-3.55855980816706	3.05778923646639	Negative	0.778500779946648	0.0284798115846698	21.2804590569613
B.1.1.119	AR1 (Week|Postcode) -week FE	Poisson	ran_vals	cond	Postcode	TS21	Week_factor28	-0.131210160337666	1.72547700539116	-3.51308294705635	3.25066262638102	Negative	0.877033437378214	0.0298048857652212	25.8074349399788
B.1.1.119	AR1 (Week|Postcode) -week FE	Poisson	ran_vals	cond	Postcode	TS22	Week_factor28	-0.0224699565642237	1.73902140702322	-3.43088928267391	3.38594936954547	Negative	0.977780612641104	0.0323581524300011	29.5460295060109
B.1.1.119	AR1 (Week|Postcode) -week FE	Poisson	ran_vals	cond	Postcode	TS23	Week_factor28	-0.34409338021887	1.65698924910823	-3.59173263124107	2.90354587080334	Negative	0.708862731201833	0.0275505540950879	18.2387029296268
B.1.1.119	AR1 (Week|Postcode) -week FE	Poisson	ran_vals	cond	Postcode	TS24	Week_factor28	-0.322650610467054	1.53347007434321	-3.32819672754971	2.6828955066156	Negative	0.724226847448752	0.035857708018789	14.6273857294706
B.1.1.119	AR1 (Week|Postcode) -week FE	Poisson	ran_vals	cond	Postcode	TS25	Week_factor28	0.524134456639199	1.32373045429054	-2.07032955900911	3.1185984722875	Positive	1.68899631598008	0.126144202895569	22.614662346045
B.1.1.119	AR1 (Week|Postcode) -week FE	Poisson	ran_vals	cond	Postcode	TS26	Week_factor28	0.0684253209098683	1.59035558369553	-3.04861434574554	3.18546498756527	Positive	1.0708206540528	0.0474245929726778	24.1785285074914
B.1.1.119	AR1 (Week|Postcode) -week FE	Poisson	ran_vals	cond	Postcode	TS27	Week_factor28	2.07944644790497	1.40057731706376	-0.665634651103741	4.82452754691369	Positive	8.00003924989738	0.513947246992807	124.527621024098
B.1.1.119	AR1 (Week|Postcode) -week FE	Poisson	ran_vals	cond	Postcode	TS28	Week_factor28	-0.127860398660526	1.73167402525993	-3.52187912113349	3.26615832381244	Negative	0.879976216428839	0.0295438664702372	26.2104536066906
B.1.1.119	AR1 (Week|Postcode) -week FE	Poisson	ran_vals	cond	Postcode	TS29	Week_factor28	-0.139113681564299	1.72442220224904	-3.51891909211367	3.24069172898507	Negative	0.870129105197662	0.0296314467284534	25.551390272992
B.1.1.119	AR1 (Week|Postcode) -week FE	Poisson	ran_vals	cond	Postcode	TS3	Week_factor28	0.609609857189404	1.21969264678246	-1.78094380271256	3.00016351709137	Positive	1.83971350775213	0.168479061212497	20.0888215203004
B.1.1.119	AR1 (Week|Postcode) -week FE	Poisson	ran_vals	cond	Postcode	TS4	Week_factor28	0.743164187576969	1.51138485453045	-2.21909569408203	3.70542406923597	Positive	2.10257795102698	0.108707369106795	40.667289407048
B.1.1.119	AR1 (Week|Postcode) -week FE	Poisson	ran_vals	cond	Postcode	TS5	Week_factor28	0.325414245463693	1.53788725269634	-2.68878938210438	3.33961787303177	Positive	1.38460409316321	0.0679631670148217	28.2083454761049
B.1.1.119	AR1 (Week|Postcode) -week FE	Poisson	ran_vals	cond	Postcode	TS6	Week_factor28	1.0935743996888	1.24424240373971	-1.34509589967857	3.53224469905618	Positive	2.98492433969894	0.260514723383758	34.2006516867854
B.1.1.119	AR1 (Week|Postcode) -week FE	Poisson	ran_vals	cond	Postcode	TS7	Week_factor28	-0.427659252938964	1.59467471165139	-3.55316425483249	2.69784574895456	Negative	0.652033555467415	0.0286338912256971	14.8477115493802
B.1.1.119	AR1 (Week|Postcode) -week FE	Poisson	ran_vals	cond	Postcode	TS8	Week_factor28	0.578854706557632	1.64672665507322	-2.64867022976798	3.80637964288325	Positive	1.78399406357115	0.0707452254339878	44.9872736899651
B.1.1.119	AR1 (Week|Postcode) -week FE	Poisson	ran_vals	cond	Postcode	TS9	Week_factor28	-0.188669507151596	1.59813383711905	-3.32095427037973	2.94361525607654	Negative	0.82806012942789	0.0361183486332873	18.9843557054598
B.1.1.119	AR1 (Week|Postcode) -week FE	Poisson	ran_vals	cond	Postcode	TS1	Week_factor29	0.849448368677326	1.35500190061392	-1.80630655550928	3.50520329286393	Positive	2.33835658534692	0.164259701894785	33.2882104202145
B.1.1.119	AR1 (Week|Postcode) -week FE	Poisson	ran_vals	cond	Postcode	TS10	Week_factor29	0.679845473962899	1.39288041726752	-2.05014997865255	3.40984092657835	Positive	1.97357274029197	0.12871559754821	30.2604302463396
B.1.1.119	AR1 (Week|Postcode) -week FE	Poisson	ran_vals	cond	Postcode	TS11	Week_factor29	-0.0931463241499716	1.6777854768757	-3.3815454326107	3.19525278431076	Negative	0.911060180435946	0.0339948773256268	24.4163449811971
B.1.1.119	AR1 (Week|Postcode) -week FE	Poisson	ran_vals	cond	Postcode	TS12	Week_factor29	0.697153724121233	1.56440242499414	-2.36901868619441	3.76332613443687	Positive	2.00802916097357	0.0935725052299233	43.0915160539145
B.1.1.119	AR1 (Week|Postcode) -week FE	Poisson	ran_vals	cond	Postcode	TS13	Week_factor29	0.944514142088897	1.57619415810673	-2.14476964044273	4.03379792462053	Positive	2.57156366047185	0.117095007891687	56.4749922214988
B.1.1.119	AR1 (Week|Postcode) -week FE	Poisson	ran_vals	cond	Postcode	TS14	Week_factor29	3.18059457179379	1.27329745465018	0.684977419072913	5.67621172451466	Positive	24.0610553247527	1.98372704063574	291.841756190041
B.1.1.119	AR1 (Week|Postcode) -week FE	Poisson	ran_vals	cond	Postcode	TS15	Week_factor29	-0.140469533565958	1.68476144227057	-3.44254128295803	3.16160221582612	Negative	0.868950138341575	0.0319833033406089	23.608391381047
B.1.1.119	AR1 (Week|Postcode) -week FE	Poisson	ran_vals	cond	Postcode	TS16	Week_factor29	0.111927894925504	1.70694537473445	-3.23362356313124	3.45747935298225	Positive	1.11843221309949	0.0394144190799588	31.7368781399765
B.1.1.119	AR1 (Week|Postcode) -week FE	Poisson	ran_vals	cond	Postcode	TS17	Week_factor29	0.0418449944272528	1.31340079732827	-2.53237326560235	2.61606325445686	Positive	1.04273283682279	0.0794701924310921	13.6817558348218
B.1.1.119	AR1 (Week|Postcode) -week FE	Poisson	ran_vals	cond	Postcode	TS18	Week_factor29	-0.403371446997554	1.64546746052656	-3.62842840736219	2.82168551336708	Negative	0.668063902899599	0.0265578898124625	16.8051521227417
B.1.1.119	AR1 (Week|Postcode) -week FE	Poisson	ran_vals	cond	Postcode	TS19	Week_factor29	-0.234515273892549	1.50679649466824	-3.1877821354735	2.71875158768841	Negative	0.790954152850374	0.0412632859066479	15.161382768367
B.1.1.119	AR1 (Week|Postcode) -week FE	Poisson	ran_vals	cond	Postcode	TS2	Week_factor29	-0.298861715394949	1.6376724155546	-3.50864066835668	2.91091723756679	Negative	0.741661962775677	0.0299375818927757	18.3736438366455
B.1.1.119	AR1 (Week|Postcode) -week FE	Poisson	ran_vals	cond	Postcode	TS20	Week_factor29	-0.248532947019161	1.67526473703593	-3.53199149617956	3.03492560214123	Negative	0.779944163576509	0.0292466133129754	20.7994304088254
B.1.1.119	AR1 (Week|Postcode) -week FE	Poisson	ran_vals	cond	Postcode	TS21	Week_factor29	-0.123465974464617	1.7292821287503	-3.51279666592397	3.26586471699474	Negative	0.883851714260227	0.029813419563143	26.2027591684416
B.1.1.119	AR1 (Week|Postcode) -week FE	Poisson	ran_vals	cond	Postcode	TS22	Week_factor29	-0.0440788760907325	1.73337360837694	-3.44142872026176	3.3532709680803	Negative	0.956878479662607	0.0320189065725505	28.5961178207868
B.1.1.119	AR1 (Week|Postcode) -week FE	Poisson	ran_vals	cond	Postcode	TS23	Week_factor29	-0.298008429888501	1.68038926032289	-3.59151086012927	2.99549400035226	Negative	0.742295082256621	0.0275566646896522	19.9952351036616
B.1.1.119	AR1 (Week|Postcode) -week FE	Poisson	ran_vals	cond	Postcode	TS24	Week_factor29	-0.293937996590556	1.61124801677116	-3.45192607962362	2.86405008644251	Negative	0.745322702559345	0.0316845506016206	17.5323910360891
B.1.1.119	AR1 (Week|Postcode) -week FE	Poisson	ran_vals	cond	Postcode	TS25	Week_factor29	1.11031509082847	1.04045412416368	-0.928937520098516	3.14956770175546	Positive	3.03531464358081	0.394973138536468	23.3259786214182
B.1.1.119	AR1 (Week|Postcode) -week FE	Poisson	ran_vals	cond	Postcode	TS26	Week_factor29	-0.0352930481617352	1.61067197337825	-3.19215210689116	3.12156601056769	Negative	0.965322488823078	0.0410833599486162	22.6818718963848
B.1.1.119	AR1 (Week|Postcode) -week FE	Poisson	ran_vals	cond	Postcode	TS27	Week_factor29	1.45010360788731	1.53351941740836	-1.55553921982593	4.45574643560054	Positive	4.26355623033928	0.211075535835812	86.1204101995261
B.1.1.119	AR1 (Week|Postcode) -week FE	Poisson	ran_vals	cond	Postcode	TS28	Week_factor29	-0.122704553682247	1.72492743828347	-3.50350020866279	3.2580911012983	Negative	0.884524953600685	0.0300918710446626	25.9998586455815
B.1.1.119	AR1 (Week|Postcode) -week FE	Poisson	ran_vals	cond	Postcode	TS29	Week_factor29	-0.122135433096409	1.73139553401673	-3.51560832276268	3.27133745656987	Negative	0.885028498235683	0.0297297121914899	26.3465531601587
B.1.1.119	AR1 (Week|Postcode) -week FE	Poisson	ran_vals	cond	Postcode	TS3	Week_factor29	0.648160745524666	1.39864851974508	-2.09313998020594	3.38946147125527	Positive	1.91202089998634	0.123299369766718	29.6499806033185
B.1.1.119	AR1 (Week|Postcode) -week FE	Poisson	ran_vals	cond	Postcode	TS4	Week_factor29	1.33609986816484	1.29916345420476	-1.21021371210713	3.88241344843681	Positive	3.80417774027667	0.298133557870236	48.5412255601074
B.1.1.119	AR1 (Week|Postcode) -week FE	Poisson	ran_vals	cond	Postcode	TS5	Week_factor29	0.961210998165899	1.49626537271448	-1.97141524366888	3.89383724000067	Positive	2.61486114888365	0.13925963037644	49.0989298869912
B.1.1.119	AR1 (Week|Postcode) -week FE	Poisson	ran_vals	cond	Postcode	TS6	Week_factor29	0.521741355195225	1.34516492964811	-2.11473346018142	3.15821617057187	Positive	1.68495920898742	0.120665447413756	23.5285874854996
B.1.1.119	AR1 (Week|Postcode) -week FE	Poisson	ran_vals	cond	Postcode	TS7	Week_factor29	-0.403168282258887	1.60961485730491	-3.55795543155708	2.75161886703931	Negative	0.668199643716252	0.0284970293191222	15.6679757339801
B.1.1.119	AR1 (Week|Postcode) -week FE	Poisson	ran_vals	cond	Postcode	TS8	Week_factor29	0.340693360114182	1.71094156187129	-3.01269048080625	3.69407720103461	Positive	1.40592206297652	0.0491592386884762	40.2084511456746
B.1.1.119	AR1 (Week|Postcode) -week FE	Poisson	ran_vals	cond	Postcode	TS9	Week_factor29	-0.225212856513177	1.59665953880372	-3.35460804814081	2.90418233511446	Negative	0.798346267469598	0.0349230556291395	18.2503149080356
B.1.1.119	AR1 (Week|Postcode) -week FE	Poisson	ran_vals	cond	Postcode	TS1	Week_factor30	-0.0523270078567256	1.24424830308697	-2.49100886973227	2.38635485401882	Negative	0.949018479597115	0.0828263633988395	10.8737850807227
B.1.1.119	AR1 (Week|Postcode) -week FE	Poisson	ran_vals	cond	Postcode	TS10	Week_factor30	0.55664044338162	1.32144157011714	-2.03333744172203	3.14661832848527	Positive	1.74480088544494	0.130897927129075	23.2572829579455
B.1.1.119	AR1 (Week|Postcode) -week FE	Poisson	ran_vals	cond	Postcode	TS11	Week_factor30	-0.115478517277791	1.69401250403768	-3.43568201455216	3.20472497999657	Negative	0.890939711841826	0.0322034395262116	24.6487201930935
B.1.1.119	AR1 (Week|Postcode) -week FE	Poisson	ran_vals	cond	Postcode	TS12	Week_factor30	0.392875722072315	1.56052520479389	-2.6656974762907	3.45144892043532	Positive	1.48123429316159	0.0695508265595059	31.5460669523564
B.1.1.119	AR1 (Week|Postcode) -week FE	Poisson	ran_vals	cond	Postcode	TS13	Week_factor30	0.635098325394288	1.62983899007534	-2.55932739575252	3.82952404654109	Positive	1.88720769277688	0.0773567534301896	46.0406198263007
B.1.1.119	AR1 (Week|Postcode) -week FE	Poisson	ran_vals	cond	Postcode	TS14	Week_factor30	2.63972441339451	1.58230252769061	-0.461531553525782	5.7409803803148	Positive	14.0093422886077	0.630317540823245	311.369521944508
[truncated: 81 more rows]
