# Supplementary material for: Spatial and temporal epidemiology of SARS-CoV-2 virus lineages in Teesside, UK, in 2020: effects of socio-economic deprivation, weather, and lockdown on lineage dynamics
Source: Peer Community J. Author manuscript; Available in PMC 2024 Sep 23. (PMC7616629; doi:10.24072/pcjournal.461)
Supplement: Supplementary file: main dataset and code (compressed) [file EMS198536-supplement-Supplementary_file__main_dataset_and_code__compressed_.zip › Covid-19-Teesside-main/Data/Results/Lin35-B11309_GLMM_Fixed-Effects.csv]

Lineage	Model	Family	effect	component	term	estimate	std.error	statistic	p.value	conf.low	conf.high	Sign	Asterisks	estimate_exp	conf.low_exp	conf.high_exp
B.1.1.309	AR1 (Week|Postcode)	Poisson	fixed	cond	(Intercept)	-8.1343619301856	2.95502957876323	-2.75271760006885	0.00591028542686556	-13.9261134778121	-2.34261038255909	Negative	**	0.000293286113100315	8.95294181906661e-07	0.0960765141512544
B.1.1.309	AR1 (Week|Postcode)	Poisson	fixed	cond	Temperature_Lag2	0.206817621857502	0.153882349116668	1.34399834058096	0.178948923509148	-0.094786240267587	0.50842148398259	Positive		1.22975827029847	0.909567342560938	1.66266457974349
B.1.1.309	AR1 (Week|Postcode)	Poisson	fixed	cond	Rain_Lag2	0.0431017000821552	0.106728185388178	0.403845525203967	0.68632631682385	-0.166081699413988	0.252285099578299	Positive		1.04404406881914	0.846977033835298	1.28696289756588
B.1.1.309	AR1 (Week|Postcode)	Poisson	fixed	cond	Lockdown_2_Lag2	-2.32537663113689	1.01183581521057	-2.29817584649636	0.0215517828159039	-4.30853838721733	-0.342214875056442	Negative	*	0.0977466226961181	0.0134531985981685	0.710195584996269
B.1.1.309	AR1 (Week|Postcode)	Poisson	fixed	cond	Week1_per_lin	0.189860430703643	0.112786450451101	1.68336205230572	0.0923050246870957	-0.0311969501246265	0.410917811531913	Positive	.	1.20908083531908	0.969284653542516	1.50820139470181
B.1.1.309	AR1 (Week|Postcode)	Poisson	fixed	cond	Tier_2_Lag2	-0.47367499871498	0.284462511428551	-1.66515790195417	0.0958812573529464	-1.03121127606675	0.0838612786367931	Negative	.	0.622709601104692	0.356574788374903	1.08747802691049
B.1.1.309	AR1 (Week|Postcode)	Poisson	fixed	cond	Eat_out_Lag2	0.291755792797561	0.191095813052362	1.52675136172459	0.126822850301931	-0.082785118381467	0.666296703976588	Positive		1.33877603896448	0.920548935013978	1.94701358540836
B.1.1.309	AR1 (Week|Postcode)	Poisson	fixed	cond	DEC_10	-0.888382961934118	0.563915725552122	-1.57538249365952	0.115168182787335	-1.99363747433205	0.216871550463814	Negative		0.411320335919846	0.136199102572259	1.24218453386252
B.1.1.309	AR1 (Week|Postcode)	Poisson	fixed	cond	I(Poptot/1000)	0.0744174176206338	0.0116179070539328	6.40540652246333	1.49969246802888e-10	0.0516467382191917	0.0971880970220758	Positive	***	1.07725637745395	1.05300369084239	1.10206764976943
B.1.1.309	AR1 (Week|Postcode) -week FE	Poisson	fixed	cond	(Intercept)	-3.8149988894294	1.45922406489956	-2.61440239453012	0.00893836955095181	-6.67502550200668	-0.954972276852116	Negative	**	0.0220377389280963	0.00126204040087149	0.384822812904849
B.1.1.309	AR1 (Week|Postcode) -week FE	Poisson	fixed	cond	Temperature_Lag2	-0.0059040826834072	0.0915016132734458	-0.064524356152752	0.948552714112122	-0.185243949226673	0.173435783859859	Negative		0.994113312162387	0.830901561332802	1.1893843066479
B.1.1.309	AR1 (Week|Postcode) -week FE	Poisson	fixed	cond	Rain_Lag2	-0.00220920371843016	0.102723144876915	-0.0215063871056252	0.982841708468868	-0.203542868055874	0.199124460619014	Negative		0.997793234776064	0.815835230302808	1.22033383995363
B.1.1.309	AR1 (Week|Postcode) -week FE	Poisson	fixed	cond	Lockdown_2_Lag2	-2.01152339211953	1.01043807307714	-1.99074386220794	0.046509053899156	-3.99194562395877	-0.0311011602802913	Negative	*	0.133784712774125	0.0184637556249951	0.969377505615667
B.1.1.309	AR1 (Week|Postcode) -week FE	Poisson	fixed	cond	Tier_2_Lag2	-0.347081637171721	0.273194382098385	-1.27045671476044	0.203921992022776	-0.88253278686323	0.188369512519787	Negative		0.706747629025026	0.413733684267388	1.2072795378432
B.1.1.309	AR1 (Week|Postcode) -week FE	Poisson	fixed	cond	Eat_out_Lag2	0.2991045891319	0.188364505921322	1.58790313317751	0.112308244905362	-0.0700830584395721	0.668292236703372	Positive		1.34865067029964	0.932316379946266	1.9509027939684
B.1.1.309	AR1 (Week|Postcode) -week FE	Poisson	fixed	cond	DEC_10	-0.880024590516809	0.567965633628492	-1.54943281496577	0.121277710473168	-1.99321677688513	0.233167595851507	Negative		0.414772712080827	0.136256413241366	1.26259306695632
B.1.1.309	AR1 (Week|Postcode) -week FE	Poisson	fixed	cond	I(Poptot/1000)	0.0747975339808326	0.0118302897814848	6.32254453292391	2.57290839262846e-10	0.0516105920824501	0.0979844758792151	Positive	***	1.07766593806256	1.05296562951488	1.10294566271392
B.1.1.309	AR1 (Week|Postcode) -week -eaout FE	Poisson	fixed	cond	(Intercept)	-5.47675153987256	1.08273204155191	-5.05827049509181	4.23076028483028e-07	-7.59886734622184	-3.35463573352329	Negative	***	0.00418289562143722	0.000501018592784438	0.0349220887843708
B.1.1.309	AR1 (Week|Postcode) -week -eaout FE	Poisson	fixed	cond	Temperature_Lag2	0.102911948111049	0.0615781493211795	1.67124132903509	0.0946740199396286	-0.0177790067930922	0.22360290301519	Positive	.	1.10839380861057	0.982378107259697	1.25057432152391
B.1.1.309	AR1 (Week|Postcode) -week -eaout FE	Poisson	fixed	cond	Rain_Lag2	0.140224767575206	0.0552134363101019	2.53968557196195	0.0110952167130198	0.0320084209447101	0.248441114205701	Positive	*	1.15053237216818	1.03252620011455	1.28202532706684
B.1.1.309	AR1 (Week|Postcode) -week -eaout FE	Poisson	fixed	cond	Lockdown_2_Lag2	-1.60471175846357	0.913343770153436	-1.75696360001885	0.0789240137601449	-3.39483265346833	0.185409136541194	Negative	.	0.200947467970266	0.033546167537235	1.20371082147732
B.1.1.309	AR1 (Week|Postcode) -week -eaout FE	Poisson	fixed	cond	Tier_2_Lag2	-0.170333191634254	0.251605887146873	-0.676984126109986	0.498416026022517	-0.663471668740374	0.322805285471867	Negative		0.843383761362606	0.51506010894026	1.38099642465737
B.1.1.309	AR1 (Week|Postcode) -week -eaout FE	Poisson	fixed	cond	DEC_10	-0.85206912591406	0.56492247120926	-1.50829391525202	0.131479319852173	-1.95929682354158	0.255158571713455	Negative		0.426531470948196	0.140957504078997	1.29066626780844
B.1.1.309	AR1 (Week|Postcode) -week -eaout FE	Poisson	fixed	cond	I(Poptot/1000)	0.0743825069517881	0.0118042362370812	6.3013400831582	2.95083133540099e-10	0.0512466290621064	0.0975183848414698	Positive	***	1.07721877036975	1.05258245869828	1.10243170940922
B.1.1.309	AR1 (Week|Postcode) -week -eaout FE -PC i RE	Poisson	fixed	cond	(Intercept)	-5.47671607511435	1.08272806236746	-5.05825632997736	4.23107449815587e-07	-7.59882408240541	-3.35460806782328	Negative	***	0.00418304396944961	0.00050104026922976	0.0349230549417673
B.1.1.309	AR1 (Week|Postcode) -week -eaout FE -PC i RE	Poisson	fixed	cond	Temperature_Lag2	0.102909885574641	0.0615780210369409	1.6712113160133	0.094679945891242	-0.0177808178970133	0.223600589046294	Positive	.	1.10839152251034	0.982376328072466	1.25057142773718
B.1.1.309	AR1 (Week|Postcode) -week -eaout FE -PC i RE	Poisson	fixed	cond	Rain_Lag2	0.140224277304093	0.055213358409122	2.53968027565094	0.0110953847156763	0.0320080833567123	0.248440471251474	Positive	*	1.15053180809553	1.03252585154616	1.2820245027835
B.1.1.309	AR1 (Week|Postcode) -week -eaout FE -PC i RE	Poisson	fixed	cond	Lockdown_2_Lag2	-1.6047263814277	0.913347875983661	-1.75697171211948	0.0789226309775714	-3.39485532371183	0.18540256085643	Negative	.	0.200944529544134	0.0335454070460689	1.20370290628044
B.1.1.309	AR1 (Week|Postcode) -week -eaout FE -PC i RE	Poisson	fixed	cond	Tier_2_Lag2	-0.170336381144766	0.251605425762918	-0.676998044172823	0.498407195292693	-0.663473953954952	0.32280119166542	Negative		0.843381071385523	0.515058931918735	1.38099077113688
B.1.1.309	AR1 (Week|Postcode) -week -eaout FE -PC i RE	Poisson	fixed	cond	DEC_10	-0.852068430906603	0.564921737103722	-1.50829464498046	0.131479133170423	-1.9592946897137	0.255157827900496	Negative		0.426531767390852	0.140957804858369	1.2906653077945
B.1.1.309	AR1 (Week|Postcode) -week -eaout FE -PC i RE	Poisson	fixed	cond	I(Poptot/1000)	0.0743824748659894	0.0118042200492223	6.3013460064132	2.95071855037037e-10	0.0512466287039281	0.0975183210280507	Positive	***	1.07721873580632	1.05258245832127	1.10243163905929
