# Supplementary material for: Spatial and temporal epidemiology of SARS-CoV-2 virus lineages in Teesside, UK, in 2020: effects of socio-economic deprivation, weather, and lockdown on lineage dynamics
Source: Peer Community J. Author manuscript; Available in PMC 2024 Sep 23. (PMC7616629; doi:10.24072/pcjournal.461)
Supplement: Supplementary file: main dataset and code (compressed) [file EMS198536-supplement-Supplementary_file__main_dataset_and_code__compressed_.zip › Covid-19-Teesside-main/Data/Results/Lin35-B11309_GLMM_Observed-Fitted.csv]

Lineage	Postcode	Week	Type	Obs_cases
B.1.1.309	TS1	33	Observed	0
B.1.1.309	TS10	33	Observed	0
B.1.1.309	TS11	33	Observed	0
B.1.1.309	TS12	33	Observed	0
B.1.1.309	TS13	33	Observed	0
B.1.1.309	TS14	33	Observed	0
B.1.1.309	TS15	33	Observed	0
B.1.1.309	TS16	33	Observed	0
B.1.1.309	TS17	33	Observed	0
B.1.1.309	TS18	33	Observed	0
B.1.1.309	TS19	33	Observed	0
B.1.1.309	TS2	33	Observed	0
B.1.1.309	TS20	33	Observed	0
B.1.1.309	TS21	33	Observed	0
B.1.1.309	TS22	33	Observed	0
B.1.1.309	TS23	33	Observed	0
B.1.1.309	TS24	33	Observed	0
B.1.1.309	TS25	33	Observed	0
B.1.1.309	TS26	33	Observed	0
B.1.1.309	TS27	33	Observed	0
B.1.1.309	TS28	33	Observed	0
B.1.1.309	TS29	33	Observed	0
B.1.1.309	TS3	33	Observed	1
B.1.1.309	TS4	33	Observed	0
B.1.1.309	TS5	33	Observed	3
B.1.1.309	TS6	33	Observed	1
B.1.1.309	TS7	33	Observed	0
B.1.1.309	TS8	33	Observed	0
B.1.1.309	TS9	33	Observed	0
B.1.1.309	TS1	34	Observed	0
B.1.1.309	TS10	34	Observed	0
B.1.1.309	TS11	34	Observed	0
B.1.1.309	TS12	34	Observed	0
B.1.1.309	TS13	34	Observed	0
B.1.1.309	TS14	34	Observed	0
B.1.1.309	TS15	34	Observed	0
B.1.1.309	TS16	34	Observed	0
B.1.1.309	TS17	34	Observed	0
B.1.1.309	TS18	34	Observed	0
B.1.1.309	TS19	34	Observed	0
B.1.1.309	TS2	34	Observed	0
B.1.1.309	TS20	34	Observed	0
B.1.1.309	TS21	34	Observed	0
B.1.1.309	TS22	34	Observed	0
B.1.1.309	TS23	34	Observed	0
B.1.1.309	TS24	34	Observed	0
B.1.1.309	TS25	34	Observed	0
B.1.1.309	TS26	34	Observed	0
B.1.1.309	TS27	34	Observed	0
B.1.1.309	TS28	34	Observed	0
B.1.1.309	TS29	34	Observed	0
B.1.1.309	TS3	34	Observed	0
B.1.1.309	TS4	34	Observed	0
B.1.1.309	TS5	34	Observed	0
B.1.1.309	TS6	34	Observed	0
B.1.1.309	TS7	34	Observed	0
B.1.1.309	TS8	34	Observed	0
B.1.1.309	TS9	34	Observed	0
B.1.1.309	TS1	35	Observed	1
B.1.1.309	TS10	35	Observed	0
B.1.1.309	TS11	35	Observed	0
B.1.1.309	TS12	35	Observed	0
B.1.1.309	TS13	35	Observed	0
B.1.1.309	TS14	35	Observed	0
B.1.1.309	TS15	35	Observed	0
B.1.1.309	TS16	35	Observed	0
B.1.1.309	TS17	35	Observed	0
B.1.1.309	TS18	35	Observed	0
B.1.1.309	TS19	35	Observed	1
B.1.1.309	TS2	35	Observed	0
B.1.1.309	TS20	35	Observed	0
B.1.1.309	TS21	35	Observed	0
B.1.1.309	TS22	35	Observed	0
B.1.1.309	TS23	35	Observed	1
B.1.1.309	TS24	35	Observed	0
B.1.1.309	TS25	35	Observed	0
B.1.1.309	TS26	35	Observed	0
B.1.1.309	TS27	35	Observed	0
B.1.1.309	TS28	35	Observed	0
B.1.1.309	TS29	35	Observed	0
B.1.1.309	TS3	35	Observed	1
B.1.1.309	TS4	35	Observed	0
B.1.1.309	TS5	35	Observed	0
B.1.1.309	TS6	35	Observed	0
B.1.1.309	TS7	35	Observed	1
B.1.1.309	TS8	35	Observed	2
B.1.1.309	TS9	35	Observed	0
B.1.1.309	TS1	36	Observed	0
B.1.1.309	TS10	36	Observed	0
B.1.1.309	TS11	36	Observed	0
B.1.1.309	TS12	36	Observed	0
B.1.1.309	TS13	36	Observed	0
B.1.1.309	TS14	36	Observed	0
B.1.1.309	TS15	36	Observed	0
B.1.1.309	TS16	36	Observed	0
B.1.1.309	TS17	36	Observed	3
B.1.1.309	TS18	36	Observed	1
B.1.1.309	TS19	36	Observed	0
B.1.1.309	TS2	36	Observed	0
B.1.1.309	TS20	36	Observed	1
B.1.1.309	TS21	36	Observed	0
B.1.1.309	TS22	36	Observed	0
B.1.1.309	TS23	36	Observed	2
B.1.1.309	TS24	36	Observed	0
B.1.1.309	TS25	36	Observed	2
B.1.1.309	TS26	36	Observed	0
B.1.1.309	TS27	36	Observed	0
B.1.1.309	TS28	36	Observed	0
B.1.1.309	TS29	36	Observed	0
B.1.1.309	TS3	36	Observed	2
B.1.1.309	TS4	36	Observed	1
B.1.1.309	TS5	36	Observed	2
B.1.1.309	TS6	36	Observed	1
B.1.1.309	TS7	36	Observed	5
B.1.1.309	TS8	36	Observed	2
B.1.1.309	TS9	36	Observed	0
B.1.1.309	TS1	37	Observed	0
B.1.1.309	TS10	37	Observed	1
B.1.1.309	TS11	37	Observed	0
B.1.1.309	TS12	37	Observed	0
B.1.1.309	TS13	37	Observed	0
B.1.1.309	TS14	37	Observed	0
B.1.1.309	TS15	37	Observed	1
B.1.1.309	TS16	37	Observed	1
B.1.1.309	TS17	37	Observed	1
B.1.1.309	TS18	37	Observed	2
B.1.1.309	TS19	37	Observed	0
B.1.1.309	TS2	37	Observed	0
B.1.1.309	TS20	37	Observed	1
B.1.1.309	TS21	37	Observed	1
B.1.1.309	TS22	37	Observed	0
B.1.1.309	TS23	37	Observed	1
B.1.1.309	TS24	37	Observed	0
B.1.1.309	TS25	37	Observed	0
B.1.1.309	TS26	37	Observed	0
B.1.1.309	TS27	37	Observed	0
B.1.1.309	TS28	37	Observed	1
B.1.1.309	TS29	37	Observed	0
B.1.1.309	TS3	37	Observed	0
B.1.1.309	TS4	37	Observed	0
B.1.1.309	TS5	37	Observed	1
B.1.1.309	TS6	37	Observed	0
B.1.1.309	TS7	37	Observed	1
B.1.1.309	TS8	37	Observed	0
B.1.1.309	TS9	37	Observed	0
B.1.1.309	TS1	38	Observed	0
B.1.1.309	TS10	38	Observed	2
B.1.1.309	TS11	38	Observed	0
B.1.1.309	TS12	38	Observed	0
B.1.1.309	TS13	38	Observed	0
B.1.1.309	TS14	38	Observed	0
B.1.1.309	TS15	38	Observed	2
B.1.1.309	TS16	38	Observed	0
B.1.1.309	TS17	38	Observed	1
B.1.1.309	TS18	38	Observed	0
B.1.1.309	TS19	38	Observed	2
B.1.1.309	TS2	38	Observed	0
B.1.1.309	TS20	38	Observed	2
B.1.1.309	TS21	38	Observed	1
B.1.1.309	TS22	38	Observed	0
B.1.1.309	TS23	38	Observed	0
B.1.1.309	TS24	38	Observed	0
B.1.1.309	TS25	38	Observed	0
B.1.1.309	TS26	38	Observed	0
B.1.1.309	TS27	38	Observed	0
B.1.1.309	TS28	38	Observed	0
B.1.1.309	TS29	38	Observed	0
B.1.1.309	TS3	38	Observed	0
B.1.1.309	TS4	38	Observed	0
B.1.1.309	TS5	38	Observed	1
B.1.1.309	TS6	38	Observed	0
B.1.1.309	TS7	38	Observed	0
B.1.1.309	TS8	38	Observed	1
B.1.1.309	TS9	38	Observed	2
B.1.1.309	TS1	39	Observed	0
B.1.1.309	TS10	39	Observed	0
B.1.1.309	TS11	39	Observed	1
B.1.1.309	TS12	39	Observed	0
B.1.1.309	TS13	39	Observed	0
B.1.1.309	TS14	39	Observed	0
B.1.1.309	TS15	39	Observed	0
B.1.1.309	TS16	39	Observed	0
B.1.1.309	TS17	39	Observed	0
B.1.1.309	TS18	39	Observed	0
B.1.1.309	TS19	39	Observed	1
B.1.1.309	TS2	39	Observed	0
B.1.1.309	TS20	39	Observed	0
B.1.1.309	TS21	39	Observed	0
B.1.1.309	TS22	39	Observed	0
B.1.1.309	TS23	39	Observed	0
B.1.1.309	TS24	39	Observed	0
B.1.1.309	TS25	39	Observed	0
B.1.1.309	TS26	39	Observed	0
B.1.1.309	TS27	39	Observed	0
B.1.1.309	TS28	39	Observed	0
B.1.1.309	TS29	39	Observed	0
B.1.1.309	TS3	39	Observed	0
B.1.1.309	TS4	39	Observed	0
B.1.1.309	TS5	39	Observed	0
B.1.1.309	TS6	39	Observed	0
B.1.1.309	TS7	39	Observed	0
B.1.1.309	TS8	39	Observed	0
B.1.1.309	TS9	39	Observed	0
B.1.1.309	TS1	40	Observed	0
B.1.1.309	TS10	40	Observed	1
B.1.1.309	TS11	40	Observed	0
B.1.1.309	TS12	40	Observed	0
B.1.1.309	TS13	40	Observed	0
B.1.1.309	TS14	40	Observed	0
B.1.1.309	TS15	40	Observed	0
B.1.1.309	TS16	40	Observed	0
B.1.1.309	TS17	40	Observed	0
B.1.1.309	TS18	40	Observed	1
B.1.1.309	TS19	40	Observed	2
B.1.1.309	TS2	40	Observed	0
B.1.1.309	TS20	40	Observed	0
B.1.1.309	TS21	40	Observed	0
B.1.1.309	TS22	40	Observed	0
B.1.1.309	TS23	40	Observed	0
B.1.1.309	TS24	40	Observed	0
B.1.1.309	TS25	40	Observed	0
B.1.1.309	TS26	40	Observed	2
B.1.1.309	TS27	40	Observed	0
B.1.1.309	TS28	40	Observed	0
B.1.1.309	TS29	40	Observed	0
B.1.1.309	TS3	40	Observed	0
B.1.1.309	TS4	40	Observed	0
B.1.1.309	TS5	40	Observed	1
B.1.1.309	TS6	40	Observed	1
B.1.1.309	TS7	40	Observed	0
B.1.1.309	TS8	40	Observed	0
B.1.1.309	TS9	40	Observed	0
B.1.1.309	TS1	41	Observed	0
B.1.1.309	TS10	41	Observed	0
B.1.1.309	TS11	41	Observed	0
B.1.1.309	TS12	41	Observed	0
B.1.1.309	TS13	41	Observed	0
B.1.1.309	TS14	41	Observed	0
B.1.1.309	TS15	41	Observed	0
B.1.1.309	TS16	41	Observed	0
B.1.1.309	TS17	41	Observed	0
B.1.1.309	TS18	41	Observed	1
B.1.1.309	TS19	41	Observed	2
B.1.1.309	TS2	41	Observed	0
B.1.1.309	TS20	41	Observed	0
B.1.1.309	TS21	41	Observed	0
B.1.1.309	TS22	41	Observed	1
B.1.1.309	TS23	41	Observed	1
B.1.1.309	TS24	41	Observed	0
B.1.1.309	TS25	41	Observed	0
B.1.1.309	TS26	41	Observed	0
B.1.1.309	TS27	41	Observed	0
B.1.1.309	TS28	41	Observed	0
B.1.1.309	TS29	41	Observed	0
B.1.1.309	TS3	41	Observed	0
B.1.1.309	TS4	41	Observed	0
B.1.1.309	TS5	41	Observed	0
B.1.1.309	TS6	41	Observed	0
B.1.1.309	TS7	41	Observed	0
B.1.1.309	TS8	41	Observed	0
B.1.1.309	TS9	41	Observed	0
B.1.1.309	TS1	42	Observed	0
B.1.1.309	TS10	42	Observed	1
B.1.1.309	TS11	42	Observed	0
B.1.1.309	TS12	42	Observed	0
B.1.1.309	TS13	42	Observed	0
B.1.1.309	TS14	42	Observed	0
B.1.1.309	TS15	42	Observed	0
B.1.1.309	TS16	42	Observed	0
B.1.1.309	TS17	42	Observed	2
B.1.1.309	TS18	42	Observed	1
B.1.1.309	TS19	42	Observed	1
B.1.1.309	TS2	42	Observed	0
B.1.1.309	TS20	42	Observed	0
B.1.1.309	TS21	42	Observed	0
B.1.1.309	TS22	42	Observed	0
B.1.1.309	TS23	42	Observed	0
B.1.1.309	TS24	42	Observed	0
B.1.1.309	TS25	42	Observed	0
B.1.1.309	TS26	42	Observed	0
B.1.1.309	TS27	42	Observed	0
B.1.1.309	TS28	42	Observed	0
B.1.1.309	TS29	42	Observed	0
B.1.1.309	TS3	42	Observed	0
B.1.1.309	TS4	42	Observed	0
B.1.1.309	TS5	42	Observed	0
B.1.1.309	TS6	42	Observed	1
B.1.1.309	TS7	42	Observed	0
B.1.1.309	TS8	42	Observed	0
B.1.1.309	TS9	42	Observed	0
B.1.1.309	TS1	43	Observed	0
B.1.1.309	TS10	43	Observed	0
B.1.1.309	TS11	43	Observed	0
B.1.1.309	TS12	43	Observed	0
B.1.1.309	TS13	43	Observed	0
B.1.1.309	TS14	43	Observed	0
B.1.1.309	TS15	43	Observed	0
B.1.1.309	TS16	43	Observed	0
B.1.1.309	TS17	43	Observed	4
B.1.1.309	TS18	43	Observed	0
B.1.1.309	TS19	43	Observed	1
B.1.1.309	TS2	43	Observed	0
B.1.1.309	TS20	43	Observed	1
B.1.1.309	TS21	43	Observed	0
B.1.1.309	TS22	43	Observed	1
B.1.1.309	TS23	43	Observed	1
B.1.1.309	TS24	43	Observed	0
B.1.1.309	TS25	43	Observed	0
B.1.1.309	TS26	43	Observed	0
B.1.1.309	TS27	43	Observed	0
B.1.1.309	TS28	43	Observed	0
B.1.1.309	TS29	43	Observed	0
B.1.1.309	TS3	43	Observed	0
B.1.1.309	TS4	43	Observed	0
B.1.1.309	TS5	43	Observed	0
B.1.1.309	TS6	43	Observed	0
B.1.1.309	TS7	43	Observed	0
B.1.1.309	TS8	43	Observed	0
B.1.1.309	TS9	43	Observed	0
B.1.1.309	TS1	44	Observed	0
B.1.1.309	TS10	44	Observed	0
B.1.1.309	TS11	44	Observed	0
B.1.1.309	TS12	44	Observed	0
B.1.1.309	TS13	44	Observed	0
B.1.1.309	TS14	44	Observed	0
B.1.1.309	TS15	44	Observed	0
B.1.1.309	TS16	44	Observed	0
B.1.1.309	TS17	44	Observed	0
B.1.1.309	TS18	44	Observed	0
B.1.1.309	TS19	44	Observed	0
B.1.1.309	TS2	44	Observed	0
B.1.1.309	TS20	44	Observed	0
B.1.1.309	TS21	44	Observed	0
B.1.1.309	TS22	44	Observed	0
B.1.1.309	TS23	44	Observed	0
B.1.1.309	TS24	44	Observed	0
B.1.1.309	TS25	44	Observed	0
B.1.1.309	TS26	44	Observed	0
B.1.1.309	TS27	44	Observed	0
B.1.1.309	TS28	44	Observed	0
B.1.1.309	TS29	44	Observed	0
B.1.1.309	TS3	44	Observed	0
B.1.1.309	TS4	44	Observed	0
B.1.1.309	TS5	44	Observed	0
B.1.1.309	TS6	44	Observed	0
B.1.1.309	TS7	44	Observed	0
B.1.1.309	TS8	44	Observed	0
B.1.1.309	TS9	44	Observed	0
B.1.1.309	TS1	45	Observed	0
B.1.1.309	TS10	45	Observed	0
B.1.1.309	TS11	45	Observed	1
B.1.1.309	TS12	45	Observed	1
B.1.1.309	TS13	45	Observed	0
B.1.1.309	TS14	45	Observed	0
B.1.1.309	TS15	45	Observed	0
B.1.1.309	TS16	45	Observed	0
B.1.1.309	TS17	45	Observed	3
B.1.1.309	TS18	45	Observed	0
B.1.1.309	TS19	45	Observed	0
B.1.1.309	TS2	45	Observed	0
B.1.1.309	TS20	45	Observed	0
B.1.1.309	TS21	45	Observed	0
B.1.1.309	TS22	45	Observed	0
B.1.1.309	TS23	45	Observed	1
B.1.1.309	TS24	45	Observed	0
B.1.1.309	TS25	45	Observed	0
B.1.1.309	TS26	45	Observed	0
B.1.1.309	TS27	45	Observed	0
B.1.1.309	TS28	45	Observed	0
B.1.1.309	TS29	45	Observed	0
B.1.1.309	TS3	45	Observed	0
B.1.1.309	TS4	45	Observed	0
B.1.1.309	TS5	45	Observed	0
B.1.1.309	TS6	45	Observed	0
B.1.1.309	TS7	45	Observed	0
B.1.1.309	TS8	45	Observed	0
B.1.1.309	TS9	45	Observed	0
B.1.1.309	TS1	46	Observed	0
B.1.1.309	TS10	46	Observed	0
B.1.1.309	TS11	46	Observed	0
B.1.1.309	TS12	46	Observed	0
B.1.1.309	TS13	46	Observed	0
B.1.1.309	TS14	46	Observed	0
B.1.1.309	TS15	46	Observed	0
B.1.1.309	TS16	46	Observed	0
B.1.1.309	TS17	46	Observed	1
B.1.1.309	TS18	46	Observed	0
B.1.1.309	TS19	46	Observed	0
B.1.1.309	TS2	46	Observed	0
B.1.1.309	TS20	46	Observed	0
B.1.1.309	TS21	46	Observed	0
B.1.1.309	TS22	46	Observed	0
B.1.1.309	TS23	46	Observed	0
B.1.1.309	TS24	46	Observed	0
B.1.1.309	TS25	46	Observed	0
B.1.1.309	TS26	46	Observed	0
B.1.1.309	TS27	46	Observed	0
B.1.1.309	TS28	46	Observed	0
B.1.1.309	TS29	46	Observed	0
B.1.1.309	TS3	46	Observed	0
B.1.1.309	TS4	46	Observed	0
B.1.1.309	TS5	46	Observed	1
B.1.1.309	TS6	46	Observed	0
B.1.1.309	TS7	46	Observed	0
B.1.1.309	TS8	46	Observed	0
B.1.1.309	TS9	46	Observed	0
B.1.1.309	TS1	47	Observed	0
B.1.1.309	TS10	47	Observed	0
B.1.1.309	TS11	47	Observed	0
B.1.1.309	TS12	47	Observed	0
B.1.1.309	TS13	47	Observed	0
B.1.1.309	TS14	47	Observed	0
B.1.1.309	TS15	47	Observed	0
B.1.1.309	TS16	47	Observed	0
B.1.1.309	TS17	47	Observed	0
B.1.1.309	TS18	47	Observed	0
B.1.1.309	TS19	47	Observed	0
B.1.1.309	TS2	47	Observed	0
B.1.1.309	TS20	47	Observed	0
B.1.1.309	TS21	47	Observed	0
B.1.1.309	TS22	47	Observed	0
B.1.1.309	TS23	47	Observed	0
B.1.1.309	TS24	47	Observed	0
B.1.1.309	TS25	47	Observed	0
B.1.1.309	TS26	47	Observed	0
B.1.1.309	TS27	47	Observed	0
B.1.1.309	TS28	47	Observed	0
B.1.1.309	TS29	47	Observed	0
B.1.1.309	TS3	47	Observed	0
B.1.1.309	TS4	47	Observed	0
B.1.1.309	TS5	47	Observed	0
B.1.1.309	TS6	47	Observed	1
B.1.1.309	TS7	47	Observed	0
B.1.1.309	TS8	47	Observed	0
B.1.1.309	TS9	47	Observed	0
B.1.1.309	TS1	48	Observed	0
B.1.1.309	TS10	48	Observed	0
B.1.1.309	TS11	48	Observed	0
B.1.1.309	TS12	48	Observed	0
B.1.1.309	TS13	48	Observed	0
B.1.1.309	TS14	48	Observed	0
B.1.1.309	TS15	48	Observed	0
B.1.1.309	TS16	48	Observed	0
B.1.1.309	TS17	48	Observed	0
B.1.1.309	TS18	48	Observed	0
B.1.1.309	TS19	48	Observed	0
B.1.1.309	TS2	48	Observed	0
B.1.1.309	TS20	48	Observed	0
B.1.1.309	TS21	48	Observed	0
B.1.1.309	TS22	48	Observed	0
B.1.1.309	TS23	48	Observed	0
B.1.1.309	TS24	48	Observed	0
B.1.1.309	TS25	48	Observed	0
B.1.1.309	TS26	48	Observed	0
B.1.1.309	TS27	48	Observed	0
B.1.1.309	TS28	48	Observed	0
B.1.1.309	TS29	48	Observed	0
B.1.1.309	TS3	48	Observed	0
B.1.1.309	TS4	48	Observed	0
B.1.1.309	TS5	48	Observed	0
B.1.1.309	TS6	48	Observed	0
B.1.1.309	TS7	48	Observed	0
B.1.1.309	TS8	48	Observed	0
B.1.1.309	TS9	48	Observed	0
B.1.1.309	TS1	49	Observed	0
B.1.1.309	TS10	49	Observed	0
B.1.1.309	TS11	49	Observed	0
B.1.1.309	TS12	49	Observed	0
B.1.1.309	TS13	49	Observed	0
B.1.1.309	TS14	49	Observed	0
B.1.1.309	TS15	49	Observed	0
B.1.1.309	TS16	49	Observed	0
B.1.1.309	TS17	49	Observed	0
B.1.1.309	TS18	49	Observed	0
B.1.1.309	TS19	49	Observed	0
B.1.1.309	TS2	49	Observed	0
B.1.1.309	TS20	49	Observed	0
B.1.1.309	TS21	49	Observed	0
B.1.1.309	TS22	49	Observed	0
B.1.1.309	TS23	49	Observed	0
B.1.1.309	TS24	49	Observed	0
B.1.1.309	TS25	49	Observed	0
B.1.1.309	TS26	49	Observed	0
B.1.1.309	TS27	49	Observed	0
B.1.1.309	TS28	49	Observed	0
B.1.1.309	TS29	49	Observed	0
B.1.1.309	TS3	49	Observed	0
B.1.1.309	TS4	49	Observed	0
B.1.1.309	TS5	49	Observed	0
B.1.1.309	TS6	49	Observed	0
B.1.1.309	TS7	49	Observed	0
B.1.1.309	TS8	49	Observed	0
B.1.1.309	TS9	49	Observed	0
B.1.1.309	TS1	33	Fit AR1-PC	0.0191855421198918
B.1.1.309	TS10	33	Fit AR1-PC	0.125447374004764
B.1.1.309	TS11	33	Fit AR1-PC	0.0322600245880335
B.1.1.309	TS12	33	Fit AR1-PC	0.0662300823970209
B.1.1.309	TS13	33	Fit AR1-PC	0.0247779619892842
B.1.1.309	TS14	33	Fit AR1-PC	0.0457721672793758
B.1.1.309	TS15	33	Fit AR1-PC	0.0333535319192115
B.1.1.309	TS16	33	Fit AR1-PC	0.0279566182453617
B.1.1.309	TS17	33	Fit AR1-PC	0.203170875607019
B.1.1.309	TS18	33	Fit AR1-PC	0.0449812034934494
B.1.1.309	TS19	33	Fit AR1-PC	0.0809660118569178
B.1.1.309	TS2	33	Fit AR1-PC	0.00574600103691864
B.1.1.309	TS20	33	Fit AR1-PC	0.0390182380032034
B.1.1.309	TS21	33	Fit AR1-PC	0.0329289605220906
B.1.1.309	TS22	33	Fit AR1-PC	0.0176773529560011
B.1.1.309	TS23	33	Fit AR1-PC	0.0882741748463218
B.1.1.309	TS24	33	Fit AR1-PC	0.037934295642794
B.1.1.309	TS25	33	Fit AR1-PC	0.158884544607846
B.1.1.309	TS26	33	Fit AR1-PC	0.0446931163119046
B.1.1.309	TS27	33	Fit AR1-PC	0.0273986020806265
B.1.1.309	TS28	33	Fit AR1-PC	0.0189452926937963
B.1.1.309	TS29	33	Fit AR1-PC	0.0210046279740238
B.1.1.309	TS3	33	Fit AR1-PC	0.175552000237223
B.1.1.309	TS4	33	Fit AR1-PC	0.0259437262223654
B.1.1.309	TS5	33	Fit AR1-PC	1.45337803506599
B.1.1.309	TS6	33	Fit AR1-PC	0.217163129199298
B.1.1.309	TS7	33	Fit AR1-PC	0.0716876823402808
B.1.1.309	TS8	33	Fit AR1-PC	0.0598575114724858
B.1.1.309	TS9	33	Fit AR1-PC	0.0340820175626186
B.1.1.309	TS1	34	Fit AR1-PC	0.0329198435563454
B.1.1.309	TS10	34	Fit AR1-PC	0.232898694701691
B.1.1.309	TS11	34	Fit AR1-PC	0.0537273083840164
B.1.1.309	TS12	34	Fit AR1-PC	0.108509807321354
B.1.1.309	TS13	34	Fit AR1-PC	0.0415381540848556
B.1.1.309	TS14	34	Fit AR1-PC	0.0724488945884261
B.1.1.309	TS15	34	Fit AR1-PC	0.0615672980824345
B.1.1.309	TS16	34	Fit AR1-PC	0.0522901455331606
B.1.1.309	TS17	34	Fit AR1-PC	0.421319400244206
B.1.1.309	TS18	34	Fit AR1-PC	0.0782681875744601
B.1.1.309	TS19	34	Fit AR1-PC	0.143347043181645
B.1.1.309	TS2	34	Fit AR1-PC	0.00990495934235516
B.1.1.309	TS20	34	Fit AR1-PC	0.0836163279198076
B.1.1.309	TS21	34	Fit AR1-PC	0.0590208490566487
B.1.1.309	TS22	34	Fit AR1-PC	0.0293729234222966
B.1.1.309	TS23	34	Fit AR1-PC	0.140189869725794
B.1.1.309	TS24	34	Fit AR1-PC	0.0629358227999155
B.1.1.309	TS25	34	Fit AR1-PC	0.239593764800897
B.1.1.309	TS26	34	Fit AR1-PC	0.115249693255657
B.1.1.309	TS27	34	Fit AR1-PC	0.0458324602791171
B.1.1.309	TS28	34	Fit AR1-PC	0.0332518169826063
B.1.1.309	TS29	34	Fit AR1-PC	0.0354058113656885
B.1.1.309	TS3	34	Fit AR1-PC	0.0806871351666183
B.1.1.309	TS4	34	Fit AR1-PC	0.0395245325414434
B.1.1.309	TS5	34	Fit AR1-PC	0.317129821125087
B.1.1.309	TS6	34	Fit AR1-PC	0.1334489660488
B.1.1.309	TS7	34	Fit AR1-PC	0.101270446861969
B.1.1.309	TS8	34	Fit AR1-PC	0.0821347965434349
B.1.1.309	TS9	34	Fit AR1-PC	0.0531009357490868
B.1.1.309	TS1	35	Fit AR1-PC	0.14646196295259
B.1.1.309	TS10	35	Fit AR1-PC	0.274293037665644
B.1.1.309	TS11	35	Fit AR1-PC	0.0517733602295661
B.1.1.309	TS12	35	Fit AR1-PC	0.108085692011554
B.1.1.309	TS13	35	Fit AR1-PC	0.058907174950342
B.1.1.309	TS14	35	Fit AR1-PC	0.104391813146906
B.1.1.309	TS15	35	Fit AR1-PC	0.0960566500031811
B.1.1.309	TS16	35	Fit AR1-PC	0.0677835296071867
B.1.1.309	TS17	35	Fit AR1-PC	0.273865428370932
B.1.1.309	TS18	35	Fit AR1-PC	0.094640603505349
B.1.1.309	TS19	35	Fit AR1-PC	0.673666425480394
B.1.1.309	TS2	35	Fit AR1-PC	0.0142484777681549
B.1.1.309	TS20	35	Fit AR1-PC	0.134162029517267
B.1.1.309	TS21	35	Fit AR1-PC	0.0871080700548413
B.1.1.309	TS22	35	Fit AR1-PC	0.0596772917764016
B.1.1.309	TS23	35	Fit AR1-PC	0.43940243074342
B.1.1.309	TS24	35	Fit AR1-PC	0.0886968265603854
B.1.1.309	TS25	35	Fit AR1-PC	0.317632383720921
B.1.1.309	TS26	35	Fit AR1-PC	0.159132492396675
B.1.1.309	TS27	35	Fit AR1-PC	0.0650026003332747
B.1.1.309	TS28	35	Fit AR1-PC	0.0469494792083952
B.1.1.309	TS29	35	Fit AR1-PC	0.0503379228922967
B.1.1.309	TS3	35	Fit AR1-PC	0.315700176537465
B.1.1.309	TS4	35	Fit AR1-PC	0.0561437012467799
B.1.1.309	TS5	35	Fit AR1-PC	0.420552991276525
B.1.1.309	TS6	35	Fit AR1-PC	0.144319011292086
B.1.1.309	TS7	35	Fit AR1-PC	0.345804958786875
B.1.1.309	TS8	35	Fit AR1-PC	0.731355208982925
B.1.1.309	TS9	35	Fit AR1-PC	0.0954185300610912
B.1.1.309	TS1	36	Fit AR1-PC	0.0861190985778321
B.1.1.309	TS10	36	Fit AR1-PC	0.473026926151867
B.1.1.309	TS11	36	Fit AR1-PC	0.147928510796997
B.1.1.309	TS12	36	Fit AR1-PC	0.247862509156232
B.1.1.309	TS13	36	Fit AR1-PC	0.107058198265948
B.1.1.309	TS14	36	Fit AR1-PC	0.182739022852786
B.1.1.309	TS15	36	Fit AR1-PC	0.142156546081667
B.1.1.309	TS16	36	Fit AR1-PC	0.121919965971547
B.1.1.309	TS17	36	Fit AR1-PC	2.1381554330976
B.1.1.309	TS18	36	Fit AR1-PC	0.520510461372503
B.1.1.309	TS19	36	Fit AR1-PC	0.399955352313411
B.1.1.309	TS2	36	Fit AR1-PC	0.0270825385492036
B.1.1.309	TS20	36	Fit AR1-PC	0.387851018654809
B.1.1.309	TS21	36	Fit AR1-PC	0.141411249812679
B.1.1.309	TS22	36	Fit AR1-PC	0.0780274252049586
B.1.1.309	TS23	36	Fit AR1-PC	1.3066807094036
B.1.1.309	TS24	36	Fit AR1-PC	0.157265188008694
B.1.1.309	TS25	36	Fit AR1-PC	1.54826098821998
B.1.1.309	TS26	36	Fit AR1-PC	0.25980842805658
B.1.1.309	TS27	36	Fit AR1-PC	0.117460784257827
B.1.1.309	TS28	36	Fit AR1-PC	0.0860523049200277
B.1.1.309	TS29	36	Fit AR1-PC	0.0922073268275395
B.1.1.309	TS3	36	Fit AR1-PC	1.00043692491366
B.1.1.309	TS4	36	Fit AR1-PC	0.28609447197705
B.1.1.309	TS5	36	Fit AR1-PC	1.63378257586263
B.1.1.309	TS6	36	Fit AR1-PC	0.705586789783652
B.1.1.309	TS7	36	Fit AR1-PC	3.11679578412591
B.1.1.309	TS8	36	Fit AR1-PC	0.964663476319433
B.1.1.309	TS9	36	Fit AR1-PC	0.141941719820693
B.1.1.309	TS1	37	Fit AR1-PC	0.0819348441203301
B.1.1.309	TS10	37	Fit AR1-PC	0.888862249040747
B.1.1.309	TS11	37	Fit AR1-PC	0.127898580261139
B.1.1.309	TS12	37	Fit AR1-PC	0.227953266248122
B.1.1.309	TS13	37	Fit AR1-PC	0.101581562527851
B.1.1.309	TS14	37	Fit AR1-PC	0.171368716696776
B.1.1.309	TS15	37	Fit AR1-PC	0.357187755910006
B.1.1.309	TS16	37	Fit AR1-PC	0.315883470942006
B.1.1.309	TS17	37	Fit AR1-PC	1.22322435706833
B.1.1.309	TS18	37	Fit AR1-PC	1.00319174180123
B.1.1.309	TS19	37	Fit AR1-PC	0.448424868255173
B.1.1.309	TS2	37	Fit AR1-PC	0.0258088991102482
B.1.1.309	TS20	37	Fit AR1-PC	0.461799643801177
B.1.1.309	TS21	37	Fit AR1-PC	0.353211527388659
B.1.1.309	TS22	37	Fit AR1-PC	0.0994841755009402
B.1.1.309	TS23	37	Fit AR1-PC	0.728525036643869
B.1.1.309	TS24	37	Fit AR1-PC	0.148040937832279
B.1.1.309	TS25	37	Fit AR1-PC	0.45273279388523
B.1.1.309	TS26	37	Fit AR1-PC	0.253377836132814
B.1.1.309	TS27	37	Fit AR1-PC	0.11151326519354
B.1.1.309	TS28	37	Fit AR1-PC	0.236734695386075
B.1.1.309	TS29	37	Fit AR1-PC	0.0875735148140354
B.1.1.309	TS3	37	Fit AR1-PC	0.184028408209762
B.1.1.309	TS4	37	Fit AR1-PC	0.0967793343227678
B.1.1.309	TS5	37	Fit AR1-PC	1.04858416687555
B.1.1.309	TS6	37	Fit AR1-PC	0.228106022509351
B.1.1.309	TS7	37	Fit AR1-PC	0.506654913167677
B.1.1.309	TS8	37	Fit AR1-PC	0.191458219863216
B.1.1.309	TS9	37	Fit AR1-PC	0.133192985832329
B.1.1.309	TS1	38	Fit AR1-PC	0.0283159408946643
B.1.1.309	TS10	38	Fit AR1-PC	0.864512040751743
B.1.1.309	TS11	38	Fit AR1-PC	0.0285868707134732
B.1.1.309	TS12	38	Fit AR1-PC	0.0584004193008042
B.1.1.309	TS13	38	Fit AR1-PC	0.031899827878217
B.1.1.309	TS14	38	Fit AR1-PC	0.0569734603238784
B.1.1.309	TS15	38	Fit AR1-PC	0.363229984601515
B.1.1.309	TS16	38	Fit AR1-PC	0.0368846143050377
B.1.1.309	TS17	38	Fit AR1-PC	0.657878113029029
B.1.1.309	TS18	38	Fit AR1-PC	0.0786342361373006
B.1.1.309	TS19	38	Fit AR1-PC	0.936698586077371
B.1.1.309	TS2	38	Fit AR1-PC	0.0076361999493334
B.1.1.309	TS20	38	Fit AR1-PC	0.464989426548392
B.1.1.309	TS21	38	Fit AR1-PC	0.134427958668833
B.1.1.309	TS22	38	Fit AR1-PC	0.0357223279255048
B.1.1.309	TS23	38	Fit AR1-PC	0.111979950884642
B.1.1.309	TS24	38	Fit AR1-PC	0.0483579560095858
B.1.1.309	TS25	38	Fit AR1-PC	0.180730858997593
B.1.1.309	TS26	38	Fit AR1-PC	0.0880152268554477
B.1.1.309	TS27	38	Fit AR1-PC	0.0352517993444135
B.1.1.309	TS28	38	Fit AR1-PC	0.0253477576801984
B.1.1.309	TS29	38	Fit AR1-PC	0.0272048285164592
B.1.1.309	TS3	38	Fit AR1-PC	0.0695436141735571
B.1.1.309	TS4	38	Fit AR1-PC	0.0305400719464957
B.1.1.309	TS5	38	Fit AR1-PC	0.547340648205098
B.1.1.309	TS6	38	Fit AR1-PC	0.102448868640061
B.1.1.309	TS7	38	Fit AR1-PC	0.072872515290659
B.1.1.309	TS8	38	Fit AR1-PC	0.221744342930249
B.1.1.309	TS9	38	Fit AR1-PC	0.360539521668142
B.1.1.309	TS1	39	Fit AR1-PC	0.0318717096185801
B.1.1.309	TS10	39	Fit AR1-PC	0.225094933771225
B.1.1.309	TS11	39	Fit AR1-PC	0.162928835830891
B.1.1.309	TS12	39	Fit AR1-PC	0.102105086628736
B.1.1.309	TS13	39	Fit AR1-PC	0.0411864296686235
B.1.1.309	TS14	39	Fit AR1-PC	0.072771997980987
B.1.1.309	TS15	39	Fit AR1-PC	0.0554475377919487
B.1.1.309	TS16	39	Fit AR1-PC	0.0473380456517627
B.1.1.309	TS17	39	Fit AR1-PC	0.345580286942797
B.1.1.309	TS18	39	Fit AR1-PC	0.106059516292322
B.1.1.309	TS19	39	Fit AR1-PC	0.507205406011714
B.1.1.309	TS2	39	Fit AR1-PC	0.0100081932959358
B.1.1.309	TS20	39	Fit AR1-PC	0.0845317326912175
B.1.1.309	TS21	39	Fit AR1-PC	0.0552677297004604
B.1.1.309	TS22	39	Fit AR1-PC	0.0417622957196813
B.1.1.309	TS23	39	Fit AR1-PC	0.172879764959959
B.1.1.309	TS24	39	Fit AR1-PC	0.0618859165710893
B.1.1.309	TS25	39	Fit AR1-PC	0.237592587704287
B.1.1.309	TS26	39	Fit AR1-PC	0.110249469104282
B.1.1.309	TS27	39	Fit AR1-PC	0.0454260195019295
B.1.1.309	TS28	39	Fit AR1-PC	0.0328487274014012
B.1.1.309	TS29	39	Fit AR1-PC	0.0352182137119998
B.1.1.309	TS3	39	Fit AR1-PC	0.0908770241322558
B.1.1.309	TS4	39	Fit AR1-PC	0.0433118960933457
B.1.1.309	TS5	39	Fit AR1-PC	0.234247594817828
B.1.1.309	TS6	39	Fit AR1-PC	0.150078929522138
B.1.1.309	TS7	39	Fit AR1-PC	0.111600979210893
B.1.1.309	TS8	39	Fit AR1-PC	0.0940515148592257
B.1.1.309	TS9	39	Fit AR1-PC	0.0556412736481747
B.1.1.309	TS1	40	Fit AR1-PC	0.0466552563746115
B.1.1.309	TS10	40	Fit AR1-PC	0.650471947483905
B.1.1.309	TS11	40	Fit AR1-PC	0.0751146598273395
B.1.1.309	TS12	40	Fit AR1-PC	0.140857786769931
B.1.1.309	TS13	40	Fit AR1-PC	0.058486083489006
B.1.1.309	TS14	40	Fit AR1-PC	0.102163859493704
B.1.1.309	TS15	40	Fit AR1-PC	0.08589416177614
B.1.1.309	TS16	40	Fit AR1-PC	0.0734685766209405
B.1.1.309	TS17	40	Fit AR1-PC	0.533409413074815
B.1.1.309	TS18	40	Fit AR1-PC	0.367037310232381
B.1.1.309	TS19	40	Fit AR1-PC	1.15627114121555
B.1.1.309	TS2	40	Fit AR1-PC	0.0143748861013825
B.1.1.309	TS20	40	Fit AR1-PC	0.128181838377153
B.1.1.309	TS21	40	Fit AR1-PC	0.084858138254559
B.1.1.309	TS22	40	Fit AR1-PC	0.0647040048423039
B.1.1.309	TS23	40	Fit AR1-PC	0.24354214820881
B.1.1.309	TS24	40	Fit AR1-PC	0.0874750383177084
B.1.1.309	TS25	40	Fit AR1-PC	0.286729449912986
B.1.1.309	TS26	40	Fit AR1-PC	0.828277118759974
B.1.1.309	TS27	40	Fit AR1-PC	0.0651706878312607
B.1.1.309	TS28	40	Fit AR1-PC	0.0516580038214465
B.1.1.309	TS29	40	Fit AR1-PC	0.050120442690174
B.1.1.309	TS3	40	Fit AR1-PC	0.0802764178336203
B.1.1.309	TS4	40	Fit AR1-PC	0.0543750058888696
B.1.1.309	TS5	40	Fit AR1-PC	0.544353203024185
B.1.1.309	TS6	40	Fit AR1-PC	0.268628443085538
B.1.1.309	TS7	40	Fit AR1-PC	0.129270555947891
B.1.1.309	TS8	40	Fit AR1-PC	0.111350486600868
B.1.1.309	TS9	40	Fit AR1-PC	0.0783446941328471
B.1.1.309	TS1	41	Fit AR1-PC	0.0309722034127859
B.1.1.309	TS10	41	Fit AR1-PC	0.235141852931201
B.1.1.309	TS11	41	Fit AR1-PC	0.0477731527619276
B.1.1.309	TS12	41	Fit AR1-PC	0.0941760080829478
B.1.1.309	TS13	41	Fit AR1-PC	0.0384650622308977
B.1.1.309	TS14	41	Fit AR1-PC	0.0672178885733433
B.1.1.309	TS15	41	Fit AR1-PC	0.051376290822727
B.1.1.309	TS16	41	Fit AR1-PC	0.0433749216710803
B.1.1.309	TS17	41	Fit AR1-PC	0.388991758113222
B.1.1.309	TS18	41	Fit AR1-PC	0.238216883707314
B.1.1.309	TS19	41	Fit AR1-PC	1.01285098796008
B.1.1.309	TS2	41	Fit AR1-PC	0.00917734288234065
B.1.1.309	TS20	41	Fit AR1-PC	0.0885327925330977
B.1.1.309	TS21	41	Fit AR1-PC	0.0561506856008508
B.1.1.309	TS22	41	Fit AR1-PC	0.122436535551095
B.1.1.309	TS23	41	Fit AR1-PC	0.390120836026528
B.1.1.309	TS24	41	Fit AR1-PC	0.0584647920047469
B.1.1.309	TS25	41	Fit AR1-PC	0.219724635735654
B.1.1.309	TS26	41	Fit AR1-PC	0.106741491389404
B.1.1.309	TS27	41	Fit AR1-PC	0.042547175409704
B.1.1.309	TS28	41	Fit AR1-PC	0.030470320895737
B.1.1.309	TS29	41	Fit AR1-PC	0.0327826883162348
B.1.1.309	TS3	41	Fit AR1-PC	0.0756169960230252
B.1.1.309	TS4	41	Fit AR1-PC	0.0368584209618717
B.1.1.309	TS5	41	Fit AR1-PC	0.282069539665251
B.1.1.309	TS6	41	Fit AR1-PC	0.126205827527022
B.1.1.309	TS7	41	Fit AR1-PC	0.0857710194556062
B.1.1.309	TS8	41	Fit AR1-PC	0.0878190845084287
B.1.1.309	TS9	41	Fit AR1-PC	0.0635308580828944
B.1.1.309	TS1	42	Fit AR1-PC	0.0190057471478022
B.1.1.309	TS10	42	Fit AR1-PC	0.455829605835647
B.1.1.309	TS11	42	Fit AR1-PC	0.0536000116135569
B.1.1.309	TS12	42	Fit AR1-PC	0.0945907437907831
B.1.1.309	TS13	42	Fit AR1-PC	0.0338776659824398
B.1.1.309	TS14	42	Fit AR1-PC	0.0612258996637331
B.1.1.309	TS15	42	Fit AR1-PC	0.0438451048788276
B.1.1.309	TS16	42	Fit AR1-PC	0.0391210693789902
B.1.1.309	TS17	42	Fit AR1-PC	1.32731012302716
B.1.1.309	TS18	42	Fit AR1-PC	0.223814990079658
B.1.1.309	TS19	42	Fit AR1-PC	0.447160013211788
B.1.1.309	TS2	42	Fit AR1-PC	0.00803804977506144
B.1.1.309	TS20	42	Fit AR1-PC	0.064559876932285
B.1.1.309	TS21	42	Fit AR1-PC	0.0444336528731431
B.1.1.309	TS22	42	Fit AR1-PC	0.033929123599286
B.1.1.309	TS23	42	Fit AR1-PC	0.118880864631989
B.1.1.309	TS24	42	Fit AR1-PC	0.0516721223476014
B.1.1.309	TS25	42	Fit AR1-PC	0.200818850476091
B.1.1.309	TS26	42	Fit AR1-PC	0.0952290480124661
B.1.1.309	TS27	42	Fit AR1-PC	0.0374843628704178
B.1.1.309	TS28	42	Fit AR1-PC	0.0268543463154602
B.1.1.309	TS29	42	Fit AR1-PC	0.0288373700647873
B.1.1.309	TS3	42	Fit AR1-PC	0.0517487868623507
B.1.1.309	TS4	42	Fit AR1-PC	0.0326213184352624
B.1.1.309	TS5	42	Fit AR1-PC	0.249896977561504
B.1.1.309	TS6	42	Fit AR1-PC	0.306953828131576
B.1.1.309	TS7	42	Fit AR1-PC	0.0596888275567212
B.1.1.309	TS8	42	Fit AR1-PC	0.067904391102677
B.1.1.309	TS9	42	Fit AR1-PC	0.0439554568942379
B.1.1.309	TS1	43	Fit AR1-PC	0.0406341915624397
B.1.1.309	TS10	43	Fit AR1-PC	0.300257983184694
B.1.1.309	TS11	43	Fit AR1-PC	0.0637024524495192
B.1.1.309	TS12	43	Fit AR1-PC	0.130469318304905
B.1.1.309	TS13	43	Fit AR1-PC	0.0507885265284585
B.1.1.309	TS14	43	Fit AR1-PC	0.0919594620468739
B.1.1.309	TS15	43	Fit AR1-PC	0.0700929792451399
B.1.1.309	TS16	43	Fit AR1-PC	0.0591618237425871
B.1.1.309	TS17	43	Fit AR1-PC	2.72139458059832
B.1.1.309	TS18	43	Fit AR1-PC	0.0982071093978836
B.1.1.309	TS19	43	Fit AR1-PC	0.639897819620539
B.1.1.309	TS2	43	Fit AR1-PC	0.0119816756441975
B.1.1.309	TS20	43	Fit AR1-PC	0.222456895743363
B.1.1.309	TS21	43	Fit AR1-PC	0.0690696052968667
B.1.1.309	TS22	43	Fit AR1-PC	0.155855572996456
B.1.1.309	TS23	43	Fit AR1-PC	0.466591748754376
B.1.1.309	TS24	43	Fit AR1-PC	0.077376533101889
B.1.1.309	TS25	43	Fit AR1-PC	0.232340447745786
B.1.1.309	TS26	43	Fit AR1-PC	0.162907719570094
B.1.1.309	TS27	43	Fit AR1-PC	0.0562761474154291
B.1.1.309	TS28	43	Fit AR1-PC	0.0405910813930176
B.1.1.309	TS29	43	Fit AR1-PC	0.0432058278922503
B.1.1.309	TS3	43	Fit AR1-PC	0.0485360822376639
B.1.1.309	TS4	43	Fit AR1-PC	0.0356093416842921
B.1.1.309	TS5	43	Fit AR1-PC	0.200019262468813
B.1.1.309	TS6	43	Fit AR1-PC	0.109255241075157
B.1.1.309	TS7	43	Fit AR1-PC	0.0553845664761223
B.1.1.309	TS8	43	Fit AR1-PC	0.067427527790726
B.1.1.309	TS9	43	Fit AR1-PC	0.0692238876058226
B.1.1.309	TS1	44	Fit AR1-PC	0.0215257419257777
B.1.1.309	TS10	44	Fit AR1-PC	0.147009720715578
B.1.1.309	TS11	44	Fit AR1-PC	0.0353213500233127
B.1.1.309	TS12	44	Fit AR1-PC	0.0675813612763434
B.1.1.309	TS13	44	Fit AR1-PC	0.0269765208286971
B.1.1.309	TS14	44	Fit AR1-PC	0.0511998554330725
B.1.1.309	TS15	44	Fit AR1-PC	0.0281775851203092
B.1.1.309	TS16	44	Fit AR1-PC	0.0233379253189448
B.1.1.309	TS17	44	Fit AR1-PC	0.301062663822531
B.1.1.309	TS18	44	Fit AR1-PC	0.0438896439452428
B.1.1.309	TS19	44	Fit AR1-PC	0.179551234315229
B.1.1.309	TS2	44	Fit AR1-PC	0.00624858956388715
B.1.1.309	TS20	44	Fit AR1-PC	0.0433879717544939
B.1.1.309	TS21	44	Fit AR1-PC	0.0280240744746777
B.1.1.309	TS22	44	Fit AR1-PC	0.0303324540646817
B.1.1.309	TS23	44	Fit AR1-PC	0.10859906557997
B.1.1.309	TS24	44	Fit AR1-PC	0.0424417424860542
B.1.1.309	TS25	44	Fit AR1-PC	0.184581726269354
B.1.1.309	TS26	44	Fit AR1-PC	0.0813382529208975
B.1.1.309	TS27	44	Fit AR1-PC	0.0302646096937222
B.1.1.309	TS28	44	Fit AR1-PC	0.0207424315306837
B.1.1.309	TS29	44	Fit AR1-PC	0.0228583606243044
B.1.1.309	TS3	44	Fit AR1-PC	0.0583447588633326
B.1.1.309	TS4	44	Fit AR1-PC	0.0260027126047465
B.1.1.309	TS5	44	Fit AR1-PC	0.208349435674516
B.1.1.309	TS6	44	Fit AR1-PC	0.104363976467991
B.1.1.309	TS7	44	Fit AR1-PC	0.0507379424092489
B.1.1.309	TS8	44	Fit AR1-PC	0.0590489663151878
B.1.1.309	TS9	44	Fit AR1-PC	0.0383160114429537
B.1.1.309	TS1	45	Fit AR1-PC	0.0122166854903031
B.1.1.309	TS10	45	Fit AR1-PC	0.0949057973396546
B.1.1.309	TS11	45	Fit AR1-PC	0.0927310926860072
B.1.1.309	TS12	45	Fit AR1-PC	0.175605404477495
B.1.1.309	TS13	45	Fit AR1-PC	0.0219604892299849
B.1.1.309	TS14	45	Fit AR1-PC	0.0406560326958194
B.1.1.309	TS15	45	Fit AR1-PC	0.0158973826085757
B.1.1.309	TS16	45	Fit AR1-PC	0.025454911563276
B.1.1.309	TS17	45	Fit AR1-PC	1.73433711212666
B.1.1.309	TS18	45	Fit AR1-PC	0.0480643529254768
B.1.1.309	TS19	45	Fit AR1-PC	0.0666550264839594
B.1.1.309	TS2	45	Fit AR1-PC	0.00508332748081674
B.1.1.309	TS20	45	Fit AR1-PC	0.0245189391261659
B.1.1.309	TS21	45	Fit AR1-PC	0.0211781419793584
B.1.1.309	TS22	45	Fit AR1-PC	0.0213141023321021
B.1.1.309	TS23	45	Fit AR1-PC	0.215081986449826
B.1.1.309	TS24	45	Fit AR1-PC	0.0340137289779314
B.1.1.309	TS25	45	Fit AR1-PC	0.146557342874556
B.1.1.309	TS26	45	Fit AR1-PC	0.0649571570489267
B.1.1.309	TS27	45	Fit AR1-PC	0.0243751751445338
B.1.1.309	TS28	45	Fit AR1-PC	0.0173010759828807
B.1.1.309	TS29	45	Fit AR1-PC	0.0186099540678324
B.1.1.309	TS3	45	Fit AR1-PC	0.0340123112518118
B.1.1.309	TS4	45	Fit AR1-PC	0.0209262405908009
B.1.1.309	TS5	45	Fit AR1-PC	0.155532104036103
B.1.1.309	TS6	45	Fit AR1-PC	0.0807209812977791
B.1.1.309	TS7	45	Fit AR1-PC	0.0503519753126371
B.1.1.309	TS8	45	Fit AR1-PC	0.0200192990996974
B.1.1.309	TS9	45	Fit AR1-PC	0.0158416865568851
B.1.1.309	TS1	46	Fit AR1-PC	0.011659080689629
B.1.1.309	TS10	46	Fit AR1-PC	0.100585163258808
B.1.1.309	TS11	46	Fit AR1-PC	0.0135801403566471
B.1.1.309	TS12	46	Fit AR1-PC	0.0407333856534161
B.1.1.309	TS13	46	Fit AR1-PC	0.0146783625214214
B.1.1.309	TS14	46	Fit AR1-PC	0.0277154920469125
B.1.1.309	TS15	46	Fit AR1-PC	0.0205411528607537
B.1.1.309	TS16	46	Fit AR1-PC	0.0171128393252887
B.1.1.309	TS17	46	Fit AR1-PC	0.380125562748108
B.1.1.309	TS18	46	Fit AR1-PC	0.0266356418040658
B.1.1.309	TS19	46	Fit AR1-PC	0.0773482837793844
B.1.1.309	TS2	46	Fit AR1-PC	0.00332080753760399
B.1.1.309	TS20	46	Fit AR1-PC	0.024973911136557
B.1.1.309	TS21	46	Fit AR1-PC	0.0197889445876085
B.1.1.309	TS22	46	Fit AR1-PC	0.0142159153617414
B.1.1.309	TS23	46	Fit AR1-PC	0.0495390863457996
B.1.1.309	TS24	46	Fit AR1-PC	0.0230425799628127
B.1.1.309	TS25	46	Fit AR1-PC	0.0782270438642903
B.1.1.309	TS26	46	Fit AR1-PC	0.045727006425679
B.1.1.309	TS27	46	Fit AR1-PC	0.0163409759863094
B.1.1.309	TS28	46	Fit AR1-PC	0.0115058960001063
B.1.1.309	TS29	46	Fit AR1-PC	0.0123877179368411
B.1.1.309	TS3	46	Fit AR1-PC	0.0194610841521857
B.1.1.309	TS4	46	Fit AR1-PC	0.0101655613184866
B.1.1.309	TS5	46	Fit AR1-PC	0.281815947248523
B.1.1.309	TS6	46	Fit AR1-PC	0.0419524319456722
B.1.1.309	TS7	46	Fit AR1-PC	0.0163598787265803
B.1.1.309	TS8	46	Fit AR1-PC	0.0200373989455583
B.1.1.309	TS9	46	Fit AR1-PC	0.0203772827522304
B.1.1.309	TS1	47	Fit AR1-PC	0.00418621809021455
B.1.1.309	TS10	47	Fit AR1-PC	0.0296495017085626
B.1.1.309	TS11	47	Fit AR1-PC	0.00669218228429156
B.1.1.309	TS12	47	Fit AR1-PC	0.0153042775028988
B.1.1.309	TS13	47	Fit AR1-PC	0.0053309237625772
B.1.1.309	TS14	47	Fit AR1-PC	0.0102188866461425
B.1.1.309	TS15	47	Fit AR1-PC	0.00553496647823705
B.1.1.309	TS16	47	Fit AR1-PC	0.00455674009119789
B.1.1.309	TS17	47	Fit AR1-PC	0.0750817915375032
B.1.1.309	TS18	47	Fit AR1-PC	0.00618438920175905
B.1.1.309	TS19	47	Fit AR1-PC	0.0244572198561968
B.1.1.309	TS2	47	Fit AR1-PC	0.00119167219199719
B.1.1.309	TS20	47	Fit AR1-PC	0.00840230157015658
B.1.1.309	TS21	47	Fit AR1-PC	0.0054570421025603
B.1.1.309	TS22	47	Fit AR1-PC	0.00523972304331514
B.1.1.309	TS23	47	Fit AR1-PC	0.0214178003207677
B.1.1.309	TS24	47	Fit AR1-PC	0.00844470636646048
B.1.1.309	TS25	47	Fit AR1-PC	0.0428680723920445
B.1.1.309	TS26	47	Fit AR1-PC	0.0161106850237653
B.1.1.309	TS27	47	Fit AR1-PC	0.00571069001175945
B.1.1.309	TS28	47	Fit AR1-PC	0.00298756808462884
B.1.1.309	TS29	47	Fit AR1-PC	0.00448821320225619
B.1.1.309	TS3	47	Fit AR1-PC	0.0129298821208805
B.1.1.309	TS4	47	Fit AR1-PC	0.00511896876320255
B.1.1.309	TS5	47	Fit AR1-PC	0.0446376136914779
B.1.1.309	TS6	47	Fit AR1-PC	0.053589306252084
B.1.1.309	TS7	47	Fit AR1-PC	0.0104131120493895
B.1.1.309	TS8	47	Fit AR1-PC	0.0119946731940315
B.1.1.309	TS9	47	Fit AR1-PC	0.00746991598976517
B.1.1.309	TS1	48	Fit AR1-PC	0.000736698025819729
B.1.1.309	TS10	48	Fit AR1-PC	0.00415837826805387
B.1.1.309	TS11	48	Fit AR1-PC	0.00141128384599965
B.1.1.309	TS12	48	Fit AR1-PC	0.00295595338033195
B.1.1.309	TS13	48	Fit AR1-PC	0.000967782699120875
B.1.1.309	TS14	48	Fit AR1-PC	0.0018324618837965
B.1.1.309	TS15	48	Fit AR1-PC	0.000681402735208495
B.1.1.309	TS16	48	Fit AR1-PC	0.0011201420298086
B.1.1.309	TS17	48	Fit AR1-PC	0.0120508387573791
B.1.1.309	TS18	48	Fit AR1-PC	0.00167848866378609
B.1.1.309	TS19	48	Fit AR1-PC	0.00241837976226285
B.1.1.309	TS2	48	Fit AR1-PC	0.000221170341902981
B.1.1.309	TS20	48	Fit AR1-PC	0.00108000597033702
B.1.1.309	TS21	48	Fit AR1-PC	0.000936036553603789
B.1.1.309	TS22	48	Fit AR1-PC	0.000676070710313269
B.1.1.309	TS23	48	Fit AR1-PC	0.00374836515353499
B.1.1.309	TS24	48	Fit AR1-PC	0.00151286319907842
B.1.1.309	TS25	48	Fit AR1-PC	0.0071823380884748
B.1.1.309	TS26	48	Fit AR1-PC	0.0029639891815083
B.1.1.309	TS27	48	Fit AR1-PC	0.0010760274719877
B.1.1.309	TS28	48	Fit AR1-PC	0.000760265022474262
B.1.1.309	TS29	48	Fit AR1-PC	0.000818030287541635
B.1.1.309	TS3	48	Fit AR1-PC	0.00202156623183455
B.1.1.309	TS4	48	Fit AR1-PC	0.000912787950160842
B.1.1.309	TS5	48	Fit AR1-PC	0.0092412488883578
B.1.1.309	TS6	48	Fit AR1-PC	0.00359419733146671
B.1.1.309	TS7	48	Fit AR1-PC	0.0023681667978124
B.1.1.309	TS8	48	Fit AR1-PC	0.00143055351654724
B.1.1.309	TS9	48	Fit AR1-PC	0.000690051353360584
B.1.1.309	TS1	49	Fit AR1-PC	7.16374520953804e-05
B.1.1.309	TS10	49	Fit AR1-PC	0.000443843939823648
B.1.1.309	TS11	49	Fit AR1-PC	7.25213521035575e-05
B.1.1.309	TS12	49	Fit AR1-PC	0.000220399674746107
B.1.1.309	TS13	49	Fit AR1-PC	8.15840790735171e-05
B.1.1.309	TS14	49	Fit AR1-PC	0.00015359275550288
B.1.1.309	TS15	49	Fit AR1-PC	0.000115710662780743
B.1.1.309	TS16	49	Fit AR1-PC	9.4974404773006e-05
B.1.1.309	TS17	49	Fit AR1-PC	0.000901088727365733
B.1.1.309	TS18	49	Fit AR1-PC	0.000137260115944413
B.1.1.309	TS19	49	Fit AR1-PC	0.000319318007929537
B.1.1.309	TS2	49	Fit AR1-PC	1.85630060143268e-05
B.1.1.309	TS20	49	Fit AR1-PC	0.000166659845074401
B.1.1.309	TS21	49	Fit AR1-PC	0.000112984328090811
B.1.1.309	TS22	49	Fit AR1-PC	8.16846352159322e-05
B.1.1.309	TS23	49	Fit AR1-PC	0.000408079538720962
B.1.1.309	TS24	49	Fit AR1-PC	0.000127796666590891
B.1.1.309	TS25	49	Fit AR1-PC	0.000599511942801043
B.1.1.309	TS26	49	Fit AR1-PC	0.000251590942457925
B.1.1.309	TS27	49	Fit AR1-PC	9.07609961202826e-05
B.1.1.309	TS28	49	Fit AR1-PC	6.39971822806826e-05
B.1.1.309	TS29	49	Fit AR1-PC	6.89219332451993e-05
B.1.1.309	TS3	49	Fit AR1-PC	0.000182759097095288
B.1.1.309	TS4	49	Fit AR1-PC	7.53730125121534e-05
B.1.1.309	TS5	49	Fit AR1-PC	0.000901733854319675
B.1.1.309	TS6	49	Fit AR1-PC	0.000218900421503279
B.1.1.309	TS7	49	Fit AR1-PC	0.000203654350786311
B.1.1.309	TS8	49	Fit AR1-PC	0.000172355880862905
B.1.1.309	TS9	49	Fit AR1-PC	0.000112135871983434
B.1.1.309	TS1	33	Fit AR1-PC-S2	0.0406187423339094
B.1.1.309	TS10	33	Fit AR1-PC-S2	0.22382429189995
B.1.1.309	TS11	33	Fit AR1-PC-S2	0.0638195104886921
B.1.1.309	TS12	33	Fit AR1-PC-S2	0.125060822785664
B.1.1.309	TS13	33	Fit AR1-PC-S2	0.050033944493943
B.1.1.309	TS14	33	Fit AR1-PC-S2	0.0890729125438663
B.1.1.309	TS15	33	Fit AR1-PC-S2	0.0667048234553619
B.1.1.309	TS16	33	Fit AR1-PC-S2	0.0564523461815611
B.1.1.309	TS17	33	Fit AR1-PC-S2	0.345734203621983
B.1.1.309	TS18	33	Fit AR1-PC-S2	0.0897092449022378
B.1.1.309	TS19	33	Fit AR1-PC-S2	0.156004522151038
B.1.1.309	TS2	33	Fit AR1-PC-S2	0.0123814940284288
B.1.1.309	TS20	33	Fit AR1-PC-S2	0.0788476673510908
B.1.1.309	TS21	33	Fit AR1-PC-S2	0.065890089911993
B.1.1.309	TS22	33	Fit AR1-PC-S2	0.0373086910709472
B.1.1.309	TS23	33	Fit AR1-PC-S2	0.165144058436834
B.1.1.309	TS24	33	Fit AR1-PC-S2	0.0757497812038372
B.1.1.309	TS25	33	Fit AR1-PC-S2	0.277250003495492
B.1.1.309	TS26	33	Fit AR1-PC-S2	0.0899224858662588
B.1.1.309	TS27	33	Fit AR1-PC-S2	0.0552473306417641
B.1.1.309	TS28	33	Fit AR1-PC-S2	0.0389136035459962
B.1.1.309	TS29	33	Fit AR1-PC-S2	0.0424625563597799
B.1.1.309	TS3	33	Fit AR1-PC-S2	0.328034752231227
B.1.1.309	TS4	33	Fit AR1-PC-S2	0.0521764921034443
B.1.1.309	TS5	33	Fit AR1-PC-S2	1.93428472624722
B.1.1.309	TS6	33	Fit AR1-PC-S2	0.391419221283023
B.1.1.309	TS7	33	Fit AR1-PC-S2	0.128860622770862
B.1.1.309	TS8	33	Fit AR1-PC-S2	0.11123656436362
B.1.1.309	TS9	33	Fit AR1-PC-S2	0.0673769627127478
B.1.1.309	TS1	34	Fit AR1-PC-S2	0.0476443033301156
B.1.1.309	TS10	34	Fit AR1-PC-S2	0.298935417373925
B.1.1.309	TS11	34	Fit AR1-PC-S2	0.073702415556804
B.1.1.309	TS12	34	Fit AR1-PC-S2	0.144049466096542
B.1.1.309	TS13	34	Fit AR1-PC-S2	0.0578619729407412
B.1.1.309	TS14	34	Fit AR1-PC-S2	0.0992039977043053
B.1.1.309	TS15	34	Fit AR1-PC-S2	0.0824778261524905
B.1.1.309	TS16	34	Fit AR1-PC-S2	0.0703187693031992
B.1.1.309	TS17	34	Fit AR1-PC-S2	0.505478363422631
B.1.1.309	TS18	34	Fit AR1-PC-S2	0.108490926828266
B.1.1.309	TS19	34	Fit AR1-PC-S2	0.206764574422388
B.1.1.309	TS2	34	Fit AR1-PC-S2	0.0145304800823649
B.1.1.309	TS20	34	Fit AR1-PC-S2	0.114472894883491
B.1.1.309	TS21	34	Fit AR1-PC-S2	0.0802503648766584
B.1.1.309	TS22	34	Fit AR1-PC-S2	0.0431089408289301
B.1.1.309	TS23	34	Fit AR1-PC-S2	0.189844698639756
B.1.1.309	TS24	34	Fit AR1-PC-S2	0.0881958275632369
B.1.1.309	TS25	34	Fit AR1-PC-S2	0.307327304673703
B.1.1.309	TS26	34	Fit AR1-PC-S2	0.154914386437857
B.1.1.309	TS27	34	Fit AR1-PC-S2	0.063933223892904
B.1.1.309	TS28	34	Fit AR1-PC-S2	0.0462568905430592
B.1.1.309	TS29	34	Fit AR1-PC-S2	0.0492472212429947
B.1.1.309	TS3	34	Fit AR1-PC-S2	0.113226210748734
B.1.1.309	TS4	34	Fit AR1-PC-S2	0.0564786729379338
B.1.1.309	TS5	34	Fit AR1-PC-S2	0.389756850857039
B.1.1.309	TS6	34	Fit AR1-PC-S2	0.180300358682935
B.1.1.309	TS7	34	Fit AR1-PC-S2	0.1340912261576
B.1.1.309	TS8	34	Fit AR1-PC-S2	0.114017939542876
B.1.1.309	TS9	34	Fit AR1-PC-S2	0.0752523708810041
B.1.1.309	TS1	35	Fit AR1-PC-S2	0.130736395061025
B.1.1.309	TS10	35	Fit AR1-PC-S2	0.210047261222696
B.1.1.309	TS11	35	Fit AR1-PC-S2	0.0416986306780651
B.1.1.309	TS12	35	Fit AR1-PC-S2	0.0858651712195421
B.1.1.309	TS13	35	Fit AR1-PC-S2	0.0453701617728699
B.1.1.309	TS14	35	Fit AR1-PC-S2	0.080413010532609
B.1.1.309	TS15	35	Fit AR1-PC-S2	0.0694074619544542
B.1.1.309	TS16	35	Fit AR1-PC-S2	0.0519454413501261
B.1.1.309	TS17	35	Fit AR1-PC-S2	0.224885999658165
B.1.1.309	TS18	35	Fit AR1-PC-S2	0.0761780955906081
B.1.1.309	TS19	35	Fit AR1-PC-S2	0.578978970007871
B.1.1.309	TS2	35	Fit AR1-PC-S2	0.0112778706224162
B.1.1.309	TS20	35	Fit AR1-PC-S2	0.0985739819020945
B.1.1.309	TS21	35	Fit AR1-PC-S2	0.0648436484691153
B.1.1.309	TS22	35	Fit AR1-PC-S2	0.0454741054632842
B.1.1.309	TS23	35	Fit AR1-PC-S2	0.390903794958366
B.1.1.309	TS24	35	Fit AR1-PC-S2	0.0695213218209002
B.1.1.309	TS25	35	Fit AR1-PC-S2	0.249546655308546
B.1.1.309	TS26	35	Fit AR1-PC-S2	0.123432372200465
B.1.1.309	TS27	35	Fit AR1-PC-S2	0.050163735364458
B.1.1.309	TS28	35	Fit AR1-PC-S2	0.0359357681028578
B.1.1.309	TS29	35	Fit AR1-PC-S2	0.0385390280908877
B.1.1.309	TS3	35	Fit AR1-PC-S2	0.281683280726273
B.1.1.309	TS4	35	Fit AR1-PC-S2	0.0442432766481361
B.1.1.309	TS5	35	Fit AR1-PC-S2	0.323351801408507
B.1.1.309	TS6	35	Fit AR1-PC-S2	0.115183432392612
B.1.1.309	TS7	35	Fit AR1-PC-S2	0.302786165850437
B.1.1.309	TS8	35	Fit AR1-PC-S2	0.679557853177378
B.1.1.309	TS9	35	Fit AR1-PC-S2	0.0690293469334574
B.1.1.309	TS1	36	Fit AR1-PC-S2	0.0610799034958631
B.1.1.309	TS10	36	Fit AR1-PC-S2	0.349992958031527
B.1.1.309	TS11	36	Fit AR1-PC-S2	0.0998307977433151
B.1.1.309	TS12	36	Fit AR1-PC-S2	0.175706573276254
B.1.1.309	TS13	36	Fit AR1-PC-S2	0.0739737839638885
B.1.1.309	TS14	36	Fit AR1-PC-S2	0.128020329358686
B.1.1.309	TS15	36	Fit AR1-PC-S2	0.0986608204259928
B.1.1.309	TS16	36	Fit AR1-PC-S2	0.0842121316312065
B.1.1.309	TS17	36	Fit AR1-PC-S2	2.04683273091203
B.1.1.309	TS18	36	Fit AR1-PC-S2	0.426683291046847
B.1.1.309	TS19	36	Fit AR1-PC-S2	0.29679464233192
B.1.1.309	TS2	36	Fit AR1-PC-S2	0.0188921637344013
B.1.1.309	TS20	36	Fit AR1-PC-S2	0.321270476645183
B.1.1.309	TS21	36	Fit AR1-PC-S2	0.0978741947786969
B.1.1.309	TS22	36	Fit AR1-PC-S2	0.0554029534150014
B.1.1.309	TS23	36	Fit AR1-PC-S2	1.16645235392179
B.1.1.309	TS24	36	Fit AR1-PC-S2	0.111931734935431
B.1.1.309	TS25	36	Fit AR1-PC-S2	1.3809611230521
B.1.1.309	TS26	36	Fit AR1-PC-S2	0.188075769824606
B.1.1.309	TS27	36	Fit AR1-PC-S2	0.0814974590285435
B.1.1.309	TS28	36	Fit AR1-PC-S2	0.058948616575271
B.1.1.309	TS29	36	Fit AR1-PC-S2	0.0631551888216046
B.1.1.309	TS3	36	Fit AR1-PC-S2	0.882391493910003
B.1.1.309	TS4	36	Fit AR1-PC-S2	0.230837191760859
B.1.1.309	TS5	36	Fit AR1-PC-S2	1.4384018537665
B.1.1.309	TS6	36	Fit AR1-PC-S2	0.571589327514299
B.1.1.309	TS7	36	Fit AR1-PC-S2	3.01790401606163
B.1.1.309	TS8	36	Fit AR1-PC-S2	0.854022492300963
B.1.1.309	TS9	36	Fit AR1-PC-S2	0.0983271301518876
B.1.1.309	TS1	37	Fit AR1-PC-S2	0.0795105728732337
B.1.1.309	TS10	37	Fit AR1-PC-S2	0.8704048556664
B.1.1.309	TS11	37	Fit AR1-PC-S2	0.11946157250254
B.1.1.309	TS12	37	Fit AR1-PC-S2	0.214723478644397
B.1.1.309	TS13	37	Fit AR1-PC-S2	0.0959077188605747
B.1.1.309	TS14	37	Fit AR1-PC-S2	0.161106688270726
B.1.1.309	TS15	37	Fit AR1-PC-S2	0.362245484325689
B.1.1.309	TS16	37	Fit AR1-PC-S2	0.32156356117814
B.1.1.309	TS17	37	Fit AR1-PC-S2	1.18517862207144
B.1.1.309	TS18	37	Fit AR1-PC-S2	1.03422479824963
B.1.1.309	TS19	37	Fit AR1-PC-S2	0.416621630390041
B.1.1.309	TS2	37	Fit AR1-PC-S2	0.0251492465659197
B.1.1.309	TS20	37	Fit AR1-PC-S2	0.466751051099114
B.1.1.309	TS21	37	Fit AR1-PC-S2	0.358837650847339
B.1.1.309	TS22	37	Fit AR1-PC-S2	0.0942363329075161
B.1.1.309	TS23	37	Fit AR1-PC-S2	0.725263622140431
B.1.1.309	TS24	37	Fit AR1-PC-S2	0.141495342113362
B.1.1.309	TS25	37	Fit AR1-PC-S2	0.424935871010645
B.1.1.309	TS26	37	Fit AR1-PC-S2	0.236495805367168
B.1.1.309	TS27	37	Fit AR1-PC-S2	0.104990726162507
B.1.1.309	TS28	37	Fit AR1-PC-S2	0.243145897045931
B.1.1.309	TS29	37	Fit AR1-PC-S2	0.082294332770298
B.1.1.309	TS3	37	Fit AR1-PC-S2	0.17981399960634
B.1.1.309	TS4	37	Fit AR1-PC-S2	0.0933479390033006
B.1.1.309	TS5	37	Fit AR1-PC-S2	1.02553473599939
B.1.1.309	TS6	37	Fit AR1-PC-S2	0.220662535486271
B.1.1.309	TS7	37	Fit AR1-PC-S2	0.510561495662817
B.1.1.309	TS8	37	Fit AR1-PC-S2	0.181027755321137
B.1.1.309	TS9	37	Fit AR1-PC-S2	0.125347645628852
B.1.1.309	TS1	38	Fit AR1-PC-S2	0.0365371244835845
B.1.1.309	TS10	38	Fit AR1-PC-S2	1.04263324008156
B.1.1.309	TS11	38	Fit AR1-PC-S2	0.0383121075195649
B.1.1.309	TS12	38	Fit AR1-PC-S2	0.0768768455270108
B.1.1.309	TS13	38	Fit AR1-PC-S2	0.0411494325487661
B.1.1.309	TS14	38	Fit AR1-PC-S2	0.0724782632134705
B.1.1.309	TS15	38	Fit AR1-PC-S2	0.487560483012769
B.1.1.309	TS16	38	Fit AR1-PC-S2	0.0471827035874445
B.1.1.309	TS17	38	Fit AR1-PC-S2	0.772240655906959
B.1.1.309	TS18	38	Fit AR1-PC-S2	0.0969909819709001
B.1.1.309	TS19	38	Fit AR1-PC-S2	1.08510214504546
B.1.1.309	TS2	38	Fit AR1-PC-S2	0.0102764621847411
B.1.1.309	TS20	38	Fit AR1-PC-S2	0.608274372606603
B.1.1.309	TS21	38	Fit AR1-PC-S2	0.182830086698802
B.1.1.309	TS22	38	Fit AR1-PC-S2	0.0442547390246892
B.1.1.309	TS23	38	Fit AR1-PC-S2	0.137743568898996
B.1.1.309	TS24	38	Fit AR1-PC-S2	0.0628580441042165
B.1.1.309	TS25	38	Fit AR1-PC-S2	0.221098938789095
B.1.1.309	TS26	38	Fit AR1-PC-S2	0.110855957077023
B.1.1.309	TS27	38	Fit AR1-PC-S2	0.0454684584247686
B.1.1.309	TS28	38	Fit AR1-PC-S2	0.0326296650535845
B.1.1.309	TS29	38	Fit AR1-PC-S2	0.0349847967910712
B.1.1.309	TS3	38	Fit AR1-PC-S2	0.0883917746960889
B.1.1.309	TS4	38	Fit AR1-PC-S2	0.0402656855006407
B.1.1.309	TS5	38	Fit AR1-PC-S2	0.654357916983075
B.1.1.309	TS6	38	Fit AR1-PC-S2	0.129041402525344
B.1.1.309	TS7	38	Fit AR1-PC-S2	0.0918859328274727
B.1.1.309	TS8	38	Fit AR1-PC-S2	0.282157564427852
B.1.1.309	TS9	38	Fit AR1-PC-S2	0.484859253574272
B.1.1.309	TS1	39	Fit AR1-PC-S2	0.0288759819755998
B.1.1.309	TS10	39	Fit AR1-PC-S2	0.197283577731616
B.1.1.309	TS11	39	Fit AR1-PC-S2	0.156525134491036
B.1.1.309	TS12	39	Fit AR1-PC-S2	0.0889543966093811
B.1.1.309	TS13	39	Fit AR1-PC-S2	0.0357971918036161
B.1.1.309	TS14	39	Fit AR1-PC-S2	0.0634004942419151
B.1.1.309	TS15	39	Fit AR1-PC-S2	0.0482169106763495
B.1.1.309	TS16	39	Fit AR1-PC-S2	0.04097081350956
B.1.1.309	TS17	39	Fit AR1-PC-S2	0.304395481553285
B.1.1.309	TS18	39	Fit AR1-PC-S2	0.0897031912609067
B.1.1.309	TS19	39	Fit AR1-PC-S2	0.48703367138843
B.1.1.309	TS2	39	Fit AR1-PC-S2	0.00890981426309597
B.1.1.309	TS20	39	Fit AR1-PC-S2	0.0731242842491703
B.1.1.309	TS21	39	Fit AR1-PC-S2	0.047673715057043
B.1.1.309	TS22	39	Fit AR1-PC-S2	0.0359127912991259
B.1.1.309	TS23	39	Fit AR1-PC-S2	0.149640943298122
B.1.1.309	TS24	39	Fit AR1-PC-S2	0.0548352995985141
B.1.1.309	TS25	39	Fit AR1-PC-S2	0.208084349654236
B.1.1.309	TS26	39	Fit AR1-PC-S2	0.0971094600135037
B.1.1.309	TS27	39	Fit AR1-PC-S2	0.0395747086370972
B.1.1.309	TS28	39	Fit AR1-PC-S2	0.0283580715742214
B.1.1.309	TS29	39	Fit AR1-PC-S2	0.0304122037302661
B.1.1.309	TS3	39	Fit AR1-PC-S2	0.0793512781473258
B.1.1.309	TS4	39	Fit AR1-PC-S2	0.0374792649012546
B.1.1.309	TS5	39	Fit AR1-PC-S2	0.210422912596639
B.1.1.309	TS6	39	Fit AR1-PC-S2	0.127960354963477
B.1.1.309	TS7	39	Fit AR1-PC-S2	0.0927747463599269
B.1.1.309	TS8	39	Fit AR1-PC-S2	0.0797461412421647
B.1.1.309	TS9	39	Fit AR1-PC-S2	0.0481713585025931
B.1.1.309	TS1	40	Fit AR1-PC-S2	0.030683423008329
B.1.1.309	TS10	40	Fit AR1-PC-S2	0.524341729658231
B.1.1.309	TS11	40	Fit AR1-PC-S2	0.0485545150991061
B.1.1.309	TS12	40	Fit AR1-PC-S2	0.0944568125735473
B.1.1.309	TS13	40	Fit AR1-PC-S2	0.0378076694933447
B.1.1.309	TS14	40	Fit AR1-PC-S2	0.0672948871783726
B.1.1.309	TS15	40	Fit AR1-PC-S2	0.0544393975908068
B.1.1.309	TS16	40	Fit AR1-PC-S2	0.0462343962893871
B.1.1.309	TS17	40	Fit AR1-PC-S2	0.382517943757503
B.1.1.309	TS18	40	Fit AR1-PC-S2	0.278930597464723
B.1.1.309	TS19	40	Fit AR1-PC-S2	1.00961084050357
B.1.1.309	TS2	40	Fit AR1-PC-S2	0.00935516521134468
B.1.1.309	TS20	40	Fit AR1-PC-S2	0.0819687725144566
B.1.1.309	TS21	40	Fit AR1-PC-S2	0.0537726466181923
B.1.1.309	TS22	40	Fit AR1-PC-S2	0.0404352435472739
B.1.1.309	TS23	40	Fit AR1-PC-S2	0.163487083700577
B.1.1.309	TS24	40	Fit AR1-PC-S2	0.0583075686081919
B.1.1.309	TS25	40	Fit AR1-PC-S2	0.199488071261495
B.1.1.309	TS26	40	Fit AR1-PC-S2	0.712892606565907
B.1.1.309	TS27	40	Fit AR1-PC-S2	0.0421734438953917
B.1.1.309	TS28	40	Fit AR1-PC-S2	0.0320943586019458
B.1.1.309	TS29	40	Fit AR1-PC-S2	0.0320855474172001
B.1.1.309	TS3	40	Fit AR1-PC-S2	0.0590310579675234
B.1.1.309	TS4	40	Fit AR1-PC-S2	0.0363010244614228
B.1.1.309	TS5	40	Fit AR1-PC-S2	0.491725493077501
B.1.1.309	TS6	40	Fit AR1-PC-S2	0.228788723524445
B.1.1.309	TS7	40	Fit AR1-PC-S2	0.086834164859888
B.1.1.309	TS8	40	Fit AR1-PC-S2	0.0752678564284751
B.1.1.309	TS9	40	Fit AR1-PC-S2	0.050895268531765
B.1.1.309	TS1	41	Fit AR1-PC-S2	0.0367961224019514
B.1.1.309	TS10	41	Fit AR1-PC-S2	0.252772603141523
B.1.1.309	TS11	41	Fit AR1-PC-S2	0.0557084977930186
B.1.1.309	TS12	41	Fit AR1-PC-S2	0.108982135380477
B.1.1.309	TS13	41	Fit AR1-PC-S2	0.0445854706350988
B.1.1.309	TS14	41	Fit AR1-PC-S2	0.0767501095868864
B.1.1.309	TS15	41	Fit AR1-PC-S2	0.0596630774819476
B.1.1.309	TS16	41	Fit AR1-PC-S2	0.0505030483327945
B.1.1.309	TS17	41	Fit AR1-PC-S2	0.41562272876805
B.1.1.309	TS18	41	Fit AR1-PC-S2	0.293656778973445
B.1.1.309	TS19	41	Fit AR1-PC-S2	1.11870306704317
B.1.1.309	TS2	41	Fit AR1-PC-S2	0.0110407665491966
B.1.1.309	TS20	41	Fit AR1-PC-S2	0.0965313896500942
B.1.1.309	TS21	41	Fit AR1-PC-S2	0.0630324361018312
B.1.1.309	TS22	41	Fit AR1-PC-S2	0.152472201907862
B.1.1.309	TS23	41	Fit AR1-PC-S2	0.459338783335125
B.1.1.309	TS24	41	Fit AR1-PC-S2	0.0684436095350549
B.1.1.309	TS25	41	Fit AR1-PC-S2	0.246271137681346
B.1.1.309	TS26	41	Fit AR1-PC-S2	0.121813468708558
B.1.1.309	TS27	41	Fit AR1-PC-S2	0.0493110894894554
B.1.1.309	TS28	41	Fit AR1-PC-S2	0.0352234123266591
B.1.1.309	TS29	41	Fit AR1-PC-S2	0.0378455454319465
B.1.1.309	TS3	41	Fit AR1-PC-S2	0.0881871194530478
B.1.1.309	TS4	41	Fit AR1-PC-S2	0.0436319445740176
B.1.1.309	TS5	41	Fit AR1-PC-S2	0.311066832952638
B.1.1.309	TS6	41	Fit AR1-PC-S2	0.143970459443059
B.1.1.309	TS7	41	Fit AR1-PC-S2	0.0990151697300006
B.1.1.309	TS8	41	Fit AR1-PC-S2	0.0968930546432002
B.1.1.309	TS9	41	Fit AR1-PC-S2	0.0681700648497325
B.1.1.309	TS1	42	Fit AR1-PC-S2	0.0155529523527265
B.1.1.309	TS10	42	Fit AR1-PC-S2	0.403234863706737
B.1.1.309	TS11	42	Fit AR1-PC-S2	0.0385558483335232
B.1.1.309	TS12	42	Fit AR1-PC-S2	0.0708474254731489
B.1.1.309	TS13	42	Fit AR1-PC-S2	0.0259335187256236
B.1.1.309	TS14	42	Fit AR1-PC-S2	0.0468203889072875
B.1.1.309	TS15	42	Fit AR1-PC-S2	0.03425224819571
B.1.1.309	TS16	42	Fit AR1-PC-S2	0.0297924499423191
B.1.1.309	TS17	42	Fit AR1-PC-S2	1.21770426133956
B.1.1.309	TS18	42	Fit AR1-PC-S2	0.195368276972967
B.1.1.309	TS19	42	Fit AR1-PC-S2	0.391882977209684
B.1.1.309	TS2	42	Fit AR1-PC-S2	0.0063281823343508
B.1.1.309	TS20	42	Fit AR1-PC-S2	0.0505454744173248
B.1.1.309	TS21	42	Fit AR1-PC-S2	0.034279129199817
B.1.1.309	TS22	42	Fit AR1-PC-S2	0.0258593905661585
B.1.1.309	TS23	42	Fit AR1-PC-S2	0.0913821002096232
B.1.1.309	TS24	42	Fit AR1-PC-S2	0.0402513476464277
B.1.1.309	TS25	42	Fit AR1-PC-S2	0.156183295629231
B.1.1.309	TS26	42	Fit AR1-PC-S2	0.0733308668944109
B.1.1.309	TS27	42	Fit AR1-PC-S2	0.0287483548555636
B.1.1.309	TS28	42	Fit AR1-PC-S2	0.0204338496571859
B.1.1.309	TS29	42	Fit AR1-PC-S2	0.02194595258755
B.1.1.309	TS3	42	Fit AR1-PC-S2	0.0416860135227784
B.1.1.309	TS4	42	Fit AR1-PC-S2	0.0254065259862378
B.1.1.309	TS5	42	Fit AR1-PC-S2	0.195918588925047
B.1.1.309	TS6	42	Fit AR1-PC-S2	0.268812552340632
B.1.1.309	TS7	42	Fit AR1-PC-S2	0.0464451256959486
B.1.1.309	TS8	42	Fit AR1-PC-S2	0.0524869588919652
B.1.1.309	TS9	42	Fit AR1-PC-S2	0.0342291526353438
B.1.1.309	TS1	43	Fit AR1-PC-S2	0.0399770895007217
B.1.1.309	TS10	43	Fit AR1-PC-S2	0.27858652464794
B.1.1.309	TS11	43	Fit AR1-PC-S2	0.0612088323297167
B.1.1.309	TS12	43	Fit AR1-PC-S2	0.123549548769945
B.1.1.309	TS13	43	Fit AR1-PC-S2	0.0486435231864536
B.1.1.309	TS14	43	Fit AR1-PC-S2	0.0874024654909473
B.1.1.309	TS15	43	Fit AR1-PC-S2	0.0663196134037518
B.1.1.309	TS16	43	Fit AR1-PC-S2	0.0560405953880722
B.1.1.309	TS17	43	Fit AR1-PC-S2	2.81934587526091
B.1.1.309	TS18	43	Fit AR1-PC-S2	0.0934390564108868
B.1.1.309	TS19	43	Fit AR1-PC-S2	0.633132379171965
B.1.1.309	TS2	43	Fit AR1-PC-S2	0.0119013837655265
B.1.1.309	TS20	43	Fit AR1-PC-S2	0.23690179319716
B.1.1.309	TS21	43	Fit AR1-PC-S2	0.0654289610816859
B.1.1.309	TS22	43	Fit AR1-PC-S2	0.163873824583623
B.1.1.309	TS23	43	Fit AR1-PC-S2	0.484975869908131
B.1.1.309	TS24	43	Fit AR1-PC-S2	0.0738325911612399
B.1.1.309	TS25	43	Fit AR1-PC-S2	0.221706439883447
B.1.1.309	TS26	43	Fit AR1-PC-S2	0.148737099061418
B.1.1.309	TS27	43	Fit AR1-PC-S2	0.0539162980962547
B.1.1.309	TS28	43	Fit AR1-PC-S2	0.0385270337070419
B.1.1.309	TS29	43	Fit AR1-PC-S2	0.0411968932362868
B.1.1.309	TS3	43	Fit AR1-PC-S2	0.0527266369884778
B.1.1.309	TS4	43	Fit AR1-PC-S2	0.0359078841843876
B.1.1.309	TS5	43	Fit AR1-PC-S2	0.213340903341227
B.1.1.309	TS6	43	Fit AR1-PC-S2	0.111091822855347
B.1.1.309	TS7	43	Fit AR1-PC-S2	0.0569395900458482
B.1.1.309	TS8	43	Fit AR1-PC-S2	0.0667972574551159
B.1.1.309	TS9	43	Fit AR1-PC-S2	0.0657862262199856
B.1.1.309	TS1	44	Fit AR1-PC-S2	0.0211302758794402
B.1.1.309	TS10	44	Fit AR1-PC-S2	0.141328686776063
B.1.1.309	TS11	44	Fit AR1-PC-S2	0.0334919221738375
B.1.1.309	TS12	44	Fit AR1-PC-S2	0.0648778098028346
B.1.1.309	TS13	44	Fit AR1-PC-S2	0.0255623289250518
B.1.1.309	TS14	44	Fit AR1-PC-S2	0.0483283546358583
B.1.1.309	TS15	44	Fit AR1-PC-S2	0.0276891608064493
B.1.1.309	TS16	44	Fit AR1-PC-S2	0.0229821377763949
B.1.1.309	TS17	44	Fit AR1-PC-S2	0.281812469837512
B.1.1.309	TS18	44	Fit AR1-PC-S2	0.0438838496827091
B.1.1.309	TS19	44	Fit AR1-PC-S2	0.16342909107973
B.1.1.309	TS2	44	Fit AR1-PC-S2	0.00615718224193676
B.1.1.309	TS20	44	Fit AR1-PC-S2	0.0424285588868967
B.1.1.309	TS21	44	Fit AR1-PC-S2	0.0274050140548106
B.1.1.309	TS22	44	Fit AR1-PC-S2	0.0277970059486366
B.1.1.309	TS23	44	Fit AR1-PC-S2	0.102412466745741
B.1.1.309	TS24	44	Fit AR1-PC-S2	0.0409966062851457
B.1.1.309	TS25	44	Fit AR1-PC-S2	0.173638574560552
B.1.1.309	TS26	44	Fit AR1-PC-S2	0.0771278943628474
B.1.1.309	TS27	44	Fit AR1-PC-S2	0.0288782613808928
B.1.1.309	TS28	44	Fit AR1-PC-S2	0.0197800752594415
B.1.1.309	TS29	44	Fit AR1-PC-S2	0.0215671415998078
B.1.1.309	TS3	44	Fit AR1-PC-S2	0.0564985068316428
B.1.1.309	TS4	44	Fit AR1-PC-S2	0.0253143696416583
B.1.1.309	TS5	44	Fit AR1-PC-S2	0.197464480247285
B.1.1.309	TS6	44	Fit AR1-PC-S2	0.097455248890681
B.1.1.309	TS7	44	Fit AR1-PC-S2	0.0496824994614256
B.1.1.309	TS8	44	Fit AR1-PC-S2	0.0556909874465128
B.1.1.309	TS9	44	Fit AR1-PC-S2	0.0358385399100115
B.1.1.309	TS1	45	Fit AR1-PC-S2	0.0112262213941312
B.1.1.309	TS10	45	Fit AR1-PC-S2	0.0872620474471234
B.1.1.309	TS11	45	Fit AR1-PC-S2	0.0883804550990904
B.1.1.309	TS12	45	Fit AR1-PC-S2	0.167424402023152
B.1.1.309	TS13	45	Fit AR1-PC-S2	0.0188276596421874
B.1.1.309	TS14	45	Fit AR1-PC-S2	0.0346785735090649
B.1.1.309	TS15	45	Fit AR1-PC-S2	0.0151410584653982
B.1.1.309	TS16	45	Fit AR1-PC-S2	0.0216974726499728
B.1.1.309	TS17	45	Fit AR1-PC-S2	1.71376917802024
B.1.1.309	TS18	45	Fit AR1-PC-S2	0.0424367309029034
B.1.1.309	TS19	45	Fit AR1-PC-S2	0.0637317403530074
B.1.1.309	TS2	45	Fit AR1-PC-S2	0.00450146676509855
B.1.1.309	TS20	45	Fit AR1-PC-S2	0.0234356317001867
B.1.1.309	TS21	45	Fit AR1-PC-S2	0.0189824920623264
B.1.1.309	TS22	45	Fit AR1-PC-S2	0.0184433628249676
B.1.1.309	TS23	45	Fit AR1-PC-S2	0.210801299536251
B.1.1.309	TS24	45	Fit AR1-PC-S2	0.0296211841624065
B.1.1.309	TS25	45	Fit AR1-PC-S2	0.1254683837942
B.1.1.309	TS26	45	Fit AR1-PC-S2	0.0555629326503453
B.1.1.309	TS27	45	Fit AR1-PC-S2	0.0209280669073349
B.1.1.309	TS28	45	Fit AR1-PC-S2	0.0147556682007017
B.1.1.309	TS29	45	Fit AR1-PC-S2	0.0158707958620881
B.1.1.309	TS3	45	Fit AR1-PC-S2	0.030823904390421
B.1.1.309	TS4	45	Fit AR1-PC-S2	0.0183477974860665
B.1.1.309	TS5	45	Fit AR1-PC-S2	0.137216921645486
B.1.1.309	TS6	45	Fit AR1-PC-S2	0.0678568883911077
B.1.1.309	TS7	45	Fit AR1-PC-S2	0.0434548456961625
B.1.1.309	TS8	45	Fit AR1-PC-S2	0.0189838991995842
B.1.1.309	TS9	45	Fit AR1-PC-S2	0.0150741095813945
B.1.1.309	TS1	46	Fit AR1-PC-S2	0.0126088770950612
B.1.1.309	TS10	46	Fit AR1-PC-S2	0.100333472966473
B.1.1.309	TS11	46	Fit AR1-PC-S2	0.0147061441303407
B.1.1.309	TS12	46	Fit AR1-PC-S2	0.0416418680789621
B.1.1.309	TS13	46	Fit AR1-PC-S2	0.0154285277044176
B.1.1.309	TS14	46	Fit AR1-PC-S2	0.0286343891683127
B.1.1.309	TS15	46	Fit AR1-PC-S2	0.0212880107602928
B.1.1.309	TS16	46	Fit AR1-PC-S2	0.0178225667591613
B.1.1.309	TS17	46	Fit AR1-PC-S2	0.401754229235044
B.1.1.309	TS18	46	Fit AR1-PC-S2	0.0284426975633543
B.1.1.309	TS19	46	Fit AR1-PC-S2	0.0788058000042916
B.1.1.309	TS2	46	Fit AR1-PC-S2	0.00365658260967539
B.1.1.309	TS20	46	Fit AR1-PC-S2	0.0259173252963546
B.1.1.309	TS21	46	Fit AR1-PC-S2	0.0206500948313225
B.1.1.309	TS22	46	Fit AR1-PC-S2	0.0150597447037257
B.1.1.309	TS23	46	Fit AR1-PC-S2	0.0507219152606042
B.1.1.309	TS24	46	Fit AR1-PC-S2	0.0243848064094017
B.1.1.309	TS25	46	Fit AR1-PC-S2	0.0794109165009071
B.1.1.309	TS26	46	Fit AR1-PC-S2	0.0465156789217009
B.1.1.309	TS27	46	Fit AR1-PC-S2	0.0171697893678108
B.1.1.309	TS28	46	Fit AR1-PC-S2	0.0120665153700845
B.1.1.309	TS29	46	Fit AR1-PC-S2	0.0129839269663884
B.1.1.309	TS3	46	Fit AR1-PC-S2	0.0216062439354224
B.1.1.309	TS4	46	Fit AR1-PC-S2	0.0112600298331789
B.1.1.309	TS5	46	Fit AR1-PC-S2	0.307380101777323
B.1.1.309	TS6	46	Fit AR1-PC-S2	0.0442526568750008
B.1.1.309	TS7	46	Fit AR1-PC-S2	0.0181556781982876
B.1.1.309	TS8	46	Fit AR1-PC-S2	0.0214907425180873
B.1.1.309	TS9	46	Fit AR1-PC-S2	0.0211616387748829
B.1.1.309	TS1	47	Fit AR1-PC-S2	0.00376946933664098
B.1.1.309	TS10	47	Fit AR1-PC-S2	0.0264150453483901
B.1.1.309	TS11	47	Fit AR1-PC-S2	0.00579553413719673
B.1.1.309	TS12	47	Fit AR1-PC-S2	0.0129498212650956
B.1.1.309	TS13	47	Fit AR1-PC-S2	0.00463457479965249
B.1.1.309	TS14	47	Fit AR1-PC-S2	0.00874903146356658
B.1.1.309	TS15	47	Fit AR1-PC-S2	0.00494296728618559
B.1.1.309	TS16	47	Fit AR1-PC-S2	0.00408724184578108
B.1.1.309	TS17	47	Fit AR1-PC-S2	0.0619247856632457
B.1.1.309	TS18	47	Fit AR1-PC-S2	0.00577075308169913
B.1.1.309	TS19	47	Fit AR1-PC-S2	0.020944140122342
B.1.1.309	TS2	47	Fit AR1-PC-S2	0.00108213233388355
B.1.1.309	TS20	47	Fit AR1-PC-S2	0.00753924503145233
B.1.1.309	TS21	47	Fit AR1-PC-S2	0.00487342663119528
B.1.1.309	TS22	47	Fit AR1-PC-S2	0.0045658498166623
B.1.1.309	TS23	47	Fit AR1-PC-S2	0.0184870973935255
B.1.1.309	TS24	47	Fit AR1-PC-S2	0.00741305665093742
B.1.1.309	TS25	47	Fit AR1-PC-S2	0.035809297971443
B.1.1.309	TS26	47	Fit AR1-PC-S2	0.0140593915727395
B.1.1.309	TS27	47	Fit AR1-PC-S2	0.00499463176456435
B.1.1.309	TS28	47	Fit AR1-PC-S2	0.00270044105327811
B.1.1.309	TS29	47	Fit AR1-PC-S2	0.0038885054318167
B.1.1.309	TS3	47	Fit AR1-PC-S2	0.0109703181017895
B.1.1.309	TS4	47	Fit AR1-PC-S2	0.00453686855589524
B.1.1.309	TS5	47	Fit AR1-PC-S2	0.0357778771309192
B.1.1.309	TS6	47	Fit AR1-PC-S2	0.051809747633617
B.1.1.309	TS7	47	Fit AR1-PC-S2	0.00910542295414323
B.1.1.309	TS8	47	Fit AR1-PC-S2	0.0102207196289229
B.1.1.309	TS9	47	Fit AR1-PC-S2	0.00641269912153487
B.1.1.309	TS1	48	Fit AR1-PC-S2	0.000840625417012972
B.1.1.309	TS10	48	Fit AR1-PC-S2	0.00504297472819173
B.1.1.309	TS11	48	Fit AR1-PC-S2	0.00148027370606747
B.1.1.309	TS12	48	Fit AR1-PC-S2	0.00311963220974449
B.1.1.309	TS13	48	Fit AR1-PC-S2	0.00105565958566181
B.1.1.309	TS14	48	Fit AR1-PC-S2	0.00199392261355351
B.1.1.309	TS15	48	Fit AR1-PC-S2	0.000830889165836952
B.1.1.309	TS16	48	Fit AR1-PC-S2	0.00120688436693715
B.1.1.309	TS17	48	Fit AR1-PC-S2	0.0137463746239159
B.1.1.309	TS18	48	Fit AR1-PC-S2	0.00194173444629341
B.1.1.309	TS19	48	Fit AR1-PC-S2	0.00320383351498998
B.1.1.309	TS2	48	Fit AR1-PC-S2	0.000248494510854226
B.1.1.309	TS20	48	Fit AR1-PC-S2	0.00132210224793258
B.1.1.309	TS21	48	Fit AR1-PC-S2	0.00106729438819093
B.1.1.309	TS22	48	Fit AR1-PC-S2	0.000771526961766322
B.1.1.309	TS23	48	Fit AR1-PC-S2	0.00421245129029442
B.1.1.309	TS24	48	Fit AR1-PC-S2	0.00168083645073645
B.1.1.309	TS25	48	Fit AR1-PC-S2	0.00793685500269011
B.1.1.309	TS26	48	Fit AR1-PC-S2	0.00324612576259266
B.1.1.309	TS27	48	Fit AR1-PC-S2	0.00117617962639655
B.1.1.309	TS28	48	Fit AR1-PC-S2	0.000823985839415073
B.1.1.309	TS29	48	Fit AR1-PC-S2	0.000886999879209845
B.1.1.309	TS3	48	Fit AR1-PC-S2	0.0023005381207149
B.1.1.309	TS4	48	Fit AR1-PC-S2	0.00101813366226494
B.1.1.309	TS5	48	Fit AR1-PC-S2	0.0100051208539782
B.1.1.309	TS6	48	Fit AR1-PC-S2	0.0039703454805691
B.1.1.309	TS7	48	Fit AR1-PC-S2	0.00258152018097141
B.1.1.309	TS8	48	Fit AR1-PC-S2	0.00168607290389285
B.1.1.309	TS9	48	Fit AR1-PC-S2	0.000840573496868802
B.1.1.309	TS1	49	Fit AR1-PC-S2	0.0001472404106469
B.1.1.309	TS10	49	Fit AR1-PC-S2	0.000908734343557063
B.1.1.309	TS11	49	Fit AR1-PC-S2	0.000155881207779732
B.1.1.309	TS12	49	Fit AR1-PC-S2	0.000451302754910923
B.1.1.309	TS13	49	Fit AR1-PC-S2	0.000167504379266573
B.1.1.309	TS14	49	Fit AR1-PC-S2	0.000312695968643997
B.1.1.309	TS15	49	Fit AR1-PC-S2	0.000233300713796451
B.1.1.309	TS16	49	Fit AR1-PC-S2	0.00019363501923332
B.1.1.309	TS17	49	Fit AR1-PC-S2	0.00181567029341676
B.1.1.309	TS18	49	Fit AR1-PC-S2	0.000294326839710809
B.1.1.309	TS19	49	Fit AR1-PC-S2	0.00067320955240418
B.1.1.309	TS2	49	Fit AR1-PC-S2	3.952753934443e-05
B.1.1.309	TS20	49	Fit AR1-PC-S2	0.000341280830185495
B.1.1.309	TS21	49	Fit AR1-PC-S2	0.000229384684813229
B.1.1.309	TS22	49	Fit AR1-PC-S2	0.000166956950898271
B.1.1.309	TS23	49	Fit AR1-PC-S2	0.000821305428191382
B.1.1.309	TS24	49	Fit AR1-PC-S2	0.00026599694839545
B.1.1.309	TS25	49	Fit AR1-PC-S2	0.00121934461812377
B.1.1.309	TS26	49	Fit AR1-PC-S2	0.000511169857787637
B.1.1.309	TS27	49	Fit AR1-PC-S2	0.00018652539112927
B.1.1.309	TS28	49	Fit AR1-PC-S2	0.000130825805430479
B.1.1.309	TS29	49	Fit AR1-PC-S2	0.000140845540119901
B.1.1.309	TS3	49	Fit AR1-PC-S2	0.000381163576118667
B.1.1.309	TS4	49	Fit AR1-PC-S2	0.000160353106254603
B.1.1.309	TS5	49	Fit AR1-PC-S2	0.0017601989344924
B.1.1.309	TS6	49	Fit AR1-PC-S2	0.000463776684979195
B.1.1.309	TS7	49	Fit AR1-PC-S2	0.000416782161899672
B.1.1.309	TS8	49	Fit AR1-PC-S2	0.000356022376424787
B.1.1.309	TS9	49	Fit AR1-PC-S2	0.000228729883532771
B.1.1.309	TS1	33	Fit AR1-PC-S3	0.0406187345525812
B.1.1.309	TS10	33	Fit AR1-PC-S3	0.223824360177096
B.1.1.309	TS11	33	Fit AR1-PC-S3	0.0638194749190614
B.1.1.309	TS12	33	Fit AR1-PC-S3	0.125060767376239
B.1.1.309	TS13	33	Fit AR1-PC-S3	0.0500339205289798
B.1.1.309	TS14	33	Fit AR1-PC-S3	0.0890728678400689
B.1.1.309	TS15	33	Fit AR1-PC-S3	0.0667047903513542
B.1.1.309	TS16	33	Fit AR1-PC-S3	0.0564523187740598
B.1.1.309	TS17	33	Fit AR1-PC-S3	0.345734548508352
B.1.1.309	TS18	33	Fit AR1-PC-S3	0.089709263478505
B.1.1.309	TS19	33	Fit AR1-PC-S3	0.156004695403182
B.1.1.309	TS2	33	Fit AR1-PC-S3	0.0123814955709729
B.1.1.309	TS20	33	Fit AR1-PC-S3	0.0788476977669502
B.1.1.309	TS21	33	Fit AR1-PC-S3	0.06589005741588
B.1.1.309	TS22	33	Fit AR1-PC-S3	0.0373087114559652
B.1.1.309	TS23	33	Fit AR1-PC-S3	0.16514412422911
B.1.1.309	TS24	33	Fit AR1-PC-S3	0.075749740199394
B.1.1.309	TS25	33	Fit AR1-PC-S3	0.277249983854252
B.1.1.309	TS26	33	Fit AR1-PC-S3	0.0899225325437679
B.1.1.309	TS27	33	Fit AR1-PC-S3	0.0552473047801548
B.1.1.309	TS28	33	Fit AR1-PC-S3	0.0389135864881315
B.1.1.309	TS29	33	Fit AR1-PC-S3	0.0424625346876309
B.1.1.309	TS3	33	Fit AR1-PC-S3	0.328033909367949
B.1.1.309	TS4	33	Fit AR1-PC-S3	0.0521764668548465
B.1.1.309	TS5	33	Fit AR1-PC-S3	1.93428198524036
B.1.1.309	TS6	33	Fit AR1-PC-S3	0.39141845891123
B.1.1.309	TS7	33	Fit AR1-PC-S3	0.128860548427985
B.1.1.309	TS8	33	Fit AR1-PC-S3	0.111236494168869
B.1.1.309	TS9	33	Fit AR1-PC-S3	0.0673769259573756
B.1.1.309	TS1	34	Fit AR1-PC-S3	0.0476442610552933
B.1.1.309	TS10	34	Fit AR1-PC-S3	0.298935289863883
B.1.1.309	TS11	34	Fit AR1-PC-S3	0.0737023264309069
B.1.1.309	TS12	34	Fit AR1-PC-S3	0.144049321926097
B.1.1.309	TS13	34	Fit AR1-PC-S3	0.0578619020958973
B.1.1.309	TS14	34	Fit AR1-PC-S3	0.0992038761586656
B.1.1.309	TS15	34	Fit AR1-PC-S3	0.0824777127118448
B.1.1.309	TS16	34	Fit AR1-PC-S3	0.0703186706451478
B.1.1.309	TS17	34	Fit AR1-PC-S3	0.505478399617279
B.1.1.309	TS18	34	Fit AR1-PC-S3	0.108490892297943
B.1.1.309	TS19	34	Fit AR1-PC-S3	0.206764676906513
B.1.1.309	TS2	34	Fit AR1-PC-S3	0.0145304707543922
B.1.1.309	TS20	34	Fit AR1-PC-S3	0.114472769808448
B.1.1.309	TS21	34	Fit AR1-PC-S3	0.0802502602058188
B.1.1.309	TS22	34	Fit AR1-PC-S3	0.0431089335768644
B.1.1.309	TS23	34	Fit AR1-PC-S3	0.189844669458503
B.1.1.309	TS24	34	Fit AR1-PC-S3	0.0881957426235306
B.1.1.309	TS25	34	Fit AR1-PC-S3	0.307327206432372
B.1.1.309	TS26	34	Fit AR1-PC-S3	0.154914249803479
B.1.1.309	TS27	34	Fit AR1-PC-S3	0.0639331513502972
B.1.1.309	TS28	34	Fit AR1-PC-S3	0.0462568346846644
B.1.1.309	TS29	34	Fit AR1-PC-S3	0.0492471590563798
B.1.1.309	TS3	34	Fit AR1-PC-S3	0.113226103348775
B.1.1.309	TS4	34	Fit AR1-PC-S3	0.0564786185007682
B.1.1.309	TS5	34	Fit AR1-PC-S3	0.389756752794627
B.1.1.309	TS6	34	Fit AR1-PC-S3	0.180300233312418
B.1.1.309	TS7	34	Fit AR1-PC-S3	0.134091072054777
B.1.1.309	TS8	34	Fit AR1-PC-S3	0.114017830680673
B.1.1.309	TS9	34	Fit AR1-PC-S3	0.0752522907717936
B.1.1.309	TS1	35	Fit AR1-PC-S3	0.130735994907755
B.1.1.309	TS10	35	Fit AR1-PC-S3	0.210047424679776
B.1.1.309	TS11	35	Fit AR1-PC-S3	0.0416986686177599
B.1.1.309	TS12	35	Fit AR1-PC-S3	0.0858652343039383
B.1.1.309	TS13	35	Fit AR1-PC-S3	0.0453701562681671
B.1.1.309	TS14	35	Fit AR1-PC-S3	0.0804129958477706
B.1.1.309	TS15	35	Fit AR1-PC-S3	0.0694074185714411
B.1.1.309	TS16	35	Fit AR1-PC-S3	0.051945431537345
B.1.1.309	TS17	35	Fit AR1-PC-S3	0.224886541136078
B.1.1.309	TS18	35	Fit AR1-PC-S3	0.0761781693992971
B.1.1.309	TS19	35	Fit AR1-PC-S3	0.578977952429067
B.1.1.309	TS2	35	Fit AR1-PC-S3	0.0112778767087088
B.1.1.309	TS20	35	Fit AR1-PC-S3	0.0985739321847189
B.1.1.309	TS21	35	Fit AR1-PC-S3	0.064843618469418
B.1.1.309	TS22	35	Fit AR1-PC-S3	0.0454740965181294
B.1.1.309	TS23	35	Fit AR1-PC-S3	0.390903226579065
B.1.1.309	TS24	35	Fit AR1-PC-S3	0.0695213206700277
B.1.1.309	TS25	35	Fit AR1-PC-S3	0.249546717042285
B.1.1.309	TS26	35	Fit AR1-PC-S3	0.123432360655794
B.1.1.309	TS27	35	Fit AR1-PC-S3	0.0501637293044264
B.1.1.309	TS28	35	Fit AR1-PC-S3	0.0359357633966025
B.1.1.309	TS29	35	Fit AR1-PC-S3	0.0385390225937912
B.1.1.309	TS3	35	Fit AR1-PC-S3	0.281682609216868
B.1.1.309	TS4	35	Fit AR1-PC-S3	0.044243280314899
B.1.1.309	TS5	35	Fit AR1-PC-S3	0.323351866452002
B.1.1.309	TS6	35	Fit AR1-PC-S3	0.115183547995902
B.1.1.309	TS7	35	Fit AR1-PC-S3	0.302785406552863
B.1.1.309	TS8	35	Fit AR1-PC-S3	0.679555580260306
B.1.1.309	TS9	35	Fit AR1-PC-S3	0.069029303796804
B.1.1.309	TS1	36	Fit AR1-PC-S3	0.0610798099824286
B.1.1.309	TS10	36	Fit AR1-PC-S3	0.349992671261232
B.1.1.309	TS11	36	Fit AR1-PC-S3	0.0998305974559774
B.1.1.309	TS12	36	Fit AR1-PC-S3	0.175706313324919
B.1.1.309	TS13	36	Fit AR1-PC-S3	0.0739736527244612
B.1.1.309	TS14	36	Fit AR1-PC-S3	0.128020118627658
B.1.1.309	TS15	36	Fit AR1-PC-S3	0.0986606464256266
B.1.1.309	TS16	36	Fit AR1-PC-S3	0.0842119801457127
B.1.1.309	TS17	36	Fit AR1-PC-S3	2.04683043754913
B.1.1.309	TS18	36	Fit AR1-PC-S3	0.426682003987315
B.1.1.309	TS19	36	Fit AR1-PC-S3	0.296794505539005
B.1.1.309	TS2	36	Fit AR1-PC-S3	0.0188921381538569
B.1.1.309	TS20	36	Fit AR1-PC-S3	0.32126956482951
B.1.1.309	TS21	36	Fit AR1-PC-S3	0.0978740226716587
B.1.1.309	TS22	36	Fit AR1-PC-S3	0.0554029077960133
B.1.1.309	TS23	36	Fit AR1-PC-S3	1.16644944510209
B.1.1.309	TS24	36	Fit AR1-PC-S3	0.111931560182795
B.1.1.309	TS25	36	Fit AR1-PC-S3	1.38095862573059
B.1.1.309	TS26	36	Fit AR1-PC-S3	0.188075519233836
B.1.1.309	TS27	36	Fit AR1-PC-S3	0.0814973168265728
B.1.1.309	TS28	36	Fit AR1-PC-S3	0.0589485082252046
B.1.1.309	TS29	36	Fit AR1-PC-S3	0.0631550727982238
B.1.1.309	TS3	36	Fit AR1-PC-S3	0.882388658957925
B.1.1.309	TS4	36	Fit AR1-PC-S3	0.230836269506241
B.1.1.309	TS5	36	Fit AR1-PC-S3	1.43839969143389
B.1.1.309	TS6	36	Fit AR1-PC-S3	0.571587885085416
B.1.1.309	TS7	36	Fit AR1-PC-S3	3.01789768871444
B.1.1.309	TS8	36	Fit AR1-PC-S3	0.854019639083435
B.1.1.309	TS9	36	Fit AR1-PC-S3	0.0983269565688207
B.1.1.309	TS1	37	Fit AR1-PC-S3	0.07951081278865
B.1.1.309	TS10	37	Fit AR1-PC-S3	0.870405521849028
B.1.1.309	TS11	37	Fit AR1-PC-S3	0.119461882743774
B.1.1.309	TS12	37	Fit AR1-PC-S3	0.214723976619715
B.1.1.309	TS13	37	Fit AR1-PC-S3	0.0959079759365587
B.1.1.309	TS14	37	Fit AR1-PC-S3	0.161107097878799
B.1.1.309	TS15	37	Fit AR1-PC-S3	0.362245444650751
B.1.1.309	TS16	37	Fit AR1-PC-S3	0.3215635005249
B.1.1.309	TS17	37	Fit AR1-PC-S3	1.18517989037598
B.1.1.309	TS18	37	Fit AR1-PC-S3	1.03422405909492
B.1.1.309	TS19	37	Fit AR1-PC-S3	0.416622631051138
B.1.1.309	TS2	37	Fit AR1-PC-S3	0.0251493339081903
B.1.1.309	TS20	37	Fit AR1-PC-S3	0.466751112337734
B.1.1.309	TS21	37	Fit AR1-PC-S3	0.358837611068101
B.1.1.309	TS22	37	Fit AR1-PC-S3	0.09423658848397
B.1.1.309	TS23	37	Fit AR1-PC-S3	0.725264025894612
B.1.1.309	TS24	37	Fit AR1-PC-S3	0.141495728574936
B.1.1.309	TS25	37	Fit AR1-PC-S3	0.424936954069884
B.1.1.309	TS26	37	Fit AR1-PC-S3	0.236496401786563
B.1.1.309	TS27	37	Fit AR1-PC-S3	0.104991009323172
B.1.1.309	TS28	37	Fit AR1-PC-S3	0.243145799510419
B.1.1.309	TS29	37	Fit AR1-PC-S3	0.0822945538062932
B.1.1.309	TS3	37	Fit AR1-PC-S3	0.179814500873707
B.1.1.309	TS4	37	Fit AR1-PC-S3	0.0933482096610455
B.1.1.309	TS5	37	Fit AR1-PC-S3	1.0255356159072
B.1.1.309	TS6	37	Fit AR1-PC-S3	0.220663246301811
B.1.1.309	TS7	37	Fit AR1-PC-S3	0.510561597546032
B.1.1.309	TS8	37	Fit AR1-PC-S3	0.181028218594226
B.1.1.309	TS9	37	Fit AR1-PC-S3	0.125347970139657
B.1.1.309	TS1	38	Fit AR1-PC-S3	0.0365373275678003
B.1.1.309	TS10	38	Fit AR1-PC-S3	1.04263366105596
B.1.1.309	TS11	38	Fit AR1-PC-S3	0.0383123533884858
B.1.1.309	TS12	38	Fit AR1-PC-S3	0.0768773026332163
B.1.1.309	TS13	38	Fit AR1-PC-S3	0.0411496575305754
B.1.1.309	TS14	38	Fit AR1-PC-S3	0.0724786347688054
B.1.1.309	TS15	38	Fit AR1-PC-S3	0.487560234259334
B.1.1.309	TS16	38	Fit AR1-PC-S3	0.0471829573041931
B.1.1.309	TS17	38	Fit AR1-PC-S3	0.772241891683277
B.1.1.309	TS18	38	Fit AR1-PC-S3	0.0969914425954627
B.1.1.309	TS19	38	Fit AR1-PC-S3	1.0851024013028
B.1.1.309	TS2	38	Fit AR1-PC-S3	0.0102765283735165
B.1.1.309	TS20	38	Fit AR1-PC-S3	0.608274216843282
B.1.1.309	TS21	38	Fit AR1-PC-S3	0.182830381661806
B.1.1.309	TS22	38	Fit AR1-PC-S3	0.0442549644362187
B.1.1.309	TS23	38	Fit AR1-PC-S3	0.137744279711422
B.1.1.309	TS24	38	Fit AR1-PC-S3	0.0628583814140762
B.1.1.309	TS25	38	Fit AR1-PC-S3	0.221099923857979
B.1.1.309	TS26	38	Fit AR1-PC-S3	0.110856498270978
B.1.1.309	TS27	38	Fit AR1-PC-S3	0.0454687051062054
B.1.1.309	TS28	38	Fit AR1-PC-S3	0.0326298458502875
B.1.1.309	TS29	38	Fit AR1-PC-S3	0.0349849894355857
B.1.1.309	TS3	38	Fit AR1-PC-S3	0.0883922239218924
B.1.1.309	TS4	38	Fit AR1-PC-S3	0.0402659150038228
B.1.1.309	TS5	38	Fit AR1-PC-S3	0.65435909854769
B.1.1.309	TS6	38	Fit AR1-PC-S3	0.129042011231727
B.1.1.309	TS7	38	Fit AR1-PC-S3	0.0918863872023712
B.1.1.309	TS8	38	Fit AR1-PC-S3	0.282157971251614
B.1.1.309	TS9	38	Fit AR1-PC-S3	0.484858992961015
B.1.1.309	TS1	39	Fit AR1-PC-S3	0.0288761326764805
B.1.1.309	TS10	39	Fit AR1-PC-S3	0.197284300006042
B.1.1.309	TS11	39	Fit AR1-PC-S3	0.156525285447488
B.1.1.309	TS12	39	Fit AR1-PC-S3	0.0889547763339266
B.1.1.309	TS13	39	Fit AR1-PC-S3	0.0357973630224695
B.1.1.309	TS14	39	Fit AR1-PC-S3	0.0634007775996876
B.1.1.309	TS15	39	Fit AR1-PC-S3	0.0482171319359125
B.1.1.309	TS16	39	Fit AR1-PC-S3	0.0409710046443813
B.1.1.309	TS17	39	Fit AR1-PC-S3	0.304396611701939
B.1.1.309	TS18	39	Fit AR1-PC-S3	0.0897035480374936
B.1.1.309	TS19	39	Fit AR1-PC-S3	0.487034197998853
B.1.1.309	TS2	39	Fit AR1-PC-S3	0.00890986517263714
B.1.1.309	TS20	39	Fit AR1-PC-S3	0.0731246046643562
B.1.1.309	TS21	39	Fit AR1-PC-S3	0.0476739309003363
B.1.1.309	TS22	39	Fit AR1-PC-S3	0.0359129596569615
B.1.1.309	TS23	39	Fit AR1-PC-S3	0.149641531220732
B.1.1.309	TS24	39	Fit AR1-PC-S3	0.0548355579103114
B.1.1.309	TS25	39	Fit AR1-PC-S3	0.208085141374457
B.1.1.309	TS26	39	Fit AR1-PC-S3	0.0971098755820819
B.1.1.309	TS27	39	Fit AR1-PC-S3	0.0395748965404945
B.1.1.309	TS28	39	Fit AR1-PC-S3	0.028358208964062
B.1.1.309	TS29	39	Fit AR1-PC-S3	0.0304123501056967
B.1.1.309	TS3	39	Fit AR1-PC-S3	0.0793516353076497
B.1.1.309	TS4	39	Fit AR1-PC-S3	0.0374794439082577
B.1.1.309	TS5	39	Fit AR1-PC-S3	0.2104238208513
B.1.1.309	TS6	39	Fit AR1-PC-S3	0.127960842883056
B.1.1.309	TS7	39	Fit AR1-PC-S3	0.0927751377695454
B.1.1.309	TS8	39	Fit AR1-PC-S3	0.0797464791266066
B.1.1.309	TS9	39	Fit AR1-PC-S3	0.048171580737497
B.1.1.309	TS1	40	Fit AR1-PC-S3	0.0306835289147612
B.1.1.309	TS10	40	Fit AR1-PC-S3	0.524341725598935
B.1.1.309	TS11	40	Fit AR1-PC-S3	0.0485546519164749
B.1.1.309	TS12	40	Fit AR1-PC-S3	0.094457048321679
B.1.1.309	TS13	40	Fit AR1-PC-S3	0.0378077832316064
B.1.1.309	TS14	40	Fit AR1-PC-S3	0.06729506797432
B.1.1.309	TS15	40	Fit AR1-PC-S3	0.0544395386620856
B.1.1.309	TS16	40	Fit AR1-PC-S3	0.0462345196337931
B.1.1.309	TS17	40	Fit AR1-PC-S3	0.382518605290646
B.1.1.309	TS18	40	Fit AR1-PC-S3	0.278930483031059
B.1.1.309	TS19	40	Fit AR1-PC-S3	1.00960992806445
B.1.1.309	TS2	40	Fit AR1-PC-S3	0.0093552022161781
B.1.1.309	TS20	40	Fit AR1-PC-S3	0.0819689604994017
B.1.1.309	TS21	40	Fit AR1-PC-S3	0.0537727864154711
B.1.1.309	TS22	40	Fit AR1-PC-S3	0.0404353516046009
B.1.1.309	TS23	40	Fit AR1-PC-S3	0.163487411028757
B.1.1.309	TS24	40	Fit AR1-PC-S3	0.0583077422587263
B.1.1.309	TS25	40	Fit AR1-PC-S3	0.199488578828069
B.1.1.309	TS26	40	Fit AR1-PC-S3	0.712891566529013
B.1.1.309	TS27	40	Fit AR1-PC-S3	0.0421735686141742
B.1.1.309	TS28	40	Fit AR1-PC-S3	0.032094449299349
B.1.1.309	TS29	40	Fit AR1-PC-S3	0.0320856450025671
B.1.1.309	TS3	40	Fit AR1-PC-S3	0.0590312664732268
B.1.1.309	TS4	40	Fit AR1-PC-S3	0.0363011433065108
B.1.1.309	TS5	40	Fit AR1-PC-S3	0.491725551114428
B.1.1.309	TS6	40	Fit AR1-PC-S3	0.228788896598085
B.1.1.309	TS7	40	Fit AR1-PC-S3	0.0868343778480045
B.1.1.309	TS8	40	Fit AR1-PC-S3	0.0752680594459873
B.1.1.309	TS9	40	Fit AR1-PC-S3	0.0508954112946329
B.1.1.309	TS1	41	Fit AR1-PC-S3	0.0367964626984927
B.1.1.309	TS10	41	Fit AR1-PC-S3	0.25277424967491
B.1.1.309	TS11	41	Fit AR1-PC-S3	0.0557089800032488
B.1.1.309	TS12	41	Fit AR1-PC-S3	0.108982999369236
B.1.1.309	TS13	41	Fit AR1-PC-S3	0.044585865636376
B.1.1.309	TS14	41	Fit AR1-PC-S3	0.076750757463671
B.1.1.309	TS15	41	Fit AR1-PC-S3	0.0596635890398594
B.1.1.309	TS16	41	Fit AR1-PC-S3	0.0505034892627643
B.1.1.309	TS17	41	Fit AR1-PC-S3	0.415625095842752
B.1.1.309	TS18	41	Fit AR1-PC-S3	0.293658026393829
B.1.1.309	TS19	41	Fit AR1-PC-S3	1.11870494542375
B.1.1.309	TS2	41	Fit AR1-PC-S3	0.0110408778356146
B.1.1.309	TS20	41	Fit AR1-PC-S3	0.0965321400877571
B.1.1.309	TS21	41	Fit AR1-PC-S3	0.0630329579576746
B.1.1.309	TS22	41	Fit AR1-PC-S3	0.152472913177438
B.1.1.309	TS23	41	Fit AR1-PC-S3	0.459340516171283
B.1.1.309	TS24	41	Fit AR1-PC-S3	0.0684441964883351
B.1.1.309	TS25	41	Fit AR1-PC-S3	0.24627280047389
B.1.1.309	TS26	41	Fit AR1-PC-S3	0.12181441390941
B.1.1.309	TS27	41	Fit AR1-PC-S3	0.0493115218020051
B.1.1.309	TS28	41	Fit AR1-PC-S3	0.035223728936002
B.1.1.309	TS29	41	Fit AR1-PC-S3	0.0378458840058224
B.1.1.309	TS3	41	Fit AR1-PC-S3	0.0881878722628999
B.1.1.309	TS4	41	Fit AR1-PC-S3	0.043632340227571
B.1.1.309	TS5	41	Fit AR1-PC-S3	0.311068794402389
B.1.1.309	TS6	41	Fit AR1-PC-S3	0.143971549292982
B.1.1.309	TS7	41	Fit AR1-PC-S3	0.099015964771806
B.1.1.309	TS8	41	Fit AR1-PC-S3	0.0968938135839663
B.1.1.309	TS9	41	Fit AR1-PC-S3	0.0681706115489656
B.1.1.309	TS1	42	Fit AR1-PC-S3	0.0155531671044082
B.1.1.309	TS10	42	Fit AR1-PC-S3	0.403237299648527
B.1.1.309	TS11	42	Fit AR1-PC-S3	0.0385562913557252
B.1.1.309	TS12	42	Fit AR1-PC-S3	0.0708482136827524
B.1.1.309	TS13	42	Fit AR1-PC-S3	0.0259338397937853
B.1.1.309	TS14	42	Fit AR1-PC-S3	0.0468209417782618
B.1.1.309	TS15	42	Fit AR1-PC-S3	0.0342526654872646
B.1.1.309	TS16	42	Fit AR1-PC-S3	0.0297928137514674
B.1.1.309	TS17	42	Fit AR1-PC-S3	1.21770784791962
B.1.1.309	TS18	42	Fit AR1-PC-S3	0.19536966827226
B.1.1.309	TS19	42	Fit AR1-PC-S3	0.391885341322567
B.1.1.309	TS2	42	Fit AR1-PC-S3	0.00632826817421963
B.1.1.309	TS20	42	Fit AR1-PC-S3	0.0505460733354357
B.1.1.309	TS21	42	Fit AR1-PC-S3	0.0342795454890268
B.1.1.309	TS22	42	Fit AR1-PC-S3	0.0258597094111523
B.1.1.309	TS23	42	Fit AR1-PC-S3	0.0913831292945404
B.1.1.309	TS24	42	Fit AR1-PC-S3	0.0402518361576581
B.1.1.309	TS25	42	Fit AR1-PC-S3	0.156184883946949
B.1.1.309	TS26	42	Fit AR1-PC-S3	0.073331696700586
B.1.1.309	TS27	42	Fit AR1-PC-S3	0.0287487087518415
B.1.1.309	TS28	42	Fit AR1-PC-S3	0.020434105317735
B.1.1.309	TS29	42	Fit AR1-PC-S3	0.0219462260459786
B.1.1.309	TS3	42	Fit AR1-PC-S3	0.0416865445862432
B.1.1.309	TS4	42	Fit AR1-PC-S3	0.0254068456292695
B.1.1.309	TS5	42	Fit AR1-PC-S3	0.195920490208256
B.1.1.309	TS6	42	Fit AR1-PC-S3	0.268814340844951
B.1.1.309	TS7	42	Fit AR1-PC-S3	0.046445698883818
B.1.1.309	TS8	42	Fit AR1-PC-S3	0.0524875783252704
B.1.1.309	TS9	42	Fit AR1-PC-S3	0.0342295698539818
B.1.1.309	TS1	43	Fit AR1-PC-S3	0.039977498350909
B.1.1.309	TS10	43	Fit AR1-PC-S3	0.278588514778875
B.1.1.309	TS11	43	Fit AR1-PC-S3	0.0612094148550994
B.1.1.309	TS12	43	Fit AR1-PC-S3	0.123550606687062
B.1.1.309	TS13	43	Fit AR1-PC-S3	0.0486439984886945
B.1.1.309	TS14	43	Fit AR1-PC-S3	0.0874032574814182
B.1.1.309	TS15	43	Fit AR1-PC-S3	0.0663202345005336
B.1.1.309	TS16	43	Fit AR1-PC-S3	0.056041131002188
B.1.1.309	TS17	43	Fit AR1-PC-S3	2.8193483188801
B.1.1.309	TS18	43	Fit AR1-PC-S3	0.0934399173471823
B.1.1.309	TS19	43	Fit AR1-PC-S3	0.633134894086025
B.1.1.309	TS2	43	Fit AR1-PC-S3	0.0119015163308901
B.1.1.309	TS20	43	Fit AR1-PC-S3	0.236903105014478
B.1.1.309	TS21	43	Fit AR1-PC-S3	0.0654295749460866
B.1.1.309	TS22	43	Fit AR1-PC-S3	0.16387472822024
B.1.1.309	TS23	43	Fit AR1-PC-S3	0.484978029318242
B.1.1.309	TS24	43	Fit AR1-PC-S3	0.0738332942303797
B.1.1.309	TS25	43	Fit AR1-PC-S3	0.22170815699649
B.1.1.309	TS26	43	Fit AR1-PC-S3	0.148738311989849
B.1.1.309	TS27	43	Fit AR1-PC-S3	0.053916819886579
B.1.1.309	TS28	43	Fit AR1-PC-S3	0.0385274162660435
B.1.1.309	TS29	43	Fit AR1-PC-S3	0.0411973004286005
B.1.1.309	TS3	43	Fit AR1-PC-S3	0.052727198802843
B.1.1.309	TS4	43	Fit AR1-PC-S3	0.0359082715609178
B.1.1.309	TS5	43	Fit AR1-PC-S3	0.213342572376189
B.1.1.309	TS6	43	Fit AR1-PC-S3	0.111092853587772
B.1.1.309	TS7	43	Fit AR1-PC-S3	0.0569401311254364
B.1.1.309	TS8	43	Fit AR1-PC-S3	0.0667979063747199
B.1.1.309	TS9	43	Fit AR1-PC-S3	0.0657868437572988
B.1.1.309	TS1	44	Fit AR1-PC-S3	0.021130511958709
B.1.1.309	TS10	44	Fit AR1-PC-S3	0.141329972955795
B.1.1.309	TS11	44	Fit AR1-PC-S3	0.0334922728651983
B.1.1.309	TS12	44	Fit AR1-PC-S3	0.0648784475689782
B.1.1.309	TS13	44	Fit AR1-PC-S3	0.025562606381323
B.1.1.309	TS14	44	Fit AR1-PC-S3	0.0483288464116787
B.1.1.309	TS15	44	Fit AR1-PC-S3	0.0276894719341164
B.1.1.309	TS16	44	Fit AR1-PC-S3	0.0229824003963259
B.1.1.309	TS17	44	Fit AR1-PC-S3	0.28181464883857
B.1.1.309	TS18	44	Fit AR1-PC-S3	0.0438843262786177
B.1.1.309	TS19	44	Fit AR1-PC-S3	0.163430469686444
B.1.1.309	TS2	44	Fit AR1-PC-S3	0.00615725578442665
B.1.1.309	TS20	44	Fit AR1-PC-S3	0.0424290179750179
B.1.1.309	TS21	44	Fit AR1-PC-S3	0.0274053219382498
B.1.1.309	TS22	44	Fit AR1-PC-S3	0.0277972947664912
B.1.1.309	TS23	44	Fit AR1-PC-S3	0.102413436279171
B.1.1.309	TS24	44	Fit AR1-PC-S3	0.0409970363514398
B.1.1.309	TS25	44	Fit AR1-PC-S3	0.173640047600036
B.1.1.309	TS26	44	Fit AR1-PC-S3	0.0771286378351687
B.1.1.309	TS27	44	Fit AR1-PC-S3	0.0288785694440627
B.1.1.309	TS28	44	Fit AR1-PC-S3	0.0197802908311457
B.1.1.309	TS29	44	Fit AR1-PC-S3	0.0215673771318998
B.1.1.309	TS3	44	Fit AR1-PC-S3	0.0564990877213441
B.1.1.309	TS4	44	Fit AR1-PC-S3	0.0253146472537711
B.1.1.309	TS5	44	Fit AR1-PC-S3	0.19746614763761
B.1.1.309	TS6	44	Fit AR1-PC-S3	0.0974561506033172
B.1.1.309	TS7	44	Fit AR1-PC-S3	0.0496830269016345
B.1.1.309	TS8	44	Fit AR1-PC-S3	0.0556915448408824
B.1.1.309	TS9	44	Fit AR1-PC-S3	0.0358389119151836
B.1.1.309	TS1	45	Fit AR1-PC-S3	0.0112263162487873
B.1.1.309	TS10	45	Fit AR1-PC-S3	0.0872626365122472
B.1.1.309	TS11	45	Fit AR1-PC-S3	0.0883807101609196
B.1.1.309	TS12	45	Fit AR1-PC-S3	0.167424847543818
B.1.1.309	TS13	45	Fit AR1-PC-S3	0.0188277933425972
B.1.1.309	TS14	45	Fit AR1-PC-S3	0.0346788058078599
B.1.1.309	TS15	45	Fit AR1-PC-S3	0.0151411878943778
B.1.1.309	TS16	45	Fit AR1-PC-S3	0.0216976235844004
B.1.1.309	TS17	45	Fit AR1-PC-S3	1.71376922514861
B.1.1.309	TS18	45	Fit AR1-PC-S3	0.0424370225740432
B.1.1.309	TS19	45	Fit AR1-PC-S3	0.0637322250952045
B.1.1.309	TS2	45	Fit AR1-PC-S3	0.00450150323381223
B.1.1.309	TS20	45	Fit AR1-PC-S3	0.0234358249617189
B.1.1.309	TS21	45	Fit AR1-PC-S3	0.0189826423152488
B.1.1.309	TS22	45	Fit AR1-PC-S3	0.0184434944009764
B.1.1.309	TS23	45	Fit AR1-PC-S3	0.210801942187037
B.1.1.309	TS24	45	Fit AR1-PC-S3	0.029621391043997
B.1.1.309	TS25	45	Fit AR1-PC-S3	0.125469107627062
B.1.1.309	TS26	45	Fit AR1-PC-S3	0.0555632886194364
B.1.1.309	TS27	45	Fit AR1-PC-S3	0.0209282145802908
B.1.1.309	TS28	45	Fit AR1-PC-S3	0.0147557741795981
B.1.1.309	TS29	45	Fit AR1-PC-S3	0.0158709092550407
B.1.1.309	TS3	45	Fit AR1-PC-S3	0.030824139632878
B.1.1.309	TS4	45	Fit AR1-PC-S3	0.0183479316538674
B.1.1.309	TS5	45	Fit AR1-PC-S3	0.137217754136294
B.1.1.309	TS6	45	Fit AR1-PC-S3	0.0678572943924705
B.1.1.309	TS7	45	Fit AR1-PC-S3	0.0434551369959238
B.1.1.309	TS8	45	Fit AR1-PC-S3	0.0189840623898647
B.1.1.309	TS9	45	Fit AR1-PC-S3	0.0150742386249184
B.1.1.309	TS1	46	Fit AR1-PC-S3	0.0126089491070955
B.1.1.309	TS10	46	Fit AR1-PC-S3	0.100333885843535
B.1.1.309	TS11	46	Fit AR1-PC-S3	0.0147062346822839
B.1.1.309	TS12	46	Fit AR1-PC-S3	0.0416420622549385
B.1.1.309	TS13	46	Fit AR1-PC-S3	0.0154286100760356
B.1.1.309	TS14	46	Fit AR1-PC-S3	0.0286345301190866
B.1.1.309	TS15	46	Fit AR1-PC-S3	0.021288118916063
B.1.1.309	TS16	46	Fit AR1-PC-S3	0.0178226593748881
B.1.1.309	TS17	46	Fit AR1-PC-S3	0.401754698114659
B.1.1.309	TS18	46	Fit AR1-PC-S3	0.0284428521827876
B.1.1.309	TS19	46	Fit AR1-PC-S3	0.0788061747023453
B.1.1.309	TS2	46	Fit AR1-PC-S3	0.00365660590699389
B.1.1.309	TS20	46	Fit AR1-PC-S3	0.0259174624556113
B.1.1.309	TS21	46	Fit AR1-PC-S3	0.0206501994777431
B.1.1.309	TS22	46	Fit AR1-PC-S3	0.0150598267321823
B.1.1.309	TS23	46	Fit AR1-PC-S3	0.0507221563433708
B.1.1.309	TS24	46	Fit AR1-PC-S3	0.0243849336107985
B.1.1.309	TS25	46	Fit AR1-PC-S3	0.0794112695452628
B.1.1.309	TS26	46	Fit AR1-PC-S3	0.0465158933895697
B.1.1.309	TS27	46	Fit AR1-PC-S3	0.0171698802041101
B.1.1.309	TS28	46	Fit AR1-PC-S3	0.0120665808355376
B.1.1.309	TS29	46	Fit AR1-PC-S3	0.0129839969118171
B.1.1.309	TS3	46	Fit AR1-PC-S3	0.0216063683740246
B.1.1.309	TS4	46	Fit AR1-PC-S3	0.0112601007013644
B.1.1.309	TS5	46	Fit AR1-PC-S3	0.307380455842594
B.1.1.309	TS6	46	Fit AR1-PC-S3	0.0442528801606545
B.1.1.309	TS7	46	Fit AR1-PC-S3	0.0181557731061696
B.1.1.309	TS8	46	Fit AR1-PC-S3	0.0214908607576847
B.1.1.309	TS9	46	Fit AR1-PC-S3	0.0211617463122395
B.1.1.309	TS1	47	Fit AR1-PC-S3	0.00376948413025073
B.1.1.309	TS10	47	Fit AR1-PC-S3	0.0264151279185134
B.1.1.309	TS11	47	Fit AR1-PC-S3	0.00579555416574888
B.1.1.309	TS12	47	Fit AR1-PC-S3	0.012949861395104
B.1.1.309	TS13	47	Fit AR1-PC-S3	0.00463459138717918
B.1.1.309	TS14	47	Fit AR1-PC-S3	0.00874905990352982
B.1.1.309	TS15	47	Fit AR1-PC-S3	0.00494298777421824
B.1.1.309	TS16	47	Fit AR1-PC-S3	0.00408725929259011
B.1.1.309	TS17	47	Fit AR1-PC-S3	0.0619249473479545
B.1.1.309	TS18	47	Fit AR1-PC-S3	0.00577078188922626
B.1.1.309	TS19	47	Fit AR1-PC-S3	0.0209442156885374
B.1.1.309	TS2	47	Fit AR1-PC-S3	0.00108213719469154
B.1.1.309	TS20	47	Fit AR1-PC-S3	0.00753927518811451
B.1.1.309	TS21	47	Fit AR1-PC-S3	0.00487344688685407
B.1.1.309	TS22	47	Fit AR1-PC-S3	0.00456586613471588
B.1.1.309	TS23	47	Fit AR1-PC-S3	0.0184871596184241
B.1.1.309	TS24	47	Fit AR1-PC-S3	0.00741308263320542
B.1.1.309	TS25	47	Fit AR1-PC-S3	0.0358093901979192
B.1.1.309	TS26	47	Fit AR1-PC-S3	0.0140594339101163
B.1.1.309	TS27	47	Fit AR1-PC-S3	0.00499464970088601
B.1.1.309	TS28	47	Fit AR1-PC-S3	0.0027004533120207
B.1.1.309	TS29	47	Fit AR1-PC-S3	0.00388851944802034
B.1.1.309	TS3	47	Fit AR1-PC-S3	0.0109703540449962
B.1.1.309	TS4	47	Fit AR1-PC-S3	0.00453688569736879
B.1.1.309	TS5	47	Fit AR1-PC-S3	0.0357779955319995
B.1.1.309	TS6	47	Fit AR1-PC-S3	0.0518097448667648
B.1.1.309	TS7	47	Fit AR1-PC-S3	0.00910545749594659
B.1.1.309	TS8	47	Fit AR1-PC-S3	0.0102207523070517
B.1.1.309	TS9	47	Fit AR1-PC-S3	0.00641272068775873
B.1.1.309	TS1	48	Fit AR1-PC-S3	0.000840612821371687
B.1.1.309	TS10	48	Fit AR1-PC-S3	0.00504290127211771
B.1.1.309	TS11	48	Fit AR1-PC-S3	0.00148025024736843
B.1.1.309	TS12	48	Fit AR1-PC-S3	0.00311958243741639
B.1.1.309	TS13	48	Fit AR1-PC-S3	0.0010556433243943
B.1.1.309	TS14	48	Fit AR1-PC-S3	0.0019938914319857
B.1.1.309	TS15	48	Fit AR1-PC-S3	0.000830877520316217
B.1.1.309	TS16	48	Fit AR1-PC-S3	0.00120686562139526
B.1.1.309	TS17	48	Fit AR1-PC-S3	0.0137461670216747
B.1.1.309	TS18	48	Fit AR1-PC-S3	0.00194170637282542
B.1.1.309	TS19	48	Fit AR1-PC-S3	0.0032037911937833
B.1.1.309	TS2	48	Fit AR1-PC-S3	0.000248490876990246
B.1.1.309	TS20	48	Fit AR1-PC-S3	0.0013220836969844
B.1.1.309	TS21	48	Fit AR1-PC-S3	0.0010672788963633
B.1.1.309	TS22	48	Fit AR1-PC-S3	0.000771515935958724
B.1.1.309	TS23	48	Fit AR1-PC-S3	0.00421238811458832
B.1.1.309	TS24	48	Fit AR1-PC-S3	0.00168081062774393
B.1.1.309	TS25	48	Fit AR1-PC-S3	0.00793673081607012
B.1.1.309	TS26	48	Fit AR1-PC-S3	0.00324607499873407
B.1.1.309	TS27	48	Fit AR1-PC-S3	0.00117616149622907
B.1.1.309	TS28	48	Fit AR1-PC-S3	0.00082397316581339
B.1.1.309	TS29	48	Fit AR1-PC-S3	0.000886986215574305
B.1.1.309	TS3	48	Fit AR1-PC-S3	0.00230050286241549
B.1.1.309	TS4	48	Fit AR1-PC-S3	0.00101811808564105
B.1.1.309	TS5	48	Fit AR1-PC-S3	0.0100049628463063
B.1.1.309	TS6	48	Fit AR1-PC-S3	0.00397028365533319
B.1.1.309	TS7	48	Fit AR1-PC-S3	0.00258147983591115
B.1.1.309	TS8	48	Fit AR1-PC-S3	0.00168604836774617
B.1.1.309	TS9	48	Fit AR1-PC-S3	0.00084056184421851
B.1.1.309	TS1	49	Fit AR1-PC-S3	0.000147236497540287
B.1.1.309	TS10	49	Fit AR1-PC-S3	0.000908710818799145
B.1.1.309	TS11	49	Fit AR1-PC-S3	0.000155877211092966
B.1.1.309	TS12	49	Fit AR1-PC-S3	0.000451290626051282
B.1.1.309	TS13	49	Fit AR1-PC-S3	0.000167499917781159
B.1.1.309	TS14	49	Fit AR1-PC-S3	0.000312687572504115
B.1.1.309	TS15	49	Fit AR1-PC-S3	0.000233294454004705
B.1.1.309	TS16	49	Fit AR1-PC-S3	0.00019362984197098
B.1.1.309	TS17	49	Fit AR1-PC-S3	0.00181562371358739
B.1.1.309	TS18	49	Fit AR1-PC-S3	0.000294319331367317
B.1.1.309	TS19	49	Fit AR1-PC-S3	0.00067319263617222
B.1.1.309	TS2	49	Fit AR1-PC-S3	3.95265176198962e-05
B.1.1.309	TS20	49	Fit AR1-PC-S3	0.00034127166046135
B.1.1.309	TS21	49	Fit AR1-PC-S3	0.000229378538770727
B.1.1.309	TS22	49	Fit AR1-PC-S3	0.00016695249608172
B.1.1.309	TS23	49	Fit AR1-PC-S3	0.000821283119503861
B.1.1.309	TS24	49	Fit AR1-PC-S3	0.000265989867599308
B.1.1.309	TS25	49	Fit AR1-PC-S3	0.0012193117388705
B.1.1.309	TS26	49	Fit AR1-PC-S3	0.000511156091416491
B.1.1.309	TS27	49	Fit AR1-PC-S3	0.000186520419417411
B.1.1.309	TS28	49	Fit AR1-PC-S3	0.000130822324661001
B.1.1.309	TS29	49	Fit AR1-PC-S3	0.000140841789510154
B.1.1.309	TS3	49	Fit AR1-PC-S3	0.000381153368701907
B.1.1.309	TS4	49	Fit AR1-PC-S3	0.000160348879707074
B.1.1.309	TS5	49	Fit AR1-PC-S3	0.00176015087166796
B.1.1.309	TS6	49	Fit AR1-PC-S3	0.000463764795881854
B.1.1.309	TS7	49	Fit AR1-PC-S3	0.000416770879800989
B.1.1.309	TS8	49	Fit AR1-PC-S3	0.000356012824629917
B.1.1.309	TS9	49	Fit AR1-PC-S3	0.000228723725488979
