# Supplementary material for: Spatial and temporal epidemiology of SARS-CoV-2 virus lineages in Teesside, UK, in 2020: effects of socio-economic deprivation, weather, and lockdown on lineage dynamics
Source: Peer Community J. Author manuscript; Available in PMC 2024 Sep 23. (PMC7616629; doi:10.24072/pcjournal.461)
Supplement: Supplementary file: main dataset and code (compressed) [file EMS198536-supplement-Supplementary_file__main_dataset_and_code__compressed_.zip › Covid-19-Teesside-main/Data/Results/Lin35-B11309_GLMM_Random-Effects.csv]

Lineage	Model	Family	effect	component	group	level	term	estimate	std.error	conf.low	conf.high	Sign	estimate_exp	conf.low_exp	conf.high_exp
B.1.1.309	AR1 (Week|Postcode)	Poisson	ran_vals	cond	Postcode	TS1	(Intercept)	7.64781791022668e-10	4.48763118509673e-05	-8.79551902050929e-05	8.79567197686749e-05	Positive	1.00000000076478	0.999912048677739	1.00008796058807
B.1.1.309	AR1 (Week|Postcode)	Poisson	ran_vals	cond	Postcode	TS10	(Intercept)	-2.03508745881797e-10	4.45630231439451e-05	-8.73421239131032e-05	8.73417168956115e-05	Negative	0.999999999796491	0.999912661690299	1.00008734553129
B.1.1.309	AR1 (Week|Postcode)	Poisson	ran_vals	cond	Postcode	TS11	(Intercept)	1.9934433688946e-09	4.67825656818742e-05	-9.1690150397484e-05	9.16941372842218e-05	Positive	1.00000000199344	0.999908314053016	1.00009169834132
B.1.1.309	AR1 (Week|Postcode)	Poisson	ran_vals	cond	Postcode	TS12	(Intercept)	-1.35219115683808e-09	4.55850507999295e-05	-8.93464099924475e-05	8.93437056101338e-05	Negative	0.999999998647809	0.999910657581279	1.00008934769688
B.1.1.309	AR1 (Week|Postcode)	Poisson	ran_vals	cond	Postcode	TS13	(Intercept)	-1.30640832489766e-09	4.55161658343019e-05	-8.92113521579092e-05	8.92087393412594e-05	Negative	0.999999998693592	0.999910792627056	1.00008921271856
B.1.1.309	AR1 (Week|Postcode)	Poisson	ran_vals	cond	Postcode	TS14	(Intercept)	-2.30273001523023e-09	4.75091112873309e-05	-9.31184497906892e-05	9.31138443306587e-05	Negative	0.99999999769727	0.999906885885598	1.00009311817956
B.1.1.309	AR1 (Week|Postcode)	Poisson	ran_vals	cond	Postcode	TS15	(Intercept)	3.11215928150843e-09	4.9830626778824e-05	-9.76631216542708e-05	9.76693459728338e-05	Positive	1.00000000311216	0.999902341647233	1.00009767411578
B.1.1.309	AR1 (Week|Postcode)	Poisson	ran_vals	cond	Postcode	TS16	(Intercept)	8.55773910544173e-11	4.45432971383542e-05	-8.73031725664493e-05	8.73033437212314e-05	Positive	1.00000000008558	0.999912700638245	1.00008730715477
B.1.1.309	AR1 (Week|Postcode)	Poisson	ran_vals	cond	Postcode	TS17	(Intercept)	4.4874721991739e-09	5.49724063506011e-05	-0.00010773944911848	0.000107748424062878	Positive	1.00000000448747	0.999892266354568	1.00010775422913
B.1.1.309	AR1 (Week|Postcode)	Poisson	ran_vals	cond	Postcode	TS18	(Intercept)	5.99055621081802e-09	6.19190246572837e-05	-0.000121353067729913	0.000121365048842334	Positive	1.00000000599056	0.999878654295256	1.00012137241388
B.1.1.309	AR1 (Week|Postcode)	Poisson	ran_vals	cond	Postcode	TS19	(Intercept)	6.35349686187743e-09	6.37569771220544e-05	-0.000124955025425509	0.000124967732419233	Positive	1.0000000063535	0.999875052781129	1.00012497554121
B.1.1.309	AR1 (Week|Postcode)	Poisson	ran_vals	cond	Postcode	TS2	(Intercept)	-3.17577659173913e-10	4.45973947493995e-05	-8.74096050907979e-05	8.74089699354795e-05	Negative	0.999999999682422	0.999912594215017	1.00008741279021
B.1.1.309	AR1 (Week|Postcode)	Poisson	ran_vals	cond	Postcode	TS20	(Intercept)	5.4309910706905e-09	5.91984409783901e-05	-0.000116021381267494	0.000116032243249635	Positive	1.00000000543099	0.999883985348953	1.00011603897525
B.1.1.309	AR1 (Week|Postcode)	Poisson	ran_vals	cond	Postcode	TS21	(Intercept)	1.60010325983533e-09	4.5997091286621e-05	-9.01510422121184e-05	9.01542424186381e-05	Positive	1.0000000016001	0.999909853021271	1.00009015830643
B.1.1.309	AR1 (Week|Postcode)	Poisson	ran_vals	cond	Postcode	TS22	(Intercept)	2.35962633466799e-09	4.76528320968274e-05	-9.33954750447812e-05	9.34001942974506e-05	Positive	1.00000000235963	0.999906608886177	1.00009340455623
B.1.1.309	AR1 (Week|Postcode)	Poisson	ran_vals	cond	Postcode	TS23	(Intercept)	4.74931812844973e-09	5.60951305798903e-05	-0.000109939686326528	0.000109949184962785	Positive	1.00000000474932	0.999890066356819	1.0001099552296
B.1.1.309	AR1 (Week|Postcode)	Poisson	ran_vals	cond	Postcode	TS24	(Intercept)	-1.9632732203932e-09	4.6716739710443e-05	-9.15650905808208e-05	9.15611640343801e-05	Negative	0.999999998036727	0.999908439101374	1.00009156535589
B.1.1.309	AR1 (Week|Postcode)	Poisson	ran_vals	cond	Postcode	TS25	(Intercept)	-5.02886357265127e-09	5.73375425501888e-05	-0.000112384547223976	0.00011237448949683	Negative	0.999999994971136	0.999887621767683	1.00011238080375
B.1.1.309	AR1 (Week|Postcode)	Poisson	ran_vals	cond	Postcode	TS26	(Intercept)	-8.6298171668115e-10	4.49680404342398e-05	-8.81366026881676e-05	8.81348767247343e-05	Negative	0.999999999137018	0.999911867281228	1.00008813876072
B.1.1.309	AR1 (Week|Postcode)	Poisson	ran_vals	cond	Postcode	TS27	(Intercept)	-1.44261074051579e-09	4.5727734812282e-05	-8.96261559374116e-05	8.96232707159306e-05	Negative	0.999999998557389	0.999910377860367	1.000089627287
B.1.1.309	AR1 (Week|Postcode)	Poisson	ran_vals	cond	Postcode	TS28	(Intercept)	6.28712631552945e-10	4.47672584837758e-05	-8.77415856021642e-05	8.77428430274273e-05	Positive	1.00000000062871	0.999912262263578	1.00008774669254
B.1.1.309	AR1 (Week|Postcode)	Poisson	ran_vals	cond	Postcode	TS29	(Intercept)	-1.11709615267492e-09	4.52555714900916e-05	-8.87004073165098e-05	8.86981731242045e-05	Negative	0.999999998882904	0.999911303526448	1.00008870210692
B.1.1.309	AR1 (Week|Postcode)	Poisson	ran_vals	cond	Postcode	TS3	(Intercept)	3.37242458634202e-09	5.06962116025109e-05	-9.93593764689566e-05	9.93661213181293e-05	Positive	1.00000000337242	0.99990064555951	1.00009937105829
B.1.1.309	AR1 (Week|Postcode)	Poisson	ran_vals	cond	Postcode	TS4	(Intercept)	3.94754945716554e-10	4.46291613822353e-05	-8.74711542144614e-05	8.74719437243528e-05	Positive	1.00000000039475	0.999912532671275	1.00008747576951
B.1.1.309	AR1 (Week|Postcode)	Poisson	ran_vals	cond	Postcode	TS5	(Intercept)	2.71407103183351e-09	4.86159528700663e-05	-9.52828026283948e-05	9.52882307704584e-05	Positive	1.00000000271407	0.999904721736634	1.00009529277084
B.1.1.309	AR1 (Week|Postcode)	Poisson	ran_vals	cond	Postcode	TS6	(Intercept)	4.41055112522404e-09	5.4650499218464e-05	-0.000107108599654198	0.000107117420756449	Positive	1.00000000441055	0.999892897136267	1.00010712315803
B.1.1.309	AR1 (Week|Postcode)	Poisson	ran_vals	cond	Postcode	TS7	(Intercept)	4.38951938912979e-09	5.45631261687583e-05	-0.000106937372655292	0.00010694615169407	Positive	1.00000000438952	0.999893068344942	1.00010695187064
B.1.1.309	AR1 (Week|Postcode)	Poisson	ran_vals	cond	Postcode	TS8	(Intercept)	4.37913888095658e-09	5.45201045184065e-05	-0.000106853062150555	0.000106861820428317	Positive	1.00000000437914	0.999893152646435	1.00010686753036
B.1.1.309	AR1 (Week|Postcode)	Poisson	ran_vals	cond	Postcode	TS9	(Intercept)	1.56361593306442e-09	4.59323504029509e-05	-9.00241888991245e-05	9.00273161309906e-05	Positive	1.00000000156362	0.999909979863157	1.00009003136871
B.1.1.309	AR1 (Week|Postcode)	Poisson	ran_vals	cond	Postcode	TS1	Week_factor1	-0.0192079948396233	1.10876429050365	-2.19234607157089	2.15393008189164	Negative	0.980975303221062	0.111654491672163	8.61866397954838
B.1.1.309	AR1 (Week|Postcode)	Poisson	ran_vals	cond	Postcode	TS10	Week_factor1	0.473011263545382	0.861919309803115	-1.21631954124834	2.16234206833911	Positive	1.60481945883126	0.296318751391928	8.69146985584127
B.1.1.309	AR1 (Week|Postcode)	Poisson	ran_vals	cond	Postcode	TS11	Week_factor1	0.0192454425416298	1.11578139579025	-2.16764590782708	2.20613679291034	Positive	1.01943182985293	0.114446718165433	9.08056842848974
B.1.1.309	AR1 (Week|Postcode)	Poisson	ran_vals	cond	Postcode	TS12	Week_factor1	-0.298282293334566	0.994408762836547	-2.24728765440523	1.6507230677361	Negative	0.742091822601362	0.105685491736551	5.21074618779822
B.1.1.309	AR1 (Week|Postcode)	Poisson	ran_vals	cond	Postcode	TS13	Week_factor1	0.00782685789584062	1.10104974096076	-2.1501909795744	2.16584469536608	Positive	1.00785756781654	0.116461913802761	8.72196621056215
B.1.1.309	AR1 (Week|Postcode)	Poisson	ran_vals	cond	Postcode	TS14	Week_factor1	-0.0936071531635349	1.07377140945217	-2.19816044331861	2.01094613699154	Negative	0.91064043419475	0.111007174644844	7.47038200948318
B.1.1.309	AR1 (Week|Postcode)	Poisson	ran_vals	cond	Postcode	TS15	Week_factor1	-0.0693183977370873	1.08727278888393	-2.20033390532001	2.06169710984584	Negative	0.933029558279266	0.11076616677447	7.85929658823807
B.1.1.309	AR1 (Week|Postcode)	Poisson	ran_vals	cond	Postcode	TS16	Week_factor1	0.0187575040646853	1.12162408306383	-2.17958530293319	2.21710031106256	Positive	1.01893453117397	0.11308841835306	9.18067114156098
B.1.1.309	AR1 (Week|Postcode)	Poisson	ran_vals	cond	Postcode	TS17	Week_factor1	0.402867346415777	0.857263953413677	-1.27733912751945	2.08307382035101	Positive	1.49610841435596	0.278778107413872	8.02911106711719
B.1.1.309	AR1 (Week|Postcode)	Poisson	ran_vals	cond	Postcode	TS18	Week_factor1	-0.0594214463874157	1.08875333572428	-2.19333877245485	2.07449587968002	Negative	0.942309552503487	0.111543707156623	7.96053238119944
B.1.1.309	AR1 (Week|Postcode)	Poisson	ran_vals	cond	Postcode	TS19	Week_factor1	0.586718966968435	0.866628075938114	-1.11184084986151	2.28527878379838	Positive	1.79807916933531	0.328952850557727	9.82842584800823
B.1.1.309	AR1 (Week|Postcode)	Poisson	ran_vals	cond	Postcode	TS2	Week_factor1	-0.00480279064219916	1.1185370022753	-2.19709503047719	2.18748944919279	Negative	0.995208724314759	0.111125506138954	8.91280894337378
B.1.1.309	AR1 (Week|Postcode)	Poisson	ran_vals	cond	Postcode	TS20	Week_factor1	0.0287918322504533	1.12130314929902	-2.16892195612696	2.22650562062786	Positive	1.02921032377687	0.114300771762425	9.26742553209174
B.1.1.309	AR1 (Week|Postcode)	Poisson	ran_vals	cond	Postcode	TS21	Week_factor1	-0.0757323311434089	1.08777917804428	-2.20774034324279	2.05627568095597	Negative	0.927064319598247	0.109948814606697	7.81680326201363
B.1.1.309	AR1 (Week|Postcode)	Poisson	ran_vals	cond	Postcode	TS22	Week_factor1	-0.000578752232883669	1.11261001215652	-2.18125430489832	2.18009680043256	Negative	0.999421415211885	0.11289983098072	8.84716262644098
B.1.1.309	AR1 (Week|Postcode)	Poisson	ran_vals	cond	Postcode	TS23	Week_factor1	0.873125790163811	0.748113858038758	-0.593150427927465	2.33940200825509	Positive	2.39438350888409	0.552583664592666	10.37503052473
B.1.1.309	AR1 (Week|Postcode)	Poisson	ran_vals	cond	Postcode	TS24	Week_factor1	-0.0354991340948584	1.06745321325642	-2.127668987259	2.05667071906928	Negative	0.9651235699351	0.119114628207866	7.81989180723277
B.1.1.309	AR1 (Week|Postcode)	Poisson	ran_vals	cond	Postcode	TS25	Week_factor1	-0.0514539943779301	1.02758131967101	-2.06547637211924	1.96256838336338	Negative	0.949847347275114	0.126757892257337	7.11758429442764
B.1.1.309	AR1 (Week|Postcode)	Poisson	ran_vals	cond	Postcode	TS26	Week_factor1	1.49105746769945	0.890238066081596	-0.253777079487065	3.23589201488597	Positive	4.44179008593337	0.775864738935741	25.4290447514847
B.1.1.309	AR1 (Week|Postcode)	Poisson	ran_vals	cond	Postcode	TS27	Week_factor1	0.0161166731464194	1.11693707743848	-2.17303977163043	2.20527311792327	Positive	1.01624724725335	0.113831070008689	9.0727291544494
B.1.1.309	AR1 (Week|Postcode)	Poisson	ran_vals	cond	Postcode	TS28	Week_factor1	0.961642348559389	1.04649143737126	-1.08944317881784	3.01272787593662	Positive	2.61598931356879	0.336403758303828	20.3428169863828
B.1.1.309	AR1 (Week|Postcode)	Poisson	ran_vals	cond	Postcode	TS29	Week_factor1	0.00725542450260384	1.10439282355358	-2.15731473444692	2.17182558345212	Positive	1.00728180886628	0.11563521577001	8.7742876226471
B.1.1.309	AR1 (Week|Postcode)	Poisson	ran_vals	cond	Postcode	TS3	Week_factor1	-0.106247283071525	1.06908131789699	-2.20160816269425	1.9891135965512	Negative	0.899202263083498	0.110625112058734	7.30905212105182
B.1.1.309	AR1 (Week|Postcode)	Poisson	ran_vals	cond	Postcode	TS4	Week_factor1	-0.0300890300235419	1.09744739725117	-2.18104640356306	2.12086834351598	Negative	0.970359138605739	0.112923305446434	8.33837491873923
B.1.1.309	AR1 (Week|Postcode)	Poisson	ran_vals	cond	Postcode	TS5	Week_factor1	0.068781163267349	1.10467699903701	-2.09634596939499	2.23390829592968	Positive	1.0712017652025	0.122904706301672	9.33628382754082
B.1.1.309	AR1 (Week|Postcode)	Poisson	ran_vals	cond	Postcode	TS6	Week_factor1	-0.138280867740579	1.0584196453608	-2.2127452531774	1.93618351769624	Negative	0.870854062580255	0.109399905458405	6.93224363526421
B.1.1.309	AR1 (Week|Postcode)	Poisson	ran_vals	cond	Postcode	TS7	Week_factor1	-0.0320053842058614	1.08726192404689	-2.16299959709949	2.09898882868777	Negative	0.96850136745442	0.114979710444794	8.15791668923579
B.1.1.309	AR1 (Week|Postcode)	Poisson	ran_vals	cond	Postcode	TS8	Week_factor1	1.71157573086476	0.932674091934638	-0.116431898640731	3.53958336037025	Positive	5.53768050048702	0.890090711300007	34.4525618975234
B.1.1.309	AR1 (Week|Postcode)	Poisson	ran_vals	cond	Postcode	TS9	Week_factor1	-0.084525449507161	1.09522523080414	-2.23112745684285	2.06207655782852	Negative	0.918948268298704	0.107407264788623	7.86227934833918
B.1.1.309	AR1 (Week|Postcode)	Poisson	ran_vals	cond	Postcode	TS1	Week_factor2	-0.00845008482933093	1.09184098598024	-2.14841909419531	2.13151892453665	Negative	0.991585516788011	0.116668453893695	8.42765807113248
B.1.1.309	AR1 (Week|Postcode)	Poisson	ran_vals	cond	Postcode	TS10	Week_factor2	-0.236198418851164	1.01934021256864	-2.2340685234791	1.76167168577677	Negative	0.78962398210463	0.10709183694019	5.82216208937567
B.1.1.309	AR1 (Week|Postcode)	Poisson	ran_vals	cond	Postcode	TS11	Week_factor2	-0.0851945091427172	1.07315660476164	-2.18854280424682	2.01815378596138	Negative	0.918333642738725	0.112079952108962	7.52442041165309
B.1.1.309	AR1 (Week|Postcode)	Poisson	ran_vals	cond	Postcode	TS12	Week_factor2	0.121697299781493	1.09977885159619	-2.03382964030586	2.27722423986885	Positive	1.12941217671986	0.130833515207745	9.74958031890881
B.1.1.309	AR1 (Week|Postcode)	Poisson	ran_vals	cond	Postcode	TS13	Week_factor2	-0.122308206980765	1.05800757568515	-2.19596495069419	1.95134853673266	Negative	0.884875601632928	0.111251157811653	7.03817241786243
B.1.1.309	AR1 (Week|Postcode)	Poisson	ran_vals	cond	Postcode	TS14	Week_factor2	0.0348934207875475	1.08049493914919	-2.08283774542266	2.15262458699775	Positive	1.03550933914832	0.124576194604237	8.60741969900335
B.1.1.309	AR1 (Week|Postcode)	Poisson	ran_vals	cond	Postcode	TS15	Week_factor2	0.0340576302059087	1.08741320608305	-2.09723309003009	2.16534835044191	Positive	1.03464423177012	0.122795723348221	8.71763818109134
B.1.1.309	AR1 (Week|Postcode)	Poisson	ran_vals	cond	Postcode	TS16	Week_factor2	-0.0635095766417787	1.09313322316917	-2.20601132435753	2.07899217107398	Negative	0.938465131913239	0.110139082624661	7.99640584276792
B.1.1.309	AR1 (Week|Postcode)	Poisson	ran_vals	cond	Postcode	TS17	Week_factor2	-0.0406094245309848	1.07721262484898	-2.15190737292684	2.07068852386487	Negative	0.960204088880517	0.116262190798748	7.93028142656324
B.1.1.309	AR1 (Week|Postcode)	Poisson	ran_vals	cond	Postcode	TS18	Week_factor2	0.0146541590729367	1.08036683802622	-2.10282593354988	2.13213425169575	Positive	1.01476205767216	0.122110863026138	8.4328454338302
B.1.1.309	AR1 (Week|Postcode)	Poisson	ran_vals	cond	Postcode	TS19	Week_factor2	-0.680479662690763	1.13070947959835	-2.89662951968155	1.53567019430003	Negative	0.506374045366809	0.0552089876237677	4.64443716245141
B.1.1.309	AR1 (Week|Postcode)	Poisson	ran_vals	cond	Postcode	TS2	Week_factor2	-0.0138258599961042	1.11429278501614	-2.19779958686057	2.17014786686836	Negative	0.986269278245506	0.111047239529105	8.75957919652714
B.1.1.309	AR1 (Week|Postcode)	Poisson	ran_vals	cond	Postcode	TS20	Week_factor2	-0.0918723361024149	1.07796873533816	-2.20465223382539	2.02090756162056	Negative	0.912221599876582	0.110288873375613	7.54516953353332
B.1.1.309	AR1 (Week|Postcode)	Poisson	ran_vals	cond	Postcode	TS21	Week_factor2	0.0403255457950452	1.11907408083908	-2.15301934868182	2.23367044027191	Positive	1.04114966092195	0.116132981913246	9.33406340369049
B.1.1.309	AR1 (Week|Postcode)	Poisson	ran_vals	cond	Postcode	TS22	Week_factor2	-0.0495437570826389	1.09557306026188	-2.19682749762825	2.09773998346297	Negative	0.951663515206303	0.111155239839395	8.1477350728889
B.1.1.309	AR1 (Week|Postcode)	Poisson	ran_vals	cond	Postcode	TS23	Week_factor2	-0.262048135357981	1.06236182458435	-2.34423905009356	1.8201427793776	Negative	0.769473983910449	0.0959201648069424	6.17273972690426
B.1.1.309	AR1 (Week|Postcode)	Poisson	ran_vals	cond	Postcode	TS24	Week_factor2	-0.167117994387395	1.02428851501909	-2.17468659360283	1.84045060482804	Negative	0.846099770422884	0.113643764772977	6.29937615090241
B.1.1.309	AR1 (Week|Postcode)	Poisson	ran_vals	cond	Postcode	TS25	Week_factor2	-0.411123033200817	0.96586517588418	-2.30418399185525	1.48193792545362	Negative	0.662905367214099	0.099840237869659	4.40146713647609
B.1.1.309	AR1 (Week|Postcode)	Poisson	ran_vals	cond	Postcode	TS26	Week_factor2	-0.491868672827069	1.11836495851659	-2.68382371309121	1.70008636743708	Negative	0.611482664849243	0.068301488909387	5.4744201829507
B.1.1.309	AR1 (Week|Postcode)	Poisson	ran_vals	cond	Postcode	TS27	Week_factor2	-0.071729064814781	1.07958732333994	-2.18768133672706	2.0442232070975	Negative	0.930783043528116	0.112176546948005	7.72315691372663
B.1.1.309	AR1 (Week|Postcode)	Poisson	ran_vals	cond	Postcode	TS28	Week_factor2	-0.289850166177339	1.13469251501501	-2.51380662913393	1.93410629677925	Negative	0.748375691168996	0.0809594692530007	6.91785877921766
B.1.1.309	AR1 (Week|Postcode)	Poisson	ran_vals	cond	Postcode	TS29	Week_factor2	-0.105613131271718	1.0665612991229	-2.19603486485684	1.98480860231341	Negative	0.899772674661672	0.111243380052001	7.27765432594168
B.1.1.309	AR1 (Week|Postcode)	Poisson	ran_vals	cond	Postcode	TS3	Week_factor2	0.0451883787506711	1.07851162102916	-2.06865555537439	2.15903231287573	Positive	1.04622492789126	0.126355545594584	8.66275076879565
B.1.1.309	AR1 (Week|Postcode)	Poisson	ran_vals	cond	Postcode	TS4	Week_factor2	-0.0378296147747319	1.09375032988812	-2.18154086943425	2.10588163988478	Negative	0.962876986927615	0.11286748252823	8.21434190953016
B.1.1.309	AR1 (Week|Postcode)	Poisson	ran_vals	cond	Postcode	TS5	Week_factor2	-0.251435262755888	0.960983089414056	-2.13492750775947	1.6320569822477	Negative	0.777683801086274	0.118253162502625	5.11438410333061
B.1.1.309	AR1 (Week|Postcode)	Poisson	ran_vals	cond	Postcode	TS6	Week_factor2	0.0680846340666804	1.1089058831432	-2.10533095913858	2.24150022727194	Positive	1.07045590168125	0.121805355002068	9.4074339952029
B.1.1.309	AR1 (Week|Postcode)	Poisson	ran_vals	cond	Postcode	TS7	Week_factor2	-0.0805224601071915	1.07334668450641	-2.18424330466523	2.02319838445085	Negative	0.922634180888439	0.112562877240425	7.56247399331726
B.1.1.309	AR1 (Week|Postcode)	Poisson	ran_vals	cond	Postcode	TS8	Week_factor2	-0.840620788433766	1.25342539505523	-3.29728942004991	1.61604784318238	Negative	0.431442605698118	0.0369832777926088	5.03315912276394
B.1.1.309	AR1 (Week|Postcode)	Poisson	ran_vals	cond	Postcode	TS9	Week_factor2	0.10908390908824	1.10609323652478	-2.05881899804367	2.27698681622015	Positive	1.1152559265234	0.127604582201818	9.74726581274632
B.1.1.309	AR1 (Week|Postcode)	Poisson	ran_vals	cond	Postcode	TS1	Week_factor3	-0.0981975399326346	1.06627524407098	-2.1880586159184	1.99166353605313	Negative	0.906469822079023	0.112134233053662	7.32771354441559
B.1.1.309	AR1 (Week|Postcode)	Poisson	ran_vals	cond	Postcode	TS10	Week_factor3	-0.103137687880637	0.964003899889539	-1.99255061262029	1.78627523685901	Negative	0.90200277008132	0.13634721263502	5.96718467147751
B.1.1.309	AR1 (Week|Postcode)	Poisson	ran_vals	cond	Postcode	TS11	Week_factor3	0.00622073201765939	1.09488262761589	-2.13970978540807	2.15215124944339	Positive	1.00624012095469	0.117688993129225	8.60334644810099
B.1.1.309	AR1 (Week|Postcode)	Poisson	ran_vals	cond	Postcode	TS12	Week_factor3	-0.181199961578399	1.03291099921698	-2.20566831927897	1.84326839612217	Negative	0.834268520365577	0.110176867369159	6.31715151004372
B.1.1.309	AR1 (Week|Postcode)	Poisson	ran_vals	cond	Postcode	TS13	Week_factor3	0.0513421462777603	1.11196236169773	-2.12806403481389	2.23074832736941	Positive	1.05268300324577	0.119067581558684	9.30682802838632
B.1.1.309	AR1 (Week|Postcode)	Poisson	ran_vals	cond	Postcode	TS14	Week_factor3	-0.213056038154294	1.01872076615514	-2.20971205012143	1.78359997381284	Negative	0.80811085090707	0.109732241352289	5.95124221747362
B.1.1.309	AR1 (Week|Postcode)	Poisson	ran_vals	cond	Postcode	TS15	Week_factor3	-0.271901139539715	1.10344269585532	-2.43460908241992	1.89080680334049	Negative	0.761929582075831	0.0876319972414194	6.6247113647646
B.1.1.309	AR1 (Week|Postcode)	Poisson	ran_vals	cond	Postcode	TS16	Week_factor3	0.0458388939928377	1.09482440482066	-2.09997750885116	2.19165529683683	Positive	1.04690573456714	0.122459182469709	8.95001579273707
B.1.1.309	AR1 (Week|Postcode)	Poisson	ran_vals	cond	Postcode	TS17	Week_factor3	-0.304878555964046	0.925254725166856	-2.11834449381659	1.5085873818885	Negative	0.737212899065219	0.120230506190854	4.52034076680521
B.1.1.309	AR1 (Week|Postcode)	Poisson	ran_vals	cond	Postcode	TS18	Week_factor3	-0.275850595428271	1.12802049430519	-2.48673013808951	1.93502894723297	Negative	0.758926309351613	0.0831815144369326	6.92424449019565
B.1.1.309	AR1 (Week|Postcode)	Poisson	ran_vals	cond	Postcode	TS19	Week_factor3	1.54416065368907	0.854648458805428	-0.130919545012233	3.21924085239037	Positive	4.68403844621244	0.877288353775545	25.0091273538206
B.1.1.309	AR1 (Week|Postcode)	Poisson	ran_vals	cond	Postcode	TS2	Week_factor3	0.00149610651410183	1.12005373374731	-2.19376887238025	2.19676108540845	Positive	1.00149722623979	0.111495742532026	8.99582953921219
B.1.1.309	AR1 (Week|Postcode)	Poisson	ran_vals	cond	Postcode	TS20	Week_factor3	0.058096132581142	1.07623922249188	-2.05129398225233	2.16748624741461	Positive	1.05981687374492	0.128568430637057	8.73629553000642
B.1.1.309	AR1 (Week|Postcode)	Poisson	ran_vals	cond	Postcode	TS21	Week_factor3	-0.0652288505994638	1.09097701373028	-2.20350450547188	2.07304680427295	Negative	0.936853039463128	0.110415527711147	7.94900532330377
B.1.1.309	AR1 (Week|Postcode)	Poisson	ran_vals	cond	Postcode	TS22	Week_factor3	0.0223261932337199	1.11971370886454	-2.17227234913655	2.21692473560399	Positive	1.02257728786646	0.113918460060573	9.17905938251208
B.1.1.309	AR1 (Week|Postcode)	Poisson	ran_vals	cond	Postcode	TS23	Week_factor3	-0.138810547791149	1.01935102339492	-2.13670184124923	1.85908074566693	Negative	0.870392910698606	0.118043527991892	6.41783443685646
B.1.1.309	AR1 (Week|Postcode)	Poisson	ran_vals	cond	Postcode	TS24	Week_factor3	0.0496018210921071	1.09776176976465	-2.10197171125156	2.20117535343578	Positive	1.05085258572556	0.122215217412778	9.03562731632983
B.1.1.309	AR1 (Week|Postcode)	Poisson	ran_vals	cond	Postcode	TS25	Week_factor3	0.644692068987592	0.701292609011718	-0.729816187299505	2.01920032527469	Positive	1.90540020711137	0.481997579224718	7.53229913540169
B.1.1.309	AR1 (Week|Postcode)	Poisson	ran_vals	cond	Postcode	TS26	Week_factor3	0.0618007596864909	1.04937516833568	-1.99493677652209	2.11853829589508	Positive	1.0637503816534	0.136022253694952	8.31896872555465
B.1.1.309	AR1 (Week|Postcode)	Poisson	ran_vals	cond	Postcode	TS27	Week_factor3	-0.00164471628868396	1.09828165538208	-2.15423720571859	2.15094777314122	Negative	0.998356635515938	0.115991634631883	8.59299875238358
B.1.1.309	AR1 (Week|Postcode)	Poisson	ran_vals	cond	Postcode	TS28	Week_factor3	0.0378195996037015	1.09862496581122	-2.11544576590283	2.19108496511023	Positive	1.03854386225381	0.120579527329503	8.94491277012304
B.1.1.309	AR1 (Week|Postcode)	Poisson	ran_vals	cond	Postcode	TS29	Week_factor3	0.0443507946446776	1.11365332883183	-2.13836962112886	2.22707121041821	Positive	1.04534899340598	0.117846821448189	9.27266857592175
B.1.1.309	AR1 (Week|Postcode)	Poisson	ran_vals	cond	Postcode	TS3	Week_factor3	-0.262121239041793	1.01731831148347	-2.25602849036249	1.7317860122789	Negative	0.769417734583668	0.104765737755483	5.65073718731943
B.1.1.309	AR1 (Week|Postcode)	Poisson	ran_vals	cond	Postcode	TS4	Week_factor3	0.0190949691933438	1.09951610879274	-2.13591700446204	2.17410694284873	Positive	1.01927844407267	0.118136209260226	8.79432777686887
B.1.1.309	AR1 (Week|Postcode)	Poisson	ran_vals	cond	Postcode	TS5	Week_factor3	-0.211855705789714	0.945392170434006	-2.06479031110652	1.64107889952709	Negative	0.809081434910744	0.126844885743277	5.16073442363383
B.1.1.309	AR1 (Week|Postcode)	Poisson	ran_vals	cond	Postcode	TS6	Week_factor3	-0.112014956156339	1.0392763587634	-2.14895918931653	1.92492927700386	Negative	0.894030886134661	0.116605458844137	6.85466386638995
B.1.1.309	AR1 (Week|Postcode)	Poisson	ran_vals	cond	Postcode	TS7	Week_factor3	0.0492907848331703	1.11344686420891	-2.13302496771535	2.23160653738169	Positive	1.05052578329494	0.11847835803346	9.3148186697166
B.1.1.309	AR1 (Week|Postcode)	Poisson	ran_vals	cond	Postcode	TS8	Week_factor3	1.14601678366921	1.0740367826697	-0.959056628434672	3.25109019577309	Positive	3.14563816484792	0.383254266667641	25.8184717685839
B.1.1.309	AR1 (Week|Postcode)	Poisson	ran_vals	cond	Postcode	TS9	Week_factor3	-0.640538049515286	1.2086470281869	-3.00944269478298	1.7283665957524	Negative	0.527008790921053	0.0493191569263426	5.63144796093874
B.1.1.309	AR1 (Week|Postcode)	Poisson	ran_vals	cond	Postcode	TS1	Week_factor4	0.0394660737986243	1.1113831024121	-2.13880477995549	2.21773692755274	Positive	1.04025520637868	0.117795550519953	9.18651756896916
B.1.1.309	AR1 (Week|Postcode)	Poisson	ran_vals	cond	Postcode	TS10	Week_factor4	-0.489496215342592	0.889768793251244	-2.23341100468269	1.25441857399751	Negative	0.612935103717564	0.107162274990553	3.50579941870756
B.1.1.309	AR1 (Week|Postcode)	Poisson	ran_vals	cond	Postcode	TS11	Week_factor4	-0.0530800191388194	1.07290702750069	-2.15593915180009	2.04977911352246	Negative	0.948304126966613	0.115794391020441	7.76618547148072
B.1.1.309	AR1 (Week|Postcode)	Poisson	ran_vals	cond	Postcode	TS12	Week_factor4	0.000786188189028167	1.06770450201121	-2.09187618188422	2.09344855826227	Positive	1.00078649731597	0.123455293810818	8.11284459575114
B.1.1.309	AR1 (Week|Postcode)	Poisson	ran_vals	cond	Postcode	TS13	Week_factor4	-0.0759092274347277	1.08338501233762	-2.19930483300695	2.04748637813749	Negative	0.926900339862428	0.110880211840167	7.74840005965656
B.1.1.309	AR1 (Week|Postcode)	Poisson	ran_vals	cond	Postcode	TS14	Week_factor4	0.0883519925901677	1.10454262897407	-2.0765117795882	2.25321576476853	Positive	1.09237256141164	0.125366757254867	9.51829527263857
B.1.1.309	AR1 (Week|Postcode)	Poisson	ran_vals	cond	Postcode	TS15	Week_factor4	0.811803399293296	0.978196295671265	-1.10542611003288	2.72903290861947	Positive	2.25196551992766	0.33106978002673	15.3180658848827
B.1.1.309	AR1 (Week|Postcode)	Poisson	ran_vals	cond	Postcode	TS16	Week_factor4	-0.285244027440121	1.11160502375833	-2.46394983904024	1.89346178416	Negative	0.751830764595141	0.0850981622310986	6.64232321559051
B.1.1.309	AR1 (Week|Postcode)	Poisson	ran_vals	cond	Postcode	TS17	Week_factor4	-0.302623523880363	0.905507383399429	-2.07738538307835	1.47213833531762	Negative	0.738877213641222	0.125257284243146	4.35854521465158
B.1.1.309	AR1 (Week|Postcode)	Poisson	ran_vals	cond	Postcode	TS18	Week_factor4	0.940744132204075	1.04297470663128	-1.10344872957946	2.98493699398761	Positive	2.56188709189308	0.331725078612258	19.7852556070383
B.1.1.309	AR1 (Week|Postcode)	Poisson	ran_vals	cond	Postcode	TS19	Week_factor4	-0.858694460112258	1.25553796880519	-3.31950366019301	1.60211473996849	Negative	0.423714898078188	0.0361707802975012	4.96351788312987
B.1.1.309	AR1 (Week|Postcode)	Poisson	ran_vals	cond	Postcode	TS2	Week_factor4	-0.00976064041434951	1.11928939423644	-2.20352754139542	2.18400626056672	Negative	0.990286840030879	0.110412984216788	8.88181795370075
B.1.1.309	AR1 (Week|Postcode)	Poisson	ran_vals	cond	Postcode	TS20	Week_factor4	-0.595500286768172	1.1759775444397	-2.90037392049784	1.7093733469615	Negative	0.551286695427227	0.0550026495926697	5.52549782248264
B.1.1.309	AR1 (Week|Postcode)	Poisson	ran_vals	cond	Postcode	TS21	Week_factor4	0.0264368931874643	1.07967621219064	-2.08968959767081	2.14256338404574	Positive	1.02678944780786	0.123725534551723	8.52125290021546
B.1.1.309	AR1 (Week|Postcode)	Poisson	ran_vals	cond	Postcode	TS22	Week_factor4	-0.028568385397946	1.09781918547537	-2.18025445046677	2.12311767967088	Negative	0.971835832493516	0.113012770829342	8.35715183680061
B.1.1.309	AR1 (Week|Postcode)	Poisson	ran_vals	cond	Postcode	TS23	Week_factor4	0.121053148599631	1.10814586743526	-2.05087284119038	2.29297913838965	Positive	1.12868489879503	0.128622587485504	9.90440035201066
B.1.1.309	AR1 (Week|Postcode)	Poisson	ran_vals	cond	Postcode	TS24	Week_factor4	-0.0890461352015475	1.08146847074088	-2.20868538826928	2.03059311786619	Negative	0.91480336796312	0.109844957109019	7.61860374897406
B.1.1.309	AR1 (Week|Postcode)	Poisson	ran_vals	cond	Postcode	TS25	Week_factor4	-0.20327066636422	1.03627621351918	-2.23433472289736	1.82779339016892	Negative	0.816057332259501	0.107063332949537	6.22014606857399
B.1.1.309	AR1 (Week|Postcode)	Poisson	ran_vals	cond	Postcode	TS26	Week_factor4	-0.312307390523987	0.972167762971287	-2.21772119287858	1.59310641183061	Negative	0.731756558621336	0.108856890251412	4.91900567661489
B.1.1.309	AR1 (Week|Postcode)	Poisson	ran_vals	cond	Postcode	TS27	Week_factor4	-0.0215609115123447	1.07937725414116	-2.13710145536076	2.09397963233607	Negative	0.978669863392109	0.117996365556347	8.11715426145523
B.1.1.309	AR1 (Week|Postcode)	Poisson	ran_vals	cond	Postcode	TS28	Week_factor4	-0.0286679025140713	1.10700370843364	-2.19835530179628	2.14101949676814	Negative	0.971739123006323	0.110985546063107	8.50810719662698
B.1.1.309	AR1 (Week|Postcode)	Poisson	ran_vals	cond	Postcode	TS29	Week_factor4	-0.0651905884207294	1.08907485633374	-2.199738083303	2.06935690646154	Negative	0.936888886187354	0.11083218336049	7.91972835368948
B.1.1.309	AR1 (Week|Postcode)	Poisson	ran_vals	cond	Postcode	TS3	Week_factor4	0.203317562637223	1.1339658975256	-2.0192147562096	2.42584988148404	Positive	1.22546156726969	0.132759672869244	11.3118390577399
B.1.1.309	AR1 (Week|Postcode)	Poisson	ran_vals	cond	Postcode	TS4	Week_factor4	-0.122702634872197	1.06113584812093	-2.20249067989359	1.9570854101492	Negative	0.884526650837684	0.110527526561437	7.07866556307346
B.1.1.309	AR1 (Week|Postcode)	Poisson	ran_vals	cond	Postcode	TS5	Week_factor4	-0.156305000322175	0.973696429121081	-2.06471493327475	1.7521049326304	Negative	0.855298284332551	0.126854447396098	5.76672848448122
B.1.1.309	AR1 (Week|Postcode)	Poisson	ran_vals	cond	Postcode	TS6	Week_factor4	-0.133787982492394	1.03014131283715	-2.15282785464001	1.88525188965522	Negative	0.874775512667432	0.116155222816772	6.58801368552901
B.1.1.309	AR1 (Week|Postcode)	Poisson	ran_vals	cond	Postcode	TS7	Week_factor4	-0.0998372106404155	1.06299889114089	-2.18327675288258	1.98360233160174	Negative	0.904984727929686	0.112671727686405	7.26888079736782
B.1.1.309	AR1 (Week|Postcode)	Poisson	ran_vals	cond	Postcode	TS8	Week_factor4	-0.341038241557575	1.16303486281312	-2.62054468543577	1.93846820232062	Negative	0.711031716726158	0.0727632189660685	6.9480997319031
B.1.1.309	AR1 (Week|Postcode)	Poisson	ran_vals	cond	Postcode	TS9	Week_factor4	2.06622790161168	1.1279722043395	-0.144556994455994	4.27701279767936	Positive	7.89498621458471	0.865405587676819	72.0249651909571
B.1.1.309	AR1 (Week|Postcode)	Poisson	ran_vals	cond	Postcode	TS1	Week_factor5	-0.0814972743736928	1.10580005190366	-2.24882555020739	2.08583100146	Negative	0.921735222156233	0.105523083378036	8.05127932738398
B.1.1.309	AR1 (Week|Postcode)	Poisson	ran_vals	cond	Postcode	TS10	Week_factor5	0.0996657201282549	1.04195231338026	-1.94252328770525	2.14185472796176	Positive	1.10480154342359	0.143341800463639	8.51521640165791
B.1.1.309	AR1 (Week|Postcode)	Poisson	ran_vals	cond	Postcode	TS11	Week_factor5	-0.0514427506523784	1.04243609147656	-2.09457994613115	1.99169444482639	Negative	0.949858027158043	0.123121950645056	7.32794003855233
B.1.1.309	AR1 (Week|Postcode)	Poisson	ran_vals	cond	Postcode	TS12	Week_factor5	-0.0609054761714728	1.03098684735485	-2.08160256552148	1.95979161317853	Negative	0.940912174193745	0.12473016368616	7.09784781308864
B.1.1.309	AR1 (Week|Postcode)	Poisson	ran_vals	cond	Postcode	TS13	Week_factor5	0.00185871443869508	1.10079183721355	-2.15565364097555	2.15937106985294	Positive	1.00186044291913	0.115827456292522	8.66568583316906
B.1.1.309	AR1 (Week|Postcode)	Poisson	ran_vals	cond	Postcode	TS14	Week_factor5	-0.131823331202691	1.05551047464984	-2.20058584682115	1.93693918441577	Negative	0.87649583086593	0.110738263695257	6.93748408083682
B.1.1.309	AR1 (Week|Postcode)	Poisson	ran_vals	cond	Postcode	TS15	Week_factor5	-0.234384797550064	1.11629825254326	-2.42228916853985	1.95351957343972	Negative	0.791057360388236	0.0887182937001521	7.05346914740462
B.1.1.309	AR1 (Week|Postcode)	Poisson	ran_vals	cond	Postcode	TS16	Week_factor5	0.864019398269321	0.999765199043112	-1.0954843848517	2.82352318139034	Positive	2.37267829240456	0.334377600270667	16.8360628065123
B.1.1.309	AR1 (Week|Postcode)	Poisson	ran_vals	cond	Postcode	TS17	Week_factor5	-0.163051035239367	0.940379944585908	-2.00616185841152	1.68005978793279	Negative	0.849547830431328	0.134503930353039	5.36587677621177
B.1.1.309	AR1 (Week|Postcode)	Poisson	ran_vals	cond	Postcode	TS18	Week_factor5	-0.24987419945237	1.06079250054778	-2.3289892955962	1.82924089669146	Negative	0.778898762799232	0.0973941340412743	6.22915629018345
B.1.1.309	AR1 (Week|Postcode)	Poisson	ran_vals	cond	Postcode	TS19	Week_factor5	1.44003911383716	0.827557991330995	-0.181944744289897	3.06202297196422	Positive	4.2208609078341	0.833647402922339	21.3707458822874
B.1.1.309	AR1 (Week|Postcode)	Poisson	ran_vals	cond	Postcode	TS2	Week_factor5	0.00492581318357184	1.12376720580865	-2.19761743720859	2.20746906357573	Positive	1.00493796494558	0.111067468587441	9.09267426576744
B.1.1.309	AR1 (Week|Postcode)	Poisson	ran_vals	cond	Postcode	TS20	Week_factor5	1.92887776100954	1.05505180507641	-0.138985778764196	3.99674130078327	Positive	6.88178290133524	0.870240404264247	54.4205206619316
B.1.1.309	AR1 (Week|Postcode)	Poisson	ran_vals	cond	Postcode	TS21	Week_factor5	-0.341737046888639	1.12978860349004	-2.55608201987291	1.87260792609563	Negative	0.710535017540186	0.0776082129915867	6.50523948033133
B.1.1.309	AR1 (Week|Postcode)	Poisson	ran_vals	cond	Postcode	TS22	Week_factor5	-0.0453772170049553	1.08271675451885	-2.16746306131999	2.07670862731008	Negative	0.955636931333423	0.114467646261354	7.97816653312879
B.1.1.309	AR1 (Week|Postcode)	Poisson	ran_vals	cond	Postcode	TS23	Week_factor5	-0.284589507254426	1.03539650644212	-2.31392936959957	1.74475035509072	Negative	0.752323014082835	0.0988719827068076	5.72447221167854
B.1.1.309	AR1 (Week|Postcode)	Poisson	ran_vals	cond	Postcode	TS24	Week_factor5	0.037099634412281	1.11728646207844	-2.15274159167565	2.22694086050021	Positive	1.03779641592319	0.116165243142804	9.27145996310621
B.1.1.309	AR1 (Week|Postcode)	Poisson	ran_vals	cond	Postcode	TS25	Week_factor5	-0.218925477066905	0.987722324380269	-2.15482565957842	1.71697470544461	Negative	0.803381586275029	0.11592339898551	5.56765915090585
B.1.1.309	AR1 (Week|Postcode)	Poisson	ran_vals	cond	Postcode	TS26	Week_factor5	0.0877466231963367	1.08254229429099	-2.03399728535536	2.20949053174803	Positive	1.09171147261795	0.130811583455038	9.11107340777135
B.1.1.309	AR1 (Week|Postcode)	Poisson	ran_vals	cond	Postcode	TS27	Week_factor5	-0.126595952245811	1.04653313599199	-2.17776320741788	1.92457130292625	Negative	0.881089602961198	0.113294664095635	6.85221051355967
B.1.1.309	AR1 (Week|Postcode)	Poisson	ran_vals	cond	Postcode	TS28	Week_factor5	-0.00637000227654882	1.09215505115114	-2.14695456806628	2.13421456351318	Negative	0.993650243177281	0.116839443071353	8.45040664190181
B.1.1.309	AR1 (Week|Postcode)	Poisson	ran_vals	cond	Postcode	TS29	Week_factor5	0.00172539223693487	1.10424031914526	-2.16254586356478	2.16599664803865	Positive	1.00172688158257	0.115031892432697	8.72329163733644
B.1.1.309	AR1 (Week|Postcode)	Poisson	ran_vals	cond	Postcode	TS3	Week_factor5	-0.493263284972762	1.12470727802286	-2.69764904304764	1.71112247310211	Negative	0.6106304780711	0.0673636958751769	5.53517107256492
B.1.1.309	AR1 (Week|Postcode)	Poisson	ran_vals	cond	Postcode	TS4	Week_factor5	0.0588047511537745	1.11407713439659	-2.12474630826313	2.24235581057068	Positive	1.06056814581648	0.119463271267526	9.41548628282341
B.1.1.309	AR1 (Week|Postcode)	Poisson	ran_vals	cond	Postcode	TS5	Week_factor5	0.00364424746072526	0.764272249693471	-1.49430183632188	1.50159033124333	Positive	1.00365089580412	0.22440522162698	4.4888221109348
B.1.1.309	AR1 (Week|Postcode)	Poisson	ran_vals	cond	Postcode	TS6	Week_factor5	0.0960227290112245	1.0610301908578	-1.98355823157972	2.17560368960217	Positive	1.10078408344343	0.137578828002872	8.80750051408421
B.1.1.309	AR1 (Week|Postcode)	Poisson	ran_vals	cond	Postcode	TS7	Week_factor5	-0.0113017899238015	1.05850000813866	-2.08592368351093	2.06332010366332	Negative	0.988761835385071	0.12419235274114	7.87206253473444
B.1.1.309	AR1 (Week|Postcode)	Poisson	ran_vals	cond	Postcode	TS8	Week_factor5	0.0374861314771672	1.08467650642134	-2.08844075598539	2.16341301893972	Positive	1.03819759871488	0.123880144678514	8.70078297675968
B.1.1.309	AR1 (Week|Postcode)	Poisson	ran_vals	cond	Postcode	TS9	Week_factor5	-0.635954297525449	1.2298494969125	-3.04641501787866	1.77450642282776	Negative	0.529430013417503	0.0475290099831091	5.89736961083072
B.1.1.309	AR1 (Week|Postcode)	Poisson	ran_vals	cond	Postcode	TS1	Week_factor6	0.129399912080071	1.13792845234069	-2.10089887149109	2.35969869565123	Positive	1.1381451911771	0.122346405116463	10.5877608334013
B.1.1.309	AR1 (Week|Postcode)	Poisson	ran_vals	cond	Postcode	TS10	Week_factor6	-0.221413586995057	0.990293634335022	-2.16235344441098	1.71952627042086	Negative	0.801385169256559	0.115054028901772	5.58188353449719
B.1.1.309	AR1 (Week|Postcode)	Poisson	ran_vals	cond	Postcode	TS11	Week_factor6	-0.302253930548209	1.12662495076264	-2.5103982581272	1.90589039703078	Negative	0.739150348203912	0.0812358799482343	6.7253932326222
B.1.1.309	AR1 (Week|Postcode)	Poisson	ran_vals	cond	Postcode	TS12	Week_factor6	-0.260038164245179	0.977896513155199	-2.17668011063667	1.65660378214631	Negative	0.771022159763315	0.113417439658551	5.24147937597412
B.1.1.309	AR1 (Week|Postcode)	Poisson	ran_vals	cond	Postcode	TS13	Week_factor6	-0.0201204189723556	1.08330183016461	-2.14335299048132	2.10311215253661	Negative	0.980080645896324	0.11726100808442	8.19162386672492
B.1.1.309	AR1 (Week|Postcode)	Poisson	ran_vals	cond	Postcode	TS14	Week_factor6	0.00187703403822314	1.08304187734849	-2.12084603931346	2.1246001073899	Positive	1.00187879676934	0.119930119981036	8.36954989767962
B.1.1.309	AR1 (Week|Postcode)	Poisson	ran_vals	cond	Postcode	TS15	Week_factor6	-0.0148701196479427	1.07297988319958	-2.11787204685512	2.08813180755924	Negative	0.985239894597834	0.120287322148386	8.06982508688404
B.1.1.309	AR1 (Week|Postcode)	Poisson	ran_vals	cond	Postcode	TS16	Week_factor6	-0.253758645090863	1.12229409203139	-2.45341464553447	1.94589735535275	Negative	0.775879041665569	0.0859994270006063	6.99991044465491
B.1.1.309	AR1 (Week|Postcode)	Poisson	ran_vals	cond	Postcode	TS17	Week_factor6	-0.217154120404427	0.738542240740582	-1.66467031331748	1.23036207250862	Negative	0.804805922731896	0.189253041905386	3.42246849373313
B.1.1.309	AR1 (Week|Postcode)	Poisson	ran_vals	cond	Postcode	TS18	Week_factor6	-0.352691763145144	1.0793733763553	-2.46822470667293	1.76284118038264	Negative	0.702793786940967	0.0847351553078626	5.82897505962314
B.1.1.309	AR1 (Week|Postcode)	Poisson	ran_vals	cond	Postcode	TS19	Week_factor6	-0.592794742641398	1.05574429879578	-2.66201554516462	1.47642605988183	Negative	0.552780245429866	0.0698073799287446	4.37727357837248
B.1.1.309	AR1 (Week|Postcode)	Poisson	ran_vals	cond	Postcode	TS2	Week_factor6	-0.00820739745199625	1.11794174639518	-2.19933295720036	2.18291816229637	Negative	0.991826191279633	0.110877093467495	8.87215891889024
B.1.1.309	AR1 (Week|Postcode)	Poisson	ran_vals	cond	Postcode	TS20	Week_factor6	-0.57976169577668	1.19748409659374	-2.92678739715989	1.76726400560653	Negative	0.560031808610055	0.0535688574674409	5.85481269309647
B.1.1.309	AR1 (Week|Postcode)	Poisson	ran_vals	cond	Postcode	TS21	Week_factor6	1.08813099982599	1.11360372203409	-1.09449218841059	3.27075418806256	Positive	2.96872034537909	0.334709533179737	26.3311905261302
B.1.1.309	AR1 (Week|Postcode)	Poisson	ran_vals	cond	Postcode	TS22	Week_factor6	-0.0289538766719081	1.10572229167109	-2.19612974525034	2.13822199190652	Negative	0.971461270460202	0.111232825737035	8.48433898672356
B.1.1.309	AR1 (Week|Postcode)	Poisson	ran_vals	cond	Postcode	TS23	Week_factor6	0.441217671950042	0.92875059426401	-1.37910004342759	2.26153538732767	Positive	1.5545990581242	0.251805064742111	9.59781422186975
B.1.1.309	AR1 (Week|Postcode)	Poisson	ran_vals	cond	Postcode	TS24	Week_factor6	-0.0407248143731347	1.08481067153937	-2.16691466063502	2.08546503188875	Negative	0.960093297474493	0.114530437612807	8.04833334324366
B.1.1.309	AR1 (Week|Postcode)	Poisson	ran_vals	cond	Postcode	TS25	Week_factor6	0.107630973783305	1.10029900800008	-2.048915454122	2.26417740168861	Positive	1.11363670840815	0.128874598235779	9.62320531192015
B.1.1.309	AR1 (Week|Postcode)	Poisson	ran_vals	cond	Postcode	TS26	Week_factor6	-0.158793535401576	1.05123330159898	-2.21917294588471	1.90158587508155	Negative	0.853172490701702	0.108698971590933	6.69650584763087
B.1.1.309	AR1 (Week|Postcode)	Poisson	ran_vals	cond	Postcode	TS27	Week_factor6	0.0382848228024799	1.10446242678499	-2.12642175597381	2.20299140157877	Positive	1.0390271293563	0.119263284383736	9.05205135945104
B.1.1.309	AR1 (Week|Postcode)	Poisson	ran_vals	cond	Postcode	TS28	Week_factor6	-0.0958318581028924	1.0658330530974	-2.18482625570616	1.99316253950037	Negative	0.908616779774452	0.112497277716482	7.33870604912193
B.1.1.309	AR1 (Week|Postcode)	Poisson	ran_vals	cond	Postcode	TS29	Week_factor6	-0.0167369879633152	1.08902607669719	-2.15118887651476	2.11771490058813	Negative	0.983402297265386	0.116345754782313	8.3121217450201
B.1.1.309	AR1 (Week|Postcode)	Poisson	ran_vals	cond	Postcode	TS3	Week_factor6	1.22579825976061	1.10196341109631	-0.934010338269068	3.38560685779028	Positive	3.40688457648083	0.392974585057432	29.5359113764741
B.1.1.309	AR1 (Week|Postcode)	Poisson	ran_vals	cond	Postcode	TS4	Week_factor6	-0.100759330072717	1.08881646605296	-2.23480038931069	2.03328172916526	Negative	0.904150608564068	0.107013488757567	7.63911477382771
B.1.1.309	AR1 (Week|Postcode)	Poisson	ran_vals	cond	Postcode	TS5	Week_factor6	-0.0319871495656616	1.05710910001613	-2.10388291332682	2.03990861419549	Negative	0.968519027889404	0.121981862500858	7.68990641848279
B.1.1.309	AR1 (Week|Postcode)	Poisson	ran_vals	cond	Postcode	TS6	Week_factor6	-0.578081525651829	1.00658385851031	-2.5509496357514	1.39478658444775	Negative	0.560973548243704	0.078007552055785	4.0341135381878
B.1.1.309	AR1 (Week|Postcode)	Poisson	ran_vals	cond	Postcode	TS7	Week_factor6	-0.22677714158584	1.0736205687279	-2.33103478935393	1.87748050618225	Negative	0.797098402583245	0.0971951185599064	6.53701413007848
B.1.1.309	AR1 (Week|Postcode)	Poisson	ran_vals	cond	Postcode	TS8	Week_factor6	-0.107008979418199	1.06505526037884	-2.19447893130564	1.98046097246925	Negative	0.898517604788749	0.111416602085413	7.24608245992283
B.1.1.309	AR1 (Week|Postcode)	Poisson	ran_vals	cond	Postcode	TS9	Week_factor6	0.147867679875375	1.12931570417759	-2.0655504274882	2.36128578723895	Positive	1.15935947962231	0.126748505502431	10.6045779211521
B.1.1.309	AR1 (Week|Postcode)	Poisson	ran_vals	cond	Postcode	TS1	Week_factor7	-0.369779090894009	1.14309236976449	-2.61019896663495	1.87064078484693	Negative	0.690886936996259	0.0735199142977683	6.4924553336505
B.1.1.309	AR1 (Week|Postcode)	Poisson	ran_vals	cond	Postcode	TS10	Week_factor7	-0.141464868539803	1.098655848946	-2.29479076387825	2.01186102679864	Negative	0.868085672166433	0.100782478397262	7.47721971323459
B.1.1.309	AR1 (Week|Postcode)	Poisson	ran_vals	cond	Postcode	TS11	Week_factor7	1.05585434337159	1.09317671563227	-1.08673264800544	3.19844133474862	Positive	2.87442985526707	0.337316827948797	24.4943219794088
B.1.1.309	AR1 (Week|Postcode)	Poisson	ran_vals	cond	Postcode	TS12	Week_factor7	0.0714451688070768	1.08207531716726	-2.04938348140051	2.19227381901467	Positive	1.07405925713639	0.128814295521056	8.95555328835222
B.1.1.309	AR1 (Week|Postcode)	Poisson	ran_vals	cond	Postcode	TS13	Week_factor7	-0.115287088277708	1.05281791605741	-2.17877228602875	1.94819810947333	Negative	0.891110279865311	0.113180398534533	7.01603405857729
B.1.1.309	AR1 (Week|Postcode)	Poisson	ran_vals	cond	Postcode	TS14	Week_factor7	-0.0401462991209529	1.05469455014446	-2.10730963209478	2.02701703385287	Negative	0.960648886783549	0.121564580325931	7.59140763867402
B.1.1.309	AR1 (Week|Postcode)	Poisson	ran_vals	cond	Postcode	TS15	Week_factor7	-0.0242201595038522	1.09275600198725	-2.16598256728884	2.11754224828114	Negative	0.97607079483908	0.11463724043901	8.31068676190493
B.1.1.309	AR1 (Week|Postcode)	Poisson	ran_vals	cond	Postcode	TS16	Week_factor7	0.00397599154839465	1.08194482751825	-2.11659690364677	2.12454888674356	Positive	1.00398390628896	0.120440803544858	8.36912121490305
B.1.1.309	AR1 (Week|Postcode)	Poisson	ran_vals	cond	Postcode	TS17	Week_factor7	0.113166249533868	1.0370678310462	-1.91944934884175	2.14578184790949	Positive	1.1198180867091	0.146687713654775	8.54872242587453
B.1.1.309	AR1 (Week|Postcode)	Poisson	ran_vals	cond	Postcode	TS18	Week_factor7	1.32054155998638	0.828540099888446	-0.303367195542193	2.94445031551495	Positive	3.74544921353888	0.738327935862339	19.0002153918426
B.1.1.309	AR1 (Week|Postcode)	Poisson	ran_vals	cond	Postcode	TS19	Week_factor7	0.108042563504347	1.03320259563109	-1.91699731266589	2.13308243967458	Positive	1.11409516417167	0.147047838574439	8.44084514851517
B.1.1.309	AR1 (Week|Postcode)	Poisson	ran_vals	cond	Postcode	TS2	Week_factor7	-0.00948756677938723	1.11700191384864	-2.19877108858504	2.17979595502626	Negative	0.990557298183756	0.110939409331498	8.84450139853523
B.1.1.309	AR1 (Week|Postcode)	Poisson	ran_vals	cond	Postcode	TS20	Week_factor7	0.0879517319700549	1.09216580337888	-2.0526539077988	2.22855737173891	Positive	1.09193541518486	0.128393705976956	9.28645950253144
B.1.1.309	AR1 (Week|Postcode)	Poisson	ran_vals	cond	Postcode	TS21	Week_factor7	-0.322589541983737	1.14381836172021	-2.56443233581096	1.91925325184349	Negative	0.724271076234382	0.0769628581022543	6.81586683244998
B.1.1.309	AR1 (Week|Postcode)	Poisson	ran_vals	cond	Postcode	TS22	Week_factor7	0.0692623392765297	1.11262547679614	-2.11144352352561	2.24996820207867	Positive	1.07171732582066	0.121063082831303	9.48743415087728
B.1.1.309	AR1 (Week|Postcode)	Poisson	ran_vals	cond	Postcode	TS23	Week_factor7	0.772827248979697	1.04779313525004	-1.28080955935869	2.82646405731809	Positive	2.16588109073241	0.277812303840892	16.8856484552205
B.1.1.309	AR1 (Week|Postcode)	Poisson	ran_vals	cond	Postcode	TS24	Week_factor7	-0.0819057780198107	1.06266635485954	-2.16469356112697	2.00088200508735	Negative	0.921358766854144	0.114785103826252	7.39557615894096
B.1.1.309	AR1 (Week|Postcode)	Poisson	ran_vals	cond	Postcode	TS25	Week_factor7	-0.158384068167485	0.998297019519338	-2.11501027229907	1.7982421359641	Negative	0.853521908414342	0.120632050378295	6.03902234819624
B.1.1.309	AR1 (Week|Postcode)	Poisson	ran_vals	cond	Postcode	TS26	Week_factor7	0.0672632358549202	1.11237818430548	-2.11295794257189	2.24748441428173	Positive	1.06957699213462	0.120879881349782	9.46389861844281
B.1.1.309	AR1 (Week|Postcode)	Poisson	ran_vals	cond	Postcode	TS27	Week_factor7	-0.0659027210098284	1.09245042235718	-2.20706620372547	2.07526076170582	Negative	0.936221934586307	0.110022960437014	7.96662357856032
B.1.1.309	AR1 (Week|Postcode)	Poisson	ran_vals	cond	Postcode	TS28	Week_factor7	0.0293819178185198	1.10995717254167	-2.14609416474507	2.2048580003821	Positive	1.02981782515671	0.116940015376389	9.06896368704102
B.1.1.309	AR1 (Week|Postcode)	Poisson	ran_vals	cond	Postcode	TS29	Week_factor7	-0.0995415765400825	1.0620371832528	-2.18109620595793	1.98201305287776	Negative	0.905252311827056	0.112917681735424	7.2573376948027
B.1.1.309	AR1 (Week|Postcode)	Poisson	ran_vals	cond	Postcode	TS3	Week_factor7	-0.799524530008873	1.19593991080774	-3.14352368286609	1.54447462284834	Negative	0.449542657354138	0.0431305514402553	4.68550932071792
B.1.1.309	AR1 (Week|Postcode)	Poisson	ran_vals	cond	Postcode	TS4	Week_factor7	0.0958680386218989	1.11432768903391	-2.08817409886032	2.27991017610412	Positive	1.10061381589472	0.123913182606451	9.77580226944531
B.1.1.309	AR1 (Week|Postcode)	Poisson	ran_vals	cond	Postcode	TS5	Week_factor7	-0.0534813766498698	0.94412814084229	-1.90393852949152	1.79697577619178	Negative	0.947923594352415	0.148980697338648	6.03137961347762
B.1.1.309	AR1 (Week|Postcode)	Poisson	ran_vals	cond	Postcode	TS6	Week_factor7	1.09444534420899	1.13443290378067	-1.1290022900783	3.31789297849629	Positive	2.98752517562328	0.323355710738411	27.6021309616001
B.1.1.309	AR1 (Week|Postcode)	Poisson	ran_vals	cond	Postcode	TS7	Week_factor7	0.618348760299782	0.91041745056768	-1.16603665370964	2.40273417430921	Positive	1.85586103893915	0.311599473794014	11.0533569069155
B.1.1.309	AR1 (Week|Postcode)	Poisson	ran_vals	cond	Postcode	TS8	Week_factor7	0.0386415764887639	1.07665444987922	-2.07156236906929	2.14884552204682	Positive	1.03939787224286	0.125988786872107	8.5749530862589
B.1.1.309	AR1 (Week|Postcode)	Poisson	ran_vals	cond	Postcode	TS9	Week_factor7	-0.109041539904382	1.09144308916893	-2.24823068585063	2.03014760604187	Negative	0.896693168176108	0.105585873973245	7.61521032688004
B.1.1.309	AR1 (Week|Postcode)	Poisson	ran_vals	cond	Postcode	TS1	Week_factor8	1.09075859181201	1.10576251881362	-1.07649612051697	3.258013304141	Positive	2.9765311885278	0.340787514512924	25.9978360091673
B.1.1.309	AR1 (Week|Postcode)	Poisson	ran_vals	cond	Postcode	TS10	Week_factor8	0.712878779269847	0.929357139603352	-1.10862774312789	2.53438530166758	Positive	2.03985510682983	0.330011511060689	12.6086779321299
B.1.1.309	AR1 (Week|Postcode)	Poisson	ran_vals	cond	Postcode	TS11	Week_factor8	-0.352580196051027	1.16721140587268	-2.64027251390584	1.93511212180379	Negative	0.702872199975615	0.0713418252676335	6.924820435211
B.1.1.309	AR1 (Week|Postcode)	Poisson	ran_vals	cond	Postcode	TS12	Week_factor8	-0.136197113660725	1.05563981869851	-2.20521313895619	1.93281891163474	Negative	0.872670600237703	0.110227029126666	6.90895856082722
B.1.1.309	AR1 (Week|Postcode)	Poisson	ran_vals	cond	Postcode	TS13	Week_factor8	0.0350242725958496	1.10623549040814	-2.1331574470241	2.2032059922158	Positive	1.03564484628334	0.118462663142133	9.05399405335315
B.1.1.309	AR1 (Week|Postcode)	Poisson	ran_vals	cond	Postcode	TS14	Week_factor8	-0.19430391037574	1.01009317706719	-2.17405015845707	1.78544233770559	Negative	0.823407624118703	0.113716114679544	5.96221667762245
B.1.1.309	AR1 (Week|Postcode)	Poisson	ran_vals	cond	Postcode	TS15	Week_factor8	-0.0212561733847122	1.07069983116409	-2.11978928071945	2.07727693395002	Negative	0.978968146860714	0.120056924154907	7.98270186675219
B.1.1.309	AR1 (Week|Postcode)	Poisson	ran_vals	cond	Postcode	TS16	Week_factor8	-0.0256256838801919	1.09787666259105	-2.17742440202569	2.1261730342653	Negative	0.974699867205693	0.113333055441967	8.38272494662661
B.1.1.309	AR1 (Week|Postcode)	Poisson	ran_vals	cond	Postcode	TS17	Week_factor8	-0.448638238320781	0.890913520663918	-2.19479665216184	1.29752017552028	Negative	0.638497040679882	0.111381208330169	3.66020872882328
B.1.1.309	AR1 (Week|Postcode)	Poisson	ran_vals	cond	Postcode	TS18	Week_factor8	-0.647384268014381	1.17585087383214	-2.95200963191532	1.65724109588656	Negative	0.52341309608809	0.0522346280242589	5.24482090748855
B.1.1.309	AR1 (Week|Postcode)	Poisson	ran_vals	cond	Postcode	TS19	Week_factor8	-0.432707105620546	0.907484335646264	-2.21134372002148	1.34592950878039	Negative	0.648750479349545	0.109553340550227	3.84175582727487
B.1.1.309	AR1 (Week|Postcode)	Poisson	ran_vals	cond	Postcode	TS2	Week_factor8	0.00547790289526418	1.11833466011137	-2.18641775358587	2.1973735593764	Positive	1.00549293403918	0.112318380932209	9.00134093824698
B.1.1.309	AR1 (Week|Postcode)	Poisson	ran_vals	cond	Postcode	TS20	Week_factor8	-0.0467605057865701	1.06141578861937	-2.12709722410271	2.03357621252957	Negative	0.954315923365408	0.119182753037428	7.64136469731296
B.1.1.309	AR1 (Week|Postcode)	Poisson	ran_vals	cond	Postcode	TS21	Week_factor8	0.0328570760426028	1.09018873007367	-2.10387357125325	2.16958772333846	Positive	1.03340283066387	0.121983002069715	8.75467394886511
B.1.1.309	AR1 (Week|Postcode)	Poisson	ran_vals	cond	Postcode	TS22	Week_factor8	-0.341562552722928	1.15420598762735	-2.60376471921302	1.92063961376717	Negative	0.710659012573171	0.0739944847313443	6.82532264377724
B.1.1.309	AR1 (Week|Postcode)	Poisson	ran_vals	cond	Postcode	TS23	Week_factor8	-0.298062967939104	1.04416971162149	-2.3445979964648	1.74847206058659	Negative	0.742254600033784	0.0958857407904142	5.74581670569302
B.1.1.309	AR1 (Week|Postcode)	Poisson	ran_vals	cond	Postcode	TS24	Week_factor8	0.00564032827059457	1.09375705451915	-2.13808410642355	2.14936476296474	Positive	1.00565626487056	0.1178804732525	8.579406708922
B.1.1.309	AR1 (Week|Postcode)	Poisson	ran_vals	cond	Postcode	TS25	Week_factor8	-0.281379299018926	0.946291479503664	-2.13607651772323	1.57331791968538	Negative	0.754742008278545	0.1181173664711	4.82262275293536
B.1.1.309	AR1 (Week|Postcode)	Poisson	ran_vals	cond	Postcode	TS26	Week_factor8	-0.076558673812989	1.05531149674472	-2.1449311999037	1.99181385227773	Negative	0.926298563225675	0.117076091613423	7.32881510143936
B.1.1.309	AR1 (Week|Postcode)	Poisson	ran_vals	cond	Postcode	TS27	Week_factor8	0.0272398022857262	1.11921736457445	-2.16638592315202	2.22086552772348	Positive	1.0276141974527	0.114591010160194	9.21530351578292
B.1.1.309	AR1 (Week|Postcode)	Poisson	ran_vals	cond	Postcode	TS28	Week_factor8	-0.0481614612728465	1.10122176323355	-2.2065164562023	2.11019353365661	Negative	0.952979905306358	0.110083461915752	8.2498377514031
B.1.1.309	AR1 (Week|Postcode)	Poisson	ran_vals	cond	Postcode	TS29	Week_factor8	0.0304338065623982	1.10880558379276	-2.14278520352831	2.20365281665311	Positive	1.03090164886628	0.117327606259905	9.05804050311046
B.1.1.309	AR1 (Week|Postcode)	Poisson	ran_vals	cond	Postcode	TS3	Week_factor8	1.38549130186648	0.853369297031694	-0.287081785827904	3.05806438956086	Positive	3.99678905244949	0.750450350123962	21.28631524676
B.1.1.309	AR1 (Week|Postcode)	Poisson	ran_vals	cond	Postcode	TS4	Week_factor8	-0.32714874549806	1.11107556242393	-2.50481683195155	1.85051934095543	Negative	0.720976493042781	0.0816905597153958	6.36312329516703
B.1.1.309	AR1 (Week|Postcode)	Poisson	ran_vals	cond	Postcode	TS5	Week_factor8	1.86516827228172	0.815178056766574	0.267448640031891	3.46288790453156	Positive	6.45702233246027	1.30662651981633	31.9089937098103
B.1.1.309	AR1 (Week|Postcode)	Poisson	ran_vals	cond	Postcode	TS6	Week_factor8	0.183909304974188	1.09937327296926	-1.97082271561149	2.33864132555987	Positive	1.20190681118369	0.139342170065825	10.3671414194808
B.1.1.309	AR1 (Week|Postcode)	Poisson	ran_vals	cond	Postcode	TS7	Week_factor8	-0.145427717101576	1.09215023822925	-2.28600284973775	1.9951474155346	Negative	0.864652387395872	0.101672049175161	7.35328693672118
B.1.1.309	AR1 (Week|Postcode)	Poisson	ran_vals	cond	Postcode	TS8	Week_factor8	-0.241086072599157	1.00843397962866	-2.21758035345773	1.73540820825941	Negative	0.785773989867903	0.10887222267247	5.67124237933879
B.1.1.309	AR1 (Week|Postcode)	Poisson	ran_vals	cond	Postcode	TS9	Week_factor8	0.0402770483311692	1.09352206137634	-2.10298680826645	2.18354090492879	Positive	1.04109916902825	0.122091220055729	8.87768571119664
B.1.1.309	AR1 (Week|Postcode)	Poisson	ran_vals	cond	Postcode	TS1	Week_factor9	-0.347198502743301	1.14352611482033	-2.58846850317216	1.89407149768556	Negative	0.706665039385434	0.0751350210627692	6.64637436479095
B.1.1.309	AR1 (Week|Postcode)	Poisson	ran_vals	cond	Postcode	TS10	Week_factor9	-0.376529932165068	0.96074828740414	-2.25956197368572	1.50650210935558	Negative	0.686238576772998	0.104396203025167	4.51092444557492
B.1.1.309	AR1 (Week|Postcode)	Poisson	ran_vals	cond	Postcode	TS11	Week_factor9	0.172785651726222	1.14133894334157	-2.06419757137625	2.40976887482869	Positive	1.18861130099604	0.126920094033907	11.1313881037471
B.1.1.309	AR1 (Week|Postcode)	Poisson	ran_vals	cond	Postcode	TS12	Week_factor9	0.0342408896604078	1.11225000160795	-2.14572905529578	2.2142108346166	Positive	1.03483385748246	0.11698271907629	9.15418209670481
B.1.1.309	AR1 (Week|Postcode)	Poisson	ran_vals	cond	Postcode	TS13	Week_factor9	-0.0598381583239164	1.09537139747826	-2.20672664707662	2.08705033042878	Negative	0.941916962669197	0.110060325808229	8.06110247310965
B.1.1.309	AR1 (Week|Postcode)	Poisson	ran_vals	cond	Postcode	TS14	Week_factor9	0.0569380801897351	1.09346717013336	-2.08621819154858	2.20009435192805	Positive	1.05859026065802	0.124155782480425	9.02586506703135
B.1.1.309	AR1 (Week|Postcode)	Poisson	ran_vals	cond	Postcode	TS15	Week_factor9	-0.155018713023141	1.03222081075453	-2.17813432619476	1.86809690014848	Negative	0.856399151516526	0.113252626119492	6.47596026554301
B.1.1.309	AR1 (Week|Postcode)	Poisson	ran_vals	cond	Postcode	TS16	Week_factor9	-0.0156981576406312	1.07836520337187	-2.12925511843071	2.09785880314944	Negative	0.984424416203335	0.118925846538883	8.14870324173336
B.1.1.309	AR1 (Week|Postcode)	Poisson	ran_vals	cond	Postcode	TS17	Week_factor9	-0.477277970403224	0.972513892257072	-2.38337017369195	1.4288142328855	Negative	0.620470033014853	0.09223919099689	4.17374716439602
B.1.1.309	AR1 (Week|Postcode)	Poisson	ran_vals	cond	Postcode	TS18	Week_factor9	0.913535317823294	0.977763094366065	-1.00284513254663	2.82991576819322	Positive	2.49312094654544	0.36683426294047	16.9440335378714
B.1.1.309	AR1 (Week|Postcode)	Poisson	ran_vals	cond	Postcode	TS19	Week_factor9	-0.220534928500394	1.07003500314981	-2.31776499687123	1.87669513987044	Negative	0.802089622584651	0.0984934730086485	6.53188219488917
B.1.1.309	AR1 (Week|Postcode)	Poisson	ran_vals	cond	Postcode	TS2	Week_factor9	-0.032188730023754	1.10678790191004	-2.20145315629208	2.13707569624457	Negative	0.968323813056499	0.110642260988407	8.47461899780344
B.1.1.309	AR1 (Week|Postcode)	Poisson	ran_vals	cond	Postcode	TS20	Week_factor9	-0.227171786118559	1.07814658876924	-2.34030027016098	1.88595669792386	Negative	0.796783894120232	0.0962987182571746	6.59265860874634
B.1.1.309	AR1 (Week|Postcode)	Poisson	ran_vals	cond	Postcode	TS21	Week_factor9	0.00513091174836675	1.0814338994838	-2.11444058290058	2.12470240639732	Positive	1.00514409741791	0.120700792757556	8.37040613812217
B.1.1.309	AR1 (Week|Postcode)	Poisson	ran_vals	cond	Postcode	TS22	Week_factor9	1.11879484971226	1.12251865546645	-1.08130128697631	3.31889098640084	Positive	3.06116281815174	0.339153901812194	27.6296918571904
B.1.1.309	AR1 (Week|Postcode)	Poisson	ran_vals	cond	Postcode	TS23	Week_factor9	-0.138654386657928	1.10002571577708	-2.29466517164889	2.01735639833304	Negative	0.870528842855272	0.100795136688279	7.51842292338561
B.1.1.309	AR1 (Week|Postcode)	Poisson	ran_vals	cond	Postcode	TS24	Week_factor9	-0.060683924063148	1.08939946077469	-2.19586763195889	2.0744997838326	Negative	0.941120658363887	0.111261985160475	7.96056346039312
B.1.1.309	AR1 (Week|Postcode)	Poisson	ran_vals	cond	Postcode	TS25	Week_factor9	-0.00885123507751814	1.02051697258712	-2.00902774696013	1.99132527680509	Negative	0.99118782178491	0.134119008913726	7.32523529671095
B.1.1.309	AR1 (Week|Postcode)	Poisson	ran_vals	cond	Postcode	TS26	Week_factor9	-0.144593213104748	1.02081977738991	-2.14536321149517	1.85617678528567	Negative	0.865374244423417	0.11702552430838	6.39922433449654
B.1.1.309	AR1 (Week|Postcode)	Poisson	ran_vals	cond	Postcode	TS27	Week_factor9	-0.0293683836952746	1.09520825607465	-2.17593712117251	2.11720035378196	Negative	0.971058676385468	0.113501738934129	8.30784586948705
B.1.1.309	AR1 (Week|Postcode)	Poisson	ran_vals	cond	Postcode	TS28	Week_factor9	0.0197625355391261	1.12079110262821	-2.17694765980511	2.21647273088336	Positive	1.01995910722754	0.113387098975877	9.17491134187789
B.1.1.309	AR1 (Week|Postcode)	Poisson	ran_vals	cond	Postcode	TS29	Week_factor9	-0.0513050863862042	1.09954692052767	-2.20637744993236	2.10376727715995	Negative	0.949988797667328	0.110098765270782	8.19699215948353
B.1.1.309	AR1 (Week|Postcode)	Poisson	ran_vals	cond	Postcode	TS3	Week_factor9	-0.416974535175114	1.12636108583851	-2.62460169700602	1.79065262665579	Negative	0.659037702010118	0.0724686157532371	5.99336261851222
B.1.1.309	AR1 (Week|Postcode)	Poisson	ran_vals	cond	Postcode	TS4	Week_factor9	0.915696530484512	1.01689071400491	-1.07737264517834	2.90876570614736	Positive	2.4985149377826	0.34048893672668	18.334154860761
B.1.1.309	AR1 (Week|Postcode)	Poisson	ran_vals	cond	Postcode	TS5	Week_factor9	-0.85775883684466	1.00988581843685	-2.83709866947864	1.12158099578932	Negative	0.424111521111593	0.058595424275798	3.0697035572773
B.1.1.309	AR1 (Week|Postcode)	Poisson	ran_vals	cond	Postcode	TS6	Week_factor9	0.907831101326001	1.03106571657372	-1.11302056885247	2.92868277150447	Positive	2.47894012859164	0.328565007450715	18.7029781680683
B.1.1.309	AR1 (Week|Postcode)	Poisson	ran_vals	cond	Postcode	TS7	Week_factor9	-0.149101635770145	1.03869013109625	-2.18489688381599	1.8866936122757	Negative	0.861481553108213	0.112489332526976	6.59751862397944
B.1.1.309	AR1 (Week|Postcode)	Poisson	ran_vals	cond	Postcode	TS8	Week_factor9	0.109694830146454	1.1061743825852	-2.05836712034136	2.27775678063427	Positive	1.11593746801704	0.1276622568972	9.75477375060874
B.1.1.309	AR1 (Week|Postcode)	Poisson	ran_vals	cond	Postcode	TS9	Week_factor9	-0.169821939656839	1.03973452119298	-2.20766415467808	1.8680202753644	Negative	0.843815053218335	0.109957191768191	6.47546406549678
B.1.1.309	AR1 (Week|Postcode)	Poisson	ran_vals	cond	Postcode	TS1	Week_factor10	0.0752329708719756	1.11817696664652	-2.11635361209744	2.26681955384139	Positive	1.07813529574873	0.120470109339337	9.64866490379838
B.1.1.309	AR1 (Week|Postcode)	Poisson	ran_vals	cond	Postcode	TS10	Week_factor10	-0.39183617375413	1.04196457733033	-2.43404921848809	1.65037687097983	Negative	0.675814821097054	0.0876810729725333	5.2089425565939
B.1.1.309	AR1 (Week|Postcode)	Poisson	ran_vals	cond	Postcode	TS11	Week_factor10	-0.443374555925279	1.13867049400632	-2.6751277144361	1.78837860258554	Negative	0.64186674706439	0.0688980285598759	5.97974905231112
B.1.1.309	AR1 (Week|Postcode)	Poisson	ran_vals	cond	Postcode	TS12	Week_factor10	0.0160555069370191	1.07023509308954	-2.08156673050935	2.11367774438338	Positive	1.01618508916242	0.124734633473176	8.2786320581774
B.1.1.309	AR1 (Week|Postcode)	Poisson	ran_vals	cond	Postcode	TS13	Week_factor10	0.0246850958755351	1.11973682464426	-2.16995875259045	2.21932894434152	Positive	1.02499229539625	0.114182326538892	9.20115430704437
B.1.1.309	AR1 (Week|Postcode)	Poisson	ran_vals	cond	Postcode	TS14	Week_factor10	-0.104319002187818	1.0742951579095	-2.20989882045621	2.00126081608058	Negative	0.900937850430158	0.10971174853862	7.39837821518259
B.1.1.309	AR1 (Week|Postcode)	Poisson	ran_vals	cond	Postcode	TS15	Week_factor10	0.0477922143320323	1.10078376246953	-2.10970431487474	2.2052887435388	Positive	1.04895267534638	0.121273819997095	9.07287092253461
B.1.1.309	AR1 (Week|Postcode)	Poisson	ran_vals	cond	Postcode	TS16	Week_factor10	-0.133478601060139	1.0439361922242	-2.17955593997745	1.91259873785717	Negative	0.875046193838147	0.113091739012035	6.77066112909573
B.1.1.309	AR1 (Week|Postcode)	Poisson	ran_vals	cond	Postcode	TS17	Week_factor10	1.37787941611741	0.659220987617186	0.0858300225348008	2.66992880970002	Positive	3.96648144617437	1.08962110153052	14.4389412436548
B.1.1.309	AR1 (Week|Postcode)	Poisson	ran_vals	cond	Postcode	TS18	Week_factor10	-0.249081335365802	1.08267421623096	-2.37108380616862	1.87292113543701	Negative	0.779516568540956	0.0933794661733465	6.5072773012201
B.1.1.309	AR1 (Week|Postcode)	Poisson	ran_vals	cond	Postcode	TS19	Week_factor10	1.11297950787206	0.792947275102633	-0.441168592968278	2.66712760871239	Positive	3.04341277125372	0.643284244230037	14.3985514635394
B.1.1.309	AR1 (Week|Postcode)	Poisson	ran_vals	cond	Postcode	TS2	Week_factor10	0.0134372986639753	1.12158859468188	-2.1848359523834	2.21171054971135	Positive	1.01352798489909	0.112496186871978	9.13132262289587
B.1.1.309	AR1 (Week|Postcode)	Poisson	ran_vals	cond	Postcode	TS20	Week_factor10	0.681746861671019	0.928107380300112	-1.13731017750302	2.50080390084506	Positive	1.97732883700789	0.320680436222701	12.1922914154568
B.1.1.309	AR1 (Week|Postcode)	Poisson	ran_vals	cond	Postcode	TS21	Week_factor10	-0.264050623599297	1.09944741439328	-2.41892795870581	1.89082671150721	Negative	0.767934663056009	0.0890169962211001	6.62484325193576
B.1.1.309	AR1 (Week|Postcode)	Poisson	ran_vals	cond	Postcode	TS22	Week_factor10	-0.38630271927486	1.13565555549727	-2.61214670689233	1.83954126834261	Negative	0.679564777183305	0.0733768559664333	6.29365050199823
B.1.1.309	AR1 (Week|Postcode)	Poisson	ran_vals	cond	Postcode	TS23	Week_factor10	0.767789331053069	0.956791752395249	-1.10748804434658	2.64306670645272	Positive	2.1549969991589	0.33038783918728	14.0562439519797
B.1.1.309	AR1 (Week|Postcode)	Poisson	ran_vals	cond	Postcode	TS24	Week_factor10	0.0310979716653895	1.11666565690578	-2.1575264986427	2.21972244197348	Positive	1.03158656518965	0.115610730964133	9.20477565192404
B.1.1.309	AR1 (Week|Postcode)	Poisson	ran_vals	cond	Postcode	TS25	Week_factor10	-0.21744982258727	1.00848138309101	-2.19403701252479	1.75913736735025	Negative	0.804567975046339	0.111465850055373	5.80742555812917
B.1.1.309	AR1 (Week|Postcode)	Poisson	ran_vals	cond	Postcode	TS26	Week_factor10	0.00540355756735131	1.0699430392116	-2.09164626479671	2.10245337993141	Positive	1.00541818311601	0.123483681555697	8.18622922644517
B.1.1.309	AR1 (Week|Postcode)	Poisson	ran_vals	cond	Postcode	TS27	Week_factor10	-0.0603516239610178	1.078101307805	-2.17339135894434	2.05268811102231	Negative	0.941433444821386	0.113791055483257	7.78881017725222
B.1.1.309	AR1 (Week|Postcode)	Poisson	ran_vals	cond	Postcode	TS28	Week_factor10	-0.0209512448824898	1.10334195976631	-2.1834617486563	2.14155925889132	Negative	0.979266707668996	0.112650885820853	8.51270079024415
B.1.1.309	AR1 (Week|Postcode)	Poisson	ran_vals	cond	Postcode	TS29	Week_factor10	0.021103937450855	1.1204858401419	-2.17500795441438	2.21721582931609	Positive	1.02132820037065	0.113607249988027	9.1817317379154
B.1.1.309	AR1 (Week|Postcode)	Poisson	ran_vals	cond	Postcode	TS3	Week_factor10	-0.00248089673777274	1.07406897521514	-2.1076174050713	2.10265561159575	Negative	0.997522178143193	0.121527171790168	8.18788490861632
B.1.1.309	AR1 (Week|Postcode)	Poisson	ran_vals	cond	Postcode	TS4	Week_factor10	-0.284310396730912	1.12556551905872	-2.49037827632614	1.92175748286432	Negative	0.752533024659865	0.0828786096287853	6.83295672719678
B.1.1.309	AR1 (Week|Postcode)	Poisson	ran_vals	cond	Postcode	TS5	Week_factor10	0.401611901366031	0.684027624365422	-0.939057606820688	1.74228140955275	Positive	1.49423131099988	0.390996133879962	5.71035623451428
B.1.1.309	AR1 (Week|Postcode)	Poisson	ran_vals	cond	Postcode	TS6	Week_factor10	-0.518825889308925	1.05724185948184	-2.59098185684148	1.55333007822363	Negative	0.595218990846018	0.0749464172951559	4.72718589960739
B.1.1.309	AR1 (Week|Postcode)	Poisson	ran_vals	cond	Postcode	TS7	Week_factor10	0.197911911793972	1.12212144517308	-2.00140570702529	2.39722953061324	Positive	1.21885502234031	0.135145175127654	10.9926792730923
B.1.1.309	AR1 (Week|Postcode)	Poisson	ran_vals	cond	Postcode	TS8	Week_factor10	-0.184600730493446	1.05476110362605	-2.25189450589423	1.88269304490734	Negative	0.83143618470397	0.105199734137244	6.57117753105
B.1.1.309	AR1 (Week|Postcode)	Poisson	ran_vals	cond	Postcode	TS9	Week_factor10	0.0702505790587373	1.1088229982977	-2.10300256283448	2.24350372095195	Positive	1.0727769630189	0.12208929657645	9.42630062303138
B.1.1.309	AR1 (Week|Postcode)	Poisson	ran_vals	cond	Postcode	TS1	Week_factor11	-0.0173605220222553	1.12283012252929	-2.21806712293636	2.18334607889185	Negative	0.982789303570485	0.108819239893648	8.87595627534736
B.1.1.309	AR1 (Week|Postcode)	Poisson	ran_vals	cond	Postcode	TS10	Week_factor11	1.39925349211778	0.864846964575416	-0.295815410588824	3.09432239482438	Positive	4.05217385775312	0.743924735975965	22.0722771799166
B.1.1.309	AR1 (Week|Postcode)	Poisson	ran_vals	cond	Postcode	TS11	Week_factor11	1.18545951780617	1.14390807037172	-1.05655910174711	3.42747813735946	Positive	3.27219010566531	0.347649982857378	30.7988741998775
B.1.1.309	AR1 (Week|Postcode)	Poisson	ran_vals	cond	Postcode	TS12	Week_factor11	-0.432066420104171	1.06753495913905	-2.52439649225415	1.66026365204581	Negative	0.649166257562723	0.0801066431810234	5.26069765532033
B.1.1.309	AR1 (Week|Postcode)	Poisson	ran_vals	cond	Postcode	TS13	Week_factor11	-0.0264954676698367	1.09793693339747	-2.17841231442523	2.12542137908555	Negative	0.973852457646401	0.113221147597893	8.37642639546591
B.1.1.309	AR1 (Week|Postcode)	Poisson	ran_vals	cond	Postcode	TS14	Week_factor11	0.0436523604111749	1.11606152042614	-2.14378802415507	2.23109274497742	Positive	1.04461914078972	0.117210006691751	9.31003401590153
B.1.1.309	AR1 (Week|Postcode)	Poisson	ran_vals	cond	Postcode	TS15	Week_factor11	-0.0857975914293298	1.08626148167603	-2.21483097330746	2.0432357904488	Negative	0.91777997895478	0.109171965665304	7.71553470377732
B.1.1.309	AR1 (Week|Postcode)	Poisson	ran_vals	cond	Postcode	TS16	Week_factor11	0.0402950900091225	1.10380926128319	-2.12313130790769	2.20372148792593	Positive	1.04111795237362	0.119656360370603	9.05866255163925
B.1.1.309	AR1 (Week|Postcode)	Poisson	ran_vals	cond	Postcode	TS17	Week_factor11	0.295809672346211	0.690850686946473	-1.05823279276363	1.64985213745605	Positive	1.34421429133143	0.347068610858436	5.20620996681448
B.1.1.309	AR1 (Week|Postcode)	Poisson	ran_vals	cond	Postcode	TS18	Week_factor11	-0.207942405968414	1.04112439315615	-2.24850871998059	1.83262390804376	Negative	0.812253816336766	0.105556521577312	6.25026528247638
B.1.1.309	AR1 (Week|Postcode)	Poisson	ran_vals	cond	Postcode	TS19	Week_factor11	-0.609344455080808	1.08304102015512	-2.73206584836436	1.51337693820274	Negative	0.543707176751144	0.0650846955785993	4.54204312431173
B.1.1.309	AR1 (Week|Postcode)	Poisson	ran_vals	cond	Postcode	TS2	Week_factor11	-0.0189532357825768	1.11443066902668	-2.20319721034175	2.1652907387766	Negative	0.981225247400716	0.110449463078922	8.71713595790525
B.1.1.309	AR1 (Week|Postcode)	Poisson	ran_vals	cond	Postcode	TS20	Week_factor11	-0.203890735368293	1.10749651638532	-2.3745440204871	1.96676254975052	Negative	0.815551477250933	0.0930569115832775	7.14749931767243
B.1.1.309	AR1 (Week|Postcode)	Poisson	ran_vals	cond	Postcode	TS21	Week_factor11	0.813922314551137	0.980336202927831	-1.10750133592816	2.73534596503044	Positive	2.25674230304005	0.330383447839547	15.4150755906025
B.1.1.309	AR1 (Week|Postcode)	Poisson	ran_vals	cond	Postcode	TS22	Week_factor11	0.121487509870569	1.11480397545689	-2.06348813184701	2.30646315158815	Positive	1.1291752622919	0.127010168112947	10.0388558799334
B.1.1.309	AR1 (Week|Postcode)	Poisson	ran_vals	cond	Postcode	TS23	Week_factor11	-0.333247508278894	1.02220171729595	-2.33672605911395	1.67023104255616	Negative	0.716592809551565	0.0966435260406028	5.3133952758022
B.1.1.309	AR1 (Week|Postcode)	Poisson	ran_vals	cond	Postcode	TS24	Week_factor11	-0.0531743385912173	1.08180331064509	-2.17346986581179	2.06712118862936	Negative	0.948214687658651	0.113782122454604	7.90204185416137
B.1.1.309	AR1 (Week|Postcode)	Poisson	ran_vals	cond	Postcode	TS25	Week_factor11	0.113574829484314	1.09947910291532	-2.04136461398412	2.26851427295274	Positive	1.12027571541007	0.129851392894042	9.66503054427478
B.1.1.309	AR1 (Week|Postcode)	Poisson	ran_vals	cond	Postcode	TS26	Week_factor11	-0.109005315196785	1.06264946334802	-2.19175999154972	1.97374936115615	Negative	0.89672565121227	0.111719949318841	7.19761240892777
B.1.1.309	AR1 (Week|Postcode)	Poisson	ran_vals	cond	Postcode	TS27	Week_factor11	0.00479228525266115	1.10200430426417	-2.15509646191323	2.16468103241855	Positive	1.0048037866169	0.115892010908579	8.7118226846206
B.1.1.309	AR1 (Week|Postcode)	Poisson	ran_vals	cond	Postcode	TS28	Week_factor11	-0.0437934721626455	1.09051566743669	-2.18116490491522	2.09357796058993	Negative	0.957151615514573	0.112909924674884	8.11389448465328
B.1.1.309	AR1 (Week|Postcode)	Poisson	ran_vals	cond	Postcode	TS29	Week_factor11	-0.0225008133635119	1.10180530214091	-2.18199952353496	2.13699789680794	Negative	0.97775044192648	0.11281572726432	8.47395970286649
B.1.1.309	AR1 (Week|Postcode)	Poisson	ran_vals	cond	Postcode	TS3	Week_factor11	0.0971787159299493	1.11702036947439	-2.09214097823748	2.28649841009738	Positive	1.10205731121978	0.123422607627008	9.84042016745714
B.1.1.309	AR1 (Week|Postcode)	Poisson	ran_vals	cond	Postcode	TS4	Week_factor11	0.0385144869074247	1.10354452931493	-2.12439304588604	2.20142201970089	Positive	1.03926578399613	0.119505480601756	9.03785637567845
B.1.1.309	AR1 (Week|Postcode)	Poisson	ran_vals	cond	Postcode	TS5	Week_factor11	0.781522370228177	0.999111191729648	-1.17669958211283	2.73974432256918	Positive	2.18479580311426	0.308294562245528	15.4830259299357
B.1.1.309	AR1 (Week|Postcode)	Poisson	ran_vals	cond	Postcode	TS6	Week_factor11	0.505648295599722	0.84186401226541	-1.14437484832087	2.15567143952031	Positive	1.65806008516272	0.318422918203206	8.63368523070749
B.1.1.309	AR1 (Week|Postcode)	Poisson	ran_vals	cond	Postcode	TS7	Week_factor11	-0.799801033263672	1.17878810291405	-3.11018326037951	1.51058119385217	Negative	0.449418374529303	0.0445927825011739	4.52936246710428
B.1.1.309	AR1 (Week|Postcode)	Poisson	ran_vals	cond	Postcode	TS8	Week_factor11	0.13128558499281	1.10326366263821	-2.03107145922983	2.29364262921545	Positive	1.14029338549424	0.13119487585346	9.91097401131943
B.1.1.309	AR1 (Week|Postcode)	Poisson	ran_vals	cond	Postcode	TS9	Week_factor11	-0.10203060083793	1.07047583720565	-2.20012468808136	1.9960634864055	Negative	0.903001918630719	0.110789343390408	7.36002615501879
B.1.1.309	AR1 (Week|Postcode)	Poisson	ran_vals	cond	Postcode	TS1	Week_factor12	-0.0173862023477876	1.10233218333015	-2.17791758067428	2.1431451759787	Negative	0.982764065545301	0.113277175779305	8.52621193883598
B.1.1.309	AR1 (Week|Postcode)	Poisson	ran_vals	cond	Postcode	TS10	Week_factor12	-0.381377941321424	1.12425632184513	-2.58487984152936	1.82212395888651	Negative	0.682919737251826	0.0754051396230533	6.18498115459385
B.1.1.309	AR1 (Week|Postcode)	Poisson	ran_vals	cond	Postcode	TS11	Week_factor12	-0.40948753846578	1.14600446836647	-2.65561502258603	1.83663994565447	Negative	0.663990432519438	0.0702556165843178	6.27541705435353
B.1.1.309	AR1 (Week|Postcode)	Poisson	ran_vals	cond	Postcode	TS12	Week_factor12	1.09925466192657	1.07903466403726	-1.01561441765673	3.21412374150987	Positive	3.00192773887305	0.362179831771853	24.8814797481382
B.1.1.309	AR1 (Week|Postcode)	Poisson	ran_vals	cond	Postcode	TS13	Week_factor12	-0.0547752039266075	1.08223426166053	-2.17591537961655	2.06636497176334	Negative	0.946697938014557	0.113504206665363	7.89606845571224
B.1.1.309	AR1 (Week|Postcode)	Poisson	ran_vals	cond	Postcode	TS14	Week_factor12	-0.0483844040764243	1.07800680083038	-2.1612389087932	2.06447010064035	Negative	0.952767468975971	0.115182332200968	7.88112059022233
B.1.1.309	AR1 (Week|Postcode)	Poisson	ran_vals	cond	Postcode	TS15	Week_factor12	0.0508558344744249	1.12079113985192	-2.14585443382694	2.24756610277579	Positive	1.05217119553527	0.116968052874234	9.46467174164612
B.1.1.309	AR1 (Week|Postcode)	Poisson	ran_vals	cond	Postcode	TS16	Week_factor12	-0.0688163934382079	1.0912024077072	-2.20753381238771	2.06990102551129	Negative	0.933498060713783	0.109971524774487	7.92403880134762
B.1.1.309	AR1 (Week|Postcode)	Poisson	ran_vals	cond	Postcode	TS17	Week_factor12	0.705921993992176	0.944435395187198	-1.14513736629958	2.55698135428394	Positive	2.02571351987999	0.318180207550618	12.8968275437804
B.1.1.309	AR1 (Week|Postcode)	Poisson	ran_vals	cond	Postcode	TS18	Week_factor12	0.618920179122282	0.902061311163735	-1.14908750260562	2.38692786085018	Positive	1.85692181591385	0.316925831470223	10.8800176193298
B.1.1.309	AR1 (Week|Postcode)	Poisson	ran_vals	cond	Postcode	TS19	Week_factor12	0.718239613669433	0.868611779696149	-0.984208191082258	2.42068741842112	Positive	2.05081979593889	0.373735036543671	11.2535925834274
B.1.1.309	AR1 (Week|Postcode)	Poisson	ran_vals	cond	Postcode	TS2	Week_factor12	0.000670392056735653	1.11914344621122	-2.1928104560513	2.19415124016477	Positive	1.00067061681971	0.111602653096509	8.97238242625317
B.1.1.309	AR1 (Week|Postcode)	Poisson	ran_vals	cond	Postcode	TS20	Week_factor12	-0.00146220561689691	1.05746597159053	-2.074057424811	2.07113301357721	Negative	0.998538862884883	0.125674829659278	7.93380713858662
B.1.1.309	AR1 (Week|Postcode)	Poisson	ran_vals	cond	Postcode	TS21	Week_factor12	-0.235250023354225	1.11623966059907	-2.42303955624361	1.95253950953516	Negative	0.790373213161055	0.0886517455550383	7.04655968330256
B.1.1.309	AR1 (Week|Postcode)	Poisson	ran_vals	cond	Postcode	TS22	Week_factor12	-0.146762352978501	1.06006307435206	-2.22444780004934	1.93092309409234	Negative	0.863499161038403	0.108127109937317	6.89587284397296
B.1.1.309	AR1 (Week|Postcode)	Poisson	ran_vals	cond	Postcode	TS23	Week_factor12	-0.112937144609155	1.02914268183245	-2.13001973595372	1.9041454467354	Negative	0.893206801214207	0.118834948508222	6.7136679886735
B.1.1.309	AR1 (Week|Postcode)	Poisson	ran_vals	cond	Postcode	TS24	Week_factor12	-0.0570615724544931	1.07654886368952	-2.16705857288346	2.05293542797448	Negative	0.944535910181693	0.114513956465963	7.79073672026984
B.1.1.309	AR1 (Week|Postcode)	Poisson	ran_vals	cond	Postcode	TS25	Week_factor12	-0.204368056521934	0.988712207216923	-2.14220837374221	1.73347226069834	Negative	0.81516229016996	0.117395303841042	5.66027377223609
B.1.1.309	AR1 (Week|Postcode)	Poisson	ran_vals	cond	Postcode	TS26	Week_factor12	0.0564295510351628	1.11064750350859	-2.120399555361	2.23325865743132	Positive	1.05805207350126	0.119983678810714	9.33022058780505
B.1.1.309	AR1 (Week|Postcode)	Poisson	ran_vals	cond	Postcode	TS27	Week_factor12	-0.0444471183025133	1.09868435729905	-2.19782888898618	2.10893465238115	Negative	0.956526181484361	0.111043985656617	8.23945871948749
B.1.1.309	AR1 (Week|Postcode)	Poisson	ran_vals	cond	Postcode	TS28	Week_factor12	0.00390909099102521	1.10837056082456	-2.16845728974958	2.17627547173163	Positive	1.00391674145275	0.114353895829499	8.81341922335377
B.1.1.309	AR1 (Week|Postcode)	Poisson	ran_vals	cond	Postcode	TS29	Week_factor12	-0.0469008623991449	1.08815318272431	-2.17964191020142	2.08584018540313	Negative	0.954181988214641	0.113082016907815	8.05135327021502
B.1.1.309	AR1 (Week|Postcode)	Poisson	ran_vals	cond	Postcode	TS3	Week_factor12	-0.336891577467476	1.09349533012906	-2.48010304178316	1.80631988684821	Negative	0.713986247903444	0.0837345969854643	6.08800162116659
B.1.1.309	AR1 (Week|Postcode)	Poisson	ran_vals	cond	Postcode	TS4	Week_factor12	-0.00646561445028086	1.12105645214544	-2.2036958852916	2.19076465639103	Negative	0.993555242659277	0.110394398429283	8.94204809538495
B.1.1.309	AR1 (Week|Postcode)	Poisson	ran_vals	cond	Postcode	TS5	Week_factor12	-0.529949948759042	0.989458446305208	-2.46925286771621	1.40935297019812	Negative	0.588634430824799	0.0846480786942407	4.09330605605358
B.1.1.309	AR1 (Week|Postcode)	Poisson	ran_vals	cond	Postcode	TS6	Week_factor12	-0.179535598843896	1.07673252735141	-2.28989257343544	1.93082137574765	Negative	0.835658201947765	0.101277341146338	6.89517144287535
B.1.1.309	AR1 (Week|Postcode)	Poisson	ran_vals	cond	Postcode	TS7	Week_factor12	2.38958996448274	0.642755251958356	1.12981281977039	3.64936710919508	Positive	10.9090199402206	3.09507710865723	38.4503234905706
B.1.1.309	AR1 (Week|Postcode)	Poisson	ran_vals	cond	Postcode	TS8	Week_factor12	-0.489322963481921	1.09667658802618	-2.63876957870151	1.66012365173766	Negative	0.613041305064278	0.0714491280227155	5.25996120758017
B.1.1.309	AR1 (Week|Postcode)	Poisson	ran_vals	cond	Postcode	TS9	Week_factor12	0.00222320380174587	1.09267694453942	-2.13938425423278	2.14383066183628	Positive	1.00222567695175	0.117727310801937	8.53205854019107
B.1.1.309	AR1 (Week|Postcode)	Poisson	ran_vals	cond	Postcode	TS1	Week_factor13	-0.0339787452685183	1.09881208378147	-2.18761085525761	2.11965336472058	Negative	0.966592049073628	0.112184453594504	8.32825012197705
B.1.1.309	AR1 (Week|Postcode)	Poisson	ran_vals	cond	Postcode	TS10	Week_factor13	-0.0850071621713957	1.00205683986624	-2.04900247877124	1.87898815442845	Negative	0.918505705882606	0.12886338345706	6.5468770810292
B.1.1.309	AR1 (Week|Postcode)	Poisson	ran_vals	cond	Postcode	TS11	Week_factor13	0.138473374987945	1.13665619919757	-2.08933183824348	2.36627858821938	Positive	1.14851910182816	0.123769806446982	10.6576568642305
B.1.1.309	AR1 (Week|Postcode)	Poisson	ran_vals	cond	Postcode	TS12	Week_factor13	-0.419852500858238	1.1127180935079	-2.6007398890798	1.76103488736333	Negative	0.657143740804783	0.074218644329892	5.81845572602271
B.1.1.309	AR1 (Week|Postcode)	Poisson	ran_vals	cond	Postcode	TS13	Week_factor13	0.00451277282671821	1.10414757661367	-2.15957671095326	2.1686022566067	Positive	1.0045229707205	0.115373947231679	8.74605075857255
B.1.1.309	AR1 (Week|Postcode)	Poisson	ran_vals	cond	Postcode	TS14	Week_factor13	-0.096290105550171	1.05270655247914	-2.15955703469861	1.96697682359827	Negative	0.908200503840542	0.115376217381179	7.14903100394733
B.1.1.309	AR1 (Week|Postcode)	Poisson	ran_vals	cond	Postcode	TS15	Week_factor13	-0.0918762817762818	1.09634309653704	-2.240669265688	2.05691670213544	Negative	0.912218000554756	0.106387279192021	7.82181560479764
B.1.1.309	AR1 (Week|Postcode)	Poisson	ran_vals	cond	Postcode	TS16	Week_factor13	0.0284746642010342	1.11900394234457	-2.16473276135265	2.22168208975472	Positive	1.02888394290756	0.114780604312468	9.22283145583704
B.1.1.309	AR1 (Week|Postcode)	Poisson	ran_vals	cond	Postcode	TS17	Week_factor13	-0.515951421167477	0.939323535995604	-2.35699172154967	1.32508887921472	Negative	0.596932390248632	0.0947046931869586	3.76251974994005
B.1.1.309	AR1 (Week|Postcode)	Poisson	ran_vals	cond	Postcode	TS18	Week_factor13	-0.216330086688063	1.09512596848139	-2.36273754344613	1.93007737007001	Negative	0.805469383266739	0.0941620972098629	6.89004330409227
B.1.1.309	AR1 (Week|Postcode)	Poisson	ran_vals	cond	Postcode	TS19	Week_factor13	-0.592584763026971	0.91096943734984	-2.37805205124937	1.19288252519543	Negative	0.552896330199955	0.0927310369980282	3.29656997101281
B.1.1.309	AR1 (Week|Postcode)	Poisson	ran_vals	cond	Postcode	TS2	Week_factor13	-0.00415027402568929	1.11448530962276	-2.18850134218527	2.18020079413389	Negative	0.995858326459318	0.112084599271175	8.84808272347014
B.1.1.309	AR1 (Week|Postcode)	Poisson	ran_vals	cond	Postcode	TS20	Week_factor13	-0.254280745722629	1.08962033404579	-2.38989735727489	1.88133586582963	Negative	0.775474060457413	0.0916390894806594	6.56226531549318
B.1.1.309	AR1 (Week|Postcode)	Poisson	ran_vals	cond	Postcode	TS21	Week_factor13	-0.0136916999566466	1.0735020878963	-2.11771712956194	2.09033372964865	Negative	0.986401605047077	0.120305958178221	8.08761379048295
B.1.1.309	AR1 (Week|Postcode)	Poisson	ran_vals	cond	Postcode	TS22	Week_factor13	0.0304955620911267	1.11092239660786	-2.14687232487921	2.20786344906146	Positive	1.03096531470851	0.116849052714685	9.09626099175415
B.1.1.309	AR1 (Week|Postcode)	Poisson	ran_vals	cond	Postcode	TS23	Week_factor13	0.334391820975248	0.835570605240406	-1.30329647183628	1.97208011378678	Positive	1.39709044568622	0.271634878792263	7.18560783543718
B.1.1.309	AR1 (Week|Postcode)	Poisson	ran_vals	cond	Postcode	TS24	Week_factor13	0.0246005531751016	1.08567536224204	-2.10328405572177	2.15248516207198	Positive	1.02490564344262	0.122054934144466	8.60621969380793
B.1.1.309	AR1 (Week|Postcode)	Poisson	ran_vals	cond	Postcode	TS25	Week_factor13	-0.195376348961015	0.973909410191608	-2.10420371714121	1.71345101921918	Negative	0.822525043352612	0.121942736530297	5.5480749915279
B.1.1.309	AR1 (Week|Postcode)	Poisson	ran_vals	cond	Postcode	TS26	Week_factor13	-0.0983895869722611	1.05020457199459	-2.15675272448095	1.95997355053643	Negative	0.906295753948352	0.115700222179103	7.09913929424727
B.1.1.309	AR1 (Week|Postcode)	Poisson	ran_vals	cond	Postcode	TS27	Week_factor13	0.0227209422374544	1.11883769120404	-2.17016063706842	2.21560252154333	Positive	1.02298102891504	0.114159277226233	9.1669307212431
B.1.1.309	AR1 (Week|Postcode)	Poisson	ran_vals	cond	Postcode	TS28	Week_factor13	-0.0323601068934657	1.10593843431528	-2.19995960727003	2.1352393934831	Negative	0.968157878971589	0.110807634094782	8.45907131103435
B.1.1.309	AR1 (Week|Postcode)	Poisson	ran_vals	cond	Postcode	TS29	Week_factor13	0.00404299398858247	1.10716852192523	-2.16596743380132	2.17405342177848	Positive	1.00405117791425	0.114638975313386	8.7938571076296
B.1.1.309	AR1 (Week|Postcode)	Poisson	ran_vals	cond	Postcode	TS3	Week_factor13	0.890013729093888	1.0007234415097	-1.07136817475009	2.85139563293787	Positive	2.43516308364298	0.342539542718935	17.3119260826578
B.1.1.309	AR1 (Week|Postcode)	Poisson	ran_vals	cond	Postcode	TS4	Week_factor13	-0.016251293469366	1.09962173022037	-2.17147028131891	2.13896769438018	Negative	0.983880046357165	0.114009867043622	8.49066813883218
B.1.1.309	AR1 (Week|Postcode)	Poisson	ran_vals	cond	Postcode	TS5	Week_factor13	0.218988758337974	1.11153333745183	-1.95957655068322	2.39755406735917	Positive	1.2448172827937	0.140918079953543	10.9962473804123
B.1.1.309	AR1 (Week|Postcode)	Poisson	ran_vals	cond	Postcode	TS6	Week_factor13	-0.0315074339836138	1.04993903360468	-2.08935012581158	2.02633525784435	Negative	0.968983753017623	0.123767543018915	7.58623376298763
B.1.1.309	AR1 (Week|Postcode)	Poisson	ran_vals	cond	Postcode	TS7	Week_factor13	-0.722829393593509	1.19325711906969	-3.06157037126613	1.61591158407911	Negative	0.485376988748922	0.046814121914502	5.03247335573735
B.1.1.309	AR1 (Week|Postcode)	Poisson	ran_vals	cond	Postcode	TS8	Week_factor13	1.33053419750996	0.835060213716852	-0.306153746297388	2.96722214131731	Positive	3.78306375112002	0.736273411442792	19.437848933039
B.1.1.309	AR1 (Week|Postcode)	Poisson	ran_vals	cond	Postcode	TS9	Week_factor13	-0.028895675621086	1.06998910386326	-2.12603578304337	2.0682444318012	Negative	0.971517812172353	0.119309325667878	7.9109227554898
B.1.1.309	AR1 (Week|Postcode)	Poisson	ran_vals	cond	Postcode	TS1	Week_factor14	0.0168404255416381	1.10352134434301	-2.14602166554188	2.17970251662516	Positive	1.01698302486096	0.116948493741658	8.84367502107427
B.1.1.309	AR1 (Week|Postcode)	Poisson	ran_vals	cond	Postcode	TS10	Week_factor14	-0.17217057971167	0.976750313372967	-2.0865660158109	1.74222485638756	Negative	0.841835560852931	0.124112605596391	5.71003330492626
B.1.1.309	AR1 (Week|Postcode)	Poisson	ran_vals	cond	Postcode	TS11	Week_factor14	-0.0782556437130699	1.09111902930857	-2.21680964400416	2.06029835657802	Negative	0.924727995425432	0.108956163866696	7.84831105626803
B.1.1.309	AR1 (Week|Postcode)	Poisson	ran_vals	cond	Postcode	TS12	Week_factor14	0.153054302012684	1.13007518596129	-2.06185236229384	2.36796096631921	Positive	1.16538826015266	0.127218097494802	10.6756021638913
B.1.1.309	AR1 (Week|Postcode)	Poisson	ran_vals	cond	Postcode	TS13	Week_factor14	-0.0403222821572634	1.1011218088618	-2.198481370118	2.11783680580347	Negative	0.960479843750414	0.110971555183502	8.31313509777656
B.1.1.309	AR1 (Week|Postcode)	Poisson	ran_vals	cond	Postcode	TS14	Week_factor14	0.00671185215478559	1.08844698519077	-2.12660503790033	2.1400287422099	Positive	1.00673442711279	0.119241427582251	8.49968192501728
B.1.1.309	AR1 (Week|Postcode)	Poisson	ran_vals	cond	Postcode	TS15	Week_factor14	0.110912101984789	1.10751854266811	-2.059784353855	2.28160855782458	Positive	1.11729669437634	0.127481457815819	9.792419420461
B.1.1.309	AR1 (Week|Postcode)	Poisson	ran_vals	cond	Postcode	TS16	Week_factor14	-0.0307739936962587	1.09398171586009	-2.17493875652737	2.11339076913485	Negative	0.969694705428578	0.113615111641677	8.2762566365449
B.1.1.309	AR1 (Week|Postcode)	Poisson	ran_vals	cond	Postcode	TS17	Week_factor14	-0.156574741288378	1.08790846104867	-2.28883614342017	1.97568666084341	Negative	0.855067606459978	0.101384390104302	7.21156985671086
B.1.1.309	AR1 (Week|Postcode)	Poisson	ran_vals	cond	Postcode	TS18	Week_factor14	0.038823304025524	1.08076039738717	-2.07942815077052	2.15707475882156	Positive	1.03958677662194	0.125001673874872	8.64580955299071
B.1.1.309	AR1 (Week|Postcode)	Poisson	ran_vals	cond	Postcode	TS19	Week_factor14	-0.0983098112461512	1.04116352252104	-2.13895281740425	1.94233319491195	Negative	0.906368057234179	0.117778113657864	6.97500604875417
B.1.1.309	AR1 (Week|Postcode)	Poisson	ran_vals	cond	Postcode	TS2	Week_factor14	-0.0295083324235712	1.10543246338012	-2.19611614798999	2.13709948314285	Negative	0.970922787467569	0.111234338209008	8.47482058510107
B.1.1.309	AR1 (Week|Postcode)	Poisson	ran_vals	cond	Postcode	TS20	Week_factor14	0.746728454086781	1.03840185365998	-1.28850178056642	2.78195868873998	Positive	2.11008547065453	0.275683508225682	16.1506240330577
B.1.1.309	AR1 (Week|Postcode)	Poisson	ran_vals	cond	Postcode	TS21	Week_factor14	-0.0237179207741461	1.093091955151	-2.16613878466059	2.11870294311229	Negative	0.97656113851967	0.114619333509328	8.32033853336987
B.1.1.309	AR1 (Week|Postcode)	Poisson	ran_vals	cond	Postcode	TS22	Week_factor14	0.0215343441115934	1.0889566518097	-2.11278147416074	2.15585016238393	Positive	1.02176788144493	0.12090121471266	8.6352284055517
B.1.1.309	AR1 (Week|Postcode)	Poisson	ran_vals	cond	Postcode	TS23	Week_factor14	-0.0714199407006478	1.07475911718903	-2.1779091024472	2.03506922104591	Negative	0.931070815488231	0.113278136172994	7.65278184070783
B.1.1.309	AR1 (Week|Postcode)	Poisson	ran_vals	cond	Postcode	TS24	Week_factor14	-0.182073198496947	1.03157668554919	-2.20392634946456	1.83977995247067	Negative	0.833540324283736	0.110368959407052	6.29515287576988
B.1.1.309	AR1 (Week|Postcode)	Poisson	ran_vals	cond	Postcode	TS25	Week_factor14	0.0194164112708031	1.00434788087497	-1.94906926319327	1.98790208573487	Positive	1.01960613571736	0.142406552944657	7.3002024871461
B.1.1.309	AR1 (Week|Postcode)	Poisson	ran_vals	cond	Postcode	TS26	Week_factor14	-0.0992765379763362	1.04157600002357	-2.14072798518383	1.94217490923115	Negative	0.905492270397343	0.117569223208013	6.97390209254571
B.1.1.309	AR1 (Week|Postcode)	Poisson	ran_vals	cond	Postcode	TS27	Week_factor14	-0.0386346043197167	1.09292923937644	-2.18073655114829	2.10346734250885	Negative	0.962102192912413	0.11295830042667	8.19453396616724
B.1.1.309	AR1 (Week|Postcode)	Poisson	ran_vals	cond	Postcode	TS28	Week_factor14	0.0172700694316719	1.1205923827867	-2.17905064218018	2.21359078104353	Positive	1.01742005928173	0.113148898458702	9.14850777276142
B.1.1.309	AR1 (Week|Postcode)	Poisson	ran_vals	cond	Postcode	TS29	Week_factor14	-0.0344499064507298	1.10456902820648	-2.19936542017383	2.13046560727237	Negative	0.966136735692489	0.110873494125774	8.41878574689522
B.1.1.309	AR1 (Week|Postcode)	Poisson	ran_vals	cond	Postcode	TS3	Week_factor14	-0.292050689785201	1.10290980708586	-2.45371418986951	1.86961281029911	Negative	0.746730683396051	0.0859736702172737	6.48578468403109
B.1.1.309	AR1 (Week|Postcode)	Poisson	ran_vals	cond	Postcode	TS4	Week_factor14	-0.0547894688166266	1.08407167370466	-2.17953090593781	2.06995196830456	Negative	0.94668443356891	0.11309457019055	7.92444248430037
B.1.1.309	AR1 (Week|Postcode)	Poisson	ran_vals	cond	Postcode	TS5	Week_factor14	-0.236584319976144	0.972046789471098	-2.14176101862728	1.668592378675	Negative	0.789319324109337	0.117447832979396	5.30469553679818
B.1.1.309	AR1 (Week|Postcode)	Poisson	ran_vals	cond	Postcode	TS6	Week_factor14	-0.253053910639713	1.12844836749441	-2.46477206934177	1.95866424806235	Negative	0.776426023071838	0.0850282207014705	7.08985045588194
B.1.1.309	AR1 (Week|Postcode)	Poisson	ran_vals	cond	Postcode	TS7	Week_factor14	0.0706717283188459	1.08705395055942	-2.0599148640296	2.20125832066729	Positive	1.07322885739395	0.127464821274144	9.03637700841277
B.1.1.309	AR1 (Week|Postcode)	Poisson	ran_vals	cond	Postcode	TS8	Week_factor14	-0.406335154753565	1.11913522655391	-2.5997998926293	1.78712958312217	Negative	0.666086887823625	0.0742884423919491	5.97228489176998
B.1.1.309	AR1 (Week|Postcode)	Poisson	ran_vals	cond	Postcode	TS9	Week_factor14	-0.151693917331297	1.03249136420424	-2.17533980552024	1.87195197085765	Negative	0.859251242408429	0.1135695555513	6.50097373364225
B.1.1.309	AR1 (Week|Postcode)	Poisson	ran_vals	cond	Postcode	TS1	Week_factor15	-0.102514968381782	1.07041859365392	-2.20049686032548	1.99546692356191	Negative	0.902564639719704	0.110748118343739	7.35563674629612
B.1.1.309	AR1 (Week|Postcode)	Poisson	ran_vals	cond	Postcode	TS10	Week_factor15	-0.156630163578892	1.00363834382457	-2.12372517097848	1.81046484382069	Negative	0.855020217967885	0.119585321972622	6.11328849623551
B.1.1.309	AR1 (Week|Postcode)	Poisson	ran_vals	cond	Postcode	TS11	Week_factor15	-0.0383760877952325	1.08396685217989	-2.16291207850307	2.0861599029126	Negative	0.96235094437932	0.114989773748026	8.05392784037607
B.1.1.309	AR1 (Week|Postcode)	Poisson	ran_vals	cond	Postcode	TS12	Week_factor15	-0.124294495391147	1.05923160314186	-2.20035028883581	1.95176129805352	Negative	0.883119727893897	0.110764352050092	7.04107810284202
B.1.1.309	AR1 (Week|Postcode)	Poisson	ran_vals	cond	Postcode	TS13	Week_factor15	0.0207380431747814	1.11944734088066	-2.17333842754044	2.21481451389	Positive	1.02095457058681	0.113797078762984	9.15970995506041
B.1.1.309	AR1 (Week|Postcode)	Poisson	ran_vals	cond	Postcode	TS14	Week_factor15	-0.0740406020442945	1.08345716525847	-2.19757762474276	2.04949642065417	Negative	0.928633988637498	0.111071890545263	7.76399033652327
B.1.1.309	AR1 (Week|Postcode)	Poisson	ran_vals	cond	Postcode	TS15	Week_factor15	-0.641865558615596	1.21039051988674	-3.01418738482231	1.73045626759112	Negative	0.52630964611838	0.0490857070752706	5.64322814322478
B.1.1.309	AR1 (Week|Postcode)	Poisson	ran_vals	cond	Postcode	TS16	Week_factor15	-0.0626025936645746	1.07628855500785	-2.17208939845262	2.04688421112347	Negative	0.939316689928521	0.113939303427349	7.74373563325196
B.1.1.309	AR1 (Week|Postcode)	Poisson	ran_vals	cond	Postcode	TS17	Week_factor15	1.05842883209631	0.773681191793178	-0.457958439334349	2.57481610352696	Positive	2.88183957654875	0.632573765847834	13.1289025776014
B.1.1.309	AR1 (Week|Postcode)	Poisson	ran_vals	cond	Postcode	TS18	Week_factor15	-0.30230137900529	1.14474692033048	-2.54596411426618	1.9413613562556	Negative	0.739115277492371	0.0783974314510685	6.96823076102423
B.1.1.309	AR1 (Week|Postcode)	Poisson	ran_vals	cond	Postcode	TS19	Week_factor15	0.655691077372602	0.907168503775202	-1.12232651793588	2.43370867268109	Positive	1.92647339962749	0.325521581169331	11.4010866687876
B.1.1.309	AR1 (Week|Postcode)	Poisson	ran_vals	cond	Postcode	TS2	Week_factor15	0.00911995330630882	1.12028974115981	-2.18660759161662	2.20484749822924	Positive	1.00916166679238	0.112297060655719	9.0688684438982
B.1.1.309	AR1 (Week|Postcode)	Poisson	ran_vals	cond	Postcode	TS20	Week_factor15	0.46174759999817	0.961584060209154	-1.42292252611957	2.34641772611591	Positive	1.58684473306224	0.241008632623238	10.4480747408903
B.1.1.309	AR1 (Week|Postcode)	Poisson	ran_vals	cond	Postcode	TS21	Week_factor15	-0.0226506599340286	1.07108965806876	-2.12194781396213	2.07664649409407	Negative	0.977603940352589	0.119798056780532	7.97767083938393
B.1.1.309	AR1 (Week|Postcode)	Poisson	ran_vals	cond	Postcode	TS22	Week_factor15	-0.339402277714052	1.13131911039921	-2.5567469891184	1.8779424336903	Negative	0.712195890920117	0.0775566230715062	6.54003445425733
B.1.1.309	AR1 (Week|Postcode)	Poisson	ran_vals	cond	Postcode	TS23	Week_factor15	-0.162867960477017	0.990553734102241	-2.10431760406907	1.77858168311504	Negative	0.849703375436237	0.121928849637441	5.92145196460565
B.1.1.309	AR1 (Week|Postcode)	Poisson	ran_vals	cond	Postcode	TS24	Week_factor15	0.0749656023501185	1.1068103691359	-2.09434285887173	2.24427406357197	Positive	1.07784707484066	0.123151144751547	9.4335649017829
B.1.1.309	AR1 (Week|Postcode)	Poisson	ran_vals	cond	Postcode	TS25	Week_factor15	-0.539404046090165	0.903120117852613	-2.30948695079486	1.23067885861453	Negative	0.583095646978746	0.0993121905318421	3.42355285594621
B.1.1.309	AR1 (Week|Postcode)	Poisson	ran_vals	cond	Postcode	TS26	Week_factor15	0.0278841397887977	1.05754927170349	-2.0448743446266	2.10064262420419	Positive	1.02827654118234	0.129396448314906	8.171419377545
B.1.1.309	AR1 (Week|Postcode)	Poisson	ran_vals	cond	Postcode	TS27	Week_factor15	-0.0418335228267119	1.08897379778294	-2.17618294658908	2.09251590093566	Negative	0.959029423791213	0.113473840751055	8.10528161918018
B.1.1.309	AR1 (Week|Postcode)	Poisson	ran_vals	cond	Postcode	TS28	Week_factor15	-0.0305816369109164	1.10171711241272	-2.1899074983913	2.12874422456947	Negative	0.969881250725929	0.111927101575441	8.40430626067506
B.1.1.309	AR1 (Week|Postcode)	Poisson	ran_vals	cond	Postcode	TS29	Week_factor15	0.0177083410104688	1.12025894007129	-2.17795883488828	2.21337551690922	Positive	1.01786606330571	0.113272502714846	9.14653863910502
B.1.1.309	AR1 (Week|Postcode)	Poisson	ran_vals	cond	Postcode	TS3	Week_factor15	0.00499007884464578	1.08401880767706	-2.11964774276644	2.12962790045573	Positive	1.00500255002351	0.120073917968802	8.41173622581538
B.1.1.309	AR1 (Week|Postcode)	Poisson	ran_vals	cond	Postcode	TS4	Week_factor15	0.00430591682567253	1.10514358050468	-2.16173569870915	2.17034753236049	Positive	1.00431520060581	0.115125124990995	8.76132835683593
B.1.1.309	AR1 (Week|Postcode)	Poisson	ran_vals	cond	Postcode	TS5	Week_factor15	-0.297549230595202	0.922697755382956	-2.10600359976174	1.51090513857134	Negative	0.742636021907445	0.121723451321134	4.53082996783843
B.1.1.309	AR1 (Week|Postcode)	Poisson	ran_vals	cond	Postcode	TS6	Week_factor15	0.912724091895893	1.00062616259798	-1.04846714878467	2.87391533257645	Positive	2.49109928231755	0.350474562937924	17.7062083545907
B.1.1.309	AR1 (Week|Postcode)	Poisson	ran_vals	cond	Postcode	TS7	Week_factor15	0.0731640478057427	1.11285067942101	-2.10798320403037	2.25431129964186	Positive	1.07590702262451	0.121482725406944	9.52872861104384
B.1.1.309	AR1 (Week|Postcode)	Poisson	ran_vals	cond	Postcode	TS8	Week_factor15	0.0133102492218085	1.0769190289684	-2.09741226182211	2.12403276026573	Positive	1.01339922491361	0.122773723789326	8.36480280436673
B.1.1.309	AR1 (Week|Postcode)	Poisson	ran_vals	cond	Postcode	TS9	Week_factor15	0.0446197072784574	1.10029412741746	-2.1119171548607	2.20115656941761	Positive	1.04563013875709	0.121005757138446	9.03545759253623
B.1.1.309	AR1 (Week|Postcode)	Poisson	ran_vals	cond	Postcode	TS1	Week_factor16	0.0443462704635074	1.11470488817279	-2.1404351637459	2.22912770467292	Positive	1.04534426406844	0.117603655037951	9.29175738686147
B.1.1.309	AR1 (Week|Postcode)	Poisson	ran_vals	cond	Postcode	TS10	Week_factor16	0.186783173935478	0.795089575180328	-1.37156375790122	1.74513010577217	Positive	1.20536590196878	0.253709908313962	5.72664649671889
B.1.1.309	AR1 (Week|Postcode)	Poisson	ran_vals	cond	Postcode	TS11	Week_factor16	0.0178353781252967	1.09074276870282	-2.11998116492974	2.15565192118033	Positive	1.0179953782874	0.120033889336905	8.63351671714843
B.1.1.309	AR1 (Week|Postcode)	Poisson	ran_vals	cond	Postcode	TS12	Week_factor16	-0.0601974226593543	1.05024409525824	-2.11863802434135	1.99824317902264	Negative	0.941578626277304	0.120195220046314	7.37608624636356
B.1.1.309	AR1 (Week|Postcode)	Poisson	ran_vals	cond	Postcode	TS13	Week_factor16	-0.0354569242943806	1.09603107839678	-2.18363836388867	2.11272451529991	Negative	0.9651643084682	0.11263099171533	8.27074438530498
B.1.1.309	AR1 (Week|Postcode)	Poisson	ran_vals	cond	Postcode	TS14	Week_factor16	0.0454428420810071	1.11624765850596	-2.14236236641783	2.23324805057985	Positive	1.04649118764593	0.117377227215967	9.33012162406587
B.1.1.309	AR1 (Week|Postcode)	Poisson	ran_vals	cond	Postcode	TS15	Week_factor16	2.06882538709608	1.12625951470938	-0.138602698979863	4.27625347317202	Positive	7.9155199832146	0.870573839632727	71.9702956283437
B.1.1.309	AR1 (Week|Postcode)	Poisson	ran_vals	cond	Postcode	TS16	Week_factor16	0.0039928613200999	1.10104254923733	-2.15401088063123	2.16199660327143	Positive	1.00400084341112	0.116017889419671	8.68846777520613
B.1.1.309	AR1 (Week|Postcode)	Poisson	ran_vals	cond	Postcode	TS17	Week_factor16	-1.10133068747895	1.01476483851052	-3.09023322373717	0.88757184877927	Negative	0.332428430896486	0.0454913435061715	2.42922396111049
B.1.1.309	AR1 (Week|Postcode)	Poisson	ran_vals	cond	Postcode	TS18	Week_factor16	1.01433820554817	1.05024694212853	-1.04410797589708	3.07278438699341	Positive	2.75753787011784	0.352005676921187	21.6019672513308
B.1.1.309	AR1 (Week|Postcode)	Poisson	ran_vals	cond	Postcode	TS19	Week_factor16	-0.406039542170189	1.13091452527258	-2.62259128129766	1.81051219695728	Negative	0.666283820595756	0.0726144543456883	6.11357798647478
B.1.1.309	AR1 (Week|Postcode)	Poisson	ran_vals	cond	Postcode	TS2	Week_factor16	-0.0142807310842586	1.1177665669622	-2.20506294545314	2.17650148328462	Negative	0.985820754883585	0.11024358575362	8.81541138303668
B.1.1.309	AR1 (Week|Postcode)	Poisson	ran_vals	cond	Postcode	TS20	Week_factor16	-0.143732483505646	1.08679794649255	-2.27381731710313	1.98635235009183	Negative	0.866119418300494	0.102918556502109	7.2888978650008
B.1.1.309	AR1 (Week|Postcode)	Poisson	ran_vals	cond	Postcode	TS21	Week_factor16	-0.146961909573846	1.03304287444552	-2.1716887379728	1.87776491882511	Negative	0.863326861278091	0.113984963549823	6.53887360396001
B.1.1.309	AR1 (Week|Postcode)	Poisson	ran_vals	cond	Postcode	TS22	Week_factor16	1.09754818215655	1.09609115484919	-1.05075100512078	3.24584736943389	Positive	2.99680937834704	0.349675042728884	25.6834642245599
B.1.1.309	AR1 (Week|Postcode)	Poisson	ran_vals	cond	Postcode	TS23	Week_factor16	-0.241108236952332	1.04687505867459	-2.29294564826779	1.81072917436312	Negative	0.785756573888684	0.100968605381511	6.11490463868826
B.1.1.309	AR1 (Week|Postcode)	Poisson	ran_vals	cond	Postcode	TS24	Week_factor16	-0.109736374512722	1.06514645821713	-2.19738507087869	1.97791232185324	Negative	0.89607033113922	0.111093279926215	7.22763824131616
B.1.1.309	AR1 (Week|Postcode)	Poisson	ran_vals	cond	Postcode	TS25	Week_factor16	0.224409040791716	1.08495114805249	-1.90205613437654	2.35087421595998	Positive	1.25158286318399	0.149261401991189	10.4947403851151
B.1.1.309	AR1 (Week|Postcode)	Poisson	ran_vals	cond	Postcode	TS26	Week_factor16	-0.291880707233631	0.979433656987319	-2.21153540017513	1.62777398570787	Negative	0.746857625371605	0.109532343361514	5.09252605629638
B.1.1.309	AR1 (Week|Postcode)	Poisson	ran_vals	cond	Postcode	TS27	Week_factor16	0.0187982068943438	1.09551887193989	-2.12837932649179	2.16597574028048	Positive	1.01897600553668	0.119030046458675	8.72310925477102
B.1.1.309	AR1 (Week|Postcode)	Poisson	ran_vals	cond	Postcode	TS28	Week_factor16	-0.0208033780246087	1.09917529731725	-2.17514737346253	2.13354061741331	Negative	0.979411519466256	0.11359141207745	8.44471344197358
B.1.1.309	AR1 (Week|Postcode)	Poisson	ran_vals	cond	Postcode	TS29	Week_factor16	-0.0302281849604765	1.10017381576019	-2.18652924058445	2.12607287066349	Negative	0.970224117735631	0.11230585959103	8.38188534475244
B.1.1.309	AR1 (Week|Postcode)	Poisson	ran_vals	cond	Postcode	TS3	Week_factor16	0.023317195026225	1.1146881544824	-2.16143144175269	2.20806583180514	Positive	1.0235911660863	0.115160157940375	9.09810210430933
B.1.1.309	AR1 (Week|Postcode)	Poisson	ran_vals	cond	Postcode	TS4	Week_factor16	-0.0358491041536927	1.10240498973312	-2.19652318040785	2.12482497210046	Negative	0.964785864679358	0.111189071440524	8.37143212571027
B.1.1.309	AR1 (Week|Postcode)	Poisson	ran_vals	cond	Postcode	TS5	Week_factor16	-0.246261573455582	1.00169411238354	-2.20954595725314	1.71702281034198	Negative	0.781717721574598	0.109750468608666	5.56792698901998
B.1.1.309	AR1 (Week|Postcode)	Poisson	ran_vals	cond	Postcode	TS6	Week_factor16	-0.423433700526208	1.03620389889714	-2.45435602300458	1.60748862195217	Negative	0.654794586763896	0.0859185071716136	4.99026304075447
B.1.1.309	AR1 (Week|Postcode)	Poisson	ran_vals	cond	Postcode	TS7	Week_factor16	-0.326417697013294	1.0827179341583	-2.44850585337917	1.79567045935258	Negative	0.721503754518941	0.0864226181421298	6.02351188815882
B.1.1.309	AR1 (Week|Postcode)	Poisson	ran_vals	cond	Postcode	TS8	Week_factor16	0.0200269464416274	1.11559452650346	-2.16649814685518	2.20655203973843	Positive	1.02022883119301	0.114578151054247	9.08433988871617
B.1.1.309	AR1 (Week|Postcode)	Poisson	ran_vals	cond	Postcode	TS9	Week_factor16	-0.0774725087669231	1.08586835955333	-2.20573538544304	2.0507903679092	Negative	0.925452465876367	0.110169478477069	7.77404303293415
B.1.1.309	AR1 (Week|Postcode)	Poisson	ran_vals	cond	Postcode	TS1	Week_factor17	-0.0671815279331058	1.0932428911668	-2.20989822097447	2.07553516510826	Negative	0.935025452692354	0.10971181430883	7.96880994713602
B.1.1.309	AR1 (Week|Postcode)	Poisson	ran_vals	cond	Postcode	TS10	Week_factor17	-0.092725915804086	1.07908849803271	-2.20770050807961	2.02224867647144	Negative	0.911443278262524	0.109953194522904	7.55529526081108
B.1.1.309	AR1 (Week|Postcode)	Poisson	ran_vals	cond	Postcode	TS11	Week_factor17	-0.151444834993273	1.04339756927454	-2.19646649232801	1.89357682234147	Negative	0.859465293373888	0.111195374714141	6.64308738032718
B.1.1.309	AR1 (Week|Postcode)	Poisson	ran_vals	cond	Postcode	TS12	Week_factor17	-0.0580604807926474	1.07396837380955	-2.16299981399442	2.04687885240913	Negative	0.943592876465862	0.11497968550628	7.74369413689596
B.1.1.309	AR1 (Week|Postcode)	Poisson	ran_vals	cond	Postcode	TS13	Week_factor17	-0.0361729269963829	1.09454272554615	-2.18143724860715	2.10909139461438	Negative	0.964473495556929	0.112879178556088	8.24075029186711
B.1.1.309	AR1 (Week|Postcode)	Poisson	ran_vals	cond	Postcode	TS14	Week_factor17	-0.0909711247794631	1.08009701767051	-2.20792237922279	2.02598012966386	Negative	0.913044074867653	0.109928801788062	7.58354015591082
B.1.1.309	AR1 (Week|Postcode)	Poisson	ran_vals	cond	Postcode	TS15	Week_factor17	-0.653403931881574	1.24041915834283	-3.084580807967	1.77777294420385	Negative	0.520271789476691	0.0457492075845452	5.91666499195758
B.1.1.309	AR1 (Week|Postcode)	Poisson	ran_vals	cond	Postcode	TS16	Week_factor17	-0.043312118664835	1.09789597767948	-2.19514869368801	2.10852445635834	Negative	0.957612454697014	0.111342004420708	8.23607961938472
B.1.1.309	AR1 (Week|Postcode)	Poisson	ran_vals	cond	Postcode	TS17	Week_factor17	1.79041899671024	0.7547854738758	0.311066651859673	3.2697713415608	Positive	5.99196255308497	1.3648801899574	26.3053237212661
B.1.1.309	AR1 (Week|Postcode)	Poisson	ran_vals	cond	Postcode	TS18	Week_factor17	-0.427881629984763	1.08192784253439	-2.5484212352233	1.69265797525377	Negative	0.651888574292429	0.0782050359455783	5.4339047115679
B.1.1.309	AR1 (Week|Postcode)	Poisson	ran_vals	cond	Postcode	TS19	Week_factor17	0.758387056800191	0.945192983695131	-1.09415714968222	2.6109312632826	Positive	2.1348300823673	0.334821692623935	13.6117210472957
B.1.1.309	AR1 (Week|Postcode)	Poisson	ran_vals	cond	Postcode	TS2	Week_factor17	0.00448380380052106	1.12447032078567	-2.1994375266236	2.20840513422464	Positive	1.00449387108974	0.110865499719967	9.10118963614004
B.1.1.309	AR1 (Week|Postcode)	Poisson	ran_vals	cond	Postcode	TS20	Week_factor17	-0.0510339942201995	1.06841619010149	-2.14509124731861	2.04302325887821	Negative	0.950246367099118	0.117057355386995	7.71389508331053
B.1.1.309	AR1 (Week|Postcode)	Poisson	ran_vals	cond	Postcode	TS21	Week_factor17	0.0237986919228105	1.10360033019523	-2.13921820858635	2.18681559243197	Positive	1.0240841407295	0.117746860532391	8.90680500993219
B.1.1.309	AR1 (Week|Postcode)	Poisson	ran_vals	cond	Postcode	TS22	Week_factor17	-0.435190003648084	1.09997844487068	-2.591108139365	1.72072813206883	Negative	0.64714169611285	0.0749369534700215	5.58859621929192
B.1.1.309	AR1 (Week|Postcode)	Poisson	ran_vals	cond	Postcode	TS23	Week_factor17	0.684203866370431	0.928125102661333	-1.13488790799332	2.50329564073418	Positive	1.98219311658451	0.321458152204311	12.2227093153257
B.1.1.309	AR1 (Week|Postcode)	Poisson	ran_vals	cond	Postcode	TS24	Week_factor17	-0.00863209957369165	1.09482131775844	-2.15444245188692	2.13717825273953	Negative	0.991405050027965	0.115967830236281	8.47548816959285
B.1.1.309	AR1 (Week|Postcode)	Poisson	ran_vals	cond	Postcode	TS25	Week_factor17	-0.397694860461551	0.968880513870831	-2.29666577297104	1.50127605204794	Negative	0.671867009575577	0.100593687381619	4.48741158919394
B.1.1.309	AR1 (Week|Postcode)	Poisson	ran_vals	cond	Postcode	TS26	Week_factor17	0.073708076358066	1.10324723596021	-2.0886167721673	2.23603292488344	Positive	1.07649250600986	0.123858341687329	9.3561410536303
B.1.1.309	AR1 (Week|Postcode)	Poisson	ran_vals	cond	Postcode	TS27	Week_factor17	-0.133067495528562	1.05259486594253	-2.19611552308768	1.92998053203055	Negative	0.875406004123751	0.111234407719625	6.88937611811198
B.1.1.309	AR1 (Week|Postcode)	Poisson	ran_vals	cond	Postcode	TS28	Week_factor17	-0.017086078541143	1.10842060765428	-2.18955054926553	2.15537839218325	Negative	0.983059060703007	0.111967060987813	8.63115552292176
B.1.1.309	AR1 (Week|Postcode)	Poisson	ran_vals	cond	Postcode	TS29	Week_factor17	-0.0308308245850466	1.09888022229265	-2.18459648360201	2.12293483443191	Negative	0.969639598382522	0.112523129422581	8.35562391106714
B.1.1.309	AR1 (Week|Postcode)	Poisson	ran_vals	cond	Postcode	TS3	Week_factor17	-0.093567328727126	1.07560962800365	-2.2017234610388	2.01458880358454	Negative	0.910676700658954	0.110612357901729	7.49764374302443
B.1.1.309	AR1 (Week|Postcode)	Poisson	ran_vals	cond	Postcode	TS4	Week_factor17	0.0102681994884579	1.12236497057083	-2.18952672033973	2.21006311931665	Positive	1.01032109835249	0.11196972907439	9.11629178898892
B.1.1.309	AR1 (Week|Postcode)	Poisson	ran_vals	cond	Postcode	TS5	Week_factor17	0.593766850762881	0.890056981633494	-1.1507127774272	2.33824647895296	Positive	1.81079658516619	0.316411158252031	10.3630487969002
B.1.1.309	AR1 (Week|Postcode)	Poisson	ran_vals	cond	Postcode	TS6	Week_factor17	0.0415446079300858	1.0763911721258	-2.06814332271333	2.1512325385735	Positive	1.04241966099771	0.126420285611504	8.59544608982987
B.1.1.309	AR1 (Week|Postcode)	Poisson	ran_vals	cond	Postcode	TS7	Week_factor17	0.848825697795606	0.98277178980993	-1.07737161525383	2.77502301084504	Positive	2.33690101200874	0.340489287404763	16.0389960622623
B.1.1.309	AR1 (Week|Postcode)	Poisson	ran_vals	cond	Postcode	TS8	Week_factor17	-0.0837361716493916	1.08020872241715	-2.20090636337304	2.03343402007425	Negative	0.919673860128422	0.110702775936326	7.64027823015022
B.1.1.309	AR1 (Week|Postcode)	Poisson	ran_vals	cond	Postcode	TS9	Week_factor17	0.0243114580908007	1.12154351841672	-2.17387344510031	2.22249636128191	Positive	1.02460939108384	0.113736211611533	9.23034440326608
B.1.1.309	AR1 (Week|Postcode) -week FE	Poisson	ran_vals	cond	Postcode	TS1	(Intercept)	6.88794691668514e-10	4.26326615408645e-05	-8.35577923904887e-05	8.3559169979872e-05	Positive	1.00000000068879	0.999916445698465	1.00008356266114
B.1.1.309	AR1 (Week|Postcode) -week FE	Poisson	ran_vals	cond	Postcode	TS10	(Intercept)	-7.85794026057355e-11	4.2344413128289e-05	-8.29936032573341e-05	8.29934460985289e-05	Negative	0.999999999921421	0.999917009840616	1.00008299689015
B.1.1.309	AR1 (Week|Postcode) -week FE	Poisson	ran_vals	cond	Postcode	TS11	(Intercept)	1.88364018561406e-09	4.44783626055947e-05	-8.7174105158093e-05	8.71778724384643e-05	Positive	1.00000000188364	0.999912829694394	1.00008718167254
B.1.1.309	AR1 (Week|Postcode) -week FE	Poisson	ran_vals	cond	Postcode	TS12	(Intercept)	-1.09668839825197e-09	4.30771398504603e-05	-8.44307393522956e-05	8.44285459754991e-05	Negative	0.999999998903312	0.999915572824822	1.00008443211017
B.1.1.309	AR1 (Week|Postcode) -week FE	Poisson	ran_vals	cond	Postcode	TS13	(Intercept)	-1.12502698113122e-09	4.31153497412322e-05	-8.45056577006446e-05	8.45034076466823e-05	Negative	0.999999998874973	0.999915497912802	1.00008450697816
B.1.1.309	AR1 (Week|Postcode) -week FE	Poisson	ran_vals	cond	Postcode	TS14	(Intercept)	-1.98451804876939e-09	4.47072299015775e-05	-8.76265449736929e-05	8.76225759375953e-05	Negative	0.999999998015482	0.99991237729412	1.00008762641491
B.1.1.309	AR1 (Week|Postcode) -week FE	Poisson	ran_vals	cond	Postcode	TS15	(Intercept)	2.71584377471232e-09	4.66749307122388e-05	-9.14784673331157e-05	9.14838990206651e-05	Positive	1.00000000271584	0.999908525716694	1.0000914880838
B.1.1.309	AR1 (Week|Postcode) -week FE	Poisson	ran_vals	cond	Postcode	TS16	(Intercept)	9.93265911038612e-11	4.23466929749263e-05	-8.29978937686397e-05	8.29980924218219e-05	Positive	1.00000000009933	0.999917005550461	1.00008300153686
B.1.1.309	AR1 (Week|Postcode) -week FE	Poisson	ran_vals	cond	Postcode	TS17	(Intercept)	4.05855049056773e-09	5.15204348159395e-05	-0.000100974138156594	0.000100982255257576	Positive	1.00000000405855	0.99989903095956	1.00010098735414
B.1.1.309	AR1 (Week|Postcode) -week FE	Poisson	ran_vals	cond	Postcode	TS18	(Intercept)	5.46153756186354e-09	5.79053248049707e-05	-0.000113486889593275	0.000113497812668398	Positive	1.00000000546154	0.9998865195498	1.00011350425379
B.1.1.309	AR1 (Week|Postcode) -week FE	Poisson	ran_vals	cond	Postcode	TS19	(Intercept)	6.00437273358407e-09	6.06515002683022e-05	-0.00011886875176146	0.000118880760506927	Positive	1.00000000600437	0.999881138312849	1.0001188878271
B.1.1.309	AR1 (Week|Postcode) -week FE	Poisson	ran_vals	cond	Postcode	TS2	(Intercept)	-2.74892489561012e-10	4.23872519765873e-05	-8.30777621702249e-05	8.30772123852458e-05	Negative	0.999999999725108	0.999916925688692	1.00008308066339
B.1.1.309	AR1 (Week|Postcode) -week FE	Poisson	ran_vals	cond	Postcode	TS20	(Intercept)	4.84275287011757e-09	5.49499390596245e-05	-0.000107695058756665	0.000107704744262405	Positive	1.00000000484275	0.999892310740148	1.00010771054463
B.1.1.309	AR1 (Week|Postcode) -week FE	Poisson	ran_vals	cond	Postcode	TS21	(Intercept)	1.43866862480137e-09	4.36003931030281e-05	-8.54537615250988e-05	8.54566388623484e-05	Positive	1.00000000143867	0.999914549889544	1.00008546029039
B.1.1.309	AR1 (Week|Postcode) -week FE	Poisson	ran_vals	cond	Postcode	TS22	(Intercept)	2.19549360633852e-09	4.52202044168016e-05	-8.86277765368639e-05	8.86321675240766e-05	Positive	1.00000000219549	0.999911376150789	1.00008863609547
B.1.1.309	AR1 (Week|Postcode) -week FE	Poisson	ran_vals	cond	Postcode	TS23	(Intercept)	4.36623705862755e-09	5.28199857010124e-05	-0.000103520903400846	0.000103529635874964	Positive	1.00000000436624	0.999896484454703	1.00010353499525
B.1.1.309	AR1 (Week|Postcode) -week FE	Poisson	ran_vals	cond	Postcode	TS24	(Intercept)	-1.70116476086156e-09	4.4092031495075e-05	-8.64204949003135e-05	8.64170925707918e-05	Negative	0.999999998298835	0.999913583239243	1.00008642082664
B.1.1.309	AR1 (Week|Postcode) -week FE	Poisson	ran_vals	cond	Postcode	TS25	(Intercept)	-4.23830355515e-09	5.22720615167491e-05	-0.000102455596274045	0.000102447119666935	Negative	0.999999995761696	0.999897549652121	1.00010245236755
B.1.1.309	AR1 (Week|Postcode) -week FE	Poisson	ran_vals	cond	Postcode	TS26	(Intercept)	-4.54228107994133e-10	4.2467857713936e-05	-8.32359258479941e-05	8.32350173917781e-05	Negative	0.999999999545772	0.999916767538166	1.00008323848152
B.1.1.309	AR1 (Week|Postcode) -week FE	Poisson	ran_vals	cond	Postcode	TS27	(Intercept)	-1.24231077580064e-09	4.32834501866118e-05	-8.48352458031684e-05	8.48327611816168e-05	Negative	0.999999998757689	0.999915168352605	1.00008483635958
B.1.1.309	AR1 (Week|Postcode) -week FE	Poisson	ran_vals	cond	Postcode	TS28	(Intercept)	5.77131820369634e-10	4.25458523742517e-05	-8.33877612132709e-05	8.33889154769117e-05	Positive	1.00000000057713	0.999916615715449	1.00008339239243
B.1.1.309	AR1 (Week|Postcode) -week FE	Poisson	ran_vals	cond	Postcode	TS29	(Intercept)	-9.59698707500449e-10	4.290576032608e-05	-8.40947046671318e-05	8.40927852697168e-05	Negative	0.999999999040301	0.999915908831193	1.00008409632117
B.1.1.309	AR1 (Week|Postcode) -week FE	Poisson	ran_vals	cond	Postcode	TS3	(Intercept)	3.00007982792511e-09	4.7576616928149e-05	-9.32454556056027e-05	9.32514557652586e-05	Positive	1.00000000300008	0.999906758891617	1.00009325580382
B.1.1.309	AR1 (Week|Postcode) -week FE	Poisson	ran_vals	cond	Postcode	TS4	(Intercept)	4.23317600565015e-10	4.24511487985158e-05	-8.32022994298412e-05	8.32031460650423e-05	Positive	1.00000000042332	0.999916801161785	1.00008320660754
B.1.1.309	AR1 (Week|Postcode) -week FE	Poisson	ran_vals	cond	Postcode	TS5	(Intercept)	2.14125512639631e-09	4.50839524496979e-05	-8.83607818269979e-05	8.83650643372507e-05	Positive	1.00000000214126	0.999911643121872	1.00008836896864
B.1.1.309	AR1 (Week|Postcode) -week FE	Poisson	ran_vals	cond	Postcode	TS6	(Intercept)	3.97957310088163e-09	5.11971458850836e-05	-0.000100340582472906	0.000100348541619108	Positive	1.00000000397957	0.999899664451475	1.0001003535767
B.1.1.309	AR1 (Week|Postcode) -week FE	Poisson	ran_vals	cond	Postcode	TS7	(Intercept)	3.94788151215496e-09	5.10686392225062e-05	-0.00010008874573407	0.000100096641497094	Positive	1.00000000394788	0.999899916262977	1.00010010165133
B.1.1.309	AR1 (Week|Postcode) -week FE	Poisson	ran_vals	cond	Postcode	TS8	(Intercept)	3.94330310938067e-09	5.10501325228872e-05	-0.000100052477847746	0.000100060364453965	Positive	1.0000000039433	0.999899952527235	1.00010006537066
B.1.1.309	AR1 (Week|Postcode) -week FE	Poisson	ran_vals	cond	Postcode	TS9	(Intercept)	1.36739541352556e-09	4.3480255048049e-05	-8.52183665373783e-05	8.52211013282053e-05	Positive	1.0000000013674	0.999914785264444	1.00008522473275
B.1.1.309	AR1 (Week|Postcode) -week FE	Poisson	ran_vals	cond	Postcode	TS1	Week_factor1	-0.0346897816215368	1.14415939889971	-2.27720099603796	2.20782143279488	Negative	0.96590501127157	0.102570901658355	9.09587880885647
B.1.1.309	AR1 (Week|Postcode) -week FE	Poisson	ran_vals	cond	Postcode	TS10	Week_factor1	0.719684173308302	0.926664314678644	-1.09654450922033	2.53591285583693	Positive	2.05378446825013	0.334023306259334	12.6279530888501
B.1.1.309	AR1 (Week|Postcode) -week FE	Poisson	ran_vals	cond	Postcode	TS11	Week_factor1	0.00312699123911078	1.16027990611683	-2.27097983673538	2.2772338192136	Positive	1.00313188537619	0.103211000591629	9.74967371394725
B.1.1.309	AR1 (Week|Postcode) -week FE	Poisson	ran_vals	cond	Postcode	TS12	Week_factor1	-0.328717101569743	1.01777066866423	-2.32351095667288	1.6660767535334	Negative	0.719846631426638	0.097929156295216	5.29136768230884
B.1.1.309	AR1 (Week|Postcode) -week FE	Poisson	ran_vals	cond	Postcode	TS13	Week_factor1	-0.00128334707545821	1.14296000205873	-2.24144378688039	2.23887709272947	Negative	0.998717476062238	0.106304911891415	9.38278936735268
B.1.1.309	AR1 (Week|Postcode) -week FE	Poisson	ran_vals	cond	Postcode	TS14	Week_factor1	-0.111298337547163	1.10490564171028	-2.27687360161442	2.0542769265201	Negative	0.894671794920997	0.102604488297314	7.80119499556153
B.1.1.309	AR1 (Week|Postcode) -week FE	Poisson	ran_vals	cond	Postcode	TS15	Week_factor1	-0.0600236945009761	1.12736915502746	-2.26962663563616	2.1495792466342	Negative	0.941742219207954	0.103350760371299	8.58124704890914
B.1.1.309	AR1 (Week|Postcode) -week FE	Poisson	ran_vals	cond	Postcode	TS16	Week_factor1	0.011956197409388	1.16528328763668	-2.27195707814494	2.29586947296371	Positive	1.01202795844884	0.103110187795172	9.93306879351923
B.1.1.309	AR1 (Week|Postcode) -week FE	Poisson	ran_vals	cond	Postcode	TS17	Week_factor1	0.352347309912755	0.851616500716144	-1.31679036013092	2.02148497995643	Positive	1.4224024524121	0.267994087540437	7.54952751083609
B.1.1.309	AR1 (Week|Postcode) -week FE	Poisson	ran_vals	cond	Postcode	TS18	Week_factor1	-0.0461842812817823	1.13137266135839	-2.26363395063746	2.1712653880739	Negative	0.954865982049187	0.103971968415561	8.76937368378508
B.1.1.309	AR1 (Week|Postcode) -week FE	Poisson	ran_vals	cond	Postcode	TS19	Week_factor1	0.519177109613539	0.870501560469013	-1.18697459739164	2.22532881661872	Positive	1.68064409465133	0.305143049555544	9.25652600313367
B.1.1.309	AR1 (Week|Postcode) -week FE	Poisson	ran_vals	cond	Postcode	TS2	Week_factor1	-0.00725115743070936	1.16001710099986	-2.280842896841	2.26634058197958	Negative	0.992775068782913	0.102198028005796	9.6440445713984
B.1.1.309	AR1 (Week|Postcode) -week FE	Poisson	ran_vals	cond	Postcode	TS20	Week_factor1	0.0207155559888448	1.16462108026228	-2.26189981696136	2.30333092893905	Positive	1.02093161244968	0.104152426131039	10.0074611414979
B.1.1.309	AR1 (Week|Postcode) -week FE	Poisson	ran_vals	cond	Postcode	TS21	Week_factor1	-0.0694061031974097	1.13113417413239	-2.28638834617934	2.14757613978452	Negative	0.932947730080805	0.101632862515639	8.56407509853416
B.1.1.309	AR1 (Week|Postcode) -week FE	Poisson	ran_vals	cond	Postcode	TS22	Week_factor1	-0.00614628728876273	1.15552433883806	-2.27093237467083	2.2586398000933	Negative	0.993872562496452	0.103215899315052	9.57006311080225
B.1.1.309	AR1 (Week|Postcode) -week FE	Poisson	ran_vals	cond	Postcode	TS23	Week_factor1	1.06995356096094	0.774011496337894	-0.447081095481285	2.58698821740317	Positive	2.91524411569812	0.639492046256673	13.2896856244892
B.1.1.309	AR1 (Week|Postcode) -week FE	Poisson	ran_vals	cond	Postcode	TS24	Week_factor1	-0.0384425173413076	1.12105766599157	-2.23567516727732	2.1587901325947	Negative	0.962287017966245	0.106919916648847	8.6606530754002
B.1.1.309	AR1 (Week|Postcode) -week FE	Poisson	ran_vals	cond	Postcode	TS25	Week_factor1	-0.183231231473878	1.03218479786212	-2.20627626067339	1.83981379772563	Negative	0.832575615790547	0.110109906646937	6.29536594042958
B.1.1.309	AR1 (Week|Postcode) -week FE	Poisson	ran_vals	cond	Postcode	TS26	Week_factor1	1.80736589614579	0.952679917173045	-0.059852430307981	3.67458422259956	Positive	6.09437305917676	0.941903519741244	39.4322584064903
B.1.1.309	AR1 (Week|Postcode) -week FE	Poisson	ran_vals	cond	Postcode	TS27	Week_factor1	0.00259081175915783	1.1612987493912	-2.273512912339	2.27869453585731	Positive	1.00259417081221	0.102949890169842	9.76392563108412
B.1.1.309	AR1 (Week|Postcode) -week FE	Poisson	ran_vals	cond	Postcode	TS28	Week_factor1	1.00040715861749	1.05695139073963	-1.0711795006417	3.07199381787668	Positive	2.7193888256767	0.342604177158977	21.5848961519923
B.1.1.309	AR1 (Week|Postcode) -week FE	Poisson	ran_vals	cond	Postcode	TS29	Week_factor1	-0.000515200139013298	1.14646697058367	-2.24754917194775	2.24651877166972	Negative	0.99948493255379	0.105657856740148	9.45476428562141
B.1.1.309	AR1 (Week|Postcode) -week FE	Poisson	ran_vals	cond	Postcode	TS3	Week_factor1	-0.125463433229363	1.09849804117026	-2.27848003101086	2.02755316455214	Negative	0.882088018947578	0.102439793751604	7.59547871657717
B.1.1.309	AR1 (Week|Postcode) -week FE	Poisson	ran_vals	cond	Postcode	TS4	Week_factor1	-0.0334391737816787	1.1386884054506	-2.2652274380782	2.19834909051485	Negative	0.967113735313567	0.103806422322542	9.0101263111257
B.1.1.309	AR1 (Week|Postcode) -week FE	Poisson	ran_vals	cond	Postcode	TS5	Week_factor1	0.0572157165794736	1.15416913613076	-2.20491422230452	2.31934565546347	Positive	1.05888420463909	0.110259982746084	10.1690180871534
B.1.1.309	AR1 (Week|Postcode) -week FE	Poisson	ran_vals	cond	Postcode	TS6	Week_factor1	-0.163871206395563	1.08564883022749	-2.29170381349948	1.96396140070835	Negative	0.848851341464123	0.101094069592968	7.12750612183847
B.1.1.309	AR1 (Week|Postcode) -week FE	Poisson	ran_vals	cond	Postcode	TS7	Week_factor1	-0.0327783948095519	1.13094799956524	-2.24939574234505	2.18383895272595	Negative	0.967752994914909	0.105462932096076	8.88033208021933
B.1.1.309	AR1 (Week|Postcode) -week FE	Poisson	ran_vals	cond	Postcode	TS8	Week_factor1	1.70451538371903	0.916273522840024	-0.0913477210350577	3.50037848847311	Positive	5.49872025205321	0.912700290625857	33.1279881477924
B.1.1.309	AR1 (Week|Postcode) -week FE	Poisson	ran_vals	cond	Postcode	TS9	Week_factor1	-0.0688443518132269	1.12776756081747	-2.27922815394806	2.14153945032161	Negative	0.933471961989763	0.102363184852227	8.51253216748715
B.1.1.309	AR1 (Week|Postcode) -week FE	Poisson	ran_vals	cond	Postcode	TS1	Week_factor2	-0.00956678262421212	1.14096467324217	-2.24581644981139	2.22668288456296	Negative	0.990478833458399	0.105841091148716	9.26906845802122
B.1.1.309	AR1 (Week|Postcode) -week FE	Poisson	ran_vals	cond	Postcode	TS10	Week_factor2	-0.352258195839043	1.0454042033937	-2.40121278377748	1.6966963920994	Negative	0.703098561415264	0.0906079987163751	5.45589345386207
B.1.1.309	AR1 (Week|Postcode) -week FE	Poisson	ran_vals	cond	Postcode	TS11	Week_factor2	-0.0486765813652591	1.13011265304999	-2.26365667981625	2.16630351708573	Negative	0.952489132623756	0.103969605244959	8.72596895630075
B.1.1.309	AR1 (Week|Postcode) -week FE	Poisson	ran_vals	cond	Postcode	TS12	Week_factor2	0.0832443454441605	1.14856361065514	-2.1678989653932	2.33438765628152	Positive	1.08680733252751	0.114417760221652	10.3231366856634
B.1.1.309	AR1 (Week|Postcode) -week FE	Poisson	ran_vals	cond	Postcode	TS13	Week_factor2	-0.13891408006106	1.0900635082483	-2.27539929708911	1.99757113696699	Negative	0.870302801609527	0.102755870122763	7.37113087149656
B.1.1.309	AR1 (Week|Postcode) -week FE	Poisson	ran_vals	cond	Postcode	TS14	Week_factor2	0.0178213744867002	1.12321136986692	-2.18363245747835	2.21927520645175	Positive	1.01798112274785	0.112631656962146	9.20065986971361
B.1.1.309	AR1 (Week|Postcode) -week FE	Poisson	ran_vals	cond	Postcode	TS15	Week_factor2	-0.0167623379664776	1.12000241441357	-2.21192673281498	2.17840205688203	Negative	0.983377368330016	0.109489488166303	8.83218165267929
B.1.1.309	AR1 (Week|Postcode) -week FE	Poisson	ran_vals	cond	Postcode	TS16	Week_factor2	-0.0530321180284455	1.13337927476122	-2.27441467738455	2.16835044132766	Negative	0.948349552875234	0.10285709540327	8.74384864663469
B.1.1.309	AR1 (Week|Postcode) -week FE	Poisson	ran_vals	cond	Postcode	TS17	Week_factor2	-0.0131727234082721	1.13386270881446	-2.23550279609765	2.2091573492811	Negative	0.986913657207414	0.106938348149494	9.10803826351346
B.1.1.309	AR1 (Week|Postcode) -week FE	Poisson	ran_vals	cond	Postcode	TS18	Week_factor2	-0.0405109057569623	1.11134407806072	-2.21870527318784	2.13768346167392	Negative	0.960298691670163	0.108749819021174	8.4797711437467
B.1.1.309	AR1 (Week|Postcode) -week FE	Poisson	ran_vals	cond	Postcode	TS19	Week_factor2	-0.544621904389252	1.17542814423245	-2.8484187334996	1.75917492472109	Negative	0.580061060424295	0.0579358605168873	5.80764367386037
B.1.1.309	AR1 (Week|Postcode) -week FE	Poisson	ran_vals	cond	Postcode	TS2	Week_factor2	-0.0175237150312469	1.15498969449229	-2.28126191875106	2.24621448868856	Negative	0.98262893231292	0.102155213763577	9.45188779941353
B.1.1.309	AR1 (Week|Postcode) -week FE	Poisson	ran_vals	cond	Postcode	TS20	Week_factor2	-0.0854950659659569	1.10972446640411	-2.26051505288095	2.08952492094903	Negative	0.918057672770795	0.104296752575608	8.08107510272029
B.1.1.309	AR1 (Week|Postcode) -week FE	Poisson	ran_vals	cond	Postcode	TS21	Week_factor2	0.0298575881960765	1.16370683305276	-2.2509658931505	2.31068106954265	Positive	1.03030779551337	0.105297469323047	10.0812883758762
B.1.1.309	AR1 (Week|Postcode) -week FE	Poisson	ran_vals	cond	Postcode	TS22	Week_factor2	-0.0469273008929894	1.13927838973756	-2.2798719131434	2.18601731135742	Negative	0.954156761413499	0.102297308817141	8.89969771324569
B.1.1.309	AR1 (Week|Postcode) -week FE	Poisson	ran_vals	cond	Postcode	TS23	Week_factor2	-0.272781464929337	1.12623101075344	-2.48015368427823	1.93459075441955	Negative	0.761259131270358	0.0837303565639235	6.92121100069688
B.1.1.309	AR1 (Week|Postcode) -week FE	Poisson	ran_vals	cond	Postcode	TS24	Week_factor2	-0.145762264138376	1.0790117702662	-2.26058647275493	1.96906194447818	Negative	0.864363168883103	0.104289303980675	7.16395314959706
B.1.1.309	AR1 (Week|Postcode) -week FE	Poisson	ran_vals	cond	Postcode	TS25	Week_factor2	-0.369714916667025	1.03097980156186	-2.39039819651652	1.65096836318247	Negative	0.690931275554056	0.0915932045200339	5.21202451688802
B.1.1.309	AR1 (Week|Postcode) -week FE	Poisson	ran_vals	cond	Postcode	TS26	Week_factor2	-0.507520286764561	1.1827335976915	-2.82563554154538	1.81059496801626	Negative	0.601986483390816	0.0592709756892564	6.11408403474162
B.1.1.309	AR1 (Week|Postcode) -week FE	Poisson	ran_vals	cond	Postcode	TS27	Week_factor2	-0.0413585678372241	1.13503838122911	-2.26599291611693	2.18327578044248	Negative	0.959485027788239	0.103726991191247	8.87533233131596
B.1.1.309	AR1 (Week|Postcode) -week FE	Poisson	ran_vals	cond	Postcode	TS28	Week_factor2	-0.24182796225533	1.18588887494966	-2.56612744682339	2.08247152231273	Negative	0.785191248464369	0.0768325080240761	8.02427660531193
B.1.1.309	AR1 (Week|Postcode) -week FE	Poisson	ran_vals	cond	Postcode	TS29	Week_factor2	-0.119853141768413	1.09988623618936	-2.27559055179088	2.03588426825405	Negative	0.887050697848777	0.102736219458669	7.65902176175131
B.1.1.309	AR1 (Week|Postcode) -week FE	Poisson	ran_vals	cond	Postcode	TS3	Week_factor2	0.0209577155092406	1.11941210454201	-2.17304969325129	2.21496512426977	Positive	1.02117887069607	0.113829940625573	9.16108960634764
B.1.1.309	AR1 (Week|Postcode) -week FE	Poisson	ran_vals	cond	Postcode	TS4	Week_factor2	-0.0504445341825852	1.13022395883992	-2.26564278797312	2.16475371960795	Negative	0.950806664478645	0.103763315288809	8.71245594554074
B.1.1.309	AR1 (Week|Postcode) -week FE	Poisson	ran_vals	cond	Postcode	TS5	Week_factor2	-0.268884115346875	0.998469258269845	-2.22584790122619	1.68807967053244	Negative	0.764231813255452	0.107975826973885	5.40908350285635
B.1.1.309	AR1 (Week|Postcode) -week FE	Poisson	ran_vals	cond	Postcode	TS6	Week_factor2	0.063167631139331	1.15723107850471	-2.20496360452034	2.33129886679901	Positive	1.06520538585835	0.110254537998258	10.2912998835438
B.1.1.309	AR1 (Week|Postcode) -week FE	Poisson	ran_vals	cond	Postcode	TS7	Week_factor2	-0.101897236383485	1.10571498839112	-2.26905879079621	2.06526431802924	Negative	0.903122355019748	0.103409464233045	7.88738239952874
B.1.1.309	AR1 (Week|Postcode) -week FE	Poisson	ran_vals	cond	Postcode	TS8	Week_factor2	-0.679781961068546	1.31612127539322	-3.25933226012618	1.89976833798909	Negative	0.50672746663667	0.0384140400417486	6.68434575392108
B.1.1.309	AR1 (Week|Postcode) -week FE	Poisson	ran_vals	cond	Postcode	TS9	Week_factor2	0.0194852981868831	1.12771851972675	-2.19080238517638	2.22977298155014	Positive	1.01967637565895	0.111826984294847	9.29775507792956
B.1.1.309	AR1 (Week|Postcode) -week FE	Poisson	ran_vals	cond	Postcode	TS1	Week_factor3	-0.0833155658588185	1.11676699578286	-2.27213865671622	2.10550752499858	Negative	0.920060761640235	0.103091466894296	8.21126937671744
B.1.1.309	AR1 (Week|Postcode) -week FE	Poisson	ran_vals	cond	Postcode	TS10	Week_factor3	-0.0914957601557333	1.0344466175144	-2.11897387441324	1.93598235410177	Negative	0.912565185278078	0.120154859250987	6.93084926047024
B.1.1.309	AR1 (Week|Postcode) -week FE	Poisson	ran_vals	cond	Postcode	TS11	Week_factor3	-0.0372061108532022	1.12864520121615	-2.24931005656082	2.17489783485442	Negative	0.963477531706472	0.105471969157288	8.80128589159894
B.1.1.309	AR1 (Week|Postcode) -week FE	Poisson	ran_vals	cond	Postcode	TS12	Week_factor3	-0.11183224394451	1.09722392411213	-2.26235161818	2.03868713029098	Negative	0.894194251419271	0.104105380566411	7.68051905598864
B.1.1.309	AR1 (Week|Postcode) -week FE	Poisson	ran_vals	cond	Postcode	TS13	Week_factor3	0.0359692927590794	1.15807647325161	-2.23381888615724	2.3057574716754	Positive	1.03662401413884	0.107118574396751	10.0317741599996
B.1.1.309	AR1 (Week|Postcode) -week FE	Poisson	ran_vals	cond	Postcode	TS14	Week_factor3	-0.237710590900272	1.04626309068961	-2.28834856700547	1.81292738520492	Negative	0.788430837137181	0.101433834794788	6.12836127320286
B.1.1.309	AR1 (Week|Postcode) -week FE	Poisson	ran_vals	cond	Postcode	TS15	Week_factor3	-0.225057036517407	1.14787385199702	-2.47484844522683	2.02473437219201	Negative	0.798470675473994	0.0841757465268206	7.57409878614802
B.1.1.309	AR1 (Week|Postcode) -week FE	Poisson	ran_vals	cond	Postcode	TS16	Week_factor3	-0.00355666588516334	1.12814531247217	-2.21468084765831	2.20756751588798	Negative	0.996449651559047	0.109188356407823	9.09356950464186
B.1.1.309	AR1 (Week|Postcode) -week FE	Poisson	ran_vals	cond	Postcode	TS17	Week_factor3	-0.343781412297308	0.96336480612676	-2.23194173627917	1.54437891168455	Negative	0.709083908133018	0.107319840860178	4.68506088662831
B.1.1.309	AR1 (Week|Postcode) -week FE	Poisson	ran_vals	cond	Postcode	TS18	Week_factor3	-0.22863751300573	1.18185449799564	-2.54502976404384	2.08775473803238	Negative	0.795616882012796	0.0784707163401204	8.06678277537427
B.1.1.309	AR1 (Week|Postcode) -week FE	Poisson	ran_vals	cond	Postcode	TS19	Week_factor3	1.47474515769046	0.83643873772709	-0.164644643528776	3.1141349589097	Positive	4.36992199000385	0.84819506214417	22.513946438742
B.1.1.309	AR1 (Week|Postcode) -week FE	Poisson	ran_vals	cond	Postcode	TS2	Week_factor3	0.00132712005717192	1.16308331472099	-2.27827428781543	2.28092852792977	Positive	1.00132800107069	0.10246087221041	9.78576254620589
B.1.1.309	AR1 (Week|Postcode) -week FE	Poisson	ran_vals	cond	Postcode	TS20	Week_factor3	-0.0331543187689718	1.09780988669264	-2.18482215855854	2.1185135210206	Negative	0.967389261749609	0.112497738635379	8.31876262670173
B.1.1.309	AR1 (Week|Postcode) -week FE	Poisson	ran_vals	cond	Postcode	TS21	Week_factor3	-0.0603501411395955	1.12681542671808	-2.26886779473117	2.14816751245197	Negative	0.941434840800101	0.103429216920084	8.56914115628583
B.1.1.309	AR1 (Week|Postcode) -week FE	Poisson	ran_vals	cond	Postcode	TS22	Week_factor3	0.0187321891576958	1.16429591192036	-2.26324586555343	2.30071024386882	Positive	1.01890873726757	0.104012326216285	9.9812690730654
B.1.1.309	AR1 (Week|Postcode) -week FE	Poisson	ran_vals	cond	Postcode	TS23	Week_factor3	-0.142713430494501	1.06605569285819	-2.23214419401044	1.94671733302144	Negative	0.867002489773625	0.107298115328002	7.0056525687874
B.1.1.309	AR1 (Week|Postcode) -week FE	Poisson	ran_vals	cond	Postcode	TS24	Week_factor3	0.0252830679578997	1.14480716803514	-2.21849775063426	2.26906388655006	Positive	1.02560539546363	0.108772389403169	9.67034403653045
B.1.1.309	AR1 (Week|Postcode) -week FE	Poisson	ran_vals	cond	Postcode	TS25	Week_factor3	0.827575022846932	0.728718496437162	-0.600686985038084	2.25583703073195	Positive	2.28776423221385	0.548434740187051	9.5432779849284
B.1.1.309	AR1 (Week|Postcode) -week FE	Poisson	ran_vals	cond	Postcode	TS26	Week_factor3	0.0359556332608098	1.11218421211219	-2.14388536665314	2.21579663317476	Positive	1.03660985447162	0.117198597732198	9.16871030183368
B.1.1.309	AR1 (Week|Postcode) -week FE	Poisson	ran_vals	cond	Postcode	TS27	Week_factor3	-0.0350321883841448	1.13359166290806	-2.25683102085881	2.18676664409052	Negative	0.965574335479718	0.1046816937844	8.90636904726923
B.1.1.309	AR1 (Week|Postcode) -week FE	Poisson	ran_vals	cond	Postcode	TS28	Week_factor3	0.0278640792401227	1.15051642857138	-2.22710668438144	2.28283484286169	Positive	1.02825591359764	0.107839994331574	9.80443508368164
B.1.1.309	AR1 (Week|Postcode) -week FE	Poisson	ran_vals	cond	Postcode	TS29	Week_factor3	0.0310800132859113	1.15934756491035	-2.24119945950259	2.30335948607441	Positive	1.031568039733	0.106330888265024	10.007746930001
B.1.1.309	AR1 (Week|Postcode) -week FE	Poisson	ran_vals	cond	Postcode	TS3	Week_factor3	-0.276516730113833	1.04008756684378	-2.31505090189553	1.76201744166787	Negative	0.758420930557029	0.098761156744101	5.82417548426848
B.1.1.309	AR1 (Week|Postcode) -week FE	Poisson	ran_vals	cond	Postcode	TS4	Week_factor3	0.0110412826298238	1.14205016589467	-2.22733591106172	2.24941847632137	Positive	1.01110246255182	0.107815277360674	9.48222009723498
B.1.1.309	AR1 (Week|Postcode) -week FE	Poisson	ran_vals	cond	Postcode	TS5	Week_factor3	-0.308694315419901	0.966500070506777	-2.20299964466861	1.5856110138288	Negative	0.734405232072211	0.110471286257128	4.8822736040175
B.1.1.309	AR1 (Week|Postcode) -week FE	Poisson	ran_vals	cond	Postcode	TS6	Week_factor3	-0.123097234632751	1.07822863871205	-2.23638653360803	1.99019206434253	Negative	0.88417768568837	0.106843884466634	7.31693895043079
B.1.1.309	AR1 (Week|Postcode) -week FE	Poisson	ran_vals	cond	Postcode	TS7	Week_factor3	0.0434581696311124	1.15989261755248	-2.22988958670563	2.31680592596786	Positive	1.04441630507895	0.107540303359473	10.1432243004611
B.1.1.309	AR1 (Week|Postcode) -week FE	Poisson	ran_vals	cond	Postcode	TS8	Week_factor3	1.12381803129982	1.07802573874951	-0.989073591056399	3.23670965365603	Positive	3.07657827977386	0.37192108249088	25.4498450267561
B.1.1.309	AR1 (Week|Postcode) -week FE	Poisson	ran_vals	cond	Postcode	TS9	Week_factor3	-0.515392227991237	1.26050073092196	-2.9859282630847	1.95514380710222	Negative	0.59726628411482	0.0504926113611818	7.06493493847247
B.1.1.309	AR1 (Week|Postcode) -week FE	Poisson	ran_vals	cond	Postcode	TS1	Week_factor4	0.0192866881717198	1.15581785954959	-2.24607468923365	2.28464806557709	Positive	1.01947387782823	0.105813762335326	9.82222883522918
B.1.1.309	AR1 (Week|Postcode) -week FE	Poisson	ran_vals	cond	Postcode	TS10	Week_factor4	-0.447008963292512	0.948880275645544	-2.30678012919822	1.41276220261319	Negative	0.639538175881367	0.0995813750668827	4.10728490277384
B.1.1.309	AR1 (Week|Postcode) -week FE	Poisson	ran_vals	cond	Postcode	TS11	Week_factor4	-0.0348795666415711	1.12522083652648	-2.2402718808875	2.17051274760436	Negative	0.965721714363709	0.106429564280908	8.76277598141851
B.1.1.309	AR1 (Week|Postcode) -week FE	Poisson	ran_vals	cond	Postcode	TS12	Week_factor4	-0.0758065978812549	1.09416744090444	-2.22033537511031	2.0687221793478	Negative	0.926995472112028	0.108572690140407	7.91470308237662
B.1.1.309	AR1 (Week|Postcode) -week FE	Poisson	ran_vals	cond	Postcode	TS13	Week_factor4	-0.0452287070684172	1.13792909841394	-2.27552875691987	2.18507134278304	Negative	0.955778863452353	0.102742568226257	8.89128285960849
B.1.1.309	AR1 (Week|Postcode) -week FE	Poisson	ran_vals	cond	Postcode	TS14	Week_factor4	0.0609180843903815	1.15243657571966	-2.19781609848683	2.31965226726759	Positive	1.06281184974069	0.111045405973727	10.1721365061828
B.1.1.309	AR1 (Week|Postcode) -week FE	Poisson	ran_vals	cond	Postcode	TS15	Week_factor4	0.830433676489413	0.984455539123021	-1.09906372457267	2.75993107755149	Positive	2.29431351437405	0.333182888659099	15.7987540219246
B.1.1.309	AR1 (Week|Postcode) -week FE	Poisson	ran_vals	cond	Postcode	TS16	Week_factor4	-0.235417712508783	1.15646417190248	-2.50204583884858	2.03121041383101	Negative	0.790240687257043	0.0819172376093421	7.62330813417549
B.1.1.309	AR1 (Week|Postcode) -week FE	Poisson	ran_vals	cond	Postcode	TS17	Week_factor4	-0.413487129420874	0.926075698226706	-2.228562144903	1.40158788606125	Negative	0.661340046155054	0.107683151644036	4.06164427740903
B.1.1.309	AR1 (Week|Postcode) -week FE	Poisson	ran_vals	cond	Postcode	TS18	Week_factor4	1.02198841133293	1.06166299988556	-1.05883283216152	3.10280965482739	Positive	2.77871450179737	0.34686041848621	22.2604075616255
B.1.1.309	AR1 (Week|Postcode) -week FE	Poisson	ran_vals	cond	Postcode	TS19	Week_factor4	-0.684182489505831	1.33863867662304	-3.30786608399935	1.93950110498769	Negative	0.504502497121073	0.0365941794003442	6.95528015034556
B.1.1.309	AR1 (Week|Postcode) -week FE	Poisson	ran_vals	cond	Postcode	TS2	Week_factor4	-0.0119877881562345	1.16062849613205	-2.28677784000594	2.26280226369347	Negative	0.988083779112992	0.101593284851238	9.60998117125376
B.1.1.309	AR1 (Week|Postcode) -week FE	Poisson	ran_vals	cond	Postcode	TS20	Week_factor4	-0.47655012514097	1.2261603493391	-2.87978024911665	1.92667999883471	Negative	0.620921803578341	0.056147099853339	6.86667498706172
B.1.1.309	AR1 (Week|Postcode) -week FE	Poisson	ran_vals	cond	Postcode	TS21	Week_factor4	-0.0302115638345104	1.11064516981374	-2.20703609627281	2.14661296860379	Negative	0.970240244086926	0.110026272997954	8.55583039937527
B.1.1.309	AR1 (Week|Postcode) -week FE	Poisson	ran_vals	cond	Postcode	TS22	Week_factor4	-0.0345486826739266	1.13643332014452	-2.26191706098846	2.19281969564061	Negative	0.966041309067664	0.104150630139266	8.96044325010115
B.1.1.309	AR1 (Week|Postcode) -week FE	Poisson	ran_vals	cond	Postcode	TS23	Week_factor4	0.0999033555325071	1.15890500486462	-2.17150871550536	2.37131542657037	Positive	1.10506411458185	0.114005485251341	10.7114731773154
B.1.1.309	AR1 (Week|Postcode) -week FE	Poisson	ran_vals	cond	Postcode	TS24	Week_factor4	-0.0792337035958878	1.12540529911454	-2.28498755787091	2.12652015067913	Negative	0.92382399822435	0.10177532840018	8.38563523312307
B.1.1.309	AR1 (Week|Postcode) -week FE	Poisson	ran_vals	cond	Postcode	TS25	Week_factor4	-0.231076881920777	1.0951814430515	-2.37759306683832	1.91543930299677	Negative	0.793678444166267	0.0927736088675958	6.78992097454353
B.1.1.309	AR1 (Week|Postcode) -week FE	Poisson	ran_vals	cond	Postcode	TS26	Week_factor4	-0.269013767513492	1.02931246189599	-2.28642912166789	1.74840158664091	Negative	0.764132735368036	0.101628718470505	5.74541178958679
B.1.1.309	AR1 (Week|Postcode) -week FE	Poisson	ran_vals	cond	Postcode	TS27	Week_factor4	-0.017254984039329	1.13128115881352	-2.23452531170257	2.20001534362391	Negative	0.982893030644702	0.107042929821194	9.02515197690945
B.1.1.309	AR1 (Week|Postcode) -week FE	Poisson	ran_vals	cond	Postcode	TS28	Week_factor4	-0.0387185380057019	1.14375875441096	-2.28044450365357	2.20300742764216	Negative	0.962021443517912	0.102238751115289	9.05219642936238
B.1.1.309	AR1 (Week|Postcode) -week FE	Poisson	ran_vals	cond	Postcode	TS29	Week_factor4	-0.0386056455895271	1.14223366745158	-2.27734249572373	2.20013120454467	Negative	0.962130054573649	0.102556388934798	9.02619769990554
B.1.1.309	AR1 (Week|Postcode) -week FE	Poisson	ran_vals	cond	Postcode	TS3	Week_factor4	0.132647726630943	1.17124822106017	-2.1629566036036	2.42825205686548	Positive	1.14184768494198	0.114984653930771	11.3390447423737
B.1.1.309	AR1 (Week|Postcode) -week FE	Poisson	ran_vals	cond	Postcode	TS4	Week_factor4	-0.137470762223714	1.0931216826747	-2.27994989098594	2.00500836653851	Negative	0.871559832096027	0.102289332204705	7.42615602771832
B.1.1.309	AR1 (Week|Postcode) -week FE	Poisson	ran_vals	cond	Postcode	TS5	Week_factor4	-0.175635220223054	1.0144325604685	-2.16388650348607	1.81261606303997	Negative	0.838923950019815	0.114877779413595	6.12645367545777
B.1.1.309	AR1 (Week|Postcode) -week FE	Poisson	ran_vals	cond	Postcode	TS6	Week_factor4	-0.166872937018507	1.05658902327166	-2.23774936909132	1.9040034950543	Negative	0.84630713881398	0.106698373006323	6.71271503985409
B.1.1.309	AR1 (Week|Postcode) -week FE	Poisson	ran_vals	cond	Postcode	TS7	Week_factor4	-0.0950681286023951	1.10259748147599	-2.2561194817399	2.06598322453511	Negative	0.909310982271532	0.104756205410386	7.89305472874297
B.1.1.309	AR1 (Week|Postcode) -week FE	Poisson	ran_vals	cond	Postcode	TS8	Week_factor4	-0.258788064774827	1.20221982134918	-2.6150956161194	2.09751948656974	Negative	0.771986616864921	0.0731607930104178	8.14593872067083
B.1.1.309	AR1 (Week|Postcode) -week FE	Poisson	ran_vals	cond	Postcode	TS9	Week_factor4	2.12469266832298	1.0952202461375	-0.021899569245603	4.27128490589157	Positive	8.3703246268819	0.978338485389593	71.6135932560042
B.1.1.309	AR1 (Week|Postcode) -week FE	Poisson	ran_vals	cond	Postcode	TS1	Week_factor5	-0.0589183211768778	1.1466698689459	-2.3063499664681	2.18851332411434	Negative	0.942783771481241	0.0996242204776391	8.92193921826364
B.1.1.309	AR1 (Week|Postcode) -week FE	Poisson	ran_vals	cond	Postcode	TS10	Week_factor5	0.0416275170660561	1.09459462806891	-2.10373853162002	2.18699356575213	Positive	1.04250609069398	0.121999475721848	8.90839032465946
B.1.1.309	AR1 (Week|Postcode) -week FE	Poisson	ran_vals	cond	Postcode	TS11	Week_factor5	-0.0641063312301927	1.09596163121715	-2.21215165685358	2.08393899439319	Negative	0.937905265607712	0.109464864117815	8.03606065146075
B.1.1.309	AR1 (Week|Postcode) -week FE	Poisson	ran_vals	cond	Postcode	TS12	Week_factor5	-0.0480769201476159	1.0906895135844	-2.18578908508855	2.08963524479332	Negative	0.95306047470554	0.112389014160087	8.08196668717221
B.1.1.309	AR1 (Week|Postcode) -week FE	Poisson	ran_vals	cond	Postcode	TS13	Week_factor5	-0.0298601479249581	1.13675871168585	-2.25786628194138	2.19814598609146	Negative	0.970581261860812	0.104573376978529	9.00829650044426
B.1.1.309	AR1 (Week|Postcode) -week FE	Poisson	ran_vals	cond	Postcode	TS14	Week_factor5	-0.0800096737735402	1.116110364846	-2.26754579164356	2.10752644409648	Negative	0.923107416411343	0.103566041085259	8.22786401125565
B.1.1.309	AR1 (Week|Postcode) -week FE	Poisson	ran_vals	cond	Postcode	TS15	Week_factor5	-0.198263518458023	1.16906692765809	-2.48959259218477	2.09306555526873	Negative	0.820153699020674	0.0829437516251949	8.10973794695068
B.1.1.309	AR1 (Week|Postcode) -week FE	Poisson	ran_vals	cond	Postcode	TS16	Week_factor5	0.889074957885769	1.0071555491781	-1.08491364533296	2.8630635611045	Positive	2.4328780953614	0.337930966550851	17.5151034168355
B.1.1.309	AR1 (Week|Postcode) -week FE	Poisson	ran_vals	cond	Postcode	TS17	Week_factor5	-0.204665365956832	0.982122396962923	-2.12958989241431	1.72025916050065	Negative	0.814919970753829	0.118886039922965	5.58597594102503
B.1.1.309	AR1 (Week|Postcode) -week FE	Poisson	ran_vals	cond	Postcode	TS18	Week_factor5	-0.276318865846623	1.09742940642638	-2.4272409780175	1.87460324632425	Negative	0.758571009805861	0.0882800635242015	6.51823247453976
B.1.1.309	AR1 (Week|Postcode) -week FE	Poisson	ran_vals	cond	Postcode	TS19	Week_factor5	1.47148026004484	0.837975395187593	-0.170921334453561	3.11388185454324	Positive	4.35567790737601	0.842887877099119	22.5082487816733
B.1.1.309	AR1 (Week|Postcode) -week FE	Poisson	ran_vals	cond	Postcode	TS2	Week_factor5	0.00462177400203796	1.1668207657058	-2.28230490319477	2.29154845119885	Positive	1.00463247087266	0.102048723008531	9.89024038495153
B.1.1.309	AR1 (Week|Postcode) -week FE	Poisson	ran_vals	cond	Postcode	TS20	Week_factor5	1.96376626210529	1.01997504133776	-0.0353480840464837	3.96288060825705	Positive	7.12611540594611	0.965269362907767	52.6086528074285
B.1.1.309	AR1 (Week|Postcode) -week FE	Poisson	ran_vals	cond	Postcode	TS21	Week_factor5	-0.280812294229043	1.17673334854525	-2.58716727678495	2.02554268832686	Negative	0.755170071957975	0.0752328523713161	7.58022352743391
B.1.1.309	AR1 (Week|Postcode) -week FE	Poisson	ran_vals	cond	Postcode	TS22	Week_factor5	-0.0663872132724836	1.11840628035928	-2.25842324286008	2.12564881631512	Negative	0.935768452166104	0.104515149911021	8.37833172334195
B.1.1.309	AR1 (Week|Postcode) -week FE	Poisson	ran_vals	cond	Postcode	TS23	Week_factor5	-0.291627095544888	1.06718273935006	-2.3832668295938	1.80001263850403	Negative	0.747047061215783	0.0922487238654719	6.04972392338994
B.1.1.309	AR1 (Week|Postcode) -week FE	Poisson	ran_vals	cond	Postcode	TS24	Week_factor5	0.0302852220811191	1.16276776223836	-2.24869771429029	2.30926815845253	Positive	1.03074848425876	0.105536573880442	10.067054469717
B.1.1.309	AR1 (Week|Postcode) -week FE	Poisson	ran_vals	cond	Postcode	TS25	Week_factor5	-0.221918017721096	1.03324426988341	-2.24703957392497	1.80320353848278	Negative	0.800981027893024	0.105711713496516	6.06905881878178
B.1.1.309	AR1 (Week|Postcode) -week FE	Poisson	ran_vals	cond	Postcode	TS26	Week_factor5	0.0430452199342568	1.13026762527535	-2.17223861849704	2.25832905836555	Positive	1.04398510272095	0.113922302667889	9.56708975485334
B.1.1.309	AR1 (Week|Postcode) -week FE	Poisson	ran_vals	cond	Postcode	TS27	Week_factor5	-0.110416577111551	1.09982486045131	-2.26603369289791	2.04520053867481	Negative	0.895461029019181	0.10372276162468	7.73070868854784
B.1.1.309	AR1 (Week|Postcode) -week FE	Poisson	ran_vals	cond	Postcode	TS28	Week_factor5	-0.00851459317922504	1.14153139103146	-2.2458750068228	2.22884582046435	Negative	0.991521553305656	0.10583489359219	9.28913855630507
B.1.1.309	AR1 (Week|Postcode) -week FE	Poisson	ran_vals	cond	Postcode	TS29	Week_factor5	-0.0253810055117561	1.14123884468176	-2.26216803884611	2.2114060278226	Negative	0.974938384357719	0.104124493917184	9.12854235863107
B.1.1.309	AR1 (Week|Postcode) -week FE	Poisson	ran_vals	cond	Postcode	TS3	Week_factor5	-0.363567732624555	1.16958750676692	-2.65591712265572	1.92878165740661	Negative	0.695191638467214	0.0702343955632491	6.88112156898261
B.1.1.309	AR1 (Week|Postcode) -week FE	Poisson	ran_vals	cond	Postcode	TS4	Week_factor5	0.0388987597895689	1.15913852035789	-2.23297099320495	2.31076851278409	Positive	1.03966522239602	0.107209437996901	10.0821699549531
B.1.1.309	AR1 (Week|Postcode) -week FE	Poisson	ran_vals	cond	Postcode	TS5	Week_factor5	-0.0461862810594898	0.772069401849649	-1.55941450225018	1.4670419401312	Negative	0.954864072531392	0.210259141422761	4.33638885254448
B.1.1.309	AR1 (Week|Postcode) -week FE	Poisson	ran_vals	cond	Postcode	TS6	Week_factor5	0.0475769029030395	1.10311912452145	-2.11449685181635	2.20965065762243	Positive	1.04872684815937	0.120694001245893	9.112532443179
B.1.1.309	AR1 (Week|Postcode) -week FE	Poisson	ran_vals	cond	Postcode	TS7	Week_factor5	-0.0691128494402036	1.08816767691104	-2.20188230532645	2.06365660644605	Negative	0.93322136062756	0.110594789155916	7.8747119514262
B.1.1.309	AR1 (Week|Postcode) -week FE	Poisson	ran_vals	cond	Postcode	TS8	Week_factor5	-0.0111896669511327	1.11902431385351	-2.20443701992865	2.18205768602639	Negative	0.988872704516688	0.110312611628129	8.86452792029448
B.1.1.309	AR1 (Week|Postcode) -week FE	Poisson	ran_vals	cond	Postcode	TS9	Week_factor5	-0.508756443086941	1.28561472330203	-3.02851499875334	2.01100211257946	Negative	0.601242793746415	0.0483874402088143	7.47080018021172
B.1.1.309	AR1 (Week|Postcode) -week FE	Poisson	ran_vals	cond	Postcode	TS1	Week_factor6	0.0855303120681992	1.17695979411461	-2.22126849564812	2.39232911978452	Positive	1.08929457961522	0.10847142598657	10.9389424024537
B.1.1.309	AR1 (Week|Postcode) -week FE	Poisson	ran_vals	cond	Postcode	TS10	Week_factor6	-0.222763750394144	1.03635311031417	-2.25397852187599	1.8084510210877	Negative	0.800303898442854	0.104980724499084	6.10098980473716
B.1.1.309	AR1 (Week|Postcode) -week FE	Poisson	ran_vals	cond	Postcode	TS11	Week_factor6	-0.267567632946495	1.18067578324841	-2.58164964553199	2.046514379639	Negative	0.765238573533104	0.0756491068220465	7.74087228551812
B.1.1.309	AR1 (Week|Postcode) -week FE	Poisson	ran_vals	cond	Postcode	TS12	Week_factor6	-0.232269597167672	1.03624809029712	-2.26327853319844	1.7987393388631	Negative	0.79273237609184	0.104008928434034	6.04202571419416
B.1.1.309	AR1 (Week|Postcode) -week FE	Poisson	ran_vals	cond	Postcode	TS13	Week_factor6	-0.0157522729442265	1.13451691229588	-2.23936456089573	2.20786001500728	Negative	0.984371145218587	0.10652617377353	9.09622975475469
B.1.1.309	AR1 (Week|Postcode) -week FE	Poisson	ran_vals	cond	Postcode	TS14	Week_factor6	-0.0536723187299749	1.1139493102868	-2.23697284749533	2.12962821003538	Negative	0.947742613128544	0.106781258774349	8.4117388299181
B.1.1.309	AR1 (Week|Postcode) -week FE	Poisson	ran_vals	cond	Postcode	TS15	Week_factor6	-0.00473476164228302	1.13182940337697	-2.2230796289046	2.21361010562003	Negative	0.99527642967192	0.108275147576419	9.14868456550799
B.1.1.309	AR1 (Week|Postcode) -week FE	Poisson	ran_vals	cond	Postcode	TS16	Week_factor6	-0.213282533940684	1.17457248945764	-2.51540231050922	2.08883724262785	Negative	0.80792783793102	0.080830386750422	8.07551983289854
B.1.1.309	AR1 (Week|Postcode) -week FE	Poisson	ran_vals	cond	Postcode	TS17	Week_factor6	-0.279824712038278	0.748724835679212	-1.7472984243002	1.18764900022365	Negative	0.755916232859002	0.17424404163032	3.27936235726246
B.1.1.309	AR1 (Week|Postcode) -week FE	Poisson	ran_vals	cond	Postcode	TS18	Week_factor6	-0.297102779284727	1.1271300704788	-2.50623712331527	1.91203156474581	Negative	0.742967646754297	0.0815746176741651	6.76682208096255
B.1.1.309	AR1 (Week|Postcode) -week FE	Poisson	ran_vals	cond	Postcode	TS19	Week_factor6	-0.560512634806115	1.08097152675262	-2.67917789555453	1.5581526259423	Negative	0.570916317243578	0.0686195434038543	4.7500380376571
B.1.1.309	AR1 (Week|Postcode) -week FE	Poisson	ran_vals	cond	Postcode	TS2	Week_factor6	-0.00884542327603153	1.16024711864079	-2.28288798897835	2.26519714242629	Negative	0.991193582388506	0.101989237193264	9.63302349155184
B.1.1.309	AR1 (Week|Postcode) -week FE	Poisson	ran_vals	cond	Postcode	TS20	Week_factor6	-0.461573218262803	1.25658219669786	-2.92442906740483	2.00128263087922	Negative	0.630291279355759	0.0536953395825974	7.39853961107405
B.1.1.309	AR1 (Week|Postcode) -week FE	Poisson	ran_vals	cond	Postcode	TS21	Week_factor6	1.13916387670989	1.1260564065462	-1.06786612468125	3.34619387810104	Positive	3.12415509399395	0.3437412363155	28.3944549567219
B.1.1.309	AR1 (Week|Postcode) -week FE	Poisson	ran_vals	cond	Postcode	TS22	Week_factor6	-0.0128674239492028	1.1485880575499	-2.26405864981983	2.23832380192142	Negative	0.987215007411794	0.10392782098094	9.37759939215707
B.1.1.309	AR1 (Week|Postcode) -week FE	Poisson	ran_vals	cond	Postcode	TS23	Week_factor6	0.464771994984753	0.934337252560346	-1.36649536944763	2.29603935941713	Positive	1.591651243046	0.254999072917586	9.93475643069743
B.1.1.309	AR1 (Week|Postcode) -week FE	Poisson	ran_vals	cond	Postcode	TS24	Week_factor6	-0.0524717023317183	1.12137396134049	-2.25032427976009	2.14538087509665	Negative	0.948881171800531	0.105365051267763	8.54529530773379
B.1.1.309	AR1 (Week|Postcode) -week FE	Poisson	ran_vals	cond	Postcode	TS25	Week_factor6	0.0979078861854895	1.15276721343897	-2.16147433471349	2.35729010708447	Positive	1.10286119167826	0.115155218486169	10.5622899604508
B.1.1.309	AR1 (Week|Postcode) -week FE	Poisson	ran_vals	cond	Postcode	TS26	Week_factor6	-0.141544856132733	1.09518491860881	-2.28806785301742	2.00497814075196	Negative	0.868016238859999	0.101462312687961	7.42593156970354
B.1.1.309	AR1 (Week|Postcode) -week FE	Poisson	ran_vals	cond	Postcode	TS27	Week_factor6	0.0200000068776177	1.15081259304504	-2.2355512284458	2.27555124220104	Positive	1.02020134704331	0.106933168999605	9.73328293032098
B.1.1.309	AR1 (Week|Postcode) -week FE	Poisson	ran_vals	cond	Postcode	TS28	Week_factor6	-0.0814715643064989	1.11710755862305	-2.27096214606514	2.10801901745214	Negative	0.921758920335369	0.103212826479556	8.23191783616269
B.1.1.309	AR1 (Week|Postcode) -week FE	Poisson	ran_vals	cond	Postcode	TS29	Week_factor6	-0.0130737512636226	1.13923187486422	-2.24592719603753	2.21977969351028	Negative	0.98701133900246	0.105829370296332	9.2053026545618
B.1.1.309	AR1 (Week|Postcode) -week FE	Poisson	ran_vals	cond	Postcode	TS3	Week_factor6	1.14787179950919	1.08359259589366	-0.97593066235665	3.27167426137503	Positive	3.15147878902089	0.37684147813708	26.3554283003735
B.1.1.309	AR1 (Week|Postcode) -week FE	Poisson	ran_vals	cond	Postcode	TS4	Week_factor6	-0.058287206628563	1.14047342008751	-2.29357403532531	2.17699962206818	Negative	0.943378963832858	0.10090517794725	8.81980377525922
B.1.1.309	AR1 (Week|Postcode) -week FE	Poisson	ran_vals	cond	Postcode	TS5	Week_factor6	-0.110026773407128	1.1068653845523	-2.27944306286371	2.05938951604946	Negative	0.895810151085575	0.102341188454864	7.84118143343513
B.1.1.309	AR1 (Week|Postcode) -week FE	Poisson	ran_vals	cond	Postcode	TS6	Week_factor6	-0.580151937534026	1.02820573143581	-2.59539813984588	1.43509426477783	Negative	0.559813303450585	0.0746161624923127	4.20004090605093
B.1.1.309	AR1 (Week|Postcode) -week FE	Poisson	ran_vals	cond	Postcode	TS7	Week_factor6	-0.19288219268981	1.11691833723749	-2.38200190734765	1.99623752196803	Negative	0.824579109864318	0.0923654851598793	7.361307172779
B.1.1.309	AR1 (Week|Postcode) -week FE	Poisson	ran_vals	cond	Postcode	TS8	Week_factor6	-0.116700447185879	1.09418757836716	-2.2612686931166	2.02786779874485	Negative	0.889851710827489	0.104218179957881	7.5978688898868
B.1.1.309	AR1 (Week|Postcode) -week FE	Poisson	ran_vals	cond	Postcode	TS9	Week_factor6	0.0714465955123983	1.15792424812304	-2.19804322763438	2.34093641865918	Positive	1.07406078950354	0.111020187189397	10.3909622993244
B.1.1.309	AR1 (Week|Postcode) -week FE	Poisson	ran_vals	cond	Postcode	TS1	Week_factor7	-0.311225778932875	1.18505385859794	-2.63388866152506	2.01143710365931	Negative	0.732548463186388	0.0717987177641779	7.47405061855402
B.1.1.309	AR1 (Week|Postcode) -week FE	Poisson	ran_vals	cond	Postcode	TS10	Week_factor7	-0.113918058199184	1.1540962705349	-2.37590518313958	2.14806906674122	Negative	0.892331072101702	0.0929303321578118	8.56829760261693
B.1.1.309	AR1 (Week|Postcode) -week FE	Poisson	ran_vals	cond	Postcode	TS11	Week_factor7	1.14901150712782	1.13154443379111	-1.06877483000952	3.36679784426516	Positive	3.1550726009651	0.343429018700903	28.9855620093368
B.1.1.309	AR1 (Week|Postcode) -week FE	Poisson	ran_vals	cond	Postcode	TS12	Week_factor7	0.0362856202813175	1.13147116194046	-2.18135710666768	2.25392834723031	Positive	1.0369519787141	0.112888225274889	9.52508026006029
B.1.1.309	AR1 (Week|Postcode) -week FE	Poisson	ran_vals	cond	Postcode	TS13	Week_factor7	-0.100414905300811	1.10549784302295	-2.26715086261251	2.06632105201089	Negative	0.904462074066331	0.103606950399121	7.89572166995577
B.1.1.309	AR1 (Week|Postcode) -week FE	Poisson	ran_vals	cond	Postcode	TS14	Week_factor7	-0.0315142602485907	1.11083053652226	-2.20870210475952	2.14567358426234	Negative	0.968977138500343	0.109843120902214	8.5477969601043
B.1.1.309	AR1 (Week|Postcode) -week FE	Poisson	ran_vals	cond	Postcode	TS15	Week_factor7	-0.0536544205877688	1.12652197749395	-2.26159692426875	2.15428808309321	Negative	0.947759576112411	0.104183977917994	8.62175002397983
B.1.1.309	AR1 (Week|Postcode) -week FE	Poisson	ran_vals	cond	Postcode	TS16	Week_factor7	0.00699101198392753	1.13849815859212	-2.2244243753218	2.23840639928965	Positive	1.00701550615462	0.108129642815074	9.37837398917656
B.1.1.309	AR1 (Week|Postcode) -week FE	Poisson	ran_vals	cond	Postcode	TS17	Week_factor7	0.0474754872455553	1.09254179110789	-2.09386707493079	2.1888180494219	Positive	1.04862049622951	0.123209752029623	8.92465837321258
B.1.1.309	AR1 (Week|Postcode) -week FE	Poisson	ran_vals	cond	Postcode	TS18	Week_factor7	1.30845005744427	0.819336229049494	-0.2974194427216	2.91431955761014	Positive	3.70043380526682	0.742732413312671	18.436263318694
B.1.1.309	AR1 (Week|Postcode) -week FE	Poisson	ran_vals	cond	Postcode	TS19	Week_factor7	0.0355099188666308	1.07548488890622	-2.07240172930663	2.14342156703989	Positive	1.03614792549018	0.125883081262805	8.52856883329893
B.1.1.309	AR1 (Week|Postcode) -week FE	Poisson	ran_vals	cond	Postcode	TS2	Week_factor7	-0.0128119718565142	1.15794974691813	-2.28235177172332	2.25672782801029	Negative	0.987269752067727	0.102043940247125	9.55178289849836
B.1.1.309	AR1 (Week|Postcode) -week FE	Poisson	ran_vals	cond	Postcode	TS20	Week_factor7	0.0267310984919206	1.12901969623272	-2.18610684396056	2.23956904094441	Positive	1.02709157915211	0.112353307227119	9.38928401842852
B.1.1.309	AR1 (Week|Postcode) -week FE	Poisson	ran_vals	cond	Postcode	TS21	Week_factor7	-0.265508884363275	1.19541905278096	-2.60848717424695	2.0774694055204	Negative	0.766815630186743	0.0736458729041637	7.98423845778666
B.1.1.309	AR1 (Week|Postcode) -week FE	Poisson	ran_vals	cond	Postcode	TS22	Week_factor7	0.0212353142750339	1.14673761135242	-2.22632910369321	2.26879973224328	Positive	1.02146238804044	0.107923881238778	9.66778991086161
B.1.1.309	AR1 (Week|Postcode) -week FE	Poisson	ran_vals	cond	Postcode	TS23	Week_factor7	0.910683284886144	1.0750179006528	-1.19631308312921	3.0176796529015	Positive	2.48602061349436	0.302306739571736	20.4437998950146
B.1.1.309	AR1 (Week|Postcode) -week FE	Poisson	ran_vals	cond	Postcode	TS24	Week_factor7	-0.104856372394166	1.09587752026592	-2.25273684358243	2.04302409879409	Negative	0.90045384332871	0.105111157747245	7.71390156233625
B.1.1.309	AR1 (Week|Postcode) -week FE	Poisson	ran_vals	cond	Postcode	TS25	Week_factor7	-0.205030901758779	1.0262764730486	-2.21649582711482	1.80643402359726	Negative	0.81462214276551	0.108990361516734	6.08869652553617
B.1.1.309	AR1 (Week|Postcode) -week FE	Poisson	ran_vals	cond	Postcode	TS26	Week_factor7	0.0549478847079408	1.15980610020866	-2.21823030075089	2.32812607016677	Positive	1.05648555418755	0.10880148445659	10.2586994265901
B.1.1.309	AR1 (Week|Postcode) -week FE	Poisson	ran_vals	cond	Postcode	TS27	Week_factor7	-0.0579995257174098	1.13641538074324	-2.28533274345153	2.16933369201671	Negative	0.943650394993646	0.101740203087078	8.75245026992444
B.1.1.309	AR1 (Week|Postcode) -week FE	Poisson	ran_vals	cond	Postcode	TS28	Week_factor7	0.0151872344031733	1.1554277373162	-2.24940951747518	2.27978398628152	Positive	1.0153031464989	0.105461479340468	9.77456874052224
B.1.1.309	AR1 (Week|Postcode) -week FE	Poisson	ran_vals	cond	Postcode	TS29	Week_factor7	-0.0862525833551966	1.11379530750457	-2.26925127221387	2.09674610550348	Negative	0.917362491458556	0.10338956174826	8.13964124138682
B.1.1.309	AR1 (Week|Postcode) -week FE	Poisson	ran_vals	cond	Postcode	TS3	Week_factor7	-0.67572796239157	1.27755205454265	-3.17968397767031	1.82822805288717	Negative	0.508785908757629	0.041598799193587	6.22285032184855
B.1.1.309	AR1 (Week|Postcode) -week FE	Poisson	ran_vals	cond	Postcode	TS4	Week_factor7	0.0334752439545144	1.14650215253083	-2.21362768320356	2.28057817111259	Positive	1.03404184462247	0.109303410278353	9.78233463811703
B.1.1.309	AR1 (Week|Postcode) -week FE	Poisson	ran_vals	cond	Postcode	TS5	Week_factor7	0.293899851138805	0.976820579101757	-1.6206333032582	2.20843300553581	Positive	1.34164953226573	0.19777340887023	9.10144330176336
B.1.1.309	AR1 (Week|Postcode) -week FE	Poisson	ran_vals	cond	Postcode	TS6	Week_factor7	1.15854929182574	1.18218371142735	-1.15848820568176	3.47558678933324	Positive	3.18530896890832	0.313960465930097	32.3167861193926
B.1.1.309	AR1 (Week|Postcode) -week FE	Poisson	ran_vals	cond	Postcode	TS7	Week_factor7	0.618654195648678	0.913296847151985	-1.17137473196319	2.40868312326055	Positive	1.85642797107923	0.309940563056036	11.1193087404383
B.1.1.309	AR1 (Week|Postcode) -week FE	Poisson	ran_vals	cond	Postcode	TS8	Week_factor7	0.0162296913311108	1.11808886825659	-2.17518422196695	2.20764360462917	Positive	1.01636210816299	0.113587226480916	9.09426144922267
B.1.1.309	AR1 (Week|Postcode) -week FE	Poisson	ran_vals	cond	Postcode	TS9	Week_factor7	-0.0968755192265904	1.12019622887403	-2.29241978343727	2.09866874498409	Negative	0.907668986438621	0.101021715183132	8.1553058909069
B.1.1.309	AR1 (Week|Postcode) -week FE	Poisson	ran_vals	cond	Postcode	TS1	Week_factor8	1.14069611401935	1.12202891081205	-1.05844014078498	3.33983236882368	Positive	3.12894571023271	0.346996654328983	28.2143966964638
B.1.1.309	AR1 (Week|Postcode) -week FE	Poisson	ran_vals	cond	Postcode	TS10	Week_factor8	0.712324756664586	0.928996630590444	-1.10847518105174	2.53312469438092	Positive	2.03872529398902	0.330061862142702	12.5927933550638
B.1.1.309	AR1 (Week|Postcode) -week FE	Poisson	ran_vals	cond	Postcode	TS11	Week_factor8	-0.28657435601795	1.21433409749873	-2.66662545231441	2.09347674027851	Negative	0.750831247633708	0.0694863149972499	8.11307323529103
B.1.1.309	AR1 (Week|Postcode) -week FE	Poisson	ran_vals	cond	Postcode	TS12	Week_factor8	-0.126020485022513	1.10046086646684	-2.28288414969327	2.03084317964824	Negative	0.881596787068409	0.101989628759773	7.62050910882317
B.1.1.309	AR1 (Week|Postcode) -week FE	Poisson	ran_vals	cond	Postcode	TS13	Week_factor8	0.0183460866588724	1.15233951774646	-2.24019786608645	2.2768900394042	Positive	1.01851540999525	0.106437441935462	9.7463225490405
B.1.1.309	AR1 (Week|Postcode) -week FE	Poisson	ran_vals	cond	Postcode	TS14	Week_factor8	-0.171553043174753	1.06658858006861	-2.26202824643094	1.91892216008144	Negative	0.842355585620455	0.104139050749111	6.81361052863292
B.1.1.309	AR1 (Week|Postcode) -week FE	Poisson	ran_vals	cond	Postcode	TS15	Week_factor8	-0.0196492773488194	1.12400824351094	-2.2226649529564	2.18336639825876	Negative	0.980542511476534	0.108320055986482	8.87613663099191
B.1.1.309	AR1 (Week|Postcode) -week FE	Poisson	ran_vals	cond	Postcode	TS16	Week_factor8	-0.0480580199086613	1.13277215991193	-2.26825065602569	2.17213461620837	Negative	0.953078487946477	0.103493066793211	8.77699958395604
B.1.1.309	AR1 (Week|Postcode) -week FE	Poisson	ran_vals	cond	Postcode	TS17	Week_factor8	-0.314370953267597	0.967143449331645	-2.20993728184146	1.58119537530626	Negative	0.730248089994693	0.109707528953939	4.86076277558661
B.1.1.309	AR1 (Week|Postcode) -week FE	Poisson	ran_vals	cond	Postcode	TS18	Week_factor8	-0.562492176520993	1.27190325664016	-3.05537675135491	1.93039239831292	Negative	0.569787282432328	0.0471049705653477	6.89221420425744
B.1.1.309	AR1 (Week|Postcode) -week FE	Poisson	ran_vals	cond	Postcode	TS19	Week_factor8	-0.504313213834161	0.932739493196707	-2.33244902745785	1.32382259978953	Negative	0.603920197069158	0.0970577586724121	3.75775836385267
B.1.1.309	AR1 (Week|Postcode) -week FE	Poisson	ran_vals	cond	Postcode	TS2	Week_factor8	0.0036791873360804	1.16095898631323	-2.27175861336598	2.27911698803814	Positive	1.00368596385395	0.103130653566601	9.76805129414678
B.1.1.309	AR1 (Week|Postcode) -week FE	Poisson	ran_vals	cond	Postcode	TS20	Week_factor8	-0.0759932399924647	1.09428075586216	-2.22074411045757	2.06875763047264	Negative	0.926822471865099	0.108528321712289	7.91498367247731
B.1.1.309	AR1 (Week|Postcode) -week FE	Poisson	ran_vals	cond	Postcode	TS21	Week_factor8	0.00471087547958672	1.13211825968138	-2.21420013973608	2.22362189069525	Positive	1.00472198909825	0.109240856733414	9.24073927615743
B.1.1.309	AR1 (Week|Postcode) -week FE	Poisson	ran_vals	cond	Postcode	TS22	Week_factor8	-0.282790442063587	1.20454564092195	-2.64365651600533	2.07807563187815	Negative	0.753677710457896	0.0711008124051587	7.9890801810282
B.1.1.309	AR1 (Week|Postcode) -week FE	Poisson	ran_vals	cond	Postcode	TS23	Week_factor8	-0.334297203959823	1.07707971608164	-2.44533465595846	1.77674024803882	Negative	0.715840999829136	0.08669711633982	5.91055802857216
B.1.1.309	AR1 (Week|Postcode) -week FE	Poisson	ran_vals	cond	Postcode	TS24	Week_factor8	0.00455323059186025	1.13898096550229	-2.22780844086928	2.236914902053	Positive	1.00456361229706	0.107764343463251	9.36439659649986
B.1.1.309	AR1 (Week|Postcode) -week FE	Poisson	ran_vals	cond	Postcode	TS25	Week_factor8	-0.347842980759333	0.97113973315912	-2.25124188170705	1.55555592018838	Negative	0.706209756028668	0.105268412436349	4.73771958717084
B.1.1.309	AR1 (Week|Postcode) -week FE	Poisson	ran_vals	cond	Postcode	TS26	Week_factor8	-0.0975249511055065	1.08852189043849	-2.2309886527484	2.03593875053738	Negative	0.907079708631932	0.107422174391482	7.65943905411239
B.1.1.309	AR1 (Week|Postcode) -week FE	Poisson	ran_vals	cond	Postcode	TS27	Week_factor8	0.0219952685909664	1.16400417554936	-2.25941099334001	2.30340153052194	Positive	1.0222389478284	0.10441196598991	10.0081677090373
B.1.1.309	AR1 (Week|Postcode) -week FE	Poisson	ran_vals	cond	Postcode	TS28	Week_factor8	-0.0418709486303932	1.14498875816433	-2.28600767733571	2.20226578007493	Negative	0.958993532015917	0.101671558344568	9.04548537882715
B.1.1.309	AR1 (Week|Postcode) -week FE	Poisson	ran_vals	cond	Postcode	TS29	Week_factor8	0.0159551987436138	1.15453141530296	-2.24688479427025	2.27879519175748	Positive	1.01608316258409	0.10572807678535	9.76490847727148
B.1.1.309	AR1 (Week|Postcode) -week FE	Poisson	ran_vals	cond	Postcode	TS3	Week_factor8	1.55642865006823	0.889303990636484	-0.186575142887024	3.29943244302348	Positive	4.7418561414016	0.829796206325999	27.0972553192348
B.1.1.309	AR1 (Week|Postcode) -week FE	Poisson	ran_vals	cond	Postcode	TS4	Week_factor8	-0.28092208938352	1.16717937784049	-2.56855163344876	2.00670745468172	Negative	0.75508716249488	0.0766464772634751	7.43878444673503
B.1.1.309	AR1 (Week|Postcode) -week FE	Poisson	ran_vals	cond	Postcode	TS5	Week_factor8	1.61970938043294	0.743456468032621	0.162561479015651	3.07685728185023	Positive	5.05162200301443	1.17652064755661	21.6901292079632
B.1.1.309	AR1 (Week|Postcode) -week FE	Poisson	ran_vals	cond	Postcode	TS6	Week_factor8	0.483477892765391	1.16298003125176	-1.79592108322733	2.76287686875812	Positive	1.62170472081157	0.165974505586038	15.8453624682692
B.1.1.309	AR1 (Week|Postcode) -week FE	Poisson	ran_vals	cond	Postcode	TS7	Week_factor8	-0.137158367675563	1.14752288413927	-2.38626189202406	2.11194515667293	Negative	0.871832145168306	0.0919728465195476	8.26430102048894
B.1.1.309	AR1 (Week|Postcode) -week FE	Poisson	ran_vals	cond	Postcode	TS8	Week_factor8	-0.266186039258173	1.0343053278302	-2.29338723082326	1.76101515230691	Negative	0.766296552996942	0.100924029249469	5.81834089960378
B.1.1.309	AR1 (Week|Postcode) -week FE	Poisson	ran_vals	cond	Postcode	TS9	Week_factor8	0.0188978662757815	1.13430652006063	-2.20430206047201	2.24209779302357	Positive	1.01907756111549	0.110327500362921	9.41305723552973
B.1.1.309	AR1 (Week|Postcode) -week FE	Poisson	ran_vals	cond	Postcode	TS1	Week_factor9	-0.284588911705989	1.1900191303708	-2.61698354814643	2.04780572473445	Negative	0.752323462127763	0.0730228007072018	7.75087487998915
B.1.1.309	AR1 (Week|Postcode) -week FE	Poisson	ran_vals	cond	Postcode	TS10	Week_factor9	-0.435781349942625	0.98552091830461	-2.3673668558305	1.49580415594525	Negative	0.646759124396142	0.0937271988639355	4.46292399708766
B.1.1.309	AR1 (Week|Postcode) -week FE	Poisson	ran_vals	cond	Postcode	TS11	Week_factor9	0.0892588641930356	1.16702816844447	-2.19807431490187	2.37659204328794	Positive	1.09336365239555	0.111016735928787	10.7681428964599
B.1.1.309	AR1 (Week|Postcode) -week FE	Poisson	ran_vals	cond	Postcode	TS12	Week_factor9	0.0369705124163766	1.15931061081894	-2.23523653168388	2.30917755651663	Positive	1.03766242222957	0.1069668258172	10.0661424164108
B.1.1.309	AR1 (Week|Postcode) -week FE	Poisson	ran_vals	cond	Postcode	TS13	Week_factor9	-0.0525471641948473	1.13928252326547	-2.28549987801108	2.18040554962139	Negative	0.94880957016105	0.101723200203971	8.84989460245133
B.1.1.309	AR1 (Week|Postcode) -week FE	Poisson	ran_vals	cond	Postcode	TS14	Week_factor9	0.0292444761685783	1.14129602930787	-2.20765463697341	2.26614358931057	Positive	1.02967629502197	0.109958238313249	9.64214495242981
B.1.1.309	AR1 (Week|Postcode) -week FE	Poisson	ran_vals	cond	Postcode	TS15	Week_factor9	-0.134305570269068	1.08697079261358	-2.26472917603865	1.99611803550051	Negative	0.874322856709442	0.103858158010141	7.36042764873527
B.1.1.309	AR1 (Week|Postcode) -week FE	Poisson	ran_vals	cond	Postcode	TS16	Week_factor9	-0.0154086852336737	1.13033971519205	-2.23083381730535	2.200016446838	Negative	0.984709421157106	0.107438808439184	9.02516193358971
B.1.1.309	AR1 (Week|Postcode) -week FE	Poisson	ran_vals	cond	Postcode	TS17	Week_factor9	-0.629978289535317	0.999773624808029	-2.58949858685211	1.32954200778148	Negative	0.532603363947902	0.0750576655519442	3.77931209560877
B.1.1.309	AR1 (Week|Postcode) -week FE	Poisson	ran_vals	cond	Postcode	TS18	Week_factor9	1.08594633025224	1.05954157136261	-0.99071698974144	3.16260965024593	Positive	2.96224175173754	0.371310369832614	23.6321872715076
B.1.1.309	AR1 (Week|Postcode) -week FE	Poisson	ran_vals	cond	Postcode	TS19	Week_factor9	-0.24806526971284	1.14165589938453	-2.4856697152442	1.98953917581852	Negative	0.780309011070808	0.0832697688003508	7.31216336409159
B.1.1.309	AR1 (Week|Postcode) -week FE	Poisson	ran_vals	cond	Postcode	TS2	Week_factor9	-0.0368391876473771	1.14603780251376	-2.28303200549578	2.20935363020103	Negative	0.963831118836841	0.101974550116124	9.10982617310304
B.1.1.309	AR1 (Week|Postcode) -week FE	Poisson	ran_vals	cond	Postcode	TS20	Week_factor9	-0.196873415074663	1.12387246333045	-2.39962296641865	2.00587613626932	Negative	0.821294590247214	0.090752163453019	7.43260301798239
B.1.1.309	AR1 (Week|Postcode) -week FE	Poisson	ran_vals	cond	Postcode	TS21	Week_factor9	-0.0301484814811231	1.11703496459061	-2.21949678155069	2.15919981858844	Negative	0.970301451055393	0.108663776686067	8.66420195057441
B.1.1.309	AR1 (Week|Postcode) -week FE	Poisson	ran_vals	cond	Postcode	TS22	Week_factor9	1.19840112019535	1.15314699721233	-1.06172546322132	3.45852770361203	Positive	3.3148126963799	0.345858529013179	31.770166962292
B.1.1.309	AR1 (Week|Postcode) -week FE	Poisson	ran_vals	cond	Postcode	TS23	Week_factor9	-0.11830449609302	1.15231544186151	-2.37680126097093	2.14019226878489	Negative	0.888425489333535	0.0928470966456238	8.50107196254191
B.1.1.309	AR1 (Week|Postcode) -week FE	Poisson	ran_vals	cond	Postcode	TS24	Week_factor9	-0.0745455730675147	1.12479172381544	-2.2790968418545	2.13000569571947	Negative	0.928165173760985	0.10237662725889	8.41491474029736
B.1.1.309	AR1 (Week|Postcode) -week FE	Poisson	ran_vals	cond	Postcode	TS25	Week_factor9	-0.0174072695829869	1.0720873385782	-2.11865984147766	2.08384530231168	Negative	0.982743361641675	0.12019259775942	8.03530777148119
B.1.1.309	AR1 (Week|Postcode) -week FE	Poisson	ran_vals	cond	Postcode	TS26	Week_factor9	-0.182523208496371	1.0500310471845	-2.24054624362686	1.87549982663412	Negative	0.833165307189935	0.106400367979475	6.5240792140757
B.1.1.309	AR1 (Week|Postcode) -week FE	Poisson	ran_vals	cond	Postcode	TS27	Week_factor9	-0.0376383479953198	1.13338464015094	-2.25903142332206	2.18375472733142	Negative	0.963061170921453	0.10445160516416	8.87958416224363
B.1.1.309	AR1 (Week|Postcode) -week FE	Poisson	ran_vals	cond	Postcode	TS28	Week_factor9	0.0157826327820634	1.1650058423014	-2.26758685990744	2.29915212547156	Positive	1.01590783634423	0.103561787895091	9.96572918373232
B.1.1.309	AR1 (Week|Postcode) -week FE	Poisson	ran_vals	cond	Postcode	TS29	Week_factor9	-0.0448374441501894	1.14338280390927	-2.28582656035477	2.19615167205439	Negative	0.956152897447692	0.101689974457948	8.99034903067733
B.1.1.309	AR1 (Week|Postcode) -week FE	Poisson	ran_vals	cond	Postcode	TS3	Week_factor9	-0.378565131500163	1.1950245547913	-2.72077021953212	1.96363995653179	Negative	0.684843364726732	0.0658240359385627	7.12521539469238
B.1.1.309	AR1 (Week|Postcode) -week FE	Poisson	ran_vals	cond	Postcode	TS4	Week_factor9	1.03467247539194	1.06810038480964	-1.05876581070834	3.12811076149221	Positive	2.81418437003266	0.346883666354553	22.8308059349252
B.1.1.309	AR1 (Week|Postcode) -week FE	Poisson	ran_vals	cond	Postcode	TS5	Week_factor9	-0.717909783668503	1.07831992679547	-2.8313780039995	1.39555843666249	Negative	0.487770737527362	0.0589315897249493	4.03722847963936
B.1.1.309	AR1 (Week|Postcode) -week FE	Poisson	ran_vals	cond	Postcode	TS6	Week_factor9	0.828479879759622	1.01444591917716	-1.15979758609124	2.81675734561048	Positive	2.28983526834834	0.313549641268236	16.7225372510834
B.1.1.309	AR1 (Week|Postcode) -week FE	Poisson	ran_vals	cond	Postcode	TS7	Week_factor9	-0.0833365316270686	1.10201740971399	-2.24325096500261	2.07657790174847	Negative	0.920041472061741	0.106112973466059	7.97712365099531
B.1.1.309	AR1 (Week|Postcode) -week FE	Poisson	ran_vals	cond	Postcode	TS8	Week_factor9	0.0723518495543376	1.15242935884741	-2.18636818851316	2.33107188762184	Positive	1.07503352759564	0.112323948138895	10.2889642378458
B.1.1.309	AR1 (Week|Postcode) -week FE	Poisson	ran_vals	cond	Postcode	TS9	Week_factor9	-0.186965875496507	1.06929943260712	-2.28275425209557	1.90882250110256	Negative	0.829472041224025	0.10200287782803	6.74514172367087
B.1.1.309	AR1 (Week|Postcode) -week FE	Poisson	ran_vals	cond	Postcode	TS1	Week_factor10	0.0282529667270984	1.15245998354477	-2.23052709464427	2.28703302809846	Positive	1.02865586721928	0.107471767410785	9.84568243974432
B.1.1.309	AR1 (Week|Postcode) -week FE	Poisson	ran_vals	cond	Postcode	TS10	Week_factor10	-0.327804935310883	1.09121324209856	-2.46654358927724	1.81093371865548	Negative	0.720503550799673	0.0848777248559736	6.11615553545792
B.1.1.309	AR1 (Week|Postcode) -week FE	Poisson	ran_vals	cond	Postcode	TS11	Week_factor10	-0.387619780813862	1.17298552056987	-2.68662915551778	1.91138959389006	Negative	0.678670337697234	0.0681101415471072	6.76247937249575
B.1.1.309	AR1 (Week|Postcode) -week FE	Poisson	ran_vals	cond	Postcode	TS12	Week_factor10	-0.0351652595844009	1.10278136429426	-2.1965770164231	2.1262464972543	Negative	0.965445853892749	0.111183085625105	8.38334078927767
B.1.1.309	AR1 (Week|Postcode) -week FE	Poisson	ran_vals	cond	Postcode	TS13	Week_factor10	0.0198905344385506	1.16433484503049	-2.26216382776623	2.30194489664334	Positive	1.02008966922644	0.104124932394668	9.9936000853125
B.1.1.309	AR1 (Week|Postcode) -week FE	Poisson	ran_vals	cond	Postcode	TS14	Week_factor10	-0.0927024594042036	1.11860655255563	-2.28513101528374	2.09972609647533	Negative	0.91146465769127	0.101760729022098	8.16393347614345
B.1.1.309	AR1 (Week|Postcode) -week FE	Poisson	ran_vals	cond	Postcode	TS15	Week_factor10	0.0241695972044708	1.14735804445073	-2.22461084729128	2.27295004170022	Positive	1.02446404939687	0.108109481547433	9.70799761023884
B.1.1.309	AR1 (Week|Postcode) -week FE	Poisson	ran_vals	cond	Postcode	TS16	Week_factor10	-0.115164736810663	1.09759305546793	-2.26640759520909	2.03607812158776	Negative	0.891219315185531	0.103683986693857	7.66050663257171
B.1.1.309	AR1 (Week|Postcode) -week FE	Poisson	ran_vals	cond	Postcode	TS17	Week_factor10	1.63831969330692	0.662369807986783	0.340098725206118	2.93654066140773	Positive	5.14651451995645	1.40508630115106	18.85052304789
B.1.1.309	AR1 (Week|Postcode) -week FE	Poisson	ran_vals	cond	Postcode	TS18	Week_factor10	-0.285515356510298	1.12399621262662	-2.48850745201789	1.91747673899729	Negative	0.751626798725039	0.0830338060736884	6.80376910652863
B.1.1.309	AR1 (Week|Postcode) -week FE	Poisson	ran_vals	cond	Postcode	TS19	Week_factor10	1.44513163142419	0.839427182611325	-0.200115414137936	3.09037867698631	Positive	4.24241054060973	0.818636265426624	21.9854017653335
B.1.1.309	AR1 (Week|Postcode) -week FE	Poisson	ran_vals	cond	Postcode	TS2	Week_factor10	0.00959238443352242	1.16516132715752	-2.27408185297411	2.29326662184115	Positive	1.00963853881189	0.102891334452888	9.90724811253134
B.1.1.309	AR1 (Week|Postcode) -week FE	Poisson	ran_vals	cond	Postcode	TS20	Week_factor10	0.684750337392248	0.932141322194957	-1.14221308261141	2.51171375739591	Positive	1.98327662370803	0.319112018517236	12.3260358053053
B.1.1.309	AR1 (Week|Postcode) -week FE	Poisson	ran_vals	cond	Postcode	TS21	Week_factor10	-0.222502644980312	1.14611858978356	-2.46885380296793	2.02384851300731	Negative	0.800512889406596	0.0846818654995697	7.56739217216883
B.1.1.309	AR1 (Week|Postcode) -week FE	Poisson	ran_vals	cond	Postcode	TS22	Week_factor10	-0.338652746021271	1.17912879836951	-2.6497027239595	1.97239723191696	Negative	0.712729904416849	0.0706722190954454	7.18788688330276
B.1.1.309	AR1 (Week|Postcode) -week FE	Poisson	ran_vals	cond	Postcode	TS23	Week_factor10	0.830831247498707	0.973885504044628	-1.0779492654944	2.73961176049182	Positive	2.29522584826033	0.340292660482242	15.4809736038878
B.1.1.309	AR1 (Week|Postcode) -week FE	Poisson	ran_vals	cond	Postcode	TS24	Week_factor10	0.0291441754700346	1.16205194109871	-2.24843577724829	2.30672412818836	Positive	1.02957302294952	0.105564221439228	10.0414761283078
B.1.1.309	AR1 (Week|Postcode) -week FE	Poisson	ran_vals	cond	Postcode	TS25	Week_factor10	-0.263049620035329	1.03225813143728	-2.28623838040101	1.76013914033035	Negative	0.76870375325742	0.101648105109876	5.81324619512887
B.1.1.309	AR1 (Week|Postcode) -week FE	Poisson	ran_vals	cond	Postcode	TS26	Week_factor10	0.00264666927547186	1.11742432575625	-2.18746476465572	2.19275810320666	Positive	1.00265017479657	0.112200843886057	8.95989137158814
B.1.1.309	AR1 (Week|Postcode) -week FE	Poisson	ran_vals	cond	Postcode	TS27	Week_factor10	-0.0771313439567958	1.11354406991257	-2.25963761618359	2.10537492827	Negative	0.925768251555588	0.104388306534261	8.21018066144218
B.1.1.309	AR1 (Week|Postcode) -week FE	Poisson	ran_vals	cond	Postcode	TS28	Week_factor10	-0.0267454861452614	1.1427432356955	-2.2664810716852	2.21299009939468	Negative	0.973609006974503	0.103676368639762	9.14301408217272
B.1.1.309	AR1 (Week|Postcode) -week FE	Poisson	ran_vals	cond	Postcode	TS29	Week_factor10	0.0169258990418508	1.16481532805693	-2.26607019258994	2.29992199067364	Positive	1.01706995367476	0.103718975844915	9.97340440590834
B.1.1.309	AR1 (Week|Postcode) -week FE	Poisson	ran_vals	cond	Postcode	TS3	Week_factor10	-0.0246747717909251	1.1193327885138	-2.21852672399276	2.16917718041091	Negative	0.975627161910824	0.10876923794739	8.75108051707193
B.1.1.309	AR1 (Week|Postcode) -week FE	Poisson	ran_vals	cond	Postcode	TS4	Week_factor10	-0.254898805333284	1.18084620268514	-2.56931483387705	2.05951722321048	Negative	0.774994919345671	0.076588002955847	7.8421828723992
B.1.1.309	AR1 (Week|Postcode) -week FE	Poisson	ran_vals	cond	Postcode	TS5	Week_factor10	0.579144847108988	0.714605606656076	-0.821456405087318	1.97974609930529	Positive	1.78451174768931	0.439790674480346	7.24090428111949
B.1.1.309	AR1 (Week|Postcode) -week FE	Poisson	ran_vals	cond	Postcode	TS6	Week_factor10	-0.44208680841253	1.11951174217341	-2.6362895033421	1.75211588651704	Negative	0.642693841801737	0.0716265471600527	5.76679165291726
B.1.1.309	AR1 (Week|Postcode) -week FE	Poisson	ran_vals	cond	Postcode	TS7	Week_factor10	0.0620039960385785	1.13590806763146	-2.16433490626758	2.28834289834474	Positive	1.0639665963711	0.114826279445001	9.85858745632986
B.1.1.309	AR1 (Week|Postcode) -week FE	Poisson	ran_vals	cond	Postcode	TS8	Week_factor10	-0.109929579075412	1.11222644295739	-2.28985334992498	2.06999419177416	Negative	0.895897222985934	0.101281313677095	7.92477708882076
B.1.1.309	AR1 (Week|Postcode) -week FE	Poisson	ran_vals	cond	Postcode	TS9	Week_factor10	0.0481528616384539	1.15554147211372	-2.21666680634684	2.31297252962374	Positive	1.0493310455283	0.108971728021441	10.1044157333439
B.1.1.309	AR1 (Week|Postcode) -week FE	Poisson	ran_vals	cond	Postcode	TS1	Week_factor11	-0.00119828951786627	1.16519757463191	-2.28494357066982	2.28254699163409	Negative	0.998802428144334	0.101779805310479	9.8016132711575
B.1.1.309	AR1 (Week|Postcode) -week FE	Poisson	ran_vals	cond	Postcode	TS10	Week_factor11	1.37565714953638	0.836331409793589	-0.263522292798665	3.01483659187142	Positive	3.95767665393355	0.768340493788372	20.3857594695573
B.1.1.309	AR1 (Week|Postcode) -week FE	Poisson	ran_vals	cond	Postcode	TS11	Week_factor11	1.27262104381485	1.18349987852256	-1.0469960937969	3.59223818142661	Positive	3.57019795493125	0.350990509691799	36.3152651864794
B.1.1.309	AR1 (Week|Postcode) -week FE	Poisson	ran_vals	cond	Postcode	TS12	Week_factor11	-0.412984082157476	1.10240974524553	-2.57366747904468	1.74769931472973	Negative	0.661672815147696	0.0762553670031818	5.74137836471509
B.1.1.309	AR1 (Week|Postcode) -week FE	Poisson	ran_vals	cond	Postcode	TS13	Week_factor11	-0.0339357057526007	1.1365149798708	-2.26146413418963	2.19359272268443	Negative	0.96663365162278	0.104197813435254	8.96737259299776
B.1.1.309	AR1 (Week|Postcode) -week FE	Poisson	ran_vals	cond	Postcode	TS14	Week_factor11	0.0355581688788202	1.16205073405055	-2.24201941806859	2.31313575582623	Positive	1.03619792084634	0.106243737077426	10.1060651733646
B.1.1.309	AR1 (Week|Postcode) -week FE	Poisson	ran_vals	cond	Postcode	TS15	Week_factor11	-0.0724943092551241	1.12987187425246	-2.28700248993471	2.14201387142446	Negative	0.93007103944222	0.101570464490424	8.5165716505184
B.1.1.309	AR1 (Week|Postcode) -week FE	Poisson	ran_vals	cond	Postcode	TS16	Week_factor11	0.0208154791637795	1.15021245767486	-2.23355951244825	2.27519047077581	Positive	1.02103363227478	0.107146361742191	9.72977207331261
B.1.1.309	AR1 (Week|Postcode) -week FE	Poisson	ran_vals	cond	Postcode	TS17	Week_factor11	0.539265333932553	0.706244859094906	-0.844949154160028	1.92347982202513	Positive	1.71474663315214	0.42957919997071	6.84473553679294
B.1.1.309	AR1 (Week|Postcode) -week FE	Poisson	ran_vals	cond	Postcode	TS18	Week_factor11	-0.197825432475031	1.10020315660685	-2.35418399510175	1.95853313015168	Negative	0.820513075573282	0.0949709717024477	7.08892091044462
B.1.1.309	AR1 (Week|Postcode) -week FE	Poisson	ran_vals	cond	Postcode	TS19	Week_factor11	-0.669081392238123	1.15817282138229	-2.93905841002055	1.6008956255443	Negative	0.51217885322418	0.0529155300213019	4.95747047387473
B.1.1.309	AR1 (Week|Postcode) -week FE	Poisson	ran_vals	cond	Postcode	TS2	Week_factor11	-0.0111281312579925	1.16038236768608	-2.28543578021803	2.26317951770204	Negative	0.98893355735628	0.101729720645577	9.613607259108
B.1.1.309	AR1 (Week|Postcode) -week FE	Poisson	ran_vals	cond	Postcode	TS20	Week_factor11	-0.171693486793006	1.16121817389776	-2.44763928582598	2.10425231223997	Negative	0.842237290461248	0.0864975416373196	8.20096895259562
B.1.1.309	AR1 (Week|Postcode) -week FE	Poisson	ran_vals	cond	Postcode	TS21	Week_factor11	0.834484158763073	0.986240125972944	-1.09851096825214	2.76747928577829	Positive	2.30362543675124	0.333367108516351	15.9184575120945
B.1.1.309	AR1 (Week|Postcode) -week FE	Poisson	ran_vals	cond	Postcode	TS22	Week_factor11	0.0775435602921225	1.15525131736612	-2.18670741483792	2.34179453542216	Positive	1.08062930396148	0.112285851360866	10.3998827851188
B.1.1.309	AR1 (Week|Postcode) -week FE	Poisson	ran_vals	cond	Postcode	TS23	Week_factor11	-0.358139828028269	1.053076014065	-2.42213088857866	1.70585123252212	Negative	0.698975331830608	0.0887323371396042	5.50607061931704
B.1.1.309	AR1 (Week|Postcode) -week FE	Poisson	ran_vals	cond	Postcode	TS24	Week_factor11	-0.0573014436796216	1.12254450336053	-2.25744824130967	2.14284535395043	Negative	0.944309370367018	0.10461710203789	8.52365597586511
B.1.1.309	AR1 (Week|Postcode) -week FE	Poisson	ran_vals	cond	Postcode	TS25	Week_factor11	0.105119629212828	1.15240767570466	-2.15355791067581	2.36379716910147	Positive	1.11084349173979	0.116070453942044	10.6312435355581
B.1.1.309	AR1 (Week|Postcode) -week FE	Poisson	ran_vals	cond	Postcode	TS26	Week_factor11	-0.132765236643154	1.09371915418187	-2.27641538804124	2.01088491475493	Negative	0.875670643359603	0.102651513839569	7.46992466998806
B.1.1.309	AR1 (Week|Postcode) -week FE	Poisson	ran_vals	cond	Postcode	TS27	Week_factor11	0.00411635915284827	1.1466451137542	-2.24326676685422	2.25149948515992	Positive	1.00412484299604	0.106111296697846	9.50197322715678
B.1.1.309	AR1 (Week|Postcode) -week FE	Poisson	ran_vals	cond	Postcode	TS28	Week_factor11	-0.0559304836824462	1.12778226044805	-2.26634309656379	2.1544821291989	Negative	0.945604868573947	0.103690674386208	8.62342320332793
B.1.1.309	AR1 (Week|Postcode) -week FE	Poisson	ran_vals	cond	Postcode	TS29	Week_factor11	-0.0287513031203762	1.14098681828731	-2.26504437379845	2.2075417675577	Negative	0.971658082753745	0.103825427309992	9.09333536342518
B.1.1.309	AR1 (Week|Postcode) -week FE	Poisson	ran_vals	cond	Postcode	TS3	Week_factor11	0.074845671534961	1.16417519099937	-2.20689577451884	2.35658711758876	Positive	1.07771781551361	0.110041713160834	10.5548673908579
B.1.1.309	AR1 (Week|Postcode) -week FE	Poisson	ran_vals	cond	Postcode	TS4	Week_factor11	0.0133162536676394	1.14629245915863	-2.23337568203313	2.26000818936841	Positive	1.01340530983262	0.107166060312892	9.58316764653341
B.1.1.309	AR1 (Week|Postcode) -week FE	Poisson	ran_vals	cond	Postcode	TS5	Week_factor11	0.834481115618191	1.03366786309263	-1.19147066801983	2.86043289925622	Positive	2.30361842649595	0.303774184416141	17.4690876549999
B.1.1.309	AR1 (Week|Postcode) -week FE	Poisson	ran_vals	cond	Postcode	TS6	Week_factor11	0.619278157197221	0.891168352528632	-1.12737971792079	2.36593603231523	Positive	1.85758667220571	0.323880804597762	10.6540066461849
B.1.1.309	AR1 (Week|Postcode) -week FE	Poisson	ran_vals	cond	Postcode	TS7	Week_factor11	-0.682220983332639	1.26898680975568	-3.16938942731015	1.80494746064487	Negative	0.505493053056761	0.0420292519842445	6.07965201913261
B.1.1.309	AR1 (Week|Postcode) -week FE	Poisson	ran_vals	cond	Postcode	TS8	Week_factor11	0.0243578414352709	1.12394737062275	-2.17853852550382	2.22725420837436	Positive	1.02465691699637	0.113206858736461	9.27436561059137
B.1.1.309	AR1 (Week|Postcode) -week FE	Poisson	ran_vals	cond	Postcode	TS9	Week_factor11	-0.0610553023464086	1.1280055982907	-2.27190564935573	2.14979504466291	Negative	0.940771211481951	0.103115490763646	8.58309906492969
B.1.1.309	AR1 (Week|Postcode) -week FE	Poisson	ran_vals	cond	Postcode	TS1	Week_factor12	-0.0259866962676209	1.14342398418702	-2.26705652433347	2.21508313179823	Negative	0.974348051988253	0.103616724961568	9.16217074768021
B.1.1.309	AR1 (Week|Postcode) -week FE	Poisson	ran_vals	cond	Postcode	TS10	Week_factor12	-0.290000955421402	1.18212930478948	-2.60693181787816	2.02692990703536	Negative	0.74826285267188	0.0737605076074184	7.59074625229868
B.1.1.309	AR1 (Week|Postcode) -week FE	Poisson	ran_vals	cond	Postcode	TS11	Week_factor12	-0.358496345490063	1.18878873135239	-2.68847944416781	1.97148675318768	Negative	0.698726179335694	0.067984234643229	7.18134544355985
B.1.1.309	AR1 (Week|Postcode) -week FE	Poisson	ran_vals	cond	Postcode	TS12	Week_factor12	1.18620490994731	1.11597895246038	-1.00107364437978	3.37348346427439	Positive	3.27463007971014	0.367484681430702	29.1799977000253
B.1.1.309	AR1 (Week|Postcode) -week FE	Poisson	ran_vals	cond	Postcode	TS13	Week_factor12	-0.0700118297729215	1.11826288891916	-2.26176681730219	2.12174315775635	Negative	0.932382789964026	0.104166279289428	8.34567263946931
B.1.1.309	AR1 (Week|Postcode) -week FE	Poisson	ran_vals	cond	Postcode	TS14	Week_factor12	-0.0619490165764622	1.11395912840068	-2.24526878849142	2.1213707553385	Negative	0.939930806459926	0.105899072095913	8.34256526943173
B.1.1.309	AR1 (Week|Postcode) -week FE	Poisson	ran_vals	cond	Postcode	TS15	Week_factor12	0.0334533670315208	1.16419728372461	-2.24833137996808	2.31523811403112	Positive	1.03401922321611	0.105575242632116	10.1273340920099
B.1.1.309	AR1 (Week|Postcode) -week FE	Poisson	ran_vals	cond	Postcode	TS16	Week_factor12	-0.0603361082429839	1.13524851403018	-2.28538230924475	2.16471009275879	Negative	0.941448051950583	0.101735160378183	8.71207585683049
B.1.1.309	AR1 (Week|Postcode) -week FE	Poisson	ran_vals	cond	Postcode	TS17	Week_factor12	0.73505741678018	0.98185166928865	-1.18933649318611	2.65945132674647	Positive	2.08560173760382	0.304423183928538	14.288447258725
B.1.1.309	AR1 (Week|Postcode) -week FE	Poisson	ran_vals	cond	Postcode	TS18	Week_factor12	0.751874541921378	0.950469567776264	-1.11101157932145	2.61476066316421	Positive	2.12097214368759	0.329225754605768	13.6639457009842
B.1.1.309	AR1 (Week|Postcode) -week FE	Poisson	ran_vals	cond	Postcode	TS19	Week_factor12	0.835881736837771	0.929941562935463	-0.986770234242624	2.65853370791817	Positive	2.30684718395118	0.372778736813198	14.2753419242637
B.1.1.309	AR1 (Week|Postcode) -week FE	Poisson	ran_vals	cond	Postcode	TS2	Week_factor12	-0.00714219944873841	1.16011663845745	-2.28092902869101	2.26664462979354	Negative	0.992883245444207	0.102189225879654	9.64697726788537
B.1.1.309	AR1 (Week|Postcode) -week FE	Poisson	ran_vals	cond	Postcode	TS20	Week_factor12	0.00982466130025715	1.12366706489464	-2.19252231650706	2.21217163910758	Positive	1.00987308172661	0.111634814867424	9.13553394975526
B.1.1.309	AR1 (Week|Postcode) -week FE	Poisson	ran_vals	cond	Postcode	TS21	Week_factor12	-0.199298167422062	1.16932516201541	-2.49113337118874	2.09253703634461	Negative	0.819305566680913	0.0828160520378658	8.10545292943225
B.1.1.309	AR1 (Week|Postcode) -week FE	Poisson	ran_vals	cond	Postcode	TS22	Week_factor12	-0.152748513063989	1.0912952430551	-2.29164788595186	1.98615085982388	Negative	0.858345557364606	0.101099723694467	7.28742937096551
B.1.1.309	AR1 (Week|Postcode) -week FE	Poisson	ran_vals	cond	Postcode	TS23	Week_factor12	-0.124629256365787	1.07182441813013	-2.22536651365143	1.97610800091986	Negative	0.882824143350908	0.108027817708208	7.21460902032133
B.1.1.309	AR1 (Week|Postcode) -week FE	Poisson	ran_vals	cond	Postcode	TS24	Week_factor12	-0.0776303450546145	1.11017208373395	-2.25352764581494	2.09826695570571	Negative	0.925306407421684	0.105028068466961	8.15202983462423
B.1.1.309	AR1 (Week|Postcode) -week FE	Poisson	ran_vals	cond	Postcode	TS25	Week_factor12	-0.219143823643798	1.02622723446584	-2.23051224315099	1.7922245958634	Negative	0.803206189805033	0.107473363538868	6.00279140894106
B.1.1.309	AR1 (Week|Postcode) -week FE	Poisson	ran_vals	cond	Postcode	TS26	Week_factor12	0.0524010529021375	1.15832590399095	-2.21787600127993	2.3226781070842	Positive	1.05379828663755	0.108840039594602	10.2029623753951
B.1.1.309	AR1 (Week|Postcode) -week FE	Poisson	ran_vals	cond	Postcode	TS27	Week_factor12	-0.0543532030540046	1.13599566262157	-2.28086378838601	2.172157382278	Negative	0.947097529678576	0.102195892953397	8.77719940401426
B.1.1.309	AR1 (Week|Postcode) -week FE	Poisson	ran_vals	cond	Postcode	TS28	Week_factor12	0.00342323788355011	1.15249397428933	-2.25542344412297	2.26226991989007	Positive	1.00342910385398	0.104829145051381	9.60486671877078
B.1.1.309	AR1 (Week|Postcode) -week FE	Poisson	ran_vals	cond	Postcode	TS29	Week_factor12	-0.0598929744878041	1.12508831186352	-2.26502554516726	2.14523959619166	Negative	0.941865331809718	0.103827382219075	8.54408812304674
B.1.1.309	AR1 (Week|Postcode) -week FE	Poisson	ran_vals	cond	Postcode	TS3	Week_factor12	-0.29997864668004	1.1321952458888	-2.51904055208955	1.91908325872947	Negative	0.740834039779111	0.0805368405961055	6.81470828049812
B.1.1.309	AR1 (Week|Postcode) -week FE	Poisson	ran_vals	cond	Postcode	TS4	Week_factor12	0.00351701976368495	1.16476905958351	-2.27938838732657	2.28642242685394	Positive	1.00352321173466	0.102346784167287	9.83967248882197
B.1.1.309	AR1 (Week|Postcode) -week FE	Poisson	ran_vals	cond	Postcode	TS5	Week_factor12	-0.492865741709827	1.03478541311597	-2.52100788314453	1.53527639972488	Negative	0.610873278362412	0.0803785537209259	4.64260856836107
B.1.1.309	AR1 (Week|Postcode) -week FE	Poisson	ran_vals	cond	Postcode	TS6	Week_factor12	-0.177875137337824	1.13002747852546	-2.39268829678834	2.03693802211269	Negative	0.837046932872377	0.091383686897217	7.66709673925829
B.1.1.309	AR1 (Week|Postcode) -week FE	Poisson	ran_vals	cond	Postcode	TS7	Week_factor12	2.64371243603979	0.643790286016918	1.38190666184989	3.90551821022968	Positive	14.0653234157062	3.98248765047709	49.675815759206
B.1.1.309	AR1 (Week|Postcode) -week FE	Poisson	ran_vals	cond	Postcode	TS8	Week_factor12	-0.423107039016645	1.16459346796963	-2.70566829286773	1.85945421483444	Negative	0.655008517891692	0.0668256498154354	6.42023174777377
B.1.1.309	AR1 (Week|Postcode) -week FE	Poisson	ran_vals	cond	Postcode	TS9	Week_factor12	-0.0404532121061279	1.12637263602621	-2.24810301188894	2.16719658767668	Negative	0.960354096405813	0.105599355400669	8.73376534339697
B.1.1.309	AR1 (Week|Postcode) -week FE	Poisson	ran_vals	cond	Postcode	TS1	Week_factor13	-0.0428775815652024	1.13609086994584	-2.26957476982383	2.18381960669343	Negative	0.958028663258131	0.103356120881452	8.88016028268792
B.1.1.309	AR1 (Week|Postcode) -week FE	Poisson	ran_vals	cond	Postcode	TS10	Week_factor13	-0.139855911049693	1.04059537165316	-2.17938536196895	1.89967353986956	Negative	0.869483509339464	0.113111031621055	6.68371212054746
B.1.1.309	AR1 (Week|Postcode) -week FE	Poisson	ran_vals	cond	Postcode	TS11	Week_factor13	0.0966599687801927	1.17712667261746	-2.21046591479149	2.40378585235188	Positive	1.10148577038612	0.109649549265604	11.0649875944697
B.1.1.309	AR1 (Week|Postcode) -week FE	Poisson	ran_vals	cond	Postcode	TS12	Week_factor13	-0.384754960086242	1.15185206552706	-2.64234352403736	1.87283360386487	Negative	0.680617394200148	0.071194228514643	6.5067077339355
B.1.1.309	AR1 (Week|Postcode) -week FE	Poisson	ran_vals	cond	Postcode	TS13	Week_factor13	0.00391137560858744	1.14861012567104	-2.24732310298468	2.25514585420185	Positive	1.00391903502119	0.105681745402402	9.53668417417113
B.1.1.309	AR1 (Week|Postcode) -week FE	Poisson	ran_vals	cond	Postcode	TS14	Week_factor13	-0.122027862035142	1.0851875590896	-2.2489563943217	2.00490067025141	Negative	0.885123706811242	0.1055092772069	7.42535630135127
B.1.1.309	AR1 (Week|Postcode) -week FE	Poisson	ran_vals	cond	Postcode	TS15	Week_factor13	-0.0728169395816173	1.1280454021844	-2.28374530078904	2.1381114216258	Negative	0.929771018719598	0.101901838085152	8.48340092284204
B.1.1.309	AR1 (Week|Postcode) -week FE	Poisson	ran_vals	cond	Postcode	TS16	Week_factor13	0.02290063875533	1.16387535604696	-2.25825314159043	2.30405441910109	Positive	1.02316487156123	0.104532929582848	10.0147040609554
B.1.1.309	AR1 (Week|Postcode) -week FE	Poisson	ran_vals	cond	Postcode	TS17	Week_factor13	-0.513935281750746	0.982257084217643	-2.43912379037665	1.41125322687516	Negative	0.598137103196287	0.0872372561071659	4.10109178331501
B.1.1.309	AR1 (Week|Postcode) -week FE	Poisson	ran_vals	cond	Postcode	TS18	Week_factor13	-0.204873119505183	1.14989546063084	-2.45862680832773	2.04888056931736	Negative	0.814750685823664	0.0855523501178304	7.75921034472882
B.1.1.309	AR1 (Week|Postcode) -week FE	Poisson	ran_vals	cond	Postcode	TS19	Week_factor13	-0.550656726525606	0.974146024536694	-2.4599478503004	1.35863439724919	Negative	0.576571036525099	0.0854394064905258	3.89087628080013
B.1.1.309	AR1 (Week|Postcode) -week FE	Poisson	ran_vals	cond	Postcode	TS2	Week_factor13	-0.00329138664574886	1.15942433612528	-2.27572132825056	2.26913855495907	Negative	0.996714024029441	0.10272278485809	9.67106613269275
B.1.1.309	AR1 (Week|Postcode) -week FE	Poisson	ran_vals	cond	Postcode	TS20	Week_factor13	-0.279740622899631	1.13081420756741	-2.49609574293796	1.93661449713869	Negative	0.755979799876523	0.0824061059944311	6.93523193366241
B.1.1.309	AR1 (Week|Postcode) -week FE	Poisson	ran_vals	cond	Postcode	TS21	Week_factor13	-0.00386617646788842	1.1323155852414	-2.22316394267442	2.21543158973865	Negative	0.996141287570158	0.108266018875391	9.16536393514217
B.1.1.309	AR1 (Week|Postcode) -week FE	Poisson	ran_vals	cond	Postcode	TS22	Week_factor13	0.0238543157013818	1.15732009188165	-2.24445138297123	2.29216001437399	Positive	1.02414110574328	0.105985669969995	9.89629074166342
B.1.1.309	AR1 (Week|Postcode) -week FE	Poisson	ran_vals	cond	Postcode	TS23	Week_factor13	0.313882111045337	0.838613556887298	-1.3297702574008	1.95753447949147	Positive	1.36872836907919	0.264538029973574	7.08184508862236
B.1.1.309	AR1 (Week|Postcode) -week FE	Poisson	ran_vals	cond	Postcode	TS24	Week_factor13	0.0128655478618348	1.12840267383825	-2.19876305291983	2.2244941486435	Positive	1.0129486650898	0.110940300807031	9.24880310079507
B.1.1.309	AR1 (Week|Postcode) -week FE	Poisson	ran_vals	cond	Postcode	TS25	Week_factor13	-0.264099322915173	0.996278723116111	-2.2167697387863	1.68857109295596	Negative	0.767897266073892	0.108960511872905	5.41174230102334
B.1.1.309	AR1 (Week|Postcode) -week FE	Poisson	ran_vals	cond	Postcode	TS26	Week_factor13	-0.105191894338658	1.08995954034106	-2.24147333801297	2.03108954933566	Negative	0.900151771982888	0.106301770507285	7.62238680256419
B.1.1.309	AR1 (Week|Postcode) -week FE	Poisson	ran_vals	cond	Postcode	TS27	Week_factor13	0.0211676642280503	1.16349942167583	-2.25924929828975	2.30158462674585	Positive	1.02139328839922	0.104428850253013	9.99000034051303
B.1.1.309	AR1 (Week|Postcode) -week FE	Poisson	ran_vals	cond	Postcode	TS28	Week_factor13	-0.039223899494225	1.14470788543337	-2.28281012776263	2.20436232877418	Negative	0.961535397753974	0.101997178508419	9.06446957312236
B.1.1.309	AR1 (Week|Postcode) -week FE	Poisson	ran_vals	cond	Postcode	TS29	Week_factor13	0.00355940329392745	1.15139934668311	-2.25314184802792	2.26026065461577	Positive	1.00356574549241	0.105068595880541	9.58558736875884
B.1.1.309	AR1 (Week|Postcode) -week FE	Poisson	ran_vals	cond	Postcode	TS3	Week_factor13	0.90317074073214	1.00752853698631	-1.07154890515736	2.87789038662164	Positive	2.46741425193334	0.342477641001803	17.7767315636576
B.1.1.309	AR1 (Week|Postcode) -week FE	Poisson	ran_vals	cond	Postcode	TS4	Week_factor13	-0.0289950270164344	1.1379590478683	-2.25935377671979	2.20136372268692	Negative	0.97142129531673	0.104417940260626	9.03732951099656
B.1.1.309	AR1 (Week|Postcode) -week FE	Poisson	ran_vals	cond	Postcode	TS5	Week_factor13	0.17694253283627	1.16555304526062	-2.10749945794553	2.46138452361808	Positive	1.19356250050461	0.12154150641613	11.721028351692
B.1.1.309	AR1 (Week|Postcode) -week FE	Poisson	ran_vals	cond	Postcode	TS6	Week_factor13	-0.0669015128871287	1.09309925849008	-2.20933669105512	2.07553366528086	Negative	0.935287310547838	0.109773438075245	7.9687979953055
B.1.1.309	AR1 (Week|Postcode) -week FE	Poisson	ran_vals	cond	Postcode	TS7	Week_factor13	-0.637452100657005	1.29336086015476	-3.17239280557409	1.89748860426008	Negative	0.52863762505449	0.041903211610588	6.66912458215111
B.1.1.309	AR1 (Week|Postcode) -week FE	Poisson	ran_vals	cond	Postcode	TS8	Week_factor13	1.52317577822174	0.869165243869309	-0.180356796376082	3.22670835281956	Positive	4.58676864951135	0.834972243186943	25.1965820610276
B.1.1.309	AR1 (Week|Postcode) -week FE	Poisson	ran_vals	cond	Postcode	TS9	Week_factor13	-0.0225388933077931	1.12364065752327	-2.22483411361831	2.17975632700272	Negative	0.97771320995303	0.108085347034883	8.84415091537016
B.1.1.309	AR1 (Week|Postcode) -week FE	Poisson	ran_vals	cond	Postcode	TS1	Week_factor14	0.00996672431815169	1.14600350294897	-2.23615886761857	2.25609231625488	Positive	1.01001655753535	0.106868211954474	9.54571455663674
B.1.1.309	AR1 (Week|Postcode) -week FE	Poisson	ran_vals	cond	Postcode	TS10	Week_factor14	-0.241225591084449	1.00052941476026	-2.2022272094875	1.71977602731861	Negative	0.785664367518406	0.110556651130306	5.58327782252161
B.1.1.309	AR1 (Week|Postcode) -week FE	Poisson	ran_vals	cond	Postcode	TS11	Week_factor14	-0.06454030754912	1.1303868509466	-2.2800578240021	2.15097720890386	Negative	0.937498325240669	0.10227829240435	8.59325169757802
B.1.1.309	AR1 (Week|Postcode) -week FE	Poisson	ran_vals	cond	Postcode	TS12	Week_factor14	0.112620227632916	1.17371428297227	-2.18781749513299	2.41305795039882	Positive	1.11920680840953	0.112161274207969	11.1680603562656
B.1.1.309	AR1 (Week|Postcode) -week FE	Poisson	ran_vals	cond	Postcode	TS13	Week_factor14	-0.0492153341386095	1.13891205591413	-2.28144194528878	2.18301127701156	Negative	0.951976114669301	0.102136824769435	8.87298508590465
B.1.1.309	AR1 (Week|Postcode) -week FE	Poisson	ran_vals	cond	Postcode	TS14	Week_factor14	0.00486212752072943	1.13430807088934	-2.21834083879549	2.22806509383695	Positive	1.00487396684306	0.108789458417928	9.28188910877517
B.1.1.309	AR1 (Week|Postcode) -week FE	Poisson	ran_vals	cond	Postcode	TS15	Week_factor14	0.0198560550452136	1.12809929331928	-2.19117793084566	2.23089004093608	Positive	1.02005449775985	0.111784996039933	9.30814702563829
B.1.1.309	AR1 (Week|Postcode) -week FE	Poisson	ran_vals	cond	Postcode	TS16	Week_factor14	-0.0392397406479856	1.13207501378794	-2.25806599547004	2.17958651417407	Negative	0.961520166044536	0.104552494345751	8.84264919259564
B.1.1.309	AR1 (Week|Postcode) -week FE	Poisson	ran_vals	cond	Postcode	TS17	Week_factor14	-0.111209698934326	1.14472696794192	-2.35483332823223	2.13241393036358	Negative	0.894751100902577	0.0949093239212261	8.43520425064714
B.1.1.309	AR1 (Week|Postcode) -week FE	Poisson	ran_vals	cond	Postcode	TS18	Week_factor14	-0.00482682892792819	1.12299057044192	-2.20584790197219	2.19619424411633	Negative	0.995184801490617	0.110157083287078	8.9907317765202
B.1.1.309	AR1 (Week|Postcode) -week FE	Poisson	ran_vals	cond	Postcode	TS19	Week_factor14	-0.131689327818478	1.09408042834338	-2.27604756356166	2.0126689079247	Negative	0.876613292143443	0.102689278524188	7.48326285865923
B.1.1.309	AR1 (Week|Postcode) -week FE	Poisson	ran_vals	cond	Postcode	TS2	Week_factor14	-0.0254211495474965	1.15116160374081	-2.28165643326486	2.23081413416987	Negative	0.97489924718194	0.102114919997846	9.30744050111344
B.1.1.309	AR1 (Week|Postcode) -week FE	Poisson	ran_vals	cond	Postcode	TS20	Week_factor14	0.896861136794747	1.09483038793639	-1.24896699274059	3.04268926633008	Positive	2.4518948573577	0.286800911313061	20.9615386646206
B.1.1.309	AR1 (Week|Postcode) -week FE	Poisson	ran_vals	cond	Postcode	TS21	Week_factor14	-0.0530009032650652	1.1270032311562	-2.26188664679148	2.15588484026135	Negative	0.948379155844151	0.104153797845218	8.63552786213604
B.1.1.309	AR1 (Week|Postcode) -week FE	Poisson	ran_vals	cond	Postcode	TS22	Week_factor14	0.021275482313566	1.14489015203552	-2.22266798193065	2.26521894655778	Positive	1.02150341900507	0.108319727888319	9.63323353355255
B.1.1.309	AR1 (Week|Postcode) -week FE	Poisson	ran_vals	cond	Postcode	TS23	Week_factor14	-0.0770427453538536	1.13065954337992	-2.29309472915499	2.13900923844728	Negative	0.925850276962938	0.100953554014204	8.49102088304629
B.1.1.309	AR1 (Week|Postcode) -week FE	Poisson	ran_vals	cond	Postcode	TS24	Week_factor14	-0.206053825676552	1.06017220018241	-2.28395315544467	1.87184550409156	Negative	0.813789272345888	0.101880659514797	6.50028163283595
B.1.1.309	AR1 (Week|Postcode) -week FE	Poisson	ran_vals	cond	Postcode	TS25	Week_factor14	-0.0240735157369632	1.04849195086666	-2.07907997751576	2.03093294604183	Negative	0.976213940032604	0.125045203692035	7.62119320514716
B.1.1.309	AR1 (Week|Postcode) -week FE	Poisson	ran_vals	cond	Postcode	TS26	Week_factor14	-0.135817254858716	1.07046970534829	-2.23389932388256	1.96226481416513	Negative	0.873002154814433	0.107109958368819	7.11542394299455
B.1.1.309	AR1 (Week|Postcode) -week FE	Poisson	ran_vals	cond	Postcode	TS27	Week_factor14	-0.0412919912676718	1.13432831714424	-2.26453463951431	2.18195065697897	Negative	0.959548909136403	0.10387836418058	8.86357920908611
B.1.1.309	AR1 (Week|Postcode) -week FE	Poisson	ran_vals	cond	Postcode	TS28	Week_factor14	0.0155724082703284	1.16467561137973	-2.26714984370612	2.29829466024677	Positive	1.01569429006248	0.103607055964958	9.95718758010498
B.1.1.309	AR1 (Week|Postcode) -week FE	Poisson	ran_vals	cond	Postcode	TS29	Week_factor14	-0.0419626006910172	1.14307625280104	-2.28235088776405	2.19842568638201	Negative	0.95890564231028	0.102044030449851	9.01081647599536
B.1.1.309	AR1 (Week|Postcode) -week FE	Poisson	ran_vals	cond	Postcode	TS3	Week_factor14	-0.237680730456484	1.14890340640065	-2.48949002871715	2.01412856780418	Negative	0.788454380383379	0.0829522590602478	7.49419385304779
B.1.1.309	AR1 (Week|Postcode) -week FE	Poisson	ran_vals	cond	Postcode	TS4	Week_factor14	-0.0681818255037669	1.12007488644198	-2.26348826291783	2.1271246119103	Negative	0.934090616638586	0.103987116957997	8.39070555677285
B.1.1.309	AR1 (Week|Postcode) -week FE	Poisson	ran_vals	cond	Postcode	TS5	Week_factor14	-0.2774118641706	0.997555817141125	-2.23258533833563	1.67776160999443	Negative	0.757742345910146	0.107250791812339	5.35355919600169
B.1.1.309	AR1 (Week|Postcode) -week FE	Poisson	ran_vals	cond	Postcode	TS6	Week_factor14	-0.198938983823673	1.17898669776185	-2.5097104496887	2.11183248204135	Negative	0.819599900659338	0.0812917738919311	8.26336989587422
B.1.1.309	AR1 (Week|Postcode) -week FE	Poisson	ran_vals	cond	Postcode	TS7	Week_factor14	0.0204483794446364	1.1307198068429	-2.19572171857353	2.2366184774628	Positive	1.02065887990509	0.111278220957873	9.36162117044881
B.1.1.309	AR1 (Week|Postcode) -week FE	Poisson	ran_vals	cond	Postcode	TS8	Week_factor14	-0.373095338692092	1.18908916404693	-2.70366727463091	1.95747659724673	Negative	0.688599579531068	0.0669595030361077	7.08143518739481
B.1.1.309	AR1 (Week|Postcode) -week FE	Poisson	ran_vals	cond	Postcode	TS9	Week_factor14	-0.132908914772469	1.08725265691107	-2.26388496441365	1.99806713486872	Negative	0.875544837677648	0.103945873294406	7.37478784379249
B.1.1.309	AR1 (Week|Postcode) -week FE	Poisson	ran_vals	cond	Postcode	TS1	Week_factor15	-0.116594074121274	1.10374560319002	-2.27989570446816	2.04670755622561	Negative	0.88994637211563	0.102294875057596	7.7423677852467
B.1.1.309	AR1 (Week|Postcode) -week FE	Poisson	ran_vals	cond	Postcode	TS10	Week_factor15	-0.161196528332868	1.04450230254594	-2.20838342309206	1.88599036642633	Negative	0.851124784534447	0.109878131469458	6.59288057742563
B.1.1.309	AR1 (Week|Postcode) -week FE	Poisson	ran_vals	cond	Postcode	TS11	Week_factor15	-0.0618356285327129	1.11876986747462	-2.25458427577162	2.13091301870619	Negative	0.940037389417833	0.104917151273061	8.4225532506465
B.1.1.309	AR1 (Week|Postcode) -week FE	Poisson	ran_vals	cond	Postcode	TS12	Week_factor15	-0.113042703652822	1.09691841151223	-2.26296328419568	2.03687787689003	Negative	0.893112520134672	0.104041722313849	7.66663561388515
B.1.1.309	AR1 (Week|Postcode) -week FE	Poisson	ran_vals	cond	Postcode	TS13	Week_factor15	0.0191232239877467	1.16389312501296	-2.26206538289142	2.30031183086692	Positive	1.01930724398241	0.104135183465177	9.97729319776401
B.1.1.309	AR1 (Week|Postcode) -week FE	Poisson	ran_vals	cond	Postcode	TS14	Week_factor15	-0.0885716381863207	1.11794611038018	-2.27970575118812	2.10256247481548	Negative	0.915237542429836	0.102314308150276	8.18712235089033
B.1.1.309	AR1 (Week|Postcode) -week FE	Poisson	ran_vals	cond	Postcode	TS15	Week_factor15	-0.515645483293582	1.26113700390454	-2.98742859051722	1.95613762393006	Negative	0.597115042413646	0.0504169127117966	7.07195967977678
B.1.1.309	AR1 (Week|Postcode) -week FE	Poisson	ran_vals	cond	Postcode	TS16	Week_factor15	-0.0800265084056533	1.11162993058172	-2.25878113648259	2.09872811967128	Negative	0.923091876368393	0.104477751298175	8.15579012401857
B.1.1.309	AR1 (Week|Postcode) -week FE	Poisson	ran_vals	cond	Postcode	TS17	Week_factor15	0.988724065461113	0.772805644349606	-0.525947164513385	2.50339529543561	Positive	2.68780282307923	0.590995329382484	12.2239274264674
B.1.1.309	AR1 (Week|Postcode) -week FE	Poisson	ran_vals	cond	Postcode	TS18	Week_factor15	-0.240126354309418	1.19369660239857	-2.57972870347844	2.0994759948596	Negative	0.786528473525553	0.0757945640353654	8.16189191849944
B.1.1.309	AR1 (Week|Postcode) -week FE	Poisson	ran_vals	cond	Postcode	TS19	Week_factor15	0.733569374167323	0.938758809163547	-1.10636408196294	2.57350283029758	Positive	2.08250058124345	0.330759391456812	13.1116720579817
B.1.1.309	AR1 (Week|Postcode) -week FE	Poisson	ran_vals	cond	Postcode	TS2	Week_factor15	0.00483644274903328	1.163901615501	-2.2763688051809	2.28604169067897	Positive	1.0048481572161	0.102656295752079	9.8359268826447
B.1.1.309	AR1 (Week|Postcode) -week FE	Poisson	ran_vals	cond	Postcode	TS20	Week_factor15	0.619481126464423	1.01321791348176	-1.36638949245064	2.60535174537949	Positive	1.85796374347697	0.255026072882974	13.535985685899
B.1.1.309	AR1 (Week|Postcode) -week FE	Poisson	ran_vals	cond	Postcode	TS21	Week_factor15	-0.0201139642303333	1.1243939086957	-2.22388552971013	2.18365760124946	Negative	0.980086972084471	0.108187923699386	8.87872176490584
B.1.1.309	AR1 (Week|Postcode) -week FE	Poisson	ran_vals	cond	Postcode	TS22	Week_factor15	-0.318554018218072	1.18132634009109	-2.63391109878512	1.99680306234897	Negative	0.727199794857488	0.0717971068157482	7.36547146666889
B.1.1.309	AR1 (Week|Postcode) -week FE	Poisson	ran_vals	cond	Postcode	TS23	Week_factor15	-0.0979771202568525	1.06668376560687	-2.18863888373988	1.99268464322617	Negative	0.906669647885273	0.112069184041285	7.33519974673477
B.1.1.309	AR1 (Week|Postcode) -week FE	Poisson	ran_vals	cond	Postcode	TS24	Week_factor15	0.0525198084705075	1.15411212015484	-2.20949838115414	2.31453799809516	Positive	1.05392343848312	0.109755690232037	10.120246265463
B.1.1.309	AR1 (Week|Postcode) -week FE	Poisson	ran_vals	cond	Postcode	TS25	Week_factor15	-0.597040084727645	0.923120332062581	-2.40632268896696	1.21224251951167	Negative	0.550438478507456	0.0901461813598602	3.3610133457801
B.1.1.309	AR1 (Week|Postcode) -week FE	Poisson	ran_vals	cond	Postcode	TS26	Week_factor15	0.00893206571871061	1.10108399571804	-2.1491529098421	2.16701704127952	Positive	1.00897207565278	0.116582872161189	8.7321973680623
B.1.1.309	AR1 (Week|Postcode) -week FE	Poisson	ran_vals	cond	Postcode	TS27	Week_factor15	-0.0569982803133915	1.12488607953348	-2.26173448290946	2.14773792228268	Negative	0.944595693773692	0.104169647497266	8.56546072808029
B.1.1.309	AR1 (Week|Postcode) -week FE	Poisson	ran_vals	cond	Postcode	TS28	Week_factor15	-0.0310053654181254	1.14347528945128	-2.27217574995416	2.21016501911791	Negative	0.969470371448168	0.103087642968906	9.11722078464184
B.1.1.309	AR1 (Week|Postcode) -week FE	Poisson	ran_vals	cond	Postcode	TS29	Week_factor15	0.0162873140968026	1.16444432092167	-2.26598161691186	2.29855624510547	Positive	1.016420675446	0.103728163230413	9.95979257030929
B.1.1.309	AR1 (Week|Postcode) -week FE	Poisson	ran_vals	cond	Postcode	TS3	Week_factor15	-0.0455440716011232	1.11522223931397	-2.23133949541462	2.14025135221237	Negative	0.955477492221107	0.107384492719963	8.50157424984903
B.1.1.309	AR1 (Week|Postcode) -week FE	Poisson	ran_vals	cond	Postcode	TS4	Week_factor15	0.00357350558143906	1.1493235037541	-2.24905916836199	2.25620617952487	Positive	1.00357989816489	0.105498434149395	9.54680152479227
B.1.1.309	AR1 (Week|Postcode) -week FE	Poisson	ran_vals	cond	Postcode	TS5	Week_factor15	-0.397329324194258	0.944796470938913	-2.24909637995507	1.45443773156656	Negative	0.672112646226192	0.105494508457634	4.28207511292959
B.1.1.309	AR1 (Week|Postcode) -week FE	Poisson	ran_vals	cond	Postcode	TS6	Week_factor15	0.925390602066341	1.00551571069778	-1.0453839767905	2.89616518092319	Positive	2.52285349971742	0.351556803805097	18.1045842724326
B.1.1.309	AR1 (Week|Postcode) -week FE	Poisson	ran_vals	cond	Postcode	TS7	Week_factor15	0.0637785573440859	1.16086492931496	-2.21147489502887	2.33903200971704	Positive	1.06585634656625	0.109538970832466	10.3711924886814
B.1.1.309	AR1 (Week|Postcode) -week FE	Poisson	ran_vals	cond	Postcode	TS8	Week_factor15	-0.0165944198045944	1.12115837355546	-2.2140244529388	2.18083561332962	Negative	0.983542509114824	0.109260050595669	8.85370143947403
B.1.1.309	AR1 (Week|Postcode) -week FE	Poisson	ran_vals	cond	Postcode	TS9	Week_factor15	0.0230146087995396	1.14724343568998	-2.22554120665282	2.2715704242519	Positive	1.02328148835216	0.108008947652781	9.69461352193128
B.1.1.309	AR1 (Week|Postcode) -week FE	Poisson	ran_vals	cond	Postcode	TS1	Week_factor16	0.0321029530214278	1.16005318663865	-2.24155951294125	2.3057654189841	Positive	1.03262381157415	0.106292610354529	10.0318538859224
B.1.1.309	AR1 (Week|Postcode) -week FE	Poisson	ran_vals	cond	Postcode	TS10	Week_factor16	0.139898981701517	0.80194408967491	-1.43188255167607	1.7116805150791	Positive	1.15015760602418	0.238858834620618	5.53826079238971
B.1.1.309	AR1 (Week|Postcode) -week FE	Poisson	ran_vals	cond	Postcode	TS11	Week_factor16	0.0112728833676967	1.13395621391082	-2.21124045594291	2.23378622267831	Positive	1.01133666174752	0.109564654059123	9.33514418657945
B.1.1.309	AR1 (Week|Postcode) -week FE	Poisson	ran_vals	cond	Postcode	TS12	Week_factor16	-0.106322732538686	1.07873876861777	-2.22061186775659	2.00796640267922	Negative	0.899134421311223	0.108542674739706	7.44815538704367
B.1.1.309	AR1 (Week|Postcode) -week FE	Poisson	ran_vals	cond	Postcode	TS13	Week_factor16	-0.0371710420157398	1.13744003259943	-2.26651254048469	2.19217045645321	Negative	0.963511320335891	0.10367310612024	8.95462766726318
B.1.1.309	AR1 (Week|Postcode) -week FE	Poisson	ran_vals	cond	Postcode	TS14	Week_factor16	0.0403927034001404	1.16192695885234	-2.2369422886166	2.31772769541688	Positive	1.04121958438764	0.106784521939745	10.1525783252006
B.1.1.309	AR1 (Week|Postcode) -week FE	Poisson	ran_vals	cond	Postcode	TS15	Week_factor16	2.12503017277538	1.09379731423364	-0.0187731695091977	4.26883351505995	Positive	8.37315012549378	0.981401948882873	71.438255348751
B.1.1.309	AR1 (Week|Postcode) -week FE	Poisson	ran_vals	cond	Postcode	TS16	Week_factor16	0.0037142937033025	1.1457916799315	-2.24199613274808	2.24942472015469	Positive	1.00372120024048	0.106246211025698	9.48227930282157
B.1.1.309	AR1 (Week|Postcode) -week FE	Poisson	ran_vals	cond	Postcode	TS17	Week_factor16	-1.05216882967441	1.05043412794964	-3.11098188858745	1.00664422923863	Negative	0.349179616164481	0.0445571836642079	2.73640284950765
B.1.1.309	AR1 (Week|Postcode) -week FE	Poisson	ran_vals	cond	Postcode	TS18	Week_factor16	1.0418874216693	1.05874689934831	-1.03321836979685	3.11699321313544	Positive	2.83456198236909	0.355859827090016	22.5783890741334
B.1.1.309	AR1 (Week|Postcode) -week FE	Poisson	ran_vals	cond	Postcode	TS19	Week_factor16	-0.33959291507682	1.19796868287588	-2.68756838812043	2.00838255796679	Negative	0.712060132714402	0.0680462003141411	7.45125562133531
B.1.1.309	AR1 (Week|Postcode) -week FE	Poisson	ran_vals	cond	Postcode	TS2	Week_factor16	-0.0124142521282942	1.16071997682475	-2.28738360284096	2.26255509858437	Negative	0.987662486819202	0.101531762050981	9.60760621272466
B.1.1.309	AR1 (Week|Postcode) -week FE	Poisson	ran_vals	cond	Postcode	TS20	Week_factor16	-0.159672169682	1.13946344702022	-2.3929794875415	2.0736351481775	Negative	0.852423193331638	0.0913570806865322	7.95368344817115
B.1.1.309	AR1 (Week|Postcode) -week FE	Poisson	ran_vals	cond	Postcode	TS21	Week_factor16	-0.129211559784838	1.08772183368082	-2.2611071789971	2.00268405942743	Negative	0.878788029671525	0.104235014024886	7.40891540446842
B.1.1.309	AR1 (Week|Postcode) -week FE	Poisson	ran_vals	cond	Postcode	TS22	Week_factor16	1.2130938326443	1.15022528872076	-1.04130630735558	3.46749397264419	Positive	3.36387583884641	0.35299326295101	32.0563077169693
B.1.1.309	AR1 (Week|Postcode) -week FE	Poisson	ran_vals	cond	Postcode	TS23	Week_factor16	-0.321462676851533	1.07865472639335	-2.4355870923364	1.79266173863334	Negative	0.725087692078001	0.0875463341756082	6.00541605943661
B.1.1.309	AR1 (Week|Postcode) -week FE	Poisson	ran_vals	cond	Postcode	TS24	Week_factor16	-0.0664266386929201	1.12336492074354	-2.26818142484595	2.13532814746011	Negative	0.935731559828699	0.103500231988344	8.45982212057321
B.1.1.309	AR1 (Week|Postcode) -week FE	Poisson	ran_vals	cond	Postcode	TS25	Week_factor16	0.153523461855164	1.13731171520108	-2.07556653913443	2.38261346284476	Positive	1.16593514180264	0.125485315009347	10.833178008033
B.1.1.309	AR1 (Week|Postcode) -week FE	Poisson	ran_vals	cond	Postcode	TS26	Week_factor16	-0.335791935173531	1.00381457912705	-2.30323235741879	1.63164848707172	Negative	0.714771809217997	0.099935294500569	5.11229532875254
B.1.1.309	AR1 (Week|Postcode) -week FE	Poisson	ran_vals	cond	Postcode	TS27	Week_factor16	0.0114231730929098	1.13841523943133	-2.21982969564405	2.24267604182987	Positive	1.01148866667861	0.108627607004403	9.41850189867307
B.1.1.309	AR1 (Week|Postcode) -week FE	Poisson	ran_vals	cond	Postcode	TS28	Week_factor16	-0.0347022327348394	1.13660564541842	-2.26240836237984	2.19300389691016	Negative	0.965892984753707	0.104099473357493	8.96209392714737
B.1.1.309	AR1 (Week|Postcode) -week FE	Poisson	ran_vals	cond	Postcode	TS29	Week_factor16	-0.0315805376624038	1.14180962610052	-2.26948628202057	2.20632520669576	Negative	0.968912919329722	0.103365267042198	9.08227949395024
B.1.1.309	AR1 (Week|Postcode) -week FE	Poisson	ran_vals	cond	Postcode	TS3	Week_factor16	0.0322876853007389	1.16021683304125	-2.24169552171723	2.30627089231871	Positive	1.03281458814528	0.106278154609775	10.0369260023603
B.1.1.309	AR1 (Week|Postcode) -week FE	Poisson	ran_vals	cond	Postcode	TS4	Week_factor16	-0.0455227751765951	1.14006078919617	-2.2800008621874	2.18895531183421	Negative	0.955497840692082	0.102284118527421	8.92588347742833
B.1.1.309	AR1 (Week|Postcode) -week FE	Poisson	ran_vals	cond	Postcode	TS5	Week_factor16	-0.211463027288167	1.04858902318901	-2.26665974732267	1.84373369274634	Negative	0.809399206183124	0.10365784585334	6.32009154325642
B.1.1.309	AR1 (Week|Postcode) -week FE	Poisson	ran_vals	cond	Postcode	TS6	Week_factor16	-0.412065667889163	1.06451355465426	-2.49847389606622	1.67434256028789	Negative	0.662280784043002	0.0822103644995497	5.33528636666021
B.1.1.309	AR1 (Week|Postcode) -week FE	Poisson	ran_vals	cond	Postcode	TS7	Week_factor16	-0.297395498639247	1.12211243302881	-2.49669545398032	1.90190445670182	Negative	0.742750197571655	0.0823567009585616	6.69863957117846
B.1.1.309	AR1 (Week|Postcode) -week FE	Poisson	ran_vals	cond	Postcode	TS8	Week_factor16	0.0273637690114801	1.16108332408255	-2.24831772924037	2.30304526726333	Positive	1.02774159531648	0.105576683820843	10.004602801657
B.1.1.309	AR1 (Week|Postcode) -week FE	Poisson	ran_vals	cond	Postcode	TS9	Week_factor16	-0.068284576704031	1.12987420222683	-2.28279732012955	2.14622816672148	Negative	0.933994642637377	0.101998484859222	8.55253873309326
B.1.1.309	AR1 (Week|Postcode) -week FE	Poisson	ran_vals	cond	Postcode	TS1	Week_factor17	-0.0449696819461351	1.14528264787685	-2.28968242390342	2.19974306001115	Negative	0.956026466255622	0.101298626768687	9.02269491044808
B.1.1.309	AR1 (Week|Postcode) -week FE	Poisson	ran_vals	cond	Postcode	TS10	Week_factor17	-0.0751769070396533	1.12688642489002	-2.28383371449119	2.13347990041189	Negative	0.92757937649135	0.101892828964661	8.44420071986116
B.1.1.309	AR1 (Week|Postcode) -week FE	Poisson	ran_vals	cond	Postcode	TS11	Week_factor17	-0.175970996549148	1.07371274709022	-2.28040931058754	1.92846731748924	Negative	0.838642306505264	0.102242349273722	6.87895889772197
B.1.1.309	AR1 (Week|Postcode) -week FE	Poisson	ran_vals	cond	Postcode	TS12	Week_factor17	-0.0631869868362676	1.11222517319009	-2.24310826898767	2.11673429531513	Negative	0.938767920033177	0.106128116444901	8.30397482971399
B.1.1.309	AR1 (Week|Postcode) -week FE	Poisson	ran_vals	cond	Postcode	TS13	Week_factor17	-0.0521671667966848	1.13021181588287	-2.26734162082872	2.16300728723535	Negative	0.949170183840853	0.103587188407016	8.69725350931001
B.1.1.309	AR1 (Week|Postcode) -week FE	Poisson	ran_vals	cond	Postcode	TS14	Week_factor17	-0.0930721621496052	1.11951046887963	-2.28727236146923	2.10112803717002	Negative	0.911127748986859	0.101543057211699	8.17538685331427
B.1.1.309	AR1 (Week|Postcode) -week FE	Poisson	ran_vals	cond	Postcode	TS15	Week_factor17	-0.521912502230919	1.29356461765956	-3.05725256451899	2.01342756005715	Negative	0.5933846126815	0.0470166932632151	7.48894220603672
B.1.1.309	AR1 (Week|Postcode) -week FE	Poisson	ran_vals	cond	Postcode	TS16	Week_factor17	-0.0545134370381533	1.13486943297055	-2.27881665281583	2.16978977873952	Negative	0.9469457846257	0.102405316086623	8.75644305674396
B.1.1.309	AR1 (Week|Postcode) -week FE	Poisson	ran_vals	cond	Postcode	TS17	Week_factor17	1.88798477577659	0.765990077271738	0.386671811808936	3.38929773974425	Positive	6.60604260096299	1.47207329491603	29.6451263645993
B.1.1.309	AR1 (Week|Postcode) -week FE	Poisson	ran_vals	cond	Postcode	TS18	Week_factor17	-0.394238204961534	1.11226688234739	-2.57424123555906	1.785764825636	Negative	0.674193440888863	0.0762116275387087	5.96413973060346
B.1.1.309	AR1 (Week|Postcode) -week FE	Poisson	ran_vals	cond	Postcode	TS19	Week_factor17	0.73221731476102	0.947568850480724	-1.12498350505322	2.58941813457526	Positive	2.07968681935921	0.324657822527688	13.3220177260554
B.1.1.309	AR1 (Week|Postcode) -week FE	Poisson	ran_vals	cond	Postcode	TS2	Week_factor17	0.00301638036571111	1.16738699003797	-2.28502007612932	2.29105283686075	Positive	1.00302093421853	0.101772018897561	9.88533985449638
B.1.1.309	AR1 (Week|Postcode) -week FE	Poisson	ran_vals	cond	Postcode	TS20	Week_factor17	-0.0552644601885913	1.11418402297774	-2.23902501737491	2.12849609699772	Negative	0.946234873408043	0.106562350187019	8.40222117926415
B.1.1.309	AR1 (Week|Postcode) -week FE	Poisson	ran_vals	cond	Postcode	TS21	Week_factor17	0.00733994898336025	1.1491008831629	-2.2448563966191	2.25953629458582	Positive	1.00736695243646	0.105942753018741	9.57864646656482
B.1.1.309	AR1 (Week|Postcode) -week FE	Poisson	ran_vals	cond	Postcode	TS22	Week_factor17	-0.377826862830744	1.1594254096175	-2.65025890844164	1.89460518278015	Negative	0.685349149806035	0.0706329232327536	6.64992238240037
B.1.1.309	AR1 (Week|Postcode) -week FE	Poisson	ran_vals	cond	Postcode	TS23	Week_factor17	0.837920888763503	0.975145294401287	-1.07332876795673	2.74917054548373	Positive	2.3115559951878	0.341868619936716	15.6296624120627
B.1.1.309	AR1 (Week|Postcode) -week FE	Poisson	ran_vals	cond	Postcode	TS24	Week_factor17	-0.0546430347964609	1.12439974078924	-2.25842603096954	2.14913996137662	Negative	0.946823070526682	0.104514858511749	8.57747826143584
B.1.1.309	AR1 (Week|Postcode) -week FE	Poisson	ran_vals	cond	Postcode	TS25	Week_factor17	-0.287413877234955	1.03932481183124	-2.32445307666306	1.74962532219315	Negative	0.750201173388284	0.0978369387262779	5.75244695797085
B.1.1.309	AR1 (Week|Postcode) -week FE	Poisson	ran_vals	cond	Postcode	TS26	Week_factor17	0.060926228531408	1.14934829493075	-2.19175503522538	2.3136074922882	Positive	1.06282050546553	0.111720503040517	10.1108336974489
B.1.1.309	AR1 (Week|Postcode) -week FE	Poisson	ran_vals	cond	Postcode	TS27	Week_factor17	-0.154561102495521	1.08381332670925	-2.2787961888102	1.96967398381915	Negative	0.856791138465942	0.102407411731031	7.16833911281563
B.1.1.309	AR1 (Week|Postcode) -week FE	Poisson	ran_vals	cond	Postcode	TS28	Week_factor17	-0.0187851845119643	1.14958213579468	-2.27192476794016	2.23435439891623	Negative	0.981390157406579	0.103113519360275	9.34044970077471
B.1.1.309	AR1 (Week|Postcode) -week FE	Poisson	ran_vals	cond	Postcode	TS29	Week_factor17	-0.0444638290076027	1.13553651020724	-2.27007449214409	2.18114683412888	Negative	0.956510197390986	0.103304484423932	8.85645732433461
B.1.1.309	AR1 (Week|Postcode) -week FE	Poisson	ran_vals	cond	Postcode	TS3	Week_factor17	-0.101995202862708	1.1142432206936	-2.28587178544009	2.08188137971467	Negative	0.903033883636005	0.10168537562417	8.01954253489422
B.1.1.309	AR1 (Week|Postcode) -week FE	Poisson	ran_vals	cond	Postcode	TS4	Week_factor17	0.0102951008059174	1.1657022750389	-2.27443937496672	2.29502957657856	Positive	1.01034827768667	0.102854555113074	9.92472954748757
B.1.1.309	AR1 (Week|Postcode) -week FE	Poisson	ran_vals	cond	Postcode	TS5	Week_factor17	0.552376160647385	0.886691745150916	-1.18550772523738	2.29026004653215	Positive	1.73737640245241	0.305590983848857	9.87750595839367
B.1.1.309	AR1 (Week|Postcode) -week FE	Poisson	ran_vals	cond	Postcode	TS6	Week_factor17	0.0106977553792791	1.12039946906699	-2.18524485228981	2.20664036304837	Positive	1.0107551809566	0.112450196595045	9.08514228311831
B.1.1.309	AR1 (Week|Postcode) -week FE	Poisson	ran_vals	cond	Postcode	TS7	Week_factor17	0.860600536073129	0.987398782801019	-1.07466551659556	2.79586658874181	Positive	2.36458028316364	0.341411932830296	16.3768145687675
B.1.1.309	AR1 (Week|Postcode) -week FE	Poisson	ran_vals	cond	Postcode	TS8	Week_factor17	-0.102770597521042	1.1130443287439	-2.28429739505565	2.07875620001357	Negative	0.902333947384823	0.101845594191982	7.99451914501352
B.1.1.309	AR1 (Week|Postcode) -week FE	Poisson	ran_vals	cond	Postcode	TS9	Week_factor17	0.0165780188949682	1.1656494094967	-2.26805284231894	2.30120888010888	Positive	1.01671619676595	0.103513541165365	9.98624733661516
B.1.1.309	AR1 (Week|Postcode) -week -eaout FE	Poisson	ran_vals	cond	Postcode	TS1	(Intercept)	9.65140343908759e-10	4.93439698288561e-05	-9.67114385784451e-05	9.67133688591329e-05	Positive	1.00000000096514	0.999903293237822	1.00009671804575
B.1.1.309	AR1 (Week|Postcode) -week -eaout FE	Poisson	ran_vals	cond	Postcode	TS10	(Intercept)	-3.20260982479087e-11	4.89827119656145e-05	-9.60043833438019e-05	9.60043192916054e-05	Negative	0.999999999967974	0.99990400022493	1.00009600892785
B.1.1.309	AR1 (Week|Postcode) -week -eaout FE	Poisson	ran_vals	cond	Postcode	TS11	(Intercept)	2.53989259059345e-09	5.14348121430939e-05	-0.000100807839459457	0.000100812919244638	Positive	1.00000000253989	0.99989919724148	1.00010081800104
B.1.1.309	AR1 (Week|Postcode) -week -eaout FE	Poisson	ran_vals	cond	Postcode	TS12	(Intercept)	-1.43845052837862e-09	4.97821013543027e-05	-9.75725641796843e-05	9.75696872786275e-05	Negative	0.999999998561549	0.999902432195868	1.00009757444736
B.1.1.309	AR1 (Week|Postcode) -week -eaout FE	Poisson	ran_vals	cond	Postcode	TS13	(Intercept)	-1.49412103324253e-09	4.98446595370137e-05	-9.76952316352409e-05	9.76922433931745e-05	Negative	0.999999998505879	0.999902309540389	1.00009769701544
B.1.1.309	AR1 (Week|Postcode) -week -eaout FE	Poisson	ran_vals	cond	Postcode	TS14	(Intercept)	-2.62638277424285e-09	5.16003681190133e-05	-0.000101137489485049	0.000101132236719501	Negative	0.999999997373617	0.999898867624738	1.00010113735076
B.1.1.309	AR1 (Week|Postcode) -week -eaout FE	Poisson	ran_vals	cond	Postcode	TS15	(Intercept)	3.5987239710351e-09	5.37928641447845e-05	-0.000105428477625063	0.000105435675073005	Positive	1.00000000359872	0.999894577079762	1.00010544123361
B.1.1.309	AR1 (Week|Postcode) -week -eaout FE	Poisson	ran_vals	cond	Postcode	TS16	(Intercept)	1.84248836674579e-10	4.89955395914082e-05	-9.60293087534298e-05	9.60296772511031e-05	Positive	1.00000000018425	0.999903975301913	1.00009603428825
B.1.1.309	AR1 (Week|Postcode) -week -eaout FE	Poisson	ran_vals	cond	Postcode	TS17	(Intercept)	5.53088712521882e-09	5.97250882666587e-05	-0.000117053491089002	0.000117064552863252	Positive	1.00000000553089	0.999882953359404	1.00011707140519
B.1.1.309	AR1 (Week|Postcode) -week -eaout FE	Poisson	ran_vals	cond	Postcode	TS18	(Intercept)	7.42298319776660e-09	6.71026771503923e-05	-0.00013151140749779	0.000131526253464185	Positive	1.00000000742298	0.999868497239748	1.00013153490342
B.1.1.309	AR1 (Week|Postcode) -week -eaout FE	Poisson	ran_vals	cond	Postcode	TS19	(Intercept)	7.89018788384149e-09	6.91078310805421e-05	-0.000135440969779656	0.000135456750155424	Positive	1.00000000789019	0.999864568201934	1.00013546592484
B.1.1.309	AR1 (Week|Postcode) -week -eaout FE	Poisson	ran_vals	cond	Postcode	TS2	(Intercept)	-3.73634037347667e-10	4.90366836031492e-05	-9.61105074174955e-05	9.61097601494208e-05	Negative	0.999999999626366	0.999903894111049	1.00009611437884
B.1.1.309	AR1 (Week|Postcode) -week -eaout FE	Poisson	ran_vals	cond	Postcode	TS20	(Intercept)	6.41025029759427e-09	6.2991689408888e-05	-0.000123455032316456	0.000123467852817051	Positive	1.00000000641025	0.999876552587943	1.00012347547529
B.1.1.309	AR1 (Week|Postcode) -week -eaout FE	Poisson	ran_vals	cond	Postcode	TS21	(Intercept)	1.94839517812424e-09	5.04399729407339e-05	-9.88585819498352e-05	9.88624787401915e-05	Positive	1.0000000019484	0.999901146304399	1.0000988673658
B.1.1.309	AR1 (Week|Postcode) -week -eaout FE	Poisson	ran_vals	cond	Postcode	TS22	(Intercept)	2.86677930101867e-09	5.20865655240404e-05	-0.000102084925726204	0.000102090659284806	Positive	1.00000000286678	0.999897920284763	1.00010209587071
B.1.1.309	AR1 (Week|Postcode) -week -eaout FE	Poisson	ran_vals	cond	Postcode	TS23	(Intercept)	5.97025566733968e-09	6.13188123412308e-05	-0.000120176693507915	0.00012018863401925	Positive	1.00000000597026	0.999879830527422	1.00012019585696
B.1.1.309	AR1 (Week|Postcode) -week -eaout FE	Poisson	ran_vals	cond	Postcode	TS24	(Intercept)	-2.27878763578133e-09	5.09657537471858e-05	-9.98933205770572e-05	9.98887630017857e-05	Negative	0.999999997721212	0.999900111668595	1.00009989375205
B.1.1.309	AR1 (Week|Postcode) -week -eaout FE	Poisson	ran_vals	cond	Postcode	TS25	(Intercept)	-5.55750971936292e-09	5.98193589221475e-05	-0.000117249346575403	0.000117238231555965	Negative	0.99999999444249	0.999882757526861	1.00011724510423
B.1.1.309	AR1 (Week|Postcode) -week -eaout FE	Poisson	ran_vals	cond	Postcode	TS26	(Intercept)	-6.10861689157274e-10	4.91275099114816e-05	-9.62887609383277e-05	9.62875392149494e-05	Negative	0.999999999389138	0.999903715874676	1.00009629217501
B.1.1.309	AR1 (Week|Postcode) -week -eaout FE	Poisson	ran_vals	cond	Postcode	TS27	(Intercept)	-1.65155526578674e-09	5.00339491398817e-05	-9.80663898737426e-05	9.80630867632111e-05	Negative	0.999999998348445	0.999901938418478	1.0000980678951
B.1.1.309	AR1 (Week|Postcode) -week -eaout FE	Poisson	ran_vals	cond	Postcode	TS28	(Intercept)	8.14012060385177e-10	4.92398485885927e-05	-9.65075158257866e-05	9.65091438499074e-05	Positive	1.00000000081401	0.999903497140875	1.00009651380101
B.1.1.309	AR1 (Week|Postcode) -week -eaout FE	Poisson	ran_vals	cond	Postcode	TS29	(Intercept)	-1.27042979137947e-09	4.96072783209201e-05	-9.72297493098494e-05	9.72272084502666e-05	Negative	0.99999999872957	0.999902774977349	1.00009723193517
B.1.1.309	AR1 (Week|Postcode) -week -eaout FE	Poisson	ran_vals	cond	Postcode	TS3	(Intercept)	4.03771602039404e-09	5.49695346427806e-05	-0.000107734270430756	0.000107742345862797	Positive	1.00000000403772	0.999892271532697	1.00010774815028
B.1.1.309	AR1 (Week|Postcode) -week -eaout FE	Poisson	ran_vals	cond	Postcode	TS4	(Intercept)	5.83709364054587e-10	4.91149060433043e-05	-9.62628632395811e-05	9.62640306583092e-05	Positive	1.00000000058371	0.999903741769881	1.00009626866419
B.1.1.309	AR1 (Week|Postcode) -week -eaout FE	Poisson	ran_vals	cond	Postcode	TS5	(Intercept)	2.69253576726607e-09	5.17303637631626e-05	-0.000101386957347187	0.000101392342418722	Positive	1.00000000269254	0.999898618182137	1.0001013974828
B.1.1.309	AR1 (Week|Postcode) -week -eaout FE	Poisson	ran_vals	cond	Postcode	TS6	(Intercept)	5.3872447389742e-09	5.92217453925307e-05	-0.000116067100826222	0.0001160778753157	Positive	1.00000000538724	0.999883939634699	1.00011608461261
B.1.1.309	AR1 (Week|Postcode) -week -eaout FE	Poisson	ran_vals	cond	Postcode	TS7	(Intercept)	5.53871969829563e-09	5.97527920694976e-05	-0.000117107781712228	0.000117118859151624	Positive	1.00000000553872	0.999882899075136	1.00011712571783
B.1.1.309	AR1 (Week|Postcode) -week -eaout FE	Poisson	ran_vals	cond	Postcode	TS8	(Intercept)	5.51437942991079e-09	5.96667878132282e-05	-0.000116939240807691	0.00011695026956655	Positive	1.00000000551438	0.999883067596319	1.00011695710852
B.1.1.309	AR1 (Week|Postcode) -week -eaout FE	Poisson	ran_vals	cond	Postcode	TS9	(Intercept)	1.7586600908162e-09	5.01730976543132e-05	-9.83357057351741e-05	9.83392230553558e-05	Positive	1.00000000175866	0.999901669129062	1.00009834405852
B.1.1.309	AR1 (Week|Postcode) -week -eaout FE	Poisson	ran_vals	cond	Postcode	TS1	Week_factor1	-0.0477023751527485	1.14430654342291	-2.29050198753518	2.19509723722968	Negative	0.95341750559404	0.10121564010931	8.98087428969936
B.1.1.309	AR1 (Week|Postcode) -week -eaout FE	Poisson	ran_vals	cond	Postcode	TS10	Week_factor1	0.721472950834897	0.922780984562937	-1.08714454452687	2.53009044619666	Positive	2.05746151948425	0.337177916931192	12.5546416049017
B.1.1.309	AR1 (Week|Postcode) -week -eaout FE	Poisson	ran_vals	cond	Postcode	TS11	Week_factor1	0.00450791514013101	1.17068302422276	-2.28998864964892	2.29900447992918	Positive	1.00451809107459	0.101267611270301	9.96425789685891
B.1.1.309	AR1 (Week|Postcode) -week -eaout FE	Poisson	ran_vals	cond	Postcode	TS12	Week_factor1	-0.299419376980081	1.03724584813537	-2.33238388243911	1.73354512847894	Negative	0.741248481691857	0.0970640817078746	5.66068623885109
B.1.1.309	AR1 (Week|Postcode) -week -eaout FE	Poisson	ran_vals	cond	Postcode	TS13	Week_factor1	-0.00147161884893566	1.15390934440984	-2.26309237531644	2.26014913761857	Negative	0.998529463451106	0.104028292318174	9.58451847244023
B.1.1.309	AR1 (Week|Postcode) -week -eaout FE	Poisson	ran_vals	cond	Postcode	TS14	Week_factor1	-0.135104373016832	1.10273152231085	-2.29641844136313	2.02620969532947	Negative	0.873624724081323	0.100618570457123	7.58528127619745
B.1.1.309	AR1 (Week|Postcode) -week -eaout FE	Poisson	ran_vals	cond	Postcode	TS15	Week_factor1	-0.070657016388977	1.12870810649636	-2.28288425418024	2.14157022140228	Negative	0.931781423084693	0.101989618103186	8.51279411133135
B.1.1.309	AR1 (Week|Postcode) -week -eaout FE	Poisson	ran_vals	cond	Postcode	TS16	Week_factor1	0.0142594436842204	1.17442283779066	-2.2875670210068	2.31608590837524	Positive	1.0143615945118	0.101513140989184	10.1359236291402
B.1.1.309	AR1 (Week|Postcode) -week -eaout FE	Poisson	ran_vals	cond	Postcode	TS17	Week_factor1	0.293777645409416	0.840290399117075	-1.35316127341484	1.94071656423367	Positive	1.34148558502391	0.258422025316083	6.96373914965575
B.1.1.309	AR1 (Week|Postcode) -week -eaout FE	Poisson	ran_vals	cond	Postcode	TS18	Week_factor1	-0.0411126503444061	1.1407791655758	-2.27699872918662	2.19477342849781	Negative	0.959721010955674	0.102591650449998	8.97796667496541
B.1.1.309	AR1 (Week|Postcode) -week -eaout FE	Poisson	ran_vals	cond	Postcode	TS19	Week_factor1	0.69389025935544	0.912170521151131	-1.09393110985991	2.48171162857079	Positive	2.00148670989388	0.334897384214177	11.9617209291784
B.1.1.309	AR1 (Week|Postcode) -week -eaout FE	Poisson	ran_vals	cond	Postcode	TS2	Week_factor1	-0.00496590044769402	1.17216893103934	-2.30237478908162	2.29244298818623	Negative	0.995046409251258	0.100021032602784	9.89909152903767
B.1.1.309	AR1 (Week|Postcode) -week -eaout FE	Poisson	ran_vals	cond	Postcode	TS20	Week_factor1	0.0170534553825205	1.17526598451385	-2.28642554651964	2.32053245728468	Positive	1.01719969567079	0.10162908180889	10.1810938606968
B.1.1.309	AR1 (Week|Postcode) -week -eaout FE	Poisson	ran_vals	cond	Postcode	TS21	Week_factor1	-0.0689585817148956	1.14083652785314	-2.30495708855477	2.16703992512498	Negative	0.933365337669293	0.0997630815397779	8.73239719660381
B.1.1.309	AR1 (Week|Postcode) -week -eaout FE	Poisson	ran_vals	cond	Postcode	TS22	Week_factor1	-0.00789838346710737	1.16415044345592	-2.28959132522704	2.27379455829283	Negative	0.99213272680276	0.101307855359854	9.7161996381886
B.1.1.309	AR1 (Week|Postcode) -week -eaout FE	Poisson	ran_vals	cond	Postcode	TS23	Week_factor1	1.15985405396026	0.790286704836395	-0.389079424979911	2.70878753290043	Positive	3.18946775195903	0.677680443120818	15.011064055412
B.1.1.309	AR1 (Week|Postcode) -week -eaout FE	Poisson	ran_vals	cond	Postcode	TS24	Week_factor1	-0.0638991759810641	1.11863272182016	-2.2563790226766	2.12858067071447	Negative	0.938099577732361	0.104729020414672	8.40293181638838
B.1.1.309	AR1 (Week|Postcode) -week -eaout FE	Poisson	ran_vals	cond	Postcode	TS25	Week_factor1	-0.250574020926529	1.00743224205431	-2.22510493221742	1.72395689036436	Negative	0.778353863407216	0.108056079475893	5.60666960729496
B.1.1.309	AR1 (Week|Postcode) -week -eaout FE	Poisson	ran_vals	cond	Postcode	TS26	Week_factor1	1.80827082471316	0.944444740549671	-0.0428068521524669	3.65934850157879	Positive	6.0998905275391	0.958096426459265	38.8360330133673
B.1.1.309	AR1 (Week|Postcode) -week -eaout FE	Poisson	ran_vals	cond	Postcode	TS27	Week_factor1	0.00375157915814523	1.17161706123633	-2.29257566453772	2.30007882285401	Positive	1.00375862513967	0.101005969034295	9.97496867932803
B.1.1.309	AR1 (Week|Postcode) -week -eaout FE	Poisson	ran_vals	cond	Postcode	TS28	Week_factor1	1.04889209335357	1.07915615436646	-1.06621510289943	3.16399928960657	Positive	2.8544868605709	0.344309229339371	23.6650503177209
B.1.1.309	AR1 (Week|Postcode) -week -eaout FE	Poisson	ran_vals	cond	Postcode	TS29	Week_factor1	-0.000751994356928439	1.15736879588322	-2.26915315111852	2.26764916240467	Negative	0.999248288319966	0.103399706943027	9.65667284009371
B.1.1.309	AR1 (Week|Postcode) -week -eaout FE	Poisson	ran_vals	cond	Postcode	TS3	Week_factor1	-0.15447608583889	1.09431980918074	-2.29930349940189	1.99035132772411	Negative	0.856863983080425	0.100328698391508	7.31810436367222
B.1.1.309	AR1 (Week|Postcode) -week -eaout FE	Poisson	ran_vals	cond	Postcode	TS4	Week_factor1	-0.0407490420282633	1.14162624722207	-2.27829537038913	2.19679728633261	Negative	0.960070036946966	0.102458712094291	8.99615520244968
B.1.1.309	AR1 (Week|Postcode) -week -eaout FE	Poisson	ran_vals	cond	Postcode	TS5	Week_factor1	0.0653209120186696	1.15995146954769	-2.20814219210912	2.33878401614646	Positive	1.06750154349726	0.109904640676409	10.3686208185169
B.1.1.309	AR1 (Week|Postcode) -week -eaout FE	Poisson	ran_vals	cond	Postcode	TS6	Week_factor1	-0.186363020360183	1.08508285769119	-2.31308634167672	1.94036030095635	Negative	0.82997224346411	0.0989553696928575	6.96125866700257
B.1.1.309	AR1 (Week|Postcode) -week -eaout FE	Poisson	ran_vals	cond	Postcode	TS7	Week_factor1	-0.0264139601785446	1.14069752836752	-2.26214003303275	2.20931211267566	Negative	0.973931837152081	0.104127410049162	9.10944796351501
B.1.1.309	AR1 (Week|Postcode) -week -eaout FE	Poisson	ran_vals	cond	Postcode	TS8	Week_factor1	1.90256233240233	0.970216319935448	0.000973288115861282	3.8041513766888	Positive	6.70304789328379	1.00097376191444	44.8871416706492
B.1.1.309	AR1 (Week|Postcode) -week -eaout FE	Poisson	ran_vals	cond	Postcode	TS9	Week_factor1	-0.0588826884078658	1.15002844879582	-2.31289702924413	2.1951316524284	Negative	0.942817366076129	0.0989741049479638	8.98118337359126
B.1.1.309	AR1 (Week|Postcode) -week -eaout FE	Poisson	ran_vals	cond	Postcode	TS1	Week_factor2	-0.0197567398984547	1.14276138876222	-2.25952790479538	2.22001442499847	Negative	0.980437145539772	0.104399759748547	9.20746368257384
B.1.1.309	AR1 (Week|Postcode) -week -eaout FE	Poisson	ran_vals	cond	Postcode	TS10	Week_factor2	-0.409918063600272	1.01888055438473	-2.40688725474255	1.58705112754201	Negative	0.663704629476287	0.0900953022747106	4.8893096983582
B.1.1.309	AR1 (Week|Postcode) -week -eaout FE	Poisson	ran_vals	cond	Postcode	TS11	Week_factor2	-0.0473685412357751	1.13707860235234	-2.2760016494375	2.18126456696595	Negative	0.953735841827203	0.102693993520713	8.85750008156395
B.1.1.309	AR1 (Week|Postcode) -week -eaout FE	Poisson	ran_vals	cond	Postcode	TS12	Week_factor2	0.0816055173951543	1.15844141285145	-2.18889792999338	2.35210896478369	Positive	1.08502770084057	0.112040156698901	10.5077067569196
B.1.1.309	AR1 (Week|Postcode) -week -eaout FE	Poisson	ran_vals	cond	Postcode	TS13	Week_factor2	-0.124843909014536	1.10616330509454	-2.29288414801962	2.04319632999055	Negative	0.8826346631471	0.100974815166748	7.71523025124922
B.1.1.309	AR1 (Week|Postcode) -week -eaout FE	Poisson	ran_vals	cond	Postcode	TS14	Week_factor2	0.024984953145299	1.13385470434491	-2.19732943107203	2.24729933736262	Positive	1.02529969287286	0.111099461306795	9.46214723131948
B.1.1.309	AR1 (Week|Postcode) -week -eaout FE	Poisson	ran_vals	cond	Postcode	TS15	Week_factor2	-0.0267002005072011	1.1194599187019	-2.22080132329907	2.16740092228467	Negative	0.973653098477953	0.108522112676241	8.73555013625593
B.1.1.309	AR1 (Week|Postcode) -week -eaout FE	Poisson	ran_vals	cond	Postcode	TS16	Week_factor2	-0.0623146380612562	1.13580056668749	-2.28844284238893	2.16381356626641	Negative	0.939587210379747	0.101424272531867	8.70426875018318
B.1.1.309	AR1 (Week|Postcode) -week -eaout FE	Poisson	ran_vals	cond	Postcode	TS17	Week_factor2	0.00722976261999623	1.13621542396749	-2.21971154703519	2.23417107227518	Positive	1.00725596045041	0.108640441963255	9.33873750445552
B.1.1.309	AR1 (Week|Postcode) -week -eaout FE	Poisson	ran_vals	cond	Postcode	TS18	Week_factor2	-0.0549948545199855	1.11176242534656	-2.23400916756415	2.12401945852418	Negative	0.946490018086426	0.107098193662808	8.3646915386617
B.1.1.309	AR1 (Week|Postcode) -week -eaout FE	Poisson	ran_vals	cond	Postcode	TS19	Week_factor2	-0.580539043802272	1.19180224237434	-2.91642851555004	1.7553504279455	Negative	0.559596638150725	0.054126655011351	5.78547477881133
B.1.1.309	AR1 (Week|Postcode) -week -eaout FE	Poisson	ran_vals	cond	Postcode	TS2	Week_factor2	-0.0127874063637271	1.16821654002567	-2.30244975095804	2.27687493823059	Negative	0.987294005133594	0.100013535119515	9.74617536924297
B.1.1.309	AR1 (Week|Postcode) -week -eaout FE	Poisson	ran_vals	cond	Postcode	TS20	Week_factor2	-0.0688923577101063	1.13569765195133	-2.29481885286141	2.1570341374412	Negative	0.933427150906623	0.100779647559681	8.64545835540541
B.1.1.309	AR1 (Week|Postcode) -week -eaout FE	Poisson	ran_vals	cond	Postcode	TS21	Week_factor2	0.0278848331413469	1.17402054134361	-2.27315314500235	2.32892281128505	Positive	1.02827725414075	0.102986934840968	10.266876211201
B.1.1.309	AR1 (Week|Postcode) -week -eaout FE	Poisson	ran_vals	cond	Postcode	TS22	Week_factor2	-0.0458640970799189	1.14889446556612	-2.2976558716269	2.20592767746706	Negative	0.955171764002199	0.100494138996448	9.07866973992704
B.1.1.309	AR1 (Week|Postcode) -week -eaout FE	Poisson	ran_vals	cond	Postcode	TS23	Week_factor2	-0.307025936641674	1.13509198375157	-2.53176534393488	1.91771347065153	Negative	0.735631520848657	0.0795185187708155	6.8053799647073
B.1.1.309	AR1 (Week|Postcode) -week -eaout FE	Poisson	ran_vals	cond	Postcode	TS24	Week_factor2	-0.12572377877358	1.09301520557265	-2.26799421625061	2.01654665870345	Negative	0.88185840115352	0.103519609935194	7.51233742256065
B.1.1.309	AR1 (Week|Postcode) -week -eaout FE	Poisson	ran_vals	cond	Postcode	TS25	Week_factor2	-0.430270794185543	1.01461726169843	-2.41888408520712	1.55834249683604	Negative	0.65033296449142	0.0890209017938416	4.75094001725174
B.1.1.309	AR1 (Week|Postcode) -week -eaout FE	Poisson	ran_vals	cond	Postcode	TS26	Week_factor2	-0.542220651077941	1.16149935645889	-2.81871755780382	1.73427625564793	Negative	0.581455607626863	0.0596824329216675	5.66482643367545
B.1.1.309	AR1 (Week|Postcode) -week -eaout FE	Poisson	ran_vals	cond	Postcode	TS27	Week_factor2	-0.040297379158285	1.14220445566585	-2.27897697524452	2.19838221692795	Negative	0.960503762876809	0.102388899533643	9.01042478923578
B.1.1.309	AR1 (Week|Postcode) -week -eaout FE	Poisson	ran_vals	cond	Postcode	TS28	Week_factor2	-0.262060493709482	1.19764893299325	-2.60940926849907	2.08528828108011	Negative	0.769464474539245	0.0735779957674347	8.046910919528
B.1.1.309	AR1 (Week|Postcode) -week -eaout FE	Poisson	ran_vals	cond	Postcode	TS29	Week_factor2	-0.10725969999264	1.11554064739663	-2.29367919218054	2.07915979219526	Negative	0.898292356177142	0.100894567633943	7.99774632162465
B.1.1.309	AR1 (Week|Postcode) -week -eaout FE	Poisson	ran_vals	cond	Postcode	TS3	Week_factor2	0.0295996396887111	1.12936216754079	-2.18390953419333	2.24310881357075	Positive	1.03004206342946	0.112600453675684	9.42257884226564
B.1.1.309	AR1 (Week|Postcode) -week -eaout FE	Poisson	ran_vals	cond	Postcode	TS4	Week_factor2	-0.0625348070513339	1.13130631911473	-2.27985444799878	2.15478483389611	Negative	0.939380365183832	0.102299095470036	8.62603394916016
B.1.1.309	AR1 (Week|Postcode) -week -eaout FE	Poisson	ran_vals	cond	Postcode	TS5	Week_factor2	-0.308333993001239	0.98586376726161	-2.24059147049697	1.62392348449449	Negative	0.734669902422176	0.10639555593267	5.07295498194088
B.1.1.309	AR1 (Week|Postcode) -week -eaout FE	Poisson	ran_vals	cond	Postcode	TS6	Week_factor2	0.0743300141638168	1.16418843631654	-2.20743739223459	2.35609742056223	Positive	1.07716222563734	0.109982128756954	10.54969996902
B.1.1.309	AR1 (Week|Postcode) -week -eaout FE	Poisson	ran_vals	cond	Postcode	TS7	Week_factor2	-0.11807430884263	1.10748775915118	-2.28871043009791	2.05256181241265	Negative	0.88863001709304	0.101397136273972	7.78782652347429
B.1.1.309	AR1 (Week|Postcode) -week -eaout FE	Poisson	ran_vals	cond	Postcode	TS8	Week_factor2	-0.743134693657124	1.34005182821661	-3.36958801437874	1.88331862706449	Negative	0.475620651242129	0.0344038082984929	6.57528962855825
B.1.1.309	AR1 (Week|Postcode) -week -eaout FE	Poisson	ran_vals	cond	Postcode	TS9	Week_factor2	0.0569204308289151	1.15440275880792	-2.20566740008829	2.31950826174612	Positive	1.05857157738142	0.110176968642755	10.1706717678285
B.1.1.309	AR1 (Week|Postcode) -week -eaout FE	Poisson	ran_vals	cond	Postcode	TS1	Week_factor3	-0.0737938970348841	1.129004070739	-2.28660121408243	2.13901342001266	Negative	0.928863115556621	0.101611230443779	8.49105638887944
B.1.1.309	AR1 (Week|Postcode) -week -eaout FE	Poisson	ran_vals	cond	Postcode	TS10	Week_factor3	-0.147182002763772	1.01441495332709	-2.13539877666375	1.84103477113621	Negative	0.863136869823923	0.118197446593923	6.3030571092535
B.1.1.309	AR1 (Week|Postcode) -week -eaout FE	Poisson	ran_vals	cond	Postcode	TS11	Week_factor3	-0.0541054996883044	1.12479797473642	-2.25866902005528	2.15045802067867	Negative	0.947332157982234	0.104489465627055	8.58879134046319
B.1.1.309	AR1 (Week|Postcode) -week -eaout FE	Poisson	ran_vals	cond	Postcode	TS12	Week_factor3	-0.108809749614753	1.10194041799313	-2.26857328199029	2.05095378276079	Negative	0.896901037035329	0.103459682628295	7.77531353082889
B.1.1.309	AR1 (Week|Postcode) -week -eaout FE	Poisson	ran_vals	cond	Postcode	TS13	Week_factor3	0.034608044384843	1.16825289893977	-2.25512556237162	2.3243416511413	Positive	1.03521387137992	0.104860376392094	10.2199495783823
B.1.1.309	AR1 (Week|Postcode) -week -eaout FE	Poisson	ran_vals	cond	Postcode	TS14	Week_factor3	-0.216605698272535	1.06480408930312	-2.30358336389762	1.87037196735255	Negative	0.805247417163393	0.0999002227203065	6.49071028263596
B.1.1.309	AR1 (Week|Postcode) -week -eaout FE	Poisson	ran_vals	cond	Postcode	TS15	Week_factor3	-0.238939455659292	1.15949481644574	-2.51150753615381	2.03362862483523	Negative	0.787462557330815	0.0811458167334426	7.64176520935091
B.1.1.309	AR1 (Week|Postcode) -week -eaout FE	Poisson	ran_vals	cond	Postcode	TS16	Week_factor3	-0.0111688896932222	1.12892066850335	-2.22381274136267	2.20147496197622	Negative	0.988893250793357	0.108195798806171	9.03833487302535
B.1.1.309	AR1 (Week|Postcode) -week -eaout FE	Poisson	ran_vals	cond	Postcode	TS17	Week_factor3	-0.39433305998006	0.949489031513483	-2.2552973654623	1.46663124550218	Negative	0.674129493290461	0.104842362602796	4.33460828659286
B.1.1.309	AR1 (Week|Postcode) -week -eaout FE	Poisson	ran_vals	cond	Postcode	TS18	Week_factor3	-0.224058017717665	1.18457899188959	-2.54579017866402	2.09767414322869	Negative	0.799268761274818	0.0784110687414869	8.14719864176242
B.1.1.309	AR1 (Week|Postcode) -week -eaout FE	Poisson	ran_vals	cond	Postcode	TS19	Week_factor3	1.41372171658051	0.816654471905372	-0.186891636167599	3.01433506932861	Positive	4.1112277913316	0.829533622957578	20.3755381149652
B.1.1.309	AR1 (Week|Postcode) -week -eaout FE	Poisson	ran_vals	cond	Postcode	TS2	Week_factor3	0.0009275668116062	1.17311334160679	-2.29833233252113	2.30018746614434	Positive	1.00092799713474	0.100426181629159	9.97605245161758
B.1.1.309	AR1 (Week|Postcode) -week -eaout FE	Poisson	ran_vals	cond	Postcode	TS20	Week_factor3	0.0133906636359598	1.12829663686303	-2.19803010849325	2.22481143576517	Positive	1.01348072009523	0.111021643688455	9.25173809250269
B.1.1.309	AR1 (Week|Postcode) -week -eaout FE	Poisson	ran_vals	cond	Postcode	TS21	Week_factor3	-0.0490924569696617	1.14843512638382	-2.29998394326264	2.20179902932332	Negative	0.952093097986319	0.100260453565649	9.0412643768825
B.1.1.309	AR1 (Week|Postcode) -week -eaout FE	Poisson	ran_vals	cond	Postcode	TS22	Week_factor3	0.0166015407335375	1.17453487804566	-2.28544451882209	2.31864760028917	Positive	1.01674011208147	0.101728831673711	10.1619220284685
B.1.1.309	AR1 (Week|Postcode) -week -eaout FE	Poisson	ran_vals	cond	Postcode	TS23	Week_factor3	-0.132179273220235	1.0753323426706	-2.2397919362657	1.97543338982523	Negative	0.876183904688632	0.106480656837703	7.20974360634847
B.1.1.309	AR1 (Week|Postcode) -week -eaout FE	Poisson	ran_vals	cond	Postcode	TS24	Week_factor3	0.0188314793033778	1.15200608013489	-2.23905894773217	2.27672190633892	Positive	1.01900990988717	0.106558734549747	9.74468400770556
B.1.1.309	AR1 (Week|Postcode) -week -eaout FE	Poisson	ran_vals	cond	Postcode	TS25	Week_factor3	0.920996513605752	0.740545479206945	-0.530445954553816	2.37243898176532	Positive	2.51179217827668	0.588342537132572	10.7235148721369
B.1.1.309	AR1 (Week|Postcode) -week -eaout FE	Poisson	ran_vals	cond	Postcode	TS26	Week_factor3	0.00488033115577725	1.09911383690531	-2.14934320408827	2.15910386639982	Positive	1.00489225936852	0.116560689222124	8.66337064131824
B.1.1.309	AR1 (Week|Postcode) -week -eaout FE	Poisson	ran_vals	cond	Postcode	TS27	Week_factor3	-0.0503768052020282	1.13103300863042	-2.26716076744364	2.16640715703958	Negative	0.950871063825563	0.103605924194855	8.72687336218616
B.1.1.309	AR1 (Week|Postcode) -week -eaout FE	Poisson	ran_vals	cond	Postcode	TS28	Week_factor3	0.0357286626404692	1.15927720951939	-2.23641291611563	2.30787024139657	Positive	1.0363746011887	0.106841065694223	10.0529913943671
B.1.1.309	AR1 (Week|Postcode) -week -eaout FE	Poisson	ran_vals	cond	Postcode	TS29	Week_factor3	0.0297568941082821	1.16955086684027	-2.26252068298625	2.32203447120282	Positive	1.03020405483287	0.104087781498149	10.1963974956366
B.1.1.309	AR1 (Week|Postcode) -week -eaout FE	Poisson	ran_vals	cond	Postcode	TS3	Week_factor3	-0.258330605339109	1.05735014098743	-2.33069880072283	1.81403759004461	Negative	0.772339850215858	0.0972277805014547	6.13516878771628
B.1.1.309	AR1 (Week|Postcode) -week -eaout FE	Poisson	ran_vals	cond	Postcode	TS4	Week_factor3	0.0142234988733447	1.15197675278184	-2.24360944760647	2.27205644535316	Positive	1.01432513413141	0.10607494062849	9.69932645387088
B.1.1.309	AR1 (Week|Postcode) -week -eaout FE	Poisson	ran_vals	cond	Postcode	TS5	Week_factor3	-0.362677999690063	0.952216154844777	-2.22898736868304	1.50363136930291	Negative	0.695810448610802	0.107637371941247	4.49799332391948
B.1.1.309	AR1 (Week|Postcode) -week -eaout FE	Poisson	ran_vals	cond	Postcode	TS6	Week_factor3	-0.145480607532616	1.07158459457259	-2.24574781928285	1.95478660421762	Negative	0.86460665676777	0.105848355328011	7.06241177400058
B.1.1.309	AR1 (Week|Postcode) -week -eaout FE	Poisson	ran_vals	cond	Postcode	TS7	Week_factor3	0.0517294102611475	1.16765410071213	-2.23683057353513	2.34028939405742	Positive	1.05309074840626	0.106796452047687	10.3842412656524
B.1.1.309	AR1 (Week|Postcode) -week -eaout FE	Poisson	ran_vals	cond	Postcode	TS8	Week_factor3	1.11525382410331	1.06741099188736	-0.976833276698083	3.2073409249047	Positive	3.05034233133633	0.376501489077051	24.7132842984273
B.1.1.309	AR1 (Week|Postcode) -week -eaout FE	Poisson	ran_vals	cond	Postcode	TS9	Week_factor3	-0.532478490914474	1.26518807303791	-3.0122015477384	1.94724456590946	Negative	0.587147923991917	0.0491832801427132	7.00934715309129
B.1.1.309	AR1 (Week|Postcode) -week -eaout FE	Poisson	ran_vals	cond	Postcode	TS1	Week_factor4	0.0169084836561028	1.16432832033971	-2.26513309038974	2.29895005770194	Positive	1.01705224116342	0.103816216680566	9.9637156345071
B.1.1.309	AR1 (Week|Postcode) -week -eaout FE	Poisson	ran_vals	cond	Postcode	TS10	Week_factor4	-0.396911190452504	0.964074474491483	-2.28646243887019	1.49264005796518	Negative	0.672393737964713	0.101625332542338	4.44882518505714
B.1.1.309	AR1 (Week|Postcode) -week -eaout FE	Poisson	ran_vals	cond	Postcode	TS11	Week_factor4	-0.0520042504629977	1.12420249282038	-2.25540064772108	2.15139214679509	Negative	0.949324831764244	0.10483153480594	8.59681810318342
B.1.1.309	AR1 (Week|Postcode) -week -eaout FE	Poisson	ran_vals	cond	Postcode	TS12	Week_factor4	-0.108260988326769	1.08108766120973	-2.22715386842848	2.01063189177494	Negative	0.897393356674232	0.107834906124251	7.46803484648221
B.1.1.309	AR1 (Week|Postcode) -week -eaout FE	Poisson	ran_vals	cond	Postcode	TS13	Week_factor4	-0.0439004359883401	1.145309272122	-2.28866536050725	2.20086448853057	Negative	0.957049240391323	0.101401706304382	9.03281889344328
B.1.1.309	AR1 (Week|Postcode) -week -eaout FE	Poisson	ran_vals	cond	Postcode	TS14	Week_factor4	0.0595644632437449	1.16258854962685	-2.21906722286354	2.33819614935102	Positive	1.06137417839667	0.108710464182113	10.3625272419044
B.1.1.309	AR1 (Week|Postcode) -week -eaout FE	Poisson	ran_vals	cond	Postcode	TS15	Week_factor4	0.886702613753913	1.0073168836745	-1.08760219926724	2.86100742677506	Positive	2.42711331201701	0.337023641164372	17.4791270102536
B.1.1.309	AR1 (Week|Postcode) -week -eaout FE	Poisson	ran_vals	cond	Postcode	TS16	Week_factor4	-0.250241147586529	1.1679786235981	-2.53943718455146	2.0389548893784	Negative	0.778612999784833	0.0789107995121005	7.68257586011372
B.1.1.309	AR1 (Week|Postcode) -week -eaout FE	Poisson	ran_vals	cond	Postcode	TS17	Week_factor4	-0.478465077535645	0.911396213963778	-2.26476883255081	1.30783867747952	Negative	0.619733905630688	0.1038540394395	3.69817212562066
B.1.1.309	AR1 (Week|Postcode) -week -eaout FE	Poisson	ran_vals	cond	Postcode	TS18	Week_factor4	0.984206387317916	1.04028167150081	-1.05470822260079	3.02312099723663	Positive	2.6756875819975	0.348294036810018	20.5553448518006
B.1.1.309	AR1 (Week|Postcode) -week -eaout FE	Poisson	ran_vals	cond	Postcode	TS19	Week_factor4	-0.669386398144516	1.31380223834922	-3.2443914681171	1.90561867182806	Negative	0.512022659470037	0.0389922851878365	6.72356602204354
B.1.1.309	AR1 (Week|Postcode) -week -eaout FE	Poisson	ran_vals	cond	Postcode	TS2	Week_factor4	-0.0141055961967297	1.16928354916074	-2.30585924026696	2.2776480478735	Negative	0.985993421610158	0.0996731206902223	9.75371314479046
B.1.1.309	AR1 (Week|Postcode) -week -eaout FE	Poisson	ran_vals	cond	Postcode	TS20	Week_factor4	-0.491004966141127	1.23170011624607	-2.90509283373722	1.92308290145496	Negative	0.612011034660634	0.0547437083025586	6.84201925956983
B.1.1.309	AR1 (Week|Postcode) -week -eaout FE	Poisson	ran_vals	cond	Postcode	TS21	Week_factor4	0.00269890067381472	1.13651369654228	-2.22482701248554	2.23022481383317	Positive	1.00270254598494	0.108086114566008	9.30195705305592
B.1.1.309	AR1 (Week|Postcode) -week -eaout FE	Poisson	ran_vals	cond	Postcode	TS22	Week_factor4	-0.0245741934037796	1.1550870415232	-2.28850319379818	2.23935480699062	Negative	0.975725293852118	0.101418151618792	9.38727273044082
B.1.1.309	AR1 (Week|Postcode) -week -eaout FE	Poisson	ran_vals	cond	Postcode	TS23	Week_factor4	0.0963002468379472	1.16873875739508	-2.19438562499251	2.38698611866841	Positive	1.10108961304296	0.11142699844279	10.8806514838822
B.1.1.309	AR1 (Week|Postcode) -week -eaout FE	Poisson	ran_vals	cond	Postcode	TS24	Week_factor4	-0.0778286100304583	1.13423281895575	-2.30088408526707	2.14522686520615	Negative	0.925122969754402	0.100170245526126	8.54397934907709
B.1.1.309	AR1 (Week|Postcode) -week -eaout FE	Poisson	ran_vals	cond	Postcode	TS25	Week_factor4	-0.26641845805444	1.10179609301586	-2.42589911867246	1.89306220256358	Negative	0.766118471970002	0.0883986024659282	6.63966959568028
B.1.1.309	AR1 (Week|Postcode) -week -eaout FE	Poisson	ran_vals	cond	Postcode	TS26	Week_factor4	-0.238368597874961	1.04481199551073	-2.28616247969141	1.80942528394149	Negative	0.787912214794557	0.101655820565983	6.1069366689093
B.1.1.309	AR1 (Week|Postcode) -week -eaout FE	Poisson	ran_vals	cond	Postcode	TS27	Week_factor4	-0.0308953198531369	1.13119502127207	-2.24799682103742	2.18620618133115	Negative	0.969577063233305	0.105610569681555	8.90137875766337
B.1.1.309	AR1 (Week|Postcode) -week -eaout FE	Poisson	ran_vals	cond	Postcode	TS28	Week_factor4	-0.0517164322403945	1.1445316743333	-2.29495729309898	2.19152442861819	Negative	0.949598104074484	0.100765696567042	8.94884459675129
B.1.1.309	AR1 (Week|Postcode) -week -eaout FE	Poisson	ran_vals	cond	Postcode	TS29	Week_factor4	-0.0373382905291282	1.15004617358942	-2.29138737132249	2.21671079026423	Negative	0.963350187974881	0.101126065082524	9.17709577559361
B.1.1.309	AR1 (Week|Postcode) -week -eaout FE	Poisson	ran_vals	cond	Postcode	TS3	Week_factor4	0.134233647585651	1.17934322693233	-2.17723660261296	2.44570389778426	Positive	1.14366000182843	0.113354341321897	11.5386687843559
B.1.1.309	AR1 (Week|Postcode) -week -eaout FE	Poisson	ran_vals	cond	Postcode	TS4	Week_factor4	-0.126453930167008	1.10820661007684	-2.29849897334683	2.04559111301281	Negative	0.881214746024552	0.100409447921629	7.73372869470623
B.1.1.309	AR1 (Week|Postcode) -week -eaout FE	Poisson	ran_vals	cond	Postcode	TS5	Week_factor4	-0.163393165556974	1.02595496411485	-2.17422794498216	1.84744161386821	Negative	0.849257224077736	0.113695899283734	6.34356944438544
B.1.1.309	AR1 (Week|Postcode) -week -eaout FE	Poisson	ran_vals	cond	Postcode	TS6	Week_factor4	-0.20032392972676	1.04705491404078	-2.25251385108237	1.85186599162885	Negative	0.81846558479911	0.10513459936065	6.37169797168864
B.1.1.309	AR1 (Week|Postcode) -week -eaout FE	Poisson	ran_vals	cond	Postcode	TS7	Week_factor4	-0.111941608335658	1.09966063825456	-2.26723685453092	2.0433536378596	Negative	0.894096463756739	0.103598041421751	7.71644401314392
B.1.1.309	AR1 (Week|Postcode) -week -eaout FE	Poisson	ran_vals	cond	Postcode	TS8	Week_factor4	-0.262836507041227	1.20735515955558	-2.62920913631878	2.10353612223632	Negative	0.76886759147326	0.0721354890239834	8.19509760336338
B.1.1.309	AR1 (Week|Postcode) -week -eaout FE	Poisson	ran_vals	cond	Postcode	TS9	Week_factor4	2.09791555724927	1.07044519502781	-0.000118472429190941	4.19594958692772	Positive	8.14916572717442	0.99988153458839	66.4167701389664
B.1.1.309	AR1 (Week|Postcode) -week -eaout FE	Poisson	ran_vals	cond	Postcode	TS1	Week_factor5	-0.061516416471599	1.15605571583861	-2.32734398363694	2.20431115069374	Negative	0.940337508588714	0.0975545096725674	9.06400568284009
B.1.1.309	AR1 (Week|Postcode) -week -eaout FE	Poisson	ran_vals	cond	Postcode	TS10	Week_factor5	0.0221593267800269	1.0949563133662	-2.12391561206249	2.16823426562254	Positive	1.02240666825655	0.119562550182685	8.74283288285735
B.1.1.309	AR1 (Week|Postcode) -week -eaout FE	Poisson	ran_vals	cond	Postcode	TS11	Week_factor5	-0.0407325483287824	1.11128496786108	-2.21881106189725	2.13734596523968	Negative	0.960085872184226	0.108738315126673	8.47690973410752
B.1.1.309	AR1 (Week|Postcode) -week -eaout FE	Poisson	ran_vals	cond	Postcode	TS12	Week_factor5	-0.0765502077085872	1.082058880138	-2.19734664193081	2.04424622651363	Negative	0.926306405399215	0.11109754920611	7.72333469833574
B.1.1.309	AR1 (Week|Postcode) -week -eaout FE	Poisson	ran_vals	cond	Postcode	TS13	Week_factor5	-0.0438194694386582	1.13526355326064	-2.26889514679048	2.18125620791317	Negative	0.957126732503285	0.103426387956697	8.85742604156268
B.1.1.309	AR1 (Week|Postcode) -week -eaout FE	Poisson	ran_vals	cond	Postcode	TS14	Week_factor5	-0.0777702790778863	1.12199802859663	-2.27684600585223	2.12130544769645	Negative	0.92517693463237	0.102607319785442	8.34202045395591
B.1.1.309	AR1 (Week|Postcode) -week -eaout FE	Poisson	ran_vals	cond	Postcode	TS15	Week_factor5	-0.218359722906885	1.18104020051917	-2.53315598021841	2.09643653440465	Negative	0.803836231346091	0.0794080142869805	8.13712183369163
B.1.1.309	AR1 (Week|Postcode) -week -eaout FE	Poisson	ran_vals	cond	Postcode	TS16	Week_factor5	0.942597766623414	1.02998831074685	-1.07614222693767	2.9613377601845	Positive	2.56664029797729	0.340908138368961	19.3238050893089
B.1.1.309	AR1 (Week|Postcode) -week -eaout FE	Poisson	ran_vals	cond	Postcode	TS17	Week_factor5	-0.183479265433393	0.992776011108299	-2.129284491921	1.76232596105421	Negative	0.832369134372228	0.118922353322988	5.82597263252813
B.1.1.309	AR1 (Week|Postcode) -week -eaout FE	Poisson	ran_vals	cond	Postcode	TS18	Week_factor5	-0.29139803981211	1.09040720169998	-2.42855688362717	1.84576080400295	Negative	0.747218196226789	0.0881639716930853	6.33291606594223
B.1.1.309	AR1 (Week|Postcode) -week -eaout FE	Poisson	ran_vals	cond	Postcode	TS19	Week_factor5	1.37562520933076	0.80807033935781	-0.208163552785609	2.95941397144712	Positive	3.95755024694619	0.812074208851073	19.2866659061403
B.1.1.309	AR1 (Week|Postcode) -week -eaout FE	Poisson	ran_vals	cond	Postcode	TS2	Week_factor5	0.00567704912882433	1.17652157544038	-2.30026286576865	2.3116169640263	Positive	1.00569319410972	0.100232492568345	10.0907278145255
B.1.1.309	AR1 (Week|Postcode) -week -eaout FE	Poisson	ran_vals	cond	Postcode	TS20	Week_factor5	1.92487757145564	0.994420143084236	-0.0241500944906317	3.87390523740191	Positive	6.85430945139958	0.976139185648098	48.1299785382068
B.1.1.309	AR1 (Week|Postcode) -week -eaout FE	Poisson	ran_vals	cond	Postcode	TS21	Week_factor5	-0.293608844114731	1.18647767212728	-2.61906234994512	2.03184466171566	Negative	0.745568067751246	0.0728711584494542	7.62814473487337
B.1.1.309	AR1 (Week|Postcode) -week -eaout FE	Poisson	ran_vals	cond	Postcode	TS22	Week_factor5	-0.0457558621627389	1.14069209023256	-2.28147127646827	2.1899595521428	Negative	0.955275152533992	0.10213382901983	8.93485171178363
B.1.1.309	AR1 (Week|Postcode) -week -eaout FE	Poisson	ran_vals	cond	Postcode	TS23	Week_factor5	-0.275658734439255	1.10330996584375	-2.43810653127712	1.88678906239861	Negative	0.759071931673091	0.0873260441523259	6.59814838799806
B.1.1.309	AR1 (Week|Postcode) -week -eaout FE	Poisson	ran_vals	cond	Postcode	TS24	Week_factor5	0.0271452599637117	1.17295144072483	-2.27179731947133	2.32608783939875	Positive	1.02751704901273	0.103126661857912	10.2378111246003
B.1.1.309	AR1 (Week|Postcode) -week -eaout FE	Poisson	ran_vals	cond	Postcode	TS25	Week_factor5	-0.210144758551345	1.04189539174468	-2.25222220202916	1.83193268492647	Negative	0.8104669154615	0.105165266238778	6.24594644743524
B.1.1.309	AR1 (Week|Postcode) -week -eaout FE	Poisson	ran_vals	cond	Postcode	TS26	Week_factor5	0.03306011021213	1.13524303605422	-2.19197535415404	2.2580955745783	Positive	1.03361266805074	0.11169589161026	9.5648562552575
B.1.1.309	AR1 (Week|Postcode) -week -eaout FE	Poisson	ran_vals	cond	Postcode	TS27	Week_factor5	-0.0956698164002745	1.11369241853544	-2.27846684658504	2.08712721378449	Negative	0.908764025514126	0.10244114437037	8.06172226154386
B.1.1.309	AR1 (Week|Postcode) -week -eaout FE	Poisson	ran_vals	cond	Postcode	TS28	Week_factor5	-0.017831456549907	1.14414759629072	-2.26031953827779	2.22465662517798	Negative	0.982326583118098	0.104317146107351	9.25030593635537
B.1.1.309	AR1 (Week|Postcode) -week -eaout FE	Poisson	ran_vals	cond	Postcode	TS29	Week_factor5	-0.0372300420063228	1.14135495965144	-2.27424465649932	2.19978457248667	Negative	0.963454474854022	0.102874584744418	9.02306947262412
B.1.1.309	AR1 (Week|Postcode) -week -eaout FE	Poisson	ran_vals	cond	Postcode	TS3	Week_factor5	-0.360371913195578	1.16571437930393	-2.64513011289174	1.92438628650058	Negative	0.697416899284236	0.0709961156287447	6.85094285933454
B.1.1.309	AR1 (Week|Postcode) -week -eaout FE	Poisson	ran_vals	cond	Postcode	TS4	Week_factor5	0.0387432696661782	1.1692132359509	-2.25287256304512	2.33035910237748	Positive	1.03950357728974	0.10509689308541	10.2816330290564
B.1.1.309	AR1 (Week|Postcode) -week -eaout FE	Poisson	ran_vals	cond	Postcode	TS5	Week_factor5	0.0383785462272193	0.787253047132526	-1.50460907287194	1.58136616532638	Positive	1.03912451510085	0.222104103382004	4.86159301625524
B.1.1.309	AR1 (Week|Postcode) -week -eaout FE	Poisson	ran_vals	cond	Postcode	TS6	Week_factor5	0.0636944357662486	1.11351996365463	-2.11876458906317	2.24615346059566	Positive	1.06576668881976	0.120180008534365	9.45131098632794
B.1.1.309	AR1 (Week|Postcode) -week -eaout FE	Poisson	ran_vals	cond	Postcode	TS7	Week_factor5	-0.0885536217838369	1.08281407721167	-2.21083021507168	2.033722971504	Negative	0.915254031866308	0.109609611179255	7.64248621845381
B.1.1.309	AR1 (Week|Postcode) -week -eaout FE	Poisson	ran_vals	cond	Postcode	TS8	Week_factor5	-0.0221964093550214	1.11683266080832	-2.21114820129737	2.16675538258733	Negative	0.978048118384961	0.109574762373709	8.72991281161909
B.1.1.309	AR1 (Week|Postcode) -week -eaout FE	Poisson	ran_vals	cond	Postcode	TS9	Week_factor5	-0.517640755015737	1.28325925647109	-3.03278268052673	1.99750117049525	Negative	0.595924823454627	0.0481813780288318	7.37061515751832
B.1.1.309	AR1 (Week|Postcode) -week -eaout FE	Poisson	ran_vals	cond	Postcode	TS1	Week_factor6	0.0933632782312667	1.18836357361197	-2.23578652658751	2.42251308305004	Positive	1.09786049165152	0.10690801078361	11.2741566351744
B.1.1.309	AR1 (Week|Postcode) -week -eaout FE	Poisson	ran_vals	cond	Postcode	TS10	Week_factor6	-0.208731845401068	1.04489478911935	-2.25668799970857	1.83922430890644	Negative	0.811612844182462	0.10469666655134	6.29165598619065
B.1.1.309	AR1 (Week|Postcode) -week -eaout FE	Poisson	ran_vals	cond	Postcode	TS11	Week_factor6	-0.28745972032087	1.19042427183268	-2.62064841943524	2.0457289787935	Negative	0.750166782639733	0.0727556713378304	7.73479498475109
B.1.1.309	AR1 (Week|Postcode) -week -eaout FE	Poisson	ran_vals	cond	Postcode	TS12	Week_factor6	-0.202290611488173	1.05223000113266	-2.26462351716073	1.86004229418438	Negative	0.816857505269798	0.103869132126326	6.42400846388203
B.1.1.309	AR1 (Week|Postcode) -week -eaout FE	Poisson	ran_vals	cond	Postcode	TS13	Week_factor6	-0.0281337637963478	1.13529798958581	-2.25327693510526	2.19700940751256	Negative	0.972258305140744	0.105054403429633	8.9980636799134
B.1.1.309	AR1 (Week|Postcode) -week -eaout FE	Poisson	ran_vals	cond	Postcode	TS14	Week_factor6	-0.0775079855582436	1.10577619907463	-2.24478951070611	2.08977353958962	Negative	0.92541963437474	0.105949839333486	8.08308445839811
B.1.1.309	AR1 (Week|Postcode) -week -eaout FE	Poisson	ran_vals	cond	Postcode	TS15	Week_factor6	0.00328657204286921	1.13933072862511	-2.22976062254211	2.23633376662785	Positive	1.00329197874231	0.107554173099071	9.35895619486065
B.1.1.309	AR1 (Week|Postcode) -week -eaout FE	Poisson	ran_vals	cond	Postcode	TS16	Week_factor6	-0.233433119493865	1.18645659777283	-2.55884532034853	2.0919790813608	Negative	0.791810550659793	0.077394054208522	8.10093171300915
B.1.1.309	AR1 (Week|Postcode) -week -eaout FE	Poisson	ran_vals	cond	Postcode	TS17	Week_factor6	-0.192711352543196	0.762005797015303	-1.68621527070393	1.30079256561754	Negative	0.824719993114258	0.185219203655006	3.67220597875624
B.1.1.309	AR1 (Week|Postcode) -week -eaout FE	Poisson	ran_vals	cond	Postcode	TS18	Week_factor6	-0.317269023809794	1.13977930283813	-2.5511954076967	1.91665736007711	Negative	0.72813484316484	0.0779883823437536	6.79819652488472
B.1.1.309	AR1 (Week|Postcode) -week -eaout FE	Poisson	ran_vals	cond	Postcode	TS19	Week_factor6	-0.592578589732631	1.0577848979125	-2.66579889303151	1.48064171356625	Negative	0.552899743402276	0.0695437732990204	4.39576559845091
B.1.1.309	AR1 (Week|Postcode) -week -eaout FE	Poisson	ran_vals	cond	Postcode	TS2	Week_factor6	-0.0109595995664072	1.16819392061847	-2.30057761093726	2.27865841180444	Negative	0.989100238046661	0.100200949839792	9.76357292488903
B.1.1.309	AR1 (Week|Postcode) -week -eaout FE	Poisson	ran_vals	cond	Postcode	TS20	Week_factor6	-0.464552174171382	1.25318484791465	-2.9207493420554	1.99164499371264	Negative	0.628416463308621	0.0538932876587248	7.32757767271568
B.1.1.309	AR1 (Week|Postcode) -week -eaout FE	Poisson	ran_vals	cond	Postcode	TS21	Week_factor6	1.1309453785983	1.118433097729	-1.0611432120681	3.3230339692647	Positive	3.09858445132076	0.346059964177787	27.7443986471494
B.1.1.309	AR1 (Week|Postcode) -week -eaout FE	Poisson	ran_vals	cond	Postcode	TS22	Week_factor6	-0.0160402127865656	1.15918325422273	-2.28799764254506	2.25591721697192	Negative	0.9840877463491	0.101469436654948	9.54404325518872
B.1.1.309	AR1 (Week|Postcode) -week -eaout FE	Poisson	ran_vals	cond	Postcode	TS23	Week_factor6	0.592102211839336	0.98754679852184	-1.3434539463113	2.52765836998998	Positive	1.80778477017561	0.260942827778585	12.5241448600071
B.1.1.309	AR1 (Week|Postcode) -week -eaout FE	Poisson	ran_vals	cond	Postcode	TS24	Week_factor6	-0.0373096317607682	1.14329589663802	-2.27812841284371	2.20350914932217	Negative	0.963377796800384	0.102475819777458	9.0567392520837
B.1.1.309	AR1 (Week|Postcode) -week -eaout FE	Poisson	ran_vals	cond	Postcode	TS25	Week_factor6	0.0838036852025559	1.16204113493702	-2.19375508782805	2.36136245823316	Positive	1.08741539711981	0.111497279461502	10.6053910158545
B.1.1.309	AR1 (Week|Postcode) -week -eaout FE	Poisson	ran_vals	cond	Postcode	TS26	Week_factor6	-0.137924509593348	1.10385851250671	-2.30144743813445	2.02559841894776	Negative	0.871164453822444	0.100113830223435	7.58064598976956
B.1.1.309	AR1 (Week|Postcode) -week -eaout FE	Poisson	ran_vals	cond	Postcode	TS27	Week_factor6	0.0153939326141619	1.15900519081636	-2.25621449928088	2.2870023645092	Positive	1.01551302953337	0.104746252206218	9.84538054041069
B.1.1.309	AR1 (Week|Postcode) -week -eaout FE	Poisson	ran_vals	cond	Postcode	TS28	Week_factor6	-0.0704389966820238	1.13034422669795	-2.28587297114279	2.14499497777874	Negative	0.931984591944101	0.101685255055617	8.5419983373807
B.1.1.309	AR1 (Week|Postcode) -week -eaout FE	Poisson	ran_vals	cond	Postcode	TS29	Week_factor6	-0.023621154508644	1.14133252790176	-2.26059180358016	2.21334949456287	Negative	0.976655641266344	0.104288748034104	9.14630062780549
B.1.1.309	AR1 (Week|Postcode) -week -eaout FE	Poisson	ran_vals	cond	Postcode	TS3	Week_factor6	1.07457521014705	1.04267054245602	-0.969021500807582	3.11817192110169	Positive	2.92874853359628	0.379454152087799	22.6050180920347
B.1.1.309	AR1 (Week|Postcode) -week -eaout FE	Poisson	ran_vals	cond	Postcode	TS4	Week_factor6	-0.0591237971733111	1.14746899878434	-2.30812170816684	2.18987411382022	Negative	0.942590071947358	0.0994478683633432	8.9340883656509
B.1.1.309	AR1 (Week|Postcode) -week -eaout FE	Poisson	ran_vals	cond	Postcode	TS5	Week_factor6	-0.127967195072622	1.11820275955066	-2.31960433120521	2.06366994105996	Negative	0.879882243144288	0.0983124770891036	7.87481695836989
B.1.1.309	AR1 (Week|Postcode) -week -eaout FE	Poisson	ran_vals	cond	Postcode	TS6	Week_factor6	-0.564703321496237	1.04958989991279	-2.6218617238623	1.49245508086983	Negative	0.568528792010953	0.0726674500901397	4.44800233040366
B.1.1.309	AR1 (Week|Postcode) -week -eaout FE	Poisson	ran_vals	cond	Postcode	TS7	Week_factor6	-0.202172036575108	1.12859660814819	-2.41418074161962	2.00983666846941	Negative	0.816954369820211	0.0894405838622659	7.46209845181829
B.1.1.309	AR1 (Week|Postcode) -week -eaout FE	Poisson	ran_vals	cond	Postcode	TS8	Week_factor6	-0.139307755742936	1.08947133115463	-2.27463232699491	1.99601681550904	Negative	0.869960251991816	0.102834711032596	7.35968266401574
B.1.1.309	AR1 (Week|Postcode) -week -eaout FE	Poisson	ran_vals	cond	Postcode	TS9	Week_factor6	0.0674700236420096	1.15809195368269	-2.20234849636169	2.33728854364571	Positive	1.06979819046371	0.110543242872809	10.3531264198233
B.1.1.309	AR1 (Week|Postcode) -week -eaout FE	Poisson	ran_vals	cond	Postcode	TS1	Week_factor7	-0.330566477132196	1.20527962631245	-2.6928711360045	2.03173818174011	Negative	0.718516594905364	0.0676863234807494	7.62733253345086
B.1.1.309	AR1 (Week|Postcode) -week -eaout FE	Poisson	ran_vals	cond	Postcode	TS10	Week_factor7	-0.155498046489713	1.16783309185655	-2.44440884648261	2.13341275350318	Negative	0.855988749110123	0.08677741851818	8.44363373692209
B.1.1.309	AR1 (Week|Postcode) -week -eaout FE	Poisson	ran_vals	cond	Postcode	TS11	Week_factor7	1.17045752707116	1.13946329928008	-1.06284950122299	3.40376455536531	Positive	3.22346712466664	0.345469989290981	30.0771141514545
B.1.1.309	AR1 (Week|Postcode) -week -eaout FE	Poisson	ran_vals	cond	Postcode	TS12	Week_factor7	0.026484271266781	1.13717694466319	-2.20234158432236	2.25531012685592	Positive	1.02683809627219	0.110544006954692	9.53825091927466
B.1.1.309	AR1 (Week|Postcode) -week -eaout FE	Poisson	ran_vals	cond	Postcode	TS13	Week_factor7	-0.0868552030676507	1.11916491401726	-2.28037812730234	2.10666772116704	Negative	0.916809837274614	0.102245537575769	8.22080158853506
B.1.1.309	AR1 (Week|Postcode) -week -eaout FE	Poisson	ran_vals	cond	Postcode	TS14	Week_factor7	-0.0525710687773901	1.10620708459452	-2.22069711402571	2.11555497647093	Negative	0.948786889535449	0.108533422276019	8.29418756800096
B.1.1.309	AR1 (Week|Postcode) -week -eaout FE	Poisson	ran_vals	cond	Postcode	TS15	Week_factor7	-0.0736329938593945	1.12189010805694	-2.27249720026275	2.12523121254396	Negative	0.929012584606209	0.10305451073973	8.37483363087745
B.1.1.309	AR1 (Week|Postcode) -week -eaout FE	Poisson	ran_vals	cond	Postcode	TS16	Week_factor7	0.0149445316618893	1.14643284643223	-2.23202255803903	2.26191162136281	Positive	1.01505675954262	0.107311167432277	9.60142592562324
B.1.1.309	AR1 (Week|Postcode) -week -eaout FE	Poisson	ran_vals	cond	Postcode	TS17	Week_factor7	0.0448543462001494	1.10402614794606	-2.11899714176462	2.20870583416492	Positive	1.04587551307139	0.120152063598181	9.10392677482817
B.1.1.309	AR1 (Week|Postcode) -week -eaout FE	Poisson	ran_vals	cond	Postcode	TS18	Week_factor7	1.39695303434949	0.837287437224679	-0.244100187318723	3.0380062560177	Positive	4.04286271697295	0.78340914266953	20.8636050539236
B.1.1.309	AR1 (Week|Postcode) -week -eaout FE	Poisson	ran_vals	cond	Postcode	TS19	Week_factor7	0.0514689866037135	1.08254843530104	-2.07028695810651	2.17322493131394	Positive	1.05281653436942	0.126149576866936	8.78657449807224
B.1.1.309	AR1 (Week|Postcode) -week -eaout FE	Poisson	ran_vals	cond	Postcode	TS2	Week_factor7	-0.0161648599982108	1.16528135124441	-2.30007434029343	2.26774462029701	Negative	0.983965090200036	0.100251390727975	9.6575946897283
B.1.1.309	AR1 (Week|Postcode) -week -eaout FE	Poisson	ran_vals	cond	Postcode	TS20	Week_factor7	0.0155273370774273	1.12550729200478	-2.19042641958916	2.22148109374401	Positive	1.01564851254084	0.111869035297034	9.2209778897929
B.1.1.309	AR1 (Week|Postcode) -week -eaout FE	Poisson	ran_vals	cond	Postcode	TS21	Week_factor7	-0.270511794496643	1.20061256795302	-2.62366918707071	2.08264559807742	Negative	0.76298890087312	0.0725362249756615	8.02567355898247
B.1.1.309	AR1 (Week|Postcode) -week -eaout FE	Poisson	ran_vals	cond	Postcode	TS22	Week_factor7	0.0187317553710894	1.15227632371741	-2.23968833935326	2.27715185009544	Positive	1.0189082952787	0.106491688476399	9.74887457454332
B.1.1.309	AR1 (Week|Postcode) -week -eaout FE	Poisson	ran_vals	cond	Postcode	TS23	Week_factor7	0.906710847610008	1.09080241811689	-1.2312226061483	3.04464430136832	Positive	2.47616464161592	0.291935437343757	21.002559292482
B.1.1.309	AR1 (Week|Postcode) -week -eaout FE	Poisson	ran_vals	cond	Postcode	TS24	Week_factor7	-0.0764705382614165	1.122119822556	-2.27578497680966	2.12284390028682	Negative	0.926380206658257	0.102716246908916	8.35486413409545
B.1.1.309	AR1 (Week|Postcode) -week -eaout FE	Poisson	ran_vals	cond	Postcode	TS25	Week_factor7	-0.147348360839465	1.06423344920433	-2.23320759242279	1.93851087074386	Negative	0.862993291978198	0.107184075328238	6.94839620268811
B.1.1.309	AR1 (Week|Postcode) -week -eaout FE	Poisson	ran_vals	cond	Postcode	TS26	Week_factor7	0.0487618053765436	1.16988687906721	-2.24417434358115	2.34169795433424	Positive	1.04997022368968	0.10601503624298	10.3988784016282
B.1.1.309	AR1 (Week|Postcode) -week -eaout FE	Poisson	ran_vals	cond	Postcode	TS27	Week_factor7	-0.0566012102813439	1.14580418626098	-2.30233614868808	2.18913372812539	Negative	0.944970838890603	0.100024897529517	8.92747614252839
B.1.1.309	AR1 (Week|Postcode) -week -eaout FE	Poisson	ran_vals	cond	Postcode	TS28	Week_factor7	0.0118133199003288	1.16422323272959	-2.27002228621446	2.29364892601512	Positive	1.01188337274431	0.103309877671355	9.9110364189338
B.1.1.309	AR1 (Week|Postcode) -week -eaout FE	Poisson	ran_vals	cond	Postcode	TS29	Week_factor7	-0.0743025190825081	1.12720940870846	-2.28359236318579	2.13498732502077	Negative	0.928390795423223	0.101917423899834	8.45693931465206
B.1.1.309	AR1 (Week|Postcode) -week -eaout FE	Poisson	ran_vals	cond	Postcode	TS3	Week_factor7	-0.70955486935362	1.26128203378518	-3.18162222992	1.76251249121276	Negative	0.491863092075106	0.0415182483166427	5.82705945348629
B.1.1.309	AR1 (Week|Postcode) -week -eaout FE	Poisson	ran_vals	cond	Postcode	TS4	Week_factor7	0.0235535707625577	1.14507543312339	-2.22075303774088	2.267860179266	Positive	1.02383314679995	0.108527352853539	9.65871077589918
B.1.1.309	AR1 (Week|Postcode) -week -eaout FE	Poisson	ran_vals	cond	Postcode	TS5	Week_factor7	0.315147678539981	0.955548898191053	-1.55769374738141	2.18798910446137	Positive	1.37046168379413	0.210621257331072	8.91726338807094
B.1.1.309	AR1 (Week|Postcode) -week -eaout FE	Poisson	ran_vals	cond	Postcode	TS6	Week_factor7	1.175534405329	1.19838649662919	-1.17325996762335	3.52432877828134	Positive	3.23987388715467	0.309356802490047	33.9309907529976
B.1.1.309	AR1 (Week|Postcode) -week -eaout FE	Poisson	ran_vals	cond	Postcode	TS7	Week_factor7	0.682047291732265	0.935143155602538	-1.15079961363785	2.51489419710238	Positive	1.97792297527553	0.31638368349896	12.3653004252846
B.1.1.309	AR1 (Week|Postcode) -week -eaout FE	Poisson	ran_vals	cond	Postcode	TS8	Week_factor7	0.0234039705707983	1.1285063396328	-2.18842781143462	2.23523575257622	Positive	1.02367999262109	0.11209284123891	9.34868556912766
B.1.1.309	AR1 (Week|Postcode) -week -eaout FE	Poisson	ran_vals	cond	Postcode	TS9	Week_factor7	-0.113547409163554	1.11939153911007	-2.30751451041814	2.08041969209103	Negative	0.89266187505515	0.0995082712215104	8.00782903165063
B.1.1.309	AR1 (Week|Postcode) -week -eaout FE	Poisson	ran_vals	cond	Postcode	TS1	Week_factor8	1.21271516920459	1.16094144308015	-1.06268824739246	3.48811858580163	Positive	3.36260230318641	0.345525702141924	32.7243217488643
B.1.1.309	AR1 (Week|Postcode) -week -eaout FE	Poisson	ran_vals	cond	Postcode	TS10	Week_factor8	0.855854793495557	0.981437699597625	-1.06772775078563	2.77943733777674	Positive	2.35338517938747	0.343788804420471	16.1099539349363
B.1.1.309	AR1 (Week|Postcode) -week -eaout FE	Poisson	ran_vals	cond	Postcode	TS11	Week_factor8	-0.307841671902166	1.22652323237062	-2.71178303355022	2.09609968974589	Negative	0.735031684965275	0.0664182750606805	8.13438134924902
B.1.1.309	AR1 (Week|Postcode) -week -eaout FE	Poisson	ran_vals	cond	Postcode	TS12	Week_factor8	-0.121531972275246	1.10946057701646	-2.29603474549454	2.05297080094405	Negative	0.885562739440587	0.100657184794518	7.79101230663692
B.1.1.309	AR1 (Week|Postcode) -week -eaout FE	Poisson	ran_vals	cond	Postcode	TS13	Week_factor8	0.0141364651785478	1.16073487176988	-2.26086207909014	2.28913500944723	Positive	1.01423685750883	0.104260565148287	9.86639964656179
B.1.1.309	AR1 (Week|Postcode) -week -eaout FE	Poisson	ran_vals	cond	Postcode	TS14	Week_factor8	-0.148819015878059	1.08185053277253	-2.26920709676769	1.97156906501157	Negative	0.861725059340018	0.103394129129163	7.1819365775296
B.1.1.309	AR1 (Week|Postcode) -week -eaout FE	Poisson	ran_vals	cond	Postcode	TS15	Week_factor8	-0.0355558766436133	1.12233085825293	-2.23528393755729	2.16417218427006	Negative	0.965068807917562	0.106961755081588	8.70739081744688
B.1.1.309	AR1 (Week|Postcode) -week -eaout FE	Poisson	ran_vals	cond	Postcode	TS16	Week_factor8	-0.0654913657168898	1.13002075982793	-2.28029135676222	2.14930862532844	Negative	0.936607133655871	0.102254409861211	8.57892509482696
B.1.1.309	AR1 (Week|Postcode) -week -eaout FE	Poisson	ran_vals	cond	Postcode	TS17	Week_factor8	-0.311766605105179	0.967580828829098	-2.20819018174163	1.58465697153127	Negative	0.732152388918335	0.109899366519646	4.87761792969937
B.1.1.309	AR1 (Week|Postcode) -week -eaout FE	Poisson	ran_vals	cond	Postcode	TS18	Week_factor8	-0.602357852017835	1.28306480831531	-3.11711866614664	1.91240296211097	Negative	0.547519143822004	0.0442845834383818	6.76933572760585
B.1.1.309	AR1 (Week|Postcode) -week -eaout FE	Poisson	ran_vals	cond	Postcode	TS19	Week_factor8	-0.458370783330642	0.950710252495456	-2.32172863795472	1.40498707129343	Negative	0.632312981623374	0.0981038528998034	4.0754740503188
B.1.1.309	AR1 (Week|Postcode) -week -eaout FE	Poisson	ran_vals	cond	Postcode	TS2	Week_factor8	0.00445506499987611	1.17091556132176	-2.29049726412827	2.29940739412802	Positive	1.00446500355544	0.101216118193092	9.96827344675319
B.1.1.309	AR1 (Week|Postcode) -week -eaout FE	Poisson	ran_vals	cond	Postcode	TS20	Week_factor8	-0.0938621366552017	1.0897348058381	-2.22970310879763	2.04197883548723	Negative	0.910408265518034	0.10756035912019	7.70584271662194
B.1.1.309	AR1 (Week|Postcode) -week -eaout FE	Poisson	ran_vals	cond	Postcode	TS21	Week_factor8	-0.00255482256007456	1.13296999165857	-2.22313520177551	2.21802555665536	Negative	0.997448438221585	0.108269130582812	9.18916944797763
B.1.1.309	AR1 (Week|Postcode) -week -eaout FE	Poisson	ran_vals	cond	Postcode	TS22	Week_factor8	-0.28864114406419	1.20976065445481	-2.65972845670922	2.08244616858084	Negative	0.749281041112332	0.0699672182940478	8.02407316253333
B.1.1.309	AR1 (Week|Postcode) -week -eaout FE	Poisson	ran_vals	cond	Postcode	TS23	Week_factor8	-0.359297300520671	1.07611683156101	-2.46844753353761	1.74985293249627	Negative	0.698166755154051	0.0847162761423478	5.75375642318488
B.1.1.309	AR1 (Week|Postcode) -week -eaout FE	Poisson	ran_vals	cond	Postcode	TS24	Week_factor8	0.00253988929280294	1.14909509050106	-2.24964510290106	2.25472488148667	Positive	1.00254311754417	0.105436637079296	9.53267033525811
B.1.1.309	AR1 (Week|Postcode) -week -eaout FE	Poisson	ran_vals	cond	Postcode	TS25	Week_factor8	-0.264383673005497	1.01139549576466	-2.24668241883027	1.71791507281928	Negative	0.767678945458139	0.105749475716644	5.57289725841131
B.1.1.309	AR1 (Week|Postcode) -week -eaout FE	Poisson	ran_vals	cond	Postcode	TS26	Week_factor8	-0.0690720488575777	1.11783197156464	-2.25998245389167	2.12183835617651	Negative	0.933259437379565	0.104352315715738	8.3464671721383
B.1.1.309	AR1 (Week|Postcode) -week -eaout FE	Poisson	ran_vals	cond	Postcode	TS27	Week_factor8	0.0195990948675324	1.17422110342331	-2.28183197772903	2.32103016746409	Positive	1.01979241804833	0.102096995862219	10.186162355965
B.1.1.309	AR1 (Week|Postcode) -week -eaout FE	Poisson	ran_vals	cond	Postcode	TS28	Week_factor8	-0.0407432494886465	1.15462995272997	-2.30377637231058	2.22228987333329	Negative	0.960075598206797	0.0998809429974987	9.22843864514997
B.1.1.309	AR1 (Week|Postcode) -week -eaout FE	Poisson	ran_vals	cond	Postcode	TS29	Week_factor8	0.0122988580184196	1.16323086539698	-2.26759174386502	2.29218945990186	Positive	1.01237479998651	0.103561282104946	9.89658214745853
B.1.1.309	AR1 (Week|Postcode) -week -eaout FE	Poisson	ran_vals	cond	Postcode	TS3	Week_factor8	1.63004665528189	0.903260043189072	-0.140310498042782	3.40040380860657	Positive	5.10411284680539	0.869088343270895	29.976202252207
B.1.1.309	AR1 (Week|Postcode) -week -eaout FE	Poisson	ran_vals	cond	Postcode	TS4	Week_factor8	-0.306252891657889	1.16901628082332	-2.59748269941256	1.98497691609678	Negative	0.736200416968579	0.0744607826624813	7.2788793585674
B.1.1.309	AR1 (Week|Postcode) -week -eaout FE	Poisson	ran_vals	cond	Postcode	TS5	Week_factor8	1.40461122554036	0.690754414137391	0.0507574516690041	2.75846499941171	Positive	4.07394258851994	1.05206768507318	15.7756087845261
B.1.1.309	AR1 (Week|Postcode) -week -eaout FE	Poisson	ran_vals	cond	Postcode	TS6	Week_factor8	0.483279067389651	1.15015451375969	-1.77098235623552	2.73754049101482	Positive	1.62138231681323	0.170165743312508	15.4489415207778
B.1.1.309	AR1 (Week|Postcode) -week -eaout FE	Poisson	ran_vals	cond	Postcode	TS7	Week_factor8	-0.155299672454279	1.15899134882469	-2.42688097454416	2.1162816296356	Negative	0.856158571896229	0.0883118503750415	8.30021675594458
B.1.1.309	AR1 (Week|Postcode) -week -eaout FE	Poisson	ran_vals	cond	Postcode	TS8	Week_factor8	-0.243403010269851	1.05310884271501	-2.30745841379193	1.82065239325222	Negative	0.783955507978222	0.0995138534563774	6.17588624239942
B.1.1.309	AR1 (Week|Postcode) -week -eaout FE	Poisson	ran_vals	cond	Postcode	TS9	Week_factor8	0.0238782273050267	1.14475729167828	-2.21980483542401	2.26756129003407	Positive	1.02416559489226	0.108630307544182	9.65582432264032
B.1.1.309	AR1 (Week|Postcode) -week -eaout FE	Poisson	ran_vals	cond	Postcode	TS1	Week_factor9	-0.310061502029402	1.20340433803086	-2.66869066340915	2.04856765935035	Negative	0.733401849135126	0.0693429591695603	7.75678279029859
B.1.1.309	AR1 (Week|Postcode) -week -eaout FE	Poisson	ran_vals	cond	Postcode	TS10	Week_factor9	-0.381982743820356	1.02819866468124	-2.39721509554776	1.63324960790705	Negative	0.68250683056425	0.0909709462385103	5.12048728772776
B.1.1.309	AR1 (Week|Postcode) -week -eaout FE	Poisson	ran_vals	cond	Postcode	TS11	Week_factor9	0.119058355357107	1.19051822648509	-2.21431449149217	2.45243120220638	Positive	1.12643564992505	0.109228365563817	11.6165546089832
B.1.1.309	AR1 (Week|Postcode) -week -eaout FE	Poisson	ran_vals	cond	Postcode	TS12	Week_factor9	0.0283057714739486	1.16974495487166	-2.26435221117193	2.32096375411983	Positive	1.02871018656609	0.103897316267013	10.1854858813214
B.1.1.309	AR1 (Week|Postcode) -week -eaout FE	Poisson	ran_vals	cond	Postcode	TS13	Week_factor9	-0.0512463087818054	1.14874971797292	-2.30275438325927	2.20026176569566	Negative	0.950044637374107	0.0999830724063561	9.02737624760088
B.1.1.309	AR1 (Week|Postcode) -week -eaout FE	Poisson	ran_vals	cond	Postcode	TS14	Week_factor9	0.0220845075022367	1.14833203607198	-2.22860492549239	2.27277394049686	Positive	1.02233017538963	0.10767854499388	9.7062881706991
B.1.1.309	AR1 (Week|Postcode) -week -eaout FE	Poisson	ran_vals	cond	Postcode	TS15	Week_factor9	-0.11626717671839	1.10161366021735	-2.27539027562175	2.04285592218497	Negative	0.890237340829248	0.102756797135673	7.71260437360981
B.1.1.309	AR1 (Week|Postcode) -week -eaout FE	Poisson	ran_vals	cond	Postcode	TS16	Week_factor9	-0.0289431701723622	1.13015996199331	-2.2440159924484	2.18612965210367	Negative	0.971471671465532	0.106031825173296	8.90069756808938
B.1.1.309	AR1 (Week|Postcode) -week -eaout FE	Poisson	ran_vals	cond	Postcode	TS17	Week_factor9	-0.692980606559069	0.960148343175785	-2.57483677899941	1.18887556588127	Negative	0.500083293937548	0.076166253716232	3.28338717835786
B.1.1.309	AR1 (Week|Postcode) -week -eaout FE	Poisson	ran_vals	cond	Postcode	TS18	Week_factor9	1.09832655437197	1.05730642505816	-0.973955959364824	3.17060906810877	Positive	2.99914291956606	0.37758636335288	23.8219891526563
B.1.1.309	AR1 (Week|Postcode) -week -eaout FE	Poisson	ran_vals	cond	Postcode	TS19	Week_factor9	-0.259396369834335	1.15254628786348	-2.51834558456209	1.99955284489342	Negative	0.771517156302103	0.0805928305384264	7.38575278336546
B.1.1.309	AR1 (Week|Postcode) -week -eaout FE	Poisson	ran_vals	cond	Postcode	TS2	Week_factor9	-0.0339752572506353	1.15761759887262	-2.30286405891071	2.23491354440944	Negative	0.966595420569861	0.0999721072990709	9.34567383151789
B.1.1.309	AR1 (Week|Postcode) -week -eaout FE	Poisson	ran_vals	cond	Postcode	TS20	Week_factor9	-0.207129313398143	1.13522664404954	-2.43213265002552	2.01787402322923	Negative	0.81291452245122	0.0878492808912636	7.52231565367102
B.1.1.309	AR1 (Week|Postcode) -week -eaout FE	Poisson	ran_vals	cond	Postcode	TS21	Week_factor9	-0.0409122724610976	1.11631983825137	-2.22885895066137	2.14703440573917	Negative	0.959913337088725	0.107651195407182	8.55943690393373
B.1.1.309	AR1 (Week|Postcode) -week -eaout FE	Poisson	ran_vals	cond	Postcode	TS22	Week_factor9	1.18715916963895	1.14132907366835	-1.04980470925948	3.42412304853738	Positive	3.27775641863261	0.350006095386794	30.6957143932431
B.1.1.309	AR1 (Week|Postcode) -week -eaout FE	Poisson	ran_vals	cond	Postcode	TS23	Week_factor9	-0.104673104753452	1.15661424289929	-2.37159536484213	2.16224915533523	Negative	0.900618882502857	0.0933317093137569	8.69066234278364
B.1.1.309	AR1 (Week|Postcode) -week -eaout FE	Poisson	ran_vals	cond	Postcode	TS24	Week_factor9	-0.0855569083301356	1.12817573385379	-2.29674071491562	2.12562689825535	Negative	0.918000899669368	0.100586148977549	8.37814808857894
B.1.1.309	AR1 (Week|Postcode) -week -eaout FE	Poisson	ran_vals	cond	Postcode	TS25	Week_factor9	-0.0198216257145879	1.08141904630606	-2.13936400867011	2.09972075724094	Negative	0.980373531139275	0.117729694281713	8.1638898871054
B.1.1.309	AR1 (Week|Postcode) -week -eaout FE	Poisson	ran_vals	cond	Postcode	TS26	Week_factor9	-0.134011175761122	1.08430721944027	-2.25921427404081	1.99119192251857	Negative	0.874580290448309	0.104432507859112	7.32425851031511
B.1.1.309	AR1 (Week|Postcode) -week -eaout FE	Poisson	ran_vals	cond	Postcode	TS27	Week_factor9	-0.0265012776327608	1.15270200119747	-2.28575568488706	2.23275312962154	Negative	0.973846799616165	0.101697182037867	9.32550509383355
B.1.1.309	AR1 (Week|Postcode) -week -eaout FE	Poisson	ran_vals	cond	Postcode	TS28	Week_factor9	0.0140349313451929	1.17520741289534	-2.28932927229416	2.31739913498454	Positive	1.01413388338053	0.101334406859273	10.1492431376121
B.1.1.309	AR1 (Week|Postcode) -week -eaout FE	Poisson	ran_vals	cond	Postcode	TS29	Week_factor9	-0.0436033598906837	1.15300111072367	-2.30344401104376	2.21623729126239	Negative	0.957333599080917	0.099914145071481	9.17275145850013
B.1.1.309	AR1 (Week|Postcode) -week -eaout FE	Poisson	ran_vals	cond	Postcode	TS3	Week_factor9	-0.411122645056797	1.2041033038507	-2.77112175426986	1.94887646415626	Negative	0.662905624516903	0.0625917527808613	7.0207950327685
B.1.1.309	AR1 (Week|Postcode) -week -eaout FE	Poisson	ran_vals	cond	Postcode	TS4	Week_factor9	1.07658935627716	1.08559517632771	-1.05113809111555	3.20431680366988	Positive	2.93465340576278	0.349539714610622	24.638661222084
B.1.1.309	AR1 (Week|Postcode) -week -eaout FE	Poisson	ran_vals	cond	Postcode	TS5	Week_factor9	-0.756121587958544	1.04715738715192	-2.80851235292137	1.29626917700428	Negative	0.469483752001346	0.0602946228261213	3.65563267604969
B.1.1.309	AR1 (Week|Postcode) -week -eaout FE	Poisson	ran_vals	cond	Postcode	TS6	Week_factor9	0.74015053748047	0.972183311708091	-1.16529373983827	2.6455948147992	Positive	2.09625105509569	0.311831051375858	14.0918246165718
B.1.1.309	AR1 (Week|Postcode) -week -eaout FE	Poisson	ran_vals	cond	Postcode	TS7	Week_factor9	-0.077645690025493	1.10665096118578	-2.24664171740625	2.09135033735527	Negative	0.925292208730748	0.105753779958488	8.09583990164603
B.1.1.309	AR1 (Week|Postcode) -week -eaout FE	Poisson	ran_vals	cond	Postcode	TS8	Week_factor9	0.0716575847305386	1.16244143134107	-2.20668575483515	2.35000092429622	Positive	1.07428742865812	0.110064826513669	10.4855794165045
B.1.1.309	AR1 (Week|Postcode) -week -eaout FE	Poisson	ran_vals	cond	Postcode	TS9	Week_factor9	-0.169693594898296	1.08686013723458	-2.29990032011033	1.96051313031374	Negative	0.843923359407712	0.100268838011391	7.10297087987688
B.1.1.309	AR1 (Week|Postcode) -week -eaout FE	Poisson	ran_vals	cond	Postcode	TS1	Week_factor10	0.0295291860327904	1.1592112853323	-2.2424831836909	2.30154155575648	Positive	1.0299694957567	0.106194476308191	9.98957007058073
B.1.1.309	AR1 (Week|Postcode) -week -eaout FE	Poisson	ran_vals	cond	Postcode	TS10	Week_factor10	-0.328245536134811	1.09918992560996	-2.48261820249959	1.82612713022997	Negative	0.720186166266625	0.0835242556485397	6.20979031844731
B.1.1.309	AR1 (Week|Postcode) -week -eaout FE	Poisson	ran_vals	cond	Postcode	TS11	Week_factor10	-0.388232065688821	1.1998330365243	-2.73986160473777	1.96339747336013	Negative	0.67825492530272	0.0645792837416533	7.12348785932231
B.1.1.309	AR1 (Week|Postcode) -week -eaout FE	Poisson	ran_vals	cond	Postcode	TS12	Week_factor10	0.000582447626299309	1.13121170251052	-2.21655174818455	2.21771664343715	Positive	1.00058261728185	0.10898426682954	9.1863312304748
B.1.1.309	AR1 (Week|Postcode) -week -eaout FE	Poisson	ran_vals	cond	Postcode	TS13	Week_factor10	0.0177169112361041	1.17454775375879	-2.28435438425355	2.31978820672575	Positive	1.01787478668492	0.101839790258642	10.1735193949003
B.1.1.309	AR1 (Week|Postcode) -week -eaout FE	Poisson	ran_vals	cond	Postcode	TS14	Week_factor10	-0.090086228401921	1.12781742557604	-2.30056776366764	2.1203953068638	Negative	0.913852381843252	0.100201936550419	8.33443149454872
B.1.1.309	AR1 (Week|Postcode) -week -eaout FE	Poisson	ran_vals	cond	Postcode	TS15	Week_factor10	0.0186731347899468	1.15519726951843	-2.24547190850519	2.28281817808508	Positive	1.01884856803294	0.105877564059361	9.80427169632266
B.1.1.309	AR1 (Week|Postcode) -week -eaout FE	Poisson	ran_vals	cond	Postcode	TS16	Week_factor10	-0.099594053907241	1.11178857456746	-2.27865961848259	2.07947151066811	Negative	0.905204807815571	0.102421398499868	8.00023975549879
B.1.1.309	AR1 (Week|Postcode) -week -eaout FE	Poisson	ran_vals	cond	Postcode	TS17	Week_factor10	1.44947799076178	0.629099954211313	0.216464737831807	2.68249124369175	Positive	4.26088971074305	1.24167930027753	14.6214736148522
B.1.1.309	AR1 (Week|Postcode) -week -eaout FE	Poisson	ran_vals	cond	Postcode	TS18	Week_factor10	-0.316171333180933	1.11200712486214	-2.49566524846266	1.8633225821008	Negative	0.728934548793118	0.082441589004864	6.44511566113648
B.1.1.309	AR1 (Week|Postcode) -week -eaout FE	Poisson	ran_vals	cond	Postcode	TS19	Week_factor10	1.43858895872286	0.832127274122633	-0.192350529110993	3.06952844655671	Positive	4.2147444407867	0.825017625105848	21.5317469113018
B.1.1.309	AR1 (Week|Postcode) -week -eaout FE	Poisson	ran_vals	cond	Postcode	TS2	Week_factor10	0.0094242448389371	1.17522907726434	-2.29398242018341	2.31283090986128	Positive	1.0094687928682	0.100863978213718	10.1029848497111
B.1.1.309	AR1 (Week|Postcode) -week -eaout FE	Poisson	ran_vals	cond	Postcode	TS20	Week_factor10	0.745206010728123	0.953934633989667	-1.12447151549702	2.61488353695327	Positive	2.1068754292167	0.324824086501236	13.6656247449191
B.1.1.309	AR1 (Week|Postcode) -week -eaout FE	Poisson	ran_vals	cond	Postcode	TS21	Week_factor10	-0.23608839169021	1.15754815055979	-2.50484107715835	2.03266429377793	Negative	0.789710866969362	0.0816885791348921	7.63439956985518
B.1.1.309	AR1 (Week|Postcode) -week -eaout FE	Poisson	ran_vals	cond	Postcode	TS22	Week_factor10	-0.355952013792733	1.1781711307102	-2.66512499760957	1.9532209700241	Negative	0.700506234066086	0.0695906543241516	7.0513632718517
B.1.1.309	AR1 (Week|Postcode) -week -eaout FE	Poisson	ran_vals	cond	Postcode	TS23	Week_factor10	0.776504546885522	0.950679060300201	-1.08679217215925	2.6398012659303	Positive	2.17386034278343	0.337296750047613	14.0104189834601
B.1.1.309	AR1 (Week|Postcode) -week -eaout FE	Poisson	ran_vals	cond	Postcode	TS24	Week_factor10	0.0348289562225081	1.17028624416831	-2.25888993395002	2.32854784639504	Positive	1.03544258764075	0.104466385001753	10.2630272147561
B.1.1.309	AR1 (Week|Postcode) -week -eaout FE	Poisson	ran_vals	cond	Postcode	TS25	Week_factor10	-0.293751069309821	1.02796874373614	-2.30853278426554	1.7210306456459	Negative	0.745462036727677	0.0994069961229687	5.59028710126948
B.1.1.309	AR1 (Week|Postcode) -week -eaout FE	Poisson	ran_vals	cond	Postcode	TS26	Week_factor10	-3.41529998002868e-05	1.12776754737409	-2.21041792878609	2.21034962278649	Negative	0.999965847583407	0.109654811035713	9.11890401240617
B.1.1.309	AR1 (Week|Postcode) -week -eaout FE	Poisson	ran_vals	cond	Postcode	TS27	Week_factor10	-0.055440373891668	1.13671107305215	-2.28335313790177	2.17247239011843	Negative	0.94606843236754	0.101941808041048	8.77996472616979
B.1.1.309	AR1 (Week|Postcode) -week -eaout FE	Poisson	ran_vals	cond	Postcode	TS28	Week_factor10	-0.0187524951929824	1.15974306831443	-2.29180714040923	2.25430215002327	Negative	0.981422238906839	0.101083624394806	9.52864142721025
B.1.1.309	AR1 (Week|Postcode) -week -eaout FE	Poisson	ran_vals	cond	Postcode	TS29	Week_factor10	0.0150396768467257	1.17502341328583	-2.28796389418482	2.31804324787827	Positive	1.01515334190023	0.101472861139834	10.1557825017969
B.1.1.309	AR1 (Week|Postcode) -week -eaout FE	Poisson	ran_vals	cond	Postcode	TS3	Week_factor10	-0.0172544134574287	1.12808045327037	-2.22825147353097	2.19374264661611	Negative	0.982893591465835	0.107716610913652	8.9687171175395
B.1.1.309	AR1 (Week|Postcode) -week -eaout FE	Poisson	ran_vals	cond	Postcode	TS4	Week_factor10	-0.275379852163525	1.19060979913337	-2.60893217810539	2.05817247377834	Negative	0.759283652902115	0.0736131074974702	7.83164418896719
B.1.1.309	AR1 (Week|Postcode) -week -eaout FE	Poisson	ran_vals	cond	Postcode	TS5	Week_factor10	0.674361463077969	0.726628228433703	-0.749803694802232	2.09852662095817	Positive	1.96277926871039	0.47245928985266	8.15414690836266
B.1.1.309	AR1 (Week|Postcode) -week -eaout FE	Poisson	ran_vals	cond	Postcode	TS6	Week_factor10	-0.475402831411965	1.10594933489214	-2.64302369652659	1.69221803370266	Negative	0.621634592080492	0.0711458206237393	5.43151463688563
B.1.1.309	AR1 (Week|Postcode) -week -eaout FE	Poisson	ran_vals	cond	Postcode	TS7	Week_factor10	0.0369768182767489	1.12328592210433	-2.1646231333886	2.2385767699421	Positive	1.03766896560455	0.11479318816619	9.37997192498878
B.1.1.309	AR1 (Week|Postcode) -week -eaout FE	Poisson	ran_vals	cond	Postcode	TS8	Week_factor10	-0.109182242263298	1.11725433301983	-2.29896049655349	2.08059601202689	Negative	0.896567010207692	0.100363117323391	8.00924109603576
B.1.1.309	AR1 (Week|Postcode) -week -eaout FE	Poisson	ran_vals	cond	Postcode	TS9	Week_factor10	0.0467895878985934	1.16574368568623	-2.2380260512514	2.33160522704859	Positive	1.04790149472545	0.106668855553666	10.2944532117472
B.1.1.309	AR1 (Week|Postcode) -week -eaout FE	Poisson	ran_vals	cond	Postcode	TS1	Week_factor11	-0.000435563432109743	1.17425821531164	-2.3019393739932	2.30106824712898	Negative	0.999564531411871	0.100064592752224	9.98484303964175
B.1.1.309	AR1 (Week|Postcode) -week -eaout FE	Poisson	ran_vals	cond	Postcode	TS10	Week_factor11	1.31185765954546	0.81680666562068	-0.289053987403325	2.91276930649424	Positive	3.713064919961	0.748971769270172	18.4077046232056
B.1.1.309	AR1 (Week|Postcode) -week -eaout FE	Poisson	ran_vals	cond	Postcode	TS11	Week_factor11	1.29510462788624	1.19490257211177	-1.04686137848711	3.63707063425958	Positive	3.65137799011712	0.351037796672116	37.9804150809575
B.1.1.309	AR1 (Week|Postcode) -week -eaout FE	Poisson	ran_vals	cond	Postcode	TS12	Week_factor11	-0.39281880625821	1.13703477893505	-2.62136602214037	1.83572840962395	Negative	0.675151069652386	0.0727034803996837	6.26969939192546
B.1.1.309	AR1 (Week|Postcode) -week -eaout FE	Poisson	ran_vals	cond	Postcode	TS13	Week_factor11	-0.023869833677695	1.15506448017309	-2.28775461463843	2.24001494728304	Negative	0.976412797549363	0.10149409955649	9.39347169327352
B.1.1.309	AR1 (Week|Postcode) -week -eaout FE	Poisson	ran_vals	cond	Postcode	TS14	Week_factor11	0.0314966601736012	1.17227833767913	-2.26612666153398	2.32911998188118	Positive	1.03199792889596	0.103713119109235	10.2689007368859
B.1.1.309	AR1 (Week|Postcode) -week -eaout FE	Poisson	ran_vals	cond	Postcode	TS15	Week_factor11	-0.0707950798738591	1.13930486955567	-2.30379159161408	2.16220143186636	Negative	0.931652786974452	0.0998794228906812	8.69024760412634
B.1.1.309	AR1 (Week|Postcode) -week -eaout FE	Poisson	ran_vals	cond	Postcode	TS16	Week_factor11	0.016016587706362	1.15840783533164	-2.25442104895266	2.28645422436538	Positive	1.01614554079015	0.104934277963647	9.83998537089486
B.1.1.309	AR1 (Week|Postcode) -week -eaout FE	Poisson	ran_vals	cond	Postcode	TS17	Week_factor11	0.651353150945455	0.708039632933831	-0.736379029231814	2.03908533112272	Positive	1.91813459938338	0.478844662663589	7.68357805407235
B.1.1.309	AR1 (Week|Postcode) -week -eaout FE	Poisson	ran_vals	cond	Postcode	TS18	Week_factor11	-0.23156703929217	1.09492241520546	-2.37757553896048	1.91444146037614	Negative	0.793289512153077	0.0927752350063306	6.7831490812082
B.1.1.309	AR1 (Week|Postcode) -week -eaout FE	Poisson	ran_vals	cond	Postcode	TS19	Week_factor11	-0.70895499517538	1.11708508641628	-2.8984015322181	1.48049154186734	Negative	0.492158236559198	0.0551112432332877	4.39510552842612
B.1.1.309	AR1 (Week|Postcode) -week -eaout FE	Poisson	ran_vals	cond	Postcode	TS2	Week_factor11	-0.0110566143190539	1.16952170063218	-2.30327702669616	2.28116379805805	Negative	0.989004285386211	0.0999308305628804	9.78806511466762
B.1.1.309	AR1 (Week|Postcode) -week -eaout FE	Poisson	ran_vals	cond	Postcode	TS20	Week_factor11	-0.191174012351918	1.17324764659202	-2.49069714461865	2.10834911991481	Negative	0.825988843383579	0.0828521864810236	8.23463566106859
B.1.1.309	AR1 (Week|Postcode) -week -eaout FE	Poisson	ran_vals	cond	Postcode	TS21	Week_factor11	0.89041666101357	1.00912627804427	-1.08743449980614	2.86826782183328	Positive	2.43614448628496	0.337080164586712	17.6064941861328
B.1.1.309	AR1 (Week|Postcode) -week -eaout FE	Poisson	ran_vals	cond	Postcode	TS22	Week_factor11	0.0844950801582684	1.16519524099526	-2.1992456271499	2.36823578746644	Positive	1.088167490607	0.110886776792479	10.6785364483086
B.1.1.309	AR1 (Week|Postcode) -week -eaout FE	Poisson	ran_vals	cond	Postcode	TS23	Week_factor11	-0.386936424622551	1.04040001576475	-2.42608298503636	1.65221013579126	Negative	0.679134269771733	0.0883823504304661	5.21850068630215
B.1.1.309	AR1 (Week|Postcode) -week -eaout FE	Poisson	ran_vals	cond	Postcode	TS24	Week_factor11	-0.0690180566046105	1.12238656535414	-2.26885530143033	2.13081918822111	Negative	0.933309827519518	0.103430509100478	8.421762995465
B.1.1.309	AR1 (Week|Postcode) -week -eaout FE	Poisson	ran_vals	cond	Postcode	TS25	Week_factor11	0.121128967414223	1.15786933777545	-2.14825323342889	2.39051116825734	Positive	1.1287704775903	0.116687806217726	10.919074000775
B.1.1.309	AR1 (Week|Postcode) -week -eaout FE	Poisson	ran_vals	cond	Postcode	TS26	Week_factor11	-0.149804705259946	1.09418938359186	-2.29437648936607	1.99476707884618	Negative	0.860876084580361	0.100824238658845	7.35049074369976
B.1.1.309	AR1 (Week|Postcode) -week -eaout FE	Poisson	ran_vals	cond	Postcode	TS27	Week_factor11	0.002512571212497	1.15696386834148	-2.26509494215094	2.27012008457594	Positive	1.00251573036486	0.103820177161933	9.68056323060767
B.1.1.309	AR1 (Week|Postcode) -week -eaout FE	Poisson	ran_vals	cond	Postcode	TS28	Week_factor11	-0.0398631079843828	1.14792712946306	-2.28975893860843	2.21003272263967	Negative	0.960920972557964	0.101290876230661	9.11601468822362
B.1.1.309	AR1 (Week|Postcode) -week -eaout FE	Poisson	ran_vals	cond	Postcode	TS29	Week_factor11	-0.0201549631908421	1.15844938960175	-2.29067404472268	2.250364118341	Negative	0.980046790361117	0.101198226729033	9.49119112401971
B.1.1.309	AR1 (Week|Postcode) -week -eaout FE	Poisson	ran_vals	cond	Postcode	TS3	Week_factor11	0.077912821926988	1.17456340893978	-2.22418915715357	2.38001480100754	Positive	1.08102841258817	0.108155079863099	10.8050627885636
B.1.1.309	AR1 (Week|Postcode) -week -eaout FE	Poisson	ran_vals	cond	Postcode	TS4	Week_factor11	0.0201147407711724	1.15612544024225	-2.24584948371415	2.28607896525649	Positive	1.02031840543122	0.105837594862151	9.83629351949688
B.1.1.309	AR1 (Week|Postcode) -week -eaout FE	Poisson	ran_vals	cond	Postcode	TS5	Week_factor11	0.799642792714555	1.03362281890925	-1.22622070594635	2.82550629137546	Positive	2.22474609102807	0.293399327330486	16.8694836984734
B.1.1.309	AR1 (Week|Postcode) -week -eaout FE	Poisson	ran_vals	cond	Postcode	TS6	Week_factor11	0.684747320964253	0.908403170843006	-1.09569017733002	2.46518481925853	Positive	1.98327064130592	0.334308794955661	11.7656564709512
B.1.1.309	AR1 (Week|Postcode) -week -eaout FE	Poisson	ran_vals	cond	Postcode	TS7	Week_factor11	-0.735894974639924	1.26302352047153	-3.21137558639111	1.73958563711127	Negative	0.479076505729177	0.0403011374286781	5.69498314403297
B.1.1.309	AR1 (Week|Postcode) -week -eaout FE	Poisson	ran_vals	cond	Postcode	TS8	Week_factor11	0.00131501179326848	1.11374381428759	-2.18158275221467	2.18421277580121	Positive	1.0013158768004	0.112862755423235	8.88365237382943
B.1.1.309	AR1 (Week|Postcode) -week -eaout FE	Poisson	ran_vals	cond	Postcode	TS9	Week_factor11	-0.0591967122434231	1.13477126965427	-2.28330753145658	2.16491410696974	Negative	0.942521345431805	0.101946457350547	8.71385342543063
B.1.1.309	AR1 (Week|Postcode) -week -eaout FE	Poisson	ran_vals	cond	Postcode	TS1	Week_factor12	-0.0319996169490607	1.14726324437506	-2.28059425671074	2.21659502281262	Negative	0.968506953066625	0.102223441696092	9.17603342809632
B.1.1.309	AR1 (Week|Postcode) -week -eaout FE	Poisson	ran_vals	cond	Postcode	TS10	Week_factor12	-0.277677738900222	1.17925200646415	-2.58896920026656	2.03361372246612	Negative	0.757540908148597	0.0750974105925479	7.64165132979361
B.1.1.309	AR1 (Week|Postcode) -week -eaout FE	Poisson	ran_vals	cond	Postcode	TS11	Week_factor12	-0.381266178575458	1.19414407194943	-2.72174555194835	1.95921319479744	Negative	0.682996066502239	0.0657598669206928	7.09374347457418
B.1.1.309	AR1 (Week|Postcode) -week -eaout FE	Poisson	ran_vals	cond	Postcode	TS12	Week_factor12	1.2070889577824	1.1272029603933	-1.00218824785539	3.41636616342019	Positive	3.34373671236588	0.367075309913383	30.4585323492926
B.1.1.309	AR1 (Week|Postcode) -week -eaout FE	Poisson	ran_vals	cond	Postcode	TS13	Week_factor12	-0.0502023812749868	1.14044782627892	-2.28543904702867	2.1850342844787	Negative	0.951036932955978	0.101729388314386	8.89095336984751
B.1.1.309	AR1 (Week|Postcode) -week -eaout FE	Poisson	ran_vals	cond	Postcode	TS14	Week_factor12	-0.0435294840645704	1.13802207620657	-2.27401176704094	2.18695279891179	Negative	0.957404325503869	0.102898545940787	8.90802716513594
B.1.1.309	AR1 (Week|Postcode) -week -eaout FE	Poisson	ran_vals	cond	Postcode	TS15	Week_factor12	0.0316465285903847	1.17451119602455	-2.27035311505681	2.33364617223758	Positive	1.03215260438189	0.103275705437014	10.3154850816492
B.1.1.309	AR1 (Week|Postcode) -week -eaout FE	Poisson	ran_vals	cond	Postcode	TS16	Week_factor12	-0.0586228934475375	1.144755557096	-2.30230255645778	2.1850567695627	Negative	0.943062337096086	0.100028257645347	8.89115328592849
B.1.1.309	AR1 (Week|Postcode) -week -eaout FE	Poisson	ran_vals	cond	Postcode	TS17	Week_factor12	0.691628998307352	0.982526330292654	-1.23408722292856	2.61734521954326	Positive	1.9969659392062	0.291100350863625	13.6993066154632
B.1.1.309	AR1 (Week|Postcode) -week -eaout FE	Poisson	ran_vals	cond	Postcode	TS18	Week_factor12	0.809252040917069	0.968993612689314	-1.08994054120334	2.70844462303748	Positive	2.24622727211146	0.336236485329199	15.0059174959474
B.1.1.309	AR1 (Week|Postcode) -week -eaout FE	Poisson	ran_vals	cond	Postcode	TS19	Week_factor12	0.735708241581771	0.895405299405139	-1.01925389681861	2.49067037998215	Positive	2.08695954073894	0.360864081596287	12.0693644693457
B.1.1.309	AR1 (Week|Postcode) -week -eaout FE	Poisson	ran_vals	cond	Postcode	TS2	Week_factor12	-0.0108910130442476	1.16678705882936	-2.29775162597722	2.27596959988872	Negative	0.989168079318528	0.100484516706153	9.73735577595502
B.1.1.309	AR1 (Week|Postcode) -week -eaout FE	Poisson	ran_vals	cond	Postcode	TS20	Week_factor12	0.0175662897164504	1.12966739778141	-2.19654112444419	2.23167370387709	Positive	1.01772148438334	0.111187076277686	9.31544433445352
B.1.1.309	AR1 (Week|Postcode) -week -eaout FE	Poisson	ran_vals	cond	Postcode	TS21	Week_factor12	-0.219362126359018	1.1812577148747	-2.53458470397351	2.09586045125548	Negative	0.803030866850351	0.0792946431779068	8.13243552490187
B.1.1.309	AR1 (Week|Postcode) -week -eaout FE	Poisson	ran_vals	cond	Postcode	TS22	Week_factor12	-0.140266444268303	1.10772843618081	-2.31137428383357	2.03084139529696	Negative	0.86912663073612	0.0991249321185843	7.62049551117016
B.1.1.309	AR1 (Week|Postcode) -week -eaout FE	Poisson	ran_vals	cond	Postcode	TS23	Week_factor12	-0.124885138043689	1.08284652070435	-2.24722531940873	1.99745504332135	Negative	0.882598273726997	0.105692079846641	7.37027517971236
B.1.1.309	AR1 (Week|Postcode) -week -eaout FE	Poisson	ran_vals	cond	Postcode	TS24	Week_factor12	-0.0953278950155351	1.10767796192946	-2.26633680686601	2.07568101683494	Negative	0.909074804496094	0.103691326571265	7.96997229658966
B.1.1.309	AR1 (Week|Postcode) -week -eaout FE	Poisson	ran_vals	cond	Postcode	TS25	Week_factor12	-0.254520663076094	1.01462957374536	-2.24315808526623	1.73411675911404	Negative	0.775288033089636	0.106122829668774	5.66392298554454
B.1.1.309	AR1 (Week|Postcode) -week -eaout FE	Poisson	ran_vals	cond	Postcode	TS26	Week_factor12	0.0613990558234599	1.1655767677153	-2.22308943011513	2.34588754176205	Positive	1.06332315483087	0.108274086354102	10.4425368033284
B.1.1.309	AR1 (Week|Postcode) -week -eaout FE	Poisson	ran_vals	cond	Postcode	TS27	Week_factor12	-0.0620456638318147	1.14119437113452	-2.2987455306153	2.17465420295167	Negative	0.939839969116921	0.10038469429414	8.79914187875613
B.1.1.309	AR1 (Week|Postcode) -week -eaout FE	Poisson	ran_vals	cond	Postcode	TS28	Week_factor12	0.00218519565054578	1.16282218125092	-2.27690440002556	2.28127479132665	Positive	1.00218758493059	0.102601328290761	9.78915158430221
B.1.1.309	AR1 (Week|Postcode) -week -eaout FE	Poisson	ran_vals	cond	Postcode	TS29	Week_factor12	-0.0427171644748623	1.14585246590414	-2.2885467292434	2.20311240029367	Negative	0.958182359756196	0.101413736430518	9.05314671229952
B.1.1.309	AR1 (Week|Postcode) -week -eaout FE	Poisson	ran_vals	cond	Postcode	TS3	Week_factor12	-0.311263669700636	1.1609098890401	-2.58660524151562	1.96407790211435	Negative	0.732520706888553	0.0752751477724011	7.12833653469412
B.1.1.309	AR1 (Week|Postcode) -week -eaout FE	Poisson	ran_vals	cond	Postcode	TS4	Week_factor12	-0.000471632336303074	1.17512313822064	-2.30367066064843	2.30272739597582	Negative	0.999528478864745	0.0998915021361023	10.0014231310733
B.1.1.309	AR1 (Week|Postcode) -week -eaout FE	Poisson	ran_vals	cond	Postcode	TS5	Week_factor12	-0.486356909427031	1.03985369898938	-2.52443270863697	1.55171888978291	Negative	0.614862317989338	0.0801037420607023	4.71957564475243
B.1.1.309	AR1 (Week|Postcode) -week -eaout FE	Poisson	ran_vals	cond	Postcode	TS6	Week_factor12	-0.205273857812746	1.13903702977519	-2.43774541322959	2.0271976976041	Negative	0.814424249424895	0.0873575848575052	7.59277925475201
B.1.1.309	AR1 (Week|Postcode) -week -eaout FE	Poisson	ran_vals	cond	Postcode	TS7	Week_factor12	2.75651844830998	0.654037048146824	1.47462938938731	4.03840750723264	Positive	15.7449306238566	4.36941612083254	56.7359192840675
B.1.1.309	AR1 (Week|Postcode) -week -eaout FE	Poisson	ran_vals	cond	Postcode	TS8	Week_factor12	-0.464813406914869	1.16106090463653	-2.74045096385996	1.81082415003022	Negative	0.628252321792361	0.0645412345650922	6.11548543341578
B.1.1.309	AR1 (Week|Postcode) -week -eaout FE	Poisson	ran_vals	cond	Postcode	TS9	Week_factor12	-0.0587722350696166	1.12181665197108	-2.25749247019023	2.139948000051	Negative	0.94292150915294	0.104612475042903	8.49899567005391
B.1.1.309	AR1 (Week|Postcode) -week -eaout FE	Poisson	ran_vals	cond	Postcode	TS1	Week_factor13	-0.0534883224592671	1.13823055996407	-2.28437922609169	2.17740258117316	Negative	0.947917010278671	0.101837260402479	8.8233585116532
B.1.1.309	AR1 (Week|Postcode) -week -eaout FE	Poisson	ran_vals	cond	Postcode	TS10	Week_factor13	-0.173749231711695	1.02833663300218	-2.18925199637914	1.84175353295575	Negative	0.840507643896257	0.112000494067574	6.30758913457833
B.1.1.309	AR1 (Week|Postcode) -week -eaout FE	Poisson	ran_vals	cond	Postcode	TS11	Week_factor13	0.10716808265253	1.18657181030173	-2.21846993060936	2.43280609591442	Positive	1.11312133514298	0.108775415495844	11.3908009553668
B.1.1.309	AR1 (Week|Postcode) -week -eaout FE	Poisson	ran_vals	cond	Postcode	TS12	Week_factor13	-0.411724154587142	1.15373988121277	-2.67301276929169	1.8495644601174	Negative	0.662507000366169	0.0690438983097247	6.357050170679
B.1.1.309	AR1 (Week|Postcode) -week -eaout FE	Poisson	ran_vals	cond	Postcode	TS13	Week_factor13	0.00242414093040377	1.15893048680239	-2.26903787378775	2.27388615564856	Positive	1.0024270815357	0.103411627272305	9.71708965714426
B.1.1.309	AR1 (Week|Postcode) -week -eaout FE	Poisson	ran_vals	cond	Postcode	TS14	Week_factor13	-0.0883231824982763	1.11406358783231	-2.27184769113708	2.09520132614053	Negative	0.915464966654416	0.103121467327	8.12707699856535
B.1.1.309	AR1 (Week|Postcode) -week -eaout FE	Poisson	ran_vals	cond	Postcode	TS15	Week_factor13	-0.0630430471014513	1.1504151493234	-2.31781530704458	2.19172921284168	Negative	0.938903055764108	0.0984885179095946	8.95067736659789
B.1.1.309	AR1 (Week|Postcode) -week -eaout FE	Poisson	ran_vals	cond	Postcode	TS16	Week_factor13	0.0203153752294667	1.17410894758593	-2.28089587596518	2.32152662642412	Positive	1.0205231369992	0.102192613787201	10.191220623042
B.1.1.309	AR1 (Week|Postcode) -week -eaout FE	Poisson	ran_vals	cond	Postcode	TS17	Week_factor13	-0.492917730148219	0.989074718717004	-2.43146855685263	1.44563309655619	Negative	0.610841520840134	0.0879076403748692	4.24453849507439
B.1.1.309	AR1 (Week|Postcode) -week -eaout FE	Poisson	ran_vals	cond	Postcode	TS18	Week_factor13	-0.230414354659931	1.15997858500593	-2.50393060410929	2.04310189478943	Negative	0.794204451999897	0.0817629882532184	7.71450169632992
B.1.1.309	AR1 (Week|Postcode) -week -eaout FE	Poisson	ran_vals	cond	Postcode	TS19	Week_factor13	-0.49984435880514	0.985628552635018	-2.43164082410412	1.43195210649384	Negative	0.606625068215966	0.0878924980715762	4.18686442486076
B.1.1.309	AR1 (Week|Postcode) -week -eaout FE	Poisson	ran_vals	cond	Postcode	TS2	Week_factor13	-0.00657057601381553	1.16672500751112	-2.29330957059783	2.2801684185702	Negative	0.993450963020322	0.100931867336682	9.77832712272938
B.1.1.309	AR1 (Week|Postcode) -week -eaout FE	Poisson	ran_vals	cond	Postcode	TS20	Week_factor13	-0.301363052144474	1.11987181136237	-2.49627146971636	1.89354536542741	Negative	0.739809134691996	0.0823916263071755	6.64287841258517
B.1.1.309	AR1 (Week|Postcode) -week -eaout FE	Poisson	ran_vals	cond	Postcode	TS21	Week_factor13	0.00412947318838784	1.13983676219248	-2.22990952896363	2.2381684753404	Positive	1.00413801121126	0.107538158784383	9.37614291482304
B.1.1.309	AR1 (Week|Postcode) -week -eaout FE	Poisson	ran_vals	cond	Postcode	TS22	Week_factor13	0.0218263675001882	1.16769664759362	-2.26681700665147	2.31046974165185	Positive	1.02206630513526	0.103641545971764	10.0791581435638
B.1.1.309	AR1 (Week|Postcode) -week -eaout FE	Poisson	ran_vals	cond	Postcode	TS23	Week_factor13	0.387002600611141	0.858300614253968	-1.29523569123524	2.06924089245752	Positive	1.47256032082493	0.273833316612436	7.91880960758721
B.1.1.309	AR1 (Week|Postcode) -week -eaout FE	Poisson	ran_vals	cond	Postcode	TS24	Week_factor13	0.0178509375419912	1.13839459555266	-2.21336146993626	2.24906334502024	Positive	1.01801121782491	0.109332512169813	9.47885326194395
B.1.1.309	AR1 (Week|Postcode) -week -eaout FE	Poisson	ran_vals	cond	Postcode	TS25	Week_factor13	-0.312899765071345	0.98229139444804	-2.23815552051313	1.61235599037044	Negative	0.731323213025269	0.106655046109657	5.01461169835055
B.1.1.309	AR1 (Week|Postcode) -week -eaout FE	Poisson	ran_vals	cond	Postcode	TS26	Week_factor13	-0.124137870438313	1.08516639835923	-2.25102492845544	2.00274918757881	Negative	0.883258057312261	0.105291253238322	7.40939794914593
B.1.1.309	AR1 (Week|Postcode) -week -eaout FE	Poisson	ran_vals	cond	Postcode	TS27	Week_factor13	0.0251802768557889	1.17221055903259	-2.27231020114565	2.32267075485722	Positive	1.02549997777279	0.103073783644203	10.2028873611756
B.1.1.309	AR1 (Week|Postcode) -week -eaout FE	Poisson	ran_vals	cond	Postcode	TS28	Week_factor13	-0.0447061794252119	1.15121444863447	-2.3010450372309	2.21163267838048	Negative	0.956278414832635	0.100154124225803	9.13061158233581
B.1.1.309	AR1 (Week|Postcode) -week -eaout FE	Poisson	ran_vals	cond	Postcode	TS29	Week_factor13	0.00224620851952836	1.16174424594212	-2.27473067277367	2.27922308981273	Positive	1.0022487331358	0.102824598170142	9.76908775670764
B.1.1.309	AR1 (Week|Postcode) -week -eaout FE	Poisson	ran_vals	cond	Postcode	TS3	Week_factor13	1.01370307105193	1.05368620767064	-1.05148394698912	3.07889008909298	Positive	2.75578701876376	0.349418845150192	21.7342659052133
B.1.1.309	AR1 (Week|Postcode) -week -eaout FE	Poisson	ran_vals	cond	Postcode	TS4	Week_factor13	-0.0189574007964845	1.15585201282094	-2.28438571738366	2.24647091579069	Negative	0.981221160592425	0.101836599349234	9.45431183039194
B.1.1.309	AR1 (Week|Postcode) -week -eaout FE	Poisson	ran_vals	cond	Postcode	TS5	Week_factor13	0.163529001380437	1.17229946073578	-2.13413572075742	2.4611937235183	Positive	1.1776595084436	0.11834683089746	11.7187921916496
B.1.1.309	AR1 (Week|Postcode) -week -eaout FE	Poisson	ran_vals	cond	Postcode	TS6	Week_factor13	-0.0505027596991976	1.10451129773307	-2.21530512377361	2.11429960437521	Negative	0.950751304881093	0.109120213996902	8.28378180928758
B.1.1.309	AR1 (Week|Postcode) -week -eaout FE	Poisson	ran_vals	cond	Postcode	TS7	Week_factor13	-0.688331842682937	1.30516583282957	-3.24640986888111	1.86974618351524	Negative	0.502413475124062	0.0389136625023589	6.486649771682
B.1.1.309	AR1 (Week|Postcode) -week -eaout FE	Poisson	ran_vals	cond	Postcode	TS8	Week_factor13	1.60556857049541	0.888074567519491	-0.135025597428776	3.3461627384196	Positive	4.98069067159494	0.873693547093454	28.3935707762064
B.1.1.309	AR1 (Week|Postcode) -week -eaout FE	Poisson	ran_vals	cond	Postcode	TS9	Week_factor13	-0.0387962049505085	1.12196842096852	-2.23781390184008	2.16022149193907	Negative	0.961946729153011	0.10669148768919	8.67305845827032
B.1.1.309	AR1 (Week|Postcode) -week -eaout FE	Poisson	ran_vals	cond	Postcode	TS1	Week_factor14	0.0127046929469446	1.15585264539406	-2.25272486346076	2.27813424935465	Positive	1.01278574042246	0.105112416999246	9.75845656760433
B.1.1.309	AR1 (Week|Postcode) -week -eaout FE	Poisson	ran_vals	cond	Postcode	TS10	Week_factor14	-0.285871265801109	0.986949194259209	-2.22025614111998	1.64851360951777	Negative	0.751359335363322	0.108581293128707	5.19924597111247
B.1.1.309	AR1 (Week|Postcode) -week -eaout FE	Poisson	ran_vals	cond	Postcode	TS11	Week_factor14	-0.075491869396402	1.13221523120265	-2.29459294530129	2.14360920650849	Negative	0.927287269908562	0.10080241701577	8.53016927957147
B.1.1.309	AR1 (Week|Postcode) -week -eaout FE	Poisson	ran_vals	cond	Postcode	TS12	Week_factor14	0.125759449574542	1.18199875946661	-2.19091554875104	2.44243444790013	Positive	1.13400934903956	0.111814330269561	11.5010052880424
B.1.1.309	AR1 (Week|Postcode) -week -eaout FE	Poisson	ran_vals	cond	Postcode	TS13	Week_factor14	-0.0561786949090771	1.14453250844304	-2.29942119059272	2.18706380077457	Negative	0.945370187955997	0.10031689128233	8.90901602762668
B.1.1.309	AR1 (Week|Postcode) -week -eaout FE	Poisson	ran_vals	cond	Postcode	TS14	Week_factor14	0.00277698532360295	1.14478647056454	-2.24096326697162	2.24651723761883	Positive	1.00278084471901	0.106356005792813	9.45474978154294
B.1.1.309	AR1 (Week|Postcode) -week -eaout FE	Poisson	ran_vals	cond	Postcode	TS15	Week_factor14	0.0575482166758899	1.15490128686706	-2.2060167112825	2.32111314463428	Positive	1.05923634227888	0.110138489315285	10.1870076099603
B.1.1.309	AR1 (Week|Postcode) -week -eaout FE	Poisson	ran_vals	cond	Postcode	TS16	Week_factor14	-0.0275182043634596	1.1518329340999	-2.28506927140635	2.23003286267943	Negative	0.972856972150336	0.101767012318048	9.30017170302312
B.1.1.309	AR1 (Week|Postcode) -week -eaout FE	Poisson	ran_vals	cond	Postcode	TS17	Week_factor14	-0.181212352746312	1.16149273357511	-2.45769627885851	2.09527157336588	Negative	0.834258182868303	0.08563199615152	8.12764792322745
B.1.1.309	AR1 (Week|Postcode) -week -eaout FE	Poisson	ran_vals	cond	Postcode	TS18	Week_factor14	0.0111665603889265	1.13498057694637	-2.21335449357845	2.2356876143563	Positive	1.01122913913726	0.109333274915199	9.35291083737706
B.1.1.309	AR1 (Week|Postcode) -week -eaout FE	Poisson	ran_vals	cond	Postcode	TS19	Week_factor14	-0.157414036391126	1.09862992491785	-2.31068912156805	1.9958610487858	Negative	0.854350253482887	0.0991928720539264	7.35853635964341
B.1.1.309	AR1 (Week|Postcode) -week -eaout FE	Poisson	ran_vals	cond	Postcode	TS2	Week_factor14	-0.0223915633094449	1.16197974091496	-2.29983000626794	2.25504687964905	Negative	0.977857267050343	0.100275888546536	9.53574033182878
B.1.1.309	AR1 (Week|Postcode) -week -eaout FE	Poisson	ran_vals	cond	Postcode	TS20	Week_factor14	0.842633600460209	1.06894692907307	-1.25246388190769	2.93773108282811	Positive	2.32247540196225	0.285799751805294	18.8729764761811
B.1.1.309	AR1 (Week|Postcode) -week -eaout FE	Poisson	ran_vals	cond	Postcode	TS21	Week_factor14	-0.072756107734971	1.12251487033072	-2.27284482569383	2.12733261022389	Negative	0.929827580127975	0.103018692597018	8.39245099089588
B.1.1.309	AR1 (Week|Postcode) -week -eaout FE	Poisson	ran_vals	cond	Postcode	TS22	Week_factor14	0.0254474801890298	1.15243791993983	-2.2332893373113	2.28418429768936	Positive	1.02577403139748	0.107175313936055	9.81767465703185
B.1.1.309	AR1 (Week|Postcode) -week -eaout FE	Poisson	ran_vals	cond	Postcode	TS23	Week_factor14	-0.0931655915828041	1.14266170759103	-2.33274138497426	2.14641020180866	Negative	0.91104262681422	0.0970293872546385	8.55409573693743
B.1.1.309	AR1 (Week|Postcode) -week -eaout FE	Poisson	ran_vals	cond	Postcode	TS24	Week_factor14	-0.189010569682477	1.07706265956317	-2.30001459151922	1.92199345215427	Negative	0.827777757300438	0.100257380804632	6.83456928539358
B.1.1.309	AR1 (Week|Postcode) -week -eaout FE	Poisson	ran_vals	cond	Postcode	TS25	Week_factor14	-0.00458790433912266	1.05863120856248	-2.07946694603168	2.07029113735344	Negative	0.995422604017403	0.124996824496355	7.92713066576889
B.1.1.309	AR1 (Week|Postcode) -week -eaout FE	Poisson	ran_vals	cond	Postcode	TS26	Week_factor14	-0.16361548736652	1.06295265426359	-2.24696440699442	1.91973343226138	Negative	0.849068436661467	0.10571965982019	6.81914046413787
B.1.1.309	AR1 (Week|Postcode) -week -eaout FE	Poisson	ran_vals	cond	Postcode	TS27	Week_factor14	-0.0495079535481938	1.13681034562237	-2.27761528822057	2.17859938112418	Negative	0.951697588733723	0.102528416136952	8.83392462819047
B.1.1.309	AR1 (Week|Postcode) -week -eaout FE	Poisson	ran_vals	cond	Postcode	TS28	Week_factor14	0.018443264084609	1.17374725400684	-2.28205908072158	2.31894560889079	Positive	1.01861439151017	0.102073811961595	10.1649508199225
B.1.1.309	AR1 (Week|Postcode) -week -eaout FE	Poisson	ran_vals	cond	Postcode	TS29	Week_factor14	-0.047806810762963	1.14936116008637	-2.30051328976143	2.2048996682355	Negative	0.953317940054238	0.100207395089986	9.06934157916331
B.1.1.309	AR1 (Week|Postcode) -week -eaout FE	Poisson	ran_vals	cond	Postcode	TS3	Week_factor14	-0.266635609845607	1.16309442186253	-2.5462587873156	2.01298756762439	Negative	0.765952126033381	0.0783743332442529	7.48564785293502
B.1.1.309	AR1 (Week|Postcode) -week -eaout FE	Poisson	ran_vals	cond	Postcode	TS4	Week_factor14	-0.049910966266144	1.14136272348026	-2.286940797584	2.18711886505171	Negative	0.951314119778443	0.101576730804432	8.90950660966092
B.1.1.309	AR1 (Week|Postcode) -week -eaout FE	Poisson	ran_vals	cond	Postcode	TS5	Week_factor14	-0.208067441318613	1.03921041063584	-2.24488241852394	1.82874753588671	Negative	0.812152262245449	0.105939996222372	6.22608382660211
B.1.1.309	AR1 (Week|Postcode) -week -eaout FE	Poisson	ran_vals	cond	Postcode	TS6	Week_factor14	-0.236996921485715	1.19523374094569	-2.57961200684635	2.10561816387492	Negative	0.788993716942299	0.0758034095218285	8.21217791259331
B.1.1.309	AR1 (Week|Postcode) -week -eaout FE	Poisson	ran_vals	cond	Postcode	TS7	Week_factor14	0.0358252911999275	1.14188098272936	-2.20222030958082	2.27387089198067	Positive	1.03647474941198	0.110557413963514	9.71694133984686
B.1.1.309	AR1 (Week|Postcode) -week -eaout FE	Poisson	ran_vals	cond	Postcode	TS8	Week_factor14	-0.408282514850732	1.20042233105843	-2.76106704996286	1.9445020202614	Negative	0.664791038948738	0.0632242688996156	6.99015003507979
B.1.1.309	AR1 (Week|Postcode) -week -eaout FE	Poisson	ran_vals	cond	Postcode	TS9	Week_factor14	-0.114820240906915	1.10189436349624	-2.27449350812722	2.04485302631339	Negative	0.891526389478834	0.102848987421634	7.72802263846091
B.1.1.309	AR1 (Week|Postcode) -week -eaout FE	Poisson	ran_vals	cond	Postcode	TS1	Week_factor15	-0.107751206047385	1.11797080028732	-2.29893371037796	2.08343129828319	Negative	0.897850948531301	0.100365805703474	8.03198181022183
B.1.1.309	AR1 (Week|Postcode) -week -eaout FE	Poisson	ran_vals	cond	Postcode	TS10	Week_factor15	-0.155761332850896	1.05589113527759	-2.22526992959008	1.91374726388829	Negative	0.855763408612998	0.108038251977465	6.77844187699082
B.1.1.309	AR1 (Week|Postcode) -week -eaout FE	Poisson	ran_vals	cond	Postcode	TS11	Week_factor15	-0.0754483001044532	1.11856860608758	-2.26780248227328	2.11690588206438	Negative	0.927327672038485	0.10353946006465	8.3053998040107
B.1.1.309	AR1 (Week|Postcode) -week -eaout FE	Poisson	ran_vals	cond	Postcode	TS12	Week_factor15	-0.131337334346325	1.09313667263966	-2.27384584290002	2.01117117420737	Negative	0.876921908612185	0.102915620710143	7.47206331262255
B.1.1.309	AR1 (Week|Postcode) -week -eaout FE	Poisson	ran_vals	cond	Postcode	TS13	Week_factor15	0.0227501626128794	1.17272198071154	-2.27574268346022	2.32124300868598	Positive	1.02301092124148	0.102720591214906	10.1883306219472
B.1.1.309	AR1 (Week|Postcode) -week -eaout FE	Poisson	ran_vals	cond	Postcode	TS14	Week_factor15	-0.100544260509091	1.12108911216812	-2.29783854381859	2.09675002280041	Negative	0.90434508475311	0.100475783188424	8.13967312684091
B.1.1.309	AR1 (Week|Postcode) -week -eaout FE	Poisson	ran_vals	cond	Postcode	TS15	Week_factor15	-0.532881873249509	1.26599392971847	-3.01418438014404	1.94842063364502	Negative	0.586911126654469	0.04908585456225	7.01759546946407
B.1.1.309	AR1 (Week|Postcode) -week -eaout FE	Poisson	ran_vals	cond	Postcode	TS16	Week_factor15	-0.0572301607669297	1.13536717583772	-2.28250893463781	2.16804861310395	Negative	0.944376685888614	0.102027903984255	8.74120990457272
B.1.1.309	AR1 (Week|Postcode) -week -eaout FE	Poisson	ran_vals	cond	Postcode	TS17	Week_factor15	1.24318673266089	0.801406410229206	-0.327540968367886	2.81391443368966	Positive	3.46664314604292	0.720693765023425	16.6750640636051
B.1.1.309	AR1 (Week|Postcode) -week -eaout FE	Poisson	ran_vals	cond	Postcode	TS18	Week_factor15	-0.274825762223146	1.20991015349581	-2.64620608760425	2.09655456315796	Negative	0.759704480913599	0.0709197666857732	8.13808230471773
B.1.1.309	AR1 (Week|Postcode) -week -eaout FE	Poisson	ran_vals	cond	Postcode	TS19	Week_factor15	0.756898647500204	0.942987366528105	-1.09132262877115	2.60511992377156	Positive	2.13165494495702	0.335772098048846	13.5328481156248
B.1.1.309	AR1 (Week|Postcode) -week -eaout FE	Poisson	ran_vals	cond	Postcode	TS2	Week_factor15	0.00387439968945122	1.17347934300342	-2.29610284919899	2.30385164857789	Positive	1.00388191487841	0.100650329900779	10.012673580041
B.1.1.309	AR1 (Week|Postcode) -week -eaout FE	Poisson	ran_vals	cond	Postcode	TS20	Week_factor15	0.669357764623588	1.03085596418632	-1.35108279842991	2.68979832767709	Positive	1.95298264323695	0.258959707617294	14.7287052487005
B.1.1.309	AR1 (Week|Postcode) -week -eaout FE	Poisson	ran_vals	cond	Postcode	TS21	Week_factor15	-0.0359104651577993	1.12283125455304	-2.23661928479769	2.16479835448209	Negative	0.96472666626621	0.106819019319225	8.71284483359427
B.1.1.309	AR1 (Week|Postcode) -week -eaout FE	Poisson	ran_vals	cond	Postcode	TS22	Week_factor15	-0.335136705150635	1.17695734417833	-2.64193071108007	1.9716573007788	Negative	0.715240302635632	0.0712236244817585	7.18257030917222
B.1.1.309	AR1 (Week|Postcode) -week -eaout FE	Poisson	ran_vals	cond	Postcode	TS23	Week_factor15	-0.0909806548304913	1.07032195346855	-2.1887731354914	2.00681182583042	Negative	0.913035373552491	0.112054139566932	7.43956088173066
B.1.1.309	AR1 (Week|Postcode) -week -eaout FE	Poisson	ran_vals	cond	Postcode	TS24	Week_factor15	0.05125945219524	1.16410969384058	-2.23035362178625	2.33287252617672	Positive	1.05259595618982	0.107490412462593	10.3075076335086
B.1.1.309	AR1 (Week|Postcode) -week -eaout FE	Poisson	ran_vals	cond	Postcode	TS25	Week_factor15	-0.55526463586598	0.942367116337552	-2.40227024410245	1.29174097237049	Negative	0.573920361186441	0.0905122349946999	3.639116645431
B.1.1.309	AR1 (Week|Postcode) -week -eaout FE	Poisson	ran_vals	cond	Postcode	TS26	Week_factor15	0.0182261017689715	1.11158232894846	-2.16043522882116	2.1968874323591	Positive	1.01839321086709	0.115274939142679	8.99696620664874
B.1.1.309	AR1 (Week|Postcode) -week -eaout FE	Poisson	ran_vals	cond	Postcode	TS27	Week_factor15	-0.0696770922401038	1.1254917307028	-2.27560034931525	2.13624616483505	Negative	0.93269494572099	0.102735212902985	8.46759195014236
B.1.1.309	AR1 (Week|Postcode) -week -eaout FE	Poisson	ran_vals	cond	Postcode	TS28	Week_factor15	-0.036809460839923	1.14794068486874	-2.28673185957089	2.21311293789105	Negative	0.963859770884794	0.101597956262069	9.14413726525851
B.1.1.309	AR1 (Week|Postcode) -week -eaout FE	Poisson	ran_vals	cond	Postcode	TS29	Week_factor15	0.0193423901388687	1.17345132581117	-2.2805799460618	2.31926472633954	Positive	1.01953066611027	0.102224904590347	10.1681951507286
B.1.1.309	AR1 (Week|Postcode) -week -eaout FE	Poisson	ran_vals	cond	Postcode	TS3	Week_factor15	-0.0536331233683547	1.1171949387287	-2.24329496698705	2.13602872025034	Negative	0.947779760970995	0.106108304387377	8.46575091829572
B.1.1.309	AR1 (Week|Postcode) -week -eaout FE	Poisson	ran_vals	cond	Postcode	TS4	Week_factor15	0.00204928861855456	1.15938887322819	-2.27031114698517	2.27440972422228	Positive	1.00205138984557	0.10328003981017	9.7221785519932
B.1.1.309	AR1 (Week|Postcode) -week -eaout FE	Poisson	ran_vals	cond	Postcode	TS5	Week_factor15	-0.292676668286815	0.984788812015499	-2.22282727221518	1.63747393564155	Negative	0.746263392314094	0.108302474982189	5.14216365599886
B.1.1.309	AR1 (Week|Postcode) -week -eaout FE	Poisson	ran_vals	cond	Postcode	TS6	Week_factor15	1.04150068935945	1.05788267550794	-1.03191125450498	3.11491263322388	Positive	2.83346597761013	0.35632528104649	22.5314617663254
B.1.1.309	AR1 (Week|Postcode) -week -eaout FE	Poisson	ran_vals	cond	Postcode	TS7	Week_factor15	0.0640376832714551	1.17107568177947	-2.231228476187	2.35930384272991	Positive	1.06613257336771	0.107396415125199	10.5835810503602
B.1.1.309	AR1 (Week|Postcode) -week -eaout FE	Poisson	ran_vals	cond	Postcode	TS8	Week_factor15	-0.00409040084630125	1.13212281821637	-2.22301035062636	2.21482954893376	Negative	0.995917953448554	0.108282648952057	9.15984767273572
B.1.1.309	AR1 (Week|Postcode) -week -eaout FE	Poisson	ran_vals	cond	Postcode	TS9	Week_factor15	0.0175540112631436	1.15511581741625	-2.24643138884524	2.28153941137153	Positive	1.01770898841433	0.105776025338186	9.79174233280068
B.1.1.309	AR1 (Week|Postcode) -week -eaout FE	Poisson	ran_vals	cond	Postcode	TS1	Week_factor16	0.0325869837998307	1.17020005772029	-2.26096298403863	2.32613695163829	Positive	1.03312375426553	0.104250045272094	10.2383139387797
B.1.1.309	AR1 (Week|Postcode) -week -eaout FE	Poisson	ran_vals	cond	Postcode	TS10	Week_factor16	0.216469816363301	0.819088824715593	-1.3889147802185	1.8218544129451	Positive	1.24168560620097	0.249345752800646	6.18331424269071
B.1.1.309	AR1 (Week|Postcode) -week -eaout FE	Poisson	ran_vals	cond	Postcode	TS11	Week_factor16	0.0150696044862611	1.14437564248576	-2.22786543957072	2.25800464854324	Positive	1.01518372349814	0.107758201210664	9.56398660034008
B.1.1.309	AR1 (Week|Postcode) -week -eaout FE	Poisson	ran_vals	cond	Postcode	TS12	Week_factor16	-0.132223858397449	1.07235696759344	-2.23400489345118	1.96955717665628	Negative	0.876144840744812	0.107098651413565	7.16750184836154
B.1.1.309	AR1 (Week|Postcode) -week -eaout FE	Poisson	ran_vals	cond	Postcode	TS13	Week_factor16	-0.0445732169459278	1.140565086251	-2.28003970802171	2.19089327412985	Negative	0.956405572434964	0.102280145292673	8.94319827535658
B.1.1.309	AR1 (Week|Postcode) -week -eaout FE	Poisson	ran_vals	cond	Postcode	TS14	Week_factor16	0.0482461249391336	1.17023257662312	-2.24536757877768	2.34185982865595	Positive	1.04942891416882	0.105888610813011	10.4005618492658
B.1.1.309	AR1 (Week|Postcode) -week -eaout FE	Poisson	ran_vals	cond	Postcode	TS15	Week_factor16	2.09863639291225	1.06892876829062	0.00357450502387557	4.19369828080063	Positive	8.15504205413271	1.00358090118573	66.2674138438646
B.1.1.309	AR1 (Week|Postcode) -week -eaout FE	Poisson	ran_vals	cond	Postcode	TS16	Week_factor16	0.00192579762798597	1.15621580697684	-2.26421554240254	2.26806713765852	Positive	1.00192765316718	0.103911516755729	9.66070993401931
B.1.1.309	AR1 (Week|Postcode) -week -eaout FE	Poisson	ran_vals	cond	Postcode	TS17	Week_factor16	-1.03159318933423	1.13054313053601	-3.24741700815398	1.18423062948552	Negative	0.356438633733663	0.038874490753616	3.26817141922567
B.1.1.309	AR1 (Week|Postcode) -week -eaout FE	Poisson	ran_vals	cond	Postcode	TS18	Week_factor16	1.13925622507567	1.1084906976884	-1.03334561959127	3.31185806974262	Positive	3.12444361793347	0.355814546881184	27.4360562467533
B.1.1.309	AR1 (Week|Postcode) -week -eaout FE	Poisson	ran_vals	cond	Postcode	TS19	Week_factor16	-0.39355478854591	1.21778082195946	-2.78036134065004	1.99325176355822	Negative	0.674654353233265	0.0620160943923802	7.33936086746732
B.1.1.309	AR1 (Week|Postcode) -week -eaout FE	Poisson	ran_vals	cond	Postcode	TS2	Week_factor16	-0.0125351819245396	1.17043991085825	-2.30655525327498	2.2814848894259	Negative	0.987543056217416	0.0996037710386015	9.79120848251097
B.1.1.309	AR1 (Week|Postcode) -week -eaout FE	Poisson	ran_vals	cond	Postcode	TS20	Week_factor16	-0.179529750820335	1.14781457749722	-2.42920498364495	2.07014548200428	Negative	0.835663088910908	0.088106851133381	7.9259761208688
B.1.1.309	AR1 (Week|Postcode) -week -eaout FE	Poisson	ran_vals	cond	Postcode	TS21	Week_factor16	-0.111106058338113	1.10236406191947	-2.27169991755155	2.04948780087532	Negative	0.89484383824573	0.103136707081961	7.76392341293204
B.1.1.309	AR1 (Week|Postcode) -week -eaout FE	Poisson	ran_vals	cond	Postcode	TS22	Week_factor16	1.18860246181717	1.13117480120817	-1.02845940877009	3.40566433240444	Positive	3.28249059441137	0.357557386243232	30.1343082731605
B.1.1.309	AR1 (Week|Postcode) -week -eaout FE	Poisson	ran_vals	cond	Postcode	TS23	Week_factor16	-0.361005188573668	1.05616889941543	-2.43105819301921	1.70904781587188	Negative	0.696975382149376	0.087943721893929	5.5236993938939
B.1.1.309	AR1 (Week|Postcode) -week -eaout FE	Poisson	ran_vals	cond	Postcode	TS24	Week_factor16	-0.0637274999915922	1.129228170474	-2.27697404444868	2.1495190444655	Negative	0.938260640730521	0.102594182929261	8.58073045477678
B.1.1.309	AR1 (Week|Postcode) -week -eaout FE	Poisson	ran_vals	cond	Postcode	TS25	Week_factor16	0.160298640632853	1.14749390108185	-2.08874807796695	2.40934535923265	Positive	1.1738613813567	0.123842079436418	11.1266747854319
B.1.1.309	AR1 (Week|Postcode) -week -eaout FE	Poisson	ran_vals	cond	Postcode	TS26	Week_factor16	-0.306947452568064	1.02335569937818	-2.3126877667231	1.69879286158697	Negative	0.735689258472802	0.0989948186859108	5.46734356622739
B.1.1.309	AR1 (Week|Postcode) -week -eaout FE	Poisson	ran_vals	cond	Postcode	TS27	Week_factor16	0.0148220546564261	1.1486710583306	-2.23653184975505	2.2661759590679	Positive	1.01493244604326	0.106828359453055	9.6424570713737
B.1.1.309	AR1 (Week|Postcode) -week -eaout FE	Poisson	ran_vals	cond	Postcode	TS28	Week_factor16	-0.0441693136820901	1.13959798844176	-2.27774032788223	2.18940170051805	Negative	0.9567919457907	0.102515596819966	8.92986878023677
B.1.1.309	AR1 (Week|Postcode) -week -eaout FE	Poisson	ran_vals	cond	Postcode	TS29	Week_factor16	-0.0377995378388978	1.14592824415076	-2.2837776252416	2.2081785495638	Negative	0.962905947752491	0.101898544217257	9.09912767978581
B.1.1.309	AR1 (Week|Postcode) -week -eaout FE	Poisson	ran_vals	cond	Postcode	TS3	Week_factor16	0.0397042423140837	1.16795536422389	-2.2494462071151	2.32885469174326	Positive	1.04050299192307	0.105457610067748	10.2661768601179
B.1.1.309	AR1 (Week|Postcode) -week -eaout FE	Poisson	ran_vals	cond	Postcode	TS4	Week_factor16	-0.0524465477250329	1.14543618174661	-2.29746021053747	2.1925671150874	Negative	0.948905040833406	0.100513803712913	8.95818030218842
B.1.1.309	AR1 (Week|Postcode) -week -eaout FE	Poisson	ran_vals	cond	Postcode	TS5	Week_factor16	-0.217700388598092	1.06032621870329	-2.29590158912009	1.8605008119239	Negative	0.804366402913013	0.100670588832705	6.4269546611118
B.1.1.309	AR1 (Week|Postcode) -week -eaout FE	Poisson	ran_vals	cond	Postcode	TS6	Week_factor16	-0.391638609620502	1.10602944737367	-2.55941649231363	1.77613927307263	Negative	0.675948351056609	0.0773498615165075	5.9070069983078
B.1.1.309	AR1 (Week|Postcode) -week -eaout FE	Poisson	ran_vals	cond	Postcode	TS7	Week_factor16	-0.306368025739831	1.15280974214666	-2.56583360137419	1.95309754989453	Negative	0.736115660088742	0.0768550882242913	7.05049304538588
B.1.1.309	AR1 (Week|Postcode) -week -eaout FE	Poisson	ran_vals	cond	Postcode	TS8	Week_factor16	0.0178780016497909	1.1716381842465	-2.27849064238525	2.31424664568484	Positive	1.01803876976309	0.102438706730367	10.1172981368136
B.1.1.309	AR1 (Week|Postcode) -week -eaout FE	Poisson	ran_vals	cond	Postcode	TS9	Week_factor16	-0.0669053960159922	1.13933234315123	-2.29995575501402	2.16614496298204	Negative	0.935283678713738	0.100263279772074	8.72458552779107
B.1.1.309	AR1 (Week|Postcode) -week -eaout FE	Poisson	ran_vals	cond	Postcode	TS1	Week_factor17	-0.0481007077557654	1.15343829856621	-2.30879823133469	2.21259681582316	Negative	0.953037803946068	0.0993806123291005	9.13941899193131
B.1.1.309	AR1 (Week|Postcode) -week -eaout FE	Poisson	ran_vals	cond	Postcode	TS10	Week_factor17	-0.0892609282619556	1.13976210236163	-2.32315359983441	2.1446317433105	Negative	0.914606895649244	0.0979641582026172	8.53889615260124
B.1.1.309	AR1 (Week|Postcode) -week -eaout FE	Poisson	ran_vals	cond	Postcode	TS11	Week_factor17	-0.158878941582337	1.09098077884301	-2.2971619759401	1.97940409277543	Negative	0.853099627609264	0.10054378487718	7.23842826800368
B.1.1.309	AR1 (Week|Postcode) -week -eaout FE	Poisson	ran_vals	cond	Postcode	TS12	Week_factor17	-0.0506257638039785	1.12316034196041	-2.25197958291007	2.15072805530212	Negative	0.950634365760111	0.105190784438508	8.59111092466858
B.1.1.309	AR1 (Week|Postcode) -week -eaout FE	Poisson	ran_vals	cond	Postcode	TS13	Week_factor17	-0.063780160884601	1.13161807771976	-2.28171083746979	2.15415051570058	Negative	0.93821123238826	0.102109364667931	8.6205640338878
B.1.1.309	AR1 (Week|Postcode) -week -eaout FE	Poisson	ran_vals	cond	Postcode	TS14	Week_factor17	-0.111868565631778	1.11992909458813	-2.30688925626307	2.08315212499951	Negative	0.894161773365147	0.0995705086366295	8.02973980845347
B.1.1.309	AR1 (Week|Postcode) -week -eaout FE	Poisson	ran_vals	cond	Postcode	TS15	Week_factor17	-0.534063601539381	1.29279002388044	-3.06788548791771	1.99975828483895	Negative	0.586217966816421	0.0465194168016732	7.38727026788559
B.1.1.309	AR1 (Week|Postcode) -week -eaout FE	Poisson	ran_vals	cond	Postcode	TS16	Week_factor17	-0.0617285392623923	1.1401206655452	-2.29632398176082	2.17286690323604	Negative	0.940138062726359	0.100628075296178	8.78342922077574
B.1.1.309	AR1 (Week|Postcode) -week -eaout FE	Poisson	ran_vals	cond	Postcode	TS17	Week_factor17	1.93141776188653	0.770665845778477	0.420940460045619	3.44189506372745	Positive	6.89928485401788	1.52339357292464	31.2461154772346
B.1.1.309	AR1 (Week|Postcode) -week -eaout FE	Poisson	ran_vals	cond	Postcode	TS18	Week_factor17	-0.388207105867977	1.14868930388439	-2.63959677090776	1.86318255917181	Negative	0.678271854635418	0.0713900502985564	6.44421326034382
B.1.1.309	AR1 (Week|Postcode) -week -eaout FE	Poisson	ran_vals	cond	Postcode	TS19	Week_factor17	0.889238286976314	0.996515072150094	-1.0638953644892	2.84237193844183	Positive	2.4332754875801	0.345108863796466	17.1564112649105
B.1.1.309	AR1 (Week|Postcode) -week -eaout FE	Poisson	ran_vals	cond	Postcode	TS2	Week_factor17	0.00313222358263825	1.17737747818788	-2.30448522987421	2.31074967703948	Positive	1.00313713412055	0.0998101667237051	10.0819800515632
B.1.1.309	AR1 (Week|Postcode) -week -eaout FE	Poisson	ran_vals	cond	Postcode	TS20	Week_factor17	-0.0493148877528353	1.12350684202082	-2.25134783449797	2.1527180589923	Negative	0.951881346723753	0.105257259545106	8.60822428929326
B.1.1.309	AR1 (Week|Postcode) -week -eaout FE	Poisson	ran_vals	cond	Postcode	TS21	Week_factor17	0.00141510996613145	1.15730049922026	-2.2668521877958	2.26968240772807	Positive	1.00141611170671	0.103637899807715	9.67632719928132
B.1.1.309	AR1 (Week|Postcode) -week -eaout FE	Poisson	ran_vals	cond	Postcode	TS22	Week_factor17	-0.373774934510388	1.1689944625544	-2.66496197924376	1.91741211022299	Negative	0.688131769115344	0.0696019998036301	6.80332940147958
B.1.1.309	AR1 (Week|Postcode) -week -eaout FE	Poisson	ran_vals	cond	Postcode	TS23	Week_factor17	0.76014447557843	0.942085775807748	-1.08630971535223	2.60659866650909	Positive	2.13858517150802	0.33745952042234	13.5528745197944
B.1.1.309	AR1 (Week|Postcode) -week -eaout FE	Poisson	ran_vals	cond	Postcode	TS24	Week_factor17	-0.0821325704093725	1.11864834705271	-2.27464304199795	2.1103779011792	Negative	0.921149833390921	0.102833609164258	8.25135889377145
B.1.1.309	AR1 (Week|Postcode) -week -eaout FE	Poisson	ran_vals	cond	Postcode	TS25	Week_factor17	-0.299630498676257	1.04372494456657	-2.3452937997928	1.74603280244029	Negative	0.741092004573553	0.0958190463786518	5.73181825534439
B.1.1.309	AR1 (Week|Postcode) -week -eaout FE	Poisson	ran_vals	cond	Postcode	TS26	Week_factor17	0.0597066505031429	1.16033731537694	-2.21451269755355	2.33392599855983	Positive	1.06152510301182	0.109206717985099	10.3183720298051
B.1.1.309	AR1 (Week|Postcode) -week -eaout FE	Poisson	ran_vals	cond	Postcode	TS27	Week_factor17	-0.140034048162163	1.10024238808866	-2.29646950308029	2.01640140675596	Negative	0.869328635852537	0.100613432831307	7.51124632016411
B.1.1.309	AR1 (Week|Postcode) -week -eaout FE	Poisson	ran_vals	cond	Postcode	TS28	Week_factor17	-0.0144554220790586	1.15984245836257	-2.28770486821009	2.25879402405197	Negative	0.985648555916463	0.101499148651027	9.57153915763786
B.1.1.309	AR1 (Week|Postcode) -week -eaout FE	Poisson	ran_vals	cond	Postcode	TS29	Week_factor17	-0.0543191821849704	1.13814000376424	-2.28503259892716	2.17639423455722	Negative	0.947129751307697	0.101770744435123	8.81446599208124
B.1.1.309	AR1 (Week|Postcode) -week -eaout FE	Poisson	ran_vals	cond	Postcode	TS3	Week_factor17	-0.124543548127742	1.11291849303095	-2.30582371219699	2.05673661594151	Negative	0.882899811895401	0.0996766619467347	7.82040713062293
B.1.1.309	AR1 (Week|Postcode) -week -eaout FE	Poisson	ran_vals	cond	Postcode	TS4	Week_factor17	0.0119982543145328	1.17506833068592	-2.29109335320348	2.31508986183254	Positive	1.01207052210773	0.101155802349396	10.1258328037525
B.1.1.309	AR1 (Week|Postcode) -week -eaout FE	Poisson	ran_vals	cond	Postcode	TS5	Week_factor17	0.503905116654828	0.873630196242863	-1.20837860378784	2.2161888370975	Positive	1.65517230742082	0.298681167550405	9.17230701125621
B.1.1.309	AR1 (Week|Postcode) -week -eaout FE	Poisson	ran_vals	cond	Postcode	TS6	Week_factor17	0.0113905087931738	1.13204224904412	-2.20737152831102	2.23015254589737	Positive	1.01145562764923	0.109989372850037	9.30128484411069
B.1.1.309	AR1 (Week|Postcode) -week -eaout FE	Poisson	ran_vals	cond	Postcode	TS7	Week_factor17	0.982736368579844	1.03824710102951	-1.05219055649111	3.0176632936508	Positive	2.67175716071899	0.34917202968538	20.4434654525024
B.1.1.309	AR1 (Week|Postcode) -week -eaout FE	Poisson	ran_vals	cond	Postcode	TS8	Week_factor17	-0.0726643860789091	1.13738138143431	-2.30189093037657	2.15656215821875	Negative	0.929912869364851	0.10006944036041	8.64137884149176
B.1.1.309	AR1 (Week|Postcode) -week -eaout FE	Poisson	ran_vals	cond	Postcode	TS9	Week_factor17	0.0166949142431461	1.17540111594981	-2.28704894040667	2.32043876889296	Positive	1.01683505310652	0.101565746603987	10.180140055068
B.1.1.309	AR1 (Week|Postcode) -week -eaout FE -PC i RE	Poisson	ran_vals	cond	Postcode	TS1	Week_factor1	-0.0477020688844789	1.14430490724629	-2.29049847441965	2.19509433665069	Negative	0.953417797595614	0.101215995692171	8.98084824000188
B.1.1.309	AR1 (Week|Postcode) -week -eaout FE -PC i RE	Poisson	ran_vals	cond	Postcode	TS10	Week_factor1	0.721470602731666	0.922780003479965	-1.08714496974281	2.53008617520614	Positive	2.05745668835788	0.337177773557798	12.5545879842609
B.1.1.309	AR1 (Week|Postcode) -week -eaout FE -PC i RE	Poisson	ran_vals	cond	Postcode	TS11	Week_factor1	0.00450793569920785	1.17068126521166	-2.28998518149143	2.29900105288984	Positive	1.00451811172655	0.101267962482935	9.96422374901364
B.1.1.309	AR1 (Week|Postcode) -week -eaout FE -PC i RE	Poisson	ran_vals	cond	Postcode	TS12	Week_factor1	-0.299419179456873	1.03724437165601	-2.33238079106953	1.73354243215578	Negative	0.741248628105649	0.097064381769288	5.66067097583223
B.1.1.309	AR1 (Week|Postcode) -week -eaout FE -PC i RE	Poisson	ran_vals	cond	Postcode	TS13	Week_factor1	-0.00147192105769319	1.15390746243908	-2.26308898893029	2.26014514681491	Negative	0.998529161686804	0.104028644598739	9.58448022258511
B.1.1.309	AR1 (Week|Postcode) -week -eaout FE -PC i RE	Poisson	ran_vals	cond	Postcode	TS14	Week_factor1	-0.135103656984004	1.10273012690177	-2.29641499037875	2.02620767641074	Negative	0.873625349625528	0.100618917690837	7.58526596214651
B.1.1.309	AR1 (Week|Postcode) -week -eaout FE -PC i RE	Poisson	ran_vals	cond	Postcode	TS15	Week_factor1	-0.0706575741542272	1.12870619074852	-2.28288105714873	2.14156590884027	Negative	0.931780903369539	0.10198994416773	8.51275739945802
B.1.1.309	AR1 (Week|Postcode) -week -eaout FE -PC i RE	Poisson	ran_vals	cond	Postcode	TS16	Week_factor1	0.014259588023769	1.17442108249075	-2.28756343634264	2.31608261239017	Positive	1.0143617409243	0.101513504880355	10.1358902213423
B.1.1.309	AR1 (Week|Postcode) -week -eaout FE -PC i RE	Poisson	ran_vals	cond	Postcode	TS17	Week_factor1	0.293774768684568	0.840289282708329	-1.35316196201875	1.94071149938789	Positive	1.34148172594454	0.258421847365726	6.96370387948021
B.1.1.309	AR1 (Week|Postcode) -week -eaout FE -PC i RE	Poisson	ran_vals	cond	Postcode	TS18	Week_factor1	-0.0411127311028977	1.14077732384125	-2.27699520021173	2.19476973800593	Negative	0.959720933450056	0.102592012493996	8.97793354191346
B.1.1.309	AR1 (Week|Postcode) -week -eaout FE -PC i RE	Poisson	ran_vals	cond	Postcode	TS19	Week_factor1	0.693889633269705	0.912170056431774	-1.09393082511244	2.48171009165185	Positive	2.00148545679199	0.334897479575372	11.9617025449971
B.1.1.309	AR1 (Week|Postcode) -week -eaout FE -PC i RE	Poisson	ran_vals	cond	Postcode	TS2	Week_factor1	-0.00496600563571168	1.17216711585711	-2.30237133657784	2.29243932530641	Negative	0.995046304584305	0.100021377926374	9.89905526992147
B.1.1.309	AR1 (Week|Postcode) -week -eaout FE -PC i RE	Poisson	ran_vals	cond	Postcode	TS20	Week_factor1	0.017053623325146	1.17526421339165	-2.28642190724128	2.32052915389157	Positive	1.01719986650199	0.101629451666081	10.181060228597
B.1.1.309	AR1 (Week|Postcode) -week -eaout FE -PC i RE	Poisson	ran_vals	cond	Postcode	TS21	Week_factor1	-0.0689587108539262	1.1408347589534	-2.30495375071403	2.16703632900618	Negative	0.933365217135406	0.0997634145336116	8.73236579392253
B.1.1.309	AR1 (Week|Postcode) -week -eaout FE -PC i RE	Poisson	ran_vals	cond	Postcode	TS22	Week_factor1	-0.0078984119837119	1.16414866285275	-2.28958786382556	2.27379103985813	Negative	0.992132698510503	0.101308206027622	9.71616545243482
B.1.1.309	AR1 (Week|Postcode) -week -eaout FE -PC i RE	Poisson	ran_vals	cond	Postcode	TS23	Week_factor1	1.15985463031524	0.790286839618456	-0.38907911279292	2.70878837342339	Positive	3.18946959022517	0.67768065468387	15.0110766725613
B.1.1.309	AR1 (Week|Postcode) -week -eaout FE -PC i RE	Poisson	ran_vals	cond	Postcode	TS24	Week_factor1	-0.0639000415430585	1.11863072933105	-2.25637598303169	2.12857589994557	Negative	0.938098765749371	0.104729338754189	8.40289172803825
B.1.1.309	AR1 (Week|Postcode) -week -eaout FE -PC i RE	Poisson	ran_vals	cond	Postcode	TS25	Week_factor1	-0.250572486495863	1.00743123427484	-2.22510142257527	1.72395644958355	Negative	0.77835505773817	0.108056458714729	5.60666713598313
B.1.1.309	AR1 (Week|Postcode) -week -eaout FE -PC i RE	Poisson	ran_vals	cond	Postcode	TS26	Week_factor1	1.8082667212222	0.944443932939275	-0.0428093727561392	3.65934281520054	Positive	6.09986549674481	0.958094011480937	38.8358121776217
B.1.1.309	AR1 (Week|Postcode) -week -eaout FE -PC i RE	Poisson	ran_vals	cond	Postcode	TS27	Week_factor1	0.00375159917308914	1.17161529956677	-2.29257219171389	2.30007539006007	Positive	1.00375864522984	0.10100631981084	9.97493443737478
B.1.1.309	AR1 (Week|Postcode) -week -eaout FE -PC i RE	Poisson	ran_vals	cond	Postcode	TS28	Week_factor1	1.04888906719729	1.07915467653214	-1.06621523255368	3.16399336694826	Positive	2.85447822246063	0.344309184698219	23.664910158129
B.1.1.309	AR1 (Week|Postcode) -week -eaout FE -PC i RE	Poisson	ran_vals	cond	Postcode	TS29	Week_factor1	-0.000752251495446296	1.15736692904134	-2.2691497493142	2.26764524632331	Negative	0.999248031374776	0.103400058689195	9.65663502385131
B.1.1.309	AR1 (Week|Postcode) -week -eaout FE -PC i RE	Poisson	ran_vals	cond	Postcode	TS3	Week_factor1	-0.154475306608501	1.09431842622185	-2.29930000962188	1.99034939640488	Negative	0.85686465077514	0.100329048517204	7.31809023009024
B.1.1.309	AR1 (Week|Postcode) -week -eaout FE -PC i RE	Poisson	ran_vals	cond	Postcode	TS4	Week_factor1	-0.0407495151330548	1.14162434639677	-2.27829211794481	2.1967930876787	Negative	0.960069582733339	0.102459045336089	8.99611743078679
B.1.1.309	AR1 (Week|Postcode) -week -eaout FE -PC i RE	Poisson	ran_vals	cond	Postcode	TS5	Week_factor1	0.0653216452485469	1.15994989499757	-2.2081383728177	2.33878166331479	Positive	1.06750232622157	0.109905060435062	10.3685964229262
B.1.1.309	AR1 (Week|Postcode) -week -eaout FE -PC i RE	Poisson	ran_vals	cond	Postcode	TS6	Week_factor1	-0.186363425892883	1.08508109475634	-2.31308329192059	1.94035644013483	Negative	0.829971906883293	0.0989556714830623	6.96123179087716
B.1.1.309	AR1 (Week|Postcode) -week -eaout FE -PC i RE	Poisson	ran_vals	cond	Postcode	TS7	Week_factor1	-0.0264141167188478	1.14069569751509	-2.26213660116823	2.20930836773053	Negative	0.973931684692507	0.104127767400939	9.10941384919613
B.1.1.309	AR1 (Week|Postcode) -week -eaout FE -PC i RE	Poisson	ran_vals	cond	Postcode	TS8	Week_factor1	1.90255972189588	0.970216151941812	0.000971006870886137	3.80414843692087	Positive	6.70303039495685	1.00097147845068	44.8870097130636
B.1.1.309	AR1 (Week|Postcode) -week -eaout FE -PC i RE	Poisson	ran_vals	cond	Postcode	TS9	Week_factor1	-0.0588830882745097	1.15002649459883	-2.31289359895507	2.19512742240605	Negative	0.942816989074988	0.0989744444583357	8.98114538306522
B.1.1.309	AR1 (Week|Postcode) -week -eaout FE -PC i RE	Poisson	ran_vals	cond	Postcode	TS1	Week_factor2	-0.0197573014212584	1.14275947750187	-2.25952472031672	2.22001011747421	Negative	0.980436595002112	0.104400092207882	9.20742402128606
B.1.1.309	AR1 (Week|Postcode) -week -eaout FE -PC i RE	Poisson	ran_vals	cond	Postcode	TS10	Week_factor2	-0.409916142242433	1.01887925715388	-2.40688279085896	1.58705050637409	Negative	0.663705904691605	0.0900957044505497	4.88930666127683
B.1.1.309	AR1 (Week|Postcode) -week -eaout FE -PC i RE	Poisson	ran_vals	cond	Postcode	TS11	Week_factor2	-0.0473686566466887	1.13707690845721	-2.27599844487497	2.1812611315816	Negative	0.953735731755684	0.102694322610564	8.857469652699
B.1.1.309	AR1 (Week|Postcode) -week -eaout FE -PC i RE	Poisson	ran_vals	cond	Postcode	TS12	Week_factor2	0.0816054677873356	1.15843971384395	-2.1888946496077	2.35210558518237	Positive	1.08502764701471	0.112040524234429	10.50767124512
B.1.1.309	AR1 (Week|Postcode) -week -eaout FE -PC i RE	Poisson	ran_vals	cond	Postcode	TS13	Week_factor2	-0.124843802866304	1.10616165611755	-2.29288080993587	2.04319320420326	Negative	0.882634756837214	0.1009751522297	7.71520613511829
B.1.1.309	AR1 (Week|Postcode) -week -eaout FE -PC i RE	Poisson	ran_vals	cond	Postcode	TS14	Week_factor2	0.0249842618677898	1.13385278030268	-2.19732635129607	2.24729487503165	Positive	1.02529898410648	0.111099803468771	9.46210500818103
B.1.1.309	AR1 (Week|Postcode) -week -eaout FE -PC i RE	Poisson	ran_vals	cond	Postcode	TS15	Week_factor2	-0.0266997295563136	1.11945849866721	-2.22079806913132	2.16739861001869	Negative	0.973653557020852	0.108522465825975	8.7355299373639
B.1.1.309	AR1 (Week|Postcode) -week -eaout FE -PC i RE	Poisson	ran_vals	cond	Postcode	TS16	Week_factor2	-0.0623151180927587	1.13579866615309	-2.28843959744145	2.16380936125594	Negative	0.939586759348395	0.101424601648838	8.70423214871884
B.1.1.309	AR1 (Week|Postcode) -week -eaout FE -PC i RE	Poisson	ran_vals	cond	Postcode	TS17	Week_factor2	0.00723134113541557	1.13621389372585	-2.21970696930127	2.2341696515721	Positive	1.00725755042073	0.10864093929143	9.33872423689182
B.1.1.309	AR1 (Week|Postcode) -week -eaout FE -PC i RE	Poisson	ran_vals	cond	Postcode	TS18	Week_factor2	-0.0549954095982684	1.11176061516566	-2.23400617475306	2.12401535555653	Negative	0.946489492710518	0.107098514187949	8.36465721867333
B.1.1.309	AR1 (Week|Postcode) -week -eaout FE -PC i RE	Poisson	ran_vals	cond	Postcode	TS19	Week_factor2	-0.580537969334953	1.19180037186958	-2.91642377496078	1.75534783629087	Negative	0.559597239419347	0.0541269116041988	5.78545978487828
B.1.1.309	AR1 (Week|Postcode) -week -eaout FE -PC i RE	Poisson	ran_vals	cond	Postcode	TS2	Week_factor2	-0.012787340678863	1.16821480040421	-2.30244627567776	2.27687159432004	Negative	0.987294069983868	0.100013882695185	9.74614277895882
B.1.1.309	AR1 (Week|Postcode) -week -eaout FE -PC i RE	Poisson	ran_vals	cond	Postcode	TS20	Week_factor2	-0.0688929953887506	1.13569563808232	-2.29481554342933	2.15702955265183	Negative	0.933426555680252	0.100779981083631	8.64541871789074
B.1.1.309	AR1 (Week|Postcode) -week -eaout FE -PC i RE	Poisson	ran_vals	cond	Postcode	TS21	Week_factor2	0.0278849692755359	1.17401877384336	-2.27314954463132	2.32891948318239	Positive	1.02827739412445	0.102987305632813	10.2668420420398
B.1.1.309	AR1 (Week|Postcode) -week -eaout FE -PC i RE	Poisson	ran_vals	cond	Postcode	TS22	Week_factor2	-0.045864195724564	1.14889269051833	-2.29765249124182	2.20592409979269	Negative	0.955171669779624	0.10049447870591	9.0786372594611
B.1.1.309	AR1 (Week|Postcode) -week -eaout FE -PC i RE	Poisson	ran_vals	cond	Postcode	TS23	Week_factor2	-0.30702604226102	1.13509043427339	-2.5317624126328	1.91771032811076	Negative	0.735631443151742	0.0795187518639565	6.8053585785569
B.1.1.309	AR1 (Week|Postcode) -week -eaout FE -PC i RE	Poisson	ran_vals	cond	Postcode	TS24	Week_factor2	-0.125722901672004	1.0930138748251	-2.26799073093177	2.01654492758777	Negative	0.881859174633252	0.10351997073467	7.51232441784676
B.1.1.309	AR1 (Week|Postcode) -week -eaout FE -PC i RE	Poisson	ran_vals	cond	Postcode	TS25	Week_factor2	-0.430272730377919	1.01461536759417	-2.41888230902336	1.55833684826752	Negative	0.650331705322911	0.0890210599114621	4.75091318131734
B.1.1.309	AR1 (Week|Postcode) -week -eaout FE -PC i RE	Poisson	ran_vals	cond	Postcode	TS26	Week_factor2	-0.542218819913456	1.16149772140039	-2.81871252198355	1.73427488215664	Negative	0.581456672368696	0.0596827334724295	5.664818653091
B.1.1.309	AR1 (Week|Postcode) -week -eaout FE -PC i RE	Poisson	ran_vals	cond	Postcode	TS27	Week_factor2	-0.0402974909006269	1.14220274713695	-2.27897373833175	2.1983787565305	Negative	0.960503655547876	0.102389230958116	9.0103936096387
B.1.1.309	AR1 (Week|Postcode) -week -eaout FE -PC i RE	Poisson	ran_vals	cond	Postcode	TS28	Week_factor2	-0.262059606069643	1.19764713621653	-2.60940485924158	2.0852856471023	Negative	0.76946515754687	0.0735783201924786	8.04688972417114
B.1.1.309	AR1 (Week|Postcode) -week -eaout FE -PC i RE	Poisson	ran_vals	cond	Postcode	TS29	Week_factor2	-0.107259610073793	1.11553898186303	-2.29367583787582	2.07915661772823	Negative	0.898292436950558	0.100894906065636	7.99772093308295
B.1.1.309	AR1 (Week|Postcode) -week -eaout FE -PC i RE	Poisson	ran_vals	cond	Postcode	TS3	Week_factor2	0.0295988407265973	1.12936021371693	-2.18390650373105	2.24310418518424	Positive	1.0300412404652	0.112600794907629	9.42253523102978
B.1.1.309	AR1 (Week|Postcode) -week -eaout FE -PC i RE	Poisson	ran_vals	cond	Postcode	TS4	Week_factor2	-0.0625343337476886	1.13130476054922	-2.27985091996288	2.1547822524675	Negative	0.939380809796088	0.102299456385554	8.62601168169811
B.1.1.309	AR1 (Week|Postcode) -week -eaout FE -PC i RE	Poisson	ran_vals	cond	Postcode	TS5	Week_factor2	-0.308336048819531	0.985861865489905	-2.24058979891122	1.62391770127215	Negative	0.734668392075904	0.106395733782115	5.07292564399913
B.1.1.309	AR1 (Week|Postcode) -week -eaout FE -PC i RE	Poisson	ran_vals	cond	Postcode	TS6	Week_factor2	0.0743304775561063	1.16418676072983	-2.2074336447527	2.35609459986492	Positive	1.07716272478613	0.109982540913763	10.5496702115516
B.1.1.309	AR1 (Week|Postcode) -week -eaout FE -PC i RE	Poisson	ran_vals	cond	Postcode	TS7	Week_factor2	-0.118074574286968	1.10748597153096	-2.288707191871	2.05255804329706	Negative	0.888629781211264	0.101397464621439	7.78779717031128
B.1.1.309	AR1 (Week|Postcode) -week -eaout FE -PC i RE	Poisson	ran_vals	cond	Postcode	TS8	Week_factor2	-0.743133026185834	1.34005009086321	-3.36958294175735	1.88331688938569	Negative	0.475621444326571	0.0344039828164294	6.57527820282674
B.1.1.309	AR1 (Week|Postcode) -week -eaout FE -PC i RE	Poisson	ran_vals	cond	Postcode	TS9	Week_factor2	0.0569204129580473	1.15440122385735	-2.20566440951132	2.31950523542741	Positive	1.05857155846383	0.110177298135953	10.1706409881808
B.1.1.309	AR1 (Week|Postcode) -week -eaout FE -PC i RE	Poisson	ran_vals	cond	Postcode	TS1	Week_factor3	-0.0737933902813459	1.1290025536771	-2.28659773394221	2.13901095337952	Negative	0.928863586261411	0.101611584065724	8.49103544458422
B.1.1.309	AR1 (Week|Postcode) -week -eaout FE -PC i RE	Poisson	ran_vals	cond	Postcode	TS10	Week_factor3	-0.147184529227813	1.01441291244363	-2.13539730306971	1.84102824461408	Negative	0.863134689142414	0.118197620769105	6.30301597234609
B.1.1.309	AR1 (Week|Postcode) -week -eaout FE -PC i RE	Poisson	ran_vals	cond	Postcode	TS11	Week_factor3	-0.0541050335806367	1.12479644166617	-2.25866554918514	2.15045548202387	Negative	0.94733259954112	0.104489828297051	8.58876953651446
B.1.1.309	AR1 (Week|Postcode) -week -eaout FE -PC i RE	Poisson	ran_vals	cond	Postcode	TS12	Week_factor3	-0.108809900197972	1.10193881164771	-2.26857028419434	2.0509504837984	Negative	0.896900901977094	0.103459992779778	7.7752878804043
B.1.1.309	AR1 (Week|Postcode) -week -eaout FE -PC i RE	Poisson	ran_vals	cond	Postcode	TS13	Week_factor3	0.0346080222945512	1.16825114992897	-2.25512215646373	2.32433820105284	Positive	1.03521384851174	0.104860733537485	10.2199143187129
B.1.1.309	AR1 (Week|Postcode) -week -eaout FE -PC i RE	Poisson	ran_vals	cond	Postcode	TS14	Week_factor3	-0.216605440799168	1.06480252325442	-2.30358003702521	1.87036915542688	Negative	0.805247624493184	0.0999005550761537	6.49069203126675
B.1.1.309	AR1 (Week|Postcode) -week -eaout FE -PC i RE	Poisson	ran_vals	cond	Postcode	TS15	Week_factor3	-0.23893918110887	1.15949296700184	-2.51150363675996	2.03362527454222	Negative	0.787462773529022	0.0811461331535588	7.64173960724122
B.1.1.309	AR1 (Week|Postcode) -week -eaout FE -PC i RE	Poisson	ran_vals	cond	Postcode	TS16	Week_factor3	-0.0111685252585626	1.12891920224192	-2.22380950310841	2.20147245259128	Negative	0.988893611180398	0.108196149172245	9.03831219239244
B.1.1.309	AR1 (Week|Postcode) -week -eaout FE -PC i RE	Poisson	ran_vals	cond	Postcode	TS17	Week_factor3	-0.394335571181939	0.949487208251325	-2.25529630313602	1.46662516077214	Negative	0.674127800417336	0.104842473979653	4.33458191175183
B.1.1.309	AR1 (Week|Postcode) -week -eaout FE -PC i RE	Poisson	ran_vals	cond	Postcode	TS18	Week_factor3	-0.224056622043844	1.18457708947396	-2.54578505432409	2.0976718102364	Negative	0.799269876794082	0.0784114705474866	8.14717963443301
B.1.1.309	AR1 (Week|Postcode) -week -eaout FE -PC i RE	Poisson	ran_vals	cond	Postcode	TS19	Week_factor3	1.41371707086037	0.81665346268434	-0.186894303850862	3.0143284455716	Positive	4.11120869176222	0.829531410027568	20.3754031527987
B.1.1.309	AR1 (Week|Postcode) -week -eaout FE -PC i RE	Poisson	ran_vals	cond	Postcode	TS2	Week_factor3	0.000927531377434342	1.17311155870817	-2.29832887353823	2.3001839362931	Positive	1.00092796166769	0.100426529002205	9.97601723769855
B.1.1.309	AR1 (Week|Postcode) -week -eaout FE -PC i RE	Poisson	ran_vals	cond	Postcode	TS20	Week_factor3	0.0133908683767047	1.12829520795109	-2.19802710313656	2.22480883988997	Positive	1.01348092759605	0.111021977348596	9.25171407617642
B.1.1.309	AR1 (Week|Postcode) -week -eaout FE -PC i RE	Poisson	ran_vals	cond	Postcode	TS21	Week_factor3	-0.0490929064105363	1.14843317710775	-2.29998057219263	2.20179475937156	Negative	0.952092670076861	0.100260791551227	9.04122577120218
B.1.1.309	AR1 (Week|Postcode) -week -eaout FE -PC i RE	Poisson	ran_vals	cond	Postcode	TS22	Week_factor3	0.0166016580923921	1.17453310568476	-2.28544092769972	2.31864424388451	Positive	1.01674023140493	0.10172919699505	10.1618879210033
B.1.1.309	AR1 (Week|Postcode) -week -eaout FE -PC i RE	Poisson	ran_vals	cond	Postcode	TS23	Week_factor3	-0.132179514202807	1.07533067885125	-2.23978891622227	1.97542988781665	Negative	0.876183693543606	0.106480978414398	7.20971835780873
B.1.1.309	AR1 (Week|Postcode) -week -eaout FE -PC i RE	Poisson	ran_vals	cond	Postcode	TS24	Week_factor3	0.0188312053278514	1.15200432338542	-2.23905577854201	2.27671818919771	Positive	1.01900963070343	0.106559072255175	9.74464778540637
B.1.1.309	AR1 (Week|Postcode) -week -eaout FE -PC i RE	Poisson	ran_vals	cond	Postcode	TS25	Week_factor3	0.920997850402269	0.740545470859337	-0.530444601396288	2.37244030220083	Positive	2.51179553603396	0.588343333253244	10.7235290318561
B.1.1.309	AR1 (Week|Postcode) -week -eaout FE -PC i RE	Poisson	ran_vals	cond	Postcode	TS26	Week_factor3	0.00487851162798461	1.09911173400699	-2.14934090201108	2.15909792526705	Positive	1.00489043094079	0.116560957554136	8.66331917123591
B.1.1.309	AR1 (Week|Postcode) -week -eaout FE -PC i RE	Poisson	ran_vals	cond	Postcode	TS27	Week_factor3	-0.0503763856570841	1.13103143914173	-2.26715727175738	2.16640450044321	Negative	0.950871462758794	0.103606286369293	8.72685017843687
B.1.1.309	AR1 (Week|Postcode) -week -eaout FE -PC i RE	Poisson	ran_vals	cond	Postcode	TS28	Week_factor3	0.035728338792247	1.15927546304693	-2.23640981694074	2.30786649452523	Positive	1.03637426556068	0.106841396813884	10.0529537271724
B.1.1.309	AR1 (Week|Postcode) -week -eaout FE -PC i RE	Poisson	ran_vals	cond	Postcode	TS29	Week_factor3	0.0297568757592901	1.16954911419858	-2.26251726622064	2.32203101773923	Positive	1.03020403592967	0.104088137142309	10.1963622828099
B.1.1.309	AR1 (Week|Postcode) -week -eaout FE -PC i RE	Poisson	ran_vals	cond	Postcode	TS3	Week_factor3	-0.258330316100361	1.0573485543071	-2.33069540164778	1.81403476944706	Negative	0.772340073606501	0.0972281109865393	6.1351514828986
B.1.1.309	AR1 (Week|Postcode) -week -eaout FE -PC i RE	Poisson	ran_vals	cond	Postcode	TS4	Week_factor3	0.0142230943641715	1.15197488125963	-2.24360618399951	2.27205237272786	Positive	1.01432472382767	0.106075286815969	9.69928695222903
B.1.1.309	AR1 (Week|Postcode) -week -eaout FE -PC i RE	Poisson	ran_vals	cond	Postcode	TS5	Week_factor3	-0.362675634444605	0.952215318117505	-2.22898336348227	1.50363209459305	Negative	0.695812094375251	0.107637803051396	4.49799658627087
B.1.1.309	AR1 (Week|Postcode) -week -eaout FE -PC i RE	Poisson	ran_vals	cond	Postcode	TS6	Week_factor3	-0.145481889730703	1.07158260714617	-2.24574520619673	1.95478142673533	Negative	0.86460554817148	0.105848631919241	7.06237520858331
B.1.1.309	AR1 (Week|Postcode) -week -eaout FE -PC i RE	Poisson	ran_vals	cond	Postcode	TS7	Week_factor3	0.0517297292339547	1.16765238348436	-2.23682688885774	2.34028634732565	Positive	1.05309108431363	0.106796845558884	10.3842096277028
B.1.1.309	AR1 (Week|Postcode) -week -eaout FE -PC i RE	Poisson	ran_vals	cond	Postcode	TS8	Week_factor3	1.11524998679738	1.06740926213959	-0.976833723760682	3.20733369735545	Positive	3.05033062626208	0.376501320757354	24.7131056825933
B.1.1.309	AR1 (Week|Postcode) -week -eaout FE -PC i RE	Poisson	ran_vals	cond	Postcode	TS9	Week_factor3	-0.532476986249421	1.26518616056791	-3.01219629470103	1.94724232220219	Negative	0.587148807453544	0.0491835385050004	7.00933142618579
B.1.1.309	AR1 (Week|Postcode) -week -eaout FE -PC i RE	Poisson	ran_vals	cond	Postcode	TS1	Week_factor4	0.0169083038853622	1.16432655102187	-2.26512980236123	2.29894641013196	Positive	1.0170520583272	0.103816558031807	9.96367929122329
B.1.1.309	AR1 (Week|Postcode) -week -eaout FE -PC i RE	Poisson	ran_vals	cond	Postcode	TS10	Week_factor4	-0.396908853584913	0.964073582081782	-2.28645835291172	1.4926406457419	Negative	0.672395309261684	0.101625747780074	4.44882779997377
B.1.1.309	AR1 (Week|Postcode) -week -eaout FE -PC i RE	Poisson	ran_vals	cond	Postcode	TS11	Week_factor4	-0.0520049964591395	1.12420055613783	-2.25539759788918	2.1513876049709	Negative	0.949324123571846	0.104831854524987	8.59677905803573
B.1.1.309	AR1 (Week|Postcode) -week -eaout FE -PC i RE	Poisson	ran_vals	cond	Postcode	TS12	Week_factor4	-0.108260121125191	1.08108631610778	-2.22715036487553	2.01063012262515	Negative	0.897394134895504	0.107835283930216	7.46802163442162
B.1.1.309	AR1 (Week|Postcode) -week -eaout FE -PC i RE	Poisson	ran_vals	cond	Postcode	TS13	Week_factor4	-0.0439005267429651	1.14530755864332	-2.28866209290537	2.20086103941944	Negative	0.957049153534682	0.101402037645329	9.03278773830087
B.1.1.309	AR1 (Week|Postcode) -week -eaout FE -PC i RE	Poisson	ran_vals	cond	Postcode	TS14	Week_factor4	0.0595644020246504	1.1625868213129	-2.21906389664953	2.33819270069883	Positive	1.06137411342031	0.108710825776982	10.3624915052138
B.1.1.309	AR1 (Week|Postcode) -week -eaout FE -PC i RE	Poisson	ran_vals	cond	Postcode	TS15	Week_factor4	0.88670012435774	1.00731564047174	-1.08760225203078	2.86100250074626	Positive	2.42710726997794	0.337023623381813	17.4790409077825
B.1.1.309	AR1 (Week|Postcode) -week -eaout FE -PC i RE	Poisson	ran_vals	cond	Postcode	TS16	Week_factor4	-0.250240761260876	1.16797677984704	-2.53943318454015	2.0389516620184	Negative	0.778613300583067	0.0789111151568223	7.68255106571568
B.1.1.309	AR1 (Week|Postcode) -week -eaout FE -PC i RE	Poisson	ran_vals	cond	Postcode	TS17	Week_factor4	-0.478462234164835	0.911395465435416	-2.26476452209137	1.3078400537617	Negative	0.619735667766491	0.103854487099089	3.69817721535256
B.1.1.309	AR1 (Week|Postcode) -week -eaout FE -PC i RE	Poisson	ran_vals	cond	Postcode	TS18	Week_factor4	0.984201601516203	1.04027945338536	-1.05470866097611	3.02311186400852	Positive	2.67567477671793	0.348293884126542	20.5551571160046
B.1.1.309	AR1 (Week|Postcode) -week -eaout FE -PC i RE	Poisson	ran_vals	cond	Postcode	TS19	Week_factor4	-0.669383331736468	1.31380000902444	-3.24438403231278	1.90561736883984	Negative	0.512024229542848	0.0389925751279171	6.72355726132191
B.1.1.309	AR1 (Week|Postcode) -week -eaout FE -PC i RE	Poisson	ran_vals	cond	Postcode	TS2	Week_factor4	-0.014105642721636	1.16928176129185	-2.30585578263323	2.27764449718996	Negative	0.985993375736908	0.0996734653239619	9.75367851250322
B.1.1.309	AR1 (Week|Postcode) -week -eaout FE -PC i RE	Poisson	ran_vals	cond	Postcode	TS20	Week_factor4	-0.491003673522878	1.23169822983728	-2.90508784382569	1.92308049677993	Negative	0.612011825757777	0.0547439814695015	6.84200280675673
B.1.1.309	AR1 (Week|Postcode) -week -eaout FE -PC i RE	Poisson	ran_vals	cond	Postcode	TS21	Week_factor4	0.0026990403689227	1.13651214841095	-2.22482383850877	2.23022191924662	Positive	1.00270268605759	0.108086457629369	9.30193012777512
B.1.1.309	AR1 (Week|Postcode) -week -eaout FE -PC i RE	Poisson	ran_vals	cond	Postcode	TS22	Week_factor4	-0.0245745869542986	1.1550851279833	-2.28849983687941	2.23935066297082	Negative	0.975724909854997	0.10141849207186	9.38723382947733
B.1.1.309	AR1 (Week|Postcode) -week -eaout FE -PC i RE	Poisson	ran_vals	cond	Postcode	TS23	Week_factor4	0.0963005008691183	1.16873703252992	-2.19438199028773	2.38698299202597	Positive	1.10108989275407	0.11142740344777	10.8806174640287
B.1.1.309	AR1 (Week|Postcode) -week -eaout FE -PC i RE	Poisson	ran_vals	cond	Postcode	TS24	Week_factor4	-0.0778287009650019	1.13423104549791	-2.30088070028811	2.1452232983581	Negative	0.925122885628771	0.100170584600873	8.5439488740554
B.1.1.309	AR1 (Week|Postcode) -week -eaout FE -PC i RE	Poisson	ran_vals	cond	Postcode	TS25	Week_factor4	-0.266418795809063	1.1017945164223	-2.42589636636049	1.89305877474236	Negative	0.76611821320999	0.0883988457667949	6.63964683611896
B.1.1.309	AR1 (Week|Postcode) -week -eaout FE -PC i RE	Poisson	ran_vals	cond	Postcode	TS26	Week_factor4	-0.238367078271725	1.04481083654343	-2.28615868855401	1.80942453201056	Negative	0.787913412109418	0.101656205957896	6.10693207691647
B.1.1.309	AR1 (Week|Postcode) -week -eaout FE -PC i RE	Poisson	ran_vals	cond	Postcode	TS27	Week_factor4	-0.0308960408852608	1.13119308668093	-2.24799375034057	2.18620166857005	Negative	0.969576364137348	0.105610893980096	8.90133858795824
B.1.1.309	AR1 (Week|Postcode) -week -eaout FE -PC i RE	Poisson	ran_vals	cond	Postcode	TS28	Week_factor4	-0.0517160637264235	1.14453003686916	-2.29495371521428	2.19152158776143	Negative	0.949598454014717	0.100766057095732	8.9488191744017
B.1.1.309	AR1 (Week|Postcode) -week -eaout FE -PC i RE	Poisson	ran_vals	cond	Postcode	TS29	Week_factor4	-0.037338369908186	1.15004445106763	-2.29138407462087	2.2167073348045	Negative	0.963350111505054	0.101126398465536	9.17706406456346
B.1.1.309	AR1 (Week|Postcode) -week -eaout FE -PC i RE	Poisson	ran_vals	cond	Postcode	TS3	Week_factor4	0.134233398661723	1.17934151670744	-2.1772334995577	2.44570029688114	Positive	1.14365971714412	0.113354693067228	11.5386272348023
B.1.1.309	AR1 (Week|Postcode) -week -eaout FE -PC i RE	Poisson	ran_vals	cond	Postcode	TS4	Week_factor4	-0.126453819793743	1.10820494327643	-2.29849559610481	2.04558795651732	Negative	0.881214843287105	0.100409787029209	7.73370428326499
B.1.1.309	AR1 (Week|Postcode) -week -eaout FE -PC i RE	Poisson	ran_vals	cond	Postcode	TS5	Week_factor4	-0.163394912935631	1.02595293125737	-2.17422570803338	1.84743588216212	Negative	0.849255740105085	0.113696153615922	6.34353308501401
B.1.1.309	AR1 (Week|Postcode) -week -eaout FE -PC i RE	Poisson	ran_vals	cond	Postcode	TS6	Week_factor4	-0.200322498994008	1.04705368453201	-2.25251001055671	1.85186501256869	Negative	0.818466755805466	0.105135003133552	6.37169173341606
B.1.1.309	AR1 (Week|Postcode) -week -eaout FE -PC i RE	Poisson	ran_vals	cond	Postcode	TS7	Week_factor4	-0.11194251875661	1.099658684226	-2.26723393512627	2.04334889761305	Negative	0.894095649752955	0.103598343866796	7.71640743538348
B.1.1.309	AR1 (Week|Postcode) -week -eaout FE -PC i RE	Poisson	ran_vals	cond	Postcode	TS8	Week_factor4	-0.262835180601796	1.207353244135	-2.62920405572399	2.10353369452039	Negative	0.768868611330226	0.0721358555161041	8.19507770801854
B.1.1.309	AR1 (Week|Postcode) -week -eaout FE -PC i RE	Poisson	ran_vals	cond	Postcode	TS9	Week_factor4	2.09790961344289	1.07044353373025	-0.000121160152174227	4.19594038703796	Positive	8.1491172902552	0.999878847187421	66.4161591148137
B.1.1.309	AR1 (Week|Postcode) -week -eaout FE -PC i RE	Poisson	ran_vals	cond	Postcode	TS1	Week_factor5	-0.061516399781946	1.15605392475717	-2.32734045649218	2.20430765692828	Negative	0.940337524282621	0.0975548537620526	9.06397401538542
B.1.1.309	AR1 (Week|Postcode) -week -eaout FE -PC i RE	Poisson	ran_vals	cond	Postcode	TS10	Week_factor5	0.0221586693198108	1.09495462780478	-2.12391296588303	2.16823030452265	Positive	1.02240599606506	0.119562866567068	8.74279825169156
B.1.1.309	AR1 (Week|Postcode) -week -eaout FE -PC i RE	Poisson	ran_vals	cond	Postcode	TS11	Week_factor5	-0.0407319912255203	1.11128364857894	-2.21880791904851	2.13734393659747	Negative	0.960086407051347	0.108738656875287	8.47689253750803
B.1.1.309	AR1 (Week|Postcode) -week -eaout FE -PC i RE	Poisson	ran_vals	cond	Postcode	TS12	Week_factor5	-0.0765516212097249	1.08205686257627	-2.19734410108362	2.04424085866417	Negative	0.926305096064982	0.111097831488365	7.72329324074899
B.1.1.309	AR1 (Week|Postcode) -week -eaout FE -PC i RE	Poisson	ran_vals	cond	Postcode	TS13	Week_factor5	-0.0438190908298613	1.13526196729912	-2.26889165975423	2.18125347809451	Negative	0.957127094879954	0.103426748608891	8.85740186242878
B.1.1.309	AR1 (Week|Postcode) -week -eaout FE -PC i RE	Poisson	ran_vals	cond	Postcode	TS14	Week_factor5	-0.0777704022360996	1.12199637123329	-2.27684288063798	2.12130207616578	Negative	0.925176820689239	0.1026076404558	8.3419923286255
B.1.1.309	AR1 (Week|Postcode) -week -eaout FE -PC i RE	Poisson	ran_vals	cond	Postcode	TS15	Week_factor5	-0.218358984768302	1.18103844399327	-2.53315179935233	2.09643382981573	Negative	0.803836824688846	0.0794083462819483	8.13709982615184
B.1.1.309	AR1 (Week|Postcode) -week -eaout FE -PC i RE	Poisson	ran_vals	cond	Postcode	TS16	Week_factor5	0.94259511922012	1.0299869961159	-1.07614229771164	2.96133253615188	Positive	2.5666335030543	0.340908114241539	19.3237041413845
B.1.1.309	AR1 (Week|Postcode) -week -eaout FE -PC i RE	Poisson	ran_vals	cond	Postcode	TS17	Week_factor5	-0.183481569789986	0.992773993203743	-2.12928284125734	1.76231970167736	Negative	0.832367216299135	0.118922549623957	5.82593616568405
B.1.1.309	AR1 (Week|Postcode) -week -eaout FE -PC i RE	Poisson	ran_vals	cond	Postcode	TS18	Week_factor5	-0.291396413568642	1.09040572492789	-2.42855236296359	1.8457595358263	Negative	0.747219411386488	0.0881643702536425	6.33290803469106
B.1.1.309	AR1 (Week|Postcode) -week -eaout FE -PC i RE	Poisson	ran_vals	cond	Postcode	TS19	Week_factor5	1.37561827705656	0.808068767792881	-0.208167404849148	2.95940395896227	Positive	3.95752281221782	0.812071080695647	19.2864727996567
B.1.1.309	AR1 (Week|Postcode) -week -eaout FE -PC i RE	Poisson	ran_vals	cond	Postcode	TS2	Week_factor5	0.00567709611367682	1.17651980464283	-2.30025934808438	2.31161354031173	Positive	1.00569324136207	0.100232845155227	10.0906932668128
B.1.1.309	AR1 (Week|Postcode) -week -eaout FE -PC i RE	Poisson	ran_vals	cond	Postcode	TS20	Week_factor5	1.92487201115272	0.994418687649169	-0.0241528021932402	3.87389682449867	Positive	6.85427133946867	0.976136542557057	48.1295736270579
B.1.1.309	AR1 (Week|Postcode) -week -eaout FE -PC i RE	Poisson	ran_vals	cond	Postcode	TS21	Week_factor5	-0.293607989399345	1.18647580101165	-2.61905782791049	2.0318418491118	Negative	0.745568705000017	0.0728714879761017	7.62812327995418
B.1.1.309	AR1 (Week|Postcode) -week -eaout FE -PC i RE	Poisson	ran_vals	cond	Postcode	TS22	Week_factor5	-0.0457555864859784	1.14069047101772	-2.28146782718874	2.18995665421678	Negative	0.955275415881188	0.102134181308564	8.93482581928195
B.1.1.309	AR1 (Week|Postcode) -week -eaout FE -PC i RE	Poisson	ran_vals	cond	Postcode	TS23	Week_factor5	-0.275659579853944	1.10330788921829	-2.4381033065807	1.88678414687281	Negative	0.7590712899428	0.0873263257527619	6.59811595470915
B.1.1.309	AR1 (Week|Postcode) -week -eaout FE -PC i RE	Poisson	ran_vals	cond	Postcode	TS24	Week_factor5	0.0271454248995065	1.1729496708322	-2.27179368560972	2.32608453540873	Positive	1.02751721848708	0.10312703660661	10.2377772990304
B.1.1.309	AR1 (Week|Postcode) -week -eaout FE -PC i RE	Poisson	ran_vals	cond	Postcode	TS25	Week_factor5	-0.210145048516137	1.04189377410749	-2.25221932148332	1.83192922445105	Negative	0.810466680454663	0.105165569172585	6.24592483352845
B.1.1.309	AR1 (Week|Postcode) -week -eaout FE -PC i RE	Poisson	ran_vals	cond	Postcode	TS26	Week_factor5	0.0330596441279643	1.13524129150735	-2.19197240098919	2.25809168924511	Positive	1.03361218630035	0.111696221467129	9.56481909267628
B.1.1.309	AR1 (Week|Postcode) -week -eaout FE -PC i RE	Poisson	ran_vals	cond	Postcode	TS27	Week_factor5	-0.0956691336963596	1.11369099522452	-2.27846337424299	2.08712510685028	Negative	0.908764645931096	0.10244150008168	8.06170527604331
B.1.1.309	AR1 (Week|Postcode) -week -eaout FE -PC i RE	Poisson	ran_vals	cond	Postcode	TS28	Week_factor5	-0.0178320065288766	1.14414569534292	-2.26031636246755	2.22465234940979	Negative	0.982326042859284	0.104317477399338	9.25026638427613
B.1.1.309	AR1 (Week|Postcode) -week -eaout FE -PC i RE	Poisson	ran_vals	cond	Postcode	TS29	Week_factor5	-0.037229716503961	1.14135334763623	-2.27424117150519	2.19978173849727	Negative	0.96345478846078	0.102874943262366	9.02304390137707
B.1.1.309	AR1 (Week|Postcode) -week -eaout FE -PC i RE	Poisson	ran_vals	cond	Postcode	TS3	Week_factor5	-0.360371404311695	1.16571278688403	-2.64512648292222	1.92438367429883	Negative	0.697417254188546	0.0709963733429483	6.85092496331295
B.1.1.309	AR1 (Week|Postcode) -week -eaout FE -PC i RE	Poisson	ran_vals	cond	Postcode	TS4	Week_factor5	0.038743231979833	1.16921148459747	-2.25286916814181	2.33035563210148	Positive	1.03950353811465	0.105097249879806	10.2815973490139
B.1.1.309	AR1 (Week|Postcode) -week -eaout FE -PC i RE	Poisson	ran_vals	cond	Postcode	TS5	Week_factor5	0.0383777948395175	0.787252244533858	-1.50460825119516	1.5813638408742	Positive	1.03912373431577	0.222104285879864	4.86158171572786
B.1.1.309	AR1 (Week|Postcode) -week -eaout FE -PC i RE	Poisson	ran_vals	cond	Postcode	TS6	Week_factor5	0.0636930061918287	1.11351789571556	-2.1187619655515	2.24614797793516	Positive	1.06576516522805	0.120180323828433	9.45125916814055
B.1.1.309	AR1 (Week|Postcode) -week -eaout FE -PC i RE	Poisson	ran_vals	cond	Postcode	TS7	Week_factor5	-0.0885527327066546	1.08281282333521	-2.2108268684418	2.03372140302849	Negative	0.915254845598146	0.109609978002667	7.64247423141076
B.1.1.309	AR1 (Week|Postcode) -week -eaout FE -PC i RE	Poisson	ran_vals	cond	Postcode	TS8	Week_factor5	-0.0221975852178283	1.11683064545353	-2.21114542713737	2.16675025670172	Negative	0.978046968335231	0.109575066352054	8.72986806319929
B.1.1.309	AR1 (Week|Postcode) -week -eaout FE -PC i RE	Poisson	ran_vals	cond	Postcode	TS9	Week_factor5	-0.517638866225852	1.2832572566633	-3.0327768721856	1.99749913973389	Negative	0.595925949032468	0.0481816578835242	7.37060018957307
B.1.1.309	AR1 (Week|Postcode) -week -eaout FE -PC i RE	Poisson	ran_vals	cond	Postcode	TS1	Week_factor6	0.0933630861098352	1.18836179406722	-2.23578323086533	2.422509403085	Positive	1.09786028072902	0.106908363123293	11.2741151467484
B.1.1.309	AR1 (Week|Postcode) -week -eaout FE -PC i RE	Poisson	ran_vals	cond	Postcode	TS10	Week_factor6	-0.208732268035845	1.04489315014895	-2.25668521002039	1.8392206739487	Negative	0.811612501166721	0.104696958622801	6.29163311632862
B.1.1.309	AR1 (Week|Postcode) -week -eaout FE -PC i RE	Poisson	ran_vals	cond	Postcode	TS11	Week_factor6	-0.287458928271891	1.19042248332834	-2.62064412198217	2.04572626543839	Negative	0.750167376808803	0.0727559840025851	7.73477399753409
B.1.1.309	AR1 (Week|Postcode) -week -eaout FE -PC i RE	Poisson	ran_vals	cond	Postcode	TS12	Week_factor6	-0.20228924077235	1.05222885261583	-2.26461989539328	1.86004141384858	Negative	0.816858624950073	0.103869508316849	6.42400280859985
B.1.1.309	AR1 (Week|Postcode) -week -eaout FE -PC i RE	Poisson	ran_vals	cond	Postcode	TS13	Week_factor6	-0.0281344215510874	1.13529606667154	-2.25327382401729	2.19700498091512	Negative	0.972257665633446	0.105054730263632	8.99802384919584
B.1.1.309	AR1 (Week|Postcode) -week -eaout FE -PC i RE	Poisson	ran_vals	cond	Postcode	TS14	Week_factor6	-0.0775073405425716	1.10577474636529	-2.24478601843246	2.08977133734732	Negative	0.9254202312851	0.105950209339964	8.08306665750716
B.1.1.309	AR1 (Week|Postcode) -week -eaout FE -PC i RE	Poisson	ran_vals	cond	Postcode	TS15	Week_factor6	0.00328625872486789	1.13932902897277	-2.22975760460276	2.23633012205249	Positive	1.00329166439292	0.107554497691533	9.35892208550167
B.1.1.309	AR1 (Week|Postcode) -week -eaout FE -PC i RE	Poisson	ran_vals	cond	Postcode	TS16	Week_factor6	-0.233432336551423	1.18645483109478	-2.55884107478075	2.0919764016779	Negative	0.791811170602122	0.0773943827909228	8.10091000511003
B.1.1.309	AR1 (Week|Postcode) -week -eaout FE -PC i RE	Poisson	ran_vals	cond	Postcode	TS17	Week_factor6	-0.192711736870613	0.762004994594096	-1.68621408231468	1.30079060857345	Negative	0.824719676151813	0.185219423767647	3.67219879209429
B.1.1.309	AR1 (Week|Postcode) -week -eaout FE -PC i RE	Poisson	ran_vals	cond	Postcode	TS18	Week_factor6	-0.317269027141293	1.13977749678041	-2.55119187122011	1.91665381693752	Negative	0.72813484073906	0.0779886581483302	6.79817243796812
B.1.1.309	AR1 (Week|Postcode) -week -eaout FE -PC i RE	Poisson	ran_vals	cond	Postcode	TS19	Week_factor6	-0.592575727219088	1.05778330829236	-2.66579291491974	1.48064146048156	Negative	0.552901326087544	0.0695441890407133	4.39576448595006
B.1.1.309	AR1 (Week|Postcode) -week -eaout FE -PC i RE	Poisson	ran_vals	cond	Postcode	TS2	Week_factor6	-0.0109597368060184	1.16819210459723	-2.30057418884064	2.2786547152286	Negative	0.989100102302938	0.100201292737711	9.76353683316795
B.1.1.309	AR1 (Week|Postcode) -week -eaout FE -PC i RE	Poisson	ran_vals	cond	Postcode	TS20	Week_factor6	-0.464550351973187	1.25318287579035	-2.9207436545646	1.99164295061822	Negative	0.628417608409009	0.0538935941771743	7.32756270179796
B.1.1.309	AR1 (Week|Postcode) -week -eaout FE -PC i RE	Poisson	ran_vals	cond	Postcode	TS21	Week_factor6	1.13094158092076	1.11843114160963	-1.06114317582213	3.32302633766364	Positive	3.0985726839185	0.346059976721066	27.7441869137751
B.1.1.309	AR1 (Week|Postcode) -week -eaout FE -PC i RE	Poisson	ran_vals	cond	Postcode	TS22	Week_factor6	-0.0160402693065554	1.15918145380008	-2.28799417030149	2.25591363168838	Negative	0.984087690728472	0.101469788982158	9.54400903714879
B.1.1.309	AR1 (Week|Postcode) -week -eaout FE -PC i RE	Poisson	ran_vals	cond	Postcode	TS23	Week_factor6	0.592101846943639	0.987545960107661	-1.34345266794541	2.52765636183268	Positive	1.80778411052285	0.260943161359211	12.5241197095795
B.1.1.309	AR1 (Week|Postcode) -week -eaout FE -PC i RE	Poisson	ran_vals	cond	Postcode	TS24	Week_factor6	-0.0373102337516899	1.14329391714584	-2.27812513510126	2.20350466759788	Negative	0.96337721685587	0.102476155667353	9.05669866236639
B.1.1.309	AR1 (Week|Postcode) -week -eaout FE -PC i RE	Poisson	ran_vals	cond	Postcode	TS25	Week_factor6	0.0838042121220409	1.16203941119087	-2.19375118242819	2.36135960667227	Positive	1.08741597010032	0.111497714903812	10.6053607739794
B.1.1.309	AR1 (Week|Postcode) -week -eaout FE -PC i RE	Poisson	ran_vals	cond	Postcode	TS26	Week_factor6	-0.137924618176437	1.10385677105334	-2.30144413353166	2.02559489717878	Negative	0.871164359228722	0.100114161060426	7.58061929253271
B.1.1.309	AR1 (Week|Postcode) -week -eaout FE -PC i RE	Poisson	ran_vals	cond	Postcode	TS27	Week_factor6	0.0153937219141072	1.15900343121186	-2.25621126121949	2.2869987050477	Positive	1.01551281556475	0.104746591381562	9.84534451168557
B.1.1.309	AR1 (Week|Postcode) -week -eaout FE -PC i RE	Poisson	ran_vals	cond	Postcode	TS28	Week_factor6	-0.0704384879417876	1.13034271898234	-2.28586950733426	2.14499253145068	Negative	0.931985066082283	0.101685607274481	8.54197744087607
B.1.1.309	AR1 (Week|Postcode) -week -eaout FE -PC i RE	Poisson	ran_vals	cond	Postcode	TS29	Week_factor6	-0.0236217210395894	1.14133062338079	-2.26058863731858	2.21334519523941	Negative	0.976655087960857	0.104289078240082	9.14626130498513
B.1.1.309	AR1 (Week|Postcode) -week -eaout FE -PC i RE	Poisson	ran_vals	cond	Postcode	TS3	Week_factor6	1.0745735741368	1.04266975814361	-0.969021599593773	3.11816874786737	Positive	2.92874374213757	0.37945411460297	22.6049463611294
B.1.1.309	AR1 (Week|Postcode) -week -eaout FE -PC i RE	Poisson	ran_vals	cond	Postcode	TS4	Week_factor6	-0.0591238371637218	1.14746728045832	-2.30811838030015	2.1898707059727	Negative	0.942590034252795	0.099448199313143	8.93405791969191
B.1.1.309	AR1 (Week|Postcode) -week -eaout FE -PC i RE	Poisson	ran_vals	cond	Postcode	TS5	Week_factor6	-0.127966521993695	1.11820113314851	-2.31960047043665	2.06366742644926	Negative	0.879882835374683	0.0983128566515567	7.87479715629577
B.1.1.309	AR1 (Week|Postcode) -week -eaout FE -PC i RE	Poisson	ran_vals	cond	Postcode	TS6	Week_factor6	-0.564702200377882	1.04958820762398	-2.62185728591883	1.49245288516306	Negative	0.568529429399374	0.0726677725848915	4.44799256390556
B.1.1.309	AR1 (Week|Postcode) -week -eaout FE -PC i RE	Poisson	ran_vals	cond	Postcode	TS7	Week_factor6	-0.202172190286397	1.12859471839749	-2.4141771914876	2.00983281091481	Negative	0.816954244245112	0.08944090138871	7.46206966642163
B.1.1.309	AR1 (Week|Postcode) -week -eaout FE -PC i RE	Poisson	ran_vals	cond	Postcode	TS8	Week_factor6	-0.139306740924167	1.08946994011421	-2.27462858578703	1.9960151039387	Negative	0.869961134844256	0.102835095759347	7.35967006741193
B.1.1.309	AR1 (Week|Postcode) -week -eaout FE -PC i RE	Poisson	ran_vals	cond	Postcode	TS9	Week_factor6	0.0674689074815272	1.1580899293148	-2.20234564483403	2.33728345979708	Positive	1.06979699639791	0.110543558090374	10.3530737862296
B.1.1.309	AR1 (Week|Postcode) -week -eaout FE -PC i RE	Poisson	ran_vals	cond	Postcode	TS1	Week_factor7	-0.330565808476847	1.20527771814196	-2.6928667274037	2.03173511045	Negative	0.718517075345489	0.0676866218833873	7.62730910773589
B.1.1.309	AR1 (Week|Postcode) -week -eaout FE -PC i RE	Poisson	ran_vals	cond	Postcode	TS10	Week_factor7	-0.155496431199913	1.16783118551987	-2.44440349484157	2.13341063244174	Negative	0.855990131781135	0.0867778829210168	8.44361582747517
B.1.1.309	AR1 (Week|Postcode) -week -eaout FE -PC i RE	Poisson	ran_vals	cond	Postcode	TS11	Week_factor7	1.17045381491332	1.13946135904783	-1.06284941059549	3.40375704042214	Positive	3.22345515867011	0.345470020600065	30.0768881245002
B.1.1.309	AR1 (Week|Postcode) -week -eaout FE -PC i RE	Poisson	ran_vals	cond	Postcode	TS12	Week_factor7	0.0264838557063966	1.13717520455395	-2.20233858933131	2.2553063007441	Positive	1.02683766955904	0.1105443380335	9.53821442492985
B.1.1.309	AR1 (Week|Postcode) -week -eaout FE -PC i RE	Poisson	ran_vals	cond	Postcode	TS13	Week_factor7	-0.0868545797023206	1.11916346386701	-2.28037466169476	2.10666550229012	Negative	0.916810408782259	0.102245891919294	8.22078334760836
B.1.1.309	AR1 (Week|Postcode) -week -eaout FE -PC i RE	Poisson	ran_vals	cond	Postcode	TS14	Week_factor7	-0.0525721469247764	1.10620509969061	-2.22069430183292	2.11555000798336	Negative	0.948785866603895	0.108533727493356	8.29414635853553
B.1.1.309	AR1 (Week|Postcode) -week -eaout FE -PC i RE	Poisson	ran_vals	cond	Postcode	TS15	Week_factor7	-0.0736324381241241	1.12188856817569	-2.27249362641568	2.12522875016743	Negative	0.929013100891413	0.103054879041449	8.37481300890905
B.1.1.309	AR1 (Week|Postcode) -week -eaout FE -PC i RE	Poisson	ran_vals	cond	Postcode	TS16	Week_factor7	0.0149442158921283	1.14643113017674	-2.23201951000984	2.2619079417941	Positive	1.01505643901844	0.107311494520346	9.60139059658181
B.1.1.309	AR1 (Week|Postcode) -week -eaout FE -PC i RE	Poisson	ran_vals	cond	Postcode	TS17	Week_factor7	0.0448544758503694	1.10402459847282	-2.11899397520266	2.2087029269034	Positive	1.04587564866939	0.120152444067738	9.10390030737067
B.1.1.309	AR1 (Week|Postcode) -week -eaout FE -PC i RE	Poisson	ran_vals	cond	Postcode	TS18	Week_factor7	1.39695003794595	0.837286738046343	-0.24410181335791	3.0380018892498	Positive	4.04285060294293	0.7834078688166	20.8635139476016
B.1.1.309	AR1 (Week|Postcode) -week -eaout FE -PC i RE	Poisson	ran_vals	cond	Postcode	TS19	Week_factor7	0.0514669807407318	1.08254629674647	-2.07028477247955	2.17321873396101	Positive	1.05281442256582	0.126149852583154	8.7865200447378
B.1.1.309	AR1 (Week|Postcode) -week -eaout FE -PC i RE	Poisson	ran_vals	cond	Postcode	TS2	Week_factor7	-0.0161647405376877	1.16527963392256	-2.30007085494392	2.26774137386855	Negative	0.983965207745027	0.100251740139719	9.6575633370889
B.1.1.309	AR1 (Week|Postcode) -week -eaout FE -PC i RE	Poisson	ran_vals	cond	Postcode	TS20	Week_factor7	0.0155260773829143	1.12550526459846	-2.1904237056403	2.22147586040613	Positive	1.01564723313478	0.111869338904286	9.22092963342627
B.1.1.309	AR1 (Week|Postcode) -week -eaout FE -PC i RE	Poisson	ran_vals	cond	Postcode	TS21	Week_factor7	-0.270510562714872	1.20061068014226	-2.62366425524784	2.0826431298181	Negative	0.762989840709518	0.0725365827123567	8.02565374956332
B.1.1.309	AR1 (Week|Postcode) -week -eaout FE -PC i RE	Poisson	ran_vals	cond	Postcode	TS22	Week_factor7	0.01873130790827	1.15227449924234	-2.23968521091063	2.27714782672717	Positive	1.01890783935523	0.106492021630057	9.74883535130967
B.1.1.309	AR1 (Week|Postcode) -week -eaout FE -PC i RE	Poisson	ran_vals	cond	Postcode	TS23	Week_factor7	0.906707322395738	1.09080045306484	-1.23122227993132	3.04463692472279	Positive	2.47615591262038	0.291935532578071	21.0024043646184
B.1.1.309	AR1 (Week|Postcode) -week -eaout FE -PC i RE	Poisson	ran_vals	cond	Postcode	TS24	Week_factor7	-0.0764700974414683	1.12211826563626	-2.27578148448309	2.12284128960015	Negative	0.926380615025222	0.10271660562822	8.35484232219149
B.1.1.309	AR1 (Week|Postcode) -week -eaout FE -PC i RE	Poisson	ran_vals	cond	Postcode	TS25	Week_factor7	-0.147350222906045	1.06423123385388	-2.23320511248227	1.93850466667018	Negative	0.862991685028727	0.107184341138699	6.94835309445986
B.1.1.309	AR1 (Week|Postcode) -week -eaout FE -PC i RE	Poisson	ran_vals	cond	Postcode	TS26	Week_factor7	0.0487620726857648	1.16988512346535	-2.24417063535552	2.34169478072705	Positive	1.04997050435644	0.106015429371384	10.3988453997253
B.1.1.309	AR1 (Week|Postcode) -week -eaout FE -PC i RE	Poisson	ran_vals	cond	Postcode	TS27	Week_factor7	-0.0566012746093328	1.14580241101984	-2.30233273360738	2.18913018438872	Negative	0.944970778102532	0.100025239123197	8.92744450595984
B.1.1.309	AR1 (Week|Postcode) -week -eaout FE -PC i RE	Poisson	ran_vals	cond	Postcode	TS28	Week_factor7	0.0118131633240134	1.16422146979689	-2.27001898750619	2.29364531415421	Positive	1.01188321430735	0.103310218461065	9.9110006217135
B.1.1.309	AR1 (Week|Postcode) -week -eaout FE -PC i RE	Poisson	ran_vals	cond	Postcode	TS29	Week_factor7	-0.0743019803964977	1.12720791864678	-2.28358890403254	2.13498494323955	Negative	0.928391295534492	0.101917776448431	8.45691917209679
B.1.1.309	AR1 (Week|Postcode) -week -eaout FE -PC i RE	Poisson	ran_vals	cond	Postcode	TS3	Week_factor7	-0.709554567177036	1.26128047423768	-3.18161887108649	1.76250973673242	Negative	0.491863240704637	0.0415183877697606	5.82704340298768
B.1.1.309	AR1 (Week|Postcode) -week -eaout FE -PC i RE	Poisson	ran_vals	cond	Postcode	TS4	Week_factor7	0.0235537296643239	1.14507387474261	-2.22074982446891	2.26785728379756	Positive	1.02383330948886	0.108527701582	9.6586828094475
B.1.1.309	AR1 (Week|Postcode) -week -eaout FE -PC i RE	Poisson	ran_vals	cond	Postcode	TS5	Week_factor7	0.315145662391877	0.955548116352134	-1.55769423115339	2.18798555593715	Positive	1.37045892074319	0.210621155438434	8.91723174500192
B.1.1.309	AR1 (Week|Postcode) -week -eaout FE -PC i RE	Poisson	ran_vals	cond	Postcode	TS6	Week_factor7	1.17553122490268	1.1983844595324	-1.17325915541332	3.52432160521869	Positive	3.23986358299089	0.309357053752846	33.930747364748
B.1.1.309	AR1 (Week|Postcode) -week -eaout FE -PC i RE	Poisson	ran_vals	cond	Postcode	TS7	Week_factor7	0.682045303369269	0.935142096518277	-1.15079952623383	2.51489013297237	Positive	1.97791904245059	0.316383711152165	12.3652501711983
B.1.1.309	AR1 (Week|Postcode) -week -eaout FE -PC i RE	Poisson	ran_vals	cond	Postcode	TS8	Week_factor7	0.0234031406322744	1.12850438695298	-2.18842481419103	2.23523109545558	Positive	1.02367914302998	0.112093177208964	9.34864203127248
B.1.1.309	AR1 (Week|Postcode) -week -eaout FE -PC i RE	Poisson	ran_vals	cond	Postcode	TS9	Week_factor7	-0.11354663127081	1.1193900183955	-2.30751075197963	2.08041748943801	Negative	0.892662569450616	0.0995086452179325	8.00781139320119
B.1.1.309	AR1 (Week|Postcode) -week -eaout FE -PC i RE	Poisson	ran_vals	cond	Postcode	TS1	Week_factor8	1.21271216522056	1.16093986822012	-1.06268816470756	3.48811249514867	Positive	3.36259220199796	0.345525730711682	32.7241224369841
B.1.1.309	AR1 (Week|Postcode) -week -eaout FE -PC i RE	Poisson	ran_vals	cond	Postcode	TS10	Week_factor8	0.855848813923693	0.981435201125284	-1.06772883344169	2.77942646128907	Positive	2.35337110719374	0.343788432215641	16.1097787161738
B.1.1.309	AR1 (Week|Postcode) -week -eaout FE -PC i RE	Poisson	ran_vals	cond	Postcode	TS11	Week_factor8	-0.307840401384468	1.22652128021615	-2.71177793688009	2.09609713411115	Negative	0.735032618836632	0.0664186135735823	8.134360560768
B.1.1.309	AR1 (Week|Postcode) -week -eaout FE -PC i RE	Poisson	ran_vals	cond	Postcode	TS12	Week_factor8	-0.121532093303187	1.10945883429647	-2.29603145085405	2.05296726424768	Negative	0.885562632262759	0.100657516424301	7.79098475224072
B.1.1.309	AR1 (Week|Postcode) -week -eaout FE -PC i RE	Poisson	ran_vals	cond	Postcode	TS13	Week_factor8	0.0141362728538965	1.160733111093	-2.26085882055152	2.28913136625931	Positive	1.0142366624461	0.104260904885919	9.86636370147929
B.1.1.309	AR1 (Week|Postcode) -week -eaout FE -PC i RE	Poisson	ran_vals	cond	Postcode	TS14	Week_factor8	-0.148817975141443	1.08184926149419	-2.26920356437131	1.97156761408843	Negative	0.861725956169307	0.103394494358856	7.18192615709917
B.1.1.309	AR1 (Week|Postcode) -week -eaout FE -PC i RE	Poisson	ran_vals	cond	Postcode	TS15	Week_factor8	-0.0355567458919771	1.12232890175322	-2.23528097213667	2.16416748035272	Negative	0.965067969033444	0.106962072268652	8.70734985869653
B.1.1.309	AR1 (Week|Postcode) -week -eaout FE -PC i RE	Poisson	ran_vals	cond	Postcode	TS16	Week_factor8	-0.0654908781159046	1.13001918483431	-2.28028778223047	2.14930602599866	Negative	0.936607590346543	0.102254775373499	8.57890279540046
B.1.1.309	AR1 (Week|Postcode) -week -eaout FE -PC i RE	Poisson	ran_vals	cond	Postcode	TS17	Week_factor8	-0.311766854942936	0.967579584548699	-2.20818799283461	1.58465428294874	Negative	0.732152205999048	0.109899607079403	4.87760481583866
B.1.1.309	AR1 (Week|Postcode) -week -eaout FE -PC i RE	Poisson	ran_vals	cond	Postcode	TS18	Week_factor8	-0.602356168618665	1.28306308490883	-3.11711360493284	1.91240126769551	Negative	0.547520065516052	0.0442848075726937	6.76932425754847
[truncated: 280 more rows]
