# Supplementary material for: Spatial and temporal epidemiology of SARS-CoV-2 virus lineages in Teesside, UK, in 2020: effects of socio-economic deprivation, weather, and lockdown on lineage dynamics
Source: Peer Community J. Author manuscript; Available in PMC 2024 Sep 23. (PMC7616629; doi:10.24072/pcjournal.461)
Supplement: Supplementary file: main dataset and code (compressed) [file EMS198536-supplement-Supplementary_file__main_dataset_and_code__compressed_.zip › Covid-19-Teesside-main/Data/Results/Lin37-B11315_GLMM_Fixed-Effects.csv]

Lineage	Model	Family	effect	component	term	estimate	std.error	statistic	p.value	conf.low	conf.high	Sign	Asterisks	estimate_exp	conf.low_exp	conf.high_exp
B.1.1.315	AR1 (Week|Postcode)	Poisson	fixed	cond	(Intercept)	-8.9983647293468	1.84318248438307	-4.88197170143934	1.05030331487641e-06	-12.6109360156727	-5.38579344302092	Negative	***	0.000123611777613302	3.33533973015424e-06	0.00458120395550044
B.1.1.315	AR1 (Week|Postcode)	Poisson	fixed	cond	Temperature_Lag2	0.249349654507144	0.0924515414220599	2.69708488005422	0.00699494379998084	0.0681479630046938	0.430551346009594	Positive	**	1.28319062802523	1.0705236946633	1.53810531804219
B.1.1.315	AR1 (Week|Postcode)	Poisson	fixed	cond	Rain_Lag2	0.198324596489533	0.0719117007665766	2.75789050148166	0.00581756815247538	0.0573802529200215	0.339268940059044	Positive	**	1.21935812895919	1.05905844390513	1.40392086500568
B.1.1.315	AR1 (Week|Postcode)	Poisson	fixed	cond	Lockdown_2_Lag2	-0.802902041283505	0.202755143377286	-3.9599589332709	7.49626532752269e-05	-1.20029481998324	-0.40550926258377	Negative	***	0.448026883173632	0.301105426928131	0.666637230999459
B.1.1.315	AR1 (Week|Postcode)	Poisson	fixed	cond	Week1_per_lin	0.332487415973578	0.0761334882803043	4.36716382611346	1.25870316978457e-05	0.183268520926779	0.481706311020376	Positive	***	1.39443235150095	1.20113689517391	1.61883428169189
B.1.1.315	AR1 (Week|Postcode)	Poisson	fixed	cond	Tier_2_Lag2	-0.0195131002636537	0.135483564134045	-0.144025590029118	0.885480262383592	-0.285056006463504	0.246029805936197	Negative		0.980676047989728	0.751972137839902	1.27893769290892
B.1.1.315	AR1 (Week|Postcode)	Poisson	fixed	cond	Tier_3_Lag2	-2.59028037700906	0.498097201841211	-5.20035119136208	1.98912320102974e-07	-3.56653295341801	-1.61402780060011	Negative	***	0.0749990091393029	0.0282536407547832	0.199084125854647
B.1.1.315	AR1 (Week|Postcode)	Poisson	fixed	cond	Eat_out_Lag2	-0.298111783293276	0.153259230904045	-1.94514732675334	0.0517572492371954	-0.598494356163513	0.00227078957696031	Negative	.	0.742218367496956	0.549638573331562	1.00227336977227
B.1.1.315	AR1 (Week|Postcode)	Poisson	fixed	cond	DEC_10	0.609135576187767	0.315444526949302	1.93103865861546	0.0534782718434417	-0.00912433575313842	1.22739548812867	Positive	.	1.83884117346909	0.990917164681116	3.41233049720488
B.1.1.315	AR1 (Week|Postcode)	Poisson	fixed	cond	I(Poptot/1000)	0.0553438993527149	0.00864701713799647	6.40034574576293	1.55025500037174e-10	0.0383960571885412	0.0722917415168886	Positive	***	1.05690402079298	1.03914271132936	1.0749689113821
B.1.1.315	AR1 (Week|Postcode) -week FE	Poisson	fixed	cond	(Intercept)	-1.73512859525329	0.873357700002176	-1.98673303647402	0.0469519887678305	-3.44687823287829	-0.0233789576282843	Negative	*	0.176377517516384	0.0318448937105006	0.976892212863139
B.1.1.315	AR1 (Week|Postcode) -week FE	Poisson	fixed	cond	Temperature_Lag2	-0.0960672624090275	0.0564664149863974	-1.70131683465596	0.0888835084593083	-0.206739402118459	0.0146048773004041	Negative	.	0.908402912645475	0.813231548795	1.01471204963151
B.1.1.315	AR1 (Week|Postcode) -week FE	Poisson	fixed	cond	Rain_Lag2	0.156393485644287	0.0747850739480488	2.09123929934106	0.0365066180861813	0.00981743412494643	0.302969537163627	Positive	*	1.16928620991856	1.00986578322318	1.35387322099569
B.1.1.315	AR1 (Week|Postcode) -week FE	Poisson	fixed	cond	Lockdown_2_Lag2	-0.376700599493744	0.162169937566931	-2.32287565220448	0.0201858334610026	-0.694547836500038	-0.0588533624874501	Negative	*	0.686121468261848	0.499300162260311	0.942845015468593
B.1.1.315	AR1 (Week|Postcode) -week FE	Poisson	fixed	cond	Tier_2_Lag2	0.205158229703384	0.1293123246542	1.58653268551166	0.112618523674667	-0.0482892693759995	0.458605728782767	Positive		1.22771931125746	0.952858114535407	1.58186689522965
B.1.1.315	AR1 (Week|Postcode) -week FE	Poisson	fixed	cond	Tier_3_Lag2	-1.71884937998486	0.411625873511138	-4.17575641036167	2.96997501124435e-05	-2.52562126717153	-0.912077492798188	Negative	***	0.179272303585992	0.0800085906321485	0.4016888508984
B.1.1.315	AR1 (Week|Postcode) -week FE	Poisson	fixed	cond	Eat_out_Lag2	-0.403528167883772	0.154088937558429	-2.61880037774132	0.00882395671145021	-0.705536935914334	-0.10151939985321	Negative	**	0.667959211536563	0.493843340830092	0.903463652109977
B.1.1.315	AR1 (Week|Postcode) -week FE	Poisson	fixed	cond	DEC_10	0.611199237892511	0.305069113429598	2.00347793659406	0.0451260134640467	0.0132747627749343	1.20912371301009	Positive	*	1.84263983781083	1.01336326361392	3.35054732473616
B.1.1.315	AR1 (Week|Postcode) -week FE	Poisson	fixed	cond	I(Poptot/1000)	0.0551555380377492	0.00817919218248041	6.74339675694267	1.54725934413466e-11	0.039124615937456	0.0711864601380423	Positive	***	1.05670495971012	1.03990006369742	1.0737814246359
B.1.1.315	AR1 (Week|Postcode) -week -temp FE	Poisson	fixed	cond	(Intercept)	-3.15493451924291	0.323822877401345	-9.74277835019265	1.98063681274475e-22	-3.78961569631968	-2.52025334216615	Negative	***	0.042641193078844	0.0226042870928507	0.0804392255202926
B.1.1.315	AR1 (Week|Postcode) -week -temp FE	Poisson	fixed	cond	Rain_Lag2	0.243288667585547	0.0562048759948765	4.32860429418481	1.5005726878064e-05	0.133129134880049	0.353448200291045	Positive	***	1.27543674822978	1.1423975121718	1.42396922384957
B.1.1.315	AR1 (Week|Postcode) -week -temp FE	Poisson	fixed	cond	Lockdown_2_Lag2	-0.164505200718929	0.10426596918319	-1.57774585521668	0.114624007198595	-0.368862745131145	0.039852343693287	Negative		0.848313345093596	0.691520318467488	1.040657103263
B.1.1.315	AR1 (Week|Postcode) -week -temp FE	Poisson	fixed	cond	Tier_2_Lag2	0.357415262736812	0.0959451085446936	3.72520567393302	0.000195156038035488	0.169366305496427	0.545464219977198	Positive	***	1.42962941843097	1.18455396809144	1.72540916589585
B.1.1.315	AR1 (Week|Postcode) -week -temp FE	Poisson	fixed	cond	Tier_3_Lag2	-1.30734848887478	0.309262387747033	-4.22731163139098	2.36500017233326e-05	-1.91349163063183	-0.701205347117735	Negative	***	0.270536436591332	0.147564246191851	0.49598710671676
B.1.1.315	AR1 (Week|Postcode) -week -temp FE	Poisson	fixed	cond	Eat_out_Lag2	-0.580076370840124	0.1155601440131	-5.01969234976348	5.17542995579651e-07	-0.806570091154061	-0.353582650526186	Negative	***	0.559855608289527	0.446386508549978	0.702167955638703
B.1.1.315	AR1 (Week|Postcode) -week -temp FE	Poisson	fixed	cond	DEC_10	0.604995262672955	0.304885815657951	1.98433390995038	0.0472186283236045	0.00743004458625229	1.20256048075966	Positive	*	1.83124353366571	1.007457715858	3.32862891097766
B.1.1.315	AR1 (Week|Postcode) -week -temp FE	Poisson	fixed	cond	I(Poptot/1000)	0.0551614170737439	0.00816829398773848	6.75311358241358	1.44705566250672e-11	0.0391518550426414	0.0711709791048463	Positive	***	1.05671117213488	1.03992839003043	1.07376480151869
