# Supplementary material for: Spatial and temporal epidemiology of SARS-CoV-2 virus lineages in Teesside, UK, in 2020: effects of socio-economic deprivation, weather, and lockdown on lineage dynamics
Source: Peer Community J. Author manuscript; Available in PMC 2024 Sep 23. (PMC7616629; doi:10.24072/pcjournal.461)
Supplement: Supplementary file: main dataset and code (compressed) [file EMS198536-supplement-Supplementary_file__main_dataset_and_code__compressed_.zip › Covid-19-Teesside-main/Data/Results/Lin37-B11315_GLMM_Observed-Fitted.csv]

Lineage	Postcode	Week	Type	Obs_cases
B.1.1.315	TS1	33	Observed	0
B.1.1.315	TS10	33	Observed	0
B.1.1.315	TS11	33	Observed	0
B.1.1.315	TS12	33	Observed	0
B.1.1.315	TS13	33	Observed	0
B.1.1.315	TS14	33	Observed	0
B.1.1.315	TS15	33	Observed	0
B.1.1.315	TS16	33	Observed	0
B.1.1.315	TS17	33	Observed	0
B.1.1.315	TS18	33	Observed	0
B.1.1.315	TS19	33	Observed	0
B.1.1.315	TS2	33	Observed	0
B.1.1.315	TS20	33	Observed	0
B.1.1.315	TS21	33	Observed	0
B.1.1.315	TS22	33	Observed	0
B.1.1.315	TS23	33	Observed	0
B.1.1.315	TS24	33	Observed	0
B.1.1.315	TS25	33	Observed	0
B.1.1.315	TS26	33	Observed	0
B.1.1.315	TS27	33	Observed	0
B.1.1.315	TS28	33	Observed	0
B.1.1.315	TS29	33	Observed	0
B.1.1.315	TS3	33	Observed	0
B.1.1.315	TS4	33	Observed	0
B.1.1.315	TS5	33	Observed	0
B.1.1.315	TS6	33	Observed	0
B.1.1.315	TS7	33	Observed	1
B.1.1.315	TS8	33	Observed	0
B.1.1.315	TS9	33	Observed	0
B.1.1.315	TS1	34	Observed	0
B.1.1.315	TS10	34	Observed	0
B.1.1.315	TS11	34	Observed	0
B.1.1.315	TS12	34	Observed	0
B.1.1.315	TS13	34	Observed	0
B.1.1.315	TS14	34	Observed	0
B.1.1.315	TS15	34	Observed	0
B.1.1.315	TS16	34	Observed	0
B.1.1.315	TS17	34	Observed	0
B.1.1.315	TS18	34	Observed	0
B.1.1.315	TS19	34	Observed	0
B.1.1.315	TS2	34	Observed	0
B.1.1.315	TS20	34	Observed	0
B.1.1.315	TS21	34	Observed	0
B.1.1.315	TS22	34	Observed	0
B.1.1.315	TS23	34	Observed	0
B.1.1.315	TS24	34	Observed	0
B.1.1.315	TS25	34	Observed	0
B.1.1.315	TS26	34	Observed	0
B.1.1.315	TS27	34	Observed	0
B.1.1.315	TS28	34	Observed	0
B.1.1.315	TS29	34	Observed	0
B.1.1.315	TS3	34	Observed	0
B.1.1.315	TS4	34	Observed	0
B.1.1.315	TS5	34	Observed	0
B.1.1.315	TS6	34	Observed	0
B.1.1.315	TS7	34	Observed	0
B.1.1.315	TS8	34	Observed	0
B.1.1.315	TS9	34	Observed	0
B.1.1.315	TS1	35	Observed	0
B.1.1.315	TS10	35	Observed	0
B.1.1.315	TS11	35	Observed	0
B.1.1.315	TS12	35	Observed	0
B.1.1.315	TS13	35	Observed	0
B.1.1.315	TS14	35	Observed	0
B.1.1.315	TS15	35	Observed	0
B.1.1.315	TS16	35	Observed	0
B.1.1.315	TS17	35	Observed	0
B.1.1.315	TS18	35	Observed	0
B.1.1.315	TS19	35	Observed	0
B.1.1.315	TS2	35	Observed	0
B.1.1.315	TS20	35	Observed	0
B.1.1.315	TS21	35	Observed	0
B.1.1.315	TS22	35	Observed	0
B.1.1.315	TS23	35	Observed	0
B.1.1.315	TS24	35	Observed	0
B.1.1.315	TS25	35	Observed	0
B.1.1.315	TS26	35	Observed	1
B.1.1.315	TS27	35	Observed	0
B.1.1.315	TS28	35	Observed	0
B.1.1.315	TS29	35	Observed	0
B.1.1.315	TS3	35	Observed	0
B.1.1.315	TS4	35	Observed	0
B.1.1.315	TS5	35	Observed	0
B.1.1.315	TS6	35	Observed	0
B.1.1.315	TS7	35	Observed	0
B.1.1.315	TS8	35	Observed	0
B.1.1.315	TS9	35	Observed	0
B.1.1.315	TS1	36	Observed	0
B.1.1.315	TS10	36	Observed	0
B.1.1.315	TS11	36	Observed	0
B.1.1.315	TS12	36	Observed	0
B.1.1.315	TS13	36	Observed	0
B.1.1.315	TS14	36	Observed	0
B.1.1.315	TS15	36	Observed	0
B.1.1.315	TS16	36	Observed	0
B.1.1.315	TS17	36	Observed	0
B.1.1.315	TS18	36	Observed	0
B.1.1.315	TS19	36	Observed	0
B.1.1.315	TS2	36	Observed	0
B.1.1.315	TS20	36	Observed	0
B.1.1.315	TS21	36	Observed	1
B.1.1.315	TS22	36	Observed	0
B.1.1.315	TS23	36	Observed	0
B.1.1.315	TS24	36	Observed	0
B.1.1.315	TS25	36	Observed	0
B.1.1.315	TS26	36	Observed	1
B.1.1.315	TS27	36	Observed	0
B.1.1.315	TS28	36	Observed	0
B.1.1.315	TS29	36	Observed	0
B.1.1.315	TS3	36	Observed	0
B.1.1.315	TS4	36	Observed	0
B.1.1.315	TS5	36	Observed	1
B.1.1.315	TS6	36	Observed	0
B.1.1.315	TS7	36	Observed	2
B.1.1.315	TS8	36	Observed	1
B.1.1.315	TS9	36	Observed	0
B.1.1.315	TS1	37	Observed	0
B.1.1.315	TS10	37	Observed	0
B.1.1.315	TS11	37	Observed	0
B.1.1.315	TS12	37	Observed	0
B.1.1.315	TS13	37	Observed	2
B.1.1.315	TS14	37	Observed	0
B.1.1.315	TS15	37	Observed	0
B.1.1.315	TS16	37	Observed	0
B.1.1.315	TS17	37	Observed	1
B.1.1.315	TS18	37	Observed	0
B.1.1.315	TS19	37	Observed	0
B.1.1.315	TS2	37	Observed	0
B.1.1.315	TS20	37	Observed	0
B.1.1.315	TS21	37	Observed	2
B.1.1.315	TS22	37	Observed	0
B.1.1.315	TS23	37	Observed	0
B.1.1.315	TS24	37	Observed	0
B.1.1.315	TS25	37	Observed	0
B.1.1.315	TS26	37	Observed	1
B.1.1.315	TS27	37	Observed	2
B.1.1.315	TS28	37	Observed	0
B.1.1.315	TS29	37	Observed	0
B.1.1.315	TS3	37	Observed	0
B.1.1.315	TS4	37	Observed	0
B.1.1.315	TS5	37	Observed	0
B.1.1.315	TS6	37	Observed	0
B.1.1.315	TS7	37	Observed	0
B.1.1.315	TS8	37	Observed	0
B.1.1.315	TS9	37	Observed	0
B.1.1.315	TS1	38	Observed	0
B.1.1.315	TS10	38	Observed	0
B.1.1.315	TS11	38	Observed	0
B.1.1.315	TS12	38	Observed	0
B.1.1.315	TS13	38	Observed	0
B.1.1.315	TS14	38	Observed	0
B.1.1.315	TS15	38	Observed	0
B.1.1.315	TS16	38	Observed	0
B.1.1.315	TS17	38	Observed	0
B.1.1.315	TS18	38	Observed	0
B.1.1.315	TS19	38	Observed	1
B.1.1.315	TS2	38	Observed	0
B.1.1.315	TS20	38	Observed	1
B.1.1.315	TS21	38	Observed	0
B.1.1.315	TS22	38	Observed	0
B.1.1.315	TS23	38	Observed	0
B.1.1.315	TS24	38	Observed	0
B.1.1.315	TS25	38	Observed	1
B.1.1.315	TS26	38	Observed	0
B.1.1.315	TS27	38	Observed	0
B.1.1.315	TS28	38	Observed	0
B.1.1.315	TS29	38	Observed	0
B.1.1.315	TS3	38	Observed	0
B.1.1.315	TS4	38	Observed	0
B.1.1.315	TS5	38	Observed	1
B.1.1.315	TS6	38	Observed	0
B.1.1.315	TS7	38	Observed	1
B.1.1.315	TS8	38	Observed	2
B.1.1.315	TS9	38	Observed	0
B.1.1.315	TS1	39	Observed	1
B.1.1.315	TS10	39	Observed	1
B.1.1.315	TS11	39	Observed	0
B.1.1.315	TS12	39	Observed	0
B.1.1.315	TS13	39	Observed	0
B.1.1.315	TS14	39	Observed	0
B.1.1.315	TS15	39	Observed	0
B.1.1.315	TS16	39	Observed	0
B.1.1.315	TS17	39	Observed	2
B.1.1.315	TS18	39	Observed	0
B.1.1.315	TS19	39	Observed	0
B.1.1.315	TS2	39	Observed	0
B.1.1.315	TS20	39	Observed	0
B.1.1.315	TS21	39	Observed	0
B.1.1.315	TS22	39	Observed	0
B.1.1.315	TS23	39	Observed	0
B.1.1.315	TS24	39	Observed	0
B.1.1.315	TS25	39	Observed	2
B.1.1.315	TS26	39	Observed	1
B.1.1.315	TS27	39	Observed	2
B.1.1.315	TS28	39	Observed	0
B.1.1.315	TS29	39	Observed	0
B.1.1.315	TS3	39	Observed	0
B.1.1.315	TS4	39	Observed	1
B.1.1.315	TS5	39	Observed	0
B.1.1.315	TS6	39	Observed	1
B.1.1.315	TS7	39	Observed	0
B.1.1.315	TS8	39	Observed	0
B.1.1.315	TS9	39	Observed	0
B.1.1.315	TS1	40	Observed	1
B.1.1.315	TS10	40	Observed	0
B.1.1.315	TS11	40	Observed	0
B.1.1.315	TS12	40	Observed	0
B.1.1.315	TS13	40	Observed	0
B.1.1.315	TS14	40	Observed	2
B.1.1.315	TS15	40	Observed	0
B.1.1.315	TS16	40	Observed	0
B.1.1.315	TS17	40	Observed	2
B.1.1.315	TS18	40	Observed	3
B.1.1.315	TS19	40	Observed	0
B.1.1.315	TS2	40	Observed	0
B.1.1.315	TS20	40	Observed	0
B.1.1.315	TS21	40	Observed	0
B.1.1.315	TS22	40	Observed	0
B.1.1.315	TS23	40	Observed	0
B.1.1.315	TS24	40	Observed	1
B.1.1.315	TS25	40	Observed	1
B.1.1.315	TS26	40	Observed	0
B.1.1.315	TS27	40	Observed	0
B.1.1.315	TS28	40	Observed	0
B.1.1.315	TS29	40	Observed	0
B.1.1.315	TS3	40	Observed	1
B.1.1.315	TS4	40	Observed	4
B.1.1.315	TS5	40	Observed	4
B.1.1.315	TS6	40	Observed	1
B.1.1.315	TS7	40	Observed	1
B.1.1.315	TS8	40	Observed	3
B.1.1.315	TS9	40	Observed	1
B.1.1.315	TS1	41	Observed	0
B.1.1.315	TS10	41	Observed	1
B.1.1.315	TS11	41	Observed	0
B.1.1.315	TS12	41	Observed	0
B.1.1.315	TS13	41	Observed	0
B.1.1.315	TS14	41	Observed	0
B.1.1.315	TS15	41	Observed	0
B.1.1.315	TS16	41	Observed	0
B.1.1.315	TS17	41	Observed	1
B.1.1.315	TS18	41	Observed	1
B.1.1.315	TS19	41	Observed	0
B.1.1.315	TS2	41	Observed	0
B.1.1.315	TS20	41	Observed	1
B.1.1.315	TS21	41	Observed	0
B.1.1.315	TS22	41	Observed	2
B.1.1.315	TS23	41	Observed	4
B.1.1.315	TS24	41	Observed	5
B.1.1.315	TS25	41	Observed	3
B.1.1.315	TS26	41	Observed	1
B.1.1.315	TS27	41	Observed	3
B.1.1.315	TS28	41	Observed	0
B.1.1.315	TS29	41	Observed	0
B.1.1.315	TS3	41	Observed	4
B.1.1.315	TS4	41	Observed	3
B.1.1.315	TS5	41	Observed	1
B.1.1.315	TS6	41	Observed	0
B.1.1.315	TS7	41	Observed	0
B.1.1.315	TS8	41	Observed	2
B.1.1.315	TS9	41	Observed	0
B.1.1.315	TS1	42	Observed	0
B.1.1.315	TS10	42	Observed	0
B.1.1.315	TS11	42	Observed	0
B.1.1.315	TS12	42	Observed	0
B.1.1.315	TS13	42	Observed	0
B.1.1.315	TS14	42	Observed	0
B.1.1.315	TS15	42	Observed	0
B.1.1.315	TS16	42	Observed	0
B.1.1.315	TS17	42	Observed	3
B.1.1.315	TS18	42	Observed	0
B.1.1.315	TS19	42	Observed	2
B.1.1.315	TS2	42	Observed	0
B.1.1.315	TS20	42	Observed	1
B.1.1.315	TS21	42	Observed	0
B.1.1.315	TS22	42	Observed	0
B.1.1.315	TS23	42	Observed	0
B.1.1.315	TS24	42	Observed	1
B.1.1.315	TS25	42	Observed	0
B.1.1.315	TS26	42	Observed	0
B.1.1.315	TS27	42	Observed	1
B.1.1.315	TS28	42	Observed	0
B.1.1.315	TS29	42	Observed	0
B.1.1.315	TS3	42	Observed	1
B.1.1.315	TS4	42	Observed	0
B.1.1.315	TS5	42	Observed	2
B.1.1.315	TS6	42	Observed	1
B.1.1.315	TS7	42	Observed	1
B.1.1.315	TS8	42	Observed	0
B.1.1.315	TS9	42	Observed	0
B.1.1.315	TS1	43	Observed	2
B.1.1.315	TS10	43	Observed	0
B.1.1.315	TS11	43	Observed	0
B.1.1.315	TS12	43	Observed	0
B.1.1.315	TS13	43	Observed	0
B.1.1.315	TS14	43	Observed	0
B.1.1.315	TS15	43	Observed	0
B.1.1.315	TS16	43	Observed	0
B.1.1.315	TS17	43	Observed	2
B.1.1.315	TS18	43	Observed	1
B.1.1.315	TS19	43	Observed	5
B.1.1.315	TS2	43	Observed	0
B.1.1.315	TS20	43	Observed	4
B.1.1.315	TS21	43	Observed	0
B.1.1.315	TS22	43	Observed	0
B.1.1.315	TS23	43	Observed	3
B.1.1.315	TS24	43	Observed	1
B.1.1.315	TS25	43	Observed	0
B.1.1.315	TS26	43	Observed	0
B.1.1.315	TS27	43	Observed	0
B.1.1.315	TS28	43	Observed	0
B.1.1.315	TS29	43	Observed	0
B.1.1.315	TS3	43	Observed	2
B.1.1.315	TS4	43	Observed	3
B.1.1.315	TS5	43	Observed	1
B.1.1.315	TS6	43	Observed	2
B.1.1.315	TS7	43	Observed	1
B.1.1.315	TS8	43	Observed	0
B.1.1.315	TS9	43	Observed	0
B.1.1.315	TS1	44	Observed	0
B.1.1.315	TS10	44	Observed	1
B.1.1.315	TS11	44	Observed	0
B.1.1.315	TS12	44	Observed	0
B.1.1.315	TS13	44	Observed	0
B.1.1.315	TS14	44	Observed	0
B.1.1.315	TS15	44	Observed	0
B.1.1.315	TS16	44	Observed	0
B.1.1.315	TS17	44	Observed	0
B.1.1.315	TS18	44	Observed	2
B.1.1.315	TS19	44	Observed	4
B.1.1.315	TS2	44	Observed	0
B.1.1.315	TS20	44	Observed	2
B.1.1.315	TS21	44	Observed	0
B.1.1.315	TS22	44	Observed	0
B.1.1.315	TS23	44	Observed	3
B.1.1.315	TS24	44	Observed	2
B.1.1.315	TS25	44	Observed	1
B.1.1.315	TS26	44	Observed	0
B.1.1.315	TS27	44	Observed	0
B.1.1.315	TS28	44	Observed	2
B.1.1.315	TS29	44	Observed	0
B.1.1.315	TS3	44	Observed	4
B.1.1.315	TS4	44	Observed	1
B.1.1.315	TS5	44	Observed	1
B.1.1.315	TS6	44	Observed	3
B.1.1.315	TS7	44	Observed	1
B.1.1.315	TS8	44	Observed	2
B.1.1.315	TS9	44	Observed	0
B.1.1.315	TS1	45	Observed	1
B.1.1.315	TS10	45	Observed	1
B.1.1.315	TS11	45	Observed	0
B.1.1.315	TS12	45	Observed	1
B.1.1.315	TS13	45	Observed	2
B.1.1.315	TS14	45	Observed	0
B.1.1.315	TS15	45	Observed	0
B.1.1.315	TS16	45	Observed	0
B.1.1.315	TS17	45	Observed	4
B.1.1.315	TS18	45	Observed	0
B.1.1.315	TS19	45	Observed	6
B.1.1.315	TS2	45	Observed	0
B.1.1.315	TS20	45	Observed	2
B.1.1.315	TS21	45	Observed	2
B.1.1.315	TS22	45	Observed	0
B.1.1.315	TS23	45	Observed	1
B.1.1.315	TS24	45	Observed	2
B.1.1.315	TS25	45	Observed	4
B.1.1.315	TS26	45	Observed	0
B.1.1.315	TS27	45	Observed	0
B.1.1.315	TS28	45	Observed	0
B.1.1.315	TS29	45	Observed	0
B.1.1.315	TS3	45	Observed	1
B.1.1.315	TS4	45	Observed	0
B.1.1.315	TS5	45	Observed	0
B.1.1.315	TS6	45	Observed	0
B.1.1.315	TS7	45	Observed	1
B.1.1.315	TS8	45	Observed	1
B.1.1.315	TS9	45	Observed	0
B.1.1.315	TS1	46	Observed	2
B.1.1.315	TS10	46	Observed	3
B.1.1.315	TS11	46	Observed	0
B.1.1.315	TS12	46	Observed	0
B.1.1.315	TS13	46	Observed	0
B.1.1.315	TS14	46	Observed	0
B.1.1.315	TS15	46	Observed	1
B.1.1.315	TS16	46	Observed	0
B.1.1.315	TS17	46	Observed	4
B.1.1.315	TS18	46	Observed	1
B.1.1.315	TS19	46	Observed	4
B.1.1.315	TS2	46	Observed	0
B.1.1.315	TS20	46	Observed	0
B.1.1.315	TS21	46	Observed	0
B.1.1.315	TS22	46	Observed	1
B.1.1.315	TS23	46	Observed	1
B.1.1.315	TS24	46	Observed	1
B.1.1.315	TS25	46	Observed	3
B.1.1.315	TS26	46	Observed	2
B.1.1.315	TS27	46	Observed	0
B.1.1.315	TS28	46	Observed	0
B.1.1.315	TS29	46	Observed	0
B.1.1.315	TS3	46	Observed	0
B.1.1.315	TS4	46	Observed	0
B.1.1.315	TS5	46	Observed	0
B.1.1.315	TS6	46	Observed	0
B.1.1.315	TS7	46	Observed	5
B.1.1.315	TS8	46	Observed	1
B.1.1.315	TS9	46	Observed	1
B.1.1.315	TS1	47	Observed	0
B.1.1.315	TS10	47	Observed	0
B.1.1.315	TS11	47	Observed	1
B.1.1.315	TS12	47	Observed	0
B.1.1.315	TS13	47	Observed	0
B.1.1.315	TS14	47	Observed	0
B.1.1.315	TS15	47	Observed	0
B.1.1.315	TS16	47	Observed	1
B.1.1.315	TS17	47	Observed	0
B.1.1.315	TS18	47	Observed	0
B.1.1.315	TS19	47	Observed	0
B.1.1.315	TS2	47	Observed	0
B.1.1.315	TS20	47	Observed	0
B.1.1.315	TS21	47	Observed	0
B.1.1.315	TS22	47	Observed	1
B.1.1.315	TS23	47	Observed	0
B.1.1.315	TS24	47	Observed	0
B.1.1.315	TS25	47	Observed	1
B.1.1.315	TS26	47	Observed	0
B.1.1.315	TS27	47	Observed	2
B.1.1.315	TS28	47	Observed	0
B.1.1.315	TS29	47	Observed	0
B.1.1.315	TS3	47	Observed	1
B.1.1.315	TS4	47	Observed	0
B.1.1.315	TS5	47	Observed	1
B.1.1.315	TS6	47	Observed	0
B.1.1.315	TS7	47	Observed	0
B.1.1.315	TS8	47	Observed	1
B.1.1.315	TS9	47	Observed	0
B.1.1.315	TS1	48	Observed	0
B.1.1.315	TS10	48	Observed	2
B.1.1.315	TS11	48	Observed	0
B.1.1.315	TS12	48	Observed	1
B.1.1.315	TS13	48	Observed	0
B.1.1.315	TS14	48	Observed	0
B.1.1.315	TS15	48	Observed	0
B.1.1.315	TS16	48	Observed	0
B.1.1.315	TS17	48	Observed	0
B.1.1.315	TS18	48	Observed	0
B.1.1.315	TS19	48	Observed	1
B.1.1.315	TS2	48	Observed	0
B.1.1.315	TS20	48	Observed	0
B.1.1.315	TS21	48	Observed	0
B.1.1.315	TS22	48	Observed	0
B.1.1.315	TS23	48	Observed	0
B.1.1.315	TS24	48	Observed	2
B.1.1.315	TS25	48	Observed	1
B.1.1.315	TS26	48	Observed	5
B.1.1.315	TS27	48	Observed	0
B.1.1.315	TS28	48	Observed	0
B.1.1.315	TS29	48	Observed	2
B.1.1.315	TS3	48	Observed	0
B.1.1.315	TS4	48	Observed	1
B.1.1.315	TS5	48	Observed	0
B.1.1.315	TS6	48	Observed	1
B.1.1.315	TS7	48	Observed	1
B.1.1.315	TS8	48	Observed	1
B.1.1.315	TS9	48	Observed	0
B.1.1.315	TS1	49	Observed	0
B.1.1.315	TS10	49	Observed	0
B.1.1.315	TS11	49	Observed	0
B.1.1.315	TS12	49	Observed	0
B.1.1.315	TS13	49	Observed	0
B.1.1.315	TS14	49	Observed	0
B.1.1.315	TS15	49	Observed	0
B.1.1.315	TS16	49	Observed	0
B.1.1.315	TS17	49	Observed	1
B.1.1.315	TS18	49	Observed	0
B.1.1.315	TS19	49	Observed	0
B.1.1.315	TS2	49	Observed	0
B.1.1.315	TS20	49	Observed	0
B.1.1.315	TS21	49	Observed	0
B.1.1.315	TS22	49	Observed	0
B.1.1.315	TS23	49	Observed	0
B.1.1.315	TS24	49	Observed	0
B.1.1.315	TS25	49	Observed	0
B.1.1.315	TS26	49	Observed	0
B.1.1.315	TS27	49	Observed	0
B.1.1.315	TS28	49	Observed	0
B.1.1.315	TS29	49	Observed	0
B.1.1.315	TS3	49	Observed	0
B.1.1.315	TS4	49	Observed	0
B.1.1.315	TS5	49	Observed	0
B.1.1.315	TS6	49	Observed	0
B.1.1.315	TS7	49	Observed	0
B.1.1.315	TS8	49	Observed	0
B.1.1.315	TS9	49	Observed	0
B.1.1.315	TS1	50	Observed	0
B.1.1.315	TS10	50	Observed	0
B.1.1.315	TS11	50	Observed	0
B.1.1.315	TS12	50	Observed	0
B.1.1.315	TS13	50	Observed	0
B.1.1.315	TS14	50	Observed	0
B.1.1.315	TS15	50	Observed	0
B.1.1.315	TS16	50	Observed	0
B.1.1.315	TS17	50	Observed	0
B.1.1.315	TS18	50	Observed	0
B.1.1.315	TS19	50	Observed	0
B.1.1.315	TS2	50	Observed	0
B.1.1.315	TS20	50	Observed	0
B.1.1.315	TS21	50	Observed	0
B.1.1.315	TS22	50	Observed	0
B.1.1.315	TS23	50	Observed	0
B.1.1.315	TS24	50	Observed	1
B.1.1.315	TS25	50	Observed	2
B.1.1.315	TS26	50	Observed	1
B.1.1.315	TS27	50	Observed	0
B.1.1.315	TS28	50	Observed	0
B.1.1.315	TS29	50	Observed	0
B.1.1.315	TS3	50	Observed	0
B.1.1.315	TS4	50	Observed	0
B.1.1.315	TS5	50	Observed	0
B.1.1.315	TS6	50	Observed	1
B.1.1.315	TS7	50	Observed	0
B.1.1.315	TS8	50	Observed	0
B.1.1.315	TS9	50	Observed	0
B.1.1.315	TS1	51	Observed	0
B.1.1.315	TS10	51	Observed	0
B.1.1.315	TS11	51	Observed	0
B.1.1.315	TS12	51	Observed	0
B.1.1.315	TS13	51	Observed	0
B.1.1.315	TS14	51	Observed	0
B.1.1.315	TS15	51	Observed	0
B.1.1.315	TS16	51	Observed	0
B.1.1.315	TS17	51	Observed	2
B.1.1.315	TS18	51	Observed	0
B.1.1.315	TS19	51	Observed	1
B.1.1.315	TS2	51	Observed	0
B.1.1.315	TS20	51	Observed	0
B.1.1.315	TS21	51	Observed	0
B.1.1.315	TS22	51	Observed	0
B.1.1.315	TS23	51	Observed	0
B.1.1.315	TS24	51	Observed	0
B.1.1.315	TS25	51	Observed	0
B.1.1.315	TS26	51	Observed	0
B.1.1.315	TS27	51	Observed	0
B.1.1.315	TS28	51	Observed	0
B.1.1.315	TS29	51	Observed	0
B.1.1.315	TS3	51	Observed	0
B.1.1.315	TS4	51	Observed	0
B.1.1.315	TS5	51	Observed	0
B.1.1.315	TS6	51	Observed	0
B.1.1.315	TS7	51	Observed	0
B.1.1.315	TS8	51	Observed	0
B.1.1.315	TS9	51	Observed	0
B.1.1.315	TS1	52	Observed	0
B.1.1.315	TS10	52	Observed	0
B.1.1.315	TS11	52	Observed	0
B.1.1.315	TS12	52	Observed	0
B.1.1.315	TS13	52	Observed	0
B.1.1.315	TS14	52	Observed	0
B.1.1.315	TS15	52	Observed	0
B.1.1.315	TS16	52	Observed	0
B.1.1.315	TS17	52	Observed	0
B.1.1.315	TS18	52	Observed	1
B.1.1.315	TS19	52	Observed	1
B.1.1.315	TS2	52	Observed	0
B.1.1.315	TS20	52	Observed	0
B.1.1.315	TS21	52	Observed	0
B.1.1.315	TS22	52	Observed	0
B.1.1.315	TS23	52	Observed	0
B.1.1.315	TS24	52	Observed	0
B.1.1.315	TS25	52	Observed	0
B.1.1.315	TS26	52	Observed	1
B.1.1.315	TS27	52	Observed	0
B.1.1.315	TS28	52	Observed	0
B.1.1.315	TS29	52	Observed	0
B.1.1.315	TS3	52	Observed	0
B.1.1.315	TS4	52	Observed	0
B.1.1.315	TS5	52	Observed	0
B.1.1.315	TS6	52	Observed	0
B.1.1.315	TS7	52	Observed	0
B.1.1.315	TS8	52	Observed	0
B.1.1.315	TS9	52	Observed	0
B.1.1.315	TS1	53	Observed	0
B.1.1.315	TS10	53	Observed	0
B.1.1.315	TS11	53	Observed	0
B.1.1.315	TS12	53	Observed	0
B.1.1.315	TS13	53	Observed	0
B.1.1.315	TS14	53	Observed	0
B.1.1.315	TS15	53	Observed	0
B.1.1.315	TS16	53	Observed	0
B.1.1.315	TS17	53	Observed	0
B.1.1.315	TS18	53	Observed	0
B.1.1.315	TS19	53	Observed	0
B.1.1.315	TS2	53	Observed	0
B.1.1.315	TS20	53	Observed	0
B.1.1.315	TS21	53	Observed	0
B.1.1.315	TS22	53	Observed	0
B.1.1.315	TS23	53	Observed	0
B.1.1.315	TS24	53	Observed	0
B.1.1.315	TS25	53	Observed	0
B.1.1.315	TS26	53	Observed	0
B.1.1.315	TS27	53	Observed	0
B.1.1.315	TS28	53	Observed	0
B.1.1.315	TS29	53	Observed	0
B.1.1.315	TS3	53	Observed	0
B.1.1.315	TS4	53	Observed	0
B.1.1.315	TS5	53	Observed	0
B.1.1.315	TS6	53	Observed	0
B.1.1.315	TS7	53	Observed	0
B.1.1.315	TS8	53	Observed	0
B.1.1.315	TS9	53	Observed	0
B.1.1.315	TS1	33	Fit AR1-PC	0.0665154622424093
B.1.1.315	TS10	33	Fit AR1-PC	0.122973072667939
B.1.1.315	TS11	33	Fit AR1-PC	0.0266728136377707
B.1.1.315	TS12	33	Fit AR1-PC	0.0470734753930706
B.1.1.315	TS13	33	Fit AR1-PC	0.0291630034590264
B.1.1.315	TS14	33	Fit AR1-PC	0.0375258252175452
B.1.1.315	TS15	33	Fit AR1-PC	0.0288941647286473
B.1.1.315	TS16	33	Fit AR1-PC	0.0247642946314822
B.1.1.315	TS17	33	Fit AR1-PC	0.185346001475636
B.1.1.315	TS18	33	Fit AR1-PC	0.0768101527647583
B.1.1.315	TS19	33	Fit AR1-PC	0.148408156419751
B.1.1.315	TS2	33	Fit AR1-PC	0.0256830928348291
B.1.1.315	TS20	33	Fit AR1-PC	0.0583039396877261
B.1.1.315	TS21	33	Fit AR1-PC	0.0309306466274617
B.1.1.315	TS22	33	Fit AR1-PC	0.0276966471704886
B.1.1.315	TS23	33	Fit AR1-PC	0.0916824246916273
B.1.1.315	TS24	33	Fit AR1-PC	0.0912181110304081
B.1.1.315	TS25	33	Fit AR1-PC	0.163714722782533
B.1.1.315	TS26	33	Fit AR1-PC	0.08133038052747
B.1.1.315	TS27	33	Fit AR1-PC	0.0427309280921628
B.1.1.315	TS28	33	Fit AR1-PC	0.0197323187029387
B.1.1.315	TS29	33	Fit AR1-PC	0.0209020864870816
B.1.1.315	TS3	33	Fit AR1-PC	0.128247309495916
B.1.1.315	TS4	33	Fit AR1-PC	0.0713725833028899
B.1.1.315	TS5	33	Fit AR1-PC	0.124882050588215
B.1.1.315	TS6	33	Fit AR1-PC	0.0915470912473783
B.1.1.315	TS7	33	Fit AR1-PC	0.140441694068406
B.1.1.315	TS8	33	Fit AR1-PC	0.0679864305177847
B.1.1.315	TS9	33	Fit AR1-PC	0.029637560157011
B.1.1.315	TS1	34	Fit AR1-PC	0.0862328488543323
B.1.1.315	TS10	34	Fit AR1-PC	0.147406416133518
B.1.1.315	TS11	34	Fit AR1-PC	0.0370983621824049
B.1.1.315	TS12	34	Fit AR1-PC	0.0626103053380104
B.1.1.315	TS13	34	Fit AR1-PC	0.038794279321767
B.1.1.315	TS14	34	Fit AR1-PC	0.0499101424543415
B.1.1.315	TS15	34	Fit AR1-PC	0.0368870144214328
B.1.1.315	TS16	34	Fit AR1-PC	0.0344563049754909
B.1.1.315	TS17	34	Fit AR1-PC	0.237993980384037
B.1.1.315	TS18	34	Fit AR1-PC	0.0953763930549624
B.1.1.315	TS19	34	Fit AR1-PC	0.191876732824327
B.1.1.315	TS2	34	Fit AR1-PC	0.0341464877030005
B.1.1.315	TS20	34	Fit AR1-PC	0.0752163783811577
B.1.1.315	TS21	34	Fit AR1-PC	0.0414781040286795
B.1.1.315	TS22	34	Fit AR1-PC	0.0339783223051121
B.1.1.315	TS23	34	Fit AR1-PC	0.105928098331586
B.1.1.315	TS24	34	Fit AR1-PC	0.107827853293564
B.1.1.315	TS25	34	Fit AR1-PC	0.195461860456452
B.1.1.315	TS26	34	Fit AR1-PC	0.0989014014297775
B.1.1.315	TS27	34	Fit AR1-PC	0.0580003380916428
B.1.1.315	TS28	34	Fit AR1-PC	0.0260500500951691
B.1.1.315	TS29	34	Fit AR1-PC	0.0274760708118241
B.1.1.315	TS3	34	Fit AR1-PC	0.164654034330272
B.1.1.315	TS4	34	Fit AR1-PC	0.0865560881221294
B.1.1.315	TS5	34	Fit AR1-PC	0.175592365645354
B.1.1.315	TS6	34	Fit AR1-PC	0.126535282029691
B.1.1.315	TS7	34	Fit AR1-PC	0.0852083047030802
B.1.1.315	TS8	34	Fit AR1-PC	0.0844761943288345
B.1.1.315	TS9	34	Fit AR1-PC	0.0378451492631194
B.1.1.315	TS1	35	Fit AR1-PC	0.0644383169331055
B.1.1.315	TS10	35	Fit AR1-PC	0.110975938649874
B.1.1.315	TS11	35	Fit AR1-PC	0.0249422425121833
B.1.1.315	TS12	35	Fit AR1-PC	0.0459549719242213
B.1.1.315	TS13	35	Fit AR1-PC	0.0277349603586778
B.1.1.315	TS14	35	Fit AR1-PC	0.0354550671224446
B.1.1.315	TS15	35	Fit AR1-PC	0.0259573974561833
B.1.1.315	TS16	35	Fit AR1-PC	0.0231556399099976
B.1.1.315	TS17	35	Fit AR1-PC	0.165027570560121
B.1.1.315	TS18	35	Fit AR1-PC	0.06974864206154
B.1.1.315	TS19	35	Fit AR1-PC	0.145359708948561
B.1.1.315	TS2	35	Fit AR1-PC	0.0240156716153973
B.1.1.315	TS20	35	Fit AR1-PC	0.0581463815138004
B.1.1.315	TS21	35	Fit AR1-PC	0.0289245359531702
B.1.1.315	TS22	35	Fit AR1-PC	0.0228266756640556
B.1.1.315	TS23	35	Fit AR1-PC	0.0806515830744443
B.1.1.315	TS24	35	Fit AR1-PC	0.080792495659993
B.1.1.315	TS25	35	Fit AR1-PC	0.138745775534166
B.1.1.315	TS26	35	Fit AR1-PC	0.159715160543234
B.1.1.315	TS27	35	Fit AR1-PC	0.0358818598606935
B.1.1.315	TS28	35	Fit AR1-PC	0.0183254901518751
B.1.1.315	TS29	35	Fit AR1-PC	0.0211495294375122
B.1.1.315	TS3	35	Fit AR1-PC	0.115010567035598
B.1.1.315	TS4	35	Fit AR1-PC	0.0689762442657426
B.1.1.315	TS5	35	Fit AR1-PC	0.117262797136367
B.1.1.315	TS6	35	Fit AR1-PC	0.0926558650978106
B.1.1.315	TS7	35	Fit AR1-PC	0.0604658001431938
B.1.1.315	TS8	35	Fit AR1-PC	0.0596315824323492
B.1.1.315	TS9	35	Fit AR1-PC	0.026693654745922
B.1.1.315	TS1	36	Fit AR1-PC	0.128834340109298
B.1.1.315	TS10	36	Fit AR1-PC	0.222681703735337
B.1.1.315	TS11	36	Fit AR1-PC	0.0540845683742505
B.1.1.315	TS12	36	Fit AR1-PC	0.094517394681944
B.1.1.315	TS13	36	Fit AR1-PC	0.0590651469733449
B.1.1.315	TS14	36	Fit AR1-PC	0.0756994005755375
B.1.1.315	TS15	36	Fit AR1-PC	0.0562276156925424
B.1.1.315	TS16	36	Fit AR1-PC	0.0502602697272304
B.1.1.315	TS17	36	Fit AR1-PC	0.327767746878896
B.1.1.315	TS18	36	Fit AR1-PC	0.151841844440311
B.1.1.315	TS19	36	Fit AR1-PC	0.285125239790924
B.1.1.315	TS2	36	Fit AR1-PC	0.0521020966180522
B.1.1.315	TS20	36	Fit AR1-PC	0.119828394136557
B.1.1.315	TS21	36	Fit AR1-PC	0.127378800685789
B.1.1.315	TS22	36	Fit AR1-PC	0.0498324754588322
B.1.1.315	TS23	36	Fit AR1-PC	0.171882371907279
B.1.1.315	TS24	36	Fit AR1-PC	0.164732067885088
B.1.1.315	TS25	36	Fit AR1-PC	0.283914673765836
B.1.1.315	TS26	36	Fit AR1-PC	0.285558127896123
B.1.1.315	TS27	36	Fit AR1-PC	0.0774175370479956
B.1.1.315	TS28	36	Fit AR1-PC	0.043399136676746
B.1.1.315	TS29	36	Fit AR1-PC	0.0420389729629013
B.1.1.315	TS3	36	Fit AR1-PC	0.247381275958365
B.1.1.315	TS4	36	Fit AR1-PC	0.134556234649609
B.1.1.315	TS5	36	Fit AR1-PC	0.441759665204631
B.1.1.315	TS6	36	Fit AR1-PC	0.19412055168039
B.1.1.315	TS7	36	Fit AR1-PC	0.452786489674429
B.1.1.315	TS8	36	Fit AR1-PC	0.253811650503534
B.1.1.315	TS9	36	Fit AR1-PC	0.0576665244647197
B.1.1.315	TS1	37	Fit AR1-PC	0.144488556695717
B.1.1.315	TS10	37	Fit AR1-PC	0.240152036348567
B.1.1.315	TS11	37	Fit AR1-PC	0.0589140301979363
B.1.1.315	TS12	37	Fit AR1-PC	0.106512108543016
B.1.1.315	TS13	37	Fit AR1-PC	0.271561190120152
B.1.1.315	TS14	37	Fit AR1-PC	0.0823941438268786
B.1.1.315	TS15	37	Fit AR1-PC	0.0612408784215167
B.1.1.315	TS16	37	Fit AR1-PC	0.0547610767330611
B.1.1.315	TS17	37	Fit AR1-PC	0.639010689853556
B.1.1.315	TS18	37	Fit AR1-PC	0.158206396212519
B.1.1.315	TS19	37	Fit AR1-PC	0.314913118649189
B.1.1.315	TS2	37	Fit AR1-PC	0.0567800232096552
B.1.1.315	TS20	37	Fit AR1-PC	0.129819595548786
B.1.1.315	TS21	37	Fit AR1-PC	0.285252168519884
B.1.1.315	TS22	37	Fit AR1-PC	0.0539927908329433
B.1.1.315	TS23	37	Fit AR1-PC	0.176112325736266
B.1.1.315	TS24	37	Fit AR1-PC	0.185186816435969
B.1.1.315	TS25	37	Fit AR1-PC	0.342495410799493
B.1.1.315	TS26	37	Fit AR1-PC	0.317173667556328
B.1.1.315	TS27	37	Fit AR1-PC	0.322012213689299
B.1.1.315	TS28	37	Fit AR1-PC	0.0434737562935903
B.1.1.315	TS29	37	Fit AR1-PC	0.0458237883101588
B.1.1.315	TS3	37	Fit AR1-PC	0.251451053073382
B.1.1.315	TS4	37	Fit AR1-PC	0.14040048835165
B.1.1.315	TS5	37	Fit AR1-PC	0.254188200160025
B.1.1.315	TS6	37	Fit AR1-PC	0.203850908040771
B.1.1.315	TS7	37	Fit AR1-PC	0.138091059093841
B.1.1.315	TS8	37	Fit AR1-PC	0.136871024942432
B.1.1.315	TS9	37	Fit AR1-PC	0.0628053643973184
B.1.1.315	TS1	38	Fit AR1-PC	0.1823695582835
B.1.1.315	TS10	38	Fit AR1-PC	0.292023696386042
B.1.1.315	TS11	38	Fit AR1-PC	0.074112527283119
B.1.1.315	TS12	38	Fit AR1-PC	0.12746073490909
B.1.1.315	TS13	38	Fit AR1-PC	0.0804248604819808
B.1.1.315	TS14	38	Fit AR1-PC	0.102523372779768
B.1.1.315	TS15	38	Fit AR1-PC	0.0796969183750336
B.1.1.315	TS16	38	Fit AR1-PC	0.0686372887174573
B.1.1.315	TS17	38	Fit AR1-PC	0.45561028075067
B.1.1.315	TS18	38	Fit AR1-PC	0.195172289790346
B.1.1.315	TS19	38	Fit AR1-PC	0.652770377708246
B.1.1.315	TS2	38	Fit AR1-PC	0.0711088874848484
B.1.1.315	TS20	38	Fit AR1-PC	0.290053009709592
B.1.1.315	TS21	38	Fit AR1-PC	0.0851127308156983
B.1.1.315	TS22	38	Fit AR1-PC	0.0704967430024694
B.1.1.315	TS23	38	Fit AR1-PC	0.215510187582724
B.1.1.315	TS24	38	Fit AR1-PC	0.210539013028934
B.1.1.315	TS25	38	Fit AR1-PC	0.646856781189362
B.1.1.315	TS26	38	Fit AR1-PC	0.205481290726752
B.1.1.315	TS27	38	Fit AR1-PC	0.104719682136181
B.1.1.315	TS28	38	Fit AR1-PC	0.0546593130588928
B.1.1.315	TS29	38	Fit AR1-PC	0.0575808119758469
B.1.1.315	TS3	38	Fit AR1-PC	0.305701980222832
B.1.1.315	TS4	38	Fit AR1-PC	0.174167413353381
B.1.1.315	TS5	38	Fit AR1-PC	0.543578845788638
B.1.1.315	TS6	38	Fit AR1-PC	0.237339260688057
B.1.1.315	TS7	38	Fit AR1-PC	0.34651586514835
B.1.1.315	TS8	38	Fit AR1-PC	0.56656921319863
B.1.1.315	TS9	38	Fit AR1-PC	0.0816784761526714
B.1.1.315	TS1	39	Fit AR1-PC	0.390201678034811
B.1.1.315	TS10	39	Fit AR1-PC	0.600783884911494
B.1.1.315	TS11	39	Fit AR1-PC	0.0943795378451618
B.1.1.315	TS12	39	Fit AR1-PC	0.155524454336666
B.1.1.315	TS13	39	Fit AR1-PC	0.0985059305345023
B.1.1.315	TS14	39	Fit AR1-PC	0.125439824583406
B.1.1.315	TS15	39	Fit AR1-PC	0.0938769309971223
B.1.1.315	TS16	39	Fit AR1-PC	0.0878874888002686
B.1.1.315	TS17	39	Fit AR1-PC	1.24828232541151
B.1.1.315	TS18	39	Fit AR1-PC	0.241593569278179
B.1.1.315	TS19	39	Fit AR1-PC	0.42843276851479
B.1.1.315	TS2	39	Fit AR1-PC	0.0871318230505157
B.1.1.315	TS20	39	Fit AR1-PC	0.183809716025992
B.1.1.315	TS21	39	Fit AR1-PC	0.104261298901085
B.1.1.315	TS22	39	Fit AR1-PC	0.0834702734782008
B.1.1.315	TS23	39	Fit AR1-PC	0.254207621073455
B.1.1.315	TS24	39	Fit AR1-PC	0.248776271089988
B.1.1.315	TS25	39	Fit AR1-PC	1.15590513066027
B.1.1.315	TS26	39	Fit AR1-PC	0.453011987165877
B.1.1.315	TS27	39	Fit AR1-PC	0.484894328092656
B.1.1.315	TS28	39	Fit AR1-PC	0.0674057031506468
B.1.1.315	TS29	39	Fit AR1-PC	0.0705861288884296
B.1.1.315	TS3	39	Fit AR1-PC	0.368176034945995
B.1.1.315	TS4	39	Fit AR1-PC	0.392195807726178
B.1.1.315	TS5	39	Fit AR1-PC	0.37902084074908
B.1.1.315	TS6	39	Fit AR1-PC	0.518484111264029
B.1.1.315	TS7	39	Fit AR1-PC	0.200383520550312
B.1.1.315	TS8	39	Fit AR1-PC	0.20668646106043
B.1.1.315	TS9	39	Fit AR1-PC	0.096224902208732
B.1.1.315	TS1	40	Fit AR1-PC	0.563453958782234
B.1.1.315	TS10	40	Fit AR1-PC	0.523736315385937
B.1.1.315	TS11	40	Fit AR1-PC	0.142610210181047
B.1.1.315	TS12	40	Fit AR1-PC	0.249055017322353
B.1.1.315	TS13	40	Fit AR1-PC	0.155764741857442
B.1.1.315	TS14	40	Fit AR1-PC	0.638176930694053
B.1.1.315	TS15	40	Fit AR1-PC	0.148897778926454
B.1.1.315	TS16	40	Fit AR1-PC	0.133157431151268
B.1.1.315	TS17	40	Fit AR1-PC	1.58977353507447
B.1.1.315	TS18	40	Fit AR1-PC	1.45646569699295
B.1.1.315	TS19	40	Fit AR1-PC	0.606463384770188
B.1.1.315	TS2	40	Fit AR1-PC	0.137668330598731
B.1.1.315	TS20	40	Fit AR1-PC	0.280559694078815
B.1.1.315	TS21	40	Fit AR1-PC	0.164422118097482
B.1.1.315	TS22	40	Fit AR1-PC	0.13128633752201
B.1.1.315	TS23	40	Fit AR1-PC	0.379651555786676
B.1.1.315	TS24	40	Fit AR1-PC	0.6791295998021
B.1.1.315	TS25	40	Fit AR1-PC	1.00336204329895
B.1.1.315	TS26	40	Fit AR1-PC	0.398642695697364
B.1.1.315	TS27	40	Fit AR1-PC	0.199287475036343
B.1.1.315	TS28	40	Fit AR1-PC	0.106754213476478
B.1.1.315	TS29	40	Fit AR1-PC	0.122116150396838
B.1.1.315	TS3	40	Fit AR1-PC	0.856992094167291
B.1.1.315	TS4	40	Fit AR1-PC	1.97055375192373
B.1.1.315	TS5	40	Fit AR1-PC	2.5000146064402
B.1.1.315	TS6	40	Fit AR1-PC	0.742101033540269
B.1.1.315	TS7	40	Fit AR1-PC	0.558412495004223
B.1.1.315	TS8	40	Fit AR1-PC	1.35221791883094
B.1.1.315	TS9	40	Fit AR1-PC	0.291571957449981
B.1.1.315	TS1	41	Fit AR1-PC	0.359566601796987
B.1.1.315	TS10	41	Fit AR1-PC	0.914395699795722
B.1.1.315	TS11	41	Fit AR1-PC	0.16373944600182
B.1.1.315	TS12	41	Fit AR1-PC	0.272954112882015
B.1.1.315	TS13	41	Fit AR1-PC	0.177718165602324
B.1.1.315	TS14	41	Fit AR1-PC	0.223287343802403
B.1.1.315	TS15	41	Fit AR1-PC	0.17019981561876
B.1.1.315	TS16	41	Fit AR1-PC	0.152896716093168
B.1.1.315	TS17	41	Fit AR1-PC	1.21192779638954
B.1.1.315	TS18	41	Fit AR1-PC	0.676162046553008
B.1.1.315	TS19	41	Fit AR1-PC	0.658524247264736
B.1.1.315	TS2	41	Fit AR1-PC	0.158132616577678
B.1.1.315	TS20	41	Fit AR1-PC	0.563174913162796
B.1.1.315	TS21	41	Fit AR1-PC	0.188030893269077
B.1.1.315	TS22	41	Fit AR1-PC	0.522157774131159
B.1.1.315	TS23	41	Fit AR1-PC	2.24695962078784
B.1.1.315	TS24	41	Fit AR1-PC	2.88507211259125
B.1.1.315	TS25	41	Fit AR1-PC	2.15795336690356
B.1.1.315	TS26	41	Fit AR1-PC	0.692443859485786
B.1.1.315	TS27	41	Fit AR1-PC	1.12852723391554
B.1.1.315	TS28	41	Fit AR1-PC	0.123203943799655
B.1.1.315	TS29	41	Fit AR1-PC	0.129340428274119
B.1.1.315	TS3	41	Fit AR1-PC	2.60174097121248
B.1.1.315	TS4	41	Fit AR1-PC	1.49123092807505
B.1.1.315	TS5	41	Fit AR1-PC	0.965336140079196
B.1.1.315	TS6	41	Fit AR1-PC	0.478345094181178
B.1.1.315	TS7	41	Fit AR1-PC	0.361656756172779
B.1.1.315	TS8	41	Fit AR1-PC	0.97365382728725
B.1.1.315	TS9	41	Fit AR1-PC	0.174241061152755
B.1.1.315	TS1	42	Fit AR1-PC	0.228848836265506
B.1.1.315	TS10	42	Fit AR1-PC	0.37192263119025
B.1.1.315	TS11	42	Fit AR1-PC	0.0993346002389344
B.1.1.315	TS12	42	Fit AR1-PC	0.170198448400917
B.1.1.315	TS13	42	Fit AR1-PC	0.108624425490879
B.1.1.315	TS14	42	Fit AR1-PC	0.137357101292738
B.1.1.315	TS15	42	Fit AR1-PC	0.102873529785235
B.1.1.315	TS16	42	Fit AR1-PC	0.0924682816422825
B.1.1.315	TS17	42	Fit AR1-PC	1.86935562727868
B.1.1.315	TS18	42	Fit AR1-PC	0.25151697084756
B.1.1.315	TS19	42	Fit AR1-PC	1.17352455599145
B.1.1.315	TS2	42	Fit AR1-PC	0.0955953797480588
B.1.1.315	TS20	42	Fit AR1-PC	0.376372654166284
B.1.1.315	TS21	42	Fit AR1-PC	0.114968407262847
B.1.1.315	TS22	42	Fit AR1-PC	0.0912006295441114
B.1.1.315	TS23	42	Fit AR1-PC	0.276843254237491
B.1.1.315	TS24	42	Fit AR1-PC	0.508947105807564
B.1.1.315	TS25	42	Fit AR1-PC	0.495433554668153
B.1.1.315	TS26	42	Fit AR1-PC	0.270561576803914
B.1.1.315	TS27	42	Fit AR1-PC	0.274234415710773
B.1.1.315	TS28	42	Fit AR1-PC	0.0734865737589112
B.1.1.315	TS29	42	Fit AR1-PC	0.0773925639596537
B.1.1.315	TS3	42	Fit AR1-PC	0.670110824497205
B.1.1.315	TS4	42	Fit AR1-PC	0.229611066057352
B.1.1.315	TS5	42	Fit AR1-PC	1.08802911856129
B.1.1.315	TS6	42	Fit AR1-PC	0.576563374696166
B.1.1.315	TS7	42	Fit AR1-PC	0.40536853427192
B.1.1.315	TS8	42	Fit AR1-PC	0.217606764433676
B.1.1.315	TS9	42	Fit AR1-PC	0.105440677267172
B.1.1.315	TS1	43	Fit AR1-PC	1.43370836890282
B.1.1.315	TS10	43	Fit AR1-PC	0.871568602952454
B.1.1.315	TS11	43	Fit AR1-PC	0.293500691024166
B.1.1.315	TS12	43	Fit AR1-PC	0.469434884523606
B.1.1.315	TS13	43	Fit AR1-PC	0.316815883031269
B.1.1.315	TS14	43	Fit AR1-PC	0.389370828487549
B.1.1.315	TS15	43	Fit AR1-PC	0.303385562052068
B.1.1.315	TS16	43	Fit AR1-PC	0.275488761965138
B.1.1.315	TS17	43	Fit AR1-PC	2.29582377559419
B.1.1.315	TS18	43	Fit AR1-PC	1.02359239215652
B.1.1.315	TS19	43	Fit AR1-PC	4.17108371589968
B.1.1.315	TS2	43	Fit AR1-PC	0.284170438965676
B.1.1.315	TS20	43	Fit AR1-PC	2.50097155335932
B.1.1.315	TS21	43	Fit AR1-PC	0.332144298900655
B.1.1.315	TS22	43	Fit AR1-PC	0.272185998797607
B.1.1.315	TS23	43	Fit AR1-PC	2.17933875721262
B.1.1.315	TS24	43	Fit AR1-PC	1.07856180619962
B.1.1.315	TS25	43	Fit AR1-PC	1.02810757574074
B.1.1.315	TS26	43	Fit AR1-PC	0.680889666495632
B.1.1.315	TS27	43	Fit AR1-PC	0.396043450783205
B.1.1.315	TS28	43	Fit AR1-PC	0.225056617473633
B.1.1.315	TS29	43	Fit AR1-PC	0.237030416852752
B.1.1.315	TS3	43	Fit AR1-PC	1.90579632941378
B.1.1.315	TS4	43	Fit AR1-PC	2.00331753643783
B.1.1.315	TS5	43	Fit AR1-PC	1.39522770695031
B.1.1.315	TS6	43	Fit AR1-PC	1.70717944479228
B.1.1.315	TS7	43	Fit AR1-PC	0.933034874235575
B.1.1.315	TS8	43	Fit AR1-PC	0.572141943566916
B.1.1.315	TS9	43	Fit AR1-PC	0.310024860587418
B.1.1.315	TS1	44	Fit AR1-PC	0.407405214934605
B.1.1.315	TS10	44	Fit AR1-PC	1.00327559877458
B.1.1.315	TS11	44	Fit AR1-PC	0.188295050291768
B.1.1.315	TS12	44	Fit AR1-PC	0.310970675382651
B.1.1.315	TS13	44	Fit AR1-PC	0.204076191013895
B.1.1.315	TS14	44	Fit AR1-PC	0.255401277152997
B.1.1.315	TS15	44	Fit AR1-PC	0.195091541378766
B.1.1.315	TS16	44	Fit AR1-PC	0.17600197179968
B.1.1.315	TS17	44	Fit AR1-PC	0.848219455005735
B.1.1.315	TS18	44	Fit AR1-PC	1.19913302366715
B.1.1.315	TS19	44	Fit AR1-PC	2.95669409841492
B.1.1.315	TS2	44	Fit AR1-PC	0.181907304941105
B.1.1.315	TS20	44	Fit AR1-PC	1.00772974848209
B.1.1.315	TS21	44	Fit AR1-PC	0.224445036208617
B.1.1.315	TS22	44	Fit AR1-PC	0.173751357391588
B.1.1.315	TS23	44	Fit AR1-PC	1.7709409356134
B.1.1.315	TS24	44	Fit AR1-PC	1.22458570533285
B.1.1.315	TS25	44	Fit AR1-PC	1.18458615762974
B.1.1.315	TS26	44	Fit AR1-PC	0.488855442320259
B.1.1.315	TS27	44	Fit AR1-PC	0.261730828874785
B.1.1.315	TS28	44	Fit AR1-PC	0.496146627347479
B.1.1.315	TS29	44	Fit AR1-PC	0.149086304109468
B.1.1.315	TS3	44	Fit AR1-PC	2.74562559916661
B.1.1.315	TS4	44	Fit AR1-PC	0.700454425243998
B.1.1.315	TS5	44	Fit AR1-PC	1.0820491000504
B.1.1.315	TS6	44	Fit AR1-PC	1.88790332813005
B.1.1.315	TS7	44	Fit AR1-PC	0.712921017461834
B.1.1.315	TS8	44	Fit AR1-PC	1.08998499498303
B.1.1.315	TS9	44	Fit AR1-PC	0.199655364199293
B.1.1.315	TS1	45	Fit AR1-PC	0.788220365317038
B.1.1.315	TS10	45	Fit AR1-PC	1.11287767744959
B.1.1.315	TS11	45	Fit AR1-PC	0.221794747154762
B.1.1.315	TS12	45	Fit AR1-PC	0.630579698266079
B.1.1.315	TS13	45	Fit AR1-PC	0.793240429013021
B.1.1.315	TS14	45	Fit AR1-PC	0.300074093694477
B.1.1.315	TS15	45	Fit AR1-PC	0.229667223824691
B.1.1.315	TS16	45	Fit AR1-PC	0.207706335252519
B.1.1.315	TS17	45	Fit AR1-PC	3.34046005214046
B.1.1.315	TS18	45	Fit AR1-PC	0.514080080320185
B.1.1.315	TS19	45	Fit AR1-PC	4.56755260428969
B.1.1.315	TS2	45	Fit AR1-PC	0.214472984240137
B.1.1.315	TS20	45	Fit AR1-PC	1.11907154236615
B.1.1.315	TS21	45	Fit AR1-PC	0.823535669036788
B.1.1.315	TS22	45	Fit AR1-PC	0.204975404142088
B.1.1.315	TS23	45	Fit AR1-PC	0.903522293056532
B.1.1.315	TS24	45	Fit AR1-PC	1.35018394425498
B.1.1.315	TS25	45	Fit AR1-PC	3.13576555065347
B.1.1.315	TS26	45	Fit AR1-PC	0.539450972915568
B.1.1.315	TS27	45	Fit AR1-PC	0.328130149602745
B.1.1.315	TS28	45	Fit AR1-PC	0.16812870167893
B.1.1.315	TS29	45	Fit AR1-PC	0.176531102562564
B.1.1.315	TS3	45	Fit AR1-PC	1.14667387336729
B.1.1.315	TS4	45	Fit AR1-PC	0.473062353816023
B.1.1.315	TS5	45	Fit AR1-PC	0.756529660705318
B.1.1.315	TS6	45	Fit AR1-PC	0.615560715686776
B.1.1.315	TS7	45	Fit AR1-PC	0.76196618178147
B.1.1.315	TS8	45	Fit AR1-PC	0.760468164225511
B.1.1.315	TS9	45	Fit AR1-PC	0.235029533393543
B.1.1.315	TS1	46	Fit AR1-PC	1.32745426791103
B.1.1.315	TS10	46	Fit AR1-PC	2.36359040642561
B.1.1.315	TS11	46	Fit AR1-PC	0.256618766088654
B.1.1.315	TS12	46	Fit AR1-PC	0.412502852569371
B.1.1.315	TS13	46	Fit AR1-PC	0.277049931634376
B.1.1.315	TS14	46	Fit AR1-PC	0.342715918400055
B.1.1.315	TS15	46	Fit AR1-PC	0.48166420620916
B.1.1.315	TS16	46	Fit AR1-PC	0.240521652938301
B.1.1.315	TS17	46	Fit AR1-PC	3.45801763973175
B.1.1.315	TS18	46	Fit AR1-PC	0.933548721038636
B.1.1.315	TS19	46	Fit AR1-PC	3.2729425224789
B.1.1.315	TS2	46	Fit AR1-PC	0.248274865142169
B.1.1.315	TS20	46	Fit AR1-PC	0.490537146253389
B.1.1.315	TS21	46	Fit AR1-PC	0.29127915696801
B.1.1.315	TS22	46	Fit AR1-PC	0.438646432189483
B.1.1.315	TS23	46	Fit AR1-PC	1.00024601082869
B.1.1.315	TS24	46	Fit AR1-PC	0.986724264822772
B.1.1.315	TS25	46	Fit AR1-PC	2.62864984251715
B.1.1.315	TS26	46	Fit AR1-PC	1.42319463263437
B.1.1.315	TS27	46	Fit AR1-PC	0.351028755490448
B.1.1.315	TS28	46	Fit AR1-PC	0.19574533636261
B.1.1.315	TS29	46	Fit AR1-PC	0.205452158942856
B.1.1.315	TS3	46	Fit AR1-PC	0.824724964818198
B.1.1.315	TS4	46	Fit AR1-PC	0.533873725196222
B.1.1.315	TS5	46	Fit AR1-PC	0.856095515968842
B.1.1.315	TS6	46	Fit AR1-PC	0.685591010704746
B.1.1.315	TS7	46	Fit AR1-PC	3.2107536486445
B.1.1.315	TS8	46	Fit AR1-PC	0.887643293386418
B.1.1.315	TS9	46	Fit AR1-PC	0.491081777989947
B.1.1.315	TS1	47	Fit AR1-PC	0.306553864322858
B.1.1.315	TS10	47	Fit AR1-PC	0.4818521526569
B.1.1.315	TS11	47	Fit AR1-PC	0.256916577913751
B.1.1.315	TS12	47	Fit AR1-PC	0.222971028952756
B.1.1.315	TS13	47	Fit AR1-PC	0.143599082592761
B.1.1.315	TS14	47	Fit AR1-PC	0.181388776638964
B.1.1.315	TS15	47	Fit AR1-PC	0.137042800016439
B.1.1.315	TS16	47	Fit AR1-PC	0.240886289756378
B.1.1.315	TS17	47	Fit AR1-PC	0.680698459355709
B.1.1.315	TS18	47	Fit AR1-PC	0.324620843254449
B.1.1.315	TS19	47	Fit AR1-PC	0.557255601509279
B.1.1.315	TS2	47	Fit AR1-PC	0.127463941760409
B.1.1.315	TS20	47	Fit AR1-PC	0.260639105215571
B.1.1.315	TS21	47	Fit AR1-PC	0.152025306768412
B.1.1.315	TS22	47	Fit AR1-PC	0.238840952933555
B.1.1.315	TS23	47	Fit AR1-PC	0.354596987173683
B.1.1.315	TS24	47	Fit AR1-PC	0.348457549033733
B.1.1.315	TS25	47	Fit AR1-PC	0.970446858916053
B.1.1.315	TS26	47	Fit AR1-PC	0.344884384782652
B.1.1.315	TS27	47	Fit AR1-PC	0.650534680829084
B.1.1.315	TS28	47	Fit AR1-PC	0.098707175174005
B.1.1.315	TS29	47	Fit AR1-PC	0.103803455832876
B.1.1.315	TS3	47	Fit AR1-PC	0.813463733430474
B.1.1.315	TS4	47	Fit AR1-PC	0.307584942477441
B.1.1.315	TS5	47	Fit AR1-PC	0.835611060957292
B.1.1.315	TS6	47	Fit AR1-PC	0.412142156753891
B.1.1.315	TS7	47	Fit AR1-PC	0.28383554960136
B.1.1.315	TS8	47	Fit AR1-PC	0.507122148984721
B.1.1.315	TS9	47	Fit AR1-PC	0.140368659579658
B.1.1.315	TS1	48	Fit AR1-PC	0.298237323510672
B.1.1.315	TS10	48	Fit AR1-PC	1.19050552961427
B.1.1.315	TS11	48	Fit AR1-PC	0.128302693369426
B.1.1.315	TS12	48	Fit AR1-PC	0.402365585530658
B.1.1.315	TS13	48	Fit AR1-PC	0.139690833541501
B.1.1.315	TS14	48	Fit AR1-PC	0.190034037880249
B.1.1.315	TS15	48	Fit AR1-PC	0.134089799313675
B.1.1.315	TS16	48	Fit AR1-PC	0.119649226967804
B.1.1.315	TS17	48	Fit AR1-PC	0.659471319614221
B.1.1.315	TS18	48	Fit AR1-PC	0.341629068917914
B.1.1.315	TS19	48	Fit AR1-PC	0.890128147133205
B.1.1.315	TS2	48	Fit AR1-PC	0.123822273215929
B.1.1.315	TS20	48	Fit AR1-PC	0.254691004631165
B.1.1.315	TS21	48	Fit AR1-PC	0.147390805880145
B.1.1.315	TS22	48	Fit AR1-PC	0.118039836787264
B.1.1.315	TS23	48	Fit AR1-PC	0.346243220305425
B.1.1.315	TS24	48	Fit AR1-PC	0.98418299437613
B.1.1.315	TS25	48	Fit AR1-PC	0.930217407088352
B.1.1.315	TS26	48	Fit AR1-PC	2.62903045203244
B.1.1.315	TS27	48	Fit AR1-PC	0.179786674124254
B.1.1.315	TS28	48	Fit AR1-PC	0.0958478895888155
B.1.1.315	TS29	48	Fit AR1-PC	0.374617288170054
B.1.1.315	TS3	48	Fit AR1-PC	0.487121934109985
B.1.1.315	TS4	48	Fit AR1-PC	0.568378469284066
B.1.1.315	TS5	48	Fit AR1-PC	0.528497512840324
B.1.1.315	TS6	48	Fit AR1-PC	0.686767848953807
B.1.1.315	TS7	48	Fit AR1-PC	0.513710126338533
B.1.1.315	TS8	48	Fit AR1-PC	0.500515010383927
B.1.1.315	TS9	48	Fit AR1-PC	0.142110748704946
B.1.1.315	TS1	49	Fit AR1-PC	0.124328741709893
B.1.1.315	TS10	49	Fit AR1-PC	0.215716188490547
B.1.1.315	TS11	49	Fit AR1-PC	0.0520521835602751
B.1.1.315	TS12	49	Fit AR1-PC	0.0911090253612902
B.1.1.315	TS13	49	Fit AR1-PC	0.0568579132421542
B.1.1.315	TS14	49	Fit AR1-PC	0.0729185371127824
B.1.1.315	TS15	49	Fit AR1-PC	0.0541286087901693
B.1.1.315	TS16	49	Fit AR1-PC	0.0483638280386837
B.1.1.315	TS17	49	Fit AR1-PC	0.559069191889268
B.1.1.315	TS18	49	Fit AR1-PC	0.142790428987385
B.1.1.315	TS19	49	Fit AR1-PC	0.256036018945262
B.1.1.315	TS2	49	Fit AR1-PC	0.0501406320953713
B.1.1.315	TS20	49	Fit AR1-PC	0.112484576068373
B.1.1.315	TS21	49	Fit AR1-PC	0.0631695571498074
B.1.1.315	TS22	49	Fit AR1-PC	0.0518304323324945
B.1.1.315	TS23	49	Fit AR1-PC	0.1695624197188
B.1.1.315	TS24	49	Fit AR1-PC	0.168448437344833
B.1.1.315	TS25	49	Fit AR1-PC	0.283972385588827
B.1.1.315	TS26	49	Fit AR1-PC	0.147836026549243
B.1.1.315	TS27	49	Fit AR1-PC	0.0753687463328406
B.1.1.315	TS28	49	Fit AR1-PC	0.0385821433827631
B.1.1.315	TS29	49	Fit AR1-PC	0.0404407159442303
B.1.1.315	TS3	49	Fit AR1-PC	0.240273337830972
B.1.1.315	TS4	49	Fit AR1-PC	0.136829409022737
B.1.1.315	TS5	49	Fit AR1-PC	0.242010312276722
B.1.1.315	TS6	49	Fit AR1-PC	0.174599358709641
B.1.1.315	TS7	49	Fit AR1-PC	0.129017925822301
B.1.1.315	TS8	49	Fit AR1-PC	0.131660616675724
B.1.1.315	TS9	49	Fit AR1-PC	0.0555170120720331
B.1.1.315	TS1	50	Fit AR1-PC	0.0408879894619581
B.1.1.315	TS10	50	Fit AR1-PC	0.0717838695766688
B.1.1.315	TS11	50	Fit AR1-PC	0.0164247357565398
B.1.1.315	TS12	50	Fit AR1-PC	0.0294434605111708
B.1.1.315	TS13	50	Fit AR1-PC	0.019856972203399
B.1.1.315	TS14	50	Fit AR1-PC	0.0232743887550421
B.1.1.315	TS15	50	Fit AR1-PC	0.0170935355270769
B.1.1.315	TS16	50	Fit AR1-PC	0.0152292247310932
B.1.1.315	TS17	50	Fit AR1-PC	0.124598105332989
B.1.1.315	TS18	50	Fit AR1-PC	0.0454840423287434
B.1.1.315	TS19	50	Fit AR1-PC	0.0967329411700339
B.1.1.315	TS2	50	Fit AR1-PC	0.0158831011986718
B.1.1.315	TS20	50	Fit AR1-PC	0.0368132748648723
B.1.1.315	TS21	50	Fit AR1-PC	0.0210685806300203
B.1.1.315	TS22	50	Fit AR1-PC	0.0150092102325176
B.1.1.315	TS23	50	Fit AR1-PC	0.0507828653970089
B.1.1.315	TS24	50	Fit AR1-PC	0.105972528715063
B.1.1.315	TS25	50	Fit AR1-PC	0.351986932164514
B.1.1.315	TS26	50	Fit AR1-PC	0.100692042264184
B.1.1.315	TS27	50	Fit AR1-PC	0.027292361151002
B.1.1.315	TS28	50	Fit AR1-PC	0.0120073739364471
B.1.1.315	TS29	50	Fit AR1-PC	0.012673949742983
B.1.1.315	TS3	50	Fit AR1-PC	0.0782045563556614
B.1.1.315	TS4	50	Fit AR1-PC	0.0409578898642859
B.1.1.315	TS5	50	Fit AR1-PC	0.0836523946256775
B.1.1.315	TS6	50	Fit AR1-PC	0.123820082044552
B.1.1.315	TS7	50	Fit AR1-PC	0.0404726026707791
B.1.1.315	TS8	50	Fit AR1-PC	0.0385521554633747
B.1.1.315	TS9	50	Fit AR1-PC	0.017545740092671
B.1.1.315	TS1	51	Fit AR1-PC	0.180625778396334
B.1.1.315	TS10	51	Fit AR1-PC	0.280478773098088
B.1.1.315	TS11	51	Fit AR1-PC	0.073605110694102
B.1.1.315	TS12	51	Fit AR1-PC	0.129256845040945
B.1.1.315	TS13	51	Fit AR1-PC	0.0798838824799978
B.1.1.315	TS14	51	Fit AR1-PC	0.101803678489097
B.1.1.315	TS15	51	Fit AR1-PC	0.0763094483319592
B.1.1.315	TS16	51	Fit AR1-PC	0.0681787767940196
B.1.1.315	TS17	51	Fit AR1-PC	1.1193609519074
B.1.1.315	TS18	51	Fit AR1-PC	0.193487282806542
B.1.1.315	TS19	51	Fit AR1-PC	0.652725628858036
B.1.1.315	TS2	51	Fit AR1-PC	0.0706315961081187
B.1.1.315	TS20	51	Fit AR1-PC	0.170647941622622
B.1.1.315	TS21	51	Fit AR1-PC	0.0845273146381474
B.1.1.315	TS22	51	Fit AR1-PC	0.067420055642807
B.1.1.315	TS23	51	Fit AR1-PC	0.222086725090929
B.1.1.315	TS24	51	Fit AR1-PC	0.208701897085785
B.1.1.315	TS25	51	Fit AR1-PC	0.361995686200189
B.1.1.315	TS26	51	Fit AR1-PC	0.19432829188944
B.1.1.315	TS27	51	Fit AR1-PC	0.103941790778988
B.1.1.315	TS28	51	Fit AR1-PC	0.0543036328559527
B.1.1.315	TS29	51	Fit AR1-PC	0.0572191232507683
B.1.1.315	TS3	51	Fit AR1-PC	0.305406274342015
B.1.1.315	TS4	51	Fit AR1-PC	0.186144844294214
B.1.1.315	TS5	51	Fit AR1-PC	0.324667922018051
B.1.1.315	TS6	51	Fit AR1-PC	0.246296694434039
B.1.1.315	TS7	51	Fit AR1-PC	0.1755514557394
B.1.1.315	TS8	51	Fit AR1-PC	0.174607499135399
B.1.1.315	TS9	51	Fit AR1-PC	0.0782221663729839
B.1.1.315	TS1	52	Fit AR1-PC	0.0145338011891978
B.1.1.315	TS10	52	Fit AR1-PC	0.0264984581343948
B.1.1.315	TS11	52	Fit AR1-PC	0.00558935365864291
B.1.1.315	TS12	52	Fit AR1-PC	0.00999467246028815
B.1.1.315	TS13	52	Fit AR1-PC	0.00610532371148282
B.1.1.315	TS14	52	Fit AR1-PC	0.00790876161427977
B.1.1.315	TS15	52	Fit AR1-PC	0.00580136470637221
B.1.1.315	TS16	52	Fit AR1-PC	0.0051815827904571
B.1.1.315	TS17	52	Fit AR1-PC	0.0411186437869175
B.1.1.315	TS18	52	Fit AR1-PC	0.0349244106686859
B.1.1.315	TS19	52	Fit AR1-PC	0.0705332937608199
B.1.1.315	TS2	52	Fit AR1-PC	0.00536153620360467
B.1.1.315	TS20	52	Fit AR1-PC	0.0128483675617269
B.1.1.315	TS21	52	Fit AR1-PC	0.00650253315223607
B.1.1.315	TS22	52	Fit AR1-PC	0.00509330312477307
B.1.1.315	TS23	52	Fit AR1-PC	0.0192473572337513
B.1.1.315	TS24	52	Fit AR1-PC	0.0173646949555862
B.1.1.315	TS25	52	Fit AR1-PC	0.0357638738613309
B.1.1.315	TS26	52	Fit AR1-PC	0.0353022898457022
B.1.1.315	TS27	52	Fit AR1-PC	0.00886843347385751
B.1.1.315	TS28	52	Fit AR1-PC	0.004441504762524
B.1.1.315	TS29	52	Fit AR1-PC	0.00429808157814308
B.1.1.315	TS3	52	Fit AR1-PC	0.0287245137413724
B.1.1.315	TS4	52	Fit AR1-PC	0.0151422774890427
B.1.1.315	TS5	52	Fit AR1-PC	0.0280157531329784
B.1.1.315	TS6	52	Fit AR1-PC	0.0227727424923951
B.1.1.315	TS7	52	Fit AR1-PC	0.0137713398944756
B.1.1.315	TS8	52	Fit AR1-PC	0.0141207444532616
B.1.1.315	TS9	52	Fit AR1-PC	0.00595533055177901
B.1.1.315	TS1	53	Fit AR1-PC	0.00284195874063001
B.1.1.315	TS10	53	Fit AR1-PC	0.00485008696129246
B.1.1.315	TS11	53	Fit AR1-PC	0.00105359713987778
B.1.1.315	TS12	53	Fit AR1-PC	0.0019694265623892
B.1.1.315	TS13	53	Fit AR1-PC	0.00125448658229771
B.1.1.315	TS14	53	Fit AR1-PC	0.0016236596442235
B.1.1.315	TS15	53	Fit AR1-PC	0.00109734096267854
B.1.1.315	TS16	53	Fit AR1-PC	0.000984067920568509
B.1.1.315	TS17	53	Fit AR1-PC	0.00820711290486914
B.1.1.315	TS18	53	Fit AR1-PC	0.0032464616006949
B.1.1.315	TS19	53	Fit AR1-PC	0.00664016988128344
B.1.1.315	TS2	53	Fit AR1-PC	0.00101371074350248
B.1.1.315	TS20	53	Fit AR1-PC	0.00242446235557975
B.1.1.315	TS21	53	Fit AR1-PC	0.00133084201595163
B.1.1.315	TS22	53	Fit AR1-PC	0.000962573907230252
B.1.1.315	TS23	53	Fit AR1-PC	0.00339868878041894
B.1.1.315	TS24	53	Fit AR1-PC	0.00355963800259873
B.1.1.315	TS25	53	Fit AR1-PC	0.00698849054369163
B.1.1.315	TS26	53	Fit AR1-PC	0.00306740900590175
B.1.1.315	TS27	53	Fit AR1-PC	0.00153717885549036
B.1.1.315	TS28	53	Fit AR1-PC	0.000769906646772061
B.1.1.315	TS29	53	Fit AR1-PC	0.00081748178567439
B.1.1.315	TS3	53	Fit AR1-PC	0.00526663278357541
B.1.1.315	TS4	53	Fit AR1-PC	0.00300216236364429
B.1.1.315	TS5	53	Fit AR1-PC	0.00571757604993856
B.1.1.315	TS6	53	Fit AR1-PC	0.00395427859125811
B.1.1.315	TS7	53	Fit AR1-PC	0.0027035790145916
B.1.1.315	TS8	53	Fit AR1-PC	0.00285593307263077
B.1.1.315	TS9	53	Fit AR1-PC	0.00113560078075754
B.1.1.315	TS1	33	Fit AR1-PC-S2	0.192275672990044
B.1.1.315	TS10	33	Fit AR1-PC-S2	0.34534184316004
B.1.1.315	TS11	33	Fit AR1-PC-S2	0.0872749608825838
B.1.1.315	TS12	33	Fit AR1-PC-S2	0.149244495109655
B.1.1.315	TS13	33	Fit AR1-PC-S2	0.0880446331550559
B.1.1.315	TS14	33	Fit AR1-PC-S2	0.119454163565259
B.1.1.315	TS15	33	Fit AR1-PC-S2	0.0962303143028951
B.1.1.315	TS16	33	Fit AR1-PC-S2	0.0810853541968285
B.1.1.315	TS17	33	Fit AR1-PC-S2	0.440747430885883
B.1.1.315	TS18	33	Fit AR1-PC-S2	0.21459268183081
B.1.1.315	TS19	33	Fit AR1-PC-S2	0.349967363894812
B.1.1.315	TS2	33	Fit AR1-PC-S2	0.0864036221527878
B.1.1.315	TS20	33	Fit AR1-PC-S2	0.157380144607296
B.1.1.315	TS21	33	Fit AR1-PC-S2	0.090646817177007
B.1.1.315	TS22	33	Fit AR1-PC-S2	0.0876430707651313
B.1.1.315	TS23	33	Fit AR1-PC-S2	0.252574366882951
B.1.1.315	TS24	33	Fit AR1-PC-S2	0.230019202165044
B.1.1.315	TS25	33	Fit AR1-PC-S2	0.39854969148693
B.1.1.315	TS26	33	Fit AR1-PC-S2	0.205444460886738
B.1.1.315	TS27	33	Fit AR1-PC-S2	0.114368249259568
B.1.1.315	TS28	33	Fit AR1-PC-S2	0.0633812177945767
B.1.1.315	TS29	33	Fit AR1-PC-S2	0.0670158236042031
B.1.1.315	TS3	33	Fit AR1-PC-S2	0.337672645664656
B.1.1.315	TS4	33	Fit AR1-PC-S2	0.188353987960734
B.1.1.315	TS5	33	Fit AR1-PC-S2	0.329756031167846
B.1.1.315	TS6	33	Fit AR1-PC-S2	0.246802556463068
B.1.1.315	TS7	33	Fit AR1-PC-S2	0.391992154228227
B.1.1.315	TS8	33	Fit AR1-PC-S2	0.171712202900168
B.1.1.315	TS9	33	Fit AR1-PC-S2	0.0959311980915209
B.1.1.315	TS1	34	Fit AR1-PC-S2	0.147115437167385
B.1.1.315	TS10	34	Fit AR1-PC-S2	0.252656164120338
B.1.1.315	TS11	34	Fit AR1-PC-S2	0.0712969634440421
B.1.1.315	TS12	34	Fit AR1-PC-S2	0.116502389091527
B.1.1.315	TS13	34	Fit AR1-PC-S2	0.0671712507311261
B.1.1.315	TS14	34	Fit AR1-PC-S2	0.0922258582863859
B.1.1.315	TS15	34	Fit AR1-PC-S2	0.0694569131626067
B.1.1.315	TS16	34	Fit AR1-PC-S2	0.0661305761681482
B.1.1.315	TS17	34	Fit AR1-PC-S2	0.361201963730581
B.1.1.315	TS18	34	Fit AR1-PC-S2	0.156153772799373
B.1.1.315	TS19	34	Fit AR1-PC-S2	0.282947688463023
B.1.1.315	TS2	34	Fit AR1-PC-S2	0.0658352828287248
B.1.1.315	TS20	34	Fit AR1-PC-S2	0.117824373160401
B.1.1.315	TS21	34	Fit AR1-PC-S2	0.0697854736996121
B.1.1.315	TS22	34	Fit AR1-PC-S2	0.0599590168136943
B.1.1.315	TS23	34	Fit AR1-PC-S2	0.171293258339057
B.1.1.315	TS24	34	Fit AR1-PC-S2	0.160067027499195
B.1.1.315	TS25	34	Fit AR1-PC-S2	0.296860474916793
B.1.1.315	TS26	34	Fit AR1-PC-S2	0.144797011693961
B.1.1.315	TS27	34	Fit AR1-PC-S2	0.0927614120257966
B.1.1.315	TS28	34	Fit AR1-PC-S2	0.0472382200958443
B.1.1.315	TS29	34	Fit AR1-PC-S2	0.0497490712593603
B.1.1.315	TS3	34	Fit AR1-PC-S2	0.272035739706522
B.1.1.315	TS4	34	Fit AR1-PC-S2	0.132417711136192
B.1.1.315	TS5	34	Fit AR1-PC-S2	0.294207401433494
B.1.1.315	TS6	34	Fit AR1-PC-S2	0.210212677849925
B.1.1.315	TS7	34	Fit AR1-PC-S2	0.124213060616366
B.1.1.315	TS8	34	Fit AR1-PC-S2	0.123678408445445
B.1.1.315	TS9	34	Fit AR1-PC-S2	0.0692287214690663
B.1.1.315	TS1	35	Fit AR1-PC-S2	0.0642799544410678
B.1.1.315	TS10	35	Fit AR1-PC-S2	0.117422928208541
B.1.1.315	TS11	35	Fit AR1-PC-S2	0.0255313627328223
B.1.1.315	TS12	35	Fit AR1-PC-S2	0.0491849024471861
B.1.1.315	TS13	35	Fit AR1-PC-S2	0.0262944753763842
B.1.1.315	TS14	35	Fit AR1-PC-S2	0.0361858686081935
B.1.1.315	TS15	35	Fit AR1-PC-S2	0.0267189998729023
B.1.1.315	TS16	35	Fit AR1-PC-S2	0.023597402660743
B.1.1.315	TS17	35	Fit AR1-PC-S2	0.154043729962395
B.1.1.315	TS18	35	Fit AR1-PC-S2	0.0665870967400125
B.1.1.315	TS19	35	Fit AR1-PC-S2	0.133176621023783
B.1.1.315	TS2	35	Fit AR1-PC-S2	0.0252572586254593
B.1.1.315	TS20	35	Fit AR1-PC-S2	0.0533270574570963
B.1.1.315	TS21	35	Fit AR1-PC-S2	0.0265816766113182
B.1.1.315	TS22	35	Fit AR1-PC-S2	0.0212965383670021
B.1.1.315	TS23	35	Fit AR1-PC-S2	0.077546620309614
B.1.1.315	TS24	35	Fit AR1-PC-S2	0.0715673592897449
B.1.1.315	TS25	35	Fit AR1-PC-S2	0.12772784306047
B.1.1.315	TS26	35	Fit AR1-PC-S2	0.179740059951262
B.1.1.315	TS27	35	Fit AR1-PC-S2	0.0293343954626315
B.1.1.315	TS28	35	Fit AR1-PC-S2	0.0179558465408265
B.1.1.315	TS29	35	Fit AR1-PC-S2	0.0219369636125403
B.1.1.315	TS3	35	Fit AR1-PC-S2	0.112845983004777
B.1.1.315	TS4	35	Fit AR1-PC-S2	0.0638792713534224
B.1.1.315	TS5	35	Fit AR1-PC-S2	0.115940957284498
B.1.1.315	TS6	35	Fit AR1-PC-S2	0.0910338512110302
B.1.1.315	TS7	35	Fit AR1-PC-S2	0.0490822920094297
B.1.1.315	TS8	35	Fit AR1-PC-S2	0.0491626572332216
B.1.1.315	TS9	35	Fit AR1-PC-S2	0.0267660927057036
B.1.1.315	TS1	36	Fit AR1-PC-S2	0.0794851844806974
B.1.1.315	TS10	36	Fit AR1-PC-S2	0.148897937313821
B.1.1.315	TS11	36	Fit AR1-PC-S2	0.0348740379101642
B.1.1.315	TS12	36	Fit AR1-PC-S2	0.0623932510823659
B.1.1.315	TS13	36	Fit AR1-PC-S2	0.0352021729733977
B.1.1.315	TS14	36	Fit AR1-PC-S2	0.0488914990808431
B.1.1.315	TS15	36	Fit AR1-PC-S2	0.0364684807671501
B.1.1.315	TS16	36	Fit AR1-PC-S2	0.0322479461628033
B.1.1.315	TS17	36	Fit AR1-PC-S2	0.200837027317404
B.1.1.315	TS18	36	Fit AR1-PC-S2	0.093498989068826
B.1.1.315	TS19	36	Fit AR1-PC-S2	0.166719637812954
B.1.1.315	TS2	36	Fit AR1-PC-S2	0.0345027439736695
B.1.1.315	TS20	36	Fit AR1-PC-S2	0.0690696696552982
B.1.1.315	TS21	36	Fit AR1-PC-S2	0.0966776232759376
B.1.1.315	TS22	36	Fit AR1-PC-S2	0.029397504183995
B.1.1.315	TS23	36	Fit AR1-PC-S2	0.106331308788475
B.1.1.315	TS24	36	Fit AR1-PC-S2	0.0907309680338553
B.1.1.315	TS25	36	Fit AR1-PC-S2	0.169986210988738
B.1.1.315	TS26	36	Fit AR1-PC-S2	0.1978489073493
B.1.1.315	TS27	36	Fit AR1-PC-S2	0.0401226899891446
B.1.1.315	TS28	36	Fit AR1-PC-S2	0.0278621051822327
B.1.1.315	TS29	36	Fit AR1-PC-S2	0.025902618450985
B.1.1.315	TS3	36	Fit AR1-PC-S2	0.159190872008691
B.1.1.315	TS4	36	Fit AR1-PC-S2	0.0756949875233709
B.1.1.315	TS5	36	Fit AR1-PC-S2	0.353919276015761
B.1.1.315	TS6	36	Fit AR1-PC-S2	0.122590046739499
B.1.1.315	TS7	36	Fit AR1-PC-S2	0.381846384474095
B.1.1.315	TS8	36	Fit AR1-PC-S2	0.175512127758185
B.1.1.315	TS9	36	Fit AR1-PC-S2	0.0363451473806707
B.1.1.315	TS1	37	Fit AR1-PC-S2	0.139630006870149
B.1.1.315	TS10	37	Fit AR1-PC-S2	0.239308814148827
B.1.1.315	TS11	37	Fit AR1-PC-S2	0.0599863269678524
B.1.1.315	TS12	37	Fit AR1-PC-S2	0.111223104698066
B.1.1.315	TS13	37	Fit AR1-PC-S2	0.388901626437012
B.1.1.315	TS14	37	Fit AR1-PC-S2	0.0833869234870791
B.1.1.315	TS15	37	Fit AR1-PC-S2	0.0626609531863606
B.1.1.315	TS16	37	Fit AR1-PC-S2	0.0555688426205215
B.1.1.315	TS17	37	Fit AR1-PC-S2	0.665715307140994
B.1.1.315	TS18	37	Fit AR1-PC-S2	0.145858512027133
B.1.1.315	TS19	37	Fit AR1-PC-S2	0.277272017830123
B.1.1.315	TS2	37	Fit AR1-PC-S2	0.0593988134972172
B.1.1.315	TS20	37	Fit AR1-PC-S2	0.116354264725213
B.1.1.315	TS21	37	Fit AR1-PC-S2	0.397559842023488
B.1.1.315	TS22	37	Fit AR1-PC-S2	0.0502792949270723
B.1.1.315	TS23	37	Fit AR1-PC-S2	0.162988081023946
B.1.1.315	TS24	37	Fit AR1-PC-S2	0.159487933022389
B.1.1.315	TS25	37	Fit AR1-PC-S2	0.313468027575177
B.1.1.315	TS26	37	Fit AR1-PC-S2	0.324358308915201
B.1.1.315	TS27	37	Fit AR1-PC-S2	0.395089690015746
B.1.1.315	TS28	37	Fit AR1-PC-S2	0.0425538048311908
B.1.1.315	TS29	37	Fit AR1-PC-S2	0.0448281968736199
B.1.1.315	TS3	37	Fit AR1-PC-S2	0.236779122983185
B.1.1.315	TS4	37	Fit AR1-PC-S2	0.11959573437444
B.1.1.315	TS5	37	Fit AR1-PC-S2	0.239428596873043
B.1.1.315	TS6	37	Fit AR1-PC-S2	0.192520430549899
B.1.1.315	TS7	37	Fit AR1-PC-S2	0.112102920853856
B.1.1.315	TS8	37	Fit AR1-PC-S2	0.111170780619522
B.1.1.315	TS9	37	Fit AR1-PC-S2	0.0624564712186268
B.1.1.315	TS1	38	Fit AR1-PC-S2	0.258849699861001
B.1.1.315	TS10	38	Fit AR1-PC-S2	0.408635297069654
B.1.1.315	TS11	38	Fit AR1-PC-S2	0.11536907619789
B.1.1.315	TS12	38	Fit AR1-PC-S2	0.194362931825979
B.1.1.315	TS13	38	Fit AR1-PC-S2	0.115759890116925
B.1.1.315	TS14	38	Fit AR1-PC-S2	0.156108383813959
B.1.1.315	TS15	38	Fit AR1-PC-S2	0.126262151078558
B.1.1.315	TS16	38	Fit AR1-PC-S2	0.106755097279584
B.1.1.315	TS17	38	Fit AR1-PC-S2	0.571170167762301
B.1.1.315	TS18	38	Fit AR1-PC-S2	0.264734081158261
B.1.1.315	TS19	38	Fit AR1-PC-S2	0.86122352768594
B.1.1.315	TS2	38	Fit AR1-PC-S2	0.113637528122181
B.1.1.315	TS20	38	Fit AR1-PC-S2	0.433043970673908
B.1.1.315	TS21	38	Fit AR1-PC-S2	0.119072306900972
B.1.1.315	TS22	38	Fit AR1-PC-S2	0.102957748329041
B.1.1.315	TS23	38	Fit AR1-PC-S2	0.288666961256212
B.1.1.315	TS24	38	Fit AR1-PC-S2	0.256724756215523
B.1.1.315	TS25	38	Fit AR1-PC-S2	0.861476111650949
B.1.1.315	TS26	38	Fit AR1-PC-S2	0.252725927291137
B.1.1.315	TS27	38	Fit AR1-PC-S2	0.13033554340886
B.1.1.315	TS28	38	Fit AR1-PC-S2	0.0828246607064416
B.1.1.315	TS29	38	Fit AR1-PC-S2	0.0870813965658345
B.1.1.315	TS3	38	Fit AR1-PC-S2	0.404974035880704
B.1.1.315	TS4	38	Fit AR1-PC-S2	0.219555747221459
B.1.1.315	TS5	38	Fit AR1-PC-S2	0.774488495750661
B.1.1.315	TS6	38	Fit AR1-PC-S2	0.316918475281941
B.1.1.315	TS7	38	Fit AR1-PC-S2	0.486197868792078
B.1.1.315	TS8	38	Fit AR1-PC-S2	0.838240015368331
B.1.1.315	TS9	38	Fit AR1-PC-S2	0.125877317883208
B.1.1.315	TS1	39	Fit AR1-PC-S2	0.403561937858795
B.1.1.315	TS10	39	Fit AR1-PC-S2	0.623274773421148
B.1.1.315	TS11	39	Fit AR1-PC-S2	0.088292789452014
B.1.1.315	TS12	39	Fit AR1-PC-S2	0.143405828085686
B.1.1.315	TS13	39	Fit AR1-PC-S2	0.0831930094359239
B.1.1.315	TS14	39	Fit AR1-PC-S2	0.113905956533021
B.1.1.315	TS15	39	Fit AR1-PC-S2	0.0860674858585981
B.1.1.315	TS16	39	Fit AR1-PC-S2	0.0819591294724057
B.1.1.315	TS17	39	Fit AR1-PC-S2	1.27004005767013
B.1.1.315	TS18	39	Fit AR1-PC-S2	0.205881147829063
B.1.1.315	TS19	39	Fit AR1-PC-S2	0.337964693620679
B.1.1.315	TS2	39	Fit AR1-PC-S2	0.0816005059041498
B.1.1.315	TS20	39	Fit AR1-PC-S2	0.144305658127437
B.1.1.315	TS21	39	Fit AR1-PC-S2	0.0857602835284909
B.1.1.315	TS22	39	Fit AR1-PC-S2	0.0697292294048609
B.1.1.315	TS23	39	Fit AR1-PC-S2	0.210351349584843
B.1.1.315	TS24	39	Fit AR1-PC-S2	0.185215309291849
B.1.1.315	TS25	39	Fit AR1-PC-S2	1.19249008245131
B.1.1.315	TS26	39	Fit AR1-PC-S2	0.420375784944155
B.1.1.315	TS27	39	Fit AR1-PC-S2	0.542419930699559
B.1.1.315	TS28	39	Fit AR1-PC-S2	0.0593191852665739
B.1.1.315	TS29	39	Fit AR1-PC-S2	0.0618306561167624
B.1.1.315	TS3	39	Fit AR1-PC-S2	0.317031183763853
B.1.1.315	TS4	39	Fit AR1-PC-S2	0.371213184388555
B.1.1.315	TS5	39	Fit AR1-PC-S2	0.329580603146236
B.1.1.315	TS6	39	Fit AR1-PC-S2	0.519053656511273
B.1.1.315	TS7	39	Fit AR1-PC-S2	0.144539003927902
B.1.1.315	TS8	39	Fit AR1-PC-S2	0.153169733936522
B.1.1.315	TS9	39	Fit AR1-PC-S2	0.0857876207378907
B.1.1.315	TS1	40	Fit AR1-PC-S2	0.383650498255609
B.1.1.315	TS10	40	Fit AR1-PC-S2	0.314922698338626
B.1.1.315	TS11	40	Fit AR1-PC-S2	0.0765553520152724
B.1.1.315	TS12	40	Fit AR1-PC-S2	0.143283486969043
B.1.1.315	TS13	40	Fit AR1-PC-S2	0.0780201138552751
B.1.1.315	TS14	40	Fit AR1-PC-S2	0.542553714149695
B.1.1.315	TS15	40	Fit AR1-PC-S2	0.0804254078176823
B.1.1.315	TS16	40	Fit AR1-PC-S2	0.0710392920624826
B.1.1.315	TS17	40	Fit AR1-PC-S2	1.2352028529797
B.1.1.315	TS18	40	Fit AR1-PC-S2	1.28867185977892
B.1.1.315	TS19	40	Fit AR1-PC-S2	0.316978716529598
B.1.1.315	TS2	40	Fit AR1-PC-S2	0.0757659102551126
B.1.1.315	TS20	40	Fit AR1-PC-S2	0.134920073492876
B.1.1.315	TS21	40	Fit AR1-PC-S2	0.0803614301631785
B.1.1.315	TS22	40	Fit AR1-PC-S2	0.064226250894787
B.1.1.315	TS23	40	Fit AR1-PC-S2	0.197502149594798
B.1.1.315	TS24	40	Fit AR1-PC-S2	0.429471335560476
B.1.1.315	TS25	40	Fit AR1-PC-S2	0.677904551989854
B.1.1.315	TS26	40	Fit AR1-PC-S2	0.200979071127783
B.1.1.315	TS27	40	Fit AR1-PC-S2	0.0875783662677892
B.1.1.315	TS28	40	Fit AR1-PC-S2	0.0543982825986496
B.1.1.315	TS29	40	Fit AR1-PC-S2	0.0659904086625654
B.1.1.315	TS3	40	Fit AR1-PC-S2	0.589882792058083
B.1.1.315	TS4	40	Fit AR1-PC-S2	1.82991592975722
B.1.1.315	TS5	40	Fit AR1-PC-S2	2.32676281127742
B.1.1.315	TS6	40	Fit AR1-PC-S2	0.512528803297437
B.1.1.315	TS7	40	Fit AR1-PC-S2	0.334258446485059
B.1.1.315	TS8	40	Fit AR1-PC-S2	1.1166668130711
B.1.1.315	TS9	40	Fit AR1-PC-S2	0.199912793688568
B.1.1.315	TS1	41	Fit AR1-PC-S2	0.368000894724332
B.1.1.315	TS10	41	Fit AR1-PC-S2	1.02104700422936
B.1.1.315	TS11	41	Fit AR1-PC-S2	0.184825745062934
B.1.1.315	TS12	41	Fit AR1-PC-S2	0.302367851536857
B.1.1.315	TS13	41	Fit AR1-PC-S2	0.186348893183124
B.1.1.315	TS14	41	Fit AR1-PC-S2	0.247007935473495
B.1.1.315	TS15	41	Fit AR1-PC-S2	0.192916395068176
B.1.1.315	TS16	41	Fit AR1-PC-S2	0.172553866123975
B.1.1.315	TS17	41	Fit AR1-PC-S2	1.23054674885553
B.1.1.315	TS18	41	Fit AR1-PC-S2	0.752761657416269
B.1.1.315	TS19	41	Fit AR1-PC-S2	0.59163161425596
B.1.1.315	TS2	41	Fit AR1-PC-S2	0.183108267981531
B.1.1.315	TS20	41	Fit AR1-PC-S2	0.617282902458903
B.1.1.315	TS21	41	Fit AR1-PC-S2	0.192416510051677
B.1.1.315	TS22	41	Fit AR1-PC-S2	0.714174782631923
B.1.1.315	TS23	41	Fit AR1-PC-S2	2.64956907801127
B.1.1.315	TS24	41	Fit AR1-PC-S2	3.29648454125292
B.1.1.315	TS25	41	Fit AR1-PC-S2	2.35605763735077
B.1.1.315	TS26	41	Fit AR1-PC-S2	0.71339831111019
B.1.1.315	TS27	41	Fit AR1-PC-S2	1.39277651646648
B.1.1.315	TS28	41	Fit AR1-PC-S2	0.136282829322565
B.1.1.315	TS29	41	Fit AR1-PC-S2	0.142152687746197
B.1.1.315	TS3	41	Fit AR1-PC-S2	2.97195200872149
B.1.1.315	TS4	41	Fit AR1-PC-S2	1.75194531661954
B.1.1.315	TS5	41	Fit AR1-PC-S2	1.04057703252636
B.1.1.315	TS6	41	Fit AR1-PC-S2	0.472148493940449
B.1.1.315	TS7	41	Fit AR1-PC-S2	0.324641675941601
B.1.1.315	TS8	41	Fit AR1-PC-S2	1.085346076004
B.1.1.315	TS9	41	Fit AR1-PC-S2	0.192349621352636
B.1.1.315	TS1	42	Fit AR1-PC-S2	0.194976827184708
B.1.1.315	TS10	42	Fit AR1-PC-S2	0.328023710057085
B.1.1.315	TS11	42	Fit AR1-PC-S2	0.090639982506174
B.1.1.315	TS12	42	Fit AR1-PC-S2	0.156052058828046
B.1.1.315	TS13	42	Fit AR1-PC-S2	0.0919939146310163
B.1.1.315	TS14	42	Fit AR1-PC-S2	0.124226935107213
B.1.1.315	TS15	42	Fit AR1-PC-S2	0.0940965265244857
B.1.1.315	TS16	42	Fit AR1-PC-S2	0.0841046405106745
B.1.1.315	TS17	42	Fit AR1-PC-S2	1.95131938530349
B.1.1.315	TS18	42	Fit AR1-PC-S2	0.207191222885982
B.1.1.315	TS19	42	Fit AR1-PC-S2	1.16079580715958
B.1.1.315	TS2	42	Fit AR1-PC-S2	0.0895815666660152
B.1.1.315	TS20	42	Fit AR1-PC-S2	0.361304496307754
B.1.1.315	TS21	42	Fit AR1-PC-S2	0.0947797682335103
B.1.1.315	TS22	42	Fit AR1-PC-S2	0.0762597832608227
B.1.1.315	TS23	42	Fit AR1-PC-S2	0.22662014151332
B.1.1.315	TS24	42	Fit AR1-PC-S2	0.464494470892085
B.1.1.315	TS25	42	Fit AR1-PC-S2	0.398700984398988
B.1.1.315	TS26	42	Fit AR1-PC-S2	0.204016920981421
B.1.1.315	TS27	42	Fit AR1-PC-S2	0.254700416594926
B.1.1.315	TS28	42	Fit AR1-PC-S2	0.0643687073325262
B.1.1.315	TS29	42	Fit AR1-PC-S2	0.0677480654257233
B.1.1.315	TS3	42	Fit AR1-PC-S2	0.653049157722769
B.1.1.315	TS4	42	Fit AR1-PC-S2	0.176004259634839
B.1.1.315	TS5	42	Fit AR1-PC-S2	1.15877547132147
B.1.1.315	TS6	42	Fit AR1-PC-S2	0.573698680865477
B.1.1.315	TS7	42	Fit AR1-PC-S2	0.359356069143745
B.1.1.315	TS8	42	Fit AR1-PC-S2	0.156557459418649
B.1.1.315	TS9	42	Fit AR1-PC-S2	0.0937929300730426
B.1.1.315	TS1	43	Fit AR1-PC-S2	1.37043490154113
B.1.1.315	TS10	43	Fit AR1-PC-S2	0.682275768857383
B.1.1.315	TS11	43	Fit AR1-PC-S2	0.231012846493977
B.1.1.315	TS12	43	Fit AR1-PC-S2	0.374491356156004
B.1.1.315	TS13	43	Fit AR1-PC-S2	0.233195621450207
B.1.1.315	TS14	43	Fit AR1-PC-S2	0.30540666189475
B.1.1.315	TS15	43	Fit AR1-PC-S2	0.239776777839211
B.1.1.315	TS16	43	Fit AR1-PC-S2	0.216001354891083
B.1.1.315	TS17	43	Fit AR1-PC-S2	2.05591694587054
B.1.1.315	TS18	43	Fit AR1-PC-S2	0.873626379863861
B.1.1.315	TS19	43	Fit AR1-PC-S2	4.07348432780556
B.1.1.315	TS2	43	Fit AR1-PC-S2	0.228766928445247
B.1.1.315	TS20	43	Fit AR1-PC-S2	2.53163276377154
B.1.1.315	TS21	43	Fit AR1-PC-S2	0.238769906712166
B.1.1.315	TS22	43	Fit AR1-PC-S2	0.1979543943805
B.1.1.315	TS23	43	Fit AR1-PC-S2	2.12576053769224
B.1.1.315	TS24	43	Fit AR1-PC-S2	0.859111944913848
B.1.1.315	TS25	43	Fit AR1-PC-S2	0.742174589943811
B.1.1.315	TS26	43	Fit AR1-PC-S2	0.467886979264347
B.1.1.315	TS27	43	Fit AR1-PC-S2	0.259133947285535
B.1.1.315	TS28	43	Fit AR1-PC-S2	0.170686584188314
B.1.1.315	TS29	43	Fit AR1-PC-S2	0.180628859862846
B.1.1.315	TS3	43	Fit AR1-PC-S2	1.75228957926779
B.1.1.315	TS4	43	Fit AR1-PC-S2	1.93124559939717
B.1.1.315	TS5	43	Fit AR1-PC-S2	1.19617112974255
B.1.1.315	TS6	43	Fit AR1-PC-S2	1.58655798787735
B.1.1.315	TS7	43	Fit AR1-PC-S2	0.729978724176769
B.1.1.315	TS8	43	Fit AR1-PC-S2	0.374169853295666
B.1.1.315	TS9	43	Fit AR1-PC-S2	0.239177324503011
B.1.1.315	TS1	44	Fit AR1-PC-S2	0.368845904463563
B.1.1.315	TS10	44	Fit AR1-PC-S2	1.02662024358765
B.1.1.315	TS11	44	Fit AR1-PC-S2	0.183532656142878
B.1.1.315	TS12	44	Fit AR1-PC-S2	0.301746638975361
B.1.1.315	TS13	44	Fit AR1-PC-S2	0.184987272204588
B.1.1.315	TS14	44	Fit AR1-PC-S2	0.245906007490212
B.1.1.315	TS15	44	Fit AR1-PC-S2	0.190825190063787
B.1.1.315	TS16	44	Fit AR1-PC-S2	0.171244156374131
B.1.1.315	TS17	44	Fit AR1-PC-S2	0.716159141958985
B.1.1.315	TS18	44	Fit AR1-PC-S2	1.30384023248095
B.1.1.315	TS19	44	Fit AR1-PC-S2	3.08713464027527
B.1.1.315	TS2	44	Fit AR1-PC-S2	0.181741264786904
B.1.1.315	TS20	44	Fit AR1-PC-S2	1.07934322130721
B.1.1.315	TS21	44	Fit AR1-PC-S2	0.203294580015657
B.1.1.315	TS22	44	Fit AR1-PC-S2	0.156375393338547
B.1.1.315	TS23	44	Fit AR1-PC-S2	1.94853095757107
B.1.1.315	TS24	44	Fit AR1-PC-S2	1.2390973643796
B.1.1.315	TS25	44	Fit AR1-PC-S2	1.11120232145727
B.1.1.315	TS26	44	Fit AR1-PC-S2	0.406043310944919
B.1.1.315	TS27	44	Fit AR1-PC-S2	0.209089074428546
B.1.1.315	TS28	44	Fit AR1-PC-S2	0.638558771184736
B.1.1.315	TS29	44	Fit AR1-PC-S2	0.140627204505388
B.1.1.315	TS3	44	Fit AR1-PC-S2	2.98262702849426
B.1.1.315	TS4	44	Fit AR1-PC-S2	0.674014994438041
B.1.1.315	TS5	44	Fit AR1-PC-S2	1.08006401607647
B.1.1.315	TS6	44	Fit AR1-PC-S2	2.06698620026971
B.1.1.315	TS7	44	Fit AR1-PC-S2	0.674114755990018
B.1.1.315	TS8	44	Fit AR1-PC-S2	1.1192752953306
B.1.1.315	TS9	44	Fit AR1-PC-S2	0.1902582144514
B.1.1.315	TS1	45	Fit AR1-PC-S2	0.717813174868258
B.1.1.315	TS10	45	Fit AR1-PC-S2	1.01711320926686
B.1.1.315	TS11	45	Fit AR1-PC-S2	0.181585368933244
B.1.1.315	TS12	45	Fit AR1-PC-S2	0.611959504586871
B.1.1.315	TS13	45	Fit AR1-PC-S2	0.850527837657731
B.1.1.315	TS14	45	Fit AR1-PC-S2	0.245606147096371
B.1.1.315	TS15	45	Fit AR1-PC-S2	0.188884064536328
B.1.1.315	TS16	45	Fit AR1-PC-S2	0.169497509601551
B.1.1.315	TS17	45	Fit AR1-PC-S2	3.28752963426406
B.1.1.315	TS18	45	Fit AR1-PC-S2	0.391200958181038
B.1.1.315	TS19	45	Fit AR1-PC-S2	4.61325657974048
B.1.1.315	TS2	45	Fit AR1-PC-S2	0.179889470255767
B.1.1.315	TS20	45	Fit AR1-PC-S2	1.07264888921426
B.1.1.315	TS21	45	Fit AR1-PC-S2	0.864851707988732
B.1.1.315	TS22	45	Fit AR1-PC-S2	0.15465145029847
B.1.1.315	TS23	45	Fit AR1-PC-S2	0.793716081362252
B.1.1.315	TS24	45	Fit AR1-PC-S2	1.23531581118044
B.1.1.315	TS25	45	Fit AR1-PC-S2	3.10065908019867
B.1.1.315	TS26	45	Fit AR1-PC-S2	0.377887169895979
B.1.1.315	TS27	45	Fit AR1-PC-S2	0.230667929329655
B.1.1.315	TS28	45	Fit AR1-PC-S2	0.132641239613491
B.1.1.315	TS29	45	Fit AR1-PC-S2	0.139287334629971
B.1.1.315	TS3	45	Fit AR1-PC-S2	1.01042517493563
B.1.1.315	TS4	45	Fit AR1-PC-S2	0.336687322964649
B.1.1.315	TS5	45	Fit AR1-PC-S2	0.591034445308678
B.1.1.315	TS6	45	Fit AR1-PC-S2	0.472895884314942
B.1.1.315	TS7	45	Fit AR1-PC-S2	0.61550854564659
B.1.1.315	TS8	45	Fit AR1-PC-S2	0.616717922685588
B.1.1.315	TS9	45	Fit AR1-PC-S2	0.188412584315246
B.1.1.315	TS1	46	Fit AR1-PC-S2	1.44404075509365
B.1.1.315	TS10	46	Fit AR1-PC-S2	2.54309133768609
B.1.1.315	TS11	46	Fit AR1-PC-S2	0.254632996084602
B.1.1.315	TS12	46	Fit AR1-PC-S2	0.402248317033475
B.1.1.315	TS13	46	Fit AR1-PC-S2	0.25651317975182
B.1.1.315	TS14	46	Fit AR1-PC-S2	0.333641974965498
B.1.1.315	TS15	46	Fit AR1-PC-S2	0.553723047582541
B.1.1.315	TS16	46	Fit AR1-PC-S2	0.238632149919265
B.1.1.315	TS17	46	Fit AR1-PC-S2	3.52487745548073
B.1.1.315	TS18	46	Fit AR1-PC-S2	0.925481938823727
B.1.1.315	TS19	46	Fit AR1-PC-S2	3.33971524545876
B.1.1.315	TS2	46	Fit AR1-PC-S2	0.252324767609515
B.1.1.315	TS20	46	Fit AR1-PC-S2	0.422220205555949
B.1.1.315	TS21	46	Fit AR1-PC-S2	0.263034733829499
B.1.1.315	TS22	46	Fit AR1-PC-S2	0.478826563518545
B.1.1.315	TS23	46	Fit AR1-PC-S2	0.980479244753413
B.1.1.315	TS24	46	Fit AR1-PC-S2	0.91056168976363
B.1.1.315	TS25	46	Fit AR1-PC-S2	2.65548227093611
B.1.1.315	TS26	46	Fit AR1-PC-S2	1.42074781560158
B.1.1.315	TS27	46	Fit AR1-PC-S2	0.287335466489781
B.1.1.315	TS28	46	Fit AR1-PC-S2	0.18986504000701
B.1.1.315	TS29	46	Fit AR1-PC-S2	0.199605780494072
B.1.1.315	TS3	46	Fit AR1-PC-S2	0.729333149303033
B.1.1.315	TS4	46	Fit AR1-PC-S2	0.446262188193046
B.1.1.315	TS5	46	Fit AR1-PC-S2	0.759551195410397
B.1.1.315	TS6	46	Fit AR1-PC-S2	0.604240728687304
B.1.1.315	TS7	46	Fit AR1-PC-S2	3.46459548234477
B.1.1.315	TS8	46	Fit AR1-PC-S2	0.828054621370107
B.1.1.315	TS9	46	Fit AR1-PC-S2	0.552488752082962
B.1.1.315	TS1	47	Fit AR1-PC-S2	0.211209976142047
B.1.1.315	TS10	47	Fit AR1-PC-S2	0.349367355985838
B.1.1.315	TS11	47	Fit AR1-PC-S2	0.229016373134958
B.1.1.315	TS12	47	Fit AR1-PC-S2	0.160316544655464
B.1.1.315	TS13	47	Fit AR1-PC-S2	0.0938391422999084
B.1.1.315	TS14	47	Fit AR1-PC-S2	0.127878091385231
B.1.1.315	TS15	47	Fit AR1-PC-S2	0.0970322739564099
B.1.1.315	TS16	47	Fit AR1-PC-S2	0.214355653888538
B.1.1.315	TS17	47	Fit AR1-PC-S2	0.459651896225987
B.1.1.315	TS18	47	Fit AR1-PC-S2	0.213412071879367
B.1.1.315	TS19	47	Fit AR1-PC-S2	0.34924291657258
B.1.1.315	TS2	47	Fit AR1-PC-S2	0.0920620623886768
B.1.1.315	TS20	47	Fit AR1-PC-S2	0.160347643539567
B.1.1.315	TS21	47	Fit AR1-PC-S2	0.0971970431948441
B.1.1.315	TS22	47	Fit AR1-PC-S2	0.197528210718458
B.1.1.315	TS23	47	Fit AR1-PC-S2	0.23210699947128
B.1.1.315	TS24	47	Fit AR1-PC-S2	0.206257957688467
B.1.1.315	TS25	47	Fit AR1-PC-S2	0.769500853957041
B.1.1.315	TS26	47	Fit AR1-PC-S2	0.207988935652979
B.1.1.315	TS27	47	Fit AR1-PC-S2	0.59183257491534
B.1.1.315	TS28	47	Fit AR1-PC-S2	0.0665512843381114
B.1.1.315	TS29	47	Fit AR1-PC-S2	0.0699761381441285
B.1.1.315	TS3	47	Fit AR1-PC-S2	0.663491113592106
B.1.1.315	TS4	47	Fit AR1-PC-S2	0.1913233192008
B.1.1.315	TS5	47	Fit AR1-PC-S2	0.687679331722928
B.1.1.315	TS6	47	Fit AR1-PC-S2	0.281476911896353
B.1.1.315	TS7	47	Fit AR1-PC-S2	0.161522447559341
B.1.1.315	TS8	47	Fit AR1-PC-S2	0.36649124078585
B.1.1.315	TS9	47	Fit AR1-PC-S2	0.0967209523140245
B.1.1.315	TS1	48	Fit AR1-PC-S2	0.159215314754937
B.1.1.315	TS10	48	Fit AR1-PC-S2	0.977992324242438
B.1.1.315	TS11	48	Fit AR1-PC-S2	0.067374198878318
B.1.1.315	TS12	48	Fit AR1-PC-S2	0.28308776257932
B.1.1.315	TS13	48	Fit AR1-PC-S2	0.0681516235290096
B.1.1.315	TS14	48	Fit AR1-PC-S2	0.106299107942906
B.1.1.315	TS15	48	Fit AR1-PC-S2	0.0708444209262522
B.1.1.315	TS16	48	Fit AR1-PC-S2	0.0624142747602921
B.1.1.315	TS17	48	Fit AR1-PC-S2	0.362827328611914
B.1.1.315	TS18	48	Fit AR1-PC-S2	0.183291971757672
B.1.1.315	TS19	48	Fit AR1-PC-S2	0.56340130243344
B.1.1.315	TS2	48	Fit AR1-PC-S2	0.0666748315466009
B.1.1.315	TS20	48	Fit AR1-PC-S2	0.119657415606384
B.1.1.315	TS21	48	Fit AR1-PC-S2	0.0701155506211378
B.1.1.315	TS22	48	Fit AR1-PC-S2	0.0564661610631657
B.1.1.315	TS23	48	Fit AR1-PC-S2	0.176037144012445
B.1.1.315	TS24	48	Fit AR1-PC-S2	0.728167770929377
B.1.1.315	TS25	48	Fit AR1-PC-S2	0.61633722253733
B.1.1.315	TS26	48	Fit AR1-PC-S2	2.49698128647382
B.1.1.315	TS27	48	Fit AR1-PC-S2	0.0770905487806613
B.1.1.315	TS28	48	Fit AR1-PC-S2	0.0477861601098053
B.1.1.315	TS29	48	Fit AR1-PC-S2	0.309615328302662
B.1.1.315	TS3	48	Fit AR1-PC-S2	0.267733072058852
B.1.1.315	TS4	48	Fit AR1-PC-S2	0.368317583100239
B.1.1.315	TS5	48	Fit AR1-PC-S2	0.304409867059294
B.1.1.315	TS6	48	Fit AR1-PC-S2	0.466627773302931
B.1.1.315	TS7	48	Fit AR1-PC-S2	0.301043162837453
B.1.1.315	TS8	48	Fit AR1-PC-S2	0.285474568508196
B.1.1.315	TS9	48	Fit AR1-PC-S2	0.0752957314103479
B.1.1.315	TS1	49	Fit AR1-PC-S2	0.113662631861523
B.1.1.315	TS10	49	Fit AR1-PC-S2	0.207900633329238
B.1.1.315	TS11	49	Fit AR1-PC-S2	0.050780018362169
B.1.1.315	TS12	49	Fit AR1-PC-S2	0.0898256688394739
B.1.1.315	TS13	49	Fit AR1-PC-S2	0.051252016147208
B.1.1.315	TS14	49	Fit AR1-PC-S2	0.0707733818944096
B.1.1.315	TS15	49	Fit AR1-PC-S2	0.0530816003457201
B.1.1.315	TS16	49	Fit AR1-PC-S2	0.0470094780331757
B.1.1.315	TS17	49	Fit AR1-PC-S2	0.565835725965104
B.1.1.315	TS18	49	Fit AR1-PC-S2	0.12819529898006
B.1.1.315	TS19	49	Fit AR1-PC-S2	0.208750822506494
B.1.1.315	TS2	49	Fit AR1-PC-S2	0.0502488282794155
B.1.1.315	TS20	49	Fit AR1-PC-S2	0.0953898757395354
B.1.1.315	TS21	49	Fit AR1-PC-S2	0.0570325732946566
B.1.1.315	TS22	49	Fit AR1-PC-S2	0.0478982453120408
B.1.1.315	TS23	49	Fit AR1-PC-S2	0.153725958927796
B.1.1.315	TS24	49	Fit AR1-PC-S2	0.138045632843218
B.1.1.315	TS25	49	Fit AR1-PC-S2	0.245592605672265
B.1.1.315	TS26	49	Fit AR1-PC-S2	0.117950848120456
B.1.1.315	TS27	49	Fit AR1-PC-S2	0.0592165971549156
B.1.1.315	TS28	49	Fit AR1-PC-S2	0.0363149468217232
B.1.1.315	TS29	49	Fit AR1-PC-S2	0.0378692584921206
B.1.1.315	TS3	49	Fit AR1-PC-S2	0.221586916297339
B.1.1.315	TS4	49	Fit AR1-PC-S2	0.115761204941324
B.1.1.315	TS5	49	Fit AR1-PC-S2	0.227142783194801
B.1.1.315	TS6	49	Fit AR1-PC-S2	0.156729852368997
B.1.1.315	TS7	49	Fit AR1-PC-S2	0.103673228042381
B.1.1.315	TS8	49	Fit AR1-PC-S2	0.106653981489684
B.1.1.315	TS9	49	Fit AR1-PC-S2	0.0529049035185257
B.1.1.315	TS1	50	Fit AR1-PC-S2	0.0944302969155764
B.1.1.315	TS10	50	Fit AR1-PC-S2	0.168079683479167
B.1.1.315	TS11	50	Fit AR1-PC-S2	0.0414243541071872
B.1.1.315	TS12	50	Fit AR1-PC-S2	0.0742735028123949
B.1.1.315	TS13	50	Fit AR1-PC-S2	0.0484188787334777
B.1.1.315	TS14	50	Fit AR1-PC-S2	0.0580164811579551
B.1.1.315	TS15	50	Fit AR1-PC-S2	0.043297835981898
B.1.1.315	TS16	50	Fit AR1-PC-S2	0.0383089670912804
B.1.1.315	TS17	50	Fit AR1-PC-S2	0.25997149311522
B.1.1.315	TS18	50	Fit AR1-PC-S2	0.100784625207078
B.1.1.315	TS19	50	Fit AR1-PC-S2	0.193922783683755
B.1.1.315	TS2	50	Fit AR1-PC-S2	0.0412930790514711
B.1.1.315	TS20	50	Fit AR1-PC-S2	0.0793637825255003
B.1.1.315	TS21	50	Fit AR1-PC-S2	0.0498864715450939
B.1.1.315	TS22	50	Fit AR1-PC-S2	0.0345940307514585
B.1.1.315	TS23	50	Fit AR1-PC-S2	0.111328028979971
B.1.1.315	TS24	50	Fit AR1-PC-S2	0.251336553088468
B.1.1.315	TS25	50	Fit AR1-PC-S2	0.805661641744142
B.1.1.315	TS26	50	Fit AR1-PC-S2	0.239909939218146
B.1.1.315	TS27	50	Fit AR1-PC-S2	0.0584710166266593
B.1.1.315	TS28	50	Fit AR1-PC-S2	0.0291788240464027
B.1.1.315	TS29	50	Fit AR1-PC-S2	0.0307638531973156
B.1.1.315	TS3	50	Fit AR1-PC-S2	0.173930798459565
B.1.1.315	TS4	50	Fit AR1-PC-S2	0.0842159140362897
B.1.1.315	TS5	50	Fit AR1-PC-S2	0.189086643860392
B.1.1.315	TS6	50	Fit AR1-PC-S2	0.320442532106027
B.1.1.315	TS7	50	Fit AR1-PC-S2	0.0794026172396244
B.1.1.315	TS8	50	Fit AR1-PC-S2	0.0742136443965893
B.1.1.315	TS9	50	Fit AR1-PC-S2	0.0431517423061607
B.1.1.315	TS1	51	Fit AR1-PC-S2	0.119565062085104
B.1.1.315	TS10	51	Fit AR1-PC-S2	0.191567854759555
B.1.1.315	TS11	51	Fit AR1-PC-S2	0.0498001161988317
B.1.1.315	TS12	51	Fit AR1-PC-S2	0.0893208842489395
B.1.1.315	TS13	51	Fit AR1-PC-S2	0.0497082559910093
B.1.1.315	TS14	51	Fit AR1-PC-S2	0.0684618961684103
B.1.1.315	TS15	51	Fit AR1-PC-S2	0.051665512044062
B.1.1.315	TS16	51	Fit AR1-PC-S2	0.0456128152688615
B.1.1.315	TS17	51	Fit AR1-PC-S2	0.996540932812017
B.1.1.315	TS18	51	Fit AR1-PC-S2	0.122568992909725
B.1.1.315	TS19	51	Fit AR1-PC-S2	0.500555675659816
B.1.1.315	TS2	51	Fit AR1-PC-S2	0.0487335880404616
B.1.1.315	TS20	51	Fit AR1-PC-S2	0.106202090179852
B.1.1.315	TS21	51	Fit AR1-PC-S2	0.0512129036620281
B.1.1.315	TS22	51	Fit AR1-PC-S2	0.0414612885582229
B.1.1.315	TS23	51	Fit AR1-PC-S2	0.142860601705172
B.1.1.315	TS24	51	Fit AR1-PC-S2	0.118420351691336
B.1.1.315	TS25	51	Fit AR1-PC-S2	0.224770252234335
B.1.1.315	TS26	51	Fit AR1-PC-S2	0.108249343545384
B.1.1.315	TS27	51	Fit AR1-PC-S2	0.0563567005806529
B.1.1.315	TS28	51	Fit AR1-PC-S2	0.03492673789243
B.1.1.315	TS29	51	Fit AR1-PC-S2	0.0368227925635277
B.1.1.315	TS3	51	Fit AR1-PC-S2	0.201591094318103
B.1.1.315	TS4	51	Fit AR1-PC-S2	0.112592265293131
B.1.1.315	TS5	51	Fit AR1-PC-S2	0.216964191470661
B.1.1.315	TS6	51	Fit AR1-PC-S2	0.160722522496966
B.1.1.315	TS7	51	Fit AR1-PC-S2	0.0980100651219513
B.1.1.315	TS8	51	Fit AR1-PC-S2	0.0967639480876612
B.1.1.315	TS9	51	Fit AR1-PC-S2	0.0514964048744447
B.1.1.315	TS1	52	Fit AR1-PC-S2	0.0270537092216642
B.1.1.315	TS10	52	Fit AR1-PC-S2	0.0523047335974657
B.1.1.315	TS11	52	Fit AR1-PC-S2	0.0108700110010305
B.1.1.315	TS12	52	Fit AR1-PC-S2	0.0196871396039668
B.1.1.315	TS13	52	Fit AR1-PC-S2	0.0109136310385081
B.1.1.315	TS14	52	Fit AR1-PC-S2	0.0152930186334393
B.1.1.315	TS15	52	Fit AR1-PC-S2	0.0113152640982253
B.1.1.315	TS16	52	Fit AR1-PC-S2	0.0100351895415935
B.1.1.315	TS17	52	Fit AR1-PC-S2	0.0712702793279615
B.1.1.315	TS18	52	Fit AR1-PC-S2	0.0802051991286008
B.1.1.315	TS19	52	Fit AR1-PC-S2	0.144440553984264
B.1.1.315	TS2	52	Fit AR1-PC-S2	0.0106919141138457
B.1.1.315	TS20	52	Fit AR1-PC-S2	0.0217997095907179
B.1.1.315	TS21	52	Fit AR1-PC-S2	0.0113243663123004
B.1.1.315	TS22	52	Fit AR1-PC-S2	0.00899669968867567
B.1.1.315	TS23	52	Fit AR1-PC-S2	0.0348218017417086
B.1.1.315	TS24	52	Fit AR1-PC-S2	0.027024288127619
B.1.1.315	TS25	52	Fit AR1-PC-S2	0.0623279129381815
B.1.1.315	TS26	52	Fit AR1-PC-S2	0.0716870774522117
B.1.1.315	TS27	52	Fit AR1-PC-S2	0.0143630912969512
B.1.1.315	TS28	52	Fit AR1-PC-S2	0.00859787629166988
B.1.1.315	TS29	52	Fit AR1-PC-S2	0.00798186095830547
B.1.1.315	TS3	52	Fit AR1-PC-S2	0.0531354009897086
B.1.1.315	TS4	52	Fit AR1-PC-S2	0.0254902654997051
B.1.1.315	TS5	52	Fit AR1-PC-S2	0.0516807822579102
B.1.1.315	TS6	52	Fit AR1-PC-S2	0.04267777428663
B.1.1.315	TS7	52	Fit AR1-PC-S2	0.0210753114364155
B.1.1.315	TS8	52	Fit AR1-PC-S2	0.0219711643531055
B.1.1.315	TS9	52	Fit AR1-PC-S2	0.0112760910807217
B.1.1.315	TS1	53	Fit AR1-PC-S2	0.00596291115353016
B.1.1.315	TS10	53	Fit AR1-PC-S2	0.0105759392079814
B.1.1.315	TS11	53	Fit AR1-PC-S2	0.00222049114893558
B.1.1.315	TS12	53	Fit AR1-PC-S2	0.00434602301191773
B.1.1.315	TS13	53	Fit AR1-PC-S2	0.00254524130816671
B.1.1.315	TS14	53	Fit AR1-PC-S2	0.00360784504198529
B.1.1.315	TS15	53	Fit AR1-PC-S2	0.00232661306865535
B.1.1.315	TS16	53	Fit AR1-PC-S2	0.0020617989741067
B.1.1.315	TS17	53	Fit AR1-PC-S2	0.0164166659052865
B.1.1.315	TS18	53	Fit AR1-PC-S2	0.00667010713734007
B.1.1.315	TS19	53	Fit AR1-PC-S2	0.0124541260487292
B.1.1.315	TS2	53	Fit AR1-PC-S2	0.00219616920637478
B.1.1.315	TS20	53	Fit AR1-PC-S2	0.00452251702029432
B.1.1.315	TS21	53	Fit AR1-PC-S2	0.00262493405528426
B.1.1.315	TS22	53	Fit AR1-PC-S2	0.00184406490174056
B.1.1.315	TS23	53	Fit AR1-PC-S2	0.00665550680019246
B.1.1.315	TS24	53	Fit AR1-PC-S2	0.00647039549970648
B.1.1.315	TS25	53	Fit AR1-PC-S2	0.0139516031877953
B.1.1.315	TS26	53	Fit AR1-PC-S2	0.00525731580043121
B.1.1.315	TS27	53	Fit AR1-PC-S2	0.00258657189882403
B.1.1.315	TS28	53	Fit AR1-PC-S2	0.00154935232568479
B.1.1.315	TS29	53	Fit AR1-PC-S2	0.00165479092375684
B.1.1.315	TS3	53	Fit AR1-PC-S2	0.0109545488992776
B.1.1.315	TS4	53	Fit AR1-PC-S2	0.00574401663718589
B.1.1.315	TS5	53	Fit AR1-PC-S2	0.0123316922095679
B.1.1.315	TS6	53	Fit AR1-PC-S2	0.00802415158723972
B.1.1.315	TS7	53	Fit AR1-PC-S2	0.00467335646402961
B.1.1.315	TS8	53	Fit AR1-PC-S2	0.00513888151548339
B.1.1.315	TS9	53	Fit AR1-PC-S2	0.00233454078573992
