# Supplementary material for: Spatial and temporal epidemiology of SARS-CoV-2 virus lineages in Teesside, UK, in 2020: effects of socio-economic deprivation, weather, and lockdown on lineage dynamics
Source: Peer Community J. Author manuscript; Available in PMC 2024 Sep 23. (PMC7616629; doi:10.24072/pcjournal.461)
Supplement: Supplementary file: main dataset and code (compressed) [file EMS198536-supplement-Supplementary_file__main_dataset_and_code__compressed_.zip › Covid-19-Teesside-main/Data/Results/Lin37-B11315_GLMM_Random-Effects.csv]

Lineage	Model	Family	effect	component	group	level	term	estimate	std.error	conf.low	conf.high	Sign	estimate_exp	conf.low_exp	conf.high_exp
B.1.1.315	AR1 (Week|Postcode)	Poisson	ran_vals	cond	Postcode	TS1	(Intercept)	-0.0052938755822196	0.183540423609088	-0.365026495563258	0.354438744398819	Negative	0.994720112282896	0.694178257990368	1.425380426988
B.1.1.315	AR1 (Week|Postcode)	Poisson	ran_vals	cond	Postcode	TS10	(Intercept)	-0.0822049819813682	0.232737033298907	-0.538361185115925	0.373951221153189	Negative	0.921083133898378	0.583704051858943	1.45346625032008
B.1.1.315	AR1 (Week|Postcode)	Poisson	ran_vals	cond	Postcode	TS11	(Intercept)	-0.0481112544257836	0.211035536930444	-0.461733306267526	0.365510797415959	Negative	0.953027752623839	0.630190385358627	1.44125000693937
B.1.1.315	AR1 (Week|Postcode)	Poisson	ran_vals	cond	Postcode	TS12	(Intercept)	-0.077371681560455	0.237872932296987	-0.543594061759485	0.388850698638575	Negative	0.925545781367512	0.580657578420864	1.47528427293909
B.1.1.315	AR1 (Week|Postcode)	Poisson	ran_vals	cond	Postcode	TS13	(Intercept)	0.0346318540206255	0.200411559256767	-0.358167584208153	0.427431292249404	Positive	1.03523851973858	0.698955931214809	1.53331382550521
B.1.1.315	AR1 (Week|Postcode)	Poisson	ran_vals	cond	Postcode	TS14	(Intercept)	-0.0520600833905633	0.211386883176117	-0.466370761219929	0.362250594438803	Negative	0.949271829659321	0.627274671805657	1.43655889052689
B.1.1.315	AR1 (Week|Postcode)	Poisson	ran_vals	cond	Postcode	TS15	(Intercept)	-0.0545542237076441	0.216616592360704	-0.479114943188418	0.37000649577313	Negative	0.946907162648593	0.619331292687891	1.44774401884948
B.1.1.315	AR1 (Week|Postcode)	Poisson	ran_vals	cond	Postcode	TS16	(Intercept)	-0.042451536950123	0.206543889958387	-0.447270122495366	0.36236704859512	Negative	0.958436913171367	0.639371176408833	1.43672619352186
B.1.1.315	AR1 (Week|Postcode)	Poisson	ran_vals	cond	Postcode	TS17	(Intercept)	0.0354140101432493	0.181882735507104	-0.321069600860298	0.391897621146797	Positive	1.03604855463075	0.725372762664828	1.47978620483225
B.1.1.315	AR1 (Week|Postcode)	Poisson	ran_vals	cond	Postcode	TS18	(Intercept)	0.032978581363679	0.18899204858716	-0.337439027231598	0.403396189958956	Positive	1.03352840223526	0.713595483272204	1.4968998308801
B.1.1.315	AR1 (Week|Postcode)	Poisson	ran_vals	cond	Postcode	TS19	(Intercept)	0.109715690557092	0.251307917500085	-0.382838776772838	0.602270157887023	Positive	1.11596074717367	0.681922832223567	1.82625999656237
B.1.1.315	AR1 (Week|Postcode)	Poisson	ran_vals	cond	Postcode	TS2	(Intercept)	-0.078244762775955	0.245716590394307	-0.559840430352777	0.403350904800867	Negative	0.92473805738734	0.571300218750208	1.49683204506948
B.1.1.315	AR1 (Week|Postcode)	Poisson	ran_vals	cond	Postcode	TS20	(Intercept)	0.109699766404427	0.274781571861124	-0.42886221805868	0.648261750867534	Positive	1.11594297658585	0.651249653441234	1.91221403406654
B.1.1.315	AR1 (Week|Postcode)	Poisson	ran_vals	cond	Postcode	TS21	(Intercept)	0.0637101271161767	0.226810748156148	-0.380830770576458	0.508251024808811	Positive	1.06578341226902	0.683293513203517	1.66238118746705
B.1.1.315	AR1 (Week|Postcode)	Poisson	ran_vals	cond	Postcode	TS22	(Intercept)	0.0502426237063147	0.214413741644389	-0.370000587707164	0.470485835119794	Positive	1.05152619061047	0.690733924687959	1.6007717154464
B.1.1.315	AR1 (Week|Postcode)	Poisson	ran_vals	cond	Postcode	TS23	(Intercept)	0.0371469036529871	0.190848799068395	-0.336909869013788	0.411203676319763	Positive	1.03784547293121	0.713973188110366	1.50863259800353
B.1.1.315	AR1 (Week|Postcode)	Poisson	ran_vals	cond	Postcode	TS24	(Intercept)	0.16520311497081	0.345808288262395	-0.512568675578928	0.842974905520549	Positive	1.17963269544026	0.598955079851776	2.32326820985643
B.1.1.315	AR1 (Week|Postcode)	Poisson	ran_vals	cond	Postcode	TS25	(Intercept)	0.0567344040626384	0.194467075072878	-0.32441405925905	0.437882867384326	Positive	1.05837467304932	0.722950835910663	1.54942340877336
B.1.1.315	AR1 (Week|Postcode)	Poisson	ran_vals	cond	Postcode	TS26	(Intercept)	0.168559925418356	0.354133434170517	-0.525528851277343	0.862648702114055	Positive	1.18359915239409	0.591242602266358	2.36942829927686
B.1.1.315	AR1 (Week|Postcode)	Poisson	ran_vals	cond	Postcode	TS27	(Intercept)	0.18516657623799	0.403770422959831	-0.606208910785784	0.976542063261763	Positive	1.2034188844231	0.545414670249163	2.65525863234397
B.1.1.315	AR1 (Week|Postcode)	Poisson	ran_vals	cond	Postcode	TS28	(Intercept)	0.00127936079842334	0.189222530385857	-0.369589983821393	0.372148705418239	Positive	1.00128017952956	0.691017600956774	1.45084871431729
B.1.1.315	AR1 (Week|Postcode)	Poisson	ran_vals	cond	Postcode	TS29	(Intercept)	0.00089489249435287	0.189071818097255	-0.369679061467775	0.37146884645648	Positive	1.00089529303011	0.690956049476743	1.44986267703783
B.1.1.315	AR1 (Week|Postcode)	Poisson	ran_vals	cond	Postcode	TS3	(Intercept)	-0.0110140039508359	0.180328619907952	-0.364451604352235	0.342423596450563	Negative	0.989046428120833	0.69457744970468	1.40835674609721
B.1.1.315	AR1 (Week|Postcode)	Poisson	ran_vals	cond	Postcode	TS4	(Intercept)	0.123934726499319	0.294212369440145	-0.452710921409558	0.700580374408196	Positive	1.13194198277195	0.635901932693309	2.01492177722259
B.1.1.315	AR1 (Week|Postcode)	Poisson	ran_vals	cond	Postcode	TS5	(Intercept)	-0.0275679445574022	0.18481906859287	-0.389806662655664	0.33467077354086	Negative	0.972808583259309	0.677187787531026	1.39748022201246
B.1.1.315	AR1 (Week|Postcode)	Poisson	ran_vals	cond	Postcode	TS6	(Intercept)	0.00651070678663238	0.177432855553664	-0.341251299772647	0.354272713345912	Positive	1.00653194751042	0.710880241714803	1.42514378922007
B.1.1.315	AR1 (Week|Postcode)	Poisson	ran_vals	cond	Postcode	TS7	(Intercept)	0.207323550412197	0.421858928919755	-0.619504756827165	1.03415185765156	Positive	1.23038059753607	0.538210916885336	2.812719637041
B.1.1.315	AR1 (Week|Postcode)	Poisson	ran_vals	cond	Postcode	TS8	(Intercept)	0.204591726111351	0.414938594032114	-0.608672973987279	1.01785642620998	Positive	1.22702400082415	0.544072388443399	2.76725658309187
B.1.1.315	AR1 (Week|Postcode)	Poisson	ran_vals	cond	Postcode	TS9	(Intercept)	-0.0242613698809556	0.193201730403664	-0.402929803222954	0.354407063461043	Negative	0.976030571422362	0.668359014325615	1.42533527031469
B.1.1.315	AR1 (Week|Postcode)	Poisson	ran_vals	cond	Postcode	TS1	Week_factor1	-0.0701622054511339	0.852400691776371	-1.74083686172985	1.60051245082758	Negative	0.932242592811017	0.175373575755536	4.95557126041878
B.1.1.315	AR1 (Week|Postcode)	Poisson	ran_vals	cond	Postcode	TS10	Week_factor1	0.477819953482117	0.560991506524835	-0.621703194939426	1.57734310190366	Positive	1.61255512231049	0.537028993162332	4.84207380904624
B.1.1.315	AR1 (Week|Postcode)	Poisson	ran_vals	cond	Postcode	TS11	Week_factor1	-0.0701234688876275	0.84942340522158	-1.7349627507473	1.59471581297204	Negative	0.932278705384851	0.176406771184357	4.92692870391998
B.1.1.315	AR1 (Week|Postcode)	Poisson	ran_vals	cond	Postcode	TS12	Week_factor1	-0.106620190668378	0.834127921434312	-1.74148087517889	1.52824049384213	Negative	0.898867006242283	0.175260669174724	4.61005825617086
B.1.1.315	AR1 (Week|Postcode)	Poisson	ran_vals	cond	Postcode	TS13	Week_factor1	-0.245591167985711	0.786382711488432	-1.78687296056799	1.29569062459657	Negative	0.782241965119271	0.167483077852323	3.65351831265724
B.1.1.315	AR1 (Week|Postcode)	Poisson	ran_vals	cond	Postcode	TS14	Week_factor1	-0.0480255075910084	0.861947401521101	-1.73741137114025	1.64136035595823	Negative	0.953109475240757	0.175975346380326	5.16218714995679
B.1.1.315	AR1 (Week|Postcode)	Poisson	ran_vals	cond	Postcode	TS15	Week_factor1	-0.104513729227905	0.83204732445007	-1.73529651858296	1.52626906012714	Negative	0.900762430549292	0.176347902102993	4.60097878462541
B.1.1.315	AR1 (Week|Postcode)	Poisson	ran_vals	cond	Postcode	TS16	Week_factor1	-0.107788753240479	0.832270445962359	-1.73900885272379	1.52343134624283	Negative	0.897817237381251	0.175694453425722	4.58794103070352
B.1.1.315	AR1 (Week|Postcode)	Poisson	ran_vals	cond	Postcode	TS17	Week_factor1	0.0130261258721941	0.86957511546262	-1.6913097822868	1.71736203403119	Positive	1.01311133543132	0.184278001794172	5.5698160821489
B.1.1.315	AR1 (Week|Postcode)	Poisson	ran_vals	cond	Postcode	TS18	Week_factor1	-0.385589651815724	0.745458967827732	-1.84666238071048	1.07548307707903	Negative	0.680049525520883	0.157762840875737	2.93140865487738
B.1.1.315	AR1 (Week|Postcode)	Poisson	ran_vals	cond	Postcode	TS19	Week_factor1	-0.163757045691817	0.803762239177474	-1.73910208661293	1.4115879952293	Negative	0.848948252462248	0.175678073512122	4.10246492889151
B.1.1.315	AR1 (Week|Postcode)	Poisson	ran_vals	cond	Postcode	TS2	Week_factor1	-0.015888172191552	0.866979047644763	-1.71513588092612	1.68335953654302	Negative	0.984237379010432	0.17993926873739	5.38361206555261
B.1.1.315	AR1 (Week|Postcode)	Poisson	ran_vals	cond	Postcode	TS20	Week_factor1	0.472155888850629	0.790679829540875	-1.07754810035176	2.02185987805301	Positive	1.60344732380498	0.340429201421827	7.55235834493403
B.1.1.315	AR1 (Week|Postcode)	Poisson	ran_vals	cond	Postcode	TS21	Week_factor1	-0.0372616767211205	0.858720140044056	-1.72032222400666	1.64579887056442	Negative	0.963423996728576	0.179008457794925	5.18515051694265
B.1.1.315	AR1 (Week|Postcode)	Poisson	ran_vals	cond	Postcode	TS22	Week_factor1	0.576830585741921	0.824960575691347	-1.04006243127855	2.19372360276239	Positive	1.78038669615734	0.353432616019886	8.96854632022894
B.1.1.315	AR1 (Week|Postcode)	Poisson	ran_vals	cond	Postcode	TS23	Week_factor1	-0.21263043306882	0.801080230417542	-1.78271883341425	1.35745796727661	Negative	0.808454860195701	0.168180270965634	3.88630162873031
B.1.1.315	AR1 (Week|Postcode)	Poisson	ran_vals	cond	Postcode	TS24	Week_factor1	-0.0277066565606233	0.867000255242882	-1.72699593142371	1.67158261830246	Negative	0.972673652390456	0.177817785241765	5.32058158731569
B.1.1.315	AR1 (Week|Postcode)	Poisson	ran_vals	cond	Postcode	TS25	Week_factor1	-0.139177608958471	0.643871398725324	-1.40114236113554	1.12278714321859	Negative	0.870073481889318	0.246315421995764	3.07340830611905
B.1.1.315	AR1 (Week|Postcode)	Poisson	ran_vals	cond	Postcode	TS26	Week_factor1	0.521217101027369	0.816976491585265	-1.08002739869564	2.12246160075038	Positive	1.68407609360812	0.339586221297955	8.35167068387609
B.1.1.315	AR1 (Week|Postcode)	Poisson	ran_vals	cond	Postcode	TS27	Week_factor1	-0.0623754077349639	0.848474235394008	-1.72535435091738	1.60060353544745	Negative	0.939530113706443	0.178109927173341	4.95602265730063
B.1.1.315	AR1 (Week|Postcode)	Poisson	ran_vals	cond	Postcode	TS28	Week_factor1	-0.095533899297578	0.834657330490814	-1.73143220649192	1.54036440789676	Negative	0.908887550481897	0.17703068382449	4.66629039426839
B.1.1.315	AR1 (Week|Postcode)	Poisson	ran_vals	cond	Postcode	TS29	Week_factor1	-0.0229208710398516	0.865358369761295	-1.71899210949229	1.67315036741258	Negative	0.977339816597003	0.179246717964362	5.32892946634469
B.1.1.315	AR1 (Week|Postcode)	Poisson	ran_vals	cond	Postcode	TS3	Week_factor1	-0.629022374912844	0.703423099741562	-2.00770631629983	0.749661566474144	Negative	0.533112730708258	0.134296355033727	2.11628367405682
B.1.1.315	AR1 (Week|Postcode)	Poisson	ran_vals	cond	Postcode	TS4	Week_factor1	-0.160668221327474	0.822356126531814	-1.77245661179569	1.45112016914075	Negative	0.851574558519493	0.169915060350058	4.26789260012421
B.1.1.315	AR1 (Week|Postcode)	Poisson	ran_vals	cond	Postcode	TS5	Week_factor1	-0.225951681522043	0.787313936731287	-1.76905864204181	1.31715527899773	Negative	0.797756647121407	0.170493408634368	3.73278752019802
B.1.1.315	AR1 (Week|Postcode)	Poisson	ran_vals	cond	Postcode	TS6	Week_factor1	0.20861653453216	0.600419670508847	-0.968184395274586	1.38541746433891	Positive	1.23197248903363	0.379771928245563	3.99649395032256
B.1.1.315	AR1 (Week|Postcode)	Poisson	ran_vals	cond	Postcode	TS7	Week_factor1	-0.0428895637459769	0.852447840589774	-1.71365663000088	1.62787750250892	Negative	0.958017184054274	0.180205641034318	5.093053245589
B.1.1.315	AR1 (Week|Postcode)	Poisson	ran_vals	cond	Postcode	TS8	Week_factor1	0.374636232003203	0.769474589882986	-1.13350625118618	1.88277871519258	Positive	1.45446223156171	0.321902604017749	6.57174050981843
B.1.1.315	AR1 (Week|Postcode)	Poisson	ran_vals	cond	Postcode	TS9	Week_factor1	0.531148944538042	0.807712960278212	-1.05193936745348	2.11423725652957	Positive	1.70088540940243	0.349259748888072	8.28326534943823
B.1.1.315	AR1 (Week|Postcode)	Poisson	ran_vals	cond	Postcode	TS1	Week_factor2	-0.284204810227785	0.778448851939846	-1.80993652383644	1.24152690338087	Negative	0.752612486185385	0.163664525269166	3.46089388296327
B.1.1.315	AR1 (Week|Postcode)	Poisson	ran_vals	cond	Postcode	TS10	Week_factor2	-0.0561070874677019	0.837301866788496	-1.69718859056131	1.5849744156259	Negative	0.945437885920119	0.183197844880999	4.87916654649367
B.1.1.315	AR1 (Week|Postcode)	Poisson	ran_vals	cond	Postcode	TS11	Week_factor2	-0.20116114646112	0.801721927943696	-1.77250725084678	1.37018495792454	Negative	0.817780638479287	0.16990645623049	3.93607863708465
B.1.1.315	AR1 (Week|Postcode)	Poisson	ran_vals	cond	Postcode	TS12	Week_factor2	-0.12592756987071	0.836590337087685	-1.7656145003768	1.51375936063538	Negative	0.881678704573339	0.171081624454506	4.5437804356647
B.1.1.315	AR1 (Week|Postcode)	Poisson	ran_vals	cond	Postcode	TS13	Week_factor2	-0.0828635532975485	0.848639349164577	-1.74616611352363	1.58043900692853	Negative	0.920476734667062	0.17444145178014	4.8570876383855
B.1.1.315	AR1 (Week|Postcode)	Poisson	ran_vals	cond	Postcode	TS14	Week_factor2	-0.303921309969855	0.773480117880509	-1.81991448377345	1.21207186383374	Negative	0.737918931028937	0.162039607357171	3.36043981870826
B.1.1.315	AR1 (Week|Postcode)	Poisson	ran_vals	cond	Postcode	TS15	Week_factor2	-0.0432363999376758	0.865231200165332	-1.73905839056209	1.65258559068674	Negative	0.957684966638417	0.175685750117871	5.2204603657945
B.1.1.315	AR1 (Week|Postcode)	Poisson	ran_vals	cond	Postcode	TS16	Week_factor2	-0.100337586890382	0.836223635265778	-1.73930579503247	1.5386306212517	Negative	0.904532008339759	0.17564229005424	4.6582070517214
B.1.1.315	AR1 (Week|Postcode)	Poisson	ran_vals	cond	Postcode	TS17	Week_factor2	0.275961382932334	0.623408384126853	-0.94589659761661	1.49781936348128	Positive	1.31779697358979	0.38833123790546	4.47192678335393
B.1.1.315	AR1 (Week|Postcode)	Poisson	ran_vals	cond	Postcode	TS18	Week_factor2	0.0508391423512835	0.879282966721493	-1.67252380464237	1.77420208934494	Positive	1.05215363271069	0.18777256584483	5.89557511687371
B.1.1.315	AR1 (Week|Postcode)	Poisson	ran_vals	cond	Postcode	TS19	Week_factor2	1.0703226303064	0.516287480492339	0.0584177628724867	2.08222749774031	Positive	2.91632024150604	1.0601577977776	8.02231872353967
B.1.1.315	AR1 (Week|Postcode)	Poisson	ran_vals	cond	Postcode	TS2	Week_factor2	-0.0554465416726289	0.854733184151375	-1.73069279900056	1.61979971565531	Negative	0.94606259724267	0.177161630043651	5.05207836302375
B.1.1.315	AR1 (Week|Postcode)	Poisson	ran_vals	cond	Postcode	TS20	Week_factor2	0.00143446614194698	0.863507492631933	-1.69100911979713	1.69387805208102	Positive	1.00143549548063	0.184333415606993	5.44053853885452
B.1.1.315	AR1 (Week|Postcode)	Poisson	ran_vals	cond	Postcode	TS21	Week_factor2	-0.0841252053492569	0.837155743464593	-1.72492031199071	1.5566699012922	Negative	0.919316145589963	0.178187250594433	4.74300025800381
B.1.1.315	AR1 (Week|Postcode)	Poisson	ran_vals	cond	Postcode	TS22	Week_factor2	0.00960806383619687	0.865072024284492	-1.68590194779457	1.70511807546696	Positive	1.0096543694652	0.185277246167314	5.50203528424424
B.1.1.315	AR1 (Week|Postcode)	Poisson	ran_vals	cond	Postcode	TS23	Week_factor2	-0.289860690428912	0.778919423736858	-1.81651470781185	1.23679332695402	Negative	0.748367815116396	0.162591443246755	3.44455018984072
B.1.1.315	AR1 (Week|Postcode)	Poisson	ran_vals	cond	Postcode	TS24	Week_factor2	-0.208886445059265	0.802248164247417	-1.78126395364757	1.36349106352905	Negative	0.811487378812865	0.168425131116865	3.90981893026197
B.1.1.315	AR1 (Week|Postcode)	Poisson	ran_vals	cond	Postcode	TS25	Week_factor2	0.00782087093879611	0.86320550070208	-1.68403082169414	1.69967256357174	Positive	1.00785153383464	0.185624247799096	5.47215531535631
B.1.1.315	AR1 (Week|Postcode)	Poisson	ran_vals	cond	Postcode	TS26	Week_factor2	-0.280874202879638	0.771019306877047	-1.79204427574368	1.23029586998441	Negative	0.755123321844984	0.166619205672983	3.42224192517959
B.1.1.315	AR1 (Week|Postcode)	Poisson	ran_vals	cond	Postcode	TS27	Week_factor2	-0.076381423257943	0.848246323236764	-1.73891366682052	1.58615082030464	Negative	0.926462764712117	0.175711177856924	4.88490979837911
B.1.1.315	AR1 (Week|Postcode)	Poisson	ran_vals	cond	Postcode	TS28	Week_factor2	-0.0326251063271664	0.859541029221879	-1.71729456683654	1.65204435418221	Negative	0.967901351673224	0.179551255323456	5.21763562656901
B.1.1.315	AR1 (Week|Postcode)	Poisson	ran_vals	cond	Postcode	TS29	Week_factor2	-0.101829541226756	0.832987177944562	-1.73445440958175	1.53079532712824	Negative	0.903183494098504	0.176496468804595	4.62185124459976
B.1.1.315	AR1 (Week|Postcode)	Poisson	ran_vals	cond	Postcode	TS3	Week_factor2	-0.0680671748216587	0.834545561260523	-1.70374641835005	1.56761206870673	Negative	0.934197716904376	0.182000395587493	4.79518394150853
B.1.1.315	AR1 (Week|Postcode)	Poisson	ran_vals	cond	Postcode	TS4	Week_factor2	-0.413570545901956	0.74373402281564	-1.8712624446977	1.04412135289379	Negative	0.661284881796446	0.153929211982389	2.84090127702708
B.1.1.315	AR1 (Week|Postcode)	Poisson	ran_vals	cond	Postcode	TS5	Week_factor2	0.28410594022393	0.752118286128948	-1.1900188127028	1.75823069315066	Positive	1.32857367268994	0.304215540896312	5.80216250150891
B.1.1.315	AR1 (Week|Postcode)	Poisson	ran_vals	cond	Postcode	TS6	Week_factor2	-0.186970123564662	0.803071141107508	-1.76096063715886	1.38702039002954	Negative	0.829468517577746	0.171879670492001	4.00290517012972
B.1.1.315	AR1 (Week|Postcode)	Poisson	ran_vals	cond	Postcode	TS7	Week_factor2	0.0413132981106276	0.698284011360498	-1.32729821513611	1.40992481135736	Positive	1.0421785669789	0.265192788125765	4.09564744632164
B.1.1.315	AR1 (Week|Postcode)	Poisson	ran_vals	cond	Postcode	TS8	Week_factor2	-0.049485602586525	0.852406771811251	-1.72017217551463	1.62120097034158	Negative	0.951718860327768	0.179035319759327	5.05916257373792
B.1.1.315	AR1 (Week|Postcode)	Poisson	ran_vals	cond	Postcode	TS9	Week_factor2	-0.0731122751544596	0.832442163703822	-1.70466893522655	1.55844438491763	Negative	0.929496464807936	0.181832574571796	4.75142410607686
B.1.1.315	AR1 (Week|Postcode)	Poisson	ran_vals	cond	Postcode	TS1	Week_factor3	-0.122214740036613	0.837130979759852	-1.76296131070865	1.51853183063542	Negative	0.884958312116654	0.17153613914313	4.56551731953636
B.1.1.315	AR1 (Week|Postcode)	Poisson	ran_vals	cond	Postcode	TS10	Week_factor3	0.0486833207131558	0.680950984342517	-1.28595608383528	1.38332272526159	Positive	1.04988782036385	0.276386208883294	3.98813110032487
B.1.1.315	AR1 (Week|Postcode)	Poisson	ran_vals	cond	Postcode	TS11	Week_factor3	-0.0430632491125693	0.864968431744769	-1.73837022309641	1.65224372487127	Negative	0.957850804937687	0.175806692944973	5.21867597388309
B.1.1.315	AR1 (Week|Postcode)	Poisson	ran_vals	cond	Postcode	TS12	Week_factor3	-0.324537488014675	0.770586647730385	-1.83485956453368	1.18578458850433	Negative	0.722861608495336	0.159635918738701	3.27325397169394
B.1.1.315	AR1 (Week|Postcode)	Poisson	ran_vals	cond	Postcode	TS13	Week_factor3	-0.0814285893951508	0.848059254800625	-1.74359418556025	1.58073700676995	Negative	0.921798533694439	0.174890680071718	4.85853526541708
B.1.1.315	AR1 (Week|Postcode)	Poisson	ran_vals	cond	Postcode	TS14	Week_factor3	-0.104932950235097	0.843797428171019	-1.75874551969782	1.54887961922762	Negative	0.900384891157668	0.172260826147728	4.70619449792823
B.1.1.315	AR1 (Week|Postcode)	Poisson	ran_vals	cond	Postcode	TS15	Week_factor3	-0.236850354646144	0.791410590742085	-1.7879866094842	1.31428590019191	Negative	0.789109365732765	0.167296664323068	3.72209209075848
B.1.1.315	AR1 (Week|Postcode)	Poisson	ran_vals	cond	Postcode	TS16	Week_factor3	-0.0393331507729994	0.865928867248308	-1.73652254375325	1.65785624220725	Negative	0.961430354520341	0.17613182761973	5.24804823230918
B.1.1.315	AR1 (Week|Postcode)	Poisson	ran_vals	cond	Postcode	TS17	Week_factor3	-0.489528054358831	0.72380164459715	-1.90815320972011	0.929097101002444	Negative	0.612915588777513	0.14835411269362	2.53222180461088
B.1.1.315	AR1 (Week|Postcode)	Poisson	ran_vals	cond	Postcode	TS18	Week_factor3	1.15363111027212	0.670674760118191	-0.160867264899578	2.46812948544381	Positive	3.16968150195511	0.85140507494532	11.8003534621656
B.1.1.315	AR1 (Week|Postcode)	Poisson	ran_vals	cond	Postcode	TS19	Week_factor3	0.0379695535136663	0.874773257929613	-1.67655452666714	1.75249363369447	Positive	1.03869960764365	0.187017230124837	5.76897045367904
B.1.1.315	AR1 (Week|Postcode)	Poisson	ran_vals	cond	Postcode	TS2	Week_factor3	-0.166803660947995	0.812437854160424	-1.75915259477943	1.42554527288344	Negative	0.846365769677837	0.172190717328609	4.1601256281156
B.1.1.315	AR1 (Week|Postcode)	Poisson	ran_vals	cond	Postcode	TS20	Week_factor3	-0.0517654868347376	0.840278623535224	-1.69868132594267	1.59515035227319	Negative	0.949551523067215	0.182924582980751	4.92907011330537
B.1.1.315	AR1 (Week|Postcode)	Poisson	ran_vals	cond	Postcode	TS21	Week_factor3	0.07300010575129	0.894418540939163	-1.68002802159433	1.82602823309691	Positive	1.0757306506746	0.18636875361663	6.20917621835479
B.1.1.315	AR1 (Week|Postcode)	Poisson	ran_vals	cond	Postcode	TS22	Week_factor3	-0.0694081037888524	0.843734195811459	-1.72309674010418	1.58428053252647	Negative	0.932945863635427	0.178512484308557	4.87578214961143
B.1.1.315	AR1 (Week|Postcode)	Poisson	ran_vals	cond	Postcode	TS23	Week_factor3	-0.115229443709624	0.842932178735079	-1.76734615544026	1.53688726802101	Negative	0.891161649013071	0.170785626450441	4.65009322609563
B.1.1.315	AR1 (Week|Postcode)	Poisson	ran_vals	cond	Postcode	TS24	Week_factor3	-0.281984831313129	0.779602986022508	-1.80997860615713	1.24600894353087	Negative	0.7542851259612	0.163657638031044	3.47644056269699
B.1.1.315	AR1 (Week|Postcode)	Poisson	ran_vals	cond	Postcode	TS25	Week_factor3	0.640226924042529	0.67301033955474	-0.678849102707833	1.95930295079289	Positive	1.89691128524554	0.507200392142485	7.09438020915618
B.1.1.315	AR1 (Week|Postcode)	Poisson	ran_vals	cond	Postcode	TS26	Week_factor3	0.738215764820662	0.897799550658523	-1.02143901980629	2.49787054944761	Positive	2.09219920683278	0.360076410089133	12.1565795437367
B.1.1.315	AR1 (Week|Postcode)	Poisson	ran_vals	cond	Postcode	TS27	Week_factor3	-0.197990672081297	0.798892573179837	-1.76379134303031	1.36780999886771	Negative	0.820377505516818	0.171393817677188	3.92674170328357
B.1.1.315	AR1 (Week|Postcode)	Poisson	ran_vals	cond	Postcode	TS28	Week_factor3	0.0441982164813622	0.87746906808336	-1.67560955450995	1.76400598747267	Positive	1.04518950814383	0.187194039727139	5.83576864694142
B.1.1.315	AR1 (Week|Postcode)	Poisson	ran_vals	cond	Postcode	TS29	Week_factor3	-0.0404800584608728	0.859313712760605	-1.72470398689305	1.64374386997131	Negative	0.960328314745133	0.178225801138394	5.17450597057553
B.1.1.315	AR1 (Week|Postcode)	Poisson	ran_vals	cond	Postcode	TS3	Week_factor3	1.04040083265265	0.564916236473004	-0.066814645116352	2.14761631042165	Positive	2.83035128422335	0.935368560400487	8.56441912979718
B.1.1.315	AR1 (Week|Postcode)	Poisson	ran_vals	cond	Postcode	TS4	Week_factor3	-0.00377142935543664	0.857037043339441	-1.68353316771743	1.67599030900656	Negative	0.996235673552078	0.185716647433803	5.34408482476793
B.1.1.315	AR1 (Week|Postcode)	Poisson	ran_vals	cond	Postcode	TS5	Week_factor3	-0.634731555814664	0.699234654214845	-2.00520629481808	0.735743183188751	Negative	0.530077765513899	0.134632518839512	2.08703246373301
B.1.1.315	AR1 (Week|Postcode)	Poisson	ran_vals	cond	Postcode	TS6	Week_factor3	-0.229330673656346	0.811232382020668	-1.81931692550949	1.3606555781968	Negative	0.795065582788757	0.162136464399616	3.89874839861577
B.1.1.315	AR1 (Week|Postcode)	Poisson	ran_vals	cond	Postcode	TS7	Week_factor3	-0.088722787680733	0.829416902607294	-1.71435004495979	1.53690446959833	Negative	0.91509921519234	0.180080727060758	4.65017321572177
B.1.1.315	AR1 (Week|Postcode)	Poisson	ran_vals	cond	Postcode	TS8	Week_factor3	-0.440445627787544	0.738111068896042	-1.88711673941415	1.00622548383906	Negative	0.643749484495923	0.151508016776813	2.73525723328054
B.1.1.315	AR1 (Week|Postcode)	Poisson	ran_vals	cond	Postcode	TS9	Week_factor3	-0.0419626478461814	0.864297974357585	-1.73595554949797	1.65203025380561	Negative	0.958905597092928	0.176231721671162	5.2175620564604
B.1.1.315	AR1 (Week|Postcode)	Poisson	ran_vals	cond	Postcode	TS1	Week_factor4	-0.12744320958111	0.836015449543512	-1.76600338120546	1.51111696204324	Negative	0.880343409485619	0.171015107025135	4.53178980562728
B.1.1.315	AR1 (Week|Postcode)	Poisson	ran_vals	cond	Postcode	TS10	Week_factor4	-0.171656195316772	0.811331817557322	-1.76183733724055	1.418524946607	Negative	0.842268699318787	0.17172904960516	4.13102246523378
B.1.1.315	AR1 (Week|Postcode)	Poisson	ran_vals	cond	Postcode	TS11	Week_factor4	-0.129939250951442	0.824144131020473	-1.74523206582163	1.48535356391874	Negative	0.878148776002848	0.174604464536303	4.41652666123534
B.1.1.315	AR1 (Week|Postcode)	Poisson	ran_vals	cond	Postcode	TS12	Week_factor4	-0.0730262722064091	0.861715275284043	-1.76195717669115	1.61590463227833	Negative	0.929576407681724	0.171708470923296	5.03243837110674
B.1.1.315	AR1 (Week|Postcode)	Poisson	ran_vals	cond	Postcode	TS13	Week_factor4	-0.217598862752048	0.795609188451963	-1.77696421788704	1.34176649238294	Negative	0.804448071038241	0.169150873808894	3.8257957787926
B.1.1.315	AR1 (Week|Postcode)	Poisson	ran_vals	cond	Postcode	TS14	Week_factor4	-0.103202651654812	0.842867702271276	-1.75519299183854	1.54878768852892	Negative	0.901944174480376	0.172873875824961	4.70576187406581
B.1.1.315	AR1 (Week|Postcode)	Poisson	ran_vals	cond	Postcode	TS15	Week_factor4	-0.0765837733527146	0.849243385094659	-1.74107022224713	1.5879026755417	Negative	0.926275313849865	0.17533265526198	4.89347495345732
B.1.1.315	AR1 (Week|Postcode)	Poisson	ran_vals	cond	Postcode	TS16	Week_factor4	-0.215186488491155	0.797312827871039	-1.77789091553017	1.34751793854786	Negative	0.806391043505154	0.168994194701093	3.84786303574205
B.1.1.315	AR1 (Week|Postcode)	Poisson	ran_vals	cond	Postcode	TS17	Week_factor4	-0.171523569059961	0.827574702083429	-1.79354017965995	1.45049304154002	Negative	0.842380413671571	0.166370145682044	4.26521692596001
B.1.1.315	AR1 (Week|Postcode)	Poisson	ran_vals	cond	Postcode	TS18	Week_factor4	-0.181992425650537	0.794464633760784	-1.73911449481248	1.3751296435114	Negative	0.833607654427513	0.175675893677054	3.9555895061936
B.1.1.315	AR1 (Week|Postcode)	Poisson	ran_vals	cond	Postcode	TS19	Week_factor4	-0.450934030519926	0.730729218054836	-1.88313698035852	0.981268919318668	Negative	0.637032865518767	0.152112183600351	2.66783936793157
B.1.1.315	AR1 (Week|Postcode)	Poisson	ran_vals	cond	Postcode	TS2	Week_factor4	-0.0201276613425524	0.872808021726978	-1.73079994934508	1.69054462665998	Negative	0.980073547815167	0.177142648130934	5.42243310271069
B.1.1.315	AR1 (Week|Postcode)	Poisson	ran_vals	cond	Postcode	TS20	Week_factor4	0.661987051203095	0.685447709754964	-0.681465773202099	2.00543987560829	Positive	1.93864068800945	0.505874950719688	7.42936117287272
B.1.1.315	AR1 (Week|Postcode)	Poisson	ran_vals	cond	Postcode	TS21	Week_factor4	1.36510363263995	0.900851563804918	-0.40053298783428	3.13074025311417	Positive	3.91612886973752	0.669962868800045	22.8909183457581
B.1.1.315	AR1 (Week|Postcode)	Poisson	ran_vals	cond	Postcode	TS22	Week_factor4	-0.0198060543489702	0.867296236574463	-1.71967544196205	1.68006333326411	Negative	0.980388797012825	0.179124274701371	5.3658958000565
B.1.1.315	AR1 (Week|Postcode)	Poisson	ran_vals	cond	Postcode	TS23	Week_factor4	-0.220893738752244	0.795690127957077	-1.78041773240218	1.33863025489769	Negative	0.801801876231423	0.168567716361897	3.81381597024201
B.1.1.315	AR1 (Week|Postcode)	Poisson	ran_vals	cond	Postcode	TS24	Week_factor4	-0.0721126415355987	0.838866183212151	-1.71626014847999	1.5720348654088	Negative	0.9304260852853	0.179737082532872	4.81643903405966
B.1.1.315	AR1 (Week|Postcode)	Poisson	ran_vals	cond	Postcode	TS25	Week_factor4	0.0552837741623209	0.677994670143274	-1.27356136102861	1.38412890935325	Positive	1.05684047614784	0.279833257807458	3.99134756453035
B.1.1.315	AR1 (Week|Postcode)	Poisson	ran_vals	cond	Postcode	TS26	Week_factor4	0.446891869738436	0.781922164006009	-1.08564741042696	1.97943114990383	Positive	1.56344523440393	0.337683095554077	7.23862412173639
B.1.1.315	AR1 (Week|Postcode)	Poisson	ran_vals	cond	Postcode	TS27	Week_factor4	0.0643998587182507	0.888408078477541	-1.67684797867216	1.80564769610866	Positive	1.06651877034013	0.186962357595304	6.08391069794889
B.1.1.315	AR1 (Week|Postcode)	Poisson	ran_vals	cond	Postcode	TS28	Week_factor4	1.14091764851197	0.806284721594606	-0.439371367098363	2.7212066641223	Positive	3.12963895641919	0.644441410848896	15.1986508511837
B.1.1.315	AR1 (Week|Postcode)	Poisson	ran_vals	cond	Postcode	TS29	Week_factor4	-0.0425467036949092	0.858838714168063	-1.725839651993	1.64074624460318	Negative	0.958345706190263	0.178023511204682	5.1590179654268
B.1.1.315	AR1 (Week|Postcode)	Poisson	ran_vals	cond	Postcode	TS3	Week_factor4	-0.117797796529546	0.815998992505519	-1.71712643326133	1.48153084020224	Negative	0.888875768209581	0.179581446455947	4.39967572877297
B.1.1.315	AR1 (Week|Postcode)	Poisson	ran_vals	cond	Postcode	TS4	Week_factor4	1.13416435498412	0.684643879110177	-0.207712990307626	2.47604170027586	Positive	3.10857479220821	0.812440181459491	11.8940907395705
B.1.1.315	AR1 (Week|Postcode)	Poisson	ran_vals	cond	Postcode	TS5	Week_factor4	-0.137699163641064	0.839533054196765	-1.78315371369764	1.50775538641551	Negative	0.871360789326761	0.168107148582631	4.51658142784421
B.1.1.315	AR1 (Week|Postcode)	Poisson	ran_vals	cond	Postcode	TS6	Week_factor4	-0.541584698817342	0.721301948141819	-1.95531053915388	0.872141141519201	Negative	0.581825503240481	0.141520522206469	2.39202704274338
B.1.1.315	AR1 (Week|Postcode)	Poisson	ran_vals	cond	Postcode	TS7	Week_factor4	0.585959358546482	0.832333219902641	-1.04538377559895	2.21730249269191	Positive	1.79671385187391	0.351556874535364	9.18252749226461
B.1.1.315	AR1 (Week|Postcode)	Poisson	ran_vals	cond	Postcode	TS8	Week_factor4	-0.086817850683358	0.828226355923302	-1.71011167933988	1.53647597797317	Negative	0.916844082947554	0.180845594772657	4.64818108228
B.1.1.315	AR1 (Week|Postcode)	Poisson	ran_vals	cond	Postcode	TS9	Week_factor4	-0.241897843918213	0.789149125092568	-1.78860170753094	1.30480601969451	Negative	0.785136379911421	0.167193792113107	3.68697382402444
B.1.1.315	AR1 (Week|Postcode)	Poisson	ran_vals	cond	Postcode	TS1	Week_factor5	-0.315874821225555	0.768046125019872	-1.82121756473005	1.18946792227894	Negative	0.729150718648412	0.161828594144117	3.28533268992021
B.1.1.315	AR1 (Week|Postcode)	Poisson	ran_vals	cond	Postcode	TS10	Week_factor5	-0.180703045602697	0.809766837959926	-1.76781688387903	1.40641079267364	Negative	0.834683184739515	0.170705251717957	4.08128052227705
B.1.1.315	AR1 (Week|Postcode)	Poisson	ran_vals	cond	Postcode	TS11	Week_factor5	-0.0520086339581331	0.856014501978406	-1.7297662280798	1.62574896016353	Negative	0.949320670412583	0.177325858931431	5.08222399543587
B.1.1.315	AR1 (Week|Postcode)	Poisson	ran_vals	cond	Postcode	TS12	Week_factor5	-0.216939854606323	0.79834801174668	-1.78167320475898	1.34779349554633	Negative	0.804978383590822	0.16835621704731	3.84892348743142
B.1.1.315	AR1 (Week|Postcode)	Poisson	ran_vals	cond	Postcode	TS13	Week_factor5	-0.0468510605611532	0.864321136594823	-1.74088935936373	1.64718723824142	Negative	0.954229509414744	0.175364369299424	5.19235441199112
B.1.1.315	AR1 (Week|Postcode)	Poisson	ran_vals	cond	Postcode	TS14	Week_factor5	-0.269436257143749	0.783094445626214	-1.80427316706449	1.26540065277699	Negative	0.763809965399487	0.164594045484559	3.54451257046413
B.1.1.315	AR1 (Week|Postcode)	Poisson	ran_vals	cond	Postcode	TS15	Week_factor5	-0.0384638787739334	0.847955995110716	-1.70042708966576	1.62349933211789	Negative	0.962266462356493	0.182605518466383	5.07080373228997
B.1.1.315	AR1 (Week|Postcode)	Poisson	ran_vals	cond	Postcode	TS16	Week_factor5	-0.0711257011906224	0.852027067912489	-1.74106806815236	1.59881666577112	Negative	0.93134481361734	0.175333032945541	4.94717479803898
B.1.1.315	AR1 (Week|Postcode)	Poisson	ran_vals	cond	Postcode	TS17	Week_factor5	-0.190950920183298	0.562418300566533	-1.29327053353992	0.911368693173329	Negative	0.826173135582214	0.274371971359221	2.4877251367054
B.1.1.315	AR1 (Week|Postcode)	Poisson	ran_vals	cond	Postcode	TS18	Week_factor5	-0.0674896142586965	0.849286167585707	-1.73205991529473	1.59708068677734	Negative	0.934737428506735	0.176919594975257	4.93859405665934
B.1.1.315	AR1 (Week|Postcode)	Poisson	ran_vals	cond	Postcode	TS19	Week_factor5	0.047205986054397	0.693631283605792	-1.31228634836324	1.40669832047204	Positive	1.0483379298344	0.269203858430419	4.08245417260072
B.1.1.315	AR1 (Week|Postcode)	Poisson	ran_vals	cond	Postcode	TS2	Week_factor5	-0.112308263648444	0.831832981508072	-1.74267094855684	1.51805442125995	Negative	0.893768698630243	0.17505222017754	4.56333821896703
B.1.1.315	AR1 (Week|Postcode)	Poisson	ran_vals	cond	Postcode	TS20	Week_factor5	0.0285843822944932	0.873372487363421	-1.68319423802598	1.74036300261496	Positive	1.02899683628528	0.185779602987967	5.69941194865021
B.1.1.315	AR1 (Week|Postcode)	Poisson	ran_vals	cond	Postcode	TS21	Week_factor5	0.984980562078365	0.755482799874909	-0.495738516615938	2.46569964077267	Positive	2.67775983382937	0.609120895243821	11.7717152434899
B.1.1.315	AR1 (Week|Postcode)	Poisson	ran_vals	cond	Postcode	TS22	Week_factor5	-0.0531067509127377	0.855220826846623	-1.72930877036068	1.62309526853521	Negative	0.948278777453905	0.177406996571503	5.06875521905949
B.1.1.315	AR1 (Week|Postcode)	Poisson	ran_vals	cond	Postcode	TS23	Week_factor5	-0.0627863920240545	0.857460065592529	-1.74337723876676	1.61780445471865	Negative	0.939144060926829	0.174928626159963	5.04200819806132
B.1.1.315	AR1 (Week|Postcode)	Poisson	ran_vals	cond	Postcode	TS24	Week_factor5	0.413340221741638	0.772204635290062	-1.10015305212177	1.92683349560505	Positive	1.51185930585058	0.332820140970989	6.86772908039308
B.1.1.315	AR1 (Week|Postcode)	Poisson	ran_vals	cond	Postcode	TS25	Week_factor5	-0.164254999744556	0.814472851422328	-1.76059245491796	1.43208245542885	Negative	0.848525620473757	0.171942965185524	4.18741021375031
B.1.1.315	AR1 (Week|Postcode)	Poisson	ran_vals	cond	Postcode	TS26	Week_factor5	-0.235878288464727	0.78272033561653	-1.76998195624023	1.29822537931078	Negative	0.78987680520118	0.170336062300669	3.66279083224041
B.1.1.315	AR1 (Week|Postcode)	Poisson	ran_vals	cond	Postcode	TS27	Week_factor5	1.22253802249268	0.856188180668584	-0.455559975606618	2.90063602059198	Positive	3.39579541089489	0.634092792016719	18.1857081768416
B.1.1.315	AR1 (Week|Postcode)	Poisson	ran_vals	cond	Postcode	TS28	Week_factor5	0.0722483398357591	0.8899006361932	-1.67192485692219	1.81642153659371	Positive	1.07492225693663	0.187885065482393	6.14981214973698
B.1.1.315	AR1 (Week|Postcode)	Poisson	ran_vals	cond	Postcode	TS29	Week_factor5	-0.116330980927423	0.827543456609017	-1.73828635152288	1.50562438966804	Negative	0.890180541751894	0.175821438747315	4.50696685546145
B.1.1.315	AR1 (Week|Postcode)	Poisson	ran_vals	cond	Postcode	TS3	Week_factor5	-0.129470868703576	0.812450529991847	-1.72184464670807	1.46290290930092	Negative	0.87856018164054	0.178736138600093	4.31847749878522
B.1.1.315	AR1 (Week|Postcode)	Poisson	ran_vals	cond	Postcode	TS4	Week_factor5	-0.030497576658316	0.847738593150755	-1.69203468753845	1.63103953422182	Negative	0.969962782615606	0.184144466109115	5.10918312962997
B.1.1.315	AR1 (Week|Postcode)	Poisson	ran_vals	cond	Postcode	TS5	Week_factor5	0.00589992066973902	0.673347523255998	-1.31383697399126	1.32563681533074	Positive	1.00591735948069	0.268786747503398	3.76458193531962
B.1.1.315	AR1 (Week|Postcode)	Poisson	ran_vals	cond	Postcode	TS6	Week_factor5	-0.132967806484922	0.856537660178774	-1.81175077183753	1.54581515886768	Negative	0.875493276861095	0.163367866419081	4.69179462662954
B.1.1.315	AR1 (Week|Postcode)	Poisson	ran_vals	cond	Postcode	TS7	Week_factor5	1.43924704063397	0.654415167913393	0.156616880586986	2.72187720068095	Positive	4.21751900070685	1.16954745172338	15.2088455197886
B.1.1.315	AR1 (Week|Postcode)	Poisson	ran_vals	cond	Postcode	TS8	Week_factor5	1.08492654314758	0.8165089541626	-0.515401600065581	2.68525468636074	Positive	2.95922243558972	0.597260686517033	14.6619350996708
B.1.1.315	AR1 (Week|Postcode)	Poisson	ran_vals	cond	Postcode	TS9	Week_factor5	-0.07852297085499	0.848604070548042	-1.74175638626324	1.58471044455326	Negative	0.924480823572706	0.175212389568804	4.87787875764375
B.1.1.315	AR1 (Week|Postcode)	Poisson	ran_vals	cond	Postcode	TS1	Week_factor6	-0.00199710786840779	0.866710618433719	-1.70071870501693	1.69672448928012	Negative	0.998004885024616	0.182552275657576	5.45604675124005
B.1.1.315	AR1 (Week|Postcode)	Poisson	ran_vals	cond	Postcode	TS10	Week_factor6	-0.0151334572589978	0.667302589313575	-1.32302249910393	1.29275558458593	Negative	0.984980478036243	0.266329104733988	3.64281081138892
B.1.1.315	AR1 (Week|Postcode)	Poisson	ran_vals	cond	Postcode	TS11	Week_factor6	-0.0545331398903122	0.855422450771957	-1.73113033497034	1.62206405518971	Negative	0.946927127276705	0.17708413241328	5.06353094516597
B.1.1.315	AR1 (Week|Postcode)	Poisson	ran_vals	cond	Postcode	TS12	Week_factor6	-0.0902263885510715	0.845636630888959	-1.74764372910122	1.56719095199908	Negative	0.913724305132947	0.17418388471303	4.79316503456206
B.1.1.315	AR1 (Week|Postcode)	Poisson	ran_vals	cond	Postcode	TS13	Week_factor6	-0.141060597026718	0.819791782916956	-1.74782296636583	1.46570177231239	Negative	0.868436685422157	0.174152667267744	4.33058125620055
B.1.1.315	AR1 (Week|Postcode)	Poisson	ran_vals	cond	Postcode	TS14	Week_factor6	-0.0592641168594451	0.863021605342409	-1.75075538121051	1.63222714749162	Negative	0.942457817283493	0.173642727443979	5.11525446779985
B.1.1.315	AR1 (Week|Postcode)	Poisson	ran_vals	cond	Postcode	TS15	Week_factor6	0.387507721590293	0.758449382558489	-1.09902575232099	1.87404119550157	Positive	1.47330432982751	0.333195540603813	6.51456992598067
B.1.1.315	AR1 (Week|Postcode)	Poisson	ran_vals	cond	Postcode	TS16	Week_factor6	-0.069737335733667	0.85152532674838	-1.73869630808419	1.59922163661686	Negative	0.932638758611502	0.175749374367523	4.9491786653275
B.1.1.315	AR1 (Week|Postcode)	Poisson	ran_vals	cond	Postcode	TS17	Week_factor6	0.631189598836354	0.687442672359088	-0.716173280423426	1.97855247809613	Positive	1.87984551169751	0.48861848884436	7.23226654031691
B.1.1.315	AR1 (Week|Postcode)	Poisson	ran_vals	cond	Postcode	TS18	Week_factor6	-0.0334756928803426	0.666430820949221	-1.33965610012828	1.27270471436759	Negative	0.967078417836533	0.261935732757804	3.57049668786493
B.1.1.315	AR1 (Week|Postcode)	Poisson	ran_vals	cond	Postcode	TS19	Week_factor6	-0.0616176158545284	0.834499182864111	-1.69720595939629	1.57397072768723	Negative	0.940242351828083	0.183194662975495	4.82577202748238
B.1.1.315	AR1 (Week|Postcode)	Poisson	ran_vals	cond	Postcode	TS2	Week_factor6	-0.103889463710753	0.835713634576086	-1.74185808886895	1.53407916144744	Negative	0.901324921027267	0.175194570918349	4.63705358565837
B.1.1.315	AR1 (Week|Postcode)	Poisson	ran_vals	cond	Postcode	TS20	Week_factor6	-0.223649284581753	0.794046388208252	-1.77995160752404	1.33265303836053	Negative	0.799595515675176	0.168646308283548	3.79108795914403
B.1.1.315	AR1 (Week|Postcode)	Poisson	ran_vals	cond	Postcode	TS21	Week_factor6	0.0584277168514546	0.88485413432476	-1.67585451799644	1.79270995169935	Positive	1.06016835061855	0.187148189638545	6.00570560593745
B.1.1.315	AR1 (Week|Postcode)	Poisson	ran_vals	cond	Postcode	TS22	Week_factor6	-0.159423635629055	0.812606491908687	-1.75210309337352	1.43325582211541	Negative	0.852635075851622	0.173408864653445	4.19232646511683
B.1.1.315	AR1 (Week|Postcode)	Poisson	ran_vals	cond	Postcode	TS23	Week_factor6	-0.132710591449684	0.820188158028795	-1.74024984173237	1.474828658833	Negative	0.875718495858768	0.175476553773655	4.37028689871775
B.1.1.315	AR1 (Week|Postcode)	Poisson	ran_vals	cond	Postcode	TS24	Week_factor6	0.698175847131665	0.875239736926606	-1.01726251508279	2.41361420934612	Positive	2.01008266307172	0.361583415734205	11.1742744179162
B.1.1.315	AR1 (Week|Postcode)	Poisson	ran_vals	cond	Postcode	TS25	Week_factor6	-0.300542251284934	0.761207153239723	-1.79248085640905	1.19139635383918	Negative	0.740416619943749	0.16654647882603	3.29167434192097
B.1.1.315	AR1 (Week|Postcode)	Poisson	ran_vals	cond	Postcode	TS26	Week_factor6	-0.102111526470887	0.842235608789342	-1.75286298619516	1.54863993325339	Negative	0.902928845585674	0.173277142555663	4.7050666242882
B.1.1.315	AR1 (Week|Postcode)	Poisson	ran_vals	cond	Postcode	TS27	Week_factor6	1.10634083052746	0.817806086217738	-0.496529644796967	2.70921130585188	Positive	3.0232754523779	0.608639193107132	15.0174266863914
B.1.1.315	AR1 (Week|Postcode)	Poisson	ran_vals	cond	Postcode	TS28	Week_factor6	-0.0513099108170171	0.850797814954205	-1.71884298625263	1.6162231646186	Negative	0.949984214523156	0.179273449808762	5.03404162080821
B.1.1.315	AR1 (Week|Postcode)	Poisson	ran_vals	cond	Postcode	TS29	Week_factor6	-0.0154785983614456	0.870998902823772	-1.72260507846994	1.69164788174705	Negative	0.984640579448024	0.178600273627876	5.42841873084578
B.1.1.315	AR1 (Week|Postcode)	Poisson	ran_vals	cond	Postcode	TS3	Week_factor6	0.937650068438711	0.548678359637568	-0.137739755547437	2.01303989242486	Positive	2.55397270000155	0.871325419849046	7.48603954821294
B.1.1.315	AR1 (Week|Postcode)	Poisson	ran_vals	cond	Postcode	TS4	Week_factor6	-0.0880769869206923	0.83235578176119	-1.7194643414963	1.54331036765492	Negative	0.915690377827118	0.179162091910661	4.6800573665063
B.1.1.315	AR1 (Week|Postcode)	Poisson	ran_vals	cond	Postcode	TS5	Week_factor6	-0.153635821594445	0.805656719083001	-1.73269397489983	1.42542233171094	Negative	0.857584277824339	0.17680745296285	4.15961420883102
B.1.1.315	AR1 (Week|Postcode)	Poisson	ran_vals	cond	Postcode	TS6	Week_factor6	-0.380996469976094	0.754310325466965	-1.85941754105803	1.09742460110584	Negative	0.683180301258438	0.155763329695328	2.99643905237839
B.1.1.315	AR1 (Week|Postcode)	Poisson	ran_vals	cond	Postcode	TS7	Week_factor6	0.731823133987038	0.887331060704004	-1.00731378735653	2.47096005533061	Positive	2.07886720834718	0.365198664431271	11.8338025049227
B.1.1.315	AR1 (Week|Postcode)	Poisson	ran_vals	cond	Postcode	TS8	Week_factor6	0.160852575379714	0.722820696193834	-1.25584995644037	1.5775551071998	Positive	1.17451180409307	0.284833649115189	4.84310046316225
B.1.1.315	AR1 (Week|Postcode)	Poisson	ran_vals	cond	Postcode	TS9	Week_factor6	-0.0405997815110992	0.847243204815692	-1.70116594909615	1.61996638607395	Negative	0.960213348192284	0.182470648488136	5.05292046521434
B.1.1.315	AR1 (Week|Postcode)	Poisson	ran_vals	cond	Postcode	TS1	Week_factor7	0.444894915708975	0.782592318448423	-1.08895784302764	1.97874767444559	Positive	1.5603262214425	0.336567066714196	7.23367839013332
B.1.1.315	AR1 (Week|Postcode)	Poisson	ran_vals	cond	Postcode	TS10	Week_factor7	-0.0018634697281912	0.863017965901497	-1.69334760090614	1.68962066144976	Negative	0.998138265453536	0.18390285901727	5.41742527705366
B.1.1.315	AR1 (Week|Postcode)	Poisson	ran_vals	cond	Postcode	TS11	Week_factor7	-0.146784415396636	0.817608062377357	-1.74926677112583	1.45569794033256	Negative	0.863480110369006	0.173901406247352	4.28747482319008
B.1.1.315	AR1 (Week|Postcode)	Poisson	ran_vals	cond	Postcode	TS12	Week_factor7	-0.094326033653828	0.844763872200497	-1.7500327986074	1.56138073129974	Negative	0.909986027801112	0.173768244000565	4.76539643682279
B.1.1.315	AR1 (Week|Postcode)	Poisson	ran_vals	cond	Postcode	TS13	Week_factor7	-0.0567438554300042	0.85446559450149	-1.73146564668153	1.61797793582152	Negative	0.944836052998315	0.177024763983837	5.04288296707993
B.1.1.315	AR1 (Week|Postcode)	Poisson	ran_vals	cond	Postcode	TS14	Week_factor7	-0.177341597559986	0.809244230998103	-1.76343114501308	1.40874794989311	Negative	0.837493649867028	0.171455564510357	4.09083027180041
B.1.1.315	AR1 (Week|Postcode)	Poisson	ran_vals	cond	Postcode	TS15	Week_factor7	-0.00405517020672398	0.863083292030803	-1.69566733824536	1.68755699783192	Negative	0.995953040893093	0.183476747113347	5.40625706129081
B.1.1.315	AR1 (Week|Postcode)	Poisson	ran_vals	cond	Postcode	TS16	Week_factor7	-0.188807855138811	0.80538987682876	-1.76734300723633	1.38972729695871	Negative	0.827945576899929	0.170786164119267	4.01375534044693
B.1.1.315	AR1 (Week|Postcode)	Poisson	ran_vals	cond	Postcode	TS17	Week_factor7	-0.273000090527867	0.766891224993612	-1.77607927157515	1.23007909051942	Negative	0.761092718728831	0.169300629503925	3.42150013381145
B.1.1.315	AR1 (Week|Postcode)	Poisson	ran_vals	cond	Postcode	TS18	Week_factor7	-0.158863278389985	0.816123539413655	-1.7584360225761	1.44070946579613	Negative	0.853112989977474	0.172314148628756	4.22369131879198
B.1.1.315	AR1 (Week|Postcode)	Poisson	ran_vals	cond	Postcode	TS19	Week_factor7	0.642940328695842	0.524773650207367	-0.385597125746218	1.6714777831379	Positive	1.90206536254024	0.68004444289699	5.32002383250612
B.1.1.315	AR1 (Week|Postcode)	Poisson	ran_vals	cond	Postcode	TS2	Week_factor7	-0.0406997052590191	0.865891542898653	-1.7378159438582	1.65641653334016	Negative	0.960117404869318	0.175904165955949	5.24049800710145
B.1.1.315	AR1 (Week|Postcode)	Poisson	ran_vals	cond	Postcode	TS20	Week_factor7	-0.205965802290838	0.800250622110912	-1.774428200234	1.36249659565232	Negative	0.813860907985657	0.169580387808245	3.90593267363099
B.1.1.315	AR1 (Week|Postcode)	Poisson	ran_vals	cond	Postcode	TS21	Week_factor7	-0.128357499427928	0.823148497973548	-1.74169890938432	1.48498391052847	Negative	0.87953888828344	0.175222460519524	4.4148943788897
B.1.1.315	AR1 (Week|Postcode)	Poisson	ran_vals	cond	Postcode	TS22	Week_factor7	-0.0192158760227667	0.872636543253122	-1.72955207239241	1.69112032034688	Negative	0.980967572005504	0.177363838339249	5.42555566194816
B.1.1.315	AR1 (Week|Postcode)	Poisson	ran_vals	cond	Postcode	TS23	Week_factor7	0.0621118442060205	0.68145406052372	-1.27351357153905	1.39773725995109	Positive	1.06408134940658	0.279846631215562	4.04603447694449
B.1.1.315	AR1 (Week|Postcode)	Poisson	ran_vals	cond	Postcode	TS24	Week_factor7	-0.0571261191481387	0.841000364129074	-1.70545654382619	1.59120430552992	Negative	0.944474945479217	0.181689418055419	4.90965809778686
B.1.1.315	AR1 (Week|Postcode)	Poisson	ran_vals	cond	Postcode	TS25	Week_factor7	1.21161837307411	0.858722034335158	-0.471445886953763	2.89468263310199	Positive	3.35891623579369	0.62409923865362	18.0777632471048
B.1.1.315	AR1 (Week|Postcode)	Poisson	ran_vals	cond	Postcode	TS26	Week_factor7	-0.162090447671375	0.803046573258211	-1.73603280916578	1.41185191382303	Negative	0.850364287592173	0.176218106592844	4.10354778855347
B.1.1.315	AR1 (Week|Postcode)	Poisson	ran_vals	cond	Postcode	TS27	Week_factor7	0.0718476571720738	0.901646323404587	-1.69534666349387	1.83904197783802	Positive	1.0744916404995	0.183535592908308	6.29050892640806
B.1.1.315	AR1 (Week|Postcode)	Poisson	ran_vals	cond	Postcode	TS28	Week_factor7	-0.0799427166689993	0.84167023183242	-1.72958605792002	1.56970062458202	Negative	0.923169227080435	0.177357810638053	4.80520941684106
B.1.1.315	AR1 (Week|Postcode)	Poisson	ran_vals	cond	Postcode	TS29	Week_factor7	-0.0601083783279444	0.849953166660291	-1.72598597352788	1.605769216872	Negative	0.9416624722495	0.177997464436925	4.98169012939653
B.1.1.315	AR1 (Week|Postcode)	Poisson	ran_vals	cond	Postcode	TS3	Week_factor7	0.024845695519349	0.868480610940691	-1.67734502319575	1.72703641423445	Positive	1.02515692201294	0.186869452070349	5.62396209282724
B.1.1.315	AR1 (Week|Postcode)	Poisson	ran_vals	cond	Postcode	TS4	Week_factor7	0.221957581279331	0.722403126627051	-1.19392652922882	1.63784169178748	Positive	1.24851841618706	0.303029072500564	5.14405506605425
B.1.1.315	AR1 (Week|Postcode)	Poisson	ran_vals	cond	Postcode	TS5	Week_factor7	0.407323167669536	0.768997285822672	-1.09988381675195	1.91453015209103	Positive	1.50278968023549	0.332909759988489	6.78375071701222
B.1.1.315	AR1 (Week|Postcode)	Poisson	ran_vals	cond	Postcode	TS6	Week_factor7	-0.164874633703432	0.823157326799464	-1.77823334784065	1.44848408043378	Negative	0.848000008044808	0.168936335535534	4.25665687233246
B.1.1.315	AR1 (Week|Postcode)	Poisson	ran_vals	cond	Postcode	TS7	Week_factor7	-0.223781296695684	0.787994588414826	-1.76822231000121	1.32065971660984	Negative	0.79948996634791	0.170636057377263	3.7458917893174
B.1.1.315	AR1 (Week|Postcode)	Poisson	ran_vals	cond	Postcode	TS8	Week_factor7	0.0136353934045565	0.866409661079551	-1.68449633816892	1.71176712497803	Positive	1.01372877934984	0.185537856763414	5.53874048136981
B.1.1.315	AR1 (Week|Postcode)	Poisson	ran_vals	cond	Postcode	TS9	Week_factor7	0.380175685449395	0.756882356659009	-1.10328647413606	1.86363784503485	Positive	1.46254151412777	0.331778907178846	6.44714788753614
B.1.1.315	AR1 (Week|Postcode)	Poisson	ran_vals	cond	Postcode	TS1	Week_factor8	-0.206436148571681	0.790385411197585	-1.75556308842483	1.34269079128146	Negative	0.813478201543794	0.172809907631595	3.82933359236364
B.1.1.315	AR1 (Week|Postcode)	Poisson	ran_vals	cond	Postcode	TS10	Week_factor8	0.275990607988701	0.733417905991667	-1.16148207337175	1.71346328934915	Positive	1.3178354868434	0.313021915484182	5.54814306754677
B.1.1.315	AR1 (Week|Postcode)	Poisson	ran_vals	cond	Postcode	TS11	Week_factor8	-0.0167219440064569	0.870304426782348	-1.72248727608563	1.68904338807272	Negative	0.983417091638403	0.178621314405249	5.41429884415919
B.1.1.315	AR1 (Week|Postcode)	Poisson	ran_vals	cond	Postcode	TS12	Week_factor8	-0.243123827555568	0.7894642724319	-1.79044536860321	1.30419771349207	Negative	0.784174405359577	0.166885827405568	3.68473169699807
B.1.1.315	AR1 (Week|Postcode)	Poisson	ran_vals	cond	Postcode	TS13	Week_factor8	-0.0594849034107725	0.85382057815346	-1.73294248585072	1.61397267902918	Negative	0.942249758241408	0.176763519833748	5.02272532104493
B.1.1.315	AR1 (Week|Postcode)	Poisson	ran_vals	cond	Postcode	TS14	Week_factor8	-0.0724978965787295	0.850240762202627	-1.73893916868376	1.5939433755263	Negative	0.93006770298241	0.175706696951632	4.92312442916788
B.1.1.315	AR1 (Week|Postcode)	Poisson	ran_vals	cond	Postcode	TS15	Week_factor8	-0.132229291138173	0.822282603297794	-1.74387357871569	1.47941499643934	Negative	0.876140080889985	0.174841823638151	4.39037654360413
B.1.1.315	AR1 (Week|Postcode)	Poisson	ran_vals	cond	Postcode	TS16	Week_factor8	-0.0401704408564843	0.865359006763116	-1.73624292780954	1.65590204609657	Negative	0.960625695332128	0.176181083773008	5.23780253118021
B.1.1.315	AR1 (Week|Postcode)	Poisson	ran_vals	cond	Postcode	TS17	Week_factor8	0.380768196677741	0.521023198766465	-0.640418508014383	1.40195490136987	Positive	1.46340834317442	0.527071794108581	4.06313523662267
B.1.1.315	AR1 (Week|Postcode)	Poisson	ran_vals	cond	Postcode	TS18	Week_factor8	-0.155506624098833	0.814393860401074	-1.75168925971548	1.44067601151781	Negative	0.855981406804711	0.173480641929144	4.22355002061058
B.1.1.315	AR1 (Week|Postcode)	Poisson	ran_vals	cond	Postcode	TS19	Week_factor8	0.328640332466667	0.746459375955046	-1.13439316032747	1.7916738252608	Positive	1.38907815941555	0.321617232223774	5.99948615820051
B.1.1.315	AR1 (Week|Postcode)	Poisson	ran_vals	cond	Postcode	TS2	Week_factor8	-0.221993909708118	0.797556375467917	-1.78517568126554	1.3411878618493	Negative	0.800920242157855	0.16776758478944	3.82358269687967
B.1.1.315	AR1 (Week|Postcode)	Poisson	ran_vals	cond	Postcode	TS20	Week_factor8	0.0202771983098228	0.866022494155243	-1.677095700036	1.71765009665565	Positive	1.02048417731309	0.186916048761174	5.57142076910136
B.1.1.315	AR1 (Week|Postcode)	Poisson	ran_vals	cond	Postcode	TS21	Week_factor8	-0.123287974929024	0.828130825693144	-1.746394567775	1.49981861791695	Negative	0.884009053457635	0.174401604440685	4.48087624595704
B.1.1.315	AR1 (Week|Postcode)	Poisson	ran_vals	cond	Postcode	TS22	Week_factor8	-0.10710111806659	0.832447726268783	-1.73866868056566	1.52446644443248	Negative	0.898434820404967	0.175754229953694	4.59269245883171
B.1.1.315	AR1 (Week|Postcode)	Poisson	ran_vals	cond	Postcode	TS23	Week_factor8	-0.0195570544215553	0.8709251151938	-1.7265389134328	1.68742480458969	Negative	0.980632944147168	0.177899069741548	5.4055424378768
B.1.1.315	AR1 (Week|Postcode)	Poisson	ran_vals	cond	Postcode	TS24	Week_factor8	0.489148521575228	0.667148219978378	-0.818437961932397	1.79673500508285	Positive	1.63092692947106	0.441120163114849	6.02992760632744
B.1.1.315	AR1 (Week|Postcode)	Poisson	ran_vals	cond	Postcode	TS25	Week_factor8	-0.129204621764354	0.823262879023092	-1.74277021445837	1.48436097092966	Negative	0.878794126742026	0.175034844323518	4.41214502278684
B.1.1.315	AR1 (Week|Postcode)	Poisson	ran_vals	cond	Postcode	TS26	Week_factor8	0.703476432900804	0.876822880278917	-1.01506483326655	2.42201769906816	Positive	2.02076556644076	0.362378934860795	11.2685729817085
B.1.1.315	AR1 (Week|Postcode)	Poisson	ran_vals	cond	Postcode	TS27	Week_factor8	0.559026864334068	0.824258033452019	-1.0564891951997	2.17454292386784	Positive	1.7489696871152	0.347674286716877	8.79816277278736
B.1.1.315	AR1 (Week|Postcode)	Poisson	ran_vals	cond	Postcode	TS28	Week_factor8	-0.0292280684367737	0.863780927516765	-1.72220757690223	1.66375144002869	Negative	0.971194940294394	0.178671281628596	5.27907788792886
B.1.1.315	AR1 (Week|Postcode)	Poisson	ran_vals	cond	Postcode	TS29	Week_factor8	-0.0845035811207539	0.84025783183568	-1.7313786692464	1.56237150700489	Negative	0.918968364434257	0.177040161813385	4.77012021555398
B.1.1.315	AR1 (Week|Postcode)	Poisson	ran_vals	cond	Postcode	TS3	Week_factor8	-0.267638672348181	0.775124856710945	-1.7868554750234	1.25157813032704	Negative	0.765184213373572	0.167486006410752	3.49585552216347
B.1.1.315	AR1 (Week|Postcode)	Poisson	ran_vals	cond	Postcode	TS4	Week_factor8	0.0349279077487128	0.873580289535856	-1.67725799734564	1.74711381284306	Positive	1.03554505133448	0.186885715250923	5.73801776076645
B.1.1.315	AR1 (Week|Postcode)	Poisson	ran_vals	cond	Postcode	TS5	Week_factor8	-0.0365435072855886	0.655649757288943	-1.32159341804434	1.24850640347317	Negative	0.964116146907287	0.266709982701102	3.48513368458747
B.1.1.315	AR1 (Week|Postcode)	Poisson	ran_vals	cond	Postcode	TS6	Week_factor8	-0.0997159007901684	0.820783845929264	-1.7084226779038	1.50899087632346	Negative	0.90509451815069	0.181151301338678	4.52216506717152
B.1.1.315	AR1 (Week|Postcode)	Poisson	ran_vals	cond	Postcode	TS7	Week_factor8	-0.0305652246218216	0.850316612043067	-1.69715515968235	1.63602471043871	Negative	0.96989716882803	0.18320396944835	5.13471690014792
B.1.1.315	AR1 (Week|Postcode)	Poisson	ran_vals	cond	Postcode	TS8	Week_factor8	0.773875494834568	0.731056642002091	-0.658969194148322	2.20672018381746	Positive	2.16815265697986	0.517384382559075	9.08586749510572
B.1.1.315	AR1 (Week|Postcode)	Poisson	ran_vals	cond	Postcode	TS9	Week_factor8	-0.00534785165381614	0.86275713283873	-1.69632075942277	1.68562505611513	Negative	0.994666422647888	0.183356898681238	5.39582257040205
B.1.1.315	AR1 (Week|Postcode)	Poisson	ran_vals	cond	Postcode	TS1	Week_factor9	-0.0919258486836655	0.846988010453324	-1.75199184450941	1.56814014714208	Negative	0.912172785850194	0.173428157265785	4.79771684346818
B.1.1.315	AR1 (Week|Postcode)	Poisson	ran_vals	cond	Postcode	TS10	Week_factor9	-0.354668155244139	0.755942469408323	-1.83628816966872	1.12695185918045	Negative	0.701406162549861	0.15940802486939	3.08623486970632
B.1.1.315	AR1 (Week|Postcode)	Poisson	ran_vals	cond	Postcode	TS11	Week_factor9	-0.0335559623400995	0.846705902029425	-1.69306903581527	1.62595711113507	Negative	0.967000794089841	0.183954095069859	5.08328197540407
B.1.1.315	AR1 (Week|Postcode)	Poisson	ran_vals	cond	Postcode	TS12	Week_factor9	-0.0335612823472544	0.870971570641951	-1.74063419236376	1.67351162766925	Negative	0.966995649652382	0.175409122208929	5.33085494454992
B.1.1.315	AR1 (Week|Postcode)	Poisson	ran_vals	cond	Postcode	TS13	Week_factor9	-0.159345036654256	0.812774992209543	-1.75235474891978	1.43366467561127	Negative	0.852702094728234	0.17336523084146	4.19404086289276
B.1.1.315	AR1 (Week|Postcode)	Poisson	ran_vals	cond	Postcode	TS14	Week_factor9	-0.0758972057485982	0.84948309313489	-1.74085347376867	1.58905906227147	Negative	0.926911482834365	0.175370662467085	4.89913697606893
B.1.1.315	AR1 (Week|Postcode)	Poisson	ran_vals	cond	Postcode	TS15	Week_factor9	-0.0538792726016302	0.85538910602604	-1.73041111318058	1.62265256797732	Negative	0.947546494419887	0.177211540991952	5.06651177491984
B.1.1.315	AR1 (Week|Postcode)	Poisson	ran_vals	cond	Postcode	TS16	Week_factor9	-0.121318280312952	0.826942922176142	-1.7420966250485	1.49946006442259	Negative	0.885751997300834	0.17515278565857	4.47926990011893
B.1.1.315	AR1 (Week|Postcode)	Poisson	ran_vals	cond	Postcode	TS17	Week_factor9	-0.123413564532863	0.817985889490749	-1.72663644779669	1.47980931873097	Negative	0.883898038082156	0.177881719315089	4.39210810831876
B.1.1.315	AR1 (Week|Postcode)	Poisson	ran_vals	cond	Postcode	TS18	Week_factor9	0.0365591399099189	0.679270178478115	-1.29478594567928	1.36790422549912	Positive	1.03723564422647	0.273956499628087	3.92711172435931
B.1.1.315	AR1 (Week|Postcode)	Poisson	ran_vals	cond	Postcode	TS19	Week_factor9	0.32339462383417	0.740918001027927	-1.12877797367798	1.77556722134632	Positive	1.38181053869938	0.323428252863358	5.90362885108668
B.1.1.315	AR1 (Week|Postcode)	Poisson	ran_vals	cond	Postcode	TS2	Week_factor9	-0.073616225805107	0.851752241236353	-1.74301994237963	1.59578749076942	Negative	0.929028162470266	0.174991138693182	4.93221161430449
B.1.1.315	AR1 (Week|Postcode)	Poisson	ran_vals	cond	Postcode	TS20	Week_factor9	1.12958630616792	0.604963918126651	-0.0561211853065533	2.31529379764239	Positive	3.09437611098718	0.945424557383111	10.1278980342458
B.1.1.315	AR1 (Week|Postcode)	Poisson	ran_vals	cond	Postcode	TS21	Week_factor9	-0.0483549333996168	0.864621062252388	-1.74298107568906	1.64627120888983	Negative	0.952795548091875	0.174997940151796	5.18760024075848
B.1.1.315	AR1 (Week|Postcode)	Poisson	ran_vals	cond	Postcode	TS22	Week_factor9	-0.0990407372753925	0.836264259709321	-1.73808856786371	1.54000709331293	Negative	0.905705811284958	0.175856216793983	4.66462335850394
B.1.1.315	AR1 (Week|Postcode)	Poisson	ran_vals	cond	Postcode	TS23	Week_factor9	-0.307103276785419	0.773304534661931	-1.82275231380431	1.20854576023347	Negative	0.735574629201125	0.161580418351563	3.34861142608953
B.1.1.315	AR1 (Week|Postcode)	Poisson	ran_vals	cond	Postcode	TS24	Week_factor9	0.0520534402386319	0.88158243855747	-1.675816388737	1.77992326921427	Positive	1.05343203666859	0.187155325596464	5.92940143350477
B.1.1.315	AR1 (Week|Postcode)	Poisson	ran_vals	cond	Postcode	TS25	Week_factor9	0.644809395487246	0.528697433780585	-0.391418533441449	1.68103732441594	Positive	1.90562377416302	0.676097127557428	5.371124681116
B.1.1.315	AR1 (Week|Postcode)	Poisson	ran_vals	cond	Postcode	TS26	Week_factor9	0.537371928583273	0.813593523536135	-1.05724207560259	2.13198593276914	Positive	1.71150299443475	0.347412628071012	8.43159477599756
B.1.1.315	AR1 (Week|Postcode)	Poisson	ran_vals	cond	Postcode	TS27	Week_factor9	0.105650264850705	0.917383267819851	-1.69238790009587	1.90368842979728	Positive	1.1114331013047	0.184079435456804	6.71060042970229
B.1.1.315	AR1 (Week|Postcode)	Poisson	ran_vals	cond	Postcode	TS28	Week_factor9	-0.0585002656504126	0.849071675390549	-1.72265016970897	1.60564963840815	Negative	0.943177989844011	0.178592220501811	4.98109446215868
B.1.1.315	AR1 (Week|Postcode)	Poisson	ran_vals	cond	Postcode	TS29	Week_factor9	-0.0308347733218581	0.863358867882065	-1.72298706010398	1.66131751346026	Negative	0.969635769538505	0.178532064631637	5.26624462394708
B.1.1.315	AR1 (Week|Postcode)	Poisson	ran_vals	cond	Postcode	TS3	Week_factor9	0.115040677152689	0.699371192345305	-1.25570167166894	1.48578302597432	Positive	1.12191907311721	0.284875888739411	4.41842379919901
B.1.1.315	AR1 (Week|Postcode)	Poisson	ran_vals	cond	Postcode	TS4	Week_factor9	0.445903815068398	0.787771744155751	-1.09810043151518	1.98990806165197	Positive	1.56190122794574	0.333503996058053	7.31486121513743
B.1.1.315	AR1 (Week|Postcode)	Poisson	ran_vals	cond	Postcode	TS5	Week_factor9	-0.0431794162676699	0.863421357848769	-1.73545418113393	1.64909534859859	Negative	0.957739540597423	0.176320100834556	5.20227145562064
B.1.1.315	AR1 (Week|Postcode)	Poisson	ran_vals	cond	Postcode	TS6	Week_factor9	0.835314352802989	0.595801260734109	-0.332434660179422	2.0030633657854	Positive	2.30553868693359	0.717175527453389	7.41172618622701
B.1.1.315	AR1 (Week|Postcode)	Poisson	ran_vals	cond	Postcode	TS7	Week_factor9	1.18407744687215	0.850096331241241	-0.482080745750312	2.85023563949461	Positive	3.26767083052844	0.617497199476936	17.2918560047417
B.1.1.315	AR1 (Week|Postcode)	Poisson	ran_vals	cond	Postcode	TS8	Week_factor9	-0.0029925141446648	0.864505448230941	-1.69739205711596	1.69140702882663	Negative	0.99701195896273	0.183160574038494	5.42711143778022
B.1.1.315	AR1 (Week|Postcode)	Poisson	ran_vals	cond	Postcode	TS9	Week_factor9	-0.135458174979674	0.820947321931565	-1.74448535917015	1.4735690092108	Negative	0.873315688611057	0.174734891540645	4.36478533422615
B.1.1.315	AR1 (Week|Postcode)	Poisson	ran_vals	cond	Postcode	TS1	Week_factor10	-0.18227057457525	0.807892283445635	-1.76571035351652	1.40116920436602	Negative	0.8333758195986	0.171065226529562	4.05994409723953
B.1.1.315	AR1 (Week|Postcode)	Poisson	ran_vals	cond	Postcode	TS10	Week_factor10	-0.156259379894571	0.834543991712015	-1.79193554716441	1.47941678737527	Negative	0.855337304296058	0.166637322927409	4.39038440649428
B.1.1.315	AR1 (Week|Postcode)	Poisson	ran_vals	cond	Postcode	TS11	Week_factor10	0.557810365132482	0.815998018939441	-1.04151636344485	2.15713709370982	Positive	1.74684336048677	0.352919122353769	8.64634850536065
B.1.1.315	AR1 (Week|Postcode)	Poisson	ran_vals	cond	Postcode	TS12	Week_factor10	-0.132105149500631	0.82697344264704	-1.75294331325993	1.48873301425867	Negative	0.876248853105784	0.173263224270425	4.43147734207474
B.1.1.315	AR1 (Week|Postcode)	Poisson	ran_vals	cond	Postcode	TS13	Week_factor10	-0.0214683514728642	0.870802293180395	-1.72820948376133	1.6852727808156	Negative	0.978760453305741	0.177602124936815	5.3939220901556
B.1.1.315	AR1 (Week|Postcode)	Poisson	ran_vals	cond	Postcode	TS14	Week_factor10	-0.199544025546747	0.801257425512427	-1.76997972189639	1.37089167080289	Negative	0.819104158510677	0.170336442890426	3.93886129770293
B.1.1.315	AR1 (Week|Postcode)	Poisson	ran_vals	cond	Postcode	TS15	Week_factor10	-0.0566607762561984	0.85483219151728	-1.73210108445551	1.61877953194312	Negative	0.94491455245777	0.176912311493935	5.04692694310921
B.1.1.315	AR1 (Week|Postcode)	Poisson	ran_vals	cond	Postcode	TS16	Week_factor10	-0.0483684436479502	0.857062442254398	-1.72817996296851	1.63144307567261	Negative	0.952782675674364	0.177607367969738	5.11124531286269
B.1.1.315	AR1 (Week|Postcode)	Poisson	ran_vals	cond	Postcode	TS17	Week_factor10	-0.147177921667863	0.643403435189938	-1.40822548216949	1.11386963883377	Negative	0.86314039237546	0.244576904383107	3.04612301324688
B.1.1.315	AR1 (Week|Postcode)	Poisson	ran_vals	cond	Postcode	TS18	Week_factor10	-0.0390525350043507	0.847889773639501	-1.70088595419759	1.62278088418889	Negative	0.961700184895835	0.182521746492106	5.06716193222863
B.1.1.315	AR1 (Week|Postcode)	Poisson	ran_vals	cond	Postcode	TS19	Week_factor10	0.562569228190327	0.552119700895688	-0.519565500720249	1.6447039571009	Positive	1.75517616042381	0.594778922847869	5.17947633276848
B.1.1.315	AR1 (Week|Postcode)	Poisson	ran_vals	cond	Postcode	TS2	Week_factor10	-0.0721957415369793	0.851202105554326	-1.74052121198812	1.59612972891416	Negative	0.930348770088819	0.175428941117	4.93389989413725
B.1.1.315	AR1 (Week|Postcode)	Poisson	ran_vals	cond	Postcode	TS20	Week_factor10	-0.0147713393109063	0.858504598383039	-1.69740943270369	1.66786675408187	Negative	0.985337221733609	0.183157391543522	5.30084771546337
B.1.1.315	AR1 (Week|Postcode)	Poisson	ran_vals	cond	Postcode	TS21	Week_factor10	-0.259637452093679	0.782913019746677	-1.79411877382466	1.2748438696373	Negative	0.771331179621679	0.166273912729167	3.57814270976861
B.1.1.315	AR1 (Week|Postcode)	Poisson	ran_vals	cond	Postcode	TS22	Week_factor10	-0.0388026531430097	0.865867860218794	-1.73587247454261	1.65826716825659	Negative	0.961940526355324	0.176246362721717	5.25020523519
B.1.1.315	AR1 (Week|Postcode)	Poisson	ran_vals	cond	Postcode	TS23	Week_factor10	-0.284796739549787	0.78063631840707	-1.81481580865159	1.24522232955201	Negative	0.752167124610998	0.162867904486542	3.47370702121562
B.1.1.315	AR1 (Week|Postcode)	Poisson	ran_vals	cond	Postcode	TS24	Week_factor10	0.299796171643617	0.745108785125704	-1.16059021176716	1.76018255505439	Positive	1.34958369611262	0.313301212240512	5.81349858108682
B.1.1.315	AR1 (Week|Postcode)	Poisson	ran_vals	cond	Postcode	TS25	Week_factor10	0.0396875460501172	0.874910234049426	-1.67510500239227	1.7544800944925	Positive	1.04048561955548	0.187288512707568	5.78044167712594
B.1.1.315	AR1 (Week|Postcode)	Poisson	ran_vals	cond	Postcode	TS26	Week_factor10	-0.371881979236805	0.746110929746004	-1.83423253001067	1.09046857153706	Negative	0.689435605439199	0.159736047359634	2.97566805930262
B.1.1.315	AR1 (Week|Postcode)	Poisson	ran_vals	cond	Postcode	TS27	Week_factor10	1.26014568572098	0.881008792581638	-0.466599817802148	2.98689118924411	Positive	3.5259351283507	0.627131006867548	19.8239576630648
B.1.1.315	AR1 (Week|Postcode)	Poisson	ran_vals	cond	Postcode	TS28	Week_factor10	-0.0160822082495578	0.868250957394568	-1.71782281428533	1.68565839778622	Negative	0.984046419996333	0.179456432877967	5.39600247914262
B.1.1.315	AR1 (Week|Postcode)	Poisson	ran_vals	cond	Postcode	TS29	Week_factor10	-0.0616147693499192	0.847913662410989	-1.72349500967491	1.60026547097507	Negative	0.940245028236081	0.178441402373886	4.95434748528991
B.1.1.315	AR1 (Week|Postcode)	Poisson	ran_vals	cond	Postcode	TS3	Week_factor10	-0.0995615590288119	0.823909800413051	-1.71439509434797	1.51527197629035	Negative	0.90523422281367	0.18007261471691	4.55065862980507
B.1.1.315	AR1 (Week|Postcode)	Poisson	ran_vals	cond	Postcode	TS4	Week_factor10	-0.207166940345402	0.78993583014049	-1.75541271751851	1.34107883682771	Negative	0.812883935534807	0.172835895167862	3.82316585341716
B.1.1.315	AR1 (Week|Postcode)	Poisson	ran_vals	cond	Postcode	TS5	Week_factor10	-0.281649839738148	0.772534748530529	-1.79579012366369	1.2324904441874	Negative	0.754537847450952	0.165996242958193	3.42976053608217
B.1.1.315	AR1 (Week|Postcode)	Poisson	ran_vals	cond	Postcode	TS6	Week_factor10	0.064865491293165	0.885008652973716	-1.66971959454162	1.79945057712795	Positive	1.06701549185724	0.188299858544839	6.04632456265089
B.1.1.315	AR1 (Week|Postcode)	Poisson	ran_vals	cond	Postcode	TS7	Week_factor10	0.298314875057745	0.748416226845362	-1.16855397500452	1.76518372512001	Positive	1.34758604231537	0.310816064263606	5.84264570026549
B.1.1.315	AR1 (Week|Postcode)	Poisson	ran_vals	cond	Postcode	TS8	Week_factor10	0.612545755384323	0.840654233478562	-1.03510626568478	2.26019777645343	Positive	1.84512265578734	0.355188634555937	9.58498466358883
B.1.1.315	AR1 (Week|Postcode)	Poisson	ran_vals	cond	Postcode	TS9	Week_factor10	-0.0552481345734383	0.854923886910252	-1.73086816244053	1.62037189329365	Negative	0.946250321400529	0.177130565094685	5.05496987644099
B.1.1.315	AR1 (Week|Postcode)	Poisson	ran_vals	cond	Postcode	TS1	Week_factor11	-0.0504960715652788	0.859944906007634	-1.73595711602892	1.63496497289837	Negative	0.950757663654408	0.176231445598931	5.12927833012719
B.1.1.315	AR1 (Week|Postcode)	Poisson	ran_vals	cond	Postcode	TS10	Week_factor11	-0.297122261015757	0.778407822991457	-1.82277355936324	1.22852903733173	Negative	0.74295317259943	0.161576985521729	3.41620073485853
B.1.1.315	AR1 (Week|Postcode)	Poisson	ran_vals	cond	Postcode	TS11	Week_factor11	0.00548435269175204	0.863410524544334	-1.68676917928798	1.69773788467148	Positive	1.00549941928489	0.185116637556914	5.4615786864182
B.1.1.315	AR1 (Week|Postcode)	Poisson	ran_vals	cond	Postcode	TS12	Week_factor11	-0.181927098990938	0.810187729287626	-1.76986586911097	1.4060116711291	Negative	0.833662113009772	0.170355837272938	4.07965192031797
B.1.1.315	AR1 (Week|Postcode)	Poisson	ran_vals	cond	Postcode	TS13	Week_factor11	-0.0838073787504054	0.841715023247244	-1.7335385095613	1.56592375206049	Negative	0.919608375150489	0.176658195975638	4.7870949829214
B.1.1.315	AR1 (Week|Postcode)	Poisson	ran_vals	cond	Postcode	TS14	Week_factor11	-0.0271997952097131	0.87082555740401	-1.73398652453859	1.67958693411916	Negative	0.973166788037044	0.176579068184521	5.36334010070033
B.1.1.315	AR1 (Week|Postcode)	Poisson	ran_vals	cond	Postcode	TS15	Week_factor11	-0.152312425510699	0.81598452765826	-1.75161271166282	1.44698786064142	Negative	0.858719952807257	0.173493922042735	4.25029274032817
B.1.1.315	AR1 (Week|Postcode)	Poisson	ran_vals	cond	Postcode	TS16	Week_factor11	-0.0507323877380609	0.856502684437613	-1.72944680189766	1.62798202642154	Negative	0.950533010787688	0.17738251050106	5.09358561926379
B.1.1.315	AR1 (Week|Postcode)	Poisson	ran_vals	cond	Postcode	TS17	Week_factor11	0.303088023033129	0.747829891987607	-1.16263163182506	1.76880767789132	Positive	1.3540336453453	0.312662285242762	5.86385758456146
B.1.1.315	AR1 (Week|Postcode)	Poisson	ran_vals	cond	Postcode	TS18	Week_factor11	0.23453580575221	0.719369891845657	-1.17540327382775	1.64447488533217	Positive	1.26432174161631	0.308694466184205	5.17828999684704
B.1.1.315	AR1 (Week|Postcode)	Poisson	ran_vals	cond	Postcode	TS19	Week_factor11	-0.108864543799723	0.826833150106105	-1.72942773923149	1.51169865163204	Negative	0.89685189342041	0.177385891916871	4.53442666741905
B.1.1.315	AR1 (Week|Postcode)	Poisson	ran_vals	cond	Postcode	TS2	Week_factor11	-0.194916294254441	0.805398137547906	-1.77346763706397	1.38363504855509	Negative	0.822903536927281	0.16974335874254	3.98937688109809
B.1.1.315	AR1 (Week|Postcode)	Poisson	ran_vals	cond	Postcode	TS20	Week_factor11	0.510375482580578	0.812564528912731	-1.08222172920313	2.10297269436429	Positive	1.66591660018822	0.338841873863455	8.19048155748614
B.1.1.315	AR1 (Week|Postcode)	Poisson	ran_vals	cond	Postcode	TS21	Week_factor11	-0.0876579316115374	0.84740396156362	-1.7485391766328	1.57322331340972	Negative	0.916074183153701	0.174027981995193	4.8221665241392
B.1.1.315	AR1 (Week|Postcode)	Poisson	ran_vals	cond	Postcode	TS22	Week_factor11	-0.212408637344049	0.79659923485974	-1.7737144477813	1.3488971730932	Negative	0.808634191914132	0.169701469431985	3.85317380292158
B.1.1.315	AR1 (Week|Postcode)	Poisson	ran_vals	cond	Postcode	TS23	Week_factor11	-0.0384693690008697	0.846880863044007	-1.69832535976332	1.62138662176158	Negative	0.962261179309744	0.182989709536401	5.06010190164484
B.1.1.315	AR1 (Week|Postcode)	Poisson	ran_vals	cond	Postcode	TS24	Week_factor11	0.785214977192888	0.728232873916347	-0.642095228041249	2.21252518242703	Positive	2.19287830888789	0.52618878276408	9.13876432775844
B.1.1.315	AR1 (Week|Postcode)	Poisson	ran_vals	cond	Postcode	TS25	Week_factor11	0.0031242499378675	0.673555043913682	-1.31701937773824	1.32326787761398	Positive	1.00312913549328	0.267932719203214	3.75567443001348
B.1.1.315	AR1 (Week|Postcode)	Poisson	ran_vals	cond	Postcode	TS26	Week_factor11	-0.0403584707424462	0.87287547175404	-1.75116295836877	1.67044601688388	Negative	0.960445085972693	0.173571969055305	5.31453764216487
B.1.1.315	AR1 (Week|Postcode)	Poisson	ran_vals	cond	Postcode	TS27	Week_factor11	-0.161389804869617	0.805429161896774	-1.74000195428558	1.41722234454634	Negative	0.850960297979958	0.175520057600345	4.12564489003857
B.1.1.315	AR1 (Week|Postcode)	Poisson	ran_vals	cond	Postcode	TS28	Week_factor11	-0.0429329145278284	0.858387508615166	-1.72534151619262	1.63947568713696	Negative	0.957975654160501	0.178112213179903	5.15246729901275
B.1.1.315	AR1 (Week|Postcode)	Poisson	ran_vals	cond	Postcode	TS29	Week_factor11	-0.0169569657083438	0.86804835671575	-1.71830048171039	1.6843865502937	Negative	0.983185994437354	0.179370732855448	5.38914394934642
B.1.1.315	AR1 (Week|Postcode)	Poisson	ran_vals	cond	Postcode	TS3	Week_factor11	0.237679812828429	0.723598564617274	-1.18054731308631	1.65590693874316	Positive	1.2683030334439	0.307110606940877	5.2378281579596
B.1.1.315	AR1 (Week|Postcode)	Poisson	ran_vals	cond	Postcode	TS4	Week_factor11	-0.0922730061509087	0.846417565169153	-1.75122094976453	1.56667493746272	Negative	0.91185617321657	0.17356190366641	4.79069232975972
B.1.1.315	AR1 (Week|Postcode)	Poisson	ran_vals	cond	Postcode	TS5	Week_factor11	0.0988614190152835	0.69365710547451	-1.26068152533506	1.45840436336562	Positive	1.10391330756503	0.283460774954712	4.29909426026888
B.1.1.315	AR1 (Week|Postcode)	Poisson	ran_vals	cond	Postcode	TS6	Week_factor11	0.346915906817145	0.750660399218263	-1.12435144027111	1.8181832539054	Positive	1.41469775393125	0.324863092168565	6.16065592929728
B.1.1.315	AR1 (Week|Postcode)	Poisson	ran_vals	cond	Postcode	TS7	Week_factor11	-0.00125718642090227	0.867440965440526	-1.70141023739899	1.69889586455718	Negative	0.998743603506883	0.182426078487286	5.46790674785805
B.1.1.315	AR1 (Week|Postcode)	Poisson	ran_vals	cond	Postcode	TS8	Week_factor11	0.730159983954193	0.718611539909687	-0.67829275314366	2.13861272105205	Positive	2.07541261383213	0.50748265136972	8.48765471297945
B.1.1.315	AR1 (Week|Postcode)	Poisson	ran_vals	cond	Postcode	TS9	Week_factor11	-0.0580874553684619	0.854348839190509	-1.73258041041546	1.61640549967854	Negative	0.943567423791567	0.176827533150255	5.03495958677503
B.1.1.315	AR1 (Week|Postcode)	Poisson	ran_vals	cond	Postcode	TS1	Week_factor12	-0.101619326251426	0.829096141016036	-1.726617902364	1.52337924986115	Negative	0.903373376751823	0.177885018239132	4.58770202180223
B.1.1.315	AR1 (Week|Postcode)	Poisson	ran_vals	cond	Postcode	TS10	Week_factor12	-0.0881484986589537	0.853621213804793	-1.76121533415571	1.5849183368378	Negative	0.915624897557822	0.171835898830599	4.87889293641873
B.1.1.315	AR1 (Week|Postcode)	Poisson	ran_vals	cond	Postcode	TS11	Week_factor12	-0.0759497436439649	0.841562046691046	-1.72538104591423	1.5734815586263	Negative	0.926862786135088	0.178105172592858	4.82341198638802
B.1.1.315	AR1 (Week|Postcode)	Poisson	ran_vals	cond	Postcode	TS12	Week_factor12	-0.0691864628398663	0.853842503300467	-1.7426870177783	1.60431409209857	Negative	0.933152665559037	0.175049407247246	4.97444642020422
B.1.1.315	AR1 (Week|Postcode)	Poisson	ran_vals	cond	Postcode	TS13	Week_factor12	-0.116959681254813	0.829027645243835	-1.74182400812078	1.50790464561115	Negative	0.889621060845201	0.175200541782146	4.51725561946859
B.1.1.315	AR1 (Week|Postcode)	Poisson	ran_vals	cond	Postcode	TS14	Week_factor12	-0.106639498996647	0.834607031785909	-1.7424392225409	1.52916022454761	Negative	0.898849650790609	0.17509278903135	4.61430021873569
B.1.1.315	AR1 (Week|Postcode)	Poisson	ran_vals	cond	Postcode	TS15	Week_factor12	-0.020479168302774	0.8708706256704	-1.72735422981062	1.68639589320507	Negative	0.979729105682031	0.177754084828707	5.39998347405344
B.1.1.315	AR1 (Week|Postcode)	Poisson	ran_vals	cond	Postcode	TS16	Week_factor12	-0.137164610086517	0.820707851214804	-1.74572244029679	1.47139322012376	Negative	0.871826702850759	0.17451886395353	4.3552988060134
B.1.1.315	AR1 (Week|Postcode)	Poisson	ran_vals	cond	Postcode	TS17	Week_factor12	-0.271706614740269	0.785354075973786	-1.81097231876062	1.26755908928008	Negative	0.76207781069158	0.16349509014979	3.5521714383985
B.1.1.315	AR1 (Week|Postcode)	Poisson	ran_vals	cond	Postcode	TS18	Week_factor12	-0.096558639491201	0.829206815546746	-1.72177413369797	1.52865685471557	Negative	0.907956653922455	0.178748742267596	4.61197810369996
B.1.1.315	AR1 (Week|Postcode)	Poisson	ran_vals	cond	Postcode	TS19	Week_factor12	-0.520337084469597	0.721135655359263	-1.93373699694144	0.893062828002248	Negative	0.594320178099301	0.144606792356423	2.44259946811755
B.1.1.315	AR1 (Week|Postcode)	Poisson	ran_vals	cond	Postcode	TS2	Week_factor12	-0.0415751951770383	0.865304033647569	-1.73753993680351	1.65438954644943	Negative	0.959277199610523	0.175952723447499	5.22988634482366
B.1.1.315	AR1 (Week|Postcode)	Poisson	ran_vals	cond	Postcode	TS20	Week_factor12	-0.337231891799365	0.753823414067332	-1.81469863407436	1.14023485047563	Negative	0.713743309490567	0.162886989582516	3.12750277445871
B.1.1.315	AR1 (Week|Postcode)	Poisson	ran_vals	cond	Postcode	TS21	Week_factor12	-0.0860703043907782	0.846737356722104	-1.74564502793075	1.57350441914919	Negative	0.91752972258439	0.174532374394639	4.82352225336851
B.1.1.315	AR1 (Week|Postcode)	Poisson	ran_vals	cond	Postcode	TS22	Week_factor12	-0.0674774559991443	0.851269434816715	-1.73593488937967	1.60097997738138	Negative	0.934748793356092	0.176235362676991	4.95788866325376
B.1.1.315	AR1 (Week|Postcode)	Poisson	ran_vals	cond	Postcode	TS23	Week_factor12	0.606007186485737	0.58220526518698	-0.535094164890335	1.74710853786181	Positive	1.83309755050811	0.585614143256806	5.73798749291016
B.1.1.315	AR1 (Week|Postcode)	Poisson	ran_vals	cond	Postcode	TS24	Week_factor12	-0.0113823725553521	0.85474242254463	-1.68664673680134	1.66388199169064	Negative	0.988682161564605	0.18513930508604	5.27976712531026
B.1.1.315	AR1 (Week|Postcode)	Poisson	ran_vals	cond	Postcode	TS25	Week_factor12	0.0418498304504878	0.683060668045527	-1.29692447817461	1.38062413907559	Positive	1.04273787951521	0.273371260750544	3.97738329329383
B.1.1.315	AR1 (Week|Postcode)	Poisson	ran_vals	cond	Postcode	TS26	Week_factor12	-0.176536579336006	0.809298456035328	-1.76273240590912	1.40965924723711	Negative	0.83816811896117	0.17157540908304	4.09455993371925
B.1.1.315	AR1 (Week|Postcode)	Poisson	ran_vals	cond	Postcode	TS27	Week_factor12	-0.0236091269290826	0.872043747307708	-1.73278346459554	1.68556521073737	Negative	0.976667388140416	0.176791631225637	5.39549966502428
B.1.1.315	AR1 (Week|Postcode)	Poisson	ran_vals	cond	Postcode	TS28	Week_factor12	-0.13071694173471	0.822498352999676	-1.74278409095759	1.48135020748817	Negative	0.877466113278074	0.17503241546949	4.39888107517742
B.1.1.315	AR1 (Week|Postcode)	Poisson	ran_vals	cond	Postcode	TS29	Week_factor12	-0.0451895024880404	0.857683426612104	-1.72621812878467	1.63583912380858	Negative	0.955816335096153	0.177956146186173	5.1337640537623
B.1.1.315	AR1 (Week|Postcode)	Poisson	ran_vals	cond	Postcode	TS3	Week_factor12	-0.0564355630843523	0.847165003583962	-1.71684845907166	1.60397733290296	Negative	0.945127383626545	0.179631372401746	4.97277151166538
B.1.1.315	AR1 (Week|Postcode)	Poisson	ran_vals	cond	Postcode	TS4	Week_factor12	-0.183033992718692	0.806815468241297	-1.76436325264145	1.39829526720407	Negative	0.832739848164566	0.171295823930022	4.04829282355673
B.1.1.315	AR1 (Week|Postcode)	Poisson	ran_vals	cond	Postcode	TS5	Week_factor12	-0.0782840456998873	0.827105279111267	-1.69938060418092	1.54281251278114	Negative	0.92470173168607	0.182796712514359	4.67772795703887
B.1.1.315	AR1 (Week|Postcode)	Poisson	ran_vals	cond	Postcode	TS6	Week_factor12	-0.29268596185543	0.766598785072648	-1.79519197118998	1.20982004747912	Negative	0.74625645689628	0.166095563723064	3.3528812388266
B.1.1.315	AR1 (Week|Postcode)	Poisson	ran_vals	cond	Postcode	TS7	Week_factor12	-0.166908318681369	0.814057453833671	-1.76243160954174	1.428614972179	Negative	0.84627719558984	0.171627026105541	4.17291558344074
B.1.1.315	AR1 (Week|Postcode)	Poisson	ran_vals	cond	Postcode	TS8	Week_factor12	0.0310946933991423	0.874039929738047	-1.68199208993735	1.74418147673563	Positive	1.03158318337978	0.186003071877042	5.72121660945166
B.1.1.315	AR1 (Week|Postcode)	Poisson	ran_vals	cond	Postcode	TS9	Week_factor12	-0.155884116093578	0.814466865858879	-1.7522098397782	1.44044160759104	Negative	0.855658341657082	0.173390354868549	4.22256011992368
B.1.1.315	AR1 (Week|Postcode)	Poisson	ran_vals	cond	Postcode	TS1	Week_factor13	0.154601721625844	0.701691784626792	-1.22068890449031	1.52989234774199	Positive	1.16719300078877	0.295026851576815	4.61767969189607
B.1.1.315	AR1 (Week|Postcode)	Poisson	ran_vals	cond	Postcode	TS10	Week_factor13	-0.19402328715542	0.8069854314071	-1.77568566876185	1.38763909445101	Negative	0.823638723842277	0.169367279824007	4.00538255156163
B.1.1.315	AR1 (Week|Postcode)	Poisson	ran_vals	cond	Postcode	TS11	Week_factor13	-0.021655397904487	0.866916469546238	-1.72078045581973	1.67746966001075	Negative	0.978577396776106	0.178926449215661	5.35199645261436
B.1.1.315	AR1 (Week|Postcode)	Poisson	ran_vals	cond	Postcode	TS12	Week_factor13	-0.135506475203574	0.822781873627929	-1.7481293146467	1.47711636423955	Negative	0.87327350828643	0.174099324068733	4.38029627256805
B.1.1.315	AR1 (Week|Postcode)	Poisson	ran_vals	cond	Postcode	TS13	Week_factor13	-0.0428595560293588	0.859874256292458	-1.72818212959574	1.64246301753702	Negative	0.958045932393782	0.177606983161195	5.16788243479838
B.1.1.315	AR1 (Week|Postcode)	Poisson	ran_vals	cond	Postcode	TS14	Week_factor13	-0.147883807839608	0.81982674837548	-1.75471470821813	1.45894709253891	Negative	0.862531328498382	0.172956578344219	4.30142813741696
B.1.1.315	AR1 (Week|Postcode)	Poisson	ran_vals	cond	Postcode	TS15	Week_factor13	-0.0798823245954112	0.843356093621487	-1.73282989423592	1.57306524504509	Negative	0.923224980867857	0.176783423044331	4.82140435240198
B.1.1.315	AR1 (Week|Postcode)	Poisson	ran_vals	cond	Postcode	TS16	Week_factor13	-0.015340276359143	0.870377701136165	-1.72124922353279	1.69056867081451	Negative	0.984776786324509	0.178842593929116	5.42256348209756
B.1.1.315	AR1 (Week|Postcode)	Poisson	ran_vals	cond	Postcode	TS17	Week_factor13	-0.660585011927715	0.694588340574878	-2.02195314353592	0.700783119680487	Negative	0.516549058722252	0.132396622776368	2.01533033450209
B.1.1.315	AR1 (Week|Postcode)	Poisson	ran_vals	cond	Postcode	TS18	Week_factor13	-0.0759238442904166	0.831294619466926	-1.70523135898752	1.55338367040669	Negative	0.926886791592939	0.181730336364631	4.72743924660812
B.1.1.315	AR1 (Week|Postcode)	Poisson	ran_vals	cond	Postcode	TS19	Week_factor13	-0.241060001206721	0.804638245489524	-1.81812198294969	1.33600198053624	Negative	0.785794476357014	0.162330323963879	3.8038053765641
B.1.1.315	AR1 (Week|Postcode)	Poisson	ran_vals	cond	Postcode	TS2	Week_factor13	-0.125481669359556	0.826379368520316	-1.74515546922633	1.49419213050722	Negative	0.882071933222294	0.174617839156029	4.45573544569688
B.1.1.315	AR1 (Week|Postcode)	Poisson	ran_vals	cond	Postcode	TS20	Week_factor13	-0.0450185825243392	0.85268483054777	-1.71625014056161	1.62621297551293	Negative	0.955979717151682	0.179738881335926	5.0845827725909
B.1.1.315	AR1 (Week|Postcode)	Poisson	ran_vals	cond	Postcode	TS21	Week_factor13	-0.228809500998261	0.792166673340639	-1.78142765049882	1.3238086485023	Negative	0.795480057228882	0.168397562709723	3.75770593865209
B.1.1.315	AR1 (Week|Postcode)	Poisson	ran_vals	cond	Postcode	TS22	Week_factor13	-0.0281677441057921	0.851398383190884	-1.69687791165556	1.64054242344397	Negative	0.972225268063984	0.183254769429153	5.15796655555812
B.1.1.315	AR1 (Week|Postcode)	Poisson	ran_vals	cond	Postcode	TS23	Week_factor13	-0.137227343826158	0.810828463634008	-1.72642193018876	1.45196724253644	Negative	0.871772011616882	0.177919882169167	4.27150935001151
B.1.1.315	AR1 (Week|Postcode)	Poisson	ran_vals	cond	Postcode	TS24	Week_factor13	-0.072044485111947	0.67264974610562	-1.39041376168897	1.24632479146508	Negative	0.930489501960847	0.248972268130691	3.47753876269008
B.1.1.315	AR1 (Week|Postcode)	Poisson	ran_vals	cond	Postcode	TS25	Week_factor13	-0.157594779687451	0.837105037489379	-1.79829050444369	1.48310094506878	Negative	0.854195849356033	0.165581707606831	4.40658910699006
B.1.1.315	AR1 (Week|Postcode)	Poisson	ran_vals	cond	Postcode	TS26	Week_factor13	1.82418724613715	0.674145026918564	0.502887273019977	3.14548721925432	Positive	6.19775572162426	1.65348845791625	23.2309913026751
B.1.1.315	AR1 (Week|Postcode)	Poisson	ran_vals	cond	Postcode	TS27	Week_factor13	-0.162219962407178	0.814506925611158	-1.75862420176349	1.43418427694914	Negative	0.850254160017855	0.172281725743043	4.19622065839946
B.1.1.315	AR1 (Week|Postcode)	Poisson	ran_vals	cond	Postcode	TS28	Week_factor13	-0.0156905379249928	0.872369157618995	-1.72550266808177	1.69412159223178	Negative	0.984431917266032	0.178083512372925	5.44186368978767
B.1.1.315	AR1 (Week|Postcode)	Poisson	ran_vals	cond	Postcode	TS29	Week_factor13	-0.136852117157487	0.820262529912033	-1.74453713365278	1.47083289933781	Negative	0.872099185102911	0.174725844966231	4.35285912512915
B.1.1.315	AR1 (Week|Postcode)	Poisson	ran_vals	cond	Postcode	TS3	Week_factor13	-0.202002326692681	0.803236162933034	-1.77631627712157	1.37231162373621	Negative	0.81709302681566	0.16926050907029	3.94445826813341
B.1.1.315	AR1 (Week|Postcode)	Poisson	ran_vals	cond	Postcode	TS4	Week_factor13	-0.0528765694782551	0.860352197712553	-1.73913589101474	1.63338275205823	Negative	0.948497078746678	0.175672134920312	5.12116909604973
B.1.1.315	AR1 (Week|Postcode)	Poisson	ran_vals	cond	Postcode	TS5	Week_factor13	0.679318714746411	0.677586455872135	-0.648726335175112	2.00736376466793	Positive	1.97253341642236	0.522711111720782	7.44366819770471
B.1.1.315	AR1 (Week|Postcode)	Poisson	ran_vals	cond	Postcode	TS6	Week_factor13	-0.0906805161605179	0.832955697357379	-1.72324368369843	1.54188265137739	Negative	0.913309451903846	0.178486254969658	4.67338034000826
B.1.1.315	AR1 (Week|Postcode)	Poisson	ran_vals	cond	Postcode	TS7	Week_factor13	-0.228807247611374	0.79420569769399	-1.7854218114081	1.32780731618535	Negative	0.795481849755232	0.167726297211146	3.77276183765865
B.1.1.315	AR1 (Week|Postcode)	Poisson	ran_vals	cond	Postcode	TS8	Week_factor13	-0.128641948450173	0.815733143237032	-1.72744953019041	1.47016563329006	Negative	0.879288739885562	0.177737145604084	4.34995557885101
B.1.1.315	AR1 (Week|Postcode)	Poisson	ran_vals	cond	Postcode	TS9	Week_factor13	-0.0209811432067084	0.870844561849744	-1.72780512056477	1.68584283415135	Negative	0.979237429673157	0.177673955221553	5.39699779000908
B.1.1.315	AR1 (Week|Postcode)	Poisson	ran_vals	cond	Postcode	TS1	Week_factor14	0.0305597120789425	0.873423977380994	-1.68131982682153	1.74243925097942	Positive	1.03103145324226	0.186128156922013	5.71125763642651
B.1.1.315	AR1 (Week|Postcode)	Poisson	ran_vals	cond	Postcode	TS10	Week_factor14	-0.100947395243671	0.655027512605359	-1.38477772883303	1.18288293834569	Negative	0.903980585313528	0.250379445738812	3.26376990017083
B.1.1.315	AR1 (Week|Postcode)	Poisson	ran_vals	cond	Postcode	TS11	Week_factor14	-0.0578518112212758	0.853996361921642	-1.73165392351593	1.61595030107338	Negative	0.9437897961318	0.176991437459069	5.03266820175128
B.1.1.315	AR1 (Week|Postcode)	Poisson	ran_vals	cond	Postcode	TS12	Week_factor14	-0.0359999222637378	0.862933817874538	-1.72731912633948	1.655319281812	Negative	0.964640368470657	0.177760324723615	5.23475101617874
B.1.1.315	AR1 (Week|Postcode)	Poisson	ran_vals	cond	Postcode	TS13	Week_factor14	-0.0795912825405276	0.838918647239557	-1.72384161708912	1.56465905200807	Negative	0.923493717268309	0.178379563978264	4.78104457043051
B.1.1.315	AR1 (Week|Postcode)	Poisson	ran_vals	cond	Postcode	TS14	Week_factor14	-0.055449637525022	0.857063413477005	-1.73526306040691	1.62436378535687	Negative	0.946059668377048	0.176353802480854	5.07518910020022
B.1.1.315	AR1 (Week|Postcode)	Poisson	ran_vals	cond	Postcode	TS15	Week_factor14	-0.111634534057179	0.831369656786122	-1.7410891191974	1.51782005108304	Negative	0.894371059941792	0.175329342040816	4.56226883390225
B.1.1.315	AR1 (Week|Postcode)	Poisson	ran_vals	cond	Postcode	TS16	Week_factor14	-0.027688035832187	0.848908334948546	-1.6915177985072	1.63614172684283	Negative	0.972691764451024	0.184239672967382	5.13531778141155
B.1.1.315	AR1 (Week|Postcode)	Poisson	ran_vals	cond	Postcode	TS17	Week_factor14	-0.0400538022432582	0.857945674143244	-1.72159642425595	1.64148881976944	Negative	0.960737747915763	0.178780510429514	5.16285034678969
B.1.1.315	AR1 (Week|Postcode)	Poisson	ran_vals	cond	Postcode	TS18	Week_factor14	0.650878246051497	0.663420919665463	-0.64940286308325	1.95115935518625	Positive	1.91722388414354	0.522357602658665	7.03684105145946
B.1.1.315	AR1 (Week|Postcode)	Poisson	ran_vals	cond	Postcode	TS19	Week_factor14	-0.174276276274997	0.798248054423944	-1.7388137136751	1.3902611611251	Negative	0.840064775628036	0.175728741619599	4.01589871267977
B.1.1.315	AR1 (Week|Postcode)	Poisson	ran_vals	cond	Postcode	TS2	Week_factor14	-0.0501237043546974	0.856723328086749	-1.72927057212002	1.62902316341062	Negative	0.951111760556508	0.177413773336083	5.0988915012548
B.1.1.315	AR1 (Week|Postcode)	Poisson	ran_vals	cond	Postcode	TS20	Week_factor14	0.321394419224058	0.746671920014058	-1.14205565227087	1.78484449071898	Positive	1.37904939723409	0.319162260385677	5.95865324964671
B.1.1.315	AR1 (Week|Postcode)	Poisson	ran_vals	cond	Postcode	TS21	Week_factor14	-0.0492994683683293	0.863818570027212	-1.74235275479855	1.6437538180619	Negative	0.951896024261401	0.175107929564093	5.17455744728571
B.1.1.315	AR1 (Week|Postcode)	Poisson	ran_vals	cond	Postcode	TS22	Week_factor14	0.426914757072135	0.772515027330192	-1.08718687401102	1.94101638815529	Positive	1.53252201949197	0.337163644665974	6.96582735826851
B.1.1.315	AR1 (Week|Postcode)	Poisson	ran_vals	cond	Postcode	TS23	Week_factor14	-0.172601383573301	0.809141128936127	-1.75848885469819	1.41328608755159	Negative	0.841472972950199	0.172305045147099	4.10943721120385
B.1.1.315	AR1 (Week|Postcode)	Poisson	ran_vals	cond	Postcode	TS24	Week_factor14	-0.17404705487001	0.812682347452986	-1.76687518674933	1.41878107700931	Negative	0.840257358527404	0.170866080077443	4.1320806811946
B.1.1.315	AR1 (Week|Postcode)	Poisson	ran_vals	cond	Postcode	TS25	Week_factor14	-0.806924797629064	0.674916508011294	-2.12973684590274	0.51588725064461	Negative	0.446228200443156	0.118868570488301	1.67512409758755
B.1.1.315	AR1 (Week|Postcode)	Poisson	ran_vals	cond	Postcode	TS26	Week_factor14	0.726539234646883	0.882816146847975	-1.00374861814557	2.45682708743934	Positive	2.06791165279265	0.366502983142504	11.667732052519
B.1.1.315	AR1 (Week|Postcode)	Poisson	ran_vals	cond	Postcode	TS27	Week_factor14	-0.150778404706409	0.819744541246214	-1.7574481820723	1.45589137265948	Negative	0.860038257975178	0.172484451626401	4.28830423963712
B.1.1.315	AR1 (Week|Postcode)	Poisson	ran_vals	cond	Postcode	TS28	Week_factor14	-0.0870857981904785	0.839456533486709	-1.73239037041127	1.55821877403031	Negative	0.916598449770978	0.176861140648679	4.75035225398359
B.1.1.315	AR1 (Week|Postcode)	Poisson	ran_vals	cond	Postcode	TS29	Week_factor14	-0.0106336726832591	0.871540965019136	-1.71882257517205	1.69755522980553	Negative	0.989422664945312	0.179277109010936	5.46058119359659
B.1.1.315	AR1 (Week|Postcode)	Poisson	ran_vals	cond	Postcode	TS3	Week_factor14	-0.12498627301566	0.651109021199353	-1.40113650457552	1.1511639585442	Negative	0.882509016688902	0.246316864561041	3.16187105550058
B.1.1.315	AR1 (Week|Postcode)	Poisson	ran_vals	cond	Postcode	TS4	Week_factor14	-0.134409264972561	0.831899141558508	-1.76490162119702	1.4960830912519	Negative	0.874232198760514	0.171203628464514	4.46416903779618
B.1.1.315	AR1 (Week|Postcode)	Poisson	ran_vals	cond	Postcode	TS5	Week_factor14	-0.0321346007259122	0.847926817595857	-1.69404062473946	1.62977142328763	Negative	0.968376229163194	0.183775454105376	5.10270822495493
B.1.1.315	AR1 (Week|Postcode)	Poisson	ran_vals	cond	Postcode	TS6	Week_factor14	0.359528343427447	0.74376990153638	-1.09823387636876	1.81729056322365	Positive	1.43265353472544	0.333459494635439	6.15515882312854
B.1.1.315	AR1 (Week|Postcode)	Poisson	ran_vals	cond	Postcode	TS7	Week_factor14	-0.0492507676414523	0.846053548184255	-1.70748525107491	1.60898371579201	Negative	0.951942383418547	0.181321197048596	4.99772953244795
B.1.1.315	AR1 (Week|Postcode)	Poisson	ran_vals	cond	Postcode	TS8	Week_factor14	0.358846171402633	0.76725313686609	-1.14494234388028	1.86263468668555	Positive	1.43167655183589	0.318242265875654	6.44068362018754
B.1.1.315	AR1 (Week|Postcode)	Poisson	ran_vals	cond	Postcode	TS9	Week_factor14	-0.0818743218209004	0.842566489332795	-1.73327429549353	1.56952565185173	Negative	0.921387749754625	0.176704877722917	4.80436870978232
B.1.1.315	AR1 (Week|Postcode)	Poisson	ran_vals	cond	Postcode	TS1	Week_factor15	0.316741433031907	0.745281216646616	-1.14398290994965	1.77746577601347	Positive	1.37264760470663	0.318547744823697	5.91484785977578
B.1.1.315	AR1 (Week|Postcode)	Poisson	ran_vals	cond	Postcode	TS10	Week_factor15	-0.0354130212805875	0.872507446199481	-1.74549619207459	1.67467014951341	Negative	0.965206683020326	0.174558353003236	5.33703443529758
B.1.1.315	AR1 (Week|Postcode)	Poisson	ran_vals	cond	Postcode	TS11	Week_factor15	-0.172535027681576	0.809364591777355	-1.75886047792715	1.413790422564	Negative	0.841528811492269	0.172241024486373	4.11151026698415
B.1.1.315	AR1 (Week|Postcode)	Poisson	ran_vals	cond	Postcode	TS12	Week_factor15	-0.0637002827764724	0.840102636103443	-1.71027119285638	1.58287062730343	Negative	0.938286177919742	0.180816749756538	4.86891260273527
B.1.1.315	AR1 (Week|Postcode)	Poisson	ran_vals	cond	Postcode	TS13	Week_factor15	0.0750674339939413	0.895498765594231	-1.68007789477083	1.83021276275871	Positive	1.07795683936874	0.186359459046665	6.23521313855544
B.1.1.315	AR1 (Week|Postcode)	Poisson	ran_vals	cond	Postcode	TS14	Week_factor15	-0.109444987417206	0.831158242031229	-1.73848520725204	1.51959523241763	Negative	0.896331472515155	0.175786479122988	4.57037488110269
B.1.1.315	AR1 (Week|Postcode)	Poisson	ran_vals	cond	Postcode	TS15	Week_factor15	-0.0412156459713905	0.860670263354079	-1.72809836470999	1.64566707276721	Negative	0.959622168978654	0.17762186101296	5.18446717055906
B.1.1.315	AR1 (Week|Postcode)	Poisson	ran_vals	cond	Postcode	TS16	Week_factor15	0.570518683852864	0.821013000946078	-1.0386372288406	2.17967459654633	Positive	1.76918446090304	0.35393668816299	8.84342810841745
B.1.1.315	AR1 (Week|Postcode)	Poisson	ran_vals	cond	Postcode	TS17	Week_factor15	0.529713652654868	0.658885058028612	-0.761677331032795	1.82110463634253	Positive	1.69844589350758	0.466882653106793	6.17867987593218
B.1.1.315	AR1 (Week|Postcode)	Poisson	ran_vals	cond	Postcode	TS18	Week_factor15	0.761919146980231	0.898779775011206	-0.999656842074746	2.52349513603521	Positive	2.14238382713799	0.368005703579952	12.4721123018824
B.1.1.315	AR1 (Week|Postcode)	Poisson	ran_vals	cond	Postcode	TS19	Week_factor15	0.82490974464913	0.5609988062001	-0.274627710873031	1.92444720017129	Positive	2.28167482267404	0.759854956312169	6.8513601881223
B.1.1.315	AR1 (Week|Postcode)	Poisson	ran_vals	cond	Postcode	TS2	Week_factor15	-0.052576876563535	0.85616919162024	-1.73063765681198	1.62548390368491	Negative	0.948781379200099	0.177171399393014	5.08087709754995
B.1.1.315	AR1 (Week|Postcode)	Poisson	ran_vals	cond	Postcode	TS20	Week_factor15	-0.0654194384598635	0.838902253881905	-1.70963764261787	1.57879876569815	Negative	0.936674503660746	0.180931342547784	4.84912737314373
B.1.1.315	AR1 (Week|Postcode)	Poisson	ran_vals	cond	Postcode	TS21	Week_factor15	-0.145948277296675	0.816813727705391	-1.74687376567715	1.4549772110838	Negative	0.864202400913085	0.174318051578484	4.28438582797998
B.1.1.315	AR1 (Week|Postcode)	Poisson	ran_vals	cond	Postcode	TS22	Week_factor15	0.0865770768615025	0.901260022312594	-1.67986010757695	1.85301426129995	Positive	1.09043541181802	0.186400050170256	6.37901860144714
B.1.1.315	AR1 (Week|Postcode)	Poisson	ran_vals	cond	Postcode	TS23	Week_factor15	-0.010652990153563	0.670747243566743	-1.32529343027389	1.30398744996677	Negative	0.989403551986971	0.265724975895713	3.68395701376833
B.1.1.315	AR1 (Week|Postcode)	Poisson	ran_vals	cond	Postcode	TS24	Week_factor15	-0.170597251110408	0.810854341345683	-1.75984255685589	1.41864805463508	Negative	0.843161087289277	0.172071953239804	4.13153105856874
B.1.1.315	AR1 (Week|Postcode)	Poisson	ran_vals	cond	Postcode	TS25	Week_factor15	-0.310293290720305	0.781248223053943	-1.84151167089195	1.22092508945134	Negative	0.73323187458046	0.158577527796071	3.39032263507197
B.1.1.315	AR1 (Week|Postcode)	Poisson	ran_vals	cond	Postcode	TS26	Week_factor15	-0.475614269911462	0.724651400848387	-1.8959049169208	0.944676377097875	Negative	0.621503168489601	0.150182370968886	2.57198089196926
B.1.1.315	AR1 (Week|Postcode)	Poisson	ran_vals	cond	Postcode	TS27	Week_factor15	-0.0589871233852759	0.863249680867986	-1.75092540755222	1.63295116078167	Negative	0.942718908107118	0.173613206116039	5.1189593210362
B.1.1.315	AR1 (Week|Postcode)	Poisson	ran_vals	cond	Postcode	TS28	Week_factor15	-0.080433534757539	0.842662661817981	-1.73202200303744	1.57115493352236	Negative	0.92271623010365	0.176926302523611	4.81220275986422
B.1.1.315	AR1 (Week|Postcode)	Poisson	ran_vals	cond	Postcode	TS29	Week_factor15	-0.00754476299542955	0.85612283107879	-1.68551467825233	1.67042515226147	Negative	0.992483627284719	0.185349012297146	5.31442675750045
B.1.1.315	AR1 (Week|Postcode)	Poisson	ran_vals	cond	Postcode	TS3	Week_factor15	-0.00697362097552757	0.868881068836168	-1.70994922274308	1.69600198079203	Negative	0.993050638294819	0.180874976719111	5.45210613488667
B.1.1.315	AR1 (Week|Postcode)	Poisson	ran_vals	cond	Postcode	TS4	Week_factor15	-0.360037371096776	0.753565473131838	-1.83699855842806	1.11692381623451	Negative	0.697650253628712	0.159294823413655	3.05544063490568
B.1.1.315	AR1 (Week|Postcode)	Poisson	ran_vals	cond	Postcode	TS5	Week_factor15	-0.234216919258816	0.806767222060588	-1.815451618405	1.34701777988737	Negative	0.791190172894034	0.162764384397381	3.84593897492826
B.1.1.315	AR1 (Week|Postcode)	Poisson	ran_vals	cond	Postcode	TS6	Week_factor15	0.675272461593089	0.861935290286025	-1.0140896643716	2.36463458755778	Positive	1.96456817243029	0.362732487885196	10.6401500638333
B.1.1.315	AR1 (Week|Postcode)	Poisson	ran_vals	cond	Postcode	TS7	Week_factor15	0.44409171917791	0.79036473091168	-1.10499468805967	1.99317812641549	Positive	1.55907347600185	0.331212641619096	7.33882043780169
B.1.1.315	AR1 (Week|Postcode)	Poisson	ran_vals	cond	Postcode	TS8	Week_factor15	-0.0505833598464226	0.845992468643207	-1.70869812957924	1.60753140988639	Negative	0.950674677274085	0.181101409780888	4.9904765683694
B.1.1.315	AR1 (Week|Postcode)	Poisson	ran_vals	cond	Postcode	TS9	Week_factor15	-0.114351076036905	0.830257584162173	-1.741626038886	1.51292388681219	Negative	0.891944760476278	0.175235229532777	4.53998581142771
B.1.1.315	AR1 (Week|Postcode)	Poisson	ran_vals	cond	Postcode	TS1	Week_factor16	-0.205035700262156	0.792290688473298	-1.75789691495626	1.34782551443195	Negative	0.814618233807785	0.172407069544224	3.84904672764532
B.1.1.315	AR1 (Week|Postcode)	Poisson	ran_vals	cond	Postcode	TS10	Week_factor16	-0.356831705022655	0.749928586573729	-1.82666472568419	1.11300131563888	Negative	0.699890275841718	0.160949484245103	3.04347914201348
B.1.1.315	AR1 (Week|Postcode)	Poisson	ran_vals	cond	Postcode	TS11	Week_factor16	-0.020835081904649	0.87284676434176	-1.73158330403682	1.68991314022752	Negative	0.979380468813148	0.177003936943537	5.41900999071357
B.1.1.315	AR1 (Week|Postcode)	Poisson	ran_vals	cond	Postcode	TS12	Week_factor16	0.274324253273181	0.725935575661059	-1.14848333011885	1.69713183666521	Positive	1.31564133409172	0.317117367192424	5.45826971034465
B.1.1.315	AR1 (Week|Postcode)	Poisson	ran_vals	cond	Postcode	TS13	Week_factor16	1.37721253303482	0.904126871080299	-0.394843571737456	3.14926863780709	Positive	3.96383714861716	0.673785430089756	23.3190037051772
B.1.1.315	AR1 (Week|Postcode)	Poisson	ran_vals	cond	Postcode	TS14	Week_factor16	-0.0306757186192682	0.865044166495492	-1.7261311299869	1.66477969274837	Negative	0.969790006933216	0.177971628830421	5.28450890587548
B.1.1.315	AR1 (Week|Postcode)	Poisson	ran_vals	cond	Postcode	TS15	Week_factor16	-0.0819300803249992	0.840695330382342	-1.72966264984539	1.56580248919539	Negative	0.92133637598428	0.177344226982063	4.78651452126323
B.1.1.315	AR1 (Week|Postcode)	Poisson	ran_vals	cond	Postcode	TS16	Week_factor16	0.00873828490602178	0.864584302240701	-1.68581580908444	1.70329237889649	Positive	1.00877657516671	0.185293206397701	5.4919994013213
B.1.1.315	AR1 (Week|Postcode)	Poisson	ran_vals	cond	Postcode	TS17	Week_factor16	-0.486751491477738	0.721278196313321	-1.90043077908586	0.926927796130383	Negative	0.614619752214201	0.149504202065351	2.52673459737754
B.1.1.315	AR1 (Week|Postcode)	Poisson	ran_vals	cond	Postcode	TS18	Week_factor16	-0.147304687307925	0.806352570393015	-1.72772668411953	1.43311730950368	Negative	0.863030982765993	0.177687891881575	4.19174581524352
B.1.1.315	AR1 (Week|Postcode)	Poisson	ran_vals	cond	Postcode	TS19	Week_factor16	0.736376494903601	0.886445594055334	-1.00102494369907	2.47377793350627	Positive	2.08835462446732	0.367502578620638	11.8671957456821
B.1.1.315	AR1 (Week|Postcode)	Poisson	ran_vals	cond	Postcode	TS2	Week_factor16	-0.141997344872048	0.820227072287605	-1.74961286570049	1.46561817595639	Negative	0.867623560134422	0.173841230328005	4.33021925051954
B.1.1.315	AR1 (Week|Postcode)	Poisson	ran_vals	cond	Postcode	TS20	Week_factor16	-0.0430015417542919	0.842902218592593	-1.69505953268468	1.6090564491761	Negative	0.957909913204172	0.183588299198053	4.99809304744928
B.1.1.315	AR1 (Week|Postcode)	Poisson	ran_vals	cond	Postcode	TS21	Week_factor16	-0.0127717659437878	0.855760985114442	-1.69003247614261	1.66448894425504	Negative	0.987309446947195	0.184513531607919	5.28297266621361
B.1.1.315	AR1 (Week|Postcode)	Poisson	ran_vals	cond	Postcode	TS22	Week_factor16	1.12172791175741	0.804564482256216	-0.455189496704888	2.69864532021971	Positive	3.0701545788775	0.634327753539356	14.85958810033
B.1.1.315	AR1 (Week|Postcode)	Poisson	ran_vals	cond	Postcode	TS23	Week_factor16	0.0217210998668377	0.86760756250278	-1.6787584753532	1.72220067508687	Positive	1.02195872029689	0.186605507620528	5.59683172971882
B.1.1.315	AR1 (Week|Postcode)	Poisson	ran_vals	cond	Postcode	TS24	Week_factor16	0.00107772779777299	0.685644679385006	-1.34276114998835	1.3449166055839	Positive	1.00107830875506	0.261123670646575	3.83786647062071
B.1.1.315	AR1 (Week|Postcode)	Poisson	ran_vals	cond	Postcode	TS25	Week_factor16	0.26488506262161	0.727250932954	-1.16050057369138	1.6902706989346	Positive	1.30328117144832	0.313329297217037	5.42094795136622
B.1.1.315	AR1 (Week|Postcode)	Poisson	ran_vals	cond	Postcode	TS26	Week_factor16	-0.188991293015091	0.81917409264534	-1.79454301166823	1.41656042563805	Negative	0.827793714250734	0.166203388003675	4.12291495127569
B.1.1.315	AR1 (Week|Postcode)	Poisson	ran_vals	cond	Postcode	TS27	Week_factor16	-0.309856863961054	0.769846720368861	-1.8187287095003	1.19901498157819	Negative	0.733551946430142	0.162231863718603	3.31684815656684
B.1.1.315	AR1 (Week|Postcode)	Poisson	ran_vals	cond	Postcode	TS28	Week_factor16	-0.0315725768347064	0.866904863960149	-1.73067488821919	1.66752973454978	Negative	0.968920632709229	0.177164803175291	5.29906152725368
B.1.1.315	AR1 (Week|Postcode)	Poisson	ran_vals	cond	Postcode	TS29	Week_factor16	1.22780646658417	0.845965849148668	-0.430256129898059	2.88586906306641	Positive	3.41373317973869	0.650342501230897	17.9191336878525
B.1.1.315	AR1 (Week|Postcode)	Poisson	ran_vals	cond	Postcode	TS3	Week_factor16	0.0816534631813131	0.694815375317181	-1.28015964834504	1.44346657470767	Positive	1.08507972459384	0.277992915801379	4.23535256404113
B.1.1.315	AR1 (Week|Postcode)	Poisson	ran_vals	cond	Postcode	TS4	Week_factor16	0.0813104205440741	0.894570548766395	-1.67201563666829	1.83463647775644	Positive	1.08470755982134	0.187868010098006	6.2628570437286
B.1.1.315	AR1 (Week|Postcode)	Poisson	ran_vals	cond	Postcode	TS5	Week_factor16	-0.583906459462326	0.709834320127132	-1.97515616190198	0.807343242977327	Negative	0.557715412879499	0.13873964470438	2.24194376759514
B.1.1.315	AR1 (Week|Postcode)	Poisson	ran_vals	cond	Postcode	TS6	Week_factor16	-0.139655418347388	0.814116957080482	-1.73529533342847	1.4559844967337	Negative	0.869657851914484	0.176348111102623	4.28870360259426
B.1.1.315	AR1 (Week|Postcode)	Poisson	ran_vals	cond	Postcode	TS7	Week_factor16	-0.00607980617708819	0.861204198662368	-1.69400901889001	1.68184940653583	Negative	0.993938638445646	0.183781262576501	5.37548824698033
B.1.1.315	AR1 (Week|Postcode)	Poisson	ran_vals	cond	Postcode	TS8	Week_factor16	-0.17071875511117	0.809889183669768	-1.75807238657246	1.41663487635012	Negative	0.84305864606752	0.172376819651164	4.12322191665636
B.1.1.315	AR1 (Week|Postcode)	Poisson	ran_vals	cond	Postcode	TS9	Week_factor16	-0.0422679079347208	0.860352140992938	-1.72852711830281	1.64399130243336	Negative	0.958612926158109	0.177545721325637	5.17578646973974
B.1.1.315	AR1 (Week|Postcode)	Poisson	ran_vals	cond	Postcode	TS1	Week_factor17	-0.0338864036382718	0.851417946686998	-1.70263491493583	1.63486210765929	Negative	0.966681309880404	0.182202802115513	5.12875073282164
B.1.1.315	AR1 (Week|Postcode)	Poisson	ran_vals	cond	Postcode	TS10	Week_factor17	0.578732196794836	0.661773962395706	-0.718320935407112	1.87578532899678	Positive	1.78377552026871	0.487570230962721	6.5259421200249
B.1.1.315	AR1 (Week|Postcode)	Poisson	ran_vals	cond	Postcode	TS11	Week_factor17	-0.11634052470823	0.82988032173128	-1.74287606678005	1.51019501736359	Negative	0.890172046104466	0.175016317459444	4.52761367150484
B.1.1.315	AR1 (Week|Postcode)	Poisson	ran_vals	cond	Postcode	TS12	Week_factor17	0.00666929707575335	0.870843396605885	-1.70015239644631	1.71349099059782	Positive	1.00669158636123	0.182655685854144	5.54829676016626
B.1.1.315	AR1 (Week|Postcode)	Poisson	ran_vals	cond	Postcode	TS13	Week_factor17	1.0087950636301	0.757724967152174	-0.476318582174961	2.49390870943515	Positive	2.74229473282653	0.621065590300161	12.1085124005238
B.1.1.315	AR1 (Week|Postcode)	Poisson	ran_vals	cond	Postcode	TS14	Week_factor17	-0.0800021181917978	0.847456639587503	-1.74098661024264	1.58098237385905	Negative	0.923114391051233	0.175347315789627	4.85972753633848
B.1.1.315	AR1 (Week|Postcode)	Poisson	ran_vals	cond	Postcode	TS15	Week_factor17	-0.0227302740457731	0.86677113506387	-1.72157048160986	1.67610993351831	Negative	0.977526112381384	0.178785148529186	5.34472414654437
B.1.1.315	AR1 (Week|Postcode)	Poisson	ran_vals	cond	Postcode	TS16	Week_factor17	-0.0704432549773395	0.843525838874311	-1.72372351919992	1.58283700924525	Negative	0.931980623286929	0.178400631472234	4.8687489220994
B.1.1.315	AR1 (Week|Postcode)	Poisson	ran_vals	cond	Postcode	TS17	Week_factor17	-0.154772930166879	0.805635496489771	-1.73378948795387	1.42424362762012	Negative	0.856609665615405	0.176613864148974	4.15471414297798
B.1.1.315	AR1 (Week|Postcode)	Poisson	ran_vals	cond	Postcode	TS18	Week_factor17	-0.261964486278999	0.784659632609563	-1.79986910631617	1.27594013375818	Negative	0.769538352392648	0.165320526218106	3.58206745012365
B.1.1.315	AR1 (Week|Postcode)	Poisson	ran_vals	cond	Postcode	TS19	Week_factor17	-0.302869181217298	0.762695287164302	-1.79772447523776	1.19198611280317	Negative	0.738695725325478	0.165675458219592	3.29361620893109
B.1.1.315	AR1 (Week|Postcode)	Poisson	ran_vals	cond	Postcode	TS2	Week_factor17	-0.0190350850161373	0.870931057896027	-1.72602859150972	1.68795842147744	Negative	0.981144938152937	0.177989878705865	5.40842769635199
B.1.1.315	AR1 (Week|Postcode)	Poisson	ran_vals	cond	Postcode	TS20	Week_factor17	0.74668057184916	0.702559667602746	-0.630311073642653	2.12367221734097	Positive	2.10998443745949	0.532426151501244	8.36178747750869
B.1.1.315	AR1 (Week|Postcode)	Poisson	ran_vals	cond	Postcode	TS21	Week_factor17	0.647744406184778	0.860793726642852	-1.03938029615323	2.33486910852278	Positive	1.91122501615736	0.353673787067977	10.3281079795818
B.1.1.315	AR1 (Week|Postcode)	Poisson	ran_vals	cond	Postcode	TS22	Week_factor17	0.0356958859197285	0.873720865884061	-1.67676554375418	1.74815731559364	Positive	1.0363406327845	0.186977770457188	5.7440085232276
B.1.1.315	AR1 (Week|Postcode)	Poisson	ran_vals	cond	Postcode	TS23	Week_factor17	1.31921611014127	0.602555754744557	0.138228532164584	2.50020368811795	Positive	3.74048809704077	1.14823792959149	12.1849756427062
B.1.1.315	AR1 (Week|Postcode)	Poisson	ran_vals	cond	Postcode	TS24	Week_factor17	0.0419852071908377	0.882400851752937	-1.68748868217239	1.77145909655406	Positive	1.04287905152587	0.184983493506748	5.87942575574627
B.1.1.315	AR1 (Week|Postcode)	Poisson	ran_vals	cond	Postcode	TS25	Week_factor17	0.293941092855453	0.554052008272273	-0.79198088892029	1.3798630746312	Positive	1.34170486533659	0.452946668993738	3.97435739988357
B.1.1.315	AR1 (Week|Postcode)	Poisson	ran_vals	cond	Postcode	TS26	Week_factor17	-0.138499524201182	0.813024595282389	-1.73199844949992	1.45499940109755	Negative	0.870663665529761	0.176930469812992	4.28448089961526
B.1.1.315	AR1 (Week|Postcode)	Poisson	ran_vals	cond	Postcode	TS27	Week_factor17	-0.107075457065496	0.84232223064097	-1.75799669249924	1.54384577836824	Negative	0.898457875437683	0.172389868048609	4.6825637902825
B.1.1.315	AR1 (Week|Postcode)	Poisson	ran_vals	cond	Postcode	TS28	Week_factor17	-0.175675366779861	0.808411934778202	-1.76013364361748	1.40878291005776	Negative	0.838890270787856	0.172021872661426	4.09097329040023
B.1.1.315	AR1 (Week|Postcode)	Poisson	ran_vals	cond	Postcode	TS29	Week_factor17	0.056849597241419	0.882633776476353	-1.67308081619081	1.78678001067365	Positive	1.05849659761455	0.1876680034811	5.97019751038387
B.1.1.315	AR1 (Week|Postcode)	Poisson	ran_vals	cond	Postcode	TS3	Week_factor17	-0.368841826700572	0.753496911833976	-1.84566863635732	1.10798498295617	Negative	0.691534784138558	0.157919694731404	3.02825026661138
B.1.1.315	AR1 (Week|Postcode)	Poisson	ran_vals	cond	Postcode	TS4	Week_factor17	1.5646370866738	0.689186295728181	0.213856768407991	2.9154174049396	Positive	4.78093955434173	1.23844525760345	18.4565146355368
B.1.1.315	AR1 (Week|Postcode)	Poisson	ran_vals	cond	Postcode	TS5	Week_factor17	0.0321389291426676	0.872499728254493	-1.67792911475712	1.74220697304246	Positive	1.03266096204185	0.186760335070577	5.70993119134322
B.1.1.315	AR1 (Week|Postcode)	Poisson	ran_vals	cond	Postcode	TS6	Week_factor17	-0.474867059107271	0.728586210260215	-1.90286979084982	0.953135672635278	Negative	0.62196773591522	0.149140003880126	2.59383032355583
B.1.1.315	AR1 (Week|Postcode)	Poisson	ran_vals	cond	Postcode	TS7	Week_factor17	-0.0922789610009651	0.831756744001735	-1.72249222314267	1.53793430114074	Negative	0.911850743265953	0.178620430757605	4.65496457750127
B.1.1.315	AR1 (Week|Postcode)	Poisson	ran_vals	cond	Postcode	TS8	Week_factor17	-0.0473965230492388	0.860237271103418	-1.73343059257096	1.63863754647248	Negative	0.953709154942158	0.176677261425191	5.14815061589356
B.1.1.315	AR1 (Week|Postcode)	Poisson	ran_vals	cond	Postcode	TS9	Week_factor17	-0.0839774543346893	0.83984906649314	-1.73005137711083	1.56209646844145	Negative	0.919451985518179	0.177275301843075	4.76880842894667
B.1.1.315	AR1 (Week|Postcode)	Poisson	ran_vals	cond	Postcode	TS1	Week_factor18	0.416262989680393	0.636848573256358	-0.831937277507787	1.66446325686857	Positive	1.51628458363737	0.435205355574828	5.28283696219601
B.1.1.315	AR1 (Week|Postcode)	Poisson	ran_vals	cond	Postcode	TS10	Week_factor18	-0.0907572908204086	0.837454943229571	-1.7321388182254	1.55062423658459	Negative	0.913239335572914	0.176905636051428	4.71441217279933
B.1.1.315	AR1 (Week|Postcode)	Poisson	ran_vals	cond	Postcode	TS11	Week_factor18	-0.107644432252854	0.833939632162404	-1.74213607657175	1.52684721206604	Negative	0.89794682060222	0.175145875750679	4.60363961853957
B.1.1.315	AR1 (Week|Postcode)	Poisson	ran_vals	cond	Postcode	TS12	Week_factor18	-0.156809684602663	0.804903817943093	-1.73439217878991	1.42077280958458	Negative	0.854866737639896	0.176507452661371	4.14031888231435
B.1.1.315	AR1 (Week|Postcode)	Poisson	ran_vals	cond	Postcode	TS13	Week_factor18	0.0606372706732198	0.885834557070733	-1.67556655744641	1.79684109879285	Positive	1.06251343949533	0.187202088694199	6.03056737765544
B.1.1.315	AR1 (Week|Postcode)	Poisson	ran_vals	cond	Postcode	TS14	Week_factor18	-0.227843401679553	0.790887640423637	-1.77795469272775	1.32226788936864	Negative	0.796248941319612	0.168983417068636	3.75192067689745
B.1.1.315	AR1 (Week|Postcode)	Poisson	ran_vals	cond	Postcode	TS15	Week_factor18	-0.0601029150720858	0.853362927933556	-1.7326635195635	1.61245768941933	Negative	0.941667616806571	0.176812837775293	5.01512170552402
B.1.1.315	AR1 (Week|Postcode)	Poisson	ran_vals	cond	Postcode	TS16	Week_factor18	-0.0200928567612302	0.86726300759384	-1.71989711676904	1.67971140324658	Negative	0.980107659458281	0.179084571763082	5.36400771251038
B.1.1.315	AR1 (Week|Postcode)	Poisson	ran_vals	cond	Postcode	TS17	Week_factor18	0.839975529545598	0.618778341064059	-0.372807733353399	2.0527587924446	Positive	2.31631029492213	0.68879765292848	7.78936072088986
B.1.1.315	AR1 (Week|Postcode)	Poisson	ran_vals	cond	Postcode	TS18	Week_factor18	-0.103938658248921	0.845248801002696	-1.76059586618987	1.55271854969203	Negative	0.90128058185467	0.171942378642317	4.72429597428155
B.1.1.315	AR1 (Week|Postcode)	Poisson	ran_vals	cond	Postcode	TS19	Week_factor18	-0.450039798686929	0.739283785193487	-1.89900939202061	0.998929794646751	Negative	0.637602775363564	0.149716856500696	2.71537426481719
B.1.1.315	AR1 (Week|Postcode)	Poisson	ran_vals	cond	Postcode	TS2	Week_factor18	-0.0741580967867644	0.845558691739196	-1.73142267941039	1.58310648583687	Negative	0.928524885435806	0.177032370418281	4.87006111275877
B.1.1.315	AR1 (Week|Postcode)	Poisson	ran_vals	cond	Postcode	TS20	Week_factor18	0.0316509956114542	0.872741105550193	-1.67889013909459	1.7421921303175	Positive	1.03215721503962	0.186580940058593	5.70984644103398
B.1.1.315	AR1 (Week|Postcode)	Poisson	ran_vals	cond	Postcode	TS21	Week_factor18	-0.125502595830125	0.812729598140462	-1.71842333735514	1.46741814569489	Negative	0.882053474763079	0.179348697502025	4.33802053306152
B.1.1.315	AR1 (Week|Postcode)	Poisson	ran_vals	cond	Postcode	TS22	Week_factor18	-0.0444413615497876	0.855943767192923	-1.72206031803945	1.63317759493988	Negative	0.956531687984914	0.178697594495694	5.1201185595216
B.1.1.315	AR1 (Week|Postcode)	Poisson	ran_vals	cond	Postcode	TS23	Week_factor18	-0.04093578250032	0.845418163454393	-1.69792493474693	1.61605336974629	Negative	0.9598907697538	0.183062997866103	5.03318693891635
B.1.1.315	AR1 (Week|Postcode)	Poisson	ran_vals	cond	Postcode	TS24	Week_factor18	1.59452932677372	0.633307475545468	0.353269483564621	2.83578916998282	Positive	4.9260099853834	1.42371475947056	17.0438454856791
B.1.1.315	AR1 (Week|Postcode)	Poisson	ran_vals	cond	Postcode	TS25	Week_factor18	-0.0601144650922915	0.834318025058584	-1.6953477458597	1.57511881567512	Negative	0.94165674058938	0.183535394255761	4.8313156200365
B.1.1.315	AR1 (Week|Postcode)	Poisson	ran_vals	cond	Postcode	TS26	Week_factor18	0.423760170164514	0.661513306561138	-0.87278208598932	1.72030242631835	Positive	1.52769516296568	0.417787609852756	5.58621762807013
B.1.1.315	AR1 (Week|Postcode)	Poisson	ran_vals	cond	Postcode	TS27	Week_factor18	-0.104933672427188	0.841263988271615	-1.75378079093008	1.5439134460757	Negative	0.900384240907056	0.173118180932796	4.68288065936
B.1.1.315	AR1 (Week|Postcode)	Poisson	ran_vals	cond	Postcode	TS28	Week_factor18	-0.0569619444892124	0.855600849480742	-1.73390879461334	1.61998490563492	Negative	0.94463001706032	0.176592794195745	5.05301404394948
B.1.1.315	AR1 (Week|Postcode)	Poisson	ran_vals	cond	Postcode	TS29	Week_factor18	-0.17874138371652	0.805349212864062	-1.75719683590776	1.39971406847472	Negative	0.836322157960121	0.172527810380559	4.05404062308721
B.1.1.315	AR1 (Week|Postcode)	Poisson	ran_vals	cond	Postcode	TS3	Week_factor18	-0.109001870895638	0.837420670547434	-1.75031622507799	1.53231248328671	Negative	0.896728739810778	0.173719000459259	4.62886863657273
B.1.1.315	AR1 (Week|Postcode)	Poisson	ran_vals	cond	Postcode	TS4	Week_factor18	0.435773661956793	0.782381015149664	-1.09766494992444	1.96921227383802	Positive	1.54615880058496	0.333649262536918	7.16503018304082
B.1.1.315	AR1 (Week|Postcode)	Poisson	ran_vals	cond	Postcode	TS5	Week_factor18	1.10923544293073	0.577837398387261	-0.0233050468286262	2.24177593269008	Positive	3.03203934091185	0.976964418416124	9.41002803330494
B.1.1.315	AR1 (Week|Postcode)	Poisson	ran_vals	cond	Postcode	TS6	Week_factor18	-0.0213602832257793	0.87062437998907	-1.72775271206687	1.68503214561531	Negative	0.978866231947799	0.17768326709067	5.39262427878892
B.1.1.315	AR1 (Week|Postcode)	Poisson	ran_vals	cond	Postcode	TS7	Week_factor18	0.175353554474036	0.721333147591083	-1.2384334356594	1.58914054460747	Positive	1.19166746150404	0.289837912213456	4.89953618545818
B.1.1.315	AR1 (Week|Postcode)	Poisson	ran_vals	cond	Postcode	TS8	Week_factor18	-0.0938566792587955	0.831487006094049	-1.72354126481617	1.53582790629858	Negative	0.910413233990388	0.178433148732502	4.6451697036822
B.1.1.315	AR1 (Week|Postcode)	Poisson	ran_vals	cond	Postcode	TS9	Week_factor18	-0.023314936410126	0.8666243438665	-1.72186743851412	1.67523756569387	Negative	0.976954756694661	0.178732064927112	5.34006361431313
B.1.1.315	AR1 (Week|Postcode)	Poisson	ran_vals	cond	Postcode	TS1	Week_factor19	-0.114854975582475	0.820823621426711	-1.72363971123857	1.49392976007362	Negative	0.891495423136749	0.178415583492003	4.45456654580509
B.1.1.315	AR1 (Week|Postcode)	Poisson	ran_vals	cond	Postcode	TS10	Week_factor19	-0.681937918187243	0.703932502892088	-2.06162027140287	0.697744435028387	Negative	0.505636160774769	0.127247627083038	2.00921567611006
B.1.1.315	AR1 (Week|Postcode)	Poisson	ran_vals	cond	Postcode	TS11	Week_factor19	-0.042143429715431	0.865581910476716	-1.73865279991917	1.65436594048831	Negative	0.958732260015225	0.175757021066653	5.22976288978705
B.1.1.315	AR1 (Week|Postcode)	Poisson	ran_vals	cond	Postcode	TS12	Week_factor19	0.437296516202295	0.776672054297621	-1.08495273801978	1.95954577042437	Positive	1.54851516882596	0.337917756179626	7.09610307310826
B.1.1.315	AR1 (Week|Postcode)	Poisson	ran_vals	cond	Postcode	TS13	Week_factor19	-0.121152708021519	0.825511640294933	-1.73912579181817	1.49682037577513	Negative	0.885898665430422	0.175673909076693	4.46746161417048
B.1.1.315	AR1 (Week|Postcode)	Poisson	ran_vals	cond	Postcode	TS14	Week_factor19	0.0540519970589105	0.88098732968753	-1.67265143996476	1.78075543408258	Positive	1.055539485677	0.187748600962268	5.93433772668789
B.1.1.315	AR1 (Week|Postcode)	Poisson	ran_vals	cond	Postcode	TS15	Week_factor19	-0.178642763695267	0.807544283217299	-1.76140047472239	1.40411494733185	Negative	0.836404640136244	0.171804087979745	4.07192128119744
B.1.1.315	AR1 (Week|Postcode)	Poisson	ran_vals	cond	Postcode	TS16	Week_factor19	-0.0538166582640799	0.855155322754649	-1.72989029205092	1.62225697552276	Negative	0.947605826273426	0.177303860545822	5.06450789747625
B.1.1.315	AR1 (Week|Postcode)	Poisson	ran_vals	cond	Postcode	TS17	Week_factor19	-0.0142803151154747	0.853988704795718	-1.68806741971909	1.65950678948814	Negative	0.985821164954331	0.184876467586482	5.25671753662918
B.1.1.315	AR1 (Week|Postcode)	Poisson	ran_vals	cond	Postcode	TS18	Week_factor19	-0.200614513608199	0.801604186019384	-1.77172984806274	1.37050082084634	Negative	0.818227786444512	0.170038593337813	3.93732209475414
B.1.1.315	AR1 (Week|Postcode)	Poisson	ran_vals	cond	Postcode	TS19	Week_factor19	-0.133358076062208	0.815573393904639	-1.7318525548644	1.46513640273998	Negative	0.875151665134685	0.176956284902493	4.32813356931648
B.1.1.315	AR1 (Week|Postcode)	Poisson	ran_vals	cond	Postcode	TS2	Week_factor19	-0.103807576902589	0.834470595702147	-1.73933989063648	1.5317247368313	Negative	0.901398730670146	0.175636301526362	4.62614883479424
B.1.1.315	AR1 (Week|Postcode)	Poisson	ran_vals	cond	Postcode	TS20	Week_factor19	-0.15095935115406	0.817709484226491	-1.75364049005481	1.45172178774669	Negative	0.859882651186225	0.173142471269045	4.2704610162466
B.1.1.315	AR1 (Week|Postcode)	Poisson	ran_vals	cond	Postcode	TS21	Week_factor19	-0.0197326642392716	0.870106306631439	-1.72510968795806	1.68564435947951	Negative	0.98046075049449	0.178153509406469	5.39592672893656
B.1.1.315	AR1 (Week|Postcode)	Poisson	ran_vals	cond	Postcode	TS22	Week_factor19	-0.135195475943225	0.820647103307177	-1.74363424244241	1.47324329055596	Negative	0.873545137937711	0.174883674636664	4.3633638737291
B.1.1.315	AR1 (Week|Postcode)	Poisson	ran_vals	cond	Postcode	TS23	Week_factor19	-0.0681732039485646	0.834109460445831	-1.70299770558653	1.5666512976894	Negative	0.934098669987117	0.182136712631423	4.79057908021762
B.1.1.315	AR1 (Week|Postcode)	Poisson	ran_vals	cond	Postcode	TS24	Week_factor19	-0.0221858622688891	0.857759395911278	-1.70336338565583	1.65899166111805	Negative	0.978058433997106	0.182070121042076	5.2540103496268
B.1.1.315	AR1 (Week|Postcode)	Poisson	ran_vals	cond	Postcode	TS25	Week_factor19	0.617168061648605	0.582401428760422	-0.524317763266492	1.7586538865637	Positive	1.85367111938564	0.591959082866426	5.80461845809662
B.1.1.315	AR1 (Week|Postcode)	Poisson	ran_vals	cond	Postcode	TS26	Week_factor19	-0.0163349142435868	0.8530073899855	-1.68819867716168	1.6555288486745	Negative	0.98379777698571	0.184852202766655	5.23584816148381
B.1.1.315	AR1 (Week|Postcode)	Poisson	ran_vals	cond	Postcode	TS27	Week_factor19	-0.268397297614198	0.779707640364211	-1.79659619119876	1.25980159597036	Negative	0.764603945426941	0.165862492688918	3.52472209891916
B.1.1.315	AR1 (Week|Postcode)	Poisson	ran_vals	cond	Postcode	TS28	Week_factor19	-0.0557477229127928	0.855254928952049	-1.73201658125917	1.62052113543359	Negative	0.945777703840788	0.176927261781393	5.05572434726069
B.1.1.315	AR1 (Week|Postcode)	Poisson	ran_vals	cond	Postcode	TS29	Week_factor19	-0.0595673947588008	0.854671373911191	-1.7346925062421	1.6155577167245	Negative	0.942172033994504	0.176454450587207	5.03069284275507
B.1.1.315	AR1 (Week|Postcode)	Poisson	ran_vals	cond	Postcode	TS3	Week_factor19	0.046467540019047	0.590105933867002	-1.11011883742365	1.20305391746175	Positive	1.04756407460674	0.329519799464292	3.33027178394355
B.1.1.315	AR1 (Week|Postcode)	Poisson	ran_vals	cond	Postcode	TS4	Week_factor19	0.0300787194685813	0.874669412940854	-1.68424182827429	1.74439926721145	Positive	1.03053565397965	0.185585083993433	5.72246277163547
B.1.1.315	AR1 (Week|Postcode)	Poisson	ran_vals	cond	Postcode	TS5	Week_factor19	-0.330359377386679	0.754665258692301	-1.80947610480719	1.14875735003383	Negative	0.71866541491908	0.163739896880943	3.15427081877516
B.1.1.315	AR1 (Week|Postcode)	Poisson	ran_vals	cond	Postcode	TS6	Week_factor19	0.209916542580591	0.709976544554612	-1.18161191461464	1.60144499977583	Positive	1.23357510466573	0.306783830493575	4.9601947286558
B.1.1.315	AR1 (Week|Postcode)	Poisson	ran_vals	cond	Postcode	TS7	Week_factor19	0.0352700176135552	0.875856016089877	-1.68137622956534	1.75191626479245	Positive	1.03589938211861	0.18611765907932	5.76564059091448
B.1.1.315	AR1 (Week|Postcode)	Poisson	ran_vals	cond	Postcode	TS8	Week_factor19	0.180682168991764	0.721547111068002	-1.23352418185044	1.59488851983397	Positive	1.19803434631195	0.291264298469302	4.92777969179899
B.1.1.315	AR1 (Week|Postcode)	Poisson	ran_vals	cond	Postcode	TS9	Week_factor19	-0.0615728398795956	0.852828102497867	-1.73308520577905	1.60993952601986	Negative	0.940284453038614	0.176738293957027	5.00250869707445
B.1.1.315	AR1 (Week|Postcode)	Poisson	ran_vals	cond	Postcode	TS1	Week_factor20	-0.110561438754002	0.820299979206589	-1.71831985451787	1.49719697700987	Negative	0.895331320458891	0.179367257974432	4.46914438257695
B.1.1.315	AR1 (Week|Postcode)	Poisson	ran_vals	cond	Postcode	TS10	Week_factor20	-0.275260153496431	0.810180146974266	-1.86318406255536	1.3126637555625	Negative	0.759374543582952	0.155177747262236	3.7160592134859
B.1.1.315	AR1 (Week|Postcode)	Poisson	ran_vals	cond	Postcode	TS11	Week_factor20	-0.228988087101188	0.793393256471297	-1.78401029536188	1.3260341211595	Negative	0.795338008229872	0.167963212736731	3.76607792282797
B.1.1.315	AR1 (Week|Postcode)	Poisson	ran_vals	cond	Postcode	TS12	Week_factor20	-0.0290721158320967	0.856633955441239	-1.70804381643101	1.64989958476682	Negative	0.971346412485916	0.181219945590009	5.20645699333702
B.1.1.315	AR1 (Week|Postcode)	Poisson	ran_vals	cond	Postcode	TS13	Week_factor20	-0.115648929305871	0.830128203483441	-1.74267031068435	1.51137245207261	Negative	0.89078789793446	0.17505233183857	4.53294778065708
B.1.1.315	AR1 (Week|Postcode)	Poisson	ran_vals	cond	Postcode	TS14	Week_factor20	1.02457453015615	0.765836388172315	-0.476437208711827	2.52558626902412	Positive	2.78590988772607	0.620991919809741	12.4982204356343
B.1.1.315	AR1 (Week|Postcode)	Poisson	ran_vals	cond	Postcode	TS15	Week_factor20	-0.0211420444468945	0.872796186351047	-1.73179113553886	1.68950704664507	Negative	0.979079881831448	0.176967153771939	5.41680981230249
B.1.1.315	AR1 (Week|Postcode)	Poisson	ran_vals	cond	Postcode	TS16	Week_factor20	-0.161027431205632	0.812714317069411	-1.75391822238174	1.43186335997048	Negative	0.851268719459579	0.173094390684683	4.18649287168656
B.1.1.315	AR1 (Week|Postcode)	Poisson	ran_vals	cond	Postcode	TS17	Week_factor20	0.307060264965883	0.738022545030194	-1.13943734307189	1.75355787300365	Positive	1.35942289117757	0.319999020838771	5.77511328695187
B.1.1.315	AR1 (Week|Postcode)	Poisson	ran_vals	cond	Postcode	TS18	Week_factor20	-0.0567636117798872	0.858863216302373	-1.74010458337877	1.626577359819	Negative	0.94481738667106	0.175502045060317	5.08643585235223
B.1.1.315	AR1 (Week|Postcode)	Poisson	ran_vals	cond	Postcode	TS19	Week_factor20	0.611200489569627	0.683033460180431	-0.727520492619791	1.94992147175905	Positive	1.84264214420239	0.48310536959068	7.02813565178865
B.1.1.315	AR1 (Week|Postcode)	Poisson	ran_vals	cond	Postcode	TS2	Week_factor20	-0.0381287625688185	0.861530055162757	-1.72669664228663	1.65043911714899	Negative	0.962588987480347	0.177871012137986	5.2092668034049
B.1.1.315	AR1 (Week|Postcode)	Poisson	ran_vals	cond	Postcode	TS20	Week_factor20	-0.211784525437069	0.798986578536357	-1.77776944349921	1.35420039262507	Negative	0.80913902766231	0.169014724015988	3.87366230899728
B.1.1.315	AR1 (Week|Postcode)	Poisson	ran_vals	cond	Postcode	TS21	Week_factor20	-0.0883188953642694	0.839964961118567	-1.73461996743225	1.55798217670371	Negative	0.915468891383819	0.176467250847299	4.74922846628768
B.1.1.315	AR1 (Week|Postcode)	Poisson	ran_vals	cond	Postcode	TS22	Week_factor20	-0.0176852441219858	0.870787690117765	-1.72439775493363	1.68902726668966	Negative	0.982470221973464	0.178280387932381	5.41421155887709
B.1.1.315	AR1 (Week|Postcode)	Poisson	ran_vals	cond	Postcode	TS23	Week_factor20	0.924570201820551	0.617314119872088	-0.285343240276782	2.13448364391788	Positive	2.52078459886559	0.75175617703238	8.45268078669108
B.1.1.315	AR1 (Week|Postcode)	Poisson	ran_vals	cond	Postcode	TS24	Week_factor20	-0.0853218954371945	0.830335387952157	-1.71274935091252	1.54210556003813	Negative	0.918216667069589	0.180369212035087	4.67442219307568
B.1.1.315	AR1 (Week|Postcode)	Poisson	ran_vals	cond	Postcode	TS25	Week_factor20	-0.186910182792076	0.795559290044354	-1.74617773884526	1.37235737326111	Negative	0.829518238051652	0.174439423853944	3.94463872935314
B.1.1.315	AR1 (Week|Postcode)	Poisson	ran_vals	cond	Postcode	TS26	Week_factor20	0.223865028699737	0.727483045858831	-1.20197554054707	1.64970559794655	Positive	1.25090217214117	0.300599777891609	5.20544710725545
B.1.1.315	AR1 (Week|Postcode)	Poisson	ran_vals	cond	Postcode	TS27	Week_factor20	0.0477021767652944	0.879848533395774	-1.67676926054081	1.7721736140714	Positive	1.04885823445155	0.186977075502003	5.8836282096253
B.1.1.315	AR1 (Week|Postcode)	Poisson	ran_vals	cond	Postcode	TS28	Week_factor20	-0.15309750921801	0.815681299626279	-1.75180347934834	1.44560846091232	Negative	0.858046050332705	0.173460828165496	4.24443392942365
B.1.1.315	AR1 (Week|Postcode)	Poisson	ran_vals	cond	Postcode	TS29	Week_factor20	-0.0585804362427178	0.854403737113891	-1.73318098924237	1.61602011675694	Negative	0.94310237773689	0.176721366161844	5.0330195731874
B.1.1.315	AR1 (Week|Postcode)	Poisson	ran_vals	cond	Postcode	TS3	Week_factor20	-0.24407044571188	0.791567967984739	-1.79551515427752	1.30737426285376	Negative	0.783432442862739	0.166041893119136	3.69645503914786
B.1.1.315	AR1 (Week|Postcode)	Poisson	ran_vals	cond	Postcode	TS4	Week_factor20	0.746714615098049	0.62646522691433	-0.481134667220749	1.97456389741685	Positive	2.11005626940754	0.618081676756533	7.20347751357118
B.1.1.315	AR1 (Week|Postcode)	Poisson	ran_vals	cond	Postcode	TS5	Week_factor20	-0.132649517032439	0.840393005633092	-1.77978954093267	1.51449050686779	Negative	0.875771981488858	0.168673642430795	4.54710381840248
B.1.1.315	AR1 (Week|Postcode)	Poisson	ran_vals	cond	Postcode	TS6	Week_factor20	0.246846393859122	0.719059778672004	-1.16248487506935	1.65617766278759	Positive	1.27998248450716	0.31270817391253	5.23924635594402
B.1.1.315	AR1 (Week|Postcode)	Poisson	ran_vals	cond	Postcode	TS7	Week_factor20	0.36238109751816	0.765745331314692	-1.13845217318833	1.86321436822465	Positive	1.43674637811937	0.320314429576955	6.44441824792412
B.1.1.315	AR1 (Week|Postcode)	Poisson	ran_vals	cond	Postcode	TS8	Week_factor20	0.0973887108422683	0.905268501089596	-1.6769049476319	1.87168236931643	Positive	1.1022887619491	0.186951706847666	6.49922129734465
B.1.1.315	AR1 (Week|Postcode)	Poisson	ran_vals	cond	Postcode	TS9	Week_factor20	-0.182258492085768	0.805728550797723	-1.76145743296496	1.39694044879342	Negative	0.833385888914006	0.171794302599509	4.04281183561773
B.1.1.315	AR1 (Week|Postcode)	Poisson	ran_vals	cond	Postcode	TS1	Week_factor21	0.501377012104843	0.649957340970615	-0.772515967684981	1.77526999189467	Positive	1.65099314368671	0.461849606623373	5.90187437947377
B.1.1.315	AR1 (Week|Postcode)	Poisson	ran_vals	cond	Postcode	TS10	Week_factor21	-0.240237512572949	0.795029197892452	-1.79846610709992	1.31799108195402	Negative	0.786441049245274	0.165552633571964	3.73590869920626
B.1.1.315	AR1 (Week|Postcode)	Poisson	ran_vals	cond	Postcode	TS11	Week_factor21	-0.0716793207600101	0.849950121188541	-1.737550946945	1.59419230542498	Negative	0.93082934560243	0.175950786193782	4.92435009457928
B.1.1.315	AR1 (Week|Postcode)	Poisson	ran_vals	cond	Postcode	TS12	Week_factor21	-0.357366362363538	0.759080180991219	-1.84513617848447	1.1304034537574	Negative	0.699516174384884	0.158003802706131	3.09690570635283
B.1.1.315	AR1 (Week|Postcode)	Poisson	ran_vals	cond	Postcode	TS13	Week_factor21	-0.0290564397012626	0.863186717779057	-1.72087131848155	1.66275843907903	Negative	0.971361639558714	0.178910192220802	5.27383836043125
B.1.1.315	AR1 (Week|Postcode)	Poisson	ran_vals	cond	Postcode	TS14	Week_factor21	-0.0724188988537643	0.830430008884697	-1.70003180794905	1.55519401024152	Negative	0.930141179117195	0.182677713356923	4.73600526955981
B.1.1.315	AR1 (Week|Postcode)	Poisson	ran_vals	cond	Postcode	TS15	Week_factor21	-0.11418235970253	0.827960468135795	-1.73695505787161	1.50859033846655	Negative	0.892095258822138	0.176055664589571	4.52035413156527
B.1.1.315	AR1 (Week|Postcode)	Poisson	ran_vals	cond	Postcode	TS16	Week_factor21	-0.0119708421172356	0.872010898508884	-1.72108079732106	1.69713911308659	Negative	0.988100523361122	0.178872718246499	5.45830942715957
B.1.1.315	AR1 (Week|Postcode)	Poisson	ran_vals	cond	Postcode	TS17	Week_factor21	0.520646556036652	0.515965724368338	-0.490627680982412	1.53192079305572	Positive	1.68311552647837	0.612241980904536	4.62705590898423
B.1.1.315	AR1 (Week|Postcode)	Poisson	ran_vals	cond	Postcode	TS18	Week_factor21	-0.123711875425071	0.825578444119449	-1.7418158923118	1.49439214146166	Negative	0.883634400994657	0.175201963682046	4.45662673072655
B.1.1.315	AR1 (Week|Postcode)	Poisson	ran_vals	cond	Postcode	TS19	Week_factor21	-0.0306126320047034	0.84790383692522	-1.69247361473146	1.63124835072205	Negative	0.969851189631477	0.18406365783127	5.11025012276916
B.1.1.315	AR1 (Week|Postcode)	Poisson	ran_vals	cond	Postcode	TS2	Week_factor21	-0.0750192298579537	0.843005153284381	-1.72727896907701	1.5772405093611	Negative	0.927725646124626	0.177767463234962	4.84157707386401
B.1.1.315	AR1 (Week|Postcode)	Poisson	ran_vals	cond	Postcode	TS20	Week_factor21	-0.0716996348025961	0.848838223614642	-1.73539198178825	1.59199271218306	Negative	0.93081043688752	0.176331068170534	4.91353043118194
B.1.1.315	AR1 (Week|Postcode)	Poisson	ran_vals	cond	Postcode	TS21	Week_factor21	-0.121232949659566	0.826598354090674	-1.74133595335737	1.49887005403824	Negative	0.885827582322315	0.175286070110671	4.47662786385459
B.1.1.315	AR1 (Week|Postcode)	Poisson	ran_vals	cond	Postcode	TS22	Week_factor21	-0.0644158979165368	0.845973412344278	-1.72249331798977	1.5936615221567	Negative	0.937614966318346	0.178620235195651	4.92173702548993
B.1.1.315	AR1 (Week|Postcode)	Poisson	ran_vals	cond	Postcode	TS23	Week_factor21	0.0498866447209548	0.878956263585658	-1.67283597589283	1.77260926533474	Positive	1.0511519360014	0.187713957796499	5.88619197810179
B.1.1.315	AR1 (Week|Postcode)	Poisson	ran_vals	cond	Postcode	TS24	Week_factor21	0.581003125560373	0.681284270279126	-0.754289507420364	1.91629575854111	Positive	1.78783095046263	0.470344672443364	6.79573873097708
B.1.1.315	AR1 (Week|Postcode)	Poisson	ran_vals	cond	Postcode	TS25	Week_factor21	-0.227940096939339	0.794260167224916	-1.78466141905493	1.32878122517626	Negative	0.79617195154371	0.167853883506645	3.77643795414377
B.1.1.315	AR1 (Week|Postcode)	Poisson	ran_vals	cond	Postcode	TS26	Week_factor21	-0.0962981137576309	0.828634500138263	-1.72039189037598	1.52779566286072	Negative	0.908193230811614	0.178995987359984	4.60800801547149
B.1.1.315	AR1 (Week|Postcode)	Poisson	ran_vals	cond	Postcode	TS27	Week_factor21	1.41994034471569	0.763589838653834	-0.0766682380065744	2.91654892743796	Positive	4.13687364651666	0.926197079630162	18.477410416882
B.1.1.315	AR1 (Week|Postcode)	Poisson	ran_vals	cond	Postcode	TS28	Week_factor21	-0.0256095349049991	0.865882021874995	-1.72270711264071	1.67148804283071	Negative	0.974715607736765	0.178582051226726	5.32007841459639
B.1.1.315	AR1 (Week|Postcode)	Poisson	ran_vals	cond	Postcode	TS29	Week_factor21	-0.159601302934206	0.81322511339032	-1.75349323650273	1.43429063063432	Negative	0.85248360393162	0.173167968990222	4.19666696566313
B.1.1.315	AR1 (Week|Postcode)	Poisson	ran_vals	cond	Postcode	TS3	Week_factor21	-0.248416939601345	0.790075865139332	-1.79693718032876	1.30010330112607	Negative	0.780034648133305	0.165805945023453	3.66967572967533
B.1.1.315	AR1 (Week|Postcode)	Poisson	ran_vals	cond	Postcode	TS4	Week_factor21	-0.0888458370732855	0.825954453108933	-1.70768681803727	1.5299951438907	Negative	0.91498661971733	0.18128465236892	4.61815439598282
B.1.1.315	AR1 (Week|Postcode)	Poisson	ran_vals	cond	Postcode	TS5	Week_factor21	-0.308415949281232	0.627146886518276	-1.53760125987348	0.920769361311017	Negative	0.73460969407721	0.21489596324031	2.51122168371652
B.1.1.315	AR1 (Week|Postcode)	Poisson	ran_vals	cond	Postcode	TS6	Week_factor21	-0.0529272525211413	0.843777899036191	-1.70670154558295	1.60084704054067	Negative	0.948449007246773	0.181463355164305	4.95722962100471
B.1.1.315	AR1 (Week|Postcode)	Poisson	ran_vals	cond	Postcode	TS7	Week_factor21	0.393361253584022	0.772705084953059	-1.12111288359494	1.90783539076298	Positive	1.48195365370911	0.32591688516769	6.73848680964109
B.1.1.315	AR1 (Week|Postcode)	Poisson	ran_vals	cond	Postcode	TS8	Week_factor21	1.25408113523036	0.740066444105881	-0.196422441383789	2.70458471184451	Positive	3.50461662564518	0.821665056028755	14.9481076292951
B.1.1.315	AR1 (Week|Postcode)	Poisson	ran_vals	cond	Postcode	TS9	Week_factor21	-0.0135656584163214	0.872056754165851	-1.72276548905629	1.69563417222365	Negative	0.986525940460305	0.17857162655097	5.45010117227834
B.1.1.315	AR1 (Week|Postcode) -week FE	Poisson	ran_vals	cond	Postcode	TS1	(Intercept)	2.19773964298076e-09	0.000117803114415906	-0.000230887663782183	0.000230892059261469	Positive	1.00000000219774	0.999769138988723	1.00023091871688
B.1.1.315	AR1 (Week|Postcode) -week FE	Poisson	ran_vals	cond	Postcode	TS10	(Intercept)	-2.74927705679806e-08	0.000174251473701571	-0.000341554105478676	0.00034149911993754	Negative	0.99999997250723	0.999658504217484	1.0003415574374
B.1.1.315	AR1 (Week|Postcode) -week FE	Poisson	ran_vals	cond	Postcode	TS11	(Intercept)	-1.61222317534253e-08	0.000139561092811765	-0.000273550837785864	0.000273518593322358	Negative	0.999999983877768	0.999726486573833	1.00027355600294
B.1.1.315	AR1 (Week|Postcode) -week FE	Poisson	ran_vals	cond	Postcode	TS12	(Intercept)	-2.53439066614772e-08	0.000166946815758064	-0.00032723509012611	0.000327184402312787	Negative	0.999999974656094	0.999672818445436	1.00032723793297
B.1.1.315	AR1 (Week|Postcode) -week FE	Poisson	ran_vals	cond	Postcode	TS13	(Intercept)	1.32353580866893e-08	0.000132728595447395	-0.000260130031437395	0.000260156502153568	Positive	1.00000001323536	0.999739903799446	1.00026019034579
B.1.1.315	AR1 (Week|Postcode) -week FE	Poisson	ran_vals	cond	Postcode	TS14	(Intercept)	-1.54879974669276e-08	0.000137975396652716	-0.000270442296189418	0.000270411320194484	Negative	0.999999984512003	0.999729594270032	1.00027044788463
B.1.1.315	AR1 (Week|Postcode) -week FE	Poisson	ran_vals	cond	Postcode	TS15	(Intercept)	-1.87944210221684e-08	0.00014671554549076	-0.00028757597955506	0.000287538390713015	Negative	0.999999981205579	0.999712465366454	1.00028757973384
B.1.1.315	AR1 (Week|Postcode) -week FE	Poisson	ran_vals	cond	Postcode	TS16	(Intercept)	-1.40817021008434e-08	0.000134626849344992	-0.000263877857770385	0.000263849694366184	Negative	0.999999985918298	0.999736156954929	1.00026388450576
B.1.1.315	AR1 (Week|Postcode) -week FE	Poisson	ran_vals	cond	Postcode	TS17	(Intercept)	2.11150236658198e-08	0.000153487641799188	-0.000300809134974728	0.000300851365022059	Positive	1.00000002111502	0.999699236103557	1.00030089662533
B.1.1.315	AR1 (Week|Postcode) -week FE	Poisson	ran_vals	cond	Postcode	TS18	(Intercept)	1.78859305353984e-08	0.000144201064518164	-0.000282611007057403	0.000282646778918474	Positive	1.00000001788593	0.999717428923672	1.00028268672728
B.1.1.315	AR1 (Week|Postcode) -week FE	Poisson	ran_vals	cond	Postcode	TS19	(Intercept)	4.60374206581434e-08	0.000245553125639359	-0.000481229245123725	0.000481321319965041	Positive	1.00000004603742	0.999518886527098	1.00048143717366
B.1.1.315	AR1 (Week|Postcode) -week FE	Poisson	ran_vals	cond	Postcode	TS2	(Intercept)	-2.73029888931108e-08	0.000173595218441257	-0.00034026767902212	0.000340213073044334	Negative	0.999999972697011	0.999659790205459	1.00034027095208
B.1.1.315	AR1 (Week|Postcode) -week FE	Poisson	ran_vals	cond	Postcode	TS20	(Intercept)	4.23130112309101e-08	0.000230376125463326	-0.000451486595794768	0.00045157122181723	Positive	1.00000004231301	0.999548615308942	1.00045167319545
B.1.1.315	AR1 (Week|Postcode) -week FE	Poisson	ran_vals	cond	Postcode	TS21	(Intercept)	2.49454047529659e-08	0.000165624047031024	-0.000324592221749823	0.000324642112559329	Positive	1.00000002494541	0.999675460452606	1.00032469481451
B.1.1.315	AR1 (Week|Postcode) -week FE	Poisson	ran_vals	cond	Postcode	TS22	(Intercept)	1.8551139925661e-08	0.000146034285705657	-0.000286203389351194	0.000286240491631046	Positive	1.00000001855114	0.999713837562932	1.00028628146235
B.1.1.315	AR1 (Week|Postcode) -week FE	Poisson	ran_vals	cond	Postcode	TS23	(Intercept)	1.34191767697833e-08	0.000133133138091049	-0.000260922736630483	0.000260949574984023	Positive	1.00000001341918	0.999739111300746	1.00026098362529
B.1.1.315	AR1 (Week|Postcode) -week FE	Poisson	ran_vals	cond	Postcode	TS24	(Intercept)	6.769980788146e-08	0.000338202111619494	-0.000662796258461721	0.000662931658077484	Positive	1.00000006769981	0.999337423342459	1.00066315144583
B.1.1.315	AR1 (Week|Postcode) -week FE	Poisson	ran_vals	cond	Postcode	TS25	(Intercept)	2.55894329270857e-08	0.000167766949871276	-0.00032879159011091	0.000328842768976765	Positive	1.00000002558943	0.999671262455921	1.00032889684369
B.1.1.315	AR1 (Week|Postcode) -week FE	Poisson	ran_vals	cond	Postcode	TS26	(Intercept)	7.27063506887745e-08	0.000360293495633851	-0.000706089568955697	0.000706234981657075	Positive	1.00000007270635	0.999294159653623	1.0007064844243
B.1.1.315	AR1 (Week|Postcode) -week FE	Poisson	ran_vals	cond	Postcode	TS27	(Intercept)	6.85063535001146e-08	0.000341748707943536	-0.000669746652978928	0.000669883665685928	Positive	1.00000006850636	0.999330477577249	1.00067010808786
B.1.1.315	AR1 (Week|Postcode) -week FE	Poisson	ran_vals	cond	Postcode	TS28	(Intercept)	2.34313509257608e-10	0.000117357371469657	-0.000230015987087308	0.000230016455714326	Positive	1.00000000023431	0.999770010464562	1.00023004291153
B.1.1.315	AR1 (Week|Postcode) -week FE	Poisson	ran_vals	cond	Postcode	TS29	(Intercept)	3.08108751307575e-09	0.000118236772813926	-0.000231736735276026	0.000231742897451052	Positive	1.00000000308109	0.999768290113607	1.00023176975191
B.1.1.315	AR1 (Week|Postcode) -week FE	Poisson	ran_vals	cond	Postcode	TS3	(Intercept)	-3.07860637888199e-09	0.000118235351723748	-0.00023174010968435	0.000231733952471592	Negative	0.999999996921394	0.999768286739981	1.00023176080486
B.1.1.315	AR1 (Week|Postcode) -week FE	Poisson	ran_vals	cond	Postcode	TS4	(Intercept)	5.29854206770594e-08	0.000274589054927566	-0.000538131672786243	0.000538237643627597	Positive	1.00000005298542	0.999462013094093	1.0005383825195
B.1.1.315	AR1 (Week|Postcode) -week FE	Poisson	ran_vals	cond	Postcode	TS5	(Intercept)	-4.68128543145414e-09	0.000119384251918514	-0.000233993515366976	0.000233984152796113	Negative	0.999999995318715	0.99976603385898	1.00023401152922
B.1.1.315	AR1 (Week|Postcode) -week FE	Poisson	ran_vals	cond	Postcode	TS6	(Intercept)	7.17159406542213e-09	0.000122067794974825	-0.000239241310228811	0.000239255653416942	Positive	1.00000000717159	0.999760787305691	1.00023928427733
B.1.1.315	AR1 (Week|Postcode) -week FE	Poisson	ran_vals	cond	Postcode	TS7	(Intercept)	8.37017472335135e-08	0.000409344312340752	-0.000802216407716956	0.000802383811211423	Positive	1.00000008370175	0.999198105281838	1.00080270580722
B.1.1.315	AR1 (Week|Postcode) -week FE	Poisson	ran_vals	cond	Postcode	TS8	(Intercept)	8.45547936160062e-08	0.000413174860865875	-0.000809723291820846	0.000809892401408078	Positive	1.0000000845548	0.999190604445619	1.00081022045282
B.1.1.315	AR1 (Week|Postcode) -week FE	Poisson	ran_vals	cond	Postcode	TS9	(Intercept)	-6.53480449883251e-09	0.000121280473760626	-0.00023771189540328	0.000237698825794282	Negative	0.999999993465196	0.999762316355831	1.0002377270784
B.1.1.315	AR1 (Week|Postcode) -week FE	Poisson	ran_vals	cond	Postcode	TS1	Week_factor1	-0.188452472586127	0.949122467913985	-2.04869832661531	1.67179338144306	Negative	0.828239866602146	0.128902583494045	5.32170308798219
B.1.1.315	AR1 (Week|Postcode) -week FE	Poisson	ran_vals	cond	Postcode	TS10	Week_factor1	0.49257509570315	0.575523772935175	-0.6354307714964	1.6205809629027	Positive	1.6365250071287	0.529707256375707	5.05602682750115
B.1.1.315	AR1 (Week|Postcode) -week FE	Poisson	ran_vals	cond	Postcode	TS11	Week_factor1	-0.134225328243387	0.965726372203849	-2.02701423668345	1.75856358019668	Negative	0.874393016961427	0.131728243926577	5.80409428776004
B.1.1.315	AR1 (Week|Postcode) -week FE	Poisson	ran_vals	cond	Postcode	TS12	Week_factor1	-0.127002583338385	0.968026303768724	-2.02429927481251	1.77029410813574	Negative	0.880731397366993	0.132086367011446	5.87258028105805
B.1.1.315	AR1 (Week|Postcode) -week FE	Poisson	ran_vals	cond	Postcode	TS13	Week_factor1	-0.234488004786653	0.919509946666048	-2.03669438367845	1.56771837410515	Negative	0.790975721757009	0.130459247109128	4.79569372254367
B.1.1.315	AR1 (Week|Postcode) -week FE	Poisson	ran_vals	cond	Postcode	TS14	Week_factor1	-0.0696243684927432	0.997240558405931	-2.02417994689098	1.88493120990549	Negative	0.932744122190045	0.132102129543521	6.58590138165375
B.1.1.315	AR1 (Week|Postcode) -week FE	Poisson	ran_vals	cond	Postcode	TS15	Week_factor1	-0.0739271369352109	0.984040899778964	-2.00261185981637	1.85475758594595	Negative	0.928739362172314	0.13498226766287	6.39014900092322
B.1.1.315	AR1 (Week|Postcode) -week FE	Poisson	ran_vals	cond	Postcode	TS16	Week_factor1	-0.0741835076489019	0.984351223904568	-2.00347645463978	1.85510943934197	Negative	0.928501291117728	0.134865613129716	6.39239779214952
B.1.1.315	AR1 (Week|Postcode) -week FE	Poisson	ran_vals	cond	Postcode	TS17	Week_factor1	0.0658870474232889	1.01831721567331	-1.9299780201335	2.06175211498008	Positive	1.06810606501989	0.145151388856711	7.85972890179158
B.1.1.315	AR1 (Week|Postcode) -week FE	Poisson	ran_vals	cond	Postcode	TS18	Week_factor1	-0.403447040998829	0.857772526116741	-2.08465029911558	1.27775621711793	Negative	0.668013403184834	0.12435059807733	3.58857869390447
B.1.1.315	AR1 (Week|Postcode) -week FE	Poisson	ran_vals	cond	Postcode	TS19	Week_factor1	-0.172877128456389	0.911421572471271	-1.95923058523294	1.61347632832016	Negative	0.841240973071511	0.14096684117489	5.02023290637772
B.1.1.315	AR1 (Week|Postcode) -week FE	Poisson	ran_vals	cond	Postcode	TS2	Week_factor1	-0.0498706563928903	0.996612576758429	-2.00319541337907	1.90345410059329	Negative	0.951352467902935	0.13490352125828	6.70902812427108
B.1.1.315	AR1 (Week|Postcode) -week FE	Poisson	ran_vals	cond	Postcode	TS20	Week_factor1	0.559703851700377	0.852716716192426	-1.11159020105204	2.23099790445279	Positive	1.75015411837469	0.329035312532158	9.30915108926048
B.1.1.315	AR1 (Week|Postcode) -week FE	Poisson	ran_vals	cond	Postcode	TS21	Week_factor1	-0.0685992012225226	0.989122626762316	-2.00724392597032	1.87004552352527	Negative	0.933700831245221	0.134358466728401	6.48859177613506
B.1.1.315	AR1 (Week|Postcode) -week FE	Poisson	ran_vals	cond	Postcode	TS22	Week_factor1	0.76804218880706	0.924415025626635	-1.04377796818882	2.57986234580294	Positive	2.15554197575784	0.352121860677637	13.1953216432299
B.1.1.315	AR1 (Week|Postcode) -week FE	Poisson	ran_vals	cond	Postcode	TS23	Week_factor1	-0.242555410346604	0.924994292849228	-2.05551091023619	1.57040008954298	Negative	0.784620270293058	0.128027408351796	4.80857166820963
B.1.1.315	AR1 (Week|Postcode) -week FE	Poisson	ran_vals	cond	Postcode	TS24	Week_factor1	-0.0450618507666695	1.00484678079527	-2.01452535110642	1.92440164957308	Negative	0.955938354484469	0.133383698768257	6.85104811167488
B.1.1.315	AR1 (Week|Postcode) -week FE	Poisson	ran_vals	cond	Postcode	TS25	Week_factor1	-0.18389564678124	0.689731605371816	-1.53574475230899	1.16795345874651	Negative	0.832022623535482	0.215295289783323	3.21540544046073
B.1.1.315	AR1 (Week|Postcode) -week FE	Poisson	ran_vals	cond	Postcode	TS26	Week_factor1	0.806579207628044	0.951832320923663	-1.05897786070351	2.67213627595959	Positive	2.24023149750633	0.346810117473074	14.4708499249855
B.1.1.315	AR1 (Week|Postcode) -week FE	Poisson	ran_vals	cond	Postcode	TS27	Week_factor1	-0.0623132529705834	0.989739259864846	-2.00216655639101	1.87754005044984	Negative	0.939588511794129	0.135042389114173	6.53740338338587
B.1.1.315	AR1 (Week|Postcode) -week FE	Poisson	ran_vals	cond	Postcode	TS28	Week_factor1	-0.136985875345714	0.955577643346569	-2.00988364073665	1.73591189004522	Negative	0.871982542497083	0.13400426639939	5.67409960033285
B.1.1.315	AR1 (Week|Postcode) -week FE	Poisson	ran_vals	cond	Postcode	TS29	Week_factor1	-0.0649956572799975	0.991928134825989	-2.00913907679093	1.87914776223093	Negative	0.937071532807857	0.134104078298284	6.54792209708735
B.1.1.315	AR1 (Week|Postcode) -week FE	Poisson	ran_vals	cond	Postcode	TS3	Week_factor1	-0.751304124129105	0.78769480216499	-2.29515756718189	0.792549318923679	Negative	0.471750929633529	0.10074551783028	2.20902075251639
B.1.1.315	AR1 (Week|Postcode) -week FE	Poisson	ran_vals	cond	Postcode	TS4	Week_factor1	-0.253649693884169	0.925936275607126	-2.06845144605329	1.56115205828495	Negative	0.775963579228558	0.126381338571417	4.7643068438379
B.1.1.315	AR1 (Week|Postcode) -week FE	Poisson	ran_vals	cond	Postcode	TS5	Week_factor1	-0.236924376150283	0.910348333326944	-2.02117432285716	1.54732557055659	Negative	0.789050956832367	0.132499776167767	4.69888652256857
B.1.1.315	AR1 (Week|Postcode) -week FE	Poisson	ran_vals	cond	Postcode	TS6	Week_factor1	0.455688379583671	0.654113621303416	-0.826350759968096	1.73772751913544	Positive	1.57725876214475	0.437643441791936	5.6844110186509
B.1.1.315	AR1 (Week|Postcode) -week FE	Poisson	ran_vals	cond	Postcode	TS7	Week_factor1	-0.0279768090789174	0.989513485445392	-1.96738760276858	1.91143398461075	Negative	0.972410917644609	0.139821649204763	6.76277957049173
B.1.1.315	AR1 (Week|Postcode) -week FE	Poisson	ran_vals	cond	Postcode	TS8	Week_factor1	0.747008126450338	0.916754871646949	-1.04979840462932	2.54381465753	Positive	2.110675685775	0.350008302052736	12.7281319454261
B.1.1.315	AR1 (Week|Postcode) -week FE	Poisson	ran_vals	cond	Postcode	TS9	Week_factor1	0.835678122525198	0.95300581091611	-1.03217894392777	2.70353518897816	Positive	2.30637752466391	0.356229909303254	14.9324274783073
B.1.1.315	AR1 (Week|Postcode) -week FE	Poisson	ran_vals	cond	Postcode	TS1	Week_factor2	-0.394346372536528	0.873853306613196	-2.10706738126963	1.31837463619657	Negative	0.674120518963251	0.121594033013148	3.73734189767472
B.1.1.315	AR1 (Week|Postcode) -week FE	Poisson	ran_vals	cond	Postcode	TS10	Week_factor2	-0.239366667376141	0.898310399438943	-2.00002269721426	1.52128936246198	Negative	0.787126215949349	0.135332211537552	4.57812425287104
B.1.1.315	AR1 (Week|Postcode) -week FE	Poisson	ran_vals	cond	Postcode	TS11	Week_factor2	-0.268904489552347	0.911667998562211	-2.05574093259199	1.5179319534873	Negative	0.764216242798079	0.127997962572443	4.56277939131939
B.1.1.315	AR1 (Week|Postcode) -week FE	Poisson	ran_vals	cond	Postcode	TS12	Week_factor2	-0.234435659002748	0.935859781429611	-2.06868712518431	1.59981580717882	Negative	0.791017127084901	0.126351556636992	4.95212019539504
B.1.1.315	AR1 (Week|Postcode) -week FE	Poisson	ran_vals	cond	Postcode	TS13	Week_factor2	-0.0928903397520675	0.989132986639425	-2.03155536948588	1.84577468998174	Negative	0.911293427480217	0.13113140466591	6.33300400529097
B.1.1.315	AR1 (Week|Postcode) -week FE	Poisson	ran_vals	cond	Postcode	TS14	Week_factor2	-0.311999654263231	0.894733769192245	-2.0656456176318	1.44164630910534	Negative	0.731981781301285	0.126736440868217	4.22765010983807
B.1.1.315	AR1 (Week|Postcode) -week FE	Poisson	ran_vals	cond	Postcode	TS15	Week_factor2	-0.058973628988416	1.00231205487474	-2.02346915781325	1.90552189983642	Negative	0.942731629616026	0.132196059672646	6.72291540065008
B.1.1.315	AR1 (Week|Postcode) -week FE	Poisson	ran_vals	cond	Postcode	TS16	Week_factor2	-0.0714207888629491	0.987727988644026	-2.00733207312743	1.86449049540153	Negative	0.931070025789401	0.134346623933487	6.45264739479171
B.1.1.315	AR1 (Week|Postcode) -week FE	Poisson	ran_vals	cond	Postcode	TS17	Week_factor2	0.805593833258096	0.710044400403769	-0.586067618957629	2.19725528547382	Positive	2.23802511803935	0.556511402417221	9.00027637748191
B.1.1.315	AR1 (Week|Postcode) -week FE	Poisson	ran_vals	cond	Postcode	TS18	Week_factor2	0.124558059229496	1.03473623435545	-1.90348769360578	2.15260381206477	Positive	1.13264777920863	0.149047878325952	8.60724088229343
B.1.1.315	AR1 (Week|Postcode) -week FE	Poisson	ran_vals	cond	Postcode	TS19	Week_factor2	1.38577897331381	0.466434283540969	0.471584576418771	2.29997337020886	Positive	3.99793897993362	1.60253151604615	9.97391684795567
B.1.1.315	AR1 (Week|Postcode) -week FE	Poisson	ran_vals	cond	Postcode	TS2	Week_factor2	-0.0867630721699698	0.986141534355921	-2.01956496316664	1.8460388188267	Negative	0.916894307679032	0.132713187648389	6.33467695525146
B.1.1.315	AR1 (Week|Postcode) -week FE	Poisson	ran_vals	cond	Postcode	TS20	Week_factor2	-0.0322148840567379	0.98159043833717	-1.95609679076648	1.891667022653	Negative	0.968298487814734	0.141409295199606	6.63041252119125
B.1.1.315	AR1 (Week|Postcode) -week FE	Poisson	ran_vals	cond	Postcode	TS21	Week_factor2	-0.126630790135154	0.95729931439316	-2.00290296877063	1.74964138850033	Negative	0.881058908193783	0.134942978835028	5.75253937929313
B.1.1.315	AR1 (Week|Postcode) -week FE	Poisson	ran_vals	cond	Postcode	TS22	Week_factor2	0.0117453836283995	0.997220052921254	-1.94277000475838	1.96626077201518	Positive	1.01181463149537	0.143306439959236	7.14391376130292
B.1.1.315	AR1 (Week|Postcode) -week FE	Poisson	ran_vals	cond	Postcode	TS23	Week_factor2	-0.342494379405119	0.8928136311283	-2.09237694132301	1.40738818251278	Negative	0.709997109980458	0.123393487883415	4.08527147443052
B.1.1.315	AR1 (Week|Postcode) -week FE	Poisson	ran_vals	cond	Postcode	TS24	Week_factor2	-0.216327880576627	0.934316851356011	-2.04755525938327	1.61489949823002	Negative	0.805471160223918	0.12905001205769	5.02738263722468
B.1.1.315	AR1 (Week|Postcode) -week FE	Poisson	ran_vals	cond	Postcode	TS25	Week_factor2	0.00362168232407872	0.990041096793266	-1.93682321060525	1.94406657525341	Positive	1.00362824854003	0.144161192859285	6.98710687175515
B.1.1.315	AR1 (Week|Postcode) -week FE	Poisson	ran_vals	cond	Postcode	TS26	Week_factor2	-0.294345444152261	0.865603088711621	-1.99089632293367	1.40220543462914	Negative	0.745019084499924	0.136572957094565	4.06415331466228
B.1.1.315	AR1 (Week|Postcode) -week FE	Poisson	ran_vals	cond	Postcode	TS27	Week_factor2	-0.0656917753390551	0.997681909631931	-2.02111238624479	1.88972883556667	Negative	0.936419447381793	0.132507983009192	6.6175739870253
B.1.1.315	AR1 (Week|Postcode) -week FE	Poisson	ran_vals	cond	Postcode	TS28	Week_factor2	-0.0381453931725809	0.999759954684045	-1.9976388975387	1.92134811119354	Negative	0.962572979177424	0.13565520123793	6.83016008075801
B.1.1.315	AR1 (Week|Postcode) -week FE	Poisson	ran_vals	cond	Postcode	TS29	Week_factor2	-0.148979917790302	0.953034748664634	-2.01689370118817	1.71893386560756	Negative	0.861586417284328	0.133068173259292	5.57857777909347
B.1.1.315	AR1 (Week|Postcode) -week FE	Poisson	ran_vals	cond	Postcode	TS3	Week_factor2	-0.247006282662897	0.900974727861347	-2.01288430025191	1.51887173492612	Negative	0.781135785903141	0.13360276790373	4.56706942223075
B.1.1.315	AR1 (Week|Postcode) -week FE	Poisson	ran_vals	cond	Postcode	TS4	Week_factor2	-0.468022318770298	0.85193818338048	-2.13779047525052	1.20174583770992	Negative	0.626239546604989	0.11791509171642	3.32591837078146
B.1.1.315	AR1 (Week|Postcode) -week FE	Poisson	ran_vals	cond	Postcode	TS5	Week_factor2	0.180222822415346	0.782379712534822	-1.35321323638771	1.7136588812184	Positive	1.19748415970938	0.258408597288276	5.5492283453525
B.1.1.315	AR1 (Week|Postcode) -week FE	Poisson	ran_vals	cond	Postcode	TS6	Week_factor2	-0.180843937551266	0.931393583237262	-2.00634181612801	1.64465394102548	Negative	0.834565592883246	0.134479727510683	5.17921728216795
B.1.1.315	AR1 (Week|Postcode) -week FE	Poisson	ran_vals	cond	Postcode	TS7	Week_factor2	0.301962915123569	0.784955216746203	-1.23652103917582	1.84044686942296	Positive	1.35251106807359	0.290392727561951	6.2993526202247
B.1.1.315	AR1 (Week|Postcode) -week FE	Poisson	ran_vals	cond	Postcode	TS8	Week_factor2	-0.0208173187906639	0.989893193975596	-1.96097232752415	1.91933768994282	Negative	0.979397865814562	0.140721526965041	6.81644237558919
B.1.1.315	AR1 (Week|Postcode) -week FE	Poisson	ran_vals	cond	Postcode	TS9	Week_factor2	-0.00126262275176894	0.987848215852845	-1.93740954801549	1.93488430251196	Negative	0.998738174020961	0.144076690534665	6.92324300721448
B.1.1.315	AR1 (Week|Postcode) -week FE	Poisson	ran_vals	cond	Postcode	TS1	Week_factor3	-0.155646675485072	0.96838721021821	-2.05365073060198	1.74235737963184	Negative	0.855861533816479	0.128265783971432	5.71079006720797
B.1.1.315	AR1 (Week|Postcode) -week FE	Poisson	ran_vals	cond	Postcode	TS10	Week_factor3	-0.0385834460558039	0.723312010866573	-1.45624893693953	1.37908204482792	Negative	0.962151413649322	0.233109043523234	3.9712545201839
B.1.1.315	AR1 (Week|Postcode) -week FE	Poisson	ran_vals	cond	Postcode	TS11	Week_factor3	-0.108954506592052	0.9857179099863	-2.04092610908129	1.82301709589719	Negative	0.896771213748911	0.129908345852627	6.19050765776826
B.1.1.315	AR1 (Week|Postcode) -week FE	Poisson	ran_vals	cond	Postcode	TS12	Week_factor3	-0.430511531082157	0.864795597663783	-2.12547975649196	1.26445669432765	Negative	0.650176424195051	0.119375683267363	3.54116827656002
B.1.1.315	AR1 (Week|Postcode) -week FE	Poisson	ran_vals	cond	Postcode	TS13	Week_factor3	-0.142161165267644	0.9659879924315	-2.03546283993153	1.75114050939625	Negative	0.867481437341196	0.13062001235353	5.76116959853596
B.1.1.315	AR1 (Week|Postcode) -week FE	Poisson	ran_vals	cond	Postcode	TS14	Week_factor3	-0.126203091787885	0.980095569057346	-2.04715510854757	1.7947489249718	Negative	0.88143581622839	0.129101661861028	6.0179635717357
B.1.1.315	AR1 (Week|Postcode) -week FE	Poisson	ran_vals	cond	Postcode	TS15	Week_factor3	-0.243842000864433	0.917292253075871	-2.04170178019074	1.55401777846187	Negative	0.783611434411704	0.129807618772466	4.7304379045509
B.1.1.315	AR1 (Week|Postcode) -week FE	Poisson	ran_vals	cond	Postcode	TS16	Week_factor3	-0.0530545700579231	1.00400110215514	-2.02086057072052	1.91475143060468	Negative	0.948328260742144	0.132541354777991	6.78525198138049
B.1.1.315	AR1 (Week|Postcode) -week FE	Poisson	ran_vals	cond	Postcode	TS17	Week_factor3	-0.300014405003327	0.877394690772614	-2.01967639914431	1.41964758913765	Negative	0.740807549269645	0.132698399448558	4.1356627309408
B.1.1.315	AR1 (Week|Postcode) -week FE	Poisson	ran_vals	cond	Postcode	TS18	Week_factor3	1.80437114362539	0.730907117583745	0.371819517117272	3.23692277013352	Positive	6.07614922165934	1.450371190496	25.4552693860704
B.1.1.315	AR1 (Week|Postcode) -week FE	Poisson	ran_vals	cond	Postcode	TS19	Week_factor3	0.0968195821648235	1.0252583390436	-1.91264983720999	2.10628900153963	Positive	1.10166159628976	0.147688517101473	8.21768879909489
B.1.1.315	AR1 (Week|Postcode) -week FE	Poisson	ran_vals	cond	Postcode	TS2	Week_factor3	-0.200314116431845	0.933087531270282	-2.02913207214499	1.6285038392813	Negative	0.818473616682681	0.131449560387408	5.09624421132566
B.1.1.315	AR1 (Week|Postcode) -week FE	Poisson	ran_vals	cond	Postcode	TS20	Week_factor3	-0.0432419251977282	0.966949666938848	-1.93842844726087	1.85194459686541	Negative	0.957679675194546	0.143929965665026	6.3721988402002
B.1.1.315	AR1 (Week|Postcode) -week FE	Poisson	ran_vals	cond	Postcode	TS21	Week_factor3	0.0972981915526678	1.02293600300484	-1.90761953282618	2.10221591593152	Positive	1.10218898806924	0.148433306985886	8.18428552249797
B.1.1.315	AR1 (Week|Postcode) -week FE	Poisson	ran_vals	cond	Postcode	TS22	Week_factor3	-0.108002876732432	0.967543363704222	-2.00435302307345	1.78834726960858	Negative	0.89762501419973	0.134747445988818	5.97956169190715
B.1.1.315	AR1 (Week|Postcode) -week FE	Poisson	ran_vals	cond	Postcode	TS23	Week_factor3	-0.201219924040303	0.955064779826789	-2.07311249540349	1.67067264732288	Negative	0.817732572725663	0.125793639626283	5.31574221465503
B.1.1.315	AR1 (Week|Postcode) -week FE	Poisson	ran_vals	cond	Postcode	TS24	Week_factor3	-0.300864172314503	0.902607851324207	-2.06994305307303	1.46821470844403	Negative	0.740178302624884	0.126192967802145	4.34147741525214
B.1.1.315	AR1 (Week|Postcode) -week FE	Poisson	ran_vals	cond	Postcode	TS25	Week_factor3	0.856450912134318	0.707302775104711	-0.529837053236149	2.24273887750478	Positive	2.35478849438665	0.588700888767991	9.41909373519061
B.1.1.315	AR1 (Week|Postcode) -week FE	Poisson	ran_vals	cond	Postcode	TS26	Week_factor3	0.985938674754283	1.01141685563019	-0.996401935637631	2.9682792851462	Positive	2.6803266589267	0.369205479232934	19.4584084003277
B.1.1.315	AR1 (Week|Postcode) -week FE	Poisson	ran_vals	cond	Postcode	TS27	Week_factor3	-0.232274906113934	0.914772642562083	-2.02519633957815	1.56064652735028	Negative	0.792728167529427	0.131967930116304	4.76189894803027
B.1.1.315	AR1 (Week|Postcode) -week FE	Poisson	ran_vals	cond	Postcode	TS28	Week_factor3	0.0934002843616579	1.02189911418526	-1.90948517527483	2.09628574399814	Positive	1.09790111997177	0.148156641667109	8.13589492628783
B.1.1.315	AR1 (Week|Postcode) -week FE	Poisson	ran_vals	cond	Postcode	TS29	Week_factor3	-0.0532765167173548	0.999387614806042	-2.01204024833258	1.90548721489788	Negative	0.948117805808377	0.133715583180684	6.72268222078654
B.1.1.315	AR1 (Week|Postcode) -week FE	Poisson	ran_vals	cond	Postcode	TS3	Week_factor3	1.05424951357999	0.560549831441957	-0.0444079675862472	2.15290699474622	Positive	2.86982058413852	0.956563630902575	8.60985084429161
B.1.1.315	AR1 (Week|Postcode) -week FE	Poisson	ran_vals	cond	Postcode	TS4	Week_factor3	-0.0732149501124413	0.952939676216553	-1.94094239493614	1.79451249471126	Negative	0.929401033696744	0.143568587695417	6.01654091122714
B.1.1.315	AR1 (Week|Postcode) -week FE	Poisson	ran_vals	cond	Postcode	TS5	Week_factor3	-0.766870266786792	0.778591469594179	-2.29288150586149	0.759140972287911	Negative	0.464464445716592	0.100975081958529	2.13644017068905
B.1.1.315	AR1 (Week|Postcode) -week FE	Poisson	ran_vals	cond	Postcode	TS6	Week_factor3	-0.378044323242992	0.894638813728901	-2.13150417732328	1.37541553083729	Negative	0.685200129700959	0.118658675860082	3.9567205207635
B.1.1.315	AR1 (Week|Postcode) -week FE	Poisson	ran_vals	cond	Postcode	TS7	Week_factor3	-0.0244171351904696	0.9729288864046	-1.93132271206215	1.88248844168121	Negative	0.975878551558327	0.14495633612799	6.5698331844612
B.1.1.315	AR1 (Week|Postcode) -week FE	Poisson	ran_vals	cond	Postcode	TS8	Week_factor3	-0.367458284270782	0.872303290578281	-2.07714131739999	1.34222474885843	Negative	0.6924922140238	0.125287858978164	3.82754937625013
B.1.1.315	AR1 (Week|Postcode) -week FE	Poisson	ran_vals	cond	Postcode	TS9	Week_factor3	-0.0523230287503807	1.00147183424113	-2.01517175539427	1.91052569789351	Negative	0.949022255850082	0.133297506833863	6.75663981638688
B.1.1.315	AR1 (Week|Postcode) -week FE	Poisson	ran_vals	cond	Postcode	TS1	Week_factor4	-0.130247422373942	0.982275898896926	-2.05547280709362	1.79497796234574	Negative	0.877878197339828	0.128032286691328	6.0193420681662
B.1.1.315	AR1 (Week|Postcode) -week FE	Poisson	ran_vals	cond	Postcode	TS10	Week_factor4	-0.217782454595743	0.927939456975698	-2.03651037010177	1.60094546091028	Negative	0.804300394490241	0.130483255590676	4.95771753738632
B.1.1.315	AR1 (Week|Postcode) -week FE	Poisson	ran_vals	cond	Postcode	TS11	Week_factor4	-0.196443711588199	0.936119828013475	-2.03120485970844	1.63831743653204	Negative	0.821647579230925	0.131177375561529	5.14650290544486
B.1.1.315	AR1 (Week|Postcode) -week FE	Poisson	ran_vals	cond	Postcode	TS12	Week_factor4	-0.184140555706888	0.966736519885758	-2.07890931722256	1.71062820580879	Negative	0.831818878719117	0.12506654576423	5.53243589455099
B.1.1.315	AR1 (Week|Postcode) -week FE	Poisson	ran_vals	cond	Postcode	TS13	Week_factor4	-0.271733824935228	0.910906171709497	-2.0570771147811	1.51360946491064	Negative	0.762057074687894	0.12782704818642	4.5430993934472
B.1.1.315	AR1 (Week|Postcode) -week FE	Poisson	ran_vals	cond	Postcode	TS14	Week_factor4	-0.191054437854893	0.950401914883042	-2.05380796186356	1.67169908615377	Negative	0.826087616489329	0.12824561816579	5.32120130010851
B.1.1.315	AR1 (Week|Postcode) -week FE	Poisson	ran_vals	cond	Postcode	TS15	Week_factor4	-0.0908391932684041	0.987267914231674	-2.02584874825446	1.84417036171766	Negative	0.913164542098651	0.131881861172817	6.32285193377384
B.1.1.315	AR1 (Week|Postcode) -week FE	Poisson	ran_vals	cond	Postcode	TS16	Week_factor4	-0.219748388767782	0.925930894039684	-2.03453959325853	1.59504281572297	Negative	0.802720746111258	0.13074066253173	4.92854008660872
B.1.1.315	AR1 (Week|Postcode) -week FE	Poisson	ran_vals	cond	Postcode	TS17	Week_factor4	-0.194067322044392	0.93740888380368	-2.0313549730875	1.64322032899871	Negative	0.823602455801055	0.131157685560331	5.17179761371674
B.1.1.315	AR1 (Week|Postcode) -week FE	Poisson	ran_vals	cond	Postcode	TS18	Week_factor4	-0.0214075258413092	0.963658120132604	-1.91014273471079	1.86732768302817	Negative	0.978819988839079	0.148059251892673	6.47098076144171
B.1.1.315	AR1 (Week|Postcode) -week FE	Poisson	ran_vals	cond	Postcode	TS19	Week_factor4	-0.257153291414883	0.893437271094823	-2.00825816520648	1.49395158237672	Negative	0.773249672143674	0.134222264182392	4.4546637557671
B.1.1.315	AR1 (Week|Postcode) -week FE	Poisson	ran_vals	cond	Postcode	TS2	Week_factor4	-0.0268001724230251	1.01688165080486	-2.01985158454019	1.96625123969414	Negative	0.97355576537772	0.13267515466305	7.14384566354804
B.1.1.315	AR1 (Week|Postcode) -week FE	Poisson	ran_vals	cond	Postcode	TS20	Week_factor4	0.931666969744358	0.721001205458826	-0.481469425764904	2.34480336525362	Positive	2.53873765112327	0.61787480326252	10.4312213853014
B.1.1.315	AR1 (Week|Postcode) -week FE	Poisson	ran_vals	cond	Postcode	TS21	Week_factor4	1.74497836725708	0.923869063689922	-0.0657717240059037	3.55572845852007	Positive	5.72577760980651	0.936344584887982	35.0133164286774
B.1.1.315	AR1 (Week|Postcode) -week FE	Poisson	ran_vals	cond	Postcode	TS22	Week_factor4	-0.0511124188632858	0.99983390916564	-2.01075087134983	1.90852603362326	Negative	0.950171847289067	0.133888104174271	6.74314230490249
B.1.1.315	AR1 (Week|Postcode) -week FE	Poisson	ran_vals	cond	Postcode	TS23	Week_factor4	-0.330588585246607	0.894162651976568	-2.0831151794415	1.42193800894829	Negative	0.718500710033871	0.124541637723765	4.14514599096738
B.1.1.315	AR1 (Week|Postcode) -week FE	Poisson	ran_vals	cond	Postcode	TS24	Week_factor4	-0.113441688781196	0.954696409787191	-1.98461226813378	1.75772889057139	Negative	0.892756252598625	0.137433891286809	5.79925169178731
B.1.1.315	AR1 (Week|Postcode) -week FE	Poisson	ran_vals	cond	Postcode	TS25	Week_factor4	0.14113492923948	0.739721906831694	-1.30869336672593	1.59096322520489	Positive	1.15158001931865	0.270172842679333	4.90847461847942
B.1.1.315	AR1 (Week|Postcode) -week FE	Poisson	ran_vals	cond	Postcode	TS26	Week_factor4	0.666733845313182	0.866618949680673	-1.03180808438087	2.36527577500723	Positive	1.94786489158646	0.356362045066401	10.6469745821785
B.1.1.315	AR1 (Week|Postcode) -week FE	Poisson	ran_vals	cond	Postcode	TS27	Week_factor4	0.115128157249266	1.03385473732847	-1.91118989316066	2.14144620765919	Positive	1.1220172229991	0.14790429154415	8.51173847332763
B.1.1.315	AR1 (Week|Postcode) -week FE	Poisson	ran_vals	cond	Postcode	TS28	Week_factor4	1.35902967744447	0.821576225655972	-0.251230135395591	2.96928949028452	Positive	3.89241457114403	0.777843341674047	19.4780753166147
B.1.1.315	AR1 (Week|Postcode) -week FE	Poisson	ran_vals	cond	Postcode	TS29	Week_factor4	-0.0450814885862053	1.00456338811136	-2.01398954947201	1.9238265722996	Negative	0.955919582123901	0.133455185121603	6.84710936225749
B.1.1.315	AR1 (Week|Postcode) -week FE	Poisson	ran_vals	cond	Postcode	TS3	Week_factor4	-0.125588129148613	0.93228940443087	-1.95284178500141	1.70166552670419	Negative	0.881978033028736	0.141870333204336	5.48307199381038
B.1.1.315	AR1 (Week|Postcode) -week FE	Poisson	ran_vals	cond	Postcode	TS4	Week_factor4	1.30157726169948	0.655640893223636	0.0165447241894825	2.58660979920948	Positive	3.67508867527227	1.01668234606315	13.2846575170841
B.1.1.315	AR1 (Week|Postcode) -week FE	Poisson	ran_vals	cond	Postcode	TS5	Week_factor4	-0.340268609019321	0.908125602505781	-2.12016208336939	1.43962486533075	Negative	0.711579160509332	0.120012174957266	4.21911278461095
B.1.1.315	AR1 (Week|Postcode) -week FE	Poisson	ran_vals	cond	Postcode	TS6	Week_factor4	-0.656032905950333	0.813192425295329	-2.24986077202996	0.93779496012929	Negative	0.518905804789361	0.105413900103543	2.55434277623358
B.1.1.315	AR1 (Week|Postcode) -week FE	Poisson	ran_vals	cond	Postcode	TS7	Week_factor4	0.704124967801315	0.860917566620094	-0.983242456431931	2.39149239203456	Positive	2.02207652849272	0.37409613975538	10.9297933139723
B.1.1.315	AR1 (Week|Postcode) -week FE	Poisson	ran_vals	cond	Postcode	TS8	Week_factor4	-0.0340400149607041	0.969454490246554	-1.93413590049459	1.86605587057318	Negative	0.966532828090556	0.144549119696823	6.46275611872345
B.1.1.315	AR1 (Week|Postcode) -week FE	Poisson	ran_vals	cond	Postcode	TS9	Week_factor4	-0.242652060426155	0.917457663439685	-2.04083603810821	1.5555319172559	Negative	0.784544440346061	0.129920047350725	4.73760586937225
B.1.1.315	AR1 (Week|Postcode) -week FE	Poisson	ran_vals	cond	Postcode	TS1	Week_factor5	-0.426300512655613	0.85808032170432	-2.10810703903862	1.2555060137274	Negative	0.652920101882095	0.121467682524078	3.50961383788007
B.1.1.315	AR1 (Week|Postcode) -week FE	Poisson	ran_vals	cond	Postcode	TS10	Week_factor5	-0.174505796717484	0.949299408577342	-2.03509844807425	1.68608685463928	Negative	0.839871985714476	0.130667617895439	5.39831492874102
B.1.1.315	AR1 (Week|Postcode) -week FE	Poisson	ran_vals	cond	Postcode	TS11	Week_factor5	-0.0711162831034263	0.993707020472781	-2.01874625441468	1.87651368820783	Negative	0.93135358514531	0.132821885586522	6.53069708152857
B.1.1.315	AR1 (Week|Postcode) -week FE	Poisson	ran_vals	cond	Postcode	TS12	Week_factor5	-0.324195123232876	0.893891519024783	-2.07619030660725	1.4278000601415	Negative	0.723109133221656	0.125407065758734	4.1695164095023
B.1.1.315	AR1 (Week|Postcode) -week FE	Poisson	ran_vals	cond	Postcode	TS13	Week_factor5	-0.110036000533388	0.985442719364756	-2.04146823931552	1.82139623824874	Negative	0.895801885370341	0.129837937697581	6.18048185347915
B.1.1.315	AR1 (Week|Postcode) -week FE	Poisson	ran_vals	cond	Postcode	TS14	Week_factor5	-0.355461916588176	0.885433069740385	-2.09087884400007	1.37995501082372	Negative	0.700849634356063	0.123578481872183	3.97472280396733
B.1.1.315	AR1 (Week|Postcode) -week FE	Poisson	ran_vals	cond	Postcode	TS15	Week_factor5	-0.0852598544490749	0.961056527925576	-1.96889603629032	1.79837632739217	Negative	0.918273635906105	0.139610896535196	6.03983278760508
B.1.1.315	AR1 (Week|Postcode) -week FE	Poisson	ran_vals	cond	Postcode	TS16	Week_factor5	-0.0857013952723024	0.991296881253641	-2.02860758051632	1.85720478997171	Negative	0.917868270108319	0.131518522664911	6.40580614958817
B.1.1.315	AR1 (Week|Postcode) -week FE	Poisson	ran_vals	cond	Postcode	TS17	Week_factor5	0.0575275493580467	0.610165550170056	-1.13837495358233	1.25343005229842	Positive	1.05921445093094	0.320339165086023	3.50233557223529
B.1.1.315	AR1 (Week|Postcode) -week FE	Poisson	ran_vals	cond	Postcode	TS18	Week_factor5	-0.0639337486898393	0.979302306538559	-1.98333099948242	1.85546350210274	Negative	0.938067145649494	0.137610093880674	6.39466150288392
B.1.1.315	AR1 (Week|Postcode) -week FE	Poisson	ran_vals	cond	Postcode	TS19	Week_factor5	0.443515186234368	0.825507571840167	-1.17444992353747	2.06148029600621	Positive	1.55817487784215	0.308988900470356	7.85759276868047
B.1.1.315	AR1 (Week|Postcode) -week FE	Poisson	ran_vals	cond	Postcode	TS2	Week_factor5	-0.0813896582193934	0.982315042477368	-2.00669176294697	1.84391244650818	Negative	0.921834421093732	0.134432674991246	6.32122138437365
B.1.1.315	AR1 (Week|Postcode) -week FE	Poisson	ran_vals	cond	Postcode	TS20	Week_factor5	0.0706879203695292	1.02083102368295	-1.93010412035021	2.07147996108926	Positive	1.07324623531069	0.145133086389118	7.93656023079614
B.1.1.315	AR1 (Week|Postcode) -week FE	Poisson	ran_vals	cond	Postcode	TS21	Week_factor5	1.30632024120924	0.779744564813845	-0.221951022966754	2.83459150538523	Positive	3.69256094811722	0.800954591753699	17.0234448943059
B.1.1.315	AR1 (Week|Postcode) -week FE	Poisson	ran_vals	cond	Postcode	TS22	Week_factor5	-0.0741327899717069	0.990661685145216	-2.01579401372009	1.86752843377667	Negative	0.928548383740691	0.133214587151831	6.47227994607493
B.1.1.315	AR1 (Week|Postcode) -week FE	Poisson	ran_vals	cond	Postcode	TS23	Week_factor5	-0.156512407789676	0.96615569034722	-2.05014276432866	1.73711794874931	Negative	0.855120907476718	0.128716526147571	5.68094702591229
B.1.1.315	AR1 (Week|Postcode) -week FE	Poisson	ran_vals	cond	Postcode	TS24	Week_factor5	0.495796077004207	0.819005861175519	-1.10942591402702	2.10101806803543	Positive	1.64180472194209	0.329748210569554	8.17448786252862
B.1.1.315	AR1 (Week|Postcode) -week FE	Poisson	ran_vals	cond	Postcode	TS25	Week_factor5	-0.273218710495239	0.908906586992773	-2.0546428863123	1.50820546532182	Negative	0.760926346850265	0.128138587451237	4.51861470340641
B.1.1.315	AR1 (Week|Postcode) -week FE	Poisson	ran_vals	cond	Postcode	TS26	Week_factor5	-0.227575530210623	0.903368420421966	-1.99814509900851	1.54299403858727	Negative	0.796462262263178	0.135586549752883	4.67857716245112
B.1.1.315	AR1 (Week|Postcode) -week FE	Poisson	ran_vals	cond	Postcode	TS27	Week_factor5	1.63981174464074	0.87814635649298	-0.0813234872405688	3.36094697652205	Positive	5.1541991152902	0.921895421797906	28.8164664797325
B.1.1.315	AR1 (Week|Postcode) -week FE	Poisson	ran_vals	cond	Postcode	TS28	Week_factor5	0.110800388374747	1.03103727904891	-1.9099955452793	2.13159632202879	Positive	1.11717188410076	0.148081046253695	8.4283103759749
B.1.1.315	AR1 (Week|Postcode) -week FE	Poisson	ran_vals	cond	Postcode	TS29	Week_factor5	-0.166514385786081	0.944213350860966	-2.01713854719546	1.68410977562329	Negative	0.846610637688308	0.133035596036736	5.38765257720259
B.1.1.315	AR1 (Week|Postcode) -week FE	Poisson	ran_vals	cond	Postcode	TS3	Week_factor5	-0.0819968759550869	0.952169780508727	-1.9482153529196	1.78422160100943	Negative	0.92127483679582	0.142528207296813	5.95494282156838
B.1.1.315	AR1 (Week|Postcode) -week FE	Poisson	ran_vals	cond	Postcode	TS4	Week_factor5	0.00306067050568341	0.979646863841996	-1.91701190019224	1.92313324120361	Positive	1.00306535913989	0.147045693525864	6.84236369376888
B.1.1.315	AR1 (Week|Postcode) -week FE	Poisson	ran_vals	cond	Postcode	TS5	Week_factor5	-0.0617254243437831	0.722114311336825	-1.4770434672849	1.35359261859734	Negative	0.940140991184467	0.228311702538189	3.87130871295338
B.1.1.315	AR1 (Week|Postcode) -week FE	Poisson	ran_vals	cond	Postcode	TS6	Week_factor5	-0.301106650550285	0.940679170500464	-2.14480394573821	1.54259064463764	Negative	0.739998847253789	0.117090990981744	4.67669023334439
B.1.1.315	AR1 (Week|Postcode) -week FE	Poisson	ran_vals	cond	Postcode	TS7	Week_factor5	1.74854792179809	0.537963427282554	0.694158979324556	2.80293686427163	Positive	5.74625260684318	2.00202462161132	16.4930134550875
B.1.1.315	AR1 (Week|Postcode) -week FE	Poisson	ran_vals	cond	Postcode	TS8	Week_factor5	1.25054866401184	0.787238584188091	-0.292410608237125	2.7935079362608	Positive	3.49225850848047	0.746461969604906	16.3382328727469
B.1.1.315	AR1 (Week|Postcode) -week FE	Poisson	ran_vals	cond	Postcode	TS9	Week_factor5	-0.0904870586426335	0.987342423245997	-2.02564264861329	1.84466853132802	Negative	0.913486155575247	0.131909044778251	6.32600257116884
B.1.1.315	AR1 (Week|Postcode) -week FE	Poisson	ran_vals	cond	Postcode	TS1	Week_factor6	-0.00982276714779764	1.00277120506574	-1.97521821381048	1.95557267951489	Negative	0.990225318655412	0.13873103591174	7.06796554398995
B.1.1.315	AR1 (Week|Postcode) -week FE	Poisson	ran_vals	cond	Postcode	TS10	Week_factor6	-0.110861373480095	0.703681855374402	-1.49005246658825	1.26832971962806	Negative	0.895062819772879	0.22536083131531	3.55490990454717
B.1.1.315	AR1 (Week|Postcode) -week FE	Poisson	ran_vals	cond	Postcode	TS11	Week_factor6	-0.0598839434839046	1.00049963790161	-2.02082720031642	1.90105931334861	Negative	0.941873837837611	0.132545777810359	6.69298065210508
B.1.1.315	AR1 (Week|Postcode) -week FE	Poisson	ran_vals	cond	Postcode	TS12	Week_factor6	-0.123689312576303	0.977517473466111	-2.03958835482847	1.79220972967586	Negative	0.883654338528936	0.130082247587728	6.00270217098154
B.1.1.315	AR1 (Week|Postcode) -week FE	Poisson	ran_vals	cond	Postcode	TS13	Week_factor6	-0.198255976375874	0.935405309733669	-2.0316166944014	1.63510474164965	Negative	0.820159884710574	0.131123363290168	5.12999529305773
B.1.1.315	AR1 (Week|Postcode) -week FE	Poisson	ran_vals	cond	Postcode	TS14	Week_factor6	-0.148203357324125	0.975564957947109	-2.06027553947979	1.76386882483154	Negative	0.862255751089635	0.127418856132095	5.83496825239414
B.1.1.315	AR1 (Week|Postcode) -week FE	Poisson	ran_vals	cond	Postcode	TS15	Week_factor6	0.466021033194375	0.831030855991844	-1.16276951459113	2.09481158097988	Positive	1.59364051834676	0.312619177474003	8.12391012681152
B.1.1.315	AR1 (Week|Postcode) -week FE	Poisson	ran_vals	cond	Postcode	TS16	Week_factor6	-0.131112369454307	0.969691555846229	-2.03167289502552	1.76944815611691	Negative	0.877119207446488	0.131115994282387	5.86761446063259
B.1.1.315	AR1 (Week|Postcode) -week FE	Poisson	ran_vals	cond	Postcode	TS17	Week_factor6	0.912413755981573	0.743875273007768	-0.545554988103553	2.3703825000667	Positive	2.49032632468857	0.579520067330687	10.7014848200209
B.1.1.315	AR1 (Week|Postcode) -week FE	Poisson	ran_vals	cond	Postcode	TS18	Week_factor6	0.143658291516217	0.75416319759036	-1.33447441422645	1.62179099725889	Positive	1.15448954224441	0.26329652400307	5.06214849663627
B.1.1.315	AR1 (Week|Postcode) -week FE	Poisson	ran_vals	cond	Postcode	TS19	Week_factor6	-0.0139914057246626	0.966422770279907	-1.90814522931271	1.88016241786338	Negative	0.986106019093084	0.148355296624603	6.55456935489249
B.1.1.315	AR1 (Week|Postcode) -week FE	Poisson	ran_vals	cond	Postcode	TS2	Week_factor6	-0.0768963351256294	0.985811767590785	-2.00905189513934	1.85525922488808	Negative	0.925985840837017	0.134115770222968	6.39335535265632
B.1.1.315	AR1 (Week|Postcode) -week FE	Poisson	ran_vals	cond	Postcode	TS20	Week_factor6	-0.132865063876847	0.956957321131834	-2.00846694803717	1.74273682028348	Negative	0.875583231944742	0.134194243803324	5.71295738427055
B.1.1.315	AR1 (Week|Postcode) -week FE	Poisson	ran_vals	cond	Postcode	TS21	Week_factor6	0.111283502592876	1.03463584849982	-1.91656549758081	2.13913250276656	Positive	1.11771173611665	0.147111349760921	8.49206758746471
B.1.1.315	AR1 (Week|Postcode) -week FE	Poisson	ran_vals	cond	Postcode	TS22	Week_factor6	-0.171398777428884	0.943072956027833	-2.01978780603716	1.6769902511794	Negative	0.842485542256828	0.132683616755651	5.34943127318355
B.1.1.315	AR1 (Week|Postcode) -week FE	Poisson	ran_vals	cond	Postcode	TS23	Week_factor6	-0.17193504712932	0.937991882856092	-2.01036535531817	1.66649526105953	Negative	0.842033863908991	0.133939730135557	5.29358262295977
B.1.1.315	AR1 (Week|Postcode) -week FE	Poisson	ran_vals	cond	Postcode	TS24	Week_factor6	0.810177423429874	0.928646571555541	-1.00993641118558	2.63029125804533	Positive	2.24830685360463	0.364242140561004	13.8778113377547
B.1.1.315	AR1 (Week|Postcode) -week FE	Poisson	ran_vals	cond	Postcode	TS25	Week_factor6	-0.429405551817194	0.836157510715724	-2.06824415822268	1.20943305458829	Negative	0.650895903630109	0.126407538600298	3.35158394866061
B.1.1.315	AR1 (Week|Postcode) -week FE	Poisson	ran_vals	cond	Postcode	TS26	Week_factor6	-0.158062629885764	0.960874637799462	-2.04134231363068	1.72521705385915	Negative	0.853796307128756	0.129854288658286	5.61373938126138
B.1.1.315	AR1 (Week|Postcode) -week FE	Poisson	ran_vals	cond	Postcode	TS27	Week_factor6	1.46958330526772	0.824566184429693	-0.146536719084089	3.08570332961953	Positive	4.34742321522621	0.863694017699237	21.8828522890955
B.1.1.315	AR1 (Week|Postcode) -week FE	Poisson	ran_vals	cond	Postcode	TS28	Week_factor6	-0.0581985394026642	0.988164263884305	-1.99496490742543	1.87856782862011	Negative	0.943462614337026	0.1360184273199	6.54412583787774
B.1.1.315	AR1 (Week|Postcode) -week FE	Poisson	ran_vals	cond	Postcode	TS29	Week_factor6	-0.0292629733803059	1.01352516811548	-2.01573580031155	1.95720985355094	Negative	0.971161041381467	0.13322234225274	7.07954651110887
B.1.1.315	AR1 (Week|Postcode) -week FE	Poisson	ran_vals	cond	Postcode	TS3	Week_factor6	0.93864004498944	0.542529826904358	-0.124698876281851	2.00197896626073	Positive	2.55650232501388	0.882762683347594	7.40369327010607
B.1.1.315	AR1 (Week|Postcode) -week FE	Poisson	ran_vals	cond	Postcode	TS4	Week_factor6	-0.0480212070382944	0.981498099885901	-1.97172213370916	1.87567971963257	Negative	0.953113574147111	0.139216899540034	6.52525295581843
B.1.1.315	AR1 (Week|Postcode) -week FE	Poisson	ran_vals	cond	Postcode	TS5	Week_factor6	-0.164370547624391	0.923244311821341	-1.97389614772569	1.6451550524769	Negative	0.848427580801573	0.138914568803801	5.18181329764969
B.1.1.315	AR1 (Week|Postcode) -week FE	Poisson	ran_vals	cond	Postcode	TS6	Week_factor6	-0.511587459218293	0.84277151070565	-2.16338926739778	1.14021434896119	Negative	0.599543072802387	0.114934914995022	3.12743865657269
B.1.1.315	AR1 (Week|Postcode) -week FE	Poisson	ran_vals	cond	Postcode	TS7	Week_factor6	0.834705217645579	0.909892986386772	-0.948652265458088	2.61806270074925	Positive	2.30413472990581	0.387262599084383	13.7091391373978
B.1.1.315	AR1 (Week|Postcode) -week FE	Poisson	ran_vals	cond	Postcode	TS8	Week_factor6	0.308801029212095	0.767644014774821	-1.19575359269429	1.81335565111848	Positive	1.3617913868402	0.302475924625235	6.1309864035289
B.1.1.315	AR1 (Week|Postcode) -week FE	Poisson	ran_vals	cond	Postcode	TS9	Week_factor6	-0.0847420636502852	0.961231845613243	-1.96872186184521	1.79923773454464	Negative	0.918749232664735	0.139635215303424	6.04503778425688
B.1.1.315	AR1 (Week|Postcode) -week FE	Poisson	ran_vals	cond	Postcode	TS1	Week_factor7	0.592823417634641	0.874201139458457	-1.12057933094781	2.30622616621709	Positive	1.80908902529017	0.326090825383518	10.0364770998269
B.1.1.315	AR1 (Week|Postcode) -week FE	Poisson	ran_vals	cond	Postcode	TS10	Week_factor7	-0.0259803094086751	0.990631006751845	-1.96758140461095	1.9156207857936	Negative	0.974354275031698	0.139794554137167	6.79115334021543
B.1.1.315	AR1 (Week|Postcode) -week FE	Poisson	ran_vals	cond	Postcode	TS11	Week_factor7	-0.216031871567593	0.925269198954163	-2.02952617752198	1.59746243438679	Negative	0.805709622235571	0.131397765615825	4.94047971303404
B.1.1.315	AR1 (Week|Postcode) -week FE	Poisson	ran_vals	cond	Postcode	TS12	Week_factor7	-0.103806488033988	0.988961075884505	-2.0421345788796	1.83452160281162	Negative	0.901399712175455	0.129751450360942	6.26213763969285
B.1.1.315	AR1 (Week|Postcode) -week FE	Poisson	ran_vals	cond	Postcode	TS13	Week_factor7	-0.0718298852062165	0.993475935315723	-2.01900693793228	1.87534716751984	Negative	0.930689206347756	0.132787265622797	6.52308332993875
B.1.1.315	AR1 (Week|Postcode) -week FE	Poisson	ran_vals	cond	Postcode	TS14	Week_factor7	-0.263838472700237	0.91290871556454	-2.05310667637946	1.52542973097898	Negative	0.768097598368021	0.128335586499265	4.5971186692017
B.1.1.315	AR1 (Week|Postcode) -week FE	Poisson	ran_vals	cond	Postcode	TS15	Week_factor7	-0.0496091245484305	0.980351480280472	-1.97106271808869	1.87184446899182	Negative	0.951601309407167	0.139308731612648	6.50027490439961
B.1.1.315	AR1 (Week|Postcode) -week FE	Poisson	ran_vals	cond	Postcode	TS16	Week_factor7	-0.252216483881451	0.917363618750043	-2.05021613735887	1.54578316959597	Negative	0.77707649532279	0.128707082172481	4.69164454193696
B.1.1.315	AR1 (Week|Postcode) -week FE	Poisson	ran_vals	cond	Postcode	TS17	Week_factor7	-0.430252671302136	0.829221885570719	-2.05549770221314	1.19499235960887	Negative	0.650344750506709	0.128029099351924	3.3035325301246
B.1.1.315	AR1 (Week|Postcode) -week FE	Poisson	ran_vals	cond	Postcode	TS18	Week_factor7	-0.154364698838898	0.949217943788134	-2.01479768214281	1.70606828446501	Negative	0.856959431904682	0.133347379193032	5.50726585235181
B.1.1.315	AR1 (Week|Postcode) -week FE	Poisson	ran_vals	cond	Postcode	TS19	Week_factor7	1.05839766015486	0.499033789968021	0.0803094047490117	2.0364859155607	Positive	2.88174974541432	1.08362229369583	7.66363117804827
B.1.1.315	AR1 (Week|Postcode) -week FE	Poisson	ran_vals	cond	Postcode	TS2	Week_factor7	-0.0568931242043855	1.00317469528375	-2.02307939716248	1.90929314875371	Negative	0.944695029004194	0.132247594537372	6.7483170559525
B.1.1.315	AR1 (Week|Postcode) -week FE	Poisson	ran_vals	cond	Postcode	TS20	Week_factor7	-0.121072397314903	0.962317628364183	-2.0071802905967	1.7650354959669	Negative	0.885969815435248	0.134367016951675	5.84177971402516
B.1.1.315	AR1 (Week|Postcode) -week FE	Poisson	ran_vals	cond	Postcode	TS21	Week_factor7	-0.0731204134049684	0.98048885569022	-1.99484325780069	1.84860243099075	Negative	0.929488900363639	0.136034974917027	6.35093744403721
B.1.1.315	AR1 (Week|Postcode) -week FE	Poisson	ran_vals	cond	Postcode	TS22	Week_factor7	-0.0228101346867225	1.01680394789319	-2.01570925189551	1.97008898252207	Negative	0.977448049636616	0.133225879141857	7.17131458161462
B.1.1.315	AR1 (Week|Postcode) -week FE	Poisson	ran_vals	cond	Postcode	TS23	Week_factor7	0.178914491867403	0.757937811093982	-1.30661632039792	1.66444530413273	Positive	1.19591847903981	0.270734587373071	5.28274212167086
B.1.1.315	AR1 (Week|Postcode) -week FE	Poisson	ran_vals	cond	Postcode	TS24	Week_factor7	-0.0285407570948049	0.96346381696815	-1.91689513875987	1.85981362457026	Negative	0.971862683039415	0.147062863794057	6.42253965628771
B.1.1.315	AR1 (Week|Postcode) -week FE	Poisson	ran_vals	cond	Postcode	TS25	Week_factor7	1.18183202919086	0.805919349358638	-0.397740869996022	2.76140492837775	Positive	3.26034177614246	0.671836097998359	15.8220561963399
B.1.1.315	AR1 (Week|Postcode) -week FE	Poisson	ran_vals	cond	Postcode	TS26	Week_factor7	-0.210758686700599	0.906229758471356	-1.98693637502289	1.56541900162169	Negative	0.809969499712447	0.137114851118606	4.78467930433691
B.1.1.315	AR1 (Week|Postcode) -week FE	Poisson	ran_vals	cond	Postcode	TS27	Week_factor7	0.123110336021429	1.03298438353709	-1.90150185230357	2.14772252434643	Positive	1.13100920511916	0.149344157843424	8.56532883867747
B.1.1.315	AR1 (Week|Postcode) -week FE	Poisson	ran_vals	cond	Postcode	TS28	Week_factor7	-0.100778807143965	0.973700378319266	-2.00919648038275	1.80763886609482	Negative	0.904132998529743	0.134096380463455	6.09603686695455
B.1.1.315	AR1 (Week|Postcode) -week FE	Poisson	ran_vals	cond	Postcode	TS29	Week_factor7	-0.0739291900469099	0.986949505459518	-2.00831467530718	1.86045629521336	Negative	0.928737455368622	0.134214679483035	6.42666856059965
B.1.1.315	AR1 (Week|Postcode) -week FE	Poisson	ran_vals	cond	Postcode	TS3	Week_factor7	0.00894869518120579	0.994272437297085	-1.93978947274194	1.95768686310435	Positive	1.00898885445558	0.143734206561049	7.08292432798991
B.1.1.315	AR1 (Week|Postcode) -week FE	Poisson	ran_vals	cond	Postcode	TS4	Week_factor7	0.279816598720964	0.77774117151049	-1.24452808673358	1.80416128417551	Positive	1.32288717088858	0.288076823332832	6.07487421811674
B.1.1.315	AR1 (Week|Postcode) -week FE	Poisson	ran_vals	cond	Postcode	TS5	Week_factor7	0.649986910980442	0.892402138219212	-1.09908913965575	2.39906296161663	Positive	1.91551575662661	0.333174420895908	11.0128520791551
B.1.1.315	AR1 (Week|Postcode) -week FE	Poisson	ran_vals	cond	Postcode	TS6	Week_factor7	-0.200676785927053	0.949810260761594	-2.06227068916637	1.66091711731227	Negative	0.818176835089346	0.127164889875812	5.26413646196339
B.1.1.315	AR1 (Week|Postcode) -week FE	Poisson	ran_vals	cond	Postcode	TS7	Week_factor7	-0.243025380937151	0.894431444955111	-1.99607879968929	1.51002803781499	Negative	0.784251608478164	0.135867001797483	4.52685771573405
B.1.1.315	AR1 (Week|Postcode) -week FE	Poisson	ran_vals	cond	Postcode	TS8	Week_factor7	-0.0194752197211697	0.969152792387556	-1.9189797883172	1.88002934887486	Negative	0.980713197234039	0.146756608588448	6.55369720300775
B.1.1.315	AR1 (Week|Postcode) -week FE	Poisson	ran_vals	cond	Postcode	TS9	Week_factor7	0.467331315125472	0.83137665023964	-1.16213697693177	2.09679960718272	Positive	1.5957300053322	0.312816983430056	8.14007673751142
B.1.1.315	AR1 (Week|Postcode) -week FE	Poisson	ran_vals	cond	Postcode	TS1	Week_factor8	-0.240056068970772	0.901778132096086	-2.0075087299249	1.52739659198336	Negative	0.786583756888452	0.134322892785347	4.60616946055115
B.1.1.315	AR1 (Week|Postcode) -week FE	Poisson	ran_vals	cond	Postcode	TS10	Week_factor8	0.354557443255576	0.807868676454125	-1.22883606683255	1.9379509533437	Positive	1.42554962805692	0.292632984773744	6.94450676373494
B.1.1.315	AR1 (Week|Postcode) -week FE	Poisson	ran_vals	cond	Postcode	TS11	Week_factor8	-0.0320056605411986	1.01158821793869	-2.01468213488608	1.95067081380368	Negative	0.968501099823305	0.133362788007096	7.03340410301743
B.1.1.315	AR1 (Week|Postcode) -week FE	Poisson	ran_vals	cond	Postcode	TS12	Week_factor8	-0.353680156500973	0.879376197684917	-2.07722583282518	1.36986551982324	Negative	0.702099493405517	0.125277270668934	3.93482150439698
B.1.1.315	AR1 (Week|Postcode) -week FE	Poisson	ran_vals	cond	Postcode	TS13	Week_factor8	-0.0605222354748055	1.00034956713144	-2.02117135900266	1.90012688805305	Negative	0.941272839137214	0.132500168878406	6.68674285623363
B.1.1.315	AR1 (Week|Postcode) -week FE	Poisson	ran_vals	cond	Postcode	TS14	Week_factor8	-0.0982288061783022	0.985219549102725	-2.02922363928444	1.83276602692783	Negative	0.906441480613944	0.131437524478237	6.2511536263272
B.1.1.315	AR1 (Week|Postcode) -week FE	Poisson	ran_vals	cond	Postcode	TS15	Week_factor8	-0.199422416438976	0.932649153334445	-2.02738116718626	1.62853633430831	Negative	0.819203775093585	0.131679917682527	5.09640981660962
B.1.1.315	AR1 (Week|Postcode) -week FE	Poisson	ran_vals	cond	Postcode	TS16	Week_factor8	-0.101423173740271	0.987764121055865	-2.03740527623063	1.83455892875009	Negative	0.903550593088331	0.130366537559165	6.26237138421938
B.1.1.315	AR1 (Week|Postcode) -week FE	Poisson	ran_vals	cond	Postcode	TS17	Week_factor8	0.464236770326092	0.535547068840647	-0.585416196627569	1.51388973727975	Positive	1.5907995799886	0.556874044475432	4.54437287713011
B.1.1.315	AR1 (Week|Postcode) -week FE	Poisson	ran_vals	cond	Postcode	TS18	Week_factor8	-0.26049035940483	0.906484559605428	-2.03716744877312	1.51618672996346	Negative	0.77067358609229	0.130397545988518	4.55482326601949
B.1.1.315	AR1 (Week|Postcode) -week FE	Poisson	ran_vals	cond	Postcode	TS19	Week_factor8	0.572268858365994	0.829543313728026	-1.05360616015695	2.19814387688894	Positive	1.77228355364102	0.348678090173925	9.00827750014258
B.1.1.315	AR1 (Week|Postcode) -week FE	Poisson	ran_vals	cond	Postcode	TS2	Week_factor8	-0.234148495833832	0.921996591895968	-2.0412286098186	1.57293161815094	Negative	0.791244310687603	0.129869054425366	4.82076012615684
B.1.1.315	AR1 (Week|Postcode) -week FE	Poisson	ran_vals	cond	Postcode	TS20	Week_factor8	0.0713950661164439	1.00738143265878	-1.90303626058913	2.04582639282202	Positive	1.07400544522578	0.149115178648942	7.73554849899118
B.1.1.315	AR1 (Week|Postcode) -week FE	Poisson	ran_vals	cond	Postcode	TS21	Week_factor8	-0.079314013297265	0.984175680851626	-2.00826290222664	1.84963487563211	Negative	0.923749809174018	0.134221628370328	6.35749782139937
B.1.1.315	AR1 (Week|Postcode) -week FE	Poisson	ran_vals	cond	Postcode	TS22	Week_factor8	-0.0685592898473558	0.98743140094959	-2.00388927291248	1.86677069321777	Negative	0.933738097273054	0.134809949630502	6.4673774946789
B.1.1.315	AR1 (Week|Postcode) -week FE	Poisson	ran_vals	cond	Postcode	TS23	Week_factor8	-0.00575593565019881	1.01314248112739	-1.99147870986744	1.97996683856704	Negative	0.994260598009968	0.136493441945386	7.24250280940737
B.1.1.315	AR1 (Week|Postcode) -week FE	Poisson	ran_vals	cond	Postcode	TS24	Week_factor8	0.768887108983329	0.69210942759976	-0.587622442472832	2.12539666043949	Positive	2.15736400629073	0.555646797730293	8.37621934410559
B.1.1.315	AR1 (Week|Postcode) -week FE	Poisson	ran_vals	cond	Postcode	TS25	Week_factor8	-0.148877338689787	0.915151251908403	-1.942540832837	1.64478615545743	Negative	0.861674802577193	0.143339285534927	5.17990209470891
B.1.1.315	AR1 (Week|Postcode) -week FE	Poisson	ran_vals	cond	Postcode	TS26	Week_factor8	0.825256236829799	0.933057371571309	-1.00350260695957	2.65401508061917	Positive	2.28246554214007	0.366593158067624	14.210982492193
B.1.1.315	AR1 (Week|Postcode) -week FE	Poisson	ran_vals	cond	Postcode	TS27	Week_factor8	0.711140362093133	0.896597537565203	-1.04615852016196	2.46843924434823	Positive	2.03631206820599	0.351284613238327	11.8040092929096
B.1.1.315	AR1 (Week|Postcode) -week FE	Poisson	ran_vals	cond	Postcode	TS28	Week_factor8	-0.0560680639738948	0.998079861133139	-2.01226864548959	1.9001325175418	Negative	0.945474780929487	0.133685046409028	6.68678049928322
B.1.1.315	AR1 (Week|Postcode) -week FE	Poisson	ran_vals	cond	Postcode	TS29	Week_factor8	-0.107018304034399	0.971741557694027	-2.01159675939554	1.79756015132674	Negative	0.898509226495998	0.133774897714233	6.03490523179478
B.1.1.315	AR1 (Week|Postcode) -week FE	Poisson	ran_vals	cond	Postcode	TS3	Week_factor8	-0.30145169189174	0.887101733656185	-2.04013914048091	1.43723575669743	Negative	0.739743561103528	0.130010619879687	4.20904489725941
B.1.1.315	AR1 (Week|Postcode) -week FE	Poisson	ran_vals	cond	Postcode	TS4	Week_factor8	0.0597982071615952	1.01175464372101	-1.92320445572273	2.04280087004592	Positive	1.06162229715243	0.146137918527654	7.71217978992866
B.1.1.315	AR1 (Week|Postcode) -week FE	Poisson	ran_vals	cond	Postcode	TS5	Week_factor8	-0.100352526880419	0.695429537927472	-1.4633693750036	1.26266432124276	Negative	0.904518494741513	0.231455100404414	3.53482686663598
B.1.1.315	AR1 (Week|Postcode) -week FE	Poisson	ran_vals	cond	Postcode	TS6	Week_factor8	-0.0583569989004034	0.962848788301276	-1.94550594652893	1.82879194872813	Negative	0.943313125569293	0.142914897746747	6.2263603508163
B.1.1.315	AR1 (Week|Postcode) -week FE	Poisson	ran_vals	cond	Postcode	TS7	Week_factor8	0.0342558910031455	0.993580039261069	-1.91312520170644	1.98163698371273	Positive	1.03484938149627	0.147618327907956	7.25460894700659
B.1.1.315	AR1 (Week|Postcode) -week FE	Poisson	ran_vals	cond	Postcode	TS8	Week_factor8	0.965392364163865	0.728505063117692	-0.46245132210189	2.39323605042962	Positive	2.62581773115771	0.629738061090702	10.9488677646707
B.1.1.315	AR1 (Week|Postcode) -week FE	Poisson	ran_vals	cond	Postcode	TS9	Week_factor8	-0.0491987676142509	0.980473980748706	-1.97089245766033	1.87249492243183	Negative	0.951991885735429	0.139332452396264	6.50450440596997
B.1.1.315	AR1 (Week|Postcode) -week FE	Poisson	ran_vals	cond	Postcode	TS1	Week_factor9	-0.168464106105626	0.961681675765342	-2.05332555519782	1.71639734298657	Negative	0.844961591836758	0.12830749963166	5.56444552133674
B.1.1.315	AR1 (Week|Postcode) -week FE	Poisson	ran_vals	cond	Postcode	TS10	Week_factor9	-0.440929541507463	0.847169029254428	-2.1013503276639	1.21949124464897	Negative	0.643438040650237	0.12229118354265	3.3854649220189
B.1.1.315	AR1 (Week|Postcode) -week FE	Poisson	ran_vals	cond	Postcode	TS11	Week_factor9	-0.0254434475081576	0.979000558190613	-1.94424928240637	1.89336238739005	Negative	0.974877509159236	0.14309460666455	6.64166302292901
B.1.1.315	AR1 (Week|Postcode) -week FE	Poisson	ran_vals	cond	Postcode	TS12	Week_factor9	-0.0658492600937577	1.01009063964715	-2.04559053492319	1.91389201473568	Negative	0.936271987206493	0.129303809011853	6.77942313321363
B.1.1.315	AR1 (Week|Postcode) -week FE	Poisson	ran_vals	cond	Postcode	TS13	Week_factor9	-0.218495441278485	0.92453755153322	-2.03055574463844	1.59356486208147	Negative	0.803727143404525	0.131262552414647	4.92126131301035
B.1.1.315	AR1 (Week|Postcode) -week FE	Poisson	ran_vals	cond	Postcode	TS14	Week_factor9	-0.0825720688340677	0.9944700815721	-2.03169761241799	1.86655347474986	Negative	0.920745078441334	0.13111275347695	6.46597281341498
B.1.1.315	AR1 (Week|Postcode) -week FE	Poisson	ran_vals	cond	Postcode	TS15	Week_factor9	-0.0738020219556059	0.992618474055874	-2.01929848149422	1.87169443758301	Negative	0.928855568648105	0.132748557993151	6.4992997321531
B.1.1.315	AR1 (Week|Postcode) -week FE	Poisson	ran_vals	cond	Postcode	TS16	Week_factor9	-0.183233521492766	0.940911000444447	-2.02738519502143	1.6609181520359	Negative	0.832573709178844	0.131679387298592	5.2641419088926
B.1.1.315	AR1 (Week|Postcode) -week FE	Poisson	ran_vals	cond	Postcode	TS17	Week_factor9	-0.339653384682448	0.872115759017472	-2.04896886270651	1.36966209334161	Negative	0.712017076020817	0.128867715409712	3.93402113891303
B.1.1.315	AR1 (Week|Postcode) -week FE	Poisson	ran_vals	cond	Postcode	TS18	Week_factor9	0.0683240677604265	0.744352613517146	-1.39058024653144	1.5272283820523	Positive	1.07071223557804	0.248930821472068	4.60539472226488
B.1.1.315	AR1 (Week|Postcode) -week FE	Poisson	ran_vals	cond	Postcode	TS19	Week_factor9	0.293834745283105	0.757297874790246	-1.1904418148745	1.77811130544071	Positive	1.3415621858683	0.304086884274781	5.91866730077508
B.1.1.315	AR1 (Week|Postcode) -week FE	Poisson	ran_vals	cond	Postcode	TS2	Week_factor9	-0.0918210286469918	0.989789077952371	-2.03177197372475	1.84812991643076	Negative	0.912268404846366	0.131103004123761	6.3479372425006
B.1.1.315	AR1 (Week|Postcode) -week FE	Poisson	ran_vals	cond	Postcode	TS20	Week_factor9	1.56936007661493	0.589768326424958	0.413435397599553	2.72528475563031	Positive	4.80357329114817	1.51200320520482	15.260758895221
B.1.1.315	AR1 (Week|Postcode) -week FE	Poisson	ran_vals	cond	Postcode	TS21	Week_factor9	-0.0592630248270081	1.00246211215009	-2.02405266050713	1.90552661085312	Negative	0.942458846478562	0.132118945416082	6.72294707249141
B.1.1.315	AR1 (Week|Postcode) -week FE	Poisson	ran_vals	cond	Postcode	TS22	Week_factor9	-0.0647397372304713	0.990440909811197	-2.0059682492755	1.87648877481456	Negative	0.937311378890344	0.134529974063854	6.53053438173054
B.1.1.315	AR1 (Week|Postcode) -week FE	Poisson	ran_vals	cond	Postcode	TS23	Week_factor9	-0.206095202111234	0.932591582351774	-2.03394111580593	1.62175071158346	Negative	0.813755601343814	0.130818931289101	5.0619445686727
B.1.1.315	AR1 (Week|Postcode) -week FE	Poisson	ran_vals	cond	Postcode	TS24	Week_factor9	0.134546285195065	1.04140307676611	-1.90656623865571	2.17565880904584	Positive	1.14401760885517	0.148589733289834	8.80798599199216
B.1.1.315	AR1 (Week|Postcode) -week FE	Poisson	ran_vals	cond	Postcode	TS25	Week_factor9	0.889480509689439	0.527383080074477	-0.14417133331234	1.92313235269122	Positive	2.43386495355862	0.865739405351602	6.84235761424665
B.1.1.315	AR1 (Week|Postcode) -week FE	Poisson	ran_vals	cond	Postcode	TS26	Week_factor9	0.719325341726813	0.894255738242098	-1.03338369819598	2.4720343816496	Positive	2.05304763772829	0.355800998217665	11.8465227020053
B.1.1.315	AR1 (Week|Postcode) -week FE	Poisson	ran_vals	cond	Postcode	TS27	Week_factor9	0.154153253111274	1.04534209479966	-1.89467960421972	2.20298611044227	Positive	1.16666966883521	0.15036650412282	9.05200346393836
B.1.1.315	AR1 (Week|Postcode) -week FE	Poisson	ran_vals	cond	Postcode	TS28	Week_factor9	-0.0974833797563619	0.974728439821746	-2.0079160165139	1.81294925700118	Negative	0.907117417943009	0.134268196011907	6.12849531293783
B.1.1.315	AR1 (Week|Postcode) -week FE	Poisson	ran_vals	cond	Postcode	TS29	Week_factor9	-0.0591252171663108	0.99712429319947	-2.01345291994723	1.89520248561461	Negative	0.942588733477005	0.13352682033324	6.65389558637315
B.1.1.315	AR1 (Week|Postcode) -week FE	Poisson	ran_vals	cond	Postcode	TS3	Week_factor9	0.165256940293985	0.769906041910171	-1.34373117332973	1.6742450539177	Positive	1.17969619126014	0.26087049740289	5.33476616761445
B.1.1.315	AR1 (Week|Postcode) -week FE	Poisson	ran_vals	cond	Postcode	TS4	Week_factor9	0.634377801469191	0.882911427289615	-1.09609679755731	2.36485240049569	Positive	1.88584840424137	0.334172885871037	10.6424678785945
B.1.1.315	AR1 (Week|Postcode) -week FE	Poisson	ran_vals	cond	Postcode	TS5	Week_factor9	-0.0860310647225508	0.99273871247019	-2.03176318722279	1.85970105777768	Negative	0.917565726852686	0.131104156065625	6.4218167322878
B.1.1.315	AR1 (Week|Postcode) -week FE	Poisson	ran_vals	cond	Postcode	TS6	Week_factor9	0.871247902935714	0.588070265693761	-0.281348638202957	2.02384444407439	Positive	2.38989134588148	0.75476514963913	7.56736138102032
B.1.1.315	AR1 (Week|Postcode) -week FE	Poisson	ran_vals	cond	Postcode	TS7	Week_factor9	1.70780286740953	0.933309165824017	-0.121449484046661	3.53705521886573	Positive	5.51682695163285	0.885635790955168	34.365570954893
B.1.1.315	AR1 (Week|Postcode) -week FE	Poisson	ran_vals	cond	Postcode	TS8	Week_factor9	0.070978058281416	1.00594850657525	-1.90064478490793	2.04260090147076	Positive	1.07355766990965	0.149472210718974	7.71063775050955
B.1.1.315	AR1 (Week|Postcode) -week FE	Poisson	ran_vals	cond	Postcode	TS9	Week_factor9	-0.198805310923834	0.932867642451463	-2.02719229247149	1.62958167062382	Negative	0.819709466277581	0.131704791038321	5.10174006433504
B.1.1.315	AR1 (Week|Postcode) -week FE	Poisson	ran_vals	cond	Postcode	TS1	Week_factor10	-0.28690134806814	0.908173963673309	-2.06688960856481	1.49308691242853	Negative	0.750585771921188	0.126578879907417	4.4508136066822
B.1.1.315	AR1 (Week|Postcode) -week FE	Poisson	ran_vals	cond	Postcode	TS10	Week_factor10	-0.291640866037114	0.929897819585666	-2.11420710172734	1.53092536965312	Negative	0.747036774080864	0.120728977410425	4.62245232088709
B.1.1.315	AR1 (Week|Postcode) -week FE	Poisson	ran_vals	cond	Postcode	TS11	Week_factor10	0.718998498722975	0.909201880922572	-1.06300444256134	2.50100144000729	Positive	2.0523767231192	0.345416465855085	12.1947001083865
B.1.1.315	AR1 (Week|Postcode) -week FE	Poisson	ran_vals	cond	Postcode	TS12	Week_factor10	-0.170471685585542	0.951490969369727	-2.03535971716531	1.69441634599423	Negative	0.843266965900962	0.130633482945078	5.44346793600212
B.1.1.315	AR1 (Week|Postcode) -week FE	Poisson	ran_vals	cond	Postcode	TS13	Week_factor10	-0.0390185705212049	1.01247349612849	-2.0234301582344	1.94539301719199	Negative	0.961732849100264	0.132201215363833	6.99638101278418
B.1.1.315	AR1 (Week|Postcode) -week FE	Poisson	ran_vals	cond	Postcode	TS14	Week_factor10	-0.289161643133931	0.899944255459036	-2.05301997192735	1.47469668565949	Negative	0.748891142507192	0.128346714248383	4.36971017614338
B.1.1.315	AR1 (Week|Postcode) -week FE	Poisson	ran_vals	cond	Postcode	TS15	Week_factor10	-0.0624954823867451	0.999797854699706	-2.02206326941858	1.89707230464509	Negative	0.939417306727966	0.132382043284228	6.66634880597261
B.1.1.315	AR1 (Week|Postcode) -week FE	Poisson	ran_vals	cond	Postcode	TS16	Week_factor10	-0.0659645165011736	0.995351955336872	-2.01681850090296	1.88488946790062	Negative	0.936164082079382	0.133078180400137	6.58562647866371
B.1.1.315	AR1 (Week|Postcode) -week FE	Poisson	ran_vals	cond	Postcode	TS17	Week_factor10	-0.203955246448191	0.691322930765191	-1.55892329243464	1.15101279953826	Negative	0.815498866841419	0.210362448147397	3.16139314633598
B.1.1.315	AR1 (Week|Postcode) -week FE	Poisson	ran_vals	cond	Postcode	TS18	Week_factor10	-0.14081819198962	0.93826588731922	-1.97978553905781	1.69814915507857	Negative	0.868647224365923	0.138098850944985	5.46382533406608
B.1.1.315	AR1 (Week|Postcode) -week FE	Poisson	ran_vals	cond	Postcode	TS19	Week_factor10	0.719991266607656	0.532783510799155	-0.324245226115495	1.76422775933081	Positive	2.05441526855096	0.723072904277229	5.8370629997181
B.1.1.315	AR1 (Week|Postcode) -week FE	Poisson	ran_vals	cond	Postcode	TS2	Week_factor10	-0.140238432662812	0.96714007455215	-2.03579814679041	1.75532128146478	Negative	0.869150976709404	0.13057622190951	5.78530615503967
B.1.1.315	AR1 (Week|Postcode) -week FE	Poisson	ran_vals	cond	Postcode	TS20	Week_factor10	0.068856651670244	0.998966257876585	-1.88908123553861	2.0267945388791	Positive	1.07128263156513	0.151210672026961	7.58971877651921
B.1.1.315	AR1 (Week|Postcode) -week FE	Poisson	ran_vals	cond	Postcode	TS21	Week_factor10	-0.243316927091271	0.917693470218896	-2.04196307756789	1.55532922338535	Negative	0.784022996264975	0.129773704813155	4.73664568301667
B.1.1.315	AR1 (Week|Postcode) -week FE	Poisson	ran_vals	cond	Postcode	TS22	Week_factor10	-0.0481240577095849	1.00518130977925	-2.01824322280971	1.92199510739054	Negative	0.953015550817163	0.1328887160003	6.83458059822995
B.1.1.315	AR1 (Week|Postcode) -week FE	Poisson	ran_vals	cond	Postcode	TS23	Week_factor10	-0.190616934357876	0.939430907711428	-2.03186767943605	1.65063381072029	Negative	0.826449111782347	0.131090457417903	5.21028111289929
B.1.1.315	AR1 (Week|Postcode) -week FE	Poisson	ran_vals	cond	Postcode	TS24	Week_factor10	0.740348300214896	0.879714874952021	-0.983861171355223	2.46455777178501	Positive	2.09666565643139	0.373864752479729	11.7582811583641
B.1.1.315	AR1 (Week|Postcode) -week FE	Poisson	ran_vals	cond	Postcode	TS25	Week_factor10	0.111438495092875	1.02853505103262	-1.90445316176812	2.12733015195387	Positive	1.11788498647882	0.148904046788322	8.39243036001058
B.1.1.315	AR1 (Week|Postcode) -week FE	Poisson	ran_vals	cond	Postcode	TS26	Week_factor10	-0.334956331056946	0.865208164765341	-2.03073317312701	1.36082051101312	Negative	0.715369325092794	0.131239264764374	3.89939148320068
B.1.1.315	AR1 (Week|Postcode) -week FE	Poisson	ran_vals	cond	Postcode	TS27	Week_factor10	1.62718147160811	0.918827515483086	-0.173687366743155	3.42805030995938	Positive	5.0895095565522	0.840559643483665	30.8165015142553
B.1.1.315	AR1 (Week|Postcode) -week FE	Poisson	ran_vals	cond	Postcode	TS28	Week_factor10	-0.043746375449857	1.0025175258567	-2.00864461999919	1.92115186909948	Negative	0.957196695270849	0.134170403366687	6.82881984735036
B.1.1.315	AR1 (Week|Postcode) -week FE	Poisson	ran_vals	cond	Postcode	TS29	Week_factor10	-0.102512653589171	0.972696463785204	-2.00896269049764	1.8039373833193	Negative	0.902566728972081	0.134127734505824	6.07351420083809
B.1.1.315	AR1 (Week|Postcode) -week FE	Poisson	ran_vals	cond	Postcode	TS3	Week_factor10	-0.19457949483948	0.917842205104431	-1.99351716033499	1.60435817065603	Negative	0.823180737034884	0.136215490216497	4.97466569145912
B.1.1.315	AR1 (Week|Postcode) -week FE	Poisson	ran_vals	cond	Postcode	TS4	Week_factor10	-0.209409733270215	0.91039943267981	-1.99375983286834	1.57494036632791	Negative	0.811062848119838	0.136182438468943	4.83045355183799
B.1.1.315	AR1 (Week|Postcode) -week FE	Poisson	ran_vals	cond	Postcode	TS5	Week_factor10	-0.323417421217483	0.882117215261097	-2.052335393272	1.40550055083703	Negative	0.723671715384198	0.128434607751018	4.07756726023835
B.1.1.315	AR1 (Week|Postcode) -week FE	Poisson	ran_vals	cond	Postcode	TS6	Week_factor10	0.0834938990007293	1.01280368132313	-1.90156483980219	2.06855263780365	Positive	1.087078583007	0.149334751324737	7.91336132513961
B.1.1.315	AR1 (Week|Postcode) -week FE	Poisson	ran_vals	cond	Postcode	TS7	Week_factor10	0.430423452892474	0.785997499873178	-1.11010333879748	1.97095024458243	Positive	1.53790861753719	0.329524906608057	7.17749362329182
B.1.1.315	AR1 (Week|Postcode) -week FE	Poisson	ran_vals	cond	Postcode	TS8	Week_factor10	0.93753619976356	0.965669004181631	-0.955140269419095	2.83021266894622	Positive	2.5536818990707	0.384758170962512	16.9490649810702
B.1.1.315	AR1 (Week|Postcode) -week FE	Poisson	ran_vals	cond	Postcode	TS9	Week_factor10	-0.0735607671533113	0.99269489302569	-2.0192070051205	1.87208547081388	Negative	0.929079686548352	0.132760701905284	6.5018416712847
B.1.1.315	AR1 (Week|Postcode) -week FE	Poisson	ran_vals	cond	Postcode	TS1	Week_factor11	-0.133161045883089	0.972950307827193	-2.04010860797155	1.77378651620537	Negative	0.875324113412223	0.130014589490756	5.89312558322824
B.1.1.315	AR1 (Week|Postcode) -week FE	Poisson	ran_vals	cond	Postcode	TS10	Week_factor11	-0.470787461332116	0.856938820302952	-2.15035668608014	1.20878176341591	Negative	0.624510296893588	0.116442616904827	3.34940180230482
B.1.1.315	AR1 (Week|Postcode) -week FE	Poisson	ran_vals	cond	Postcode	TS11	Week_factor11	-0.00391370439288739	0.991556402219197	-1.94732854138262	1.93950113259685	Negative	0.996093944166829	0.142654659016523	6.95528034237501
B.1.1.315	AR1 (Week|Postcode) -week FE	Poisson	ran_vals	cond	Postcode	TS12	Week_factor11	-0.240134881251539	0.92404826768076	-2.05123620588245	1.57096644337938	Negative	0.786521766871377	0.128575859068851	4.81129579255784
B.1.1.315	AR1 (Week|Postcode) -week FE	Poisson	ran_vals	cond	Postcode	TS13	Week_factor11	-0.0993672766466068	0.977138680627555	-2.0145238985776	1.81578934528439	Negative	0.905410110960363	0.133383892512064	6.14592552061797
B.1.1.315	AR1 (Week|Postcode) -week FE	Poisson	ran_vals	cond	Postcode	TS14	Week_factor11	-0.0527772095629247	1.01116553425485	-2.03462523911064	1.92907081998479	Negative	0.948591326018236	0.130729465615775	6.88311161954644
B.1.1.315	AR1 (Week|Postcode) -week FE	Poisson	ran_vals	cond	Postcode	TS15	Week_factor11	-0.225109380144249	0.922212650350419	-2.0326129609183	1.5823942006298	Negative	0.798428881716741	0.130992794525183	4.86659347539067
B.1.1.315	AR1 (Week|Postcode) -week FE	Poisson	ran_vals	cond	Postcode	TS16	Week_factor11	-0.0555721312003858	1.00166946420854	-2.01880820546265	1.90766394306188	Negative	0.945943789148536	0.132813657386393	6.73733161059959
B.1.1.315	AR1 (Week|Postcode) -week FE	Poisson	ran_vals	cond	Postcode	TS17	Week_factor11	0.433716194790928	0.833501790625636	-1.19991729588496	2.06734968546682	Positive	1.5429808999537	0.301219122943061	7.90384765203624
B.1.1.315	AR1 (Week|Postcode) -week FE	Poisson	ran_vals	cond	Postcode	TS18	Week_factor11	0.251536245563947	0.775767293299948	-1.26893970968807	1.77201220081597	Positive	1.28599951099669	0.281129542739679	5.88267859068483
B.1.1.315	AR1 (Week|Postcode) -week FE	Poisson	ran_vals	cond	Postcode	TS19	Week_factor11	-0.276486360897575	0.895741533083511	-2.03210750519795	1.4791347834028	Negative	0.758443963556028	0.131059022318699	4.38914647520995
B.1.1.315	AR1 (Week|Postcode) -week FE	Poisson	ran_vals	cond	Postcode	TS2	Week_factor11	-0.268326116033275	0.913645600250588	-2.05903858715791	1.52238635509136	Negative	0.764658373081657	0.127576564700921	4.58314917708132
B.1.1.315	AR1 (Week|Postcode) -week FE	Poisson	ran_vals	cond	Postcode	TS20	Week_factor11	0.576930376583068	0.866088323539163	-1.12057154498437	2.2744322981505	Positive	1.78056437130834	0.326093364324649	9.72239802223117
B.1.1.315	AR1 (Week|Postcode) -week FE	Poisson	ran_vals	cond	Postcode	TS21	Week_factor11	-0.0957517480842966	0.988463825739087	-2.03310524655358	1.84160175038499	Negative	0.90868957199723	0.130928324524242	6.30663182513745
B.1.1.315	AR1 (Week|Postcode) -week FE	Poisson	ran_vals	cond	Postcode	TS22	Week_factor11	-0.200602962875597	0.93258852911254	-2.02844289233136	1.62723696658016	Negative	0.818237237629465	0.131540183995331	5.08979200658001
B.1.1.315	AR1 (Week|Postcode) -week FE	Poisson	ran_vals	cond	Postcode	TS23	Week_factor11	-0.0196444161456197	0.978020070228532	-1.93652852995088	1.89723969765964	Negative	0.980547278104514	0.144203680633788	6.66746479959743
B.1.1.315	AR1 (Week|Postcode) -week FE	Poisson	ran_vals	cond	Postcode	TS24	Week_factor11	1.39481279451876	0.817448494201973	-0.207356813333604	2.99698240237113	Positive	4.03421927397578	0.812729605484924	20.0250182110778
B.1.1.315	AR1 (Week|Postcode) -week FE	Poisson	ran_vals	cond	Postcode	TS25	Week_factor11	0.407705301786753	0.797314086983024	-1.15500159306641	1.97041219663992	Positive	1.50336405718083	0.315057034996234	7.17363282635547
B.1.1.315	AR1 (Week|Postcode) -week FE	Poisson	ran_vals	cond	Postcode	TS26	Week_factor11	-0.0287928512002836	1.01411729236512	-2.01642622033519	1.95884051793462	Negative	0.971617713064727	0.133130394624947	7.09110029306734
B.1.1.315	AR1 (Week|Postcode) -week FE	Poisson	ran_vals	cond	Postcode	TS27	Week_factor11	-0.0981978828351027	0.934258518256597	-1.92931093086779	1.73291516519758	Negative	0.906469511248338	0.145248250094074	5.65712133736972
B.1.1.315	AR1 (Week|Postcode) -week FE	Poisson	ran_vals	cond	Postcode	TS28	Week_factor11	-0.0629965051685055	0.994527157304115	-2.01223391513157	1.88624090479456	Negative	0.938946755144091	0.133689689419177	6.59453255390055
B.1.1.315	AR1 (Week|Postcode) -week FE	Poisson	ran_vals	cond	Postcode	TS29	Week_factor11	-0.0460739436094855	1.00174977434312	-2.00946742284313	1.91731953562416	Negative	0.954971345551677	0.134060052981755	6.8026996151411
B.1.1.315	AR1 (Week|Postcode) -week FE	Poisson	ran_vals	cond	Postcode	TS3	Week_factor11	0.182632590664133	0.771897456580105	-1.33025862399094	1.69552380531921	Positive	1.20037329869547	0.264408869979192	5.44949969467531
B.1.1.315	AR1 (Week|Postcode) -week FE	Poisson	ran_vals	cond	Postcode	TS4	Week_factor11	-0.150891974182917	0.966333098769293	-2.04487004483972	1.74308609647388	Negative	0.85994058942663	0.129397004693253	5.7149531327751
B.1.1.315	AR1 (Week|Postcode) -week FE	Poisson	ran_vals	cond	Postcode	TS5	Week_factor11	0.140032468431448	0.761033514708785	-1.3515658114257	1.6316307482886	Positive	1.15031114704953	0.258834656916117	5.11220464365877
B.1.1.315	AR1 (Week|Postcode) -week FE	Poisson	ran_vals	cond	Postcode	TS6	Week_factor11	0.477537422189781	0.834128775492073	-1.15732493624318	2.11239978062274	Positive	1.61209958938201	0.314325899052421	8.26805902383568
B.1.1.315	AR1 (Week|Postcode) -week FE	Poisson	ran_vals	cond	Postcode	TS7	Week_factor11	0.00484917221561403	1.00661035663421	-1.96807087325246	1.97776921768369	Positive	1.00486094847855	0.139726145829889	7.22660401015096
B.1.1.315	AR1 (Week|Postcode) -week FE	Poisson	ran_vals	cond	Postcode	TS8	Week_factor11	0.919018823868619	0.70255224120673	-0.457958266154468	2.2959959138917	Positive	2.50682954155926	0.632573875396893	9.93432481936014
B.1.1.315	AR1 (Week|Postcode) -week FE	Poisson	ran_vals	cond	Postcode	TS9	Week_factor11	-0.062294269653864	0.99985210862692	-2.02196839242906	1.89737985312133	Negative	0.939606348469734	0.132394603889808	6.66839934669415
B.1.1.315	AR1 (Week|Postcode) -week FE	Poisson	ran_vals	cond	Postcode	TS1	Week_factor12	-0.13794402325871	0.948353291750101	-1.99668231970891	1.72079427319149	Negative	0.871147454376678	0.13578502808077	5.58896586754431
B.1.1.315	AR1 (Week|Postcode) -week FE	Poisson	ran_vals	cond	Postcode	TS10	Week_factor12	-0.235554227140726	0.945779335602417	-2.08924766224368	1.61813920796223	Negative	0.7901328152037	0.123780225332689	5.04369630919434
B.1.1.315	AR1 (Week|Postcode) -week FE	Poisson	ran_vals	cond	Postcode	TS11	Week_factor12	-0.129473562544249	0.959210426266964	-2.00949145162281	1.75054432653431	Negative	0.878557814942577	0.13405683172098	5.75773591161099
B.1.1.315	AR1 (Week|Postcode) -week FE	Poisson	ran_vals	cond	Postcode	TS12	Week_factor12	-0.137407938379468	0.972874683748488	-2.0442072799973	1.76939140323836	Negative	0.871614588555157	0.129482792904243	5.86728146607102
B.1.1.315	AR1 (Week|Postcode) -week FE	Poisson	ran_vals	cond	Postcode	TS13	Week_factor12	-0.142665078082698	0.957985464651604	-2.02028208651271	1.73495193034731	Negative	0.867044412448569	0.132618050039973	5.66865530696381
B.1.1.315	AR1 (Week|Postcode) -week FE	Poisson	ran_vals	cond	Postcode	TS14	Week_factor12	-0.135677681433677	0.963735272973284	-2.02456410709219	1.75320874422484	Negative	0.873124011219008	0.132051390909361	5.77309738062841
B.1.1.315	AR1 (Week|Postcode) -week FE	Poisson	ran_vals	cond	Postcode	TS15	Week_factor12	-0.0402828699719781	1.01234653773549	-2.02444562380737	1.94387988386341	Negative	0.960517699105955	0.132067037718846	6.98580256081676
B.1.1.315	AR1 (Week|Postcode) -week FE	Poisson	ran_vals	cond	Postcode	TS16	Week_factor12	-0.201695116718609	0.930551500462539	-2.02554254338489	1.62215230994767	Negative	0.817344084504981	0.131922250224263	5.06397784558423
B.1.1.315	AR1 (Week|Postcode) -week FE	Poisson	ran_vals	cond	Postcode	TS17	Week_factor12	-0.230252567792455	0.92983981846763	-2.05270512338027	1.59219998779536	Negative	0.794332954245029	0.128387130387035	4.91454899176836
B.1.1.315	AR1 (Week|Postcode) -week FE	Poisson	ran_vals	cond	Postcode	TS18	Week_factor12	-0.102321234927222	0.959190436016413	-1.98229994383466	1.77765747398022	Negative	0.902739513624237	0.13775205071528	5.91598183277082
B.1.1.315	AR1 (Week|Postcode) -week FE	Poisson	ran_vals	cond	Postcode	TS19	Week_factor12	-0.6358662072521	0.811906473049238	-2.22717365324355	0.955441238739345	Negative	0.529476653106326	0.107832772651681	2.59981747005841
B.1.1.315	AR1 (Week|Postcode) -week FE	Poisson	ran_vals	cond	Postcode	TS2	Week_factor12	-0.108523986838216	0.986156537649521	-2.04135528374999	1.82430731007356	Negative	0.897157374590072	0.12985260444359	6.19849989324632
B.1.1.315	AR1 (Week|Postcode) -week FE	Poisson	ran_vals	cond	Postcode	TS20	Week_factor12	-0.373486557943734	0.858731973981533	-2.05657029932053	1.30959718343306	Negative	0.688330238807956	0.127891849330444	3.70468110468266
B.1.1.315	AR1 (Week|Postcode) -week FE	Poisson	ran_vals	cond	Postcode	TS21	Week_factor12	-0.146082712384893	0.964739447751573	-2.03693728444304	1.74477185967325	Negative	0.864086229596005	0.130427562306546	5.72459531538732
B.1.1.315	AR1 (Week|Postcode) -week FE	Poisson	ran_vals	cond	Postcode	TS22	Week_factor12	-0.072043782492873	0.992615692773279	-2.01753479081778	1.87344722583203	Negative	0.930490155740749	0.132982891972779	6.51070161797707
B.1.1.315	AR1 (Week|Postcode) -week FE	Poisson	ran_vals	cond	Postcode	TS23	Week_factor12	0.935615768006027	0.610529673652083	-0.261000403845049	2.1322319398571	Positive	2.54878243330371	0.770280608541007	8.43366926323413
B.1.1.315	AR1 (Week|Postcode) -week FE	Poisson	ran_vals	cond	Postcode	TS24	Week_factor12	0.0610195949992264	1.00161558116651	-1.90211087044129	2.02415006043974	Positive	1.06291974189466	0.149253232233018	7.56967444393786
B.1.1.315	AR1 (Week|Postcode) -week FE	Poisson	ran_vals	cond	Postcode	TS25	Week_factor12	0.435483234613255	0.810595124560154	-1.15325401556841	2.02422048479492	Positive	1.54570981899324	0.315608102957918	7.57020755215113
B.1.1.315	AR1 (Week|Postcode) -week FE	Poisson	ran_vals	cond	Postcode	TS26	Week_factor12	0.0479273199533821	0.993433475253017	-1.89916651257899	1.99502115248576	Positive	1.04909440432333	0.149693334752527	7.35235854690543
B.1.1.315	AR1 (Week|Postcode) -week FE	Poisson	ran_vals	cond	Postcode	TS27	Week_factor12	-0.0186913997656528	1.01560937849926	-2.0092492039853	1.971866404454	Negative	0.981482201149606	0.134089310605564	7.18407236805873
B.1.1.315	AR1 (Week|Postcode) -week FE	Poisson	ran_vals	cond	Postcode	TS28	Week_factor12	-0.147028225287819	0.952576354932405	-2.01404357347978	1.71998712290414	Negative	0.863269611039211	0.133447975532393	5.58445655223069
B.1.1.315	AR1 (Week|Postcode) -week FE	Poisson	ran_vals	cond	Postcode	TS29	Week_factor12	-0.0661913512590736	0.993363416551086	-2.01314787125886	1.88076516874071	Negative	0.935951751609344	0.133567558727925	6.55852131822673
B.1.1.315	AR1 (Week|Postcode) -week FE	Poisson	ran_vals	cond	Postcode	TS3	Week_factor12	-0.181872174947155	0.938376747084391	-2.02105680316241	1.6573124532681	Negative	0.833707902361623	0.132515348416021	5.24519517752846
B.1.1.315	AR1 (Week|Postcode) -week FE	Poisson	ran_vals	cond	Postcode	TS4	Week_factor12	-0.260032632462186	0.916117353515699	-2.0555896509651	1.53552438604073	Negative	0.771026424902382	0.128017327777222	4.64376001452144
B.1.1.315	AR1 (Week|Postcode) -week FE	Poisson	ran_vals	cond	Postcode	TS5	Week_factor12	-0.172458788878867	0.914717886601449	-1.9652729026323	1.62035532487457	Negative	0.841592971086997	0.140117642924065	5.05488612427545
B.1.1.315	AR1 (Week|Postcode) -week FE	Poisson	ran_vals	cond	Postcode	TS6	Week_factor12	-0.337143146296203	0.871722546214428	-2.04568794138803	1.37140164879563	Negative	0.713806653810416	0.129291214598326	3.94087054257298
B.1.1.315	AR1 (Week|Postcode) -week FE	Poisson	ran_vals	cond	Postcode	TS7	Week_factor12	-0.164934341321492	0.9501732034233	-2.02723959910621	1.69737091646323	Negative	0.847949377495743	0.13169856067525	5.45957482837199
B.1.1.315	AR1 (Week|Postcode) -week FE	Poisson	ran_vals	cond	Postcode	TS8	Week_factor12	0.0545927010335049	1.01371898217252	-1.93225999446923	2.04144539653624	Positive	1.05611037439923	0.144820534756401	7.70173321614801
B.1.1.315	AR1 (Week|Postcode) -week FE	Poisson	ran_vals	cond	Postcode	TS9	Week_factor12	-0.224449382371789	0.92245101563566	-2.03242015052008	1.5835213857765	Negative	0.798956016935041	0.1310180537331	4.87208212004937
B.1.1.315	AR1 (Week|Postcode) -week FE	Poisson	ran_vals	cond	Postcode	TS1	Week_factor13	0.26519571114641	0.779857356395012	-1.26329662046643	1.79368804275925	Positive	1.3036860967131	0.282720466472643	6.01158260655135
B.1.1.315	AR1 (Week|Postcode) -week FE	Poisson	ran_vals	cond	Postcode	TS10	Week_factor13	-0.281766797907296	0.909639259652392	-2.06462698574966	1.50109338993507	Negative	0.754449603246302	0.126865604421403	4.48659198396944
B.1.1.315	AR1 (Week|Postcode) -week FE	Poisson	ran_vals	cond	Postcode	TS11	Week_factor13	-0.0611352652276143	0.996609187200823	-2.01445337880296	1.89218284834773	Negative	0.94069598771292	0.133393299045773	6.63383354058537
B.1.1.315	AR1 (Week|Postcode) -week FE	Poisson	ran_vals	cond	Postcode	TS12	Week_factor13	-0.230674727898121	0.925319368369622	-2.04426736409993	1.58291790830369	Negative	0.793997689333845	0.129475013280543	4.86914281523557
B.1.1.315	AR1 (Week|Postcode) -week FE	Poisson	ran_vals	cond	Postcode	TS13	Week_factor13	-0.0784890382982846	0.990238955960082	-2.01932172806859	1.86234365147202	Negative	0.924512194102913	0.132745472079794	6.43880942719618
B.1.1.315	AR1 (Week|Postcode) -week FE	Poisson	ran_vals	cond	Postcode	TS14	Week_factor13	-0.192910089092945	0.939923536979599	-2.03512636979446	1.64930619160857	Negative	0.824556107393898	0.130663969481707	5.20336843383412
B.1.1.315	AR1 (Week|Postcode) -week FE	Poisson	ran_vals	cond	Postcode	TS15	Week_factor13	-0.102691910844002	0.975904971208947	-2.01543050674714	1.81004668505913	Negative	0.902404951838239	0.133263020385536	6.11073270548926
B.1.1.315	AR1 (Week|Postcode) -week FE	Poisson	ran_vals	cond	Postcode	TS16	Week_factor13	-0.0291726302089953	1.01194096629058	-2.01254047861919	1.9541952182012	Negative	0.971248783113173	0.133648711323246	7.05823639718661
B.1.1.315	AR1 (Week|Postcode) -week FE	Poisson	ran_vals	cond	Postcode	TS17	Week_factor13	-0.814101121458377	0.769596848545134	-2.32248322722237	0.694280984305612	Negative	0.443037385230431	0.0980298527086766	2.00226889348824
B.1.1.315	AR1 (Week|Postcode) -week FE	Poisson	ran_vals	cond	Postcode	TS18	Week_factor13	-0.0345973294914668	0.976257277819696	-1.94802643366318	1.87883177468025	Negative	0.965994315375421	0.142555136163364	6.54585336208631
B.1.1.315	AR1 (Week|Postcode) -week FE	Poisson	ran_vals	cond	Postcode	TS19	Week_factor13	-0.2660252584841	0.931618527380594	-2.09196401948031	1.55991350251211	Negative	0.766419768654992	0.123444450270827	4.75840963685661
B.1.1.315	AR1 (Week|Postcode) -week FE	Poisson	ran_vals	cond	Postcode	TS2	Week_factor13	-0.19562463454965	0.937256689975645	-2.03261399117114	1.64136472207184	Negative	0.822320847588538	0.130992659569554	5.16220968870152
B.1.1.315	AR1 (Week|Postcode) -week FE	Poisson	ran_vals	cond	Postcode	TS20	Week_factor13	-0.12079977668453	0.957447750141023	-1.99736288403984	1.75576333067078	Negative	0.886211382011344	0.135692649072479	5.78786411036135
B.1.1.315	AR1 (Week|Postcode) -week FE	Poisson	ran_vals	cond	Postcode	TS21	Week_factor13	-0.278528793821865	0.908803244729415	-2.05975042252466	1.50269283488093	Negative	0.756896473493909	0.127485783504664	4.49377378275716
B.1.1.315	AR1 (Week|Postcode) -week FE	Poisson	ran_vals	cond	Postcode	TS22	Week_factor13	-0.0531391174915345	0.97213207561469	-1.95848297391249	1.85220473892943	Negative	0.948248085410835	0.141072268985762	6.37385673279323
B.1.1.315	AR1 (Week|Postcode) -week FE	Poisson	ran_vals	cond	Postcode	TS23	Week_factor13	-0.108510594159474	0.943246576551311	-1.95723991274075	1.7402187244218	Negative	0.89716939001103	0.141247739483435	5.69858970710935
B.1.1.315	AR1 (Week|Postcode) -week FE	Poisson	ran_vals	cond	Postcode	TS24	Week_factor13	0.168728453732496	0.757227484338664	-1.31541014367515	1.65286705114014	Positive	1.18379863917297	0.268364232771617	5.22192992573784
B.1.1.315	AR1 (Week|Postcode) -week FE	Poisson	ran_vals	cond	Postcode	TS25	Week_factor13	-0.173280630886485	0.949686518338947	-2.03463200343406	1.68807074166109	Negative	0.840901598768363	0.130728581322379	5.40903520606123
B.1.1.315	AR1 (Week|Postcode) -week FE	Poisson	ran_vals	cond	Postcode	TS26	Week_factor13	2.70308781600742	0.620229536457074	1.48746026240359	3.91871536961126	Positive	14.9257486079504	4.42584075881365	50.3357404045982
B.1.1.315	AR1 (Week|Postcode) -week FE	Poisson	ran_vals	cond	Postcode	TS27	Week_factor13	-0.0926213067876066	0.977046251783959	-2.00759677151402	1.82235415793881	Negative	0.911538628434597	0.134311067304986	6.18640509528271
B.1.1.315	AR1 (Week|Postcode) -week FE	Poisson	ran_vals	cond	Postcode	TS28	Week_factor13	-0.0194809706123802	1.01679132783204	-2.01235535295584	1.97339341173108	Negative	0.980707557275351	0.133673455419897	7.19505087884353
B.1.1.315	AR1 (Week|Postcode) -week FE	Poisson	ran_vals	cond	Postcode	TS29	Week_factor13	-0.153095713081705	0.949637016752169	-2.01435006430202	1.70815863813861	Negative	0.858047591501752	0.133407081219831	5.51879002636116
B.1.1.315	AR1 (Week|Postcode) -week FE	Poisson	ran_vals	cond	Postcode	TS3	Week_factor13	-0.274165391204541	0.910831170760769	-2.0593616818921	1.51103089948302	Negative	0.760206333421687	0.127535352042815	4.53139980497671
B.1.1.315	AR1 (Week|Postcode) -week FE	Poisson	ran_vals	cond	Postcode	TS4	Week_factor13	-0.123448517618093	0.977931674250836	-2.04015937849069	1.7932623432545	Negative	0.883867143658627	0.130007988750115	6.0090240234454
B.1.1.315	AR1 (Week|Postcode) -week FE	Poisson	ran_vals	cond	Postcode	TS5	Week_factor13	0.651635958327261	0.688855946287556	-0.698496886932607	2.00176880358713	Positive	1.91867713872083	0.49733228891152	7.4021374536269
B.1.1.315	AR1 (Week|Postcode) -week FE	Poisson	ran_vals	cond	Postcode	TS6	Week_factor13	-0.171461299544462	0.936661367531598	-2.00728384561643	1.66436124652751	Negative	0.842432869924992	0.134353103293011	5.28229808568165
B.1.1.315	AR1 (Week|Postcode) -week FE	Poisson	ran_vals	cond	Postcode	TS7	Week_factor13	-0.235497182073864	0.922760610099887	-2.04407474422185	1.57308038007412	Negative	0.790177889668599	0.129499955143888	4.82147732504903
B.1.1.315	AR1 (Week|Postcode) -week FE	Poisson	ran_vals	cond	Postcode	TS8	Week_factor13	-0.098791614860078	0.950530677286601	-1.96179750854228	1.76421427882212	Negative	0.905931471011511	0.140605454129284	5.83698431367002
B.1.1.315	AR1 (Week|Postcode) -week FE	Poisson	ran_vals	cond	Postcode	TS9	Week_factor13	-0.0401565842597073	1.01235927855106	-2.02434430963473	1.94403114111532	Negative	0.960639006427265	0.132080418659333	6.98685929403173
B.1.1.315	AR1 (Week|Postcode) -week FE	Poisson	ran_vals	cond	Postcode	TS1	Week_factor14	0.0803759830847073	1.0222783246645	-1.92325271543366	2.08400468160308	Positive	1.08369444186639	0.146130866124124	8.03658853520083
B.1.1.315	AR1 (Week|Postcode) -week FE	Poisson	ran_vals	cond	Postcode	TS10	Week_factor14	-0.0639106472260192	0.715189504674335	-1.46565631850876	1.33783502405672	Negative	0.938088816624035	0.230926380472554	3.8107843117546
B.1.1.315	AR1 (Week|Postcode) -week FE	Poisson	ran_vals	cond	Postcode	TS11	Week_factor14	-0.0881086590296309	0.985932562722152	-2.02050097315033	1.84428365509106	Negative	0.915661376440987	0.132589024897636	6.32356831157865
B.1.1.315	AR1 (Week|Postcode) -week FE	Poisson	ran_vals	cond	Postcode	TS12	Week_factor14	-0.103597921899006	0.981247956628561	-2.02680857679451	1.81961273299649	Negative	0.901587733236229	0.131755337928573	6.16946875551036
B.1.1.315	AR1 (Week|Postcode) -week FE	Poisson	ran_vals	cond	Postcode	TS13	Week_factor14	-0.123661060204154	0.958729545800359	-2.0027364408873	1.75541432047899	Negative	0.883679304212827	0.134965452474856	5.78584443926156
B.1.1.315	AR1 (Week|Postcode) -week FE	Poisson	ran_vals	cond	Postcode	TS14	Week_factor14	-0.109071041522102	0.981341537576529	-2.03246511170526	1.81432302866105	Negative	0.896666714667261	0.131012163138549	6.13692025176253
B.1.1.315	AR1 (Week|Postcode) -week FE	Poisson	ran_vals	cond	Postcode	TS15	Week_factor14	-0.147381058787356	0.956316157151344	-2.02172628463774	1.72696416706302	Negative	0.862965074329839	0.132426661535485	5.62355579215106
B.1.1.315	AR1 (Week|Postcode) -week FE	Poisson	ran_vals	cond	Postcode	TS16	Week_factor14	-0.0171042721432574	0.982280675859986	-1.94233901953849	1.90813047525198	Negative	0.9830411754803	0.143368216228147	6.74047552598318
B.1.1.315	AR1 (Week|Postcode) -week FE	Poisson	ran_vals	cond	Postcode	TS17	Week_factor14	-0.0750902835165507	0.98242358008474	-2.00060511804554	1.85042455101244	Negative	0.927659730165107	0.135253414187245	6.36252016365847
B.1.1.315	AR1 (Week|Postcode) -week FE	Poisson	ran_vals	cond	Postcode	TS18	Week_factor14	0.722136457802615	0.669314653918733	-0.589696158202991	2.03396907380822	Positive	2.05882711252839	0.554495738123126	7.64436728337985
B.1.1.315	AR1 (Week|Postcode) -week FE	Poisson	ran_vals	cond	Postcode	TS19	Week_factor14	-0.104028670071115	0.94467068300492	-1.95554918601161	1.74749184586938	Negative	0.901199459598225	0.141486752808181	5.74018733104439
B.1.1.315	AR1 (Week|Postcode) -week FE	Poisson	ran_vals	cond	Postcode	TS2	Week_factor14	-0.0707982022588291	0.993948777911207	-2.0189020094424	1.87730560492474	Negative	0.931649878000335	0.132801199521073	6.535870898066
B.1.1.315	AR1 (Week|Postcode) -week FE	Poisson	ran_vals	cond	Postcode	TS20	Week_factor14	0.394505620570151	0.809649928172694	-1.19237907873377	1.98139031987407	Positive	1.48365052328097	0.303498357993207	7.25281971799385
B.1.1.315	AR1 (Week|Postcode) -week FE	Poisson	ran_vals	cond	Postcode	TS21	Week_factor14	-0.112511292366803	0.984432746416173	-2.04196402054435	1.81694143581075	Negative	0.893587256336472	0.129773582439663	6.15301026353494
B.1.1.315	AR1 (Week|Postcode) -week FE	Poisson	ran_vals	cond	Postcode	TS22	Week_factor14	0.556602221322802	0.852287247494897	-1.11385008824997	2.22705453089557	Positive	1.74473419683737	0.328292569415634	9.27251391352618
B.1.1.315	AR1 (Week|Postcode) -week FE	Poisson	ran_vals	cond	Postcode	TS23	Week_factor14	-0.283950792421007	0.898555708186719	-2.04508761856986	1.47718603372785	Negative	0.752803687441713	0.129368854366769	4.3806014561988
B.1.1.315	AR1 (Week|Postcode) -week FE	Poisson	ran_vals	cond	Postcode	TS24	Week_factor14	-0.146522244197999	0.951187129393437	-2.01081476036717	1.71777027197118	Negative	0.863706519662242	0.133879550468108	5.57209035658337
B.1.1.315	AR1 (Week|Postcode) -week FE	Poisson	ran_vals	cond	Postcode	TS25	Week_factor14	-0.770344179003223	0.782912355057142	-2.30482419796666	0.764135839960211	Negative	0.462853736355827	0.0997763399952983	2.14713810176486
B.1.1.315	AR1 (Week|Postcode) -week FE	Poisson	ran_vals	cond	Postcode	TS26	Week_factor14	1.02771297311021	0.979819053903218	-0.892697083906208	2.94812303012663	Positive	2.79466704170993	0.4095496719974	19.0701260629243
B.1.1.315	AR1 (Week|Postcode) -week FE	Poisson	ran_vals	cond	Postcode	TS27	Week_factor14	-0.0884140591842265	0.981119240534386	-2.01137243517091	1.83454431680246	Negative	0.915381776012245	0.133804910030557	6.26227987944522
B.1.1.315	AR1 (Week|Postcode) -week FE	Poisson	ran_vals	cond	Postcode	TS28	Week_factor14	-0.0580434178697044	0.991841862218386	-2.00201774617688	1.88593091043747	Negative	0.943608977055764	0.13506248629631	6.5924886028442
B.1.1.315	AR1 (Week|Postcode) -week FE	Poisson	ran_vals	cond	Postcode	TS29	Week_factor14	-0.00595370230277501	1.0162682310739	-1.99780283383985	1.9858954292343	Negative	0.994063985862015	0.135632964248782	7.28556817629789
B.1.1.315	AR1 (Week|Postcode) -week FE	Poisson	ran_vals	cond	Postcode	TS3	Week_factor14	-0.0535050915282028	0.721318428088607	-1.46726323196692	1.36025304891051	Negative	0.947901114726257	0.23055559974998	3.89717935401983
B.1.1.315	AR1 (Week|Postcode) -week FE	Poisson	ran_vals	cond	Postcode	TS4	Week_factor14	-0.171518211705395	0.958982942753289	-2.05109024129008	1.70805381787929	Negative	0.842384926614215	0.128594627961473	5.51821157567668
B.1.1.315	AR1 (Week|Postcode) -week FE	Poisson	ran_vals	cond	Postcode	TS5	Week_factor14	-0.15821281776663	0.933059651799754	-1.98697613072163	1.67055049518837	Negative	0.853668086899501	0.137109400130247	5.31509292505387
B.1.1.315	AR1 (Week|Postcode) -week FE	Poisson	ran_vals	cond	Postcode	TS6	Week_factor14	0.355687493629252	0.785536244799996	-1.18393525472958	1.89531024198808	Positive	1.42716148151307	0.306071894668354	6.65461262466305
B.1.1.315	AR1 (Week|Postcode) -week FE	Poisson	ran_vals	cond	Postcode	TS7	Week_factor14	-0.0724129443069313	0.968329009211106	-1.97030292754605	1.82547703893219	Negative	0.930146717702897	0.139414617289807	6.20575469970269
B.1.1.315	AR1 (Week|Postcode) -week FE	Poisson	ran_vals	cond	Postcode	TS8	Week_factor14	0.539805356986095	0.851672633314533	-1.12944233092878	2.20905304490097	Positive	1.71567288594145	0.323213452318505	9.10708830477143
B.1.1.315	AR1 (Week|Postcode) -week FE	Poisson	ran_vals	cond	Postcode	TS9	Week_factor14	-0.10236031699581	0.976029861796317	-2.0153436939522	1.81062305996058	Negative	0.902704233386065	0.133274589822978	6.11425579366241
B.1.1.315	AR1 (Week|Postcode) -week FE	Poisson	ran_vals	cond	Postcode	TS1	Week_factor15	0.64777398340213	0.884455610637744	-1.08572715937223	2.38127512617649	Positive	1.91128154571106	0.337656166757159	10.8186892662407
B.1.1.315	AR1 (Week|Postcode) -week FE	Poisson	ran_vals	cond	Postcode	TS10	Week_factor15	-0.0304281729069606	1.01213538130741	-2.0141770677482	1.95332072193428	Negative	0.970030104007546	0.133430162181542	7.0520666938907
B.1.1.315	AR1 (Week|Postcode) -week FE	Poisson	ran_vals	cond	Postcode	TS11	Week_factor15	-0.20122599841989	0.931864755403952	-2.02764735747386	1.62519536063408	Negative	0.817727605522702	0.131644870432194	5.07941125726053
B.1.1.315	AR1 (Week|Postcode) -week FE	Poisson	ran_vals	cond	Postcode	TS12	Week_factor15	-0.0942755337013452	0.96105985420804	-1.97791823493642	1.78936716753373	Negative	0.91003198321264	0.138356964411684	5.98566334547302
B.1.1.315	AR1 (Week|Postcode) -week FE	Poisson	ran_vals	cond	Postcode	TS13	Week_factor15	0.0999496684259232	1.02414190103568	-1.90733157266239	2.10723090951424	Positive	1.10511529448354	0.148476056019991	8.22543275218063
B.1.1.315	AR1 (Week|Postcode) -week FE	Poisson	ran_vals	cond	Postcode	TS14	Week_factor15	-0.185331206907776	0.941212225299077	-2.03007327030277	1.65941085648721	Negative	0.830829061952444	0.131325898507626	5.25621326812926
B.1.1.315	AR1 (Week|Postcode) -week FE	Poisson	ran_vals	cond	Postcode	TS15	Week_factor15	-0.0823269676328768	0.989652272676004	-2.02200977929606	1.8573558440303	Negative	0.920970781825005	0.132389124605331	6.40677384569098
B.1.1.315	AR1 (Week|Postcode) -week FE	Poisson	ran_vals	cond	Postcode	TS16	Week_factor15	0.738471665024834	0.916208289800234	-1.05726358532066	2.53420691537033	Positive	2.09273466954656	0.347405155403696	12.606428917363
B.1.1.315	AR1 (Week|Postcode) -week FE	Poisson	ran_vals	cond	Postcode	TS17	Week_factor15	0.711164252051699	0.701333620405909	-0.663424385090967	2.08575288919437	Positive	2.03636071619803	0.515084463437655	8.05065044827637
B.1.1.315	AR1 (Week|Postcode) -week FE	Poisson	ran_vals	cond	Postcode	TS18	Week_factor15	0.996883524486869	1.00677035281855	-0.976350107740179	2.97011715671392	Positive	2.70982355654737	0.376683446863814	19.4942033390542
B.1.1.315	AR1 (Week|Postcode) -week FE	Poisson	ran_vals	cond	Postcode	TS19	Week_factor15	0.910192789762319	0.517029343645639	-0.103166102733517	1.92355168225815	Positive	2.48480153150703	0.901977140169448	6.84522741875675
B.1.1.315	AR1 (Week|Postcode) -week FE	Poisson	ran_vals	cond	Postcode	TS2	Week_factor15	-0.0596593717805456	1.00068826705979	-2.02097233496953	1.90165359140844	Negative	0.942085379802004	0.132526542220785	6.6969593257636
B.1.1.315	AR1 (Week|Postcode) -week FE	Poisson	ran_vals	cond	Postcode	TS20	Week_factor15	-0.0539328918222407	0.974733635604497	-1.96437571212684	1.85650992848236	Negative	0.947495689077448	0.140243411553717	6.40135654769411
B.1.1.315	AR1 (Week|Postcode) -week FE	Poisson	ran_vals	cond	Postcode	TS21	Week_factor15	-0.196949371993798	0.932797940172939	-2.02519973958591	1.63130099559831	Negative	0.821232209609588	0.131967481425081	5.11051915833614
B.1.1.315	AR1 (Week|Postcode) -week FE	Poisson	ran_vals	cond	Postcode	TS22	Week_factor15	0.106039439440156	1.02045780633894	-1.89402110872693	2.10609998760724	Positive	1.11186572700361	0.150465552395894	8.21613568820417
B.1.1.315	AR1 (Week|Postcode) -week FE	Poisson	ran_vals	cond	Postcode	TS23	Week_factor15	0.0169113443313639	0.734089286038371	-1.42187721774056	1.45569990640329	Positive	1.01705515062377	0.241260692683626	4.28748325267713
B.1.1.315	AR1 (Week|Postcode) -week FE	Poisson	ran_vals	cond	Postcode	TS24	Week_factor15	-0.249993771456413	0.909441528075638	-2.03246641252974	1.53247886961691	Negative	0.778805633881135	0.131011992714831	4.62963888111544
B.1.1.315	AR1 (Week|Postcode) -week FE	Poisson	ran_vals	cond	Postcode	TS25	Week_factor15	-0.313179838109465	0.90853907385104	-2.09388370140488	1.46752402518595	Negative	0.7311184177913	0.123207703502904	4.33847986478424
B.1.1.315	AR1 (Week|Postcode) -week FE	Poisson	ran_vals	cond	Postcode	TS26	Week_factor15	-0.379727306939072	0.851324409955867	-2.04829248961238	1.28883787573424	Negative	0.684047918902078	0.128954907549	3.62856725849276
B.1.1.315	AR1 (Week|Postcode) -week FE	Poisson	ran_vals	cond	Postcode	TS27	Week_factor15	-0.065160249565618	1.00110116105864	-2.02728247012178	1.89696197099054	Negative	0.93691731075471	0.131692914745229	6.66561332392133
B.1.1.315	AR1 (Week|Postcode) -week FE	Poisson	ran_vals	cond	Postcode	TS28	Week_factor15	-0.0547913983628923	0.99442705459869	-2.00383261062857	1.89424981390279	Negative	0.946682606899259	0.134817588486557	6.64755962679853
B.1.1.315	AR1 (Week|Postcode) -week FE	Poisson	ran_vals	cond	Postcode	TS29	Week_factor15	0.0967844064754226	1.01876511701749	-1.8999585315846	2.09352734453545	Positive	1.10162284526518	0.149574821724871	8.11348380172166
B.1.1.315	AR1 (Week|Postcode) -week FE	Poisson	ran_vals	cond	Postcode	TS3	Week_factor15	0.0287529463699326	1.01235109764919	-1.95541874473207	2.01292463747194	Positive	1.02917030280532	0.141505209725001	7.48517679479649
B.1.1.315	AR1 (Week|Postcode) -week FE	Poisson	ran_vals	cond	Postcode	TS4	Week_factor15	-0.354002891383307	0.875625284011878	-2.07019691199924	1.36219112923263	Negative	0.701872937968764	0.126160936656712	3.90473972457383
B.1.1.315	AR1 (Week|Postcode) -week FE	Poisson	ran_vals	cond	Postcode	TS5	Week_factor15	-0.326394899496064	0.913678106177741	-2.1171710810672	1.46438128207507	Negative	0.721520203200711	0.12037166900461	4.32486653987375
B.1.1.315	AR1 (Week|Postcode) -week FE	Poisson	ran_vals	cond	Postcode	TS6	Week_factor15	0.715008869214076	0.901935593443956	-1.05275241031084	2.48277014873899	Positive	2.04420481266826	0.348975901149702	11.974389355738
B.1.1.315	AR1 (Week|Postcode) -week FE	Poisson	ran_vals	cond	Postcode	TS7	Week_factor15	0.550288850821773	0.853768310026831	-1.12306628797244	2.22364398961599	Positive	1.73375374173972	0.32528085910779	9.24094348877869
B.1.1.315	AR1 (Week|Postcode) -week FE	Poisson	ran_vals	cond	Postcode	TS8	Week_factor15	-0.0720699743647043	0.96848067249273	-1.97025721217359	1.82611726344418	Negative	0.930465784781012	0.139420990826647	6.20972904807869
B.1.1.315	AR1 (Week|Postcode) -week FE	Poisson	ran_vals	cond	Postcode	TS9	Week_factor15	-0.146919368840438	0.956487522369245	-2.02160046434611	1.72776172666523	Negative	0.86336358861714	0.132443324544909	5.62804270212286
B.1.1.315	AR1 (Week|Postcode) -week FE	Poisson	ran_vals	cond	Postcode	TS1	Week_factor16	-0.0981295533126126	0.950477634707321	-1.96103148544978	1.76477237882455	Negative	0.90653145199336	0.140713202417648	5.84024284383794
B.1.1.315	AR1 (Week|Postcode) -week FE	Poisson	ran_vals	cond	Postcode	TS10	Week_factor16	-0.212268809055618	0.898151196837643	-1.97261280752894	1.54807518941771	Negative	0.80874726975471	0.139092957896324	4.70241021708107
B.1.1.315	AR1 (Week|Postcode) -week FE	Poisson	ran_vals	cond	Postcode	TS11	Week_factor16	-0.0269230720833927	1.0168650836051	-2.0199420130857	1.96609586891891	Negative	0.973436123056957	0.132663157584237	7.1427358049312
B.1.1.315	AR1 (Week|Postcode) -week FE	Poisson	ran_vals	cond	Postcode	TS12	Week_factor16	0.376334971270773	0.801532935974747	-1.19464071566238	1.94731065820393	Positive	1.4569350834383	0.302812730511462	7.0098104322368
B.1.1.315	AR1 (Week|Postcode) -week FE	Poisson	ran_vals	cond	Postcode	TS13	Week_factor16	1.7553583782671	0.927570880069342	-0.0626471397769326	3.57336389631113	Positive	5.78552077537927	0.939274847953667	35.6362684631328
B.1.1.315	AR1 (Week|Postcode) -week FE	Poisson	ran_vals	cond	Postcode	TS14	Week_factor16	-0.085680321910482	0.989131622317663	-2.02434267762278	1.85298203380181	Negative	0.917887612882286	0.132080634216331	6.37881302494965
B.1.1.315	AR1 (Week|Postcode) -week FE	Poisson	ran_vals	cond	Postcode	TS15	Week_factor16	-0.141379895445739	0.957465747502567	-2.01797827698149	1.73521848609001	Negative	0.868159439225973	0.132923928975781	5.67016652099171
B.1.1.315	AR1 (Week|Postcode) -week FE	Poisson	ran_vals	cond	Postcode	TS16	Week_factor16	0.00295733805714593	0.994030486473958	-1.94530661496664	1.95122129108093	Positive	1.00296171529527	0.142943388036002	7.03727689800289
B.1.1.315	AR1 (Week|Postcode) -week FE	Poisson	ran_vals	cond	Postcode	TS17	Week_factor16	-0.539451631370299	0.816846787088854	-2.14044191495171	1.06153865221111	Negative	0.583067900869198	0.117602861074153	2.89081552879612
B.1.1.315	AR1 (Week|Postcode) -week FE	Poisson	ran_vals	cond	Postcode	TS18	Week_factor16	-0.144013071893301	0.929691922773957	-1.96617575724805	1.67814961346145	Negative	0.86587642934093	0.13999119415442	5.35563679856307
B.1.1.315	AR1 (Week|Postcode) -week FE	Poisson	ran_vals	cond	Postcode	TS19	Week_factor16	0.940419202465356	0.976608508908046	-0.973698301989778	2.85453670692049	Positive	2.56105479381621	0.377683663798665	17.3663896154784
B.1.1.315	AR1 (Week|Postcode) -week FE	Poisson	ran_vals	cond	Postcode	TS2	Week_factor16	-0.215646465289624	0.926673126310054	-2.03189241829847	1.60059948771922	Negative	0.806020207629136	0.131087214429227	4.95600259670838
B.1.1.315	AR1 (Week|Postcode) -week FE	Poisson	ran_vals	cond	Postcode	TS20	Week_factor16	0.00807215422284958	0.990493262357651	-1.93325896692773	1.94940327537343	Positive	1.0081048219001	0.144675935268233	7.02449464075712
B.1.1.315	AR1 (Week|Postcode) -week FE	Poisson	ran_vals	cond	Postcode	TS21	Week_factor16	0.011235433703319	0.995217124782661	-1.9393542876682	1.96182515507484	Positive	1.01129878823814	0.143796771154931	7.11229626978212
B.1.1.315	AR1 (Week|Postcode) -week FE	Poisson	ran_vals	cond	Postcode	TS22	Week_factor16	1.35163486828823	0.821278549167499	-0.25804150935538	2.96131124593183	Positive	3.86373707123425	0.772563162842466	19.3232927398506
B.1.1.315	AR1 (Week|Postcode) -week FE	Poisson	ran_vals	cond	Postcode	TS23	Week_factor16	-0.0728088815919287	0.942521113814447	-1.92011631933682	1.77449855615296	Negative	0.929778510835065	0.146589909897513	5.8973232183243
B.1.1.315	AR1 (Week|Postcode) -week FE	Poisson	ran_vals	cond	Postcode	TS24	Week_factor16	0.0940807593663205	0.747427408336889	-1.37085004203209	1.55901156076473	Positive	1.09864846848866	0.253891049735744	4.75411976345281
B.1.1.315	AR1 (Week|Postcode) -week FE	Poisson	ran_vals	cond	Postcode	TS25	Week_factor16	0.186779159719182	0.753679678606098	-1.29040586622849	1.66396418566686	Positive	1.20536106337905	0.275159082644458	5.28020110819894
B.1.1.315	AR1 (Week|Postcode) -week FE	Poisson	ran_vals	cond	Postcode	TS26	Week_factor16	-0.1797597519867	0.958608669098336	-2.05859821868731	1.69907871471391	Negative	0.835470907527589	0.127632757769522	5.46890664687695
B.1.1.315	AR1 (Week|Postcode) -week FE	Poisson	ran_vals	cond	Postcode	TS27	Week_factor16	-0.26472425750129	0.910304116908781	-2.04888754162104	1.51943902661846	Negative	0.767417530431048	0.128878195498331	4.56966101779813
B.1.1.315	AR1 (Week|Postcode) -week FE	Poisson	ran_vals	cond	Postcode	TS28	Week_factor16	-0.0409614441501546	1.0069552089475	-2.01455738773225	1.93263449943194	Negative	0.959866137689038	0.133379425673055	6.90768458203218
B.1.1.315	AR1 (Week|Postcode) -week FE	Poisson	ran_vals	cond	Postcode	TS29	Week_factor16	1.75873823629705	0.967346284838456	-0.137225642564949	3.65470211515904	Positive	5.8051080967659	0.87177349473005	38.6560043622021
B.1.1.315	AR1 (Week|Postcode) -week FE	Poisson	ran_vals	cond	Postcode	TS3	Week_factor16	0.428170848777111	0.823192884245585	-1.18525755667388	2.04159925422811	Positive	1.53444821717556	0.3056674426697	7.70291827820711
B.1.1.315	AR1 (Week|Postcode) -week FE	Poisson	ran_vals	cond	Postcode	TS4	Week_factor16	0.180484495336812	1.0595003911265	-1.89609811287723	2.25706710355086	Positive	1.19779754988894	0.150153359144661	9.5550241346096
B.1.1.315	AR1 (Week|Postcode) -week FE	Poisson	ran_vals	cond	Postcode	TS5	Week_factor16	-0.638761165609758	0.804449289007216	-2.21545279945275	0.937930468233238	Negative	0.527946056819453	0.109104100784985	2.55468893383307
B.1.1.315	AR1 (Week|Postcode) -week FE	Poisson	ran_vals	cond	Postcode	TS6	Week_factor16	-0.187489922663334	0.926629370418156	-2.00365011569994	1.62867027037328	Negative	0.829037472628025	0.134842194257892	5.09709245539987
B.1.1.315	AR1 (Week|Postcode) -week FE	Poisson	ran_vals	cond	Postcode	TS7	Week_factor16	-0.0371975197514848	0.980317370221447	-1.95858425880454	1.88418921930157	Negative	0.963485809075505	0.141057981219807	6.58101651719608
B.1.1.315	AR1 (Week|Postcode) -week FE	Poisson	ran_vals	cond	Postcode	TS8	Week_factor16	-0.225619889216857	0.924520279193745	-2.03764633941351	1.5864065609798	Negative	0.798021380554162	0.13033511477427	4.88615922826727
B.1.1.315	AR1 (Week|Postcode) -week FE	Poisson	ran_vals	cond	Postcode	TS9	Week_factor16	-0.0820588238523124	0.989737127005052	-2.02190794694436	1.85779029923973	Negative	0.921217767524593	0.132402606787679	6.409557906695
B.1.1.315	AR1 (Week|Postcode) -week FE	Poisson	ran_vals	cond	Postcode	TS1	Week_factor17	-0.0204320635586557	0.983902493857162	-1.94884551581783	1.90798138870052	Negative	0.979775256657816	0.142438419602031	6.73947068663772
B.1.1.315	AR1 (Week|Postcode) -week FE	Poisson	ran_vals	cond	Postcode	TS10	Week_factor17	1.04865614233846	0.756133512207122	-0.433338309091274	2.5306505937682	Positive	2.85381342095104	0.648341115005033	12.5616760268814
B.1.1.315	AR1 (Week|Postcode) -week FE	Poisson	ran_vals	cond	Postcode	TS11	Week_factor17	-0.0817660326610922	0.981984005331768	-2.00641931650575	1.84288725118356	Negative	0.921487531462445	0.134469305684856	6.31474421851189
B.1.1.315	AR1 (Week|Postcode) -week FE	Poisson	ran_vals	cond	Postcode	TS12	Week_factor17	0.0260673495256613	1.01566316801317	-1.96459588020401	2.01673057925533	Positive	1.02641007437726	0.140212537830289	7.51371922287219
B.1.1.315	AR1 (Week|Postcode) -week FE	Poisson	ran_vals	cond	Postcode	TS13	Week_factor17	1.32172982729872	0.783246965663145	-0.213406016401325	2.85686567099876	Positive	3.74990245370522	0.807828079172927	17.4068824479352
B.1.1.315	AR1 (Week|Postcode) -week FE	Poisson	ran_vals	cond	Postcode	TS14	Week_factor17	-0.12052934141321	0.974773865733343	-2.03105101132144	1.78999232849502	Negative	0.886451077236446	0.131197558541689	5.98940651844496
B.1.1.315	AR1 (Week|Postcode) -week FE	Poisson	ran_vals	cond	Postcode	TS15	Week_factor17	-0.0644316921517564	0.995833989738929	-2.01623044662089	1.88736706231737	Negative	0.937600157523969	0.133156460608223	6.60196321961028
B.1.1.315	AR1 (Week|Postcode) -week FE	Poisson	ran_vals	cond	Postcode	TS16	Week_factor17	-0.119756171294621	0.962956924403305	-2.00711706178856	1.76760471919932	Negative	0.887136719745951	0.134375513086608	5.856807847233
B.1.1.315	AR1 (Week|Postcode) -week FE	Poisson	ran_vals	cond	Postcode	TS17	Week_factor17	-0.277053203921219	0.891245758379803	-2.02386279171972	1.46975638387728	Negative	0.758014166711642	0.132144033061648	4.34817572631138
B.1.1.315	AR1 (Week|Postcode) -week FE	Poisson	ran_vals	cond	Postcode	TS18	Week_factor17	-0.30939968558023	0.899226045180265	-2.07185034809394	1.45305097693348	Negative	0.733887387193552	0.125952509967892	4.27614104092944
B.1.1.315	AR1 (Week|Postcode) -week FE	Poisson	ran_vals	cond	Postcode	TS19	Week_factor17	-0.298345098443062	0.880433784332561	-2.02396360650719	1.42727340962106	Negative	0.742045216907483	0.132130711660548	4.16732110964391
B.1.1.315	AR1 (Week|Postcode) -week FE	Poisson	ran_vals	cond	Postcode	TS2	Week_factor17	-0.0384764394699062	1.0125728029044	-2.02308266488731	1.9461297859475	Negative	0.962254375695923	0.132247162389329	7.00153762709893
B.1.1.315	AR1 (Week|Postcode) -week FE	Poisson	ran_vals	cond	Postcode	TS20	Week_factor17	0.879771290771	0.70921467554898	-0.51026393061226	2.26980651215426	Positive	2.41034837445392	0.600337110559722	9.67752814883609
B.1.1.315	AR1 (Week|Postcode) -week FE	Poisson	ran_vals	cond	Postcode	TS21	Week_factor17	0.912089925147833	0.999080497785971	-1.04607186816902	2.87025171846468	Positive	2.48952001080025	0.351315054069014	17.6414583217871
B.1.1.315	AR1 (Week|Postcode) -week FE	Poisson	ran_vals	cond	Postcode	TS22	Week_factor17	0.0742414354854682	1.01228237662187	-1.90979556487801	2.05827843584895	Positive	1.07706681625671	0.148110662521986	7.83247409016999
B.1.1.315	AR1 (Week|Postcode) -week FE	Poisson	ran_vals	cond	Postcode	TS23	Week_factor17	1.41166579194339	0.570532060926699	0.293443500501645	2.52988808338513	Positive	4.10278409959769	1.34103740932881	12.5521012693721
B.1.1.315	AR1 (Week|Postcode) -week FE	Poisson	ran_vals	cond	Postcode	TS24	Week_factor17	-0.0139710603484331	0.963127137480689	-1.90166556234374	1.87372344164687	Negative	0.986126081995138	0.14931971070652	6.51250022512013
B.1.1.315	AR1 (Week|Postcode) -week FE	Poisson	ran_vals	cond	Postcode	TS25	Week_factor17	0.387175093775126	0.567961824083236	-0.726009626021691	1.50035981357194	Positive	1.47281434932229	0.48383582903139	4.48330193303835
B.1.1.315	AR1 (Week|Postcode) -week FE	Poisson	ran_vals	cond	Postcode	TS26	Week_factor17	-0.203087241144212	0.911878557340736	-1.9903363718064	1.58416188951797	Negative	0.816207031484096	0.136649452690743	4.8752037064632
B.1.1.315	AR1 (Week|Postcode) -week FE	Poisson	ran_vals	cond	Postcode	TS27	Week_factor17	-0.104940349908693	0.98583630956092	-2.03714401129997	1.82726331148259	Negative	0.900378228628013	0.130400602213316	6.21684977544174
B.1.1.315	AR1 (Week|Postcode) -week FE	Poisson	ran_vals	cond	Postcode	TS28	Week_factor17	-0.173050398563515	0.94304408680876	-2.02138284454215	1.67528204741512	Negative	0.84109522378535	0.13247214997161	5.34030115481735
B.1.1.315	AR1 (Week|Postcode) -week FE	Poisson	ran_vals	cond	Postcode	TS29	Week_factor17	0.120148868437671	1.03211049915997	-1.90275053798154	2.14304827485688	Positive	1.12766471276846	0.149157790313885	8.52538577936273
B.1.1.315	AR1 (Week|Postcode) -week FE	Poisson	ran_vals	cond	Postcode	TS3	Week_factor17	-0.23408744451613	0.906376779583576	-2.01055328892334	1.54237839989108	Negative	0.791292618670012	0.133914560724361	4.675697735741
B.1.1.315	AR1 (Week|Postcode) -week FE	Poisson	ran_vals	cond	Postcode	TS4	Week_factor17	2.36268424469999	0.685563415351189	1.01900464149339	3.70636384790659	Positive	10.6194183467005	2.7704358142653	40.7055256222006
B.1.1.315	AR1 (Week|Postcode) -week FE	Poisson	ran_vals	cond	Postcode	TS5	Week_factor17	0.0967172260537248	1.02381639401931	-1.90992603300579	2.10336048511324	Positive	1.10154884026375	0.148091340061652	8.19365836639237
B.1.1.315	AR1 (Week|Postcode) -week FE	Poisson	ran_vals	cond	Postcode	TS6	Week_factor17	-0.512407821662966	0.833249618572991	-2.14554706419777	1.12073142087183	Negative	0.599051431870947	0.117004010827179	3.0670967216388
B.1.1.315	AR1 (Week|Postcode) -week FE	Poisson	ran_vals	cond	Postcode	TS7	Week_factor17	-0.0890158181460328	0.961647619940542	-1.97381051904816	1.79577888275609	Negative	0.914831102528025	0.138926464383912	6.02416501322523
B.1.1.315	AR1 (Week|Postcode) -week FE	Poisson	ran_vals	cond	Postcode	TS8	Week_factor17	-0.103053309513655	0.981121550177279	-2.02601621231723	1.81990959328992	Negative	0.902078882813162	0.131859777549698	6.1713004976877
B.1.1.315	AR1 (Week|Postcode) -week FE	Poisson	ran_vals	cond	Postcode	TS9	Week_factor17	-0.140934421248742	0.957635228419404	-2.01786497927756	1.73599613678008	Negative	0.868546268009751	0.132938989804894	5.67457764483399
B.1.1.315	AR1 (Week|Postcode) -week FE	Poisson	ran_vals	cond	Postcode	TS1	Week_factor18	0.673851899066239	0.696073237932917	-0.690426577884458	2.03813037601693	Positive	1.961779361812	0.501362153436701	7.67624408434215
B.1.1.315	AR1 (Week|Postcode) -week FE	Poisson	ran_vals	cond	Postcode	TS10	Week_factor18	-0.100579763346067	0.954171661191521	-1.9707218543502	1.76956232765807	Negative	0.90431297850693	0.139356225001636	5.86828441346253
B.1.1.315	AR1 (Week|Postcode) -week FE	Poisson	ran_vals	cond	Postcode	TS11	Week_factor18	-0.0772463346088668	0.985509266611877	-2.00880900359863	1.85431633438089	Negative	0.925661802981087	0.134148349765518	6.38732995967456
B.1.1.315	AR1 (Week|Postcode) -week FE	Poisson	ran_vals	cond	Postcode	TS12	Week_factor18	-0.0673407011883053	0.95949779256116	-1.94792181785386	1.81324041547725	Negative	0.934876633491687	0.142570050464429	6.13027993608524
B.1.1.315	AR1 (Week|Postcode) -week FE	Poisson	ran_vals	cond	Postcode	TS13	Week_factor18	0.112973837900346	1.03528641568469	-1.9161502505252	2.1420979263259	Positive	1.11960264140955	0.147172450000725	8.51728754019561
B.1.1.315	AR1 (Week|Postcode) -week FE	Poisson	ran_vals	cond	Postcode	TS14	Week_factor18	-0.258808489618311	0.906870185120917	-2.03624139110848	1.51862441187186	Negative	0.771970849320124	0.130518357566041	4.56594002034154
B.1.1.315	AR1 (Week|Postcode) -week FE	Poisson	ran_vals	cond	Postcode	TS15	Week_factor18	-0.0919881316826619	0.984662602320262	-2.02189136915386	1.83791510578854	Negative	0.912115974762689	0.132404801748549	6.28342432019394
B.1.1.315	AR1 (Week|Postcode) -week FE	Poisson	ran_vals	cond	Postcode	TS16	Week_factor18	-0.056569298155971	0.998070503291144	-2.01275153863838	1.89961294232644	Negative	0.945000995399664	0.133620506400239	6.68330711628524
B.1.1.315	AR1 (Week|Postcode) -week FE	Poisson	ran_vals	cond	Postcode	TS17	Week_factor18	0.818617558790757	0.612019118117094	-0.380917870568713	2.01815298815023	Positive	2.2673631736177	0.683234000935606	7.52441440858891
B.1.1.315	AR1 (Week|Postcode) -week FE	Poisson	ran_vals	cond	Postcode	TS18	Week_factor18	-0.18339750149999	0.959480394509426	-2.06394451861075	1.69714951561077	Negative	0.832437194929108	0.126952215578751	5.45836620765069
B.1.1.315	AR1 (Week|Postcode) -week FE	Poisson	ran_vals	cond	Postcode	TS19	Week_factor18	-0.492794545086376	0.84883196368134	-2.15647462282821	1.17088553265546	Negative	0.610916772025471	0.115732403076686	3.22484708189045
B.1.1.315	AR1 (Week|Postcode) -week FE	Poisson	ran_vals	cond	Postcode	TS2	Week_factor18	-0.0979501272728122	0.977946321309765	-2.01468969585339	1.81878944130776	Negative	0.906694121934921	0.133361779659228	6.16439157344773
B.1.1.315	AR1 (Week|Postcode) -week FE	Poisson	ran_vals	cond	Postcode	TS20	Week_factor18	0.0454820087368759	1.01012941667033	-1.93433526766143	2.02529928513518	Positive	1.04653217600883	0.144520304220885	7.57837870136105
B.1.1.315	AR1 (Week|Postcode) -week FE	Poisson	ran_vals	cond	Postcode	TS21	Week_factor18	-0.150975133722021	0.923321211498951	-1.96065145442185	1.65870118697781	Negative	0.859869080136938	0.140766687963045	5.25248441712039
B.1.1.315	AR1 (Week|Postcode) -week FE	Poisson	ran_vals	cond	Postcode	TS22	Week_factor18	-0.0384567062808958	1.00223533992102	-2.00280187655935	1.92588846399756	Negative	0.962273364230746	0.134956621208713	6.86124192510667
B.1.1.315	AR1 (Week|Postcode) -week FE	Poisson	ran_vals	cond	Postcode	TS23	Week_factor18	-0.0204801495372787	0.968765927455895	-1.91922647680038	1.87826617772582	Negative	0.979728144338499	0.146720409888364	6.54215209417216
B.1.1.315	AR1 (Week|Postcode) -week FE	Poisson	ran_vals	cond	Postcode	TS24	Week_factor18	1.78345719765627	0.540276144264674	0.724535413191343	2.8423789821212	Positive	5.95039258263825	2.06377207592623	17.1565321095962
B.1.1.315	AR1 (Week|Postcode) -week FE	Poisson	ran_vals	cond	Postcode	TS25	Week_factor18	-0.233455419200806	0.889502754781898	-1.97684878272249	1.50993794432088	Negative	0.791792893713434	0.138505009723169	4.52644989367643
B.1.1.315	AR1 (Week|Postcode) -week FE	Poisson	ran_vals	cond	Postcode	TS26	Week_factor18	0.602644490999423	0.677648339174526	-0.725521847966031	1.93081082996488	Positive	1.8269437541195	0.484071891099601	6.89509872827855
B.1.1.315	AR1 (Week|Postcode) -week FE	Poisson	ran_vals	cond	Postcode	TS27	Week_factor18	-0.158871433771153	0.959914050533187	-2.04026840107016	1.72252553352785	Negative	0.853106032544232	0.129993815716433	5.5986502031062
B.1.1.315	AR1 (Week|Postcode) -week FE	Poisson	ran_vals	cond	Postcode	TS28	Week_factor18	-0.0662733536742341	0.996895158985956	-2.02015196164904	1.88760525430057	Negative	0.935875004452008	0.132635308068479	6.60353594162001
B.1.1.315	AR1 (Week|Postcode) -week FE	Poisson	ran_vals	cond	Postcode	TS29	Week_factor18	-0.168570710981331	0.939488627072186	-2.0099345839278	1.67279316196513	Negative	0.84487151961244	0.133997439968314	5.3270262836441
B.1.1.315	AR1 (Week|Postcode) -week FE	Poisson	ran_vals	cond	Postcode	TS3	Week_factor18	-0.124073379575467	0.955695318417209	-1.99720178386673	1.7490550247158	Negative	0.883315021223299	0.135714510942662	5.749167287265
B.1.1.315	AR1 (Week|Postcode) -week FE	Poisson	ran_vals	cond	Postcode	TS4	Week_factor18	0.879313070650108	0.923454436599529	-0.930624366448695	2.68925050774891	Positive	2.40924415733695	0.394307441161753	14.7206387801369
B.1.1.315	AR1 (Week|Postcode) -week FE	Poisson	ran_vals	cond	Postcode	TS5	Week_factor18	1.76575125494712	0.612621774293902	0.565034641186049	2.9664678687082	Positive	5.84596251707683	1.75950873313549	19.4231930239789
B.1.1.315	AR1 (Week|Postcode) -week FE	Poisson	ran_vals	cond	Postcode	TS6	Week_factor18	0.00201884845396824	1.01262652126157	-1.98269266300878	1.98673035991672	Positive	1.00202088770059	0.137697963464935	7.29165366083249
B.1.1.315	AR1 (Week|Postcode) -week FE	Poisson	ran_vals	cond	Postcode	TS7	Week_factor18	0.379457397327437	0.799916574272207	-1.18835027888275	1.94726507353762	Positive	1.46149136513022	0.304723558519315	7.00949089965034
B.1.1.315	AR1 (Week|Postcode) -week FE	Poisson	ran_vals	cond	Postcode	TS8	Week_factor18	-0.0933005947199739	0.961199218420217	-1.97721644479165	1.7906152553517	Negative	0.910919641503393	0.138454096044793	5.99313864292045
B.1.1.315	AR1 (Week|Postcode) -week FE	Poisson	ran_vals	cond	Postcode	TS9	Week_factor18	-0.0642147013011667	0.995900585357283	-2.0161439807838	1.88771457818147	Negative	0.937803630254726	0.133167974590829	6.60425790525999
B.1.1.315	AR1 (Week|Postcode) -week FE	Poisson	ran_vals	cond	Postcode	TS1	Week_factor19	-0.0985089230293946	0.953308520960549	-1.96695929026722	1.76994144420843	Negative	0.906187606639544	0.139881549392163	5.87050959898156
B.1.1.315	AR1 (Week|Postcode) -week FE	Poisson	ran_vals	cond	Postcode	TS10	Week_factor19	-0.705035735189818	0.794801131242989	-2.26281732729777	0.852745856918134	Negative	0.494090917507936	0.104056909029167	2.34608001565188
B.1.1.315	AR1 (Week|Postcode) -week FE	Poisson	ran_vals	cond	Postcode	TS11	Week_factor19	-0.0570703411009213	1.00300147835863	-2.02291711512427	1.90877643292242	Negative	0.94452762791657	0.132269057688057	6.74483099442431
B.1.1.315	AR1 (Week|Postcode) -week FE	Poisson	ran_vals	cond	Postcode	TS12	Week_factor19	0.737087801552206	0.918014849776998	-1.06218824128366	2.53636384438807	Positive	2.08984061343061	0.34569851030271	12.6336494355144
B.1.1.315	AR1 (Week|Postcode) -week FE	Poisson	ran_vals	cond	Postcode	TS13	Week_factor19	-0.0704334528726222	0.98151673085851	-1.9941708955788	1.85330398983355	Negative	0.931989758703366	0.13612647045064	6.38086705291397
B.1.1.315	AR1 (Week|Postcode) -week FE	Poisson	ran_vals	cond	Postcode	TS14	Week_factor19	0.114244265978404	1.03280065242001	-1.91000781597428	2.13849634793109	Positive	1.12102591993653	0.148079229207493	8.48666703558154
B.1.1.315	AR1 (Week|Postcode) -week FE	Poisson	ran_vals	cond	Postcode	TS15	Week_factor19	-0.209261296166429	0.92890204276075	-2.02987584514318	1.61135325281032	Negative	0.81118324887575	0.131351828103589	5.00958587906122
B.1.1.315	AR1 (Week|Postcode) -week FE	Poisson	ran_vals	cond	Postcode	TS16	Week_factor19	-0.081711246964488	0.988060589737915	-2.01827441739421	1.85485192346523	Negative	0.921538017181703	0.132884570656677	6.39075186016349
B.1.1.315	AR1 (Week|Postcode) -week FE	Poisson	ran_vals	cond	Postcode	TS17	Week_factor19	-0.151069113350714	0.919941954596715	-1.95412221222766	1.65198398552623	Negative	0.859788273757199	0.141688794815255	5.21732065442617
B.1.1.315	AR1 (Week|Postcode) -week FE	Poisson	ran_vals	cond	Postcode	TS18	Week_factor19	-0.303866806250416	0.901971901608643	-2.07169924847046	1.46396563596963	Negative	0.737959151451394	0.125971542782613	4.32306929947376
B.1.1.315	AR1 (Week|Postcode) -week FE	Poisson	ran_vals	cond	Postcode	TS19	Week_factor19	-0.220896300983718	0.913054792136798	-2.01045080948355	1.56865820751611	Negative	0.801799821832052	0.133928284916736	4.80020299438312
B.1.1.315	AR1 (Week|Postcode) -week FE	Poisson	ran_vals	cond	Postcode	TS2	Week_factor19	-0.140745623968482	0.959268848545005	-2.0208780186079	1.73938677067093	Negative	0.868710262663316	0.132539042231535	5.69385071561211
B.1.1.315	AR1 (Week|Postcode) -week FE	Poisson	ran_vals	cond	Postcode	TS20	Week_factor19	-0.161350774454378	0.95005785368322	-2.02342995090291	1.70072840199416	Negative	0.850993511961914	0.13220124277331	5.47793607843056
B.1.1.315	AR1 (Week|Postcode) -week FE	Poisson	ran_vals	cond	Postcode	TS21	Week_factor19	-0.0333993528295046	1.01136584285036	-2.0156399800102	1.94884127435119	Negative	0.967152247470158	0.133235108269333	7.0205479767068
B.1.1.315	AR1 (Week|Postcode) -week FE	Poisson	ran_vals	cond	Postcode	TS22	Week_factor19	-0.18379809688171	0.937073832323627	-2.02042905909094	1.65283286532752	Negative	0.8321037912177	0.132598560255505	5.2217514128712
B.1.1.315	AR1 (Week|Postcode) -week FE	Poisson	ran_vals	cond	Postcode	TS23	Week_factor19	-0.0147083113947952	0.978165603729356	-1.93187766562021	1.90246104283062	Negative	0.985399327442537	0.144875914410714	6.70236897881759
B.1.1.315	AR1 (Week|Postcode) -week FE	Poisson	ran_vals	cond	Postcode	TS24	Week_factor19	0.0273302344198049	0.986147981582543	-1.90548429290885	1.96014476174846	Positive	1.02770713099961	0.148750586321229	7.10035485054567
B.1.1.315	AR1 (Week|Postcode) -week FE	Poisson	ran_vals	cond	Postcode	TS25	Week_factor19	0.654422936845846	0.582134036140623	-0.486538808164714	1.79538468185641	Positive	1.92403190903948	0.614750485481251	6.02179074995627
B.1.1.315	AR1 (Week|Postcode) -week FE	Poisson	ran_vals	cond	Postcode	TS26	Week_factor19	-0.0808272923502796	0.947667342005669	-1.93822115200619	1.77656656730563	Negative	0.922352975104002	0.143959804756558	5.90953156766106
B.1.1.315	AR1 (Week|Postcode) -week FE	Poisson	ran_vals	cond	Postcode	TS27	Week_factor19	-0.290739692897767	0.899715429427393	-2.05414953091044	1.47267014511491	Negative	0.747710286986059	0.128201820912545	4.36086374815344
B.1.1.315	AR1 (Week|Postcode) -week FE	Poisson	ran_vals	cond	Postcode	TS28	Week_factor19	-0.101872157036288	0.979590544961708	-2.0218343447572	1.81809003068463	Negative	0.903145005022874	0.132412352267764	6.16008163987844
B.1.1.315	AR1 (Week|Postcode) -week FE	Poisson	ran_vals	cond	Postcode	TS29	Week_factor19	-0.0685290996047797	0.995627009058659	-2.01992217939509	1.88286398018553	Negative	0.933766287478246	0.132665788810354	6.57230087311597
B.1.1.315	AR1 (Week|Postcode) -week FE	Poisson	ran_vals	cond	Postcode	TS3	Week_factor19	0.266482399775958	0.646073885227838	-0.999799146622469	1.53276394617439	Positive	1.30536461442349	0.367953338420733	4.63095887077014
B.1.1.315	AR1 (Week|Postcode) -week FE	Poisson	ran_vals	cond	Postcode	TS4	Week_factor19	0.111577818728078	1.02848560516254	-1.90421692600838	2.12737256346453	Positive	1.11804074512905	0.14893922740424	8.39278630320828
B.1.1.315	AR1 (Week|Postcode) -week FE	Poisson	ran_vals	cond	Postcode	TS5	Week_factor19	-0.153545176332773	0.912711750151179	-1.9424273348956	1.63533698223006	Negative	0.857662017298913	0.143355555172024	5.1311868244977
B.1.1.315	AR1 (Week|Postcode) -week FE	Poisson	ran_vals	cond	Postcode	TS6	Week_factor19	0.577988109824222	0.841696460239505	-1.07170663816006	2.2276828578085	Positive	1.78244872983053	0.342423625235279	9.27834191432167
B.1.1.315	AR1 (Week|Postcode) -week FE	Poisson	ran_vals	cond	Postcode	TS7	Week_factor19	0.103498376057924	1.03043443608969	-1.91611600710772	2.12311275922356	Positive	1.1090439923404	0.147177489774662	8.35711071597644
B.1.1.315	AR1 (Week|Postcode) -week FE	Poisson	ran_vals	cond	Postcode	TS8	Week_factor19	0.387135005351342	0.799319018703512	-1.17950148346544	1.95377149416812	Positive	1.47275530769995	0.30743196032165	7.05524628632967
B.1.1.315	AR1 (Week|Postcode) -week FE	Poisson	ran_vals	cond	Postcode	TS9	Week_factor19	-0.0916451617505215	0.984750780165464	-2.02172122462255	1.83843090112151	Negative	0.912428856768151	0.132427331618099	6.28666611711336
B.1.1.315	AR1 (Week|Postcode) -week FE	Poisson	ran_vals	cond	Postcode	TS1	Week_factor20	-0.203905476416346	0.912118680628326	-1.99162524007406	1.58381428724136	Negative	0.815539455256026	0.136473442998396	4.87350936905074
B.1.1.315	AR1 (Week|Postcode) -week FE	Poisson	ran_vals	cond	Postcode	TS10	Week_factor20	-0.324115972977499	0.930716376056063	-2.14828654986902	1.50005460391402	Negative	0.72316636975933	0.116683918660176	4.48193379478413
B.1.1.315	AR1 (Week|Postcode) -week FE	Poisson	ran_vals	cond	Postcode	TS11	Week_factor20	-0.234231146743196	0.920414314361978	-2.0382100537478	1.56974776026141	Negative	0.791178916328284	0.130261663706465	4.80543591898964
B.1.1.315	AR1 (Week|Postcode) -week FE	Poisson	ran_vals	cond	Postcode	TS12	Week_factor20	-0.0217146389304362	0.989690774161722	-1.96147291211898	1.9180436342581	Negative	0.978519426564274	0.140651101564888	6.80762722446183
B.1.1.315	AR1 (Week|Postcode) -week FE	Poisson	ran_vals	cond	Postcode	TS13	Week_factor20	-0.0751970123780207	0.984940681920544	-2.00564527585061	1.85525125109457	Negative	0.927560727381597	0.134573430687618	6.39330437356413
B.1.1.315	AR1 (Week|Postcode) -week FE	Poisson	ran_vals	cond	Postcode	TS14	Week_factor20	1.52984189512443	0.876904468335776	-0.188859280695933	3.2485430709448	Positive	4.61744672374553	0.827903000432138	25.7527925801689
B.1.1.315	AR1 (Week|Postcode) -week FE	Poisson	ran_vals	cond	Postcode	TS15	Week_factor20	-0.0274676589329971	1.01679713722584	-2.02035342747907	1.96541810961307	Negative	0.97290614686754	0.132608589277601	7.13789638943492
B.1.1.315	AR1 (Week|Postcode) -week FE	Poisson	ran_vals	cond	Postcode	TS16	Week_factor20	-0.187221934767102	0.936820884946919	-2.02335712922801	1.6489132596938	Negative	0.829259674408576	0.132210870239773	5.20132426594786
B.1.1.315	AR1 (Week|Postcode) -week FE	Poisson	ran_vals	cond	Postcode	TS17	Week_factor20	0.37180482955253	0.799526373813176	-1.1952380678112	1.93884772691626	Positive	1.45034988823168	0.302631898691715	6.95073720710607
B.1.1.315	AR1 (Week|Postcode) -week FE	Poisson	ran_vals	cond	Postcode	TS18	Week_factor20	-0.143662136743875	0.970568612913204	-2.04594166257875	1.758617389091	Negative	0.866180349139997	0.129258414838582	5.80440660805894
B.1.1.315	AR1 (Week|Postcode) -week FE	Poisson	ran_vals	cond	Postcode	TS19	Week_factor20	0.646326119246065	0.686956229642235	-0.700083349808142	1.99273558830027	Positive	1.90851627202228	0.496543915226501	7.33557344854843
B.1.1.315	AR1 (Week|Postcode) -week FE	Poisson	ran_vals	cond	Postcode	TS2	Week_factor20	-0.0781435364452974	0.990976940717573	-2.02042264976142	1.86413557687083	Negative	0.924831669965658	0.132599410126095	6.450357637022
B.1.1.315	AR1 (Week|Postcode) -week FE	Poisson	ran_vals	cond	Postcode	TS20	Week_factor20	-0.237972360765273	0.923527404903996	-2.04805281311284	1.5721080915823	Negative	0.78822447671403	0.128985818714032	4.8167917363734
B.1.1.315	AR1 (Week|Postcode) -week FE	Poisson	ran_vals	cond	Postcode	TS21	Week_factor20	-0.101200503512147	0.975919548304601	-2.01396766999776	1.81156666297347	Negative	0.903751809306614	0.133458105082832	6.12002794673311
B.1.1.315	AR1 (Week|Postcode) -week FE	Poisson	ran_vals	cond	Postcode	TS22	Week_factor20	-0.0316906233901194	1.01299554601727	-2.01712541008346	1.95374416330322	Negative	0.968806261716753	0.133037343751741	7.05505346298158
B.1.1.315	AR1 (Week|Postcode) -week FE	Poisson	ran_vals	cond	Postcode	TS23	Week_factor20	0.997159588930721	0.602586090543576	-0.18388744611948	2.17820662398092	Positive	2.71057174574991	0.832029446699571	8.8304557224531
B.1.1.315	AR1 (Week|Postcode) -week FE	Poisson	ran_vals	cond	Postcode	TS24	Week_factor20	-0.0214270129855759	0.980974198612072	-1.94410111202828	1.90124708605713	Negative	0.978800914618597	0.143115810617383	6.69423752921007
B.1.1.315	AR1 (Week|Postcode) -week FE	Poisson	ran_vals	cond	Postcode	TS25	Week_factor20	-0.193524171283975	0.915506755298011	-1.9878844392712	1.60083609670325	Negative	0.824049917609815	0.136984919032063	4.95717537018656
B.1.1.315	AR1 (Week|Postcode) -week FE	Poisson	ran_vals	cond	Postcode	TS26	Week_factor20	0.298290508135266	0.784622805318901	-1.23954193173856	1.83612294800909	Positive	1.3475532061908	0.289516806029529	6.27217351703548
B.1.1.315	AR1 (Week|Postcode) -week FE	Poisson	ran_vals	cond	Postcode	TS27	Week_factor20	0.0386337834774119	0.992563574437581	-1.90675507478659	1.98402264174141	Positive	1.03938977223501	0.148561676828631	7.27193662382342
B.1.1.315	AR1 (Week|Postcode) -week FE	Poisson	ran_vals	cond	Postcode	TS28	Week_factor20	-0.198740322394531	0.935221641364498	-2.03174105703138	1.63426041224232	Negative	0.819762739721313	0.131107057457796	5.12566571522448
B.1.1.315	AR1 (Week|Postcode) -week FE	Poisson	ran_vals	cond	Postcode	TS29	Week_factor20	-0.106585201591125	0.977723879160233	-2.02288879156997	1.80971838838772	Negative	0.898898457319624	0.132272804070949	6.10872690154957
B.1.1.315	AR1 (Week|Postcode) -week FE	Poisson	ran_vals	cond	Postcode	TS3	Week_factor20	-0.248515503955388	0.915526978161963	-2.04291540802762	1.54588440011685	Negative	0.779957768310947	0.129650176190559	4.69211950359764
B.1.1.315	AR1 (Week|Postcode) -week FE	Poisson	ran_vals	cond	Postcode	TS4	Week_factor20	1.14753142358126	0.638656926129712	-0.104213150110032	2.39927599727256	Positive	3.15040628404153	0.901033221621112	11.0151984592438
B.1.1.315	AR1 (Week|Postcode) -week FE	Poisson	ran_vals	cond	Postcode	TS5	Week_factor20	-0.159772264321053	0.954713901017065	-2.03097712585424	1.71143259721213	Negative	0.852337874609826	0.131207252492715	5.53688792877309
B.1.1.315	AR1 (Week|Postcode) -week FE	Poisson	ran_vals	cond	Postcode	TS6	Week_factor20	0.610606894554241	0.853465241814893	-1.06215424145972	2.2833680305682	Positive	1.84154868557836	0.345710264191011	9.80966408183246
B.1.1.315	AR1 (Week|Postcode) -week FE	Poisson	ran_vals	cond	Postcode	TS7	Week_factor20	0.779658048493801	0.904072951343863	-0.992292375537002	2.55160847252461	Positive	2.18072643529743	0.370725873274908	12.8277202332695
B.1.1.315	AR1 (Week|Postcode) -week FE	Poisson	ran_vals	cond	Postcode	TS8	Week_factor20	0.215661268993499	1.07709226317473	-1.8954007748557	2.3267233128427	Positive	1.24068205033586	0.150258103307852	10.2443190492818
B.1.1.315	AR1 (Week|Postcode) -week FE	Poisson	ran_vals	cond	Postcode	TS9	Week_factor20	-0.208097110777115	0.929072224852618	-2.02904521052474	1.61285098897051	Negative	0.812128166485062	0.131460978805107	5.01709453857167
B.1.1.315	AR1 (Week|Postcode) -week FE	Poisson	ran_vals	cond	Postcode	TS1	Week_factor21	0.590241590720185	0.68724768919372	-0.756739128557883	1.93722230999825	Positive	1.80442429490844	0.469193916225645	6.93944853813912
B.1.1.315	AR1 (Week|Postcode) -week FE	Poisson	ran_vals	cond	Postcode	TS10	Week_factor21	-0.424127056473204	0.863743559763678	-2.11703332548843	1.26877921254202	Negative	0.654340738400515	0.120388252015716	3.55650817053676
B.1.1.315	AR1 (Week|Postcode) -week FE	Poisson	ran_vals	cond	Postcode	TS11	Week_factor21	-0.0806432612610834	0.988485499620775	-2.01803923975788	1.85675271723572	Negative	0.92252273234646	0.13291582581102	6.40291091375377
B.1.1.315	AR1 (Week|Postcode) -week FE	Poisson	ran_vals	cond	Postcode	TS12	Week_factor21	-0.367629245572139	0.872549264263997	-2.07779437826649	1.34253588712222	Negative	0.692373834773134	0.125206065091517	3.82874045860366
B.1.1.315	AR1 (Week|Postcode) -week FE	Poisson	ran_vals	cond	Postcode	TS13	Week_factor21	-0.0367174367751953	1.00228802771378	-2.00116587322988	1.92773099967949	Negative	0.963948473260052	0.135177591395039	6.87389566207709
B.1.1.315	AR1 (Week|Postcode) -week FE	Poisson	ran_vals	cond	Postcode	TS14	Week_factor21	0.0362341418609139	0.991676001488578	-1.90741510538939	1.97988338911122	Positive	1.03689859943815	0.148463653928136	7.24189845170613
B.1.1.315	AR1 (Week|Postcode) -week FE	Poisson	ran_vals	cond	Postcode	TS15	Week_factor21	-0.079126247963834	0.980407472963868	-2.00068958514694	1.84243708921927	Negative	0.923923273649742	0.135241990205877	6.31190220058269
B.1.1.315	AR1 (Week|Postcode) -week FE	Poisson	ran_vals	cond	Postcode	TS16	Week_factor21	-0.0182557399859497	1.01665945422283	-2.01087165480485	1.97436017483295	Negative	0.981909886625057	0.133871933683046	7.20201015199151
B.1.1.315	AR1 (Week|Postcode) -week FE	Poisson	ran_vals	cond	Postcode	TS17	Week_factor21	0.741080360170305	0.523190889560604	-0.284354940407951	1.76651566074856	Positive	2.09820110334937	0.752499504818407	5.85043291312053
B.1.1.315	AR1 (Week|Postcode) -week FE	Poisson	ran_vals	cond	Postcode	TS18	Week_factor21	-0.170556110624015	0.94667172035365	-2.02599858769974	1.68488636645171	Negative	0.843195776060067	0.131862101548319	5.39183820383002
B.1.1.315	AR1 (Week|Postcode) -week FE	Poisson	ran_vals	cond	Postcode	TS19	Week_factor21	-0.135751169868916	0.934446568482957	-1.96723278957255	1.69573044983472	Negative	0.87305984905927	0.139843297116799	5.45062592025966
B.1.1.315	AR1 (Week|Postcode) -week FE	Poisson	ran_vals	cond	Postcode	TS2	Week_factor21	-0.130970153042576	0.960158101841113	-2.0128454521155	1.75090514603035	Negative	0.877243957063342	0.133607958223099	5.75981378982785
B.1.1.315	AR1 (Week|Postcode) -week FE	Poisson	ran_vals	cond	Postcode	TS20	Week_factor21	-0.118872840743646	0.971113601153496	-2.02222052390149	1.7844748424142	Negative	0.887920700919678	0.132361227251214	5.95645105061884
B.1.1.315	AR1 (Week|Postcode) -week FE	Poisson	ran_vals	cond	Postcode	TS21	Week_factor21	-0.141098113657237	0.956238242077605	-2.01529062876924	1.73309440145476	Negative	0.868404105215054	0.133281662251119	5.65813538949937
B.1.1.315	AR1 (Week|Postcode) -week FE	Poisson	ran_vals	cond	Postcode	TS22	Week_factor21	-0.0730472640204881	0.983337892014279	-2.00035411700201	1.85425958896103	Negative	0.929556894391412	0.13528736719629	6.38696751823776
B.1.1.315	AR1 (Week|Postcode) -week FE	Poisson	ran_vals	cond	Postcode	TS23	Week_factor21	0.0593539722322099	1.00999891549345	-1.92020752655947	2.03891547102389	Positive	1.06115079218347	0.146576540448668	7.68227303158342
B.1.1.315	AR1 (Week|Postcode) -week FE	Poisson	ran_vals	cond	Postcode	TS24	Week_factor21	0.709969902376423	0.681837959880136	-0.626407942280908	2.04634774703375	Positive	2.03393004126474	0.534508341598301	7.73958251126449
B.1.1.315	AR1 (Week|Postcode) -week FE	Poisson	ran_vals	cond	Postcode	TS25	Week_factor21	-0.185464163714948	0.941741528282021	-2.03124364189342	1.66031531446352	Negative	0.830718604916232	0.131172288314933	5.26096944270058
B.1.1.315	AR1 (Week|Postcode) -week FE	Poisson	ran_vals	cond	Postcode	TS26	Week_factor21	-0.0856608466715123	0.963886371288755	-1.97484341958647	1.80352172624345	Negative	0.917905489136966	0.138783041247732	6.07099022627553
B.1.1.315	AR1 (Week|Postcode) -week FE	Poisson	ran_vals	cond	Postcode	TS27	Week_factor21	1.69198512973867	0.709120071169514	0.30213532953194	3.08183492994539	Positive	5.43024976289901	1.35274428057323	21.7983641926538
B.1.1.315	AR1 (Week|Postcode) -week FE	Poisson	ran_vals	cond	Postcode	TS28	Week_factor21	-0.0667431712268821	0.993328607013992	-2.01363146578765	1.88014512333388	Negative	0.935435417218816	0.133502981803084	6.55445599767967
B.1.1.315	AR1 (Week|Postcode) -week FE	Poisson	ran_vals	cond	Postcode	TS29	Week_factor21	-0.204136842448515	0.931660699397588	-2.03015825907918	1.62188457418215	Negative	0.815350788954515	0.131314737754476	5.06262221908212
B.1.1.315	AR1 (Week|Postcode) -week FE	Poisson	ran_vals	cond	Postcode	TS3	Week_factor21	-0.415037124401622	0.865030248005723	-2.11046525603059	1.28039100722735	Negative	0.660315766422236	0.121181572858105	3.59804631267108
B.1.1.315	AR1 (Week|Postcode) -week FE	Poisson	ran_vals	cond	Postcode	TS4	Week_factor21	-0.029161669923867	0.967054535101118	-1.92455372980818	1.86623038996045	Negative	0.971259428335103	0.145940871386477	6.46388409338524
B.1.1.315	AR1 (Week|Postcode) -week FE	Poisson	ran_vals	cond	Postcode	TS5	Week_factor21	-0.176528284593114	0.700949541492679	-1.55036414089863	1.1973075717124	Negative	0.838175071379051	0.212170699729005	3.31118976926877
B.1.1.315	AR1 (Week|Postcode) -week FE	Poisson	ran_vals	cond	Postcode	TS6	Week_factor21	-0.0471988904543766	0.972226636217867	-1.95272808225192	1.85833030134317	Negative	0.953897657583713	0.141886465168399	6.41302001613576
B.1.1.315	AR1 (Week|Postcode) -week FE	Poisson	ran_vals	cond	Postcode	TS7	Week_factor21	0.803364450054894	0.913878644300699	-0.987804779014767	2.59453367912455	Positive	2.2330412599618	0.372393279940438	13.3903417094136
B.1.1.315	AR1 (Week|Postcode) -week FE	Poisson	ran_vals	cond	Postcode	TS8	Week_factor21	2.00344736653091	0.768608639506233	0.497002114892367	3.50989261816946	Positive	7.41457284113187	1.64378599514684	33.4446762405585
B.1.1.315	AR1 (Week|Postcode) -week FE	Poisson	ran_vals	cond	Postcode	TS9	Week_factor21	-0.0203123004526422	1.01663565171034	-2.01288156320431	1.97225696229903	Negative	0.979892604612586	0.133603133581366	7.18687871186546
B.1.1.315	AR1 (Week|Postcode) -week -temp FE	Poisson	ran_vals	cond	Postcode	TS1	(Intercept)	1.8841440939952e-09	0.000118000530794561	-0.000231274906369855	0.000231278674658043	Positive	1.00000000188414	0.99976875183561	1.00023130542163
B.1.1.315	AR1 (Week|Postcode) -week -temp FE	Poisson	ran_vals	cond	Postcode	TS10	(Intercept)	-2.80865740247448e-08	0.00016753237193534	-0.00032838550181186	0.00032832932866381	Negative	0.999999971913426	0.999671668410805	1.00032838323464
B.1.1.315	AR1 (Week|Postcode) -week -temp FE	Poisson	ran_vals	cond	Postcode	TS11	(Intercept)	-1.57575973567997e-08	0.0001353956698964	-0.000265386394256975	0.000265354879062261	Negative	0.999999984242403	0.999734648817597	1.00026539008878
B.1.1.315	AR1 (Week|Postcode) -week -temp FE	Poisson	ran_vals	cond	Postcode	TS12	(Intercept)	-2.54933790401093e-08	0.000159889950463319	-0.000313404037777039	0.000313353051018958	Negative	0.999999974506621	0.999686645068138	1.00031340215121
B.1.1.315	AR1 (Week|Postcode) -week -temp FE	Poisson	ran_vals	cond	Postcode	TS13	(Intercept)	1.370797005902e-08	0.000131317673030839	-0.000257364201703992	0.00025739161764411	Positive	1.00000001370797	0.999742668913621	1.00025742474571
B.1.1.315	AR1 (Week|Postcode) -week -temp FE	Poisson	ran_vals	cond	Postcode	TS14	(Intercept)	-1.58676725648155e-08	0.000135626992835958	-0.000265839888962514	0.000265808153617384	Negative	0.999999984132328	0.99973419544333	1.00026584348373
B.1.1.315	AR1 (Week|Postcode) -week -temp FE	Poisson	ran_vals	cond	Postcode	TS15	(Intercept)	-1.90449605002841e-08	0.000142802070285817	-0.000279905959638459	0.000279867869717459	Negative	0.99999998095504	0.99972013321038	1.00027990703638
B.1.1.315	AR1 (Week|Postcode) -week -temp FE	Poisson	ran_vals	cond	Postcode	TS16	(Intercept)	-1.37245770031456e-08	0.000131348908707091	-0.000257452855051542	0.000257425405897535	Negative	0.999999986275423	0.999742580283091	1.00025745854266
B.1.1.315	AR1 (Week|Postcode) -week -temp FE	Poisson	ran_vals	cond	Postcode	TS17	(Intercept)	2.2206492508459e-08	0.000150801822265672	-0.000295543933951219	0.000295588346936236	Positive	1.00000002220649	0.999704499734855	1.00029563203748
B.1.1.315	AR1 (Week|Postcode) -week -temp FE	Poisson	ran_vals	cond	Postcode	TS18	(Intercept)	1.766885096636e-08	0.000139579905021729	-0.000273553917957143	0.000273589255659076	Positive	1.00000001766885	0.999726483494504	1.00027362668461
B.1.1.315	AR1 (Week|Postcode) -week -temp FE	Poisson	ran_vals	cond	Postcode	TS19	(Intercept)	4.76092517625072e-08	0.000233840292117871	-0.00045827094143359	0.000458366159937115	Positive	1.00000004760925	0.999541834048656	1.00045847122576
B.1.1.315	AR1 (Week|Postcode) -week -temp FE	Poisson	ran_vals	cond	Postcode	TS2	(Intercept)	-2.73006200451112e-08	0.000165175999884367	-0.000323766311503796	0.000323711710263706	Negative	0.99999997269938	0.999676286095152	1.00032376411055
B.1.1.315	AR1 (Week|Postcode) -week -temp FE	Poisson	ran_vals	cond	Postcode	TS20	(Intercept)	4.29951375039418e-08	0.00021714568288573	-0.000425554722716882	0.00042564071299189	Positive	1.00000004299514	0.999574535812851	1.00042573131085
B.1.1.315	AR1 (Week|Postcode) -week -temp FE	Poisson	ran_vals	cond	Postcode	TS21	(Intercept)	2.54613599855704e-08	0.000159798040553603	-0.000313172942925148	0.000313223865645119	Positive	1.00000002546136	0.999686876090602	1.00031327292536
B.1.1.315	AR1 (Week|Postcode) -week -temp FE	Poisson	ran_vals	cond	Postcode	TS22	(Intercept)	1.86763355211916e-08	0.00014192254567838	-0.000278144401788345	0.000278181754459388	Positive	1.00000001867634	0.99972189427678	1.00027822045059
B.1.1.315	AR1 (Week|Postcode) -week -temp FE	Poisson	ran_vals	cond	Postcode	TS23	(Intercept)	1.31745813791603e-08	0.000130330713426098	-0.000255430329813183	0.000255456678975941	Positive	1.00000001317458	0.999744602289736	1.00025548931081
B.1.1.315	AR1 (Week|Postcode) -week -temp FE	Poisson	ran_vals	cond	Postcode	TS24	(Intercept)	6.84129011462176e-08	0.000313289891846667	-0.000613968491838771	0.000614105317641063	Positive	1.0000000684129	0.999386219948248	1.00061429391892
B.1.1.315	AR1 (Week|Postcode) -week -temp FE	Poisson	ran_vals	cond	Postcode	TS25	(Intercept)	2.57677330487255e-08	0.000160680036576308	-0.000314901316991094	0.000314952852457191	Positive	1.00000002576773	0.999685148259225	1.00031500245531
B.1.1.315	AR1 (Week|Postcode) -week -temp FE	Poisson	ran_vals	cond	Postcode	TS26	(Intercept)	7.25681573182478e-08	0.000329697971238062	-0.000646123581245205	0.000646268717559842	Positive	1.00000007256816	0.999354085111646	1.00064647759418
B.1.1.315	AR1 (Week|Postcode) -week -temp FE	Poisson	ran_vals	cond	Postcode	TS27	(Intercept)	7.0331732952931e-08	0.000320850729748667	-0.000628785542987829	0.000628926206453734	Positive	1.00000007033174	0.999371412101214	1.00062912402201
B.1.1.315	AR1 (Week|Postcode) -week -temp FE	Poisson	ran_vals	cond	Postcode	TS28	(Intercept)	6.53623423604166e-10	0.000117761988473102	-0.000230808602531677	0.000230809909778524	Positive	1.00000000065362	0.999769218031725	1.00023083654844
B.1.1.315	AR1 (Week|Postcode) -week -temp FE	Poisson	ran_vals	cond	Postcode	TS29	(Intercept)	2.9235429299156e-09	0.000118381252799896	-0.000232020068389597	0.000232025915475457	Positive	1.00000000292354	0.999768006846185	1.00023205283557
B.1.1.315	AR1 (Week|Postcode) -week -temp FE	Poisson	ran_vals	cond	Postcode	TS3	(Intercept)	-1.69803179142587e-09	0.000117949643192951	-0.000231178750679325	0.000231175354615742	Negative	0.999999998301968	0.999768847969069	1.0002312020777
B.1.1.315	AR1 (Week|Postcode) -week -temp FE	Poisson	ran_vals	cond	Postcode	TS4	(Intercept)	5.238832720709e-08	0.000251570981731413	-0.000493017675421747	0.000493122452076161	Positive	1.00000005238833	0.999507103837822	1.00049324405694
B.1.1.315	AR1 (Week|Postcode) -week -temp FE	Poisson	ran_vals	cond	Postcode	TS5	(Intercept)	-3.87465489178109e-09	0.000118872061825835	-0.000232988834601547	0.000232981085291763	Negative	0.999999996125345	0.999767038305189	1.00023300822749
B.1.1.315	AR1 (Week|Postcode) -week -temp FE	Poisson	ran_vals	cond	Postcode	TS6	(Intercept)	7.97113519879701e-09	0.000122492846168067	-0.000240073595718017	0.000240089537988415	Positive	1.00000000797114	0.999759955219642	1.00024011836179
B.1.1.315	AR1 (Week|Postcode) -week -temp FE	Poisson	ran_vals	cond	Postcode	TS7	(Intercept)	8.36902298501144e-08	0.00037416545954069	-0.000733267134728781	0.000733434515188481	Positive	1.00000008369023	0.999267001639918	1.00073370354405
B.1.1.315	AR1 (Week|Postcode) -week -temp FE	Poisson	ran_vals	cond	Postcode	TS8	(Intercept)	8.4877856721481e-08	0.00037895279717954	-0.000742648956455889	0.000742818712169332	Positive	1.00000008487786	0.999257626739028	1.00074309467031
B.1.1.315	AR1 (Week|Postcode) -week -temp FE	Poisson	ran_vals	cond	Postcode	TS9	(Intercept)	-6.81873157885042e-09	0.000121233435234886	-0.000237619985514024	0.000237606348050866	Negative	0.999999993181268	0.999762408243879	1.00023763457867
B.1.1.315	AR1 (Week|Postcode) -week -temp FE	Poisson	ran_vals	cond	Postcode	TS1	Week_factor1	-0.233458781604729	0.934734558928884	-2.06550485221027	1.59858728900082	Negative	0.791790231390378	0.126754282232433	4.94604016119632
B.1.1.315	AR1 (Week|Postcode) -week -temp FE	Poisson	ran_vals	cond	Postcode	TS10	Week_factor1	0.446945102893387	0.572902496934557	-0.675923157751414	1.56981336353819	Positive	1.56352846374161	0.508686605801138	4.8057511816733
B.1.1.315	AR1 (Week|Postcode) -week -temp FE	Poisson	ran_vals	cond	Postcode	TS11	Week_factor1	-0.143213753702503	0.965810626294202	-2.03616779712521	1.74974028972021	Negative	0.866568816803968	0.130527963285321	5.75310834059017
B.1.1.315	AR1 (Week|Postcode) -week -temp FE	Poisson	ran_vals	cond	Postcode	TS12	Week_factor1	-0.113050987374108	0.977974159187389	-2.02984511719223	1.80374314244402	Negative	0.893105121870121	0.131355864338133	6.07233459069166
B.1.1.315	AR1 (Week|Postcode) -week -temp FE	Poisson	ran_vals	cond	Postcode	TS13	Week_factor1	-0.248775003156202	0.917902299143632	-2.04783045080423	1.55028044449183	Negative	0.779755396152244	0.129014503487547	4.71279167374565
B.1.1.315	AR1 (Week|Postcode) -week -temp FE	Poisson	ran_vals	cond	Postcode	TS14	Week_factor1	-0.0647865175449132	1.00351295469736	-2.03163576677112	1.90206273168129	Negative	0.937267532194899	0.131120862480753	6.69969988212719
B.1.1.315	AR1 (Week|Postcode) -week -temp FE	Poisson	ran_vals	cond	Postcode	TS15	Week_factor1	-0.0780337261089652	0.986122624392862	-2.01079855425909	1.85473110204116	Negative	0.924933231618545	0.133881720152154	6.38997976706652
B.1.1.315	AR1 (Week|Postcode) -week -temp FE	Poisson	ran_vals	cond	Postcode	TS16	Week_factor1	-0.0798714692969313	0.985938375916729	-2.01227517706963	1.85253223847577	Negative	0.923235002804984	0.133684173237298	6.37594450983603
B.1.1.315	AR1 (Week|Postcode) -week -temp FE	Poisson	ran_vals	cond	Postcode	TS17	Week_factor1	0.0462904530977315	1.01811770215673	-1.94918357515214	2.0417644813476	Positive	1.0473785811346	0.142390275103028	7.70419111435653
B.1.1.315	AR1 (Week|Postcode) -week -temp FE	Poisson	ran_vals	cond	Postcode	TS18	Week_factor1	-0.396911666831146	0.864141115706381	-2.09059713117591	1.29677379751362	Negative	0.672393417650773	0.123613300419502	3.65747784878948
B.1.1.315	AR1 (Week|Postcode) -week -temp FE	Poisson	ran_vals	cond	Postcode	TS19	Week_factor1	-0.16988149631166	0.921201088192399	-1.97540245168787	1.63563945906455	Negative	0.843764799912952	0.138705478754527	5.1327391244011
B.1.1.315	AR1 (Week|Postcode) -week -temp FE	Poisson	ran_vals	cond	Postcode	TS2	Week_factor1	-0.0495444783083871	1.00058406652603	-2.01065321220403	1.91156425558726	Negative	0.95166282884232	0.133901180210644	6.76366062177674
B.1.1.315	AR1 (Week|Postcode) -week -temp FE	Poisson	ran_vals	cond	Postcode	TS20	Week_factor1	0.659750221994677	0.884670348270329	-1.07417179880567	2.39367224279503	Positive	1.93430912618194	0.341580535592879	10.9536446189375
B.1.1.315	AR1 (Week|Postcode) -week -temp FE	Poisson	ran_vals	cond	Postcode	TS21	Week_factor1	-0.0804124109843853	0.986421516694874	-2.01376305728171	1.85293823531294	Negative	0.922735721557845	0.133485415102085	6.37853364869655
B.1.1.315	AR1 (Week|Postcode) -week -temp FE	Poisson	ran_vals	cond	Postcode	TS22	Week_factor1	0.832149848970513	0.951050820532313	-1.03187550674009	2.69617520468111	Positive	2.29825433268518	0.356338019106538	14.8229284962349
B.1.1.315	AR1 (Week|Postcode) -week -temp FE	Poisson	ran_vals	cond	Postcode	TS23	Week_factor1	-0.241071836749454	0.926350737654525	-2.05668591960443	1.57454224610553	Negative	0.785785176107946	0.127877063293314	4.82853083335766
B.1.1.315	AR1 (Week|Postcode) -week -temp FE	Poisson	ran_vals	cond	Postcode	TS24	Week_factor1	-0.0457719630978364	1.00790979618417	-2.02123886328392	1.92969493708825	Negative	0.955259771834583	0.132491224851623	6.88740882807443
B.1.1.315	AR1 (Week|Postcode) -week -temp FE	Poisson	ran_vals	cond	Postcode	TS25	Week_factor1	-0.115599566578164	0.701093667138635	-1.489717903959	1.25851877080267	Negative	0.89083187074021	0.225436241241532	3.52020339567435
B.1.1.315	AR1 (Week|Postcode) -week -temp FE	Poisson	ran_vals	cond	Postcode	TS26	Week_factor1	0.809442001823459	0.950927762215481	-1.05434216401815	2.67322616766507	Positive	2.24665400801032	0.34842155616983	14.4866301821135
B.1.1.315	AR1 (Week|Postcode) -week -temp FE	Poisson	ran_vals	cond	Postcode	TS27	Week_factor1	-0.0667278645456477	0.991711181270435	-2.01044606290137	1.87699033381008	Negative	0.935449735740147	0.133928920619854	6.53381065154787
B.1.1.315	AR1 (Week|Postcode) -week -temp FE	Poisson	ran_vals	cond	Postcode	TS28	Week_factor1	-0.144832849270263	0.956581027346311	-2.01969721116336	1.73003151262283	Negative	0.865166894303035	0.13269563775568	5.6408316630282
B.1.1.315	AR1 (Week|Postcode) -week -temp FE	Poisson	ran_vals	cond	Postcode	TS29	Week_factor1	-0.0825577004062076	0.987836471243083	-2.01868160665779	1.85356620584537	Negative	0.920758308195616	0.132830472501052	6.38254043780911
B.1.1.315	AR1 (Week|Postcode) -week -temp FE	Poisson	ran_vals	cond	Postcode	TS3	Week_factor1	-0.783504145687817	0.786157165902656	-2.3243438770451	0.757335585669468	Negative	0.456802500965157	0.097847623065961	2.13258654987822
B.1.1.315	AR1 (Week|Postcode) -week -temp FE	Poisson	ran_vals	cond	Postcode	TS4	Week_factor1	-0.268445003065797	0.924069168399579	-2.07958729235285	1.54269728622126	Negative	0.764567470520464	0.124981782493512	4.67718898959057
B.1.1.315	AR1 (Week|Postcode) -week -temp FE	Poisson	ran_vals	cond	Postcode	TS5	Week_factor1	-0.212682600431848	0.924205876159973	-2.02409283200568	1.59872763114198	Negative	0.808412686337577	0.13211363810666	4.94673434777352
B.1.1.315	AR1 (Week|Postcode) -week -temp FE	Poisson	ran_vals	cond	Postcode	TS6	Week_factor1	0.415160796558823	0.648396337144323	-0.855672671951741	1.68599426506939	Positive	1.51461426587441	0.424997211204191	5.39781512422232
B.1.1.315	AR1 (Week|Postcode) -week -temp FE	Poisson	ran_vals	cond	Postcode	TS7	Week_factor1	-0.0282245035250719	0.996259856783013	-1.98085794206281	1.92440893501267	Negative	0.972170086688405	0.137950832704033	6.8510980247538
B.1.1.315	AR1 (Week|Postcode) -week -temp FE	Poisson	ran_vals	cond	Postcode	TS8	Week_factor1	0.739145263314768	0.91378931854045	-1.05184889048191	2.53013941711145	Positive	2.09414480692099	0.34929135028202	12.5552564322401
B.1.1.315	AR1 (Week|Postcode) -week -temp FE	Poisson	ran_vals	cond	Postcode	TS9	Week_factor1	0.828567308136388	0.950119877634853	-1.03363343302353	2.6907680492963	Positive	2.2900354736806	0.355712153411016	14.742994919985
B.1.1.315	AR1 (Week|Postcode) -week -temp FE	Poisson	ran_vals	cond	Postcode	TS1	Week_factor2	-0.411485020993736	0.873441894885119	-2.12339967755699	1.30042963556952	Negative	0.662665446990023	0.119624252543709	3.67087346668299
B.1.1.315	AR1 (Week|Postcode) -week -temp FE	Poisson	ran_vals	cond	Postcode	TS10	Week_factor2	-0.324485709427695	0.876947007124191	-2.0432702597413	1.39429884088591	Negative	0.722899038217027	0.129604177765153	4.03214640504908
B.1.1.315	AR1 (Week|Postcode) -week -temp FE	Poisson	ran_vals	cond	Postcode	TS11	Week_factor2	-0.284750516327856	0.910608101986216	-2.06950960025121	1.5000085675955	Negative	0.752201893002475	0.126247678356498	4.48172746780167
B.1.1.315	AR1 (Week|Postcode) -week -temp FE	Poisson	ran_vals	cond	Postcode	TS12	Week_factor2	-0.246694636096313	0.93396271979196	-2.07722792979163	1.583838657599	Negative	0.781379262126147	0.125277007966977	4.87362813966425
B.1.1.315	AR1 (Week|Postcode) -week -temp FE	Poisson	ran_vals	cond	Postcode	TS13	Week_factor2	-0.0839690790997245	0.997341541630083	-2.03872258098034	1.87078442278089	Negative	0.919459686176844	0.130194918162375	6.49338796349989
B.1.1.315	AR1 (Week|Postcode) -week -temp FE	Poisson	ran_vals	cond	Postcode	TS14	Week_factor2	-0.329260377979117	0.892182141959049	-2.07790524386865	1.41938448791042	Negative	0.71945566194528	0.125192184815153	4.13457477612826
B.1.1.315	AR1 (Week|Postcode) -week -temp FE	Poisson	ran_vals	cond	Postcode	TS15	Week_factor2	-0.0551761710594605	1.00823381140093	-2.03127812940083	1.92092578728191	Negative	0.946318419349014	0.131167764587674	6.82727614985496
B.1.1.315	AR1 (Week|Postcode) -week -temp FE	Poisson	ran_vals	cond	Postcode	TS16	Week_factor2	-0.0749311238276252	0.990087597520167	-2.01546715650694	1.86560490885169	Negative	0.927807387949461	0.133258136417347	6.45984232015379
B.1.1.315	AR1 (Week|Postcode) -week -temp FE	Poisson	ran_vals	cond	Postcode	TS17	Week_factor2	0.764689263156004	0.702658495469204	-0.612496081394737	2.14187460770674	Positive	2.14832670666537	0.541996312324628	8.5153856836711
B.1.1.315	AR1 (Week|Postcode) -week -temp FE	Poisson	ran_vals	cond	Postcode	TS18	Week_factor2	0.105818917045955	1.03726641314764	-1.92718589509646	2.13882372918837	Positive	1.11162056274456	0.145557236008031	8.48944586614949
B.1.1.315	AR1 (Week|Postcode) -week -temp FE	Poisson	ran_vals	cond	Postcode	TS19	Week_factor2	1.42091110943489	0.468322187253624	0.503016489256764	2.33880572961302	Positive	4.14089152739345	1.65370212927697	10.3688459596626
B.1.1.315	AR1 (Week|Postcode) -week -temp FE	Poisson	ran_vals	cond	Postcode	TS2	Week_factor2	-0.0812074722218412	0.991919010719972	-2.02533300881359	1.8629180643699	Negative	0.92200238171689	0.131949895392617	6.44250902482474
B.1.1.315	AR1 (Week|Postcode) -week -temp FE	Poisson	ran_vals	cond	Postcode	TS20	Week_factor2	-0.0310814183816457	0.986779433760347	-1.96513356923675	1.90297073247346	Negative	0.969396643157038	0.1401371673512	6.70578597759907
B.1.1.315	AR1 (Week|Postcode) -week -temp FE	Poisson	ran_vals	cond	Postcode	TS21	Week_factor2	-0.0971678083599743	0.975003829652481	-2.00814019926746	1.81380458254751	Negative	0.907403723425812	0.134238098771777	6.13373941392665
B.1.1.315	AR1 (Week|Postcode) -week -temp FE	Poisson	ran_vals	cond	Postcode	TS22	Week_factor2	-0.000107956705056364	0.997221730411719	-1.95462663291274	1.95441071950262	Negative	0.999892049122059	0.141617342078941	7.05975762022287
B.1.1.315	AR1 (Week|Postcode) -week -temp FE	Poisson	ran_vals	cond	Postcode	TS23	Week_factor2	-0.277044897876872	0.91850143678182	-2.07727463371753	1.52318483796379	Negative	0.758020462837074	0.125271157175508	4.5868102046404
B.1.1.315	AR1 (Week|Postcode) -week -temp FE	Poisson	ran_vals	cond	Postcode	TS24	Week_factor2	-0.214353121301623	0.936208165745487	-2.04928740819508	1.62058116559184	Negative	0.807063343440189	0.128826671717833	5.05602785230297
B.1.1.315	AR1 (Week|Postcode) -week -temp FE	Poisson	ran_vals	cond	Postcode	TS25	Week_factor2	-0.00342252611528034	0.993473470508317	-1.9505947479076	1.94374969567704	Negative	0.996583324051206	0.142189479538098	6.98489315104949
B.1.1.315	AR1 (Week|Postcode) -week -temp FE	Poisson	ran_vals	cond	Postcode	TS26	Week_factor2	-0.270348681621051	0.881943969238478	-1.99892709771077	1.45822973446867	Negative	0.763113364337307	0.135480562693206	4.29834357972745
B.1.1.315	AR1 (Week|Postcode) -week -temp FE	Poisson	ran_vals	cond	Postcode	TS27	Week_factor2	-0.0642600936403426	1.00103193496439	-2.02624663354499	1.8977264462643	Negative	0.937761062120402	0.131829397758072	6.67071096875535
B.1.1.315	AR1 (Week|Postcode) -week -temp FE	Poisson	ran_vals	cond	Postcode	TS28	Week_factor2	-0.0423721444805792	1.00265077436046	-2.00753155129827	1.92278726233711	Negative	0.958513008865479	0.134319827387438	6.83999679000689
B.1.1.315	AR1 (Week|Postcode) -week -temp FE	Poisson	ran_vals	cond	Postcode	TS29	Week_factor2	-0.157766189165261	0.954001685175218	-2.02757513329921	1.71204275496869	Negative	0.854049444639484	0.131654378717669	5.54026733477056
B.1.1.315	AR1 (Week|Postcode) -week -temp FE	Poisson	ran_vals	cond	Postcode	TS3	Week_factor2	-0.328387752455579	0.880608643586341	-2.05434897835948	1.39757347344832	Negative	0.720083751322502	0.128176253936121	4.04537184537396
B.1.1.315	AR1 (Week|Postcode) -week -temp FE	Poisson	ran_vals	cond	Postcode	TS4	Week_factor2	-0.492368224258228	0.850468953522953	-2.15925674313269	1.17452029461623	Negative	0.611177274094434	0.115410869088714	3.2365899617511
B.1.1.315	AR1 (Week|Postcode) -week -temp FE	Poisson	ran_vals	cond	Postcode	TS5	Week_factor2	0.14865236592969	0.774554359784655	-1.36944628331671	1.66675101517609	Positive	1.16026956985877	0.254247701777707	5.29493665164877
B.1.1.315	AR1 (Week|Postcode) -week -temp FE	Poisson	ran_vals	cond	Postcode	TS6	Week_factor2	-0.163969382667232	0.944579109225096	-2.01531041729735	1.68737165196288	Negative	0.848768008494943	0.133279024829294	5.40525512673265
B.1.1.315	AR1 (Week|Postcode) -week -temp FE	Poisson	ran_vals	cond	Postcode	TS7	Week_factor2	0.273843173045895	0.779306510906107	-1.25356952124764	1.80125586733943	Positive	1.3150085572801	0.285483934978276	6.05724979183675
B.1.1.315	AR1 (Week|Postcode) -week -temp FE	Poisson	ran_vals	cond	Postcode	TS8	Week_factor2	-0.021904493638743	0.996619289171141	-1.97524240671209	1.9314334194346	Negative	0.978333667678129	0.138727679646038	6.89939288074785
B.1.1.315	AR1 (Week|Postcode) -week -temp FE	Poisson	ran_vals	cond	Postcode	TS9	Week_factor2	-0.0135110189742169	0.990150805858619	-1.95417093772042	1.92714889977199	Negative	0.986579845159962	0.141681891127103	6.86989553239849
B.1.1.315	AR1 (Week|Postcode) -week -temp FE	Poisson	ran_vals	cond	Postcode	TS1	Week_factor3	-0.161372055539872	0.969006141882391	-2.06058919442747	1.73784508334772	Negative	0.850975402088931	0.127378896844483	5.68507934123925
B.1.1.315	AR1 (Week|Postcode) -week -temp FE	Poisson	ran_vals	cond	Postcode	TS10	Week_factor3	-0.067618100873552	0.721102856001526	-1.48095372778551	1.34571752603841	Negative	0.934617334974138	0.227420687491709	3.84094152765238
B.1.1.315	AR1 (Week|Postcode) -week -temp FE	Poisson	ran_vals	cond	Postcode	TS11	Week_factor3	-0.130340095425502	0.979713966575595	-2.05054418506455	1.78986399421354	Negative	0.877796845458004	0.128664867034137	5.98863792158263
B.1.1.315	AR1 (Week|Postcode) -week -temp FE	Poisson	ran_vals	cond	Postcode	TS12	Week_factor3	-0.452575920498917	0.862883116170977	-2.14379575106172	1.23864391006389	Negative	0.635987785828297	0.117209101024469	3.45093051808611
B.1.1.315	AR1 (Week|Postcode) -week -temp FE	Poisson	ran_vals	cond	Postcode	TS13	Week_factor3	-0.149757497784572	0.9660641400799	-2.04320841909683	1.74369342352769	Negative	0.86091672532619	0.129612192818856	5.7184250326065
B.1.1.315	AR1 (Week|Postcode) -week -temp FE	Poisson	ran_vals	cond	Postcode	TS14	Week_factor3	-0.114114687424704	0.989465636143586	-2.05343169820615	1.82520232335674	Negative	0.892155630983078	0.128293881410411	6.20405011637775
B.1.1.315	AR1 (Week|Postcode) -week -temp FE	Poisson	ran_vals	cond	Postcode	TS15	Week_factor3	-0.258292084892389	0.915528540056178	-2.05269505022103	1.53611088043626	Negative	0.772369601664923	0.128388423657557	4.64648435257052
B.1.1.315	AR1 (Week|Postcode) -week -temp FE	Poisson	ran_vals	cond	Postcode	TS16	Week_factor3	-0.0496196308402036	1.00975635306131	-2.02870571600088	1.92946645432048	Negative	0.951591311658679	0.131505616664238	6.88583535360534
B.1.1.315	AR1 (Week|Postcode) -week -temp FE	Poisson	ran_vals	cond	Postcode	TS17	Week_factor3	-0.325994716134634	0.875938340143805	-2.04280231549429	1.39081288322502	Negative	0.721809001363223	0.129664839486571	4.01811498407732
B.1.1.315	AR1 (Week|Postcode) -week -temp FE	Poisson	ran_vals	cond	Postcode	TS18	Week_factor3	1.76725574923431	0.720845770109342	0.354424001411964	3.18008749705666	Positive	5.85476435378318	1.42535941277801	24.0488576642731
B.1.1.315	AR1 (Week|Postcode) -week -temp FE	Poisson	ran_vals	cond	Postcode	TS19	Week_factor3	0.0805898329569618	1.02734119136839	-1.93296190195956	2.09414156787349	Positive	1.08392621456574	0.144718919804622	8.11846882362716
B.1.1.315	AR1 (Week|Postcode) -week -temp FE	Poisson	ran_vals	cond	Postcode	TS2	Week_factor3	-0.194036774574244	0.939191326491662	-2.0348179490903	1.64674439994181	Negative	0.823627615156762	0.130704275170417	5.1900555476425
B.1.1.315	AR1 (Week|Postcode) -week -temp FE	Poisson	ran_vals	cond	Postcode	TS20	Week_factor3	-0.0437263365500138	0.974732554297153	-1.95416703753117	1.86671436443114	Negative	0.957215876631742	0.14168244371437	6.46701320541202
B.1.1.315	AR1 (Week|Postcode) -week -temp FE	Poisson	ran_vals	cond	Postcode	TS21	Week_factor3	0.0858733928845666	1.0293569379201	-1.93162913267526	2.10337591844439	Positive	1.0896683598036	0.144911925323139	8.19378482281111
B.1.1.315	AR1 (Week|Postcode) -week -temp FE	Poisson	ran_vals	cond	Postcode	TS22	Week_factor3	-0.0825090137961647	0.983347899763777	-2.00983548160627	1.84481745401394	Negative	0.920803137887605	0.134010720083728	6.32694472661528
B.1.1.315	AR1 (Week|Postcode) -week -temp FE	Poisson	ran_vals	cond	Postcode	TS23	Week_factor3	-0.22090398733948	0.943242219564332	-2.06962476638319	1.62781679170423	Negative	0.801793658937057	0.126233139736905	5.09274405161394
B.1.1.315	AR1 (Week|Postcode) -week -temp FE	Poisson	ran_vals	cond	Postcode	TS24	Week_factor3	-0.241136801629587	0.927506662535383	-2.05901645561988	1.57674285236071	Negative	0.785734129326313	0.127579388197757	4.83916822857935
B.1.1.315	AR1 (Week|Postcode) -week -temp FE	Poisson	ran_vals	cond	Postcode	TS25	Week_factor3	0.854602895177882	0.704788788187005	-0.526757746376275	2.23596353673204	Positive	2.35044082384198	0.590516473389645	9.35549187082144
B.1.1.315	AR1 (Week|Postcode) -week -temp FE	Poisson	ran_vals	cond	Postcode	TS26	Week_factor3	0.988467542683468	1.01236949999762	-0.995740216358685	2.97267530172562	Positive	2.68711342885973	0.369449870466713	19.5441361785749
B.1.1.315	AR1 (Week|Postcode) -week -temp FE	Poisson	ran_vals	cond	Postcode	TS27	Week_factor3	-0.212188617827452	0.926804011684685	-2.02869110145667	1.60431386580177	Negative	0.808812126791996	0.131507538572931	4.97444529450303
B.1.1.315	AR1 (Week|Postcode) -week -temp FE	Poisson	ran_vals	cond	Postcode	TS28	Week_factor3	0.084393590634785	1.02782028841934	-1.93009715724669	2.09888433851626	Positive	1.08805705861085	0.145134096969341	8.1570643116551
B.1.1.315	AR1 (Week|Postcode) -week -temp FE	Poisson	ran_vals	cond	Postcode	TS29	Week_factor3	-0.0555646297592223	1.00224187104996	-2.01992260081518	1.90879334129674	Negative	0.94595088511683	0.132665732902336	6.74494503951559
B.1.1.315	AR1 (Week|Postcode) -week -temp FE	Poisson	ran_vals	cond	Postcode	TS3	Week_factor3	1.01932811342584	0.557891777012038	-0.0741196767888082	2.11277590364048	Positive	2.77133211744852	0.928560560045312	8.271169416055
B.1.1.315	AR1 (Week|Postcode) -week -temp FE	Poisson	ran_vals	cond	Postcode	TS4	Week_factor3	-0.129781668853666	0.938753252375206	-1.96970423387891	1.71014089617158	Negative	0.87828716743285	0.13949810892875	5.5297405420113
B.1.1.315	AR1 (Week|Postcode) -week -temp FE	Poisson	ran_vals	cond	Postcode	TS5	Week_factor3	-0.804046405995675	0.776889658355975	-2.32672215633501	0.718629344343663	Negative	0.447514470267968	0.0976151905946799	2.05161921909042
B.1.1.315	AR1 (Week|Postcode) -week -temp FE	Poisson	ran_vals	cond	Postcode	TS6	Week_factor3	-0.396139748943954	0.891037267706056	-2.1425407025308	1.35026120464289	Negative	0.672912650533881	0.117356296483923	3.8584332397586
B.1.1.315	AR1 (Week|Postcode) -week -temp FE	Poisson	ran_vals	cond	Postcode	TS7	Week_factor3	-0.02358947039774	0.982750562506038	-1.94974517869605	1.90256623790057	Negative	0.976686586222226	0.14231033067055	6.70307407207669
B.1.1.315	AR1 (Week|Postcode) -week -temp FE	Poisson	ran_vals	cond	Postcode	TS8	Week_factor3	-0.389778376083732	0.869448919461514	-2.09386694462557	1.3143101924581	Negative	0.677206943123011	0.123209768084499	3.72218250990858
B.1.1.315	AR1 (Week|Postcode) -week -temp FE	Poisson	ran_vals	cond	Postcode	TS9	Week_factor3	-0.0498297203071734	1.00741646932166	-2.02432971761013	1.92467027699578	Negative	0.95139141334624	0.132082345994113	6.85288873828223
B.1.1.315	AR1 (Week|Postcode) -week -temp FE	Poisson	ran_vals	cond	Postcode	TS1	Week_factor4	-0.127308479725744	0.984442338911883	-2.05678000884941	1.80216304939792	Negative	0.880462026016266	0.127865032002996	6.06274731342112
B.1.1.315	AR1 (Week|Postcode) -week -temp FE	Poisson	ran_vals	cond	Postcode	TS10	Week_factor4	-0.234178070475553	0.926687096686133	-2.05045140491836	1.58209526396726	Negative	0.791220910266632	0.128676805133111	4.86513888960451
B.1.1.315	AR1 (Week|Postcode) -week -temp FE	Poisson	ran_vals	cond	Postcode	TS11	Week_factor4	-0.207171707383108	0.936457989462624	-2.04259563976464	1.62825222499842	Negative	0.812880060495673	0.12969164083138	5.09496208480051
B.1.1.315	AR1 (Week|Postcode) -week -temp FE	Poisson	ran_vals	cond	Postcode	TS12	Week_factor4	-0.218889561025671	0.955226383201895	-2.09109886918384	1.6533197471325	Negative	0.80341044107938	0.123551294485064	5.22429440764293
B.1.1.315	AR1 (Week|Postcode) -week -temp FE	Poisson	ran_vals	cond	Postcode	TS13	Week_factor4	-0.287319276984009	0.909875951326261	-2.0706433719826	1.49600481801458	Negative	0.750272145964505	0.126104623418771	4.46381962650859
B.1.1.315	AR1 (Week|Postcode) -week -temp FE	Poisson	ran_vals	cond	Postcode	TS14	Week_factor4	-0.200976999509129	0.9493574461429	-2.06168340240414	1.65972940338588	Negative	0.817931244157623	0.127239594066501	5.25788788527242
B.1.1.315	AR1 (Week|Postcode) -week -temp FE	Poisson	ran_vals	cond	Postcode	TS15	Week_factor4	-0.0826974360383816	0.995618547006625	-2.03407393051147	1.8686790584347	Negative	0.920629654440307	0.130801557765019	6.47973139706406
B.1.1.315	AR1 (Week|Postcode) -week -temp FE	Poisson	ran_vals	cond	Postcode	TS16	Week_factor4	-0.232920993730966	0.924506947794673	-2.04492131486558	1.57907932740365	Negative	0.792216161095033	0.129390370675541	4.85048804345678
B.1.1.315	AR1 (Week|Postcode) -week -temp FE	Poisson	ran_vals	cond	Postcode	TS17	Week_factor4	-0.184716380416038	0.947649813999311	-2.04207588581077	1.67264312497869	Negative	0.831340034733544	0.129759066095242	5.32622709262941
B.1.1.315	AR1 (Week|Postcode) -week -temp FE	Poisson	ran_vals	cond	Postcode	TS18	Week_factor4	-0.0486518288114909	0.96379855687419	-1.93766228863658	1.8403586310136	Negative	0.952512709454017	0.14404028110368	6.29879679989221
B.1.1.315	AR1 (Week|Postcode) -week -temp FE	Poisson	ran_vals	cond	Postcode	TS19	Week_factor4	-0.284922159617189	0.890558081743252	-2.03038392597504	1.46053960674066	Negative	0.752072793675152	0.131285107708612	4.30828368013932
B.1.1.315	AR1 (Week|Postcode) -week -temp FE	Poisson	ran_vals	cond	Postcode	TS2	Week_factor4	-0.0253487609546722	1.02088873119462	-2.02625390631892	1.97555638440958	Negative	0.974969821320939	0.131828438996151	7.2106304203021
B.1.1.315	AR1 (Week|Postcode) -week -temp FE	Poisson	ran_vals	cond	Postcode	TS20	Week_factor4	0.956622926580113	0.725620862697349	-0.465567830737574	2.3788136838978	Positive	2.60289145864076	0.62777853201575	10.7920924337932
B.1.1.315	AR1 (Week|Postcode) -week -temp FE	Poisson	ran_vals	cond	Postcode	TS21	Week_factor4	1.76622667012956	0.932849031921631	-0.0621238354498919	3.59457717570901	Positive	5.84874243716916	0.939766503177315	36.4003058000984
B.1.1.315	AR1 (Week|Postcode) -week -temp FE	Poisson	ran_vals	cond	Postcode	TS22	Week_factor4	-0.0481262627757832	1.0037826186372	-2.015504043612	1.91925151806044	Negative	0.953013449357103	0.133253221001126	6.81585501522584
B.1.1.315	AR1 (Week|Postcode) -week -temp FE	Poisson	ran_vals	cond	Postcode	TS23	Week_factor4	-0.263891299296682	0.920342277426471	-2.06772901650214	1.53994641790877	Negative	0.768057023457888	0.12647267317255	4.66434033918268
B.1.1.315	AR1 (Week|Postcode) -week -temp FE	Poisson	ran_vals	cond	Postcode	TS24	Week_factor4	-0.134709427635587	0.946929241989207	-1.99065663784225	1.72123778257107	Negative	0.873969826274813	0.136605695519571	5.59144517608636
B.1.1.315	AR1 (Week|Postcode) -week -temp FE	Poisson	ran_vals	cond	Postcode	TS25	Week_factor4	0.282153746914813	0.76737982168102	-1.22188306604276	1.78619055987238	Positive	1.32598257004497	0.294674752127376	5.96667940965318
B.1.1.315	AR1 (Week|Postcode) -week -temp FE	Poisson	ran_vals	cond	Postcode	TS26	Week_factor4	0.663941960781927	0.867362383236415	-1.03605707190627	2.36394099347013	Positive	1.94243426209937	0.354851079492556	10.6327726774089
B.1.1.315	AR1 (Week|Postcode) -week -temp FE	Poisson	ran_vals	cond	Postcode	TS27	Week_factor4	0.102678394243147	1.03897300538794	-1.93367127722655	2.13902806571284	Positive	1.10813496917706	0.14461629618588	8.49118074725622
B.1.1.315	AR1 (Week|Postcode) -week -temp FE	Poisson	ran_vals	cond	Postcode	TS28	Week_factor4	1.4175929098222	0.836906494832731	-0.222713678477606	3.05789949812201	Positive	4.1271739940743	0.800343972196138	21.2828056049741
B.1.1.315	AR1 (Week|Postcode) -week -temp FE	Poisson	ran_vals	cond	Postcode	TS29	Week_factor4	-0.0436326076214693	1.00826073951659	-2.01978734409971	1.93252212885677	Negative	0.957305599655001	0.132683678047197	6.90690840515316
B.1.1.315	AR1 (Week|Postcode) -week -temp FE	Poisson	ran_vals	cond	Postcode	TS3	Week_factor4	-0.151867589555158	0.931135241367931	-1.97685912737231	1.673123948262	Negative	0.85910202729194	0.138503576944755	5.32878868241437
B.1.1.315	AR1 (Week|Postcode) -week -temp FE	Poisson	ran_vals	cond	Postcode	TS4	Week_factor4	1.27319581333664	0.651140200208081	-0.00301552795740156	2.54940715463068	Positive	3.57225058574079	0.996989014180235	12.7995134006747
B.1.1.315	AR1 (Week|Postcode) -week -temp FE	Poisson	ran_vals	cond	Postcode	TS5	Week_factor4	-0.413250957385967	0.887407736207786	-2.15253815995545	1.32603624518351	Negative	0.66149625462483	0.116188877241925	3.7660859220764
B.1.1.315	AR1 (Week|Postcode) -week -temp FE	Poisson	ran_vals	cond	Postcode	TS6	Week_factor4	-0.684035330465185	0.811422299350571	-2.27439381344498	0.906323152514612	Negative	0.504576744687519	0.10285924142988	2.47520483079797
B.1.1.315	AR1 (Week|Postcode) -week -temp FE	Poisson	ran_vals	cond	Postcode	TS7	Week_factor4	0.666820513404536	0.854868495877842	-1.00869095003396	2.34233197684303	Positive	1.94803371663459	0.364696072615549	10.405473615137
B.1.1.315	AR1 (Week|Postcode) -week -temp FE	Poisson	ran_vals	cond	Postcode	TS8	Week_factor4	-0.0317011692112407	0.979698455207903	-1.95187485712826	1.88847251870578	Negative	0.968796044913088	0.142007577926065	6.60926543742544
B.1.1.315	AR1 (Week|Postcode) -week -temp FE	Poisson	ran_vals	cond	Postcode	TS9	Week_factor4	-0.257209782855211	0.915721994944674	-2.05199191279794	1.53757234708752	Negative	0.773205991389767	0.128478730108124	4.65327999909324
B.1.1.315	AR1 (Week|Postcode) -week -temp FE	Poisson	ran_vals	cond	Postcode	TS1	Week_factor5	-0.391247040911783	0.871825077116249	-2.09999279287849	1.31749871105492	Negative	0.676213083106604	0.122457310814521	3.73406969925324
B.1.1.315	AR1 (Week|Postcode) -week -temp FE	Poisson	ran_vals	cond	Postcode	TS10	Week_factor5	-0.176249603466066	0.950247582745534	-2.03870064204356	1.68620143511143	Negative	0.838408687503298	0.130197774531787	5.39893350565209
B.1.1.315	AR1 (Week|Postcode) -week -temp FE	Poisson	ran_vals	cond	Postcode	TS11	Week_factor5	-0.0741185883497655	0.996071868049394	-2.02638357574011	1.87814639904058	Negative	0.928561570727429	0.131811345987014	6.54136853072372
B.1.1.315	AR1 (Week|Postcode) -week -temp FE	Poisson	ran_vals	cond	Postcode	TS12	Week_factor5	-0.340012571123025	0.893170603940437	-2.09059478689617	1.41056964465012	Negative	0.711761375066558	0.123613590203998	4.09828930783902
B.1.1.315	AR1 (Week|Postcode) -week -temp FE	Poisson	ran_vals	cond	Postcode	TS13	Week_factor5	-0.131485348930734	0.979375921974961	-2.05102688332737	1.7880561854659	Negative	0.87679212098579	0.128602775713226	5.97782138961793
B.1.1.315	AR1 (Week|Postcode) -week -temp FE	Poisson	ran_vals	cond	Postcode	TS14	Week_factor5	-0.374682739198064	0.883797854384435	-2.10689470340533	1.3575292250092	Negative	0.687507363331733	0.121615031424009	3.88657856763945
B.1.1.315	AR1 (Week|Postcode) -week -temp FE	Poisson	ran_vals	cond	Postcode	TS15	Week_factor5	-0.100263122764374	0.961042026926577	-1.98387088316984	1.78334463764109	Negative	0.904599366033041	0.137535820487065	5.9497228440524
B.1.1.315	AR1 (Week|Postcode) -week -temp FE	Poisson	ran_vals	cond	Postcode	TS16	Week_factor5	-0.0775043938165965	0.999199207711756	-2.03589885431259	1.8808900666794	Negative	0.925422958248951	0.130563072563875	6.55934051517716
B.1.1.315	AR1 (Week|Postcode) -week -temp FE	Poisson	ran_vals	cond	Postcode	TS17	Week_factor5	0.00907493249408856	0.606019148426888	-1.17870077236425	1.19685063735242	Positive	1.00911623453719	0.307678223084648	3.30967711850815
B.1.1.315	AR1 (Week|Postcode) -week -temp FE	Poisson	ran_vals	cond	Postcode	TS18	Week_factor5	-0.0632525130303807	0.986688574868848	-1.99712658373047	1.87062155766971	Negative	0.938706408159563	0.135724717076123	6.49233050326132
B.1.1.315	AR1 (Week|Postcode) -week -temp FE	Poisson	ran_vals	cond	Postcode	TS19	Week_factor5	0.424614843592186	0.821339753014897	-1.18518149138804	2.03441117857241	Positive	1.52900140155125	0.305690694235409	7.64774764175623
B.1.1.315	AR1 (Week|Postcode) -week -temp FE	Poisson	ran_vals	cond	Postcode	TS2	Week_factor5	-0.086709521379831	0.983941131921837	-2.0151987028542	1.84177966009454	Negative	0.916943409408389	0.133293914853036	6.30775393598796
B.1.1.315	AR1 (Week|Postcode) -week -temp FE	Poisson	ran_vals	cond	Postcode	TS20	Week_factor5	0.0621212117260065	1.02483618475506	-1.94652080044734	2.07076322389935	Positive	1.06409131725658	0.142769933573942	7.93087384098569
B.1.1.315	AR1 (Week|Postcode) -week -temp FE	Poisson	ran_vals	cond	Postcode	TS21	Week_factor5	1.32254159865419	0.785733123659905	-0.217467025179383	2.86255022248776	Positive	3.75294775297907	0.804554134510683	17.5061145452402
B.1.1.315	AR1 (Week|Postcode) -week -temp FE	Poisson	ran_vals	cond	Postcode	TS22	Week_factor5	-0.0694563844382995	0.99612267112645	-2.02182094402998	1.88290817515338	Negative	0.932900821490572	0.132414126701467	6.57259134216036
B.1.1.315	AR1 (Week|Postcode) -week -temp FE	Poisson	ran_vals	cond	Postcode	TS23	Week_factor5	-0.149838152628318	0.96852802897569	-2.04811820743824	1.7484419021816	Negative	0.860847291022374	0.128977384049225	5.74564342363878
B.1.1.315	AR1 (Week|Postcode) -week -temp FE	Poisson	ran_vals	cond	Postcode	TS24	Week_factor5	0.607762084134713	0.851996075804733	-1.06211953941202	2.27764370768145	Positive	1.83631727340561	0.345722261253248	9.75367081189406
B.1.1.315	AR1 (Week|Postcode) -week -temp FE	Poisson	ran_vals	cond	Postcode	TS25	Week_factor5	-0.310363737307423	0.893256241794108	-2.06111380018948	1.44038632557463	Negative	0.733180222716699	0.127312090666226	4.222326694738
B.1.1.315	AR1 (Week|Postcode) -week -temp FE	Poisson	ran_vals	cond	Postcode	TS26	Week_factor5	-0.174114497385713	0.928699456176469	-1.99433198395353	1.6461029891821	Negative	0.840200691368216	0.136104543824867	5.18672765755708
B.1.1.315	AR1 (Week|Postcode) -week -temp FE	Poisson	ran_vals	cond	Postcode	TS27	Week_factor5	1.64069294511865	0.878956640236825	-0.082030413717854	3.36341630395516	Positive	5.15874299975638	0.921243939817011	28.8877116986209
B.1.1.315	AR1 (Week|Postcode) -week -temp FE	Poisson	ran_vals	cond	Postcode	TS28	Week_factor5	0.102859977663105	1.03745029313046	-1.93050523262311	2.13622518794932	Positive	1.10833620638466	0.145074883400709	8.46741432829666
B.1.1.315	AR1 (Week|Postcode) -week -temp FE	Poisson	ran_vals	cond	Postcode	TS29	Week_factor5	-0.150611089758283	0.954618174373934	-2.02162833051857	1.720406151002	Negative	0.86018216727045	0.132439633907808	5.58679708677801
B.1.1.315	AR1 (Week|Postcode) -week -temp FE	Poisson	ran_vals	cond	Postcode	TS3	Week_factor5	-0.0908509441479809	0.95530614588063	-1.96321658428378	1.78151469598782	Negative	0.913153811675129	0.140406065847204	5.93884515419904
B.1.1.315	AR1 (Week|Postcode) -week -temp FE	Poisson	ran_vals	cond	Postcode	TS4	Week_factor5	-0.0187931106973823	0.980379085228854	-1.94030080894226	1.90271458754749	Negative	0.981382378757052	0.143660728845519	6.70406854451156
B.1.1.315	AR1 (Week|Postcode) -week -temp FE	Poisson	ran_vals	cond	Postcode	TS5	Week_factor5	-0.0912548314925009	0.71979522664191	-1.50202755195449	1.31951788896949	Negative	0.912785074876069	0.222678210486654	3.7416170674968
B.1.1.315	AR1 (Week|Postcode) -week -temp FE	Poisson	ran_vals	cond	Postcode	TS6	Week_factor5	-0.35424926245858	0.922775593219552	-2.16285619098148	1.45435766606432	Negative	0.701700038077972	0.114996200421071	4.2817322801598
B.1.1.315	AR1 (Week|Postcode) -week -temp FE	Poisson	ran_vals	cond	Postcode	TS7	Week_factor5	1.69733230337933	0.533342172164476	0.652000854500596	2.74266375225806	Positive	5.45936402142108	1.91937738441733	15.5282935812202
B.1.1.315	AR1 (Week|Postcode) -week -temp FE	Poisson	ran_vals	cond	Postcode	TS8	Week_factor5	1.2161933010333	0.777587914260879	-0.307851005731641	2.74023760779824	Positive	3.37431824026022	0.735024824336886	15.4906653619827
B.1.1.315	AR1 (Week|Postcode) -week -temp FE	Poisson	ran_vals	cond	Postcode	TS9	Week_factor5	-0.0823904396521902	0.995684215187502	-2.03389564139472	1.86911476209034	Negative	0.920912327804871	0.13082488033824	6.48255525485924
B.1.1.315	AR1 (Week|Postcode) -week -temp FE	Poisson	ran_vals	cond	Postcode	TS1	Week_factor6	-0.0108363192638428	1.00646758322869	-1.98347653399915	1.96180389547146	Negative	0.989222182139772	0.137590068319405	7.1121450667916
B.1.1.315	AR1 (Week|Postcode) -week -temp FE	Poisson	ran_vals	cond	Postcode	TS10	Week_factor6	-0.0442301906054173	0.715590420035464	-1.44676164155682	1.35830126034598	Negative	0.956733701013676	0.235331142060779	3.88958030220632
B.1.1.315	AR1 (Week|Postcode) -week -temp FE	Poisson	ran_vals	cond	Postcode	TS11	Week_factor6	-0.0581512518528467	1.00391109892025	-2.02578084941657	1.90947834571087	Negative	0.943507229427264	0.131890816101941	6.74956693947098
B.1.1.315	AR1 (Week|Postcode) -week -temp FE	Poisson	ran_vals	cond	Postcode	TS12	Week_factor6	-0.128822475951634	0.978573556373418	-2.04679140266681	1.78914645076354	Negative	0.879130018413514	0.12914862543461	5.98434235497971
B.1.1.315	AR1 (Week|Postcode) -week -temp FE	Poisson	ran_vals	cond	Postcode	TS13	Week_factor6	-0.208890013108083	0.935777560600527	-2.04298032942586	1.6252003032097	Negative	0.811484483391447	0.129641759393057	5.0794363626968
B.1.1.315	AR1 (Week|Postcode) -week -temp FE	Poisson	ran_vals	cond	Postcode	TS14	Week_factor6	-0.176648403155829	0.966540760888912	-2.07103348408804	1.71773667777638	Negative	0.838074397040723	0.126055438073147	5.5719031698387
B.1.1.315	AR1 (Week|Postcode) -week -temp FE	Poisson	ran_vals	cond	Postcode	TS15	Week_factor6	0.444817522735089	0.826805691731893	-1.17569185527215	2.06532690074232	Positive	1.56020546782879	0.308605395541962	7.88787602876463
B.1.1.315	AR1 (Week|Postcode) -week -temp FE	Poisson	ran_vals	cond	Postcode	TS16	Week_factor6	-0.138291222740724	0.969999758751322	-2.03945581490586	1.76287336942441	Negative	0.870845044933	0.130099489821373	5.82916269176462
B.1.1.315	AR1 (Week|Postcode) -week -temp FE	Poisson	ran_vals	cond	Postcode	TS17	Week_factor6	0.995400484689586	0.758434330380634	-0.491103487495208	2.48190445687438	Positive	2.70580775889929	0.611950741474918	11.9640277099324
B.1.1.315	AR1 (Week|Postcode) -week -temp FE	Poisson	ran_vals	cond	Postcode	TS18	Week_factor6	0.11344007812914	0.748634201128781	-1.35385599367819	1.58073614993647	Positive	1.12012476690973	0.25824255664608	4.85853110246317
B.1.1.315	AR1 (Week|Postcode) -week -temp FE	Poisson	ran_vals	cond	Postcode	TS19	Week_factor6	-0.0197322435659036	0.975642487839866	-1.9319563815191	1.89249189438729	Negative	0.980461162948303	0.144864510821712	6.63588401739771
B.1.1.315	AR1 (Week|Postcode) -week -temp FE	Poisson	ran_vals	cond	Postcode	TS2	Week_factor6	-0.0801509691367525	0.988231211360426	-2.01704855180158	1.85674661352807	Negative	0.922976994827857	0.133047569166356	6.40287183237675
B.1.1.315	AR1 (Week|Postcode) -week -temp FE	Poisson	ran_vals	cond	Postcode	TS20	Week_factor6	-0.144559581485783	0.956779644921854	-2.01981322667364	1.73069406370207	Negative	0.86540334884968	0.132680243896534	5.64457024049686
B.1.1.315	AR1 (Week|Postcode) -week -temp FE	Poisson	ran_vals	cond	Postcode	TS21	Week_factor6	0.0993553652063836	1.03898941810985	-1.93702647460715	2.13573720501992	Positive	1.10445871602874	0.144131893056205	8.46328338264569
B.1.1.315	AR1 (Week|Postcode) -week -temp FE	Poisson	ran_vals	cond	Postcode	TS22	Week_factor6	-0.16677352722921	0.948751134057688	-2.02629158027381	1.69274452581539	Negative	0.846391274210201	0.13182347259104	5.43437503942574
B.1.1.315	AR1 (Week|Postcode) -week -temp FE	Poisson	ran_vals	cond	Postcode	TS23	Week_factor6	-0.163884473138854	0.945050359368933	-2.0161491410786	1.68838019480089	Negative	0.848840080045984	0.133167287406595	5.41070930800373
B.1.1.315	AR1 (Week|Postcode) -week -temp FE	Poisson	ran_vals	cond	Postcode	TS24	Week_factor6	0.818452637051755	0.931041872937233	-1.00635590200394	2.64326117610745	Positive	2.26698926697367	0.365548650479212	14.0589777306977
B.1.1.315	AR1 (Week|Postcode) -week -temp FE	Poisson	ran_vals	cond	Postcode	TS25	Week_factor6	-0.338299754575523	0.866535415101596	-2.03667795950312	1.36007845035207	Negative	0.712981536385591	0.130461389812273	3.89649897152127
B.1.1.315	AR1 (Week|Postcode) -week -temp FE	Poisson	ran_vals	cond	Postcode	TS26	Week_factor6	-0.176304207614175	0.952095990581621	-2.04237805897914	1.68976964375079	Negative	0.838362908161031	0.12971986231058	5.41823243766192
B.1.1.315	AR1 (Week|Postcode) -week -temp FE	Poisson	ran_vals	cond	Postcode	TS27	Week_factor6	1.59348394084759	0.862458533668432	-0.0969037233017573	3.28387160499695	Positive	4.92086309458506	0.907643386835309	26.6788630280001
B.1.1.315	AR1 (Week|Postcode) -week -temp FE	Poisson	ran_vals	cond	Postcode	TS28	Week_factor6	-0.0590865882827892	0.991785442665511	-2.0029503362983	1.88477715973273	Negative	0.942625145330669	0.134936587071127	6.58488690055059
B.1.1.315	AR1 (Week|Postcode) -week -temp FE	Poisson	ran_vals	cond	Postcode	TS29	Week_factor6	-0.026586397156657	1.01758665613942	-2.02101959433847	1.96784680002516	Negative	0.973763909768056	0.132520279248025	7.15525319858473
B.1.1.315	AR1 (Week|Postcode) -week -temp FE	Poisson	ran_vals	cond	Postcode	TS3	Week_factor6	1.04085799569365	0.547681664760717	-0.0325783422302997	2.11429433361759	Positive	2.83164551203756	0.96794661576415	8.28373814759653
B.1.1.315	AR1 (Week|Postcode) -week -temp FE	Poisson	ran_vals	cond	Postcode	TS4	Week_factor6	-0.0518830372711567	0.984654099929818	-1.9817696103633	1.87800353582099	Negative	0.949439909431521	0.137825124613577	6.54043407650605
B.1.1.315	AR1 (Week|Postcode) -week -temp FE	Poisson	ran_vals	cond	Postcode	TS5	Week_factor6	-0.188243044357885	0.921867732654367	-1.99507059887004	1.61858451015427	Negative	0.828413341574612	0.136004052095506	5.04594277835851
B.1.1.315	AR1 (Week|Postcode) -week -temp FE	Poisson	ran_vals	cond	Postcode	TS6	Week_factor6	-0.532725840753769	0.841723847264084	-2.18247426631987	1.11702258481233	Negative	0.587002711007219	0.112762181523011	3.05574243133554
B.1.1.315	AR1 (Week|Postcode) -week -temp FE	Poisson	ran_vals	cond	Postcode	TS7	Week_factor6	0.74339306089865	0.881912453933117	-0.985123586327599	2.4719097081249	Positive	2.1030592301006	0.373393077805782	11.8450458463288
B.1.1.315	AR1 (Week|Postcode) -week -temp FE	Poisson	ran_vals	cond	Postcode	TS8	Week_factor6	0.270744254639849	0.763089611239582	-1.2248839003664	1.7663724096461	Positive	1.31093976074823	0.293791807464782	5.84959489218101
B.1.1.315	AR1 (Week|Postcode) -week -temp FE	Poisson	ran_vals	cond	Postcode	TS9	Week_factor6	-0.0997301875360216	0.961226834285361	-1.98370016370878	1.78423978863674	Negative	0.905081587387706	0.137559302532578	5.955051128834
B.1.1.315	AR1 (Week|Postcode) -week -temp FE	Poisson	ran_vals	cond	Postcode	TS1	Week_factor7	0.598305418999727	0.873804725630933	-1.11432037275781	2.31093121075726	Positive	1.81903368721648	0.328138214804337	10.0838104370179
B.1.1.315	AR1 (Week|Postcode) -week -temp FE	Poisson	ran_vals	cond	Postcode	TS10	Week_factor7	-0.0282051292160172	0.993524580283741	-1.97547752432742	1.91906726589539	Negative	0.972188921994578	0.138695066158971	6.81459929487076
B.1.1.315	AR1 (Week|Postcode) -week -temp FE	Poisson	ran_vals	cond	Postcode	TS11	Week_factor7	-0.196248159882251	0.936683438396603	-2.03211396405474	1.63961764429023	Negative	0.82180826952785	0.131058175829977	5.15319878052113
B.1.1.315	AR1 (Week|Postcode) -week -temp FE	Poisson	ran_vals	cond	Postcode	TS12	Week_factor7	-0.10150851973669	0.991477035731376	-2.04476780126872	1.84175076179534	Negative	0.903473481953259	0.129410235381454	6.30757165526123
B.1.1.315	AR1 (Week|Postcode) -week -temp FE	Poisson	ran_vals	cond	Postcode	TS13	Week_factor7	-0.0747920990912554	0.995843235918894	-2.02660897574011	1.8770247775576	Negative	0.927936385093662	0.131781639057725	6.53403570434812
B.1.1.315	AR1 (Week|Postcode) -week -temp FE	Poisson	ran_vals	cond	Postcode	TS14	Week_factor7	-0.27734213871053	0.912600341010939	-2.06600593937094	1.51132166194988	Negative	0.757795181685807	0.12669078319965	4.53271755752956
B.1.1.315	AR1 (Week|Postcode) -week -temp FE	Poisson	ran_vals	cond	Postcode	TS15	Week_factor7	-0.0799326058263314	0.973430974498005	-1.98782225727815	1.82795704562549	Negative	0.923178561146433	0.136993437292185	6.22116411272073
B.1.1.315	AR1 (Week|Postcode) -week -temp FE	Poisson	ran_vals	cond	Postcode	TS16	Week_factor7	-0.267129071258119	0.916454138823521	-2.06334617683489	1.52908803431865	Negative	0.765574251456281	0.127028199122667	4.61396712336969
B.1.1.315	AR1 (Week|Postcode) -week -temp FE	Poisson	ran_vals	cond	Postcode	TS17	Week_factor7	-0.472338064294851	0.825572369572331	-2.09043017528801	1.14575404669831	Negative	0.623542679765835	0.123633940110741	3.14481179796826
B.1.1.315	AR1 (Week|Postcode) -week -temp FE	Poisson	ran_vals	cond	Postcode	TS18	Week_factor7	-0.140026077678891	0.961160094786652	-2.02386524683783	1.74381309148005	Negative	0.8693355648495	0.132143708632836	5.71910938576764
B.1.1.315	AR1 (Week|Postcode) -week -temp FE	Poisson	ran_vals	cond	Postcode	TS19	Week_factor7	1.00339614998968	0.49455053242015	0.0340949179110792	1.97269738206828	Positive	2.72752921513064	1.03468281199847	7.19004465244966
B.1.1.315	AR1 (Week|Postcode) -week -temp FE	Poisson	ran_vals	cond	Postcode	TS2	Week_factor7	-0.0528960728333549	1.0090822264693	-2.03066089415267	1.92486874848596	Negative	0.948478580051734	0.131248750946646	6.85424897630194
B.1.1.315	AR1 (Week|Postcode) -week -temp FE	Poisson	ran_vals	cond	Postcode	TS20	Week_factor7	-0.130229879102732	0.963339081305883	-2.01833978336217	1.7578800251567	Negative	0.877893598330224	0.132875884811971	5.80012822552247
B.1.1.315	AR1 (Week|Postcode) -week -temp FE	Poisson	ran_vals	cond	Postcode	TS21	Week_factor7	-0.0814607183524124	0.981740355069872	-2.00563645645892	1.8427150197541	Negative	0.921768917744514	0.134574617548647	6.31365671474231
B.1.1.315	AR1 (Week|Postcode) -week -temp FE	Poisson	ran_vals	cond	Postcode	TS22	Week_factor7	-0.0216590345653911	1.02088934159219	-2.02256537628689	1.97924730715611	Negative	0.978573838028416	0.132315590035766	7.23729347550667
B.1.1.315	AR1 (Week|Postcode) -week -temp FE	Poisson	ran_vals	cond	Postcode	TS23	Week_factor7	0.198266609307503	0.763102358946158	-1.29738653074452	1.69391974935953	Positive	1.21928742386742	0.273244978033848	5.4407653992349
B.1.1.315	AR1 (Week|Postcode) -week -temp FE	Poisson	ran_vals	cond	Postcode	TS24	Week_factor7	-0.0316143253821227	0.973227120877119	-1.93910443107889	1.87587578031464	Negative	0.968880182524626	0.143832704214596	6.52653242678652
B.1.1.315	AR1 (Week|Postcode) -week -temp FE	Poisson	ran_vals	cond	Postcode	TS25	Week_factor7	1.18999969485128	0.802653100736904	-0.383171474672452	2.76317086437501	Positive	3.28708020433465	0.681695995665703	15.8500216202345
B.1.1.315	AR1 (Week|Postcode) -week -temp FE	Poisson	ran_vals	cond	Postcode	TS26	Week_factor7	-0.156319607166705	0.932403861076479	-1.98379759392269	1.67115837958928	Negative	0.855285791214727	0.137545900753187	5.31832486935714
B.1.1.315	AR1 (Week|Postcode) -week -temp FE	Poisson	ran_vals	cond	Postcode	TS27	Week_factor7	0.100253225049612	1.03805376717842	-1.93429477263621	2.13480122273544	Positive	1.1054508104726	0.144526156692745	8.45536560535868
B.1.1.315	AR1 (Week|Postcode) -week -temp FE	Poisson	ran_vals	cond	Postcode	TS28	Week_factor7	-0.0784388325818846	0.987972854300556	-2.01483004471421	1.85795237955044	Negative	0.924558611065127	0.13334306379878	6.41059685402621
B.1.1.315	AR1 (Week|Postcode) -week -temp FE	Poisson	ran_vals	cond	Postcode	TS29	Week_factor7	-0.0727228077246836	0.990378651823283	-2.01382929635565	1.86838368090629	Negative	0.929858543911503	0.133476573444639	6.47781771266278
B.1.1.315	AR1 (Week|Postcode) -week -temp FE	Poisson	ran_vals	cond	Postcode	TS3	Week_factor7	0.00610719761606674	0.998569549354437	-1.95105315517702	1.96326755040916	Positive	1.0061258845697	0.14212431378441	7.12256241487793
B.1.1.315	AR1 (Week|Postcode) -week -temp FE	Poisson	ran_vals	cond	Postcode	TS4	Week_factor7	0.33591050773186	0.791917441961636	-1.21621915724204	1.88804017270576	Positive	1.3992138003911	0.296348498548382	6.60640856557355
B.1.1.315	AR1 (Week|Postcode) -week -temp FE	Poisson	ran_vals	cond	Postcode	TS5	Week_factor7	0.646974609737091	0.889422884482079	-1.09626221087351	2.3902114303477	Positive	1.90975432806705	0.334117613797294	10.9158016308099
B.1.1.315	AR1 (Week|Postcode) -week -temp FE	Poisson	ran_vals	cond	Postcode	TS6	Week_factor7	-0.210532101176543	0.949401727568009	-2.07132529406995	1.65026109171686	Negative	0.810153047869901	0.126018659204524	5.20833950397505
B.1.1.315	AR1 (Week|Postcode) -week -temp FE	Poisson	ran_vals	cond	Postcode	TS7	Week_factor7	-0.272308195232479	0.892045298581026	-2.02068485302957	1.47606846256461	Negative	0.761619497417106	0.132564646685149	4.37570855692454
B.1.1.315	AR1 (Week|Postcode) -week -temp FE	Poisson	ran_vals	cond	Postcode	TS8	Week_factor7	-0.0773449354248536	0.954607147527822	-1.9483405639639	1.79365069311419	Negative	0.925570536471536	0.142510362308353	6.01135808026777
B.1.1.315	AR1 (Week|Postcode) -week -temp FE	Poisson	ran_vals	cond	Postcode	TS9	Week_factor7	0.446171429944819	0.827152740806785	-1.17501815175007	2.06736101163971	Positive	1.56231927188473	0.308813374133958	7.90393717288823
B.1.1.315	AR1 (Week|Postcode) -week -temp FE	Poisson	ran_vals	cond	Postcode	TS1	Week_factor8	-0.183564077373196	0.927128072227549	-2.00070170799524	1.63357355324885	Negative	0.832298542524867	0.135240350697683	5.12214631443487
B.1.1.315	AR1 (Week|Postcode) -week -temp FE	Poisson	ran_vals	cond	Postcode	TS10	Week_factor8	0.356331346999435	0.80592906611939	-1.22326059668857	1.93592329068744	Positive	1.4280806601191	0.29426910808347	6.93043991293753
B.1.1.315	AR1 (Week|Postcode) -week -temp FE	Poisson	ran_vals	cond	Postcode	TS11	Week_factor8	-0.0296675061371128	1.01558243309775	-2.02017249834026	1.96083748606604	Negative	0.970768254381054	0.132632584206082	7.10527514302044
B.1.1.315	AR1 (Week|Postcode) -week -temp FE	Poisson	ran_vals	cond	Postcode	TS12	Week_factor8	-0.324124781423486	0.892427171807577	-2.07324989699128	1.4250003341443	Negative	0.723159999815476	0.125776356567851	4.15785923208075
B.1.1.315	AR1 (Week|Postcode) -week -temp FE	Poisson	ran_vals	cond	Postcode	TS13	Week_factor8	-0.0587116214761263	1.00376120934671	-2.02604744087406	1.9086241979218	Negative	0.942978664746175	0.131855659823437	6.74380427322713
B.1.1.315	AR1 (Week|Postcode) -week -temp FE	Poisson	ran_vals	cond	Postcode	TS14	Week_factor8	-0.102315990410569	0.986893015488141	-2.03659075736145	1.83195877654032	Negative	0.902744248069064	0.130472766820912	6.24610941638407
B.1.1.315	AR1 (Week|Postcode) -week -temp FE	Poisson	ran_vals	cond	Postcode	TS15	Week_factor8	-0.21160159226608	0.932926659280984	-2.04010424467408	1.61690106014192	Negative	0.809287059569972	0.130015156784323	5.03745533202621
B.1.1.315	AR1 (Week|Postcode) -week -temp FE	Poisson	ran_vals	cond	Postcode	TS16	Week_factor8	-0.121379866920261	0.982380702559027	-2.04681066304311	1.80405092920259	Negative	0.885697448520158	0.12914613800744	6.07420386252609
B.1.1.315	AR1 (Week|Postcode) -week -temp FE	Poisson	ran_vals	cond	Postcode	TS17	Week_factor8	0.414352011142739	0.534291894036008	-0.632840858399528	1.46154488068501	Positive	1.51338976319189	0.531080930216595	4.31261686312086
B.1.1.315	AR1 (Week|Postcode) -week -temp FE	Poisson	ran_vals	cond	Postcode	TS18	Week_factor8	-0.281109817649473	0.903926946920334	-2.05277407826858	1.49055444296963	Negative	0.754945424595743	0.128378277772018	4.43955631754294
B.1.1.315	AR1 (Week|Postcode) -week -temp FE	Poisson	ran_vals	cond	Postcode	TS19	Week_factor8	0.617373536835958	0.846727725227468	-1.0421823093214	2.27692938299332	Positive	1.85405204193991	0.35268417555909	9.74670601189372
B.1.1.315	AR1 (Week|Postcode) -week -temp FE	Poisson	ran_vals	cond	Postcode	TS2	Week_factor8	-0.246755345981043	0.920884028315403	-2.0516548754174	1.55814418345531	Negative	0.781331826121144	0.128522039540815	4.74999793569205
B.1.1.315	AR1 (Week|Postcode) -week -temp FE	Poisson	ran_vals	cond	Postcode	TS20	Week_factor8	0.0595500330963638	1.01372198996807	-1.92730855757732	2.04640862377005	Positive	1.06135886272136	0.145539382691344	7.74005368612969
B.1.1.315	AR1 (Week|Postcode) -week -temp FE	Poisson	ran_vals	cond	Postcode	TS21	Week_factor8	-0.0834709834623151	0.986338989619516	-2.01665987966419	1.84971791273956	Negative	0.919917779112878	0.133099291100224	6.35802575154769
B.1.1.315	AR1 (Week|Postcode) -week -temp FE	Poisson	ran_vals	cond	Postcode	TS22	Week_factor8	-0.0735139820567969	0.989241044898552	-2.01239080208673	1.86536283797314	Negative	0.929123154647978	0.133668716896069	6.45827876970068
B.1.1.315	AR1 (Week|Postcode) -week -temp FE	Poisson	ran_vals	cond	Postcode	TS23	Week_factor8	-0.00869855659507175	1.01622008507612	-2.00045332371049	1.98305621052034	Negative	0.991339166390598	0.135273946447617	7.26491219209433
B.1.1.315	AR1 (Week|Postcode) -week -temp FE	Poisson	ran_vals	cond	Postcode	TS24	Week_factor8	0.794601685089184	0.696857632346359	-0.571214176661534	2.1604175468399	Positive	2.21355912757841	0.564839207597564	8.67475902058263
B.1.1.315	AR1 (Week|Postcode) -week -temp FE	Poisson	ran_vals	cond	Postcode	TS25	Week_factor8	-0.149209127534214	0.926984370883923	-1.96606510869822	1.6676468536298	Negative	0.861388955913163	0.140006684834037	5.29968218480941
B.1.1.315	AR1 (Week|Postcode) -week -temp FE	Poisson	ran_vals	cond	Postcode	TS26	Week_factor8	0.83058837389221	0.935115273851961	-1.00220388425094	2.66338063203536	Positive	2.29466846617027	0.367069570223515	14.3447013775345
B.1.1.315	AR1 (Week|Postcode) -week -temp FE	Poisson	ran_vals	cond	Postcode	TS27	Week_factor8	0.787425014357237	0.926664402669098	-1.02880384062952	2.60365386934399	Positive	2.19773001069333	0.357434253294511	13.5130227598035
B.1.1.315	AR1 (Week|Postcode) -week -temp FE	Poisson	ran_vals	cond	Postcode	TS28	Week_factor8	-0.0612460315495564	0.997414382374517	-2.01614229866587	1.89365023556676	Negative	0.940591796048866	0.133168198595255	6.64357508869958
B.1.1.315	AR1 (Week|Postcode) -week -temp FE	Poisson	ran_vals	cond	Postcode	TS29	Week_factor8	-0.0833601077555493	0.98639712531396	-2.01666294782475	1.84994273231366	Negative	0.920019781301482	0.133098882730855	6.3594553208808
B.1.1.315	AR1 (Week|Postcode) -week -temp FE	Poisson	ran_vals	cond	Postcode	TS3	Week_factor8	-0.301100171904899	0.889282071415906	-2.04406100397725	1.44186066016745	Negative	0.740003641459437	0.129501734517172	4.22855640825888
B.1.1.315	AR1 (Week|Postcode) -week -temp FE	Poisson	ran_vals	cond	Postcode	TS4	Week_factor8	0.0539203391487105	1.01696876521117	-1.93930181406736	2.04714249236478	Positive	1.05540052470203	0.143804316887278	7.74573595321513
B.1.1.315	AR1 (Week|Postcode) -week -temp FE	Poisson	ran_vals	cond	Postcode	TS5	Week_factor8	-0.0360655203990953	0.707197614431888	-1.42214737463824	1.35001633384005	Negative	0.964577091936628	0.241195523246743	3.85748853778317
B.1.1.315	AR1 (Week|Postcode) -week -temp FE	Poisson	ran_vals	cond	Postcode	TS6	Week_factor8	-0.0644822821035702	0.966215847311159	-1.95823054412529	1.82926597991815	Negative	0.93755272557698	0.141107884323599	6.22931253948239
B.1.1.315	AR1 (Week|Postcode) -week -temp FE	Poisson	ran_vals	cond	Postcode	TS7	Week_factor8	0.0111773245330828	0.99387586633358	-1.93678357858428	1.95913822765044	Positive	1.01124002421208	0.144166906371922	7.09321169679758
B.1.1.315	AR1 (Week|Postcode) -week -temp FE	Poisson	ran_vals	cond	Postcode	TS8	Week_factor8	0.939307937526468	0.723817653362189	-0.479348594437718	2.35796446949066	Positive	2.55821036416746	0.619186602061855	10.5694151739414
B.1.1.315	AR1 (Week|Postcode) -week -temp FE	Poisson	ran_vals	cond	Postcode	TS9	Week_factor8	-0.0794603034904466	0.973581324872968	-1.98764463626225	1.82872402928136	Negative	0.923614683520002	0.137017772366834	6.22593747422683
B.1.1.315	AR1 (Week|Postcode) -week -temp FE	Poisson	ran_vals	cond	Postcode	TS1	Week_factor9	-0.185236966339567	0.952504274713783	-2.05211103989903	1.68163710721989	Negative	0.830907363444858	0.128463425721057	5.3743471556334
B.1.1.315	AR1 (Week|Postcode) -week -temp FE	Poisson	ran_vals	cond	Postcode	TS10	Week_factor9	-0.356924463996842	0.875443888218937	-2.07276295539167	1.35891402739798	Negative	0.699825357748602	0.125837617222081	3.89196443924734
B.1.1.315	AR1 (Week|Postcode) -week -temp FE	Poisson	ran_vals	cond	Postcode	TS11	Week_factor9	-0.0283808933462266	0.983622408104006	-1.95624538761664	1.89948360092418	Negative	0.972018061070356	0.14138828378491	6.68244274387191
B.1.1.315	AR1 (Week|Postcode) -week -temp FE	Poisson	ran_vals	cond	Postcode	TS12	Week_factor9	-0.0607813374589817	1.01329540808737	-2.04680384301005	1.92524116809208	Negative	0.941028985069843	0.129147018791374	6.85680210839466
B.1.1.315	AR1 (Week|Postcode) -week -temp FE	Poisson	ran_vals	cond	Postcode	TS13	Week_factor9	-0.198279279922539	0.936047874604431	-2.03289940195249	1.63634084210741	Negative	0.820140772299122	0.130955278187013	5.13634040337675
B.1.1.315	AR1 (Week|Postcode) -week -temp FE	Poisson	ran_vals	cond	Postcode	TS14	Week_factor9	-0.0804677986145274	0.997427426816184	-2.03538963236671	1.87445403513765	Negative	0.922684614828334	0.130629575076579	6.51725995389501
B.1.1.315	AR1 (Week|Postcode) -week -temp FE	Poisson	ran_vals	cond	Postcode	TS15	Week_factor9	-0.0770644986706411	0.994920861457991	-2.02707355459587	1.87294455725458	Negative	0.925830136867623	0.131720430313887	6.50742971526683
B.1.1.315	AR1 (Week|Postcode) -week -temp FE	Poisson	ran_vals	cond	Postcode	TS16	Week_factor9	-0.193354236977876	0.941413549235505	-2.03849088803749	1.65178241408174	Negative	0.824189963859749	0.130225086900915	5.21626909755097
B.1.1.315	AR1 (Week|Postcode) -week -temp FE	Poisson	ran_vals	cond	Postcode	TS17	Week_factor9	-0.439606853245783	0.848676488542094	-2.10298220531421	1.22376849882264	Negative	0.644289671690753	0.122091782037079	3.39997642856349
B.1.1.315	AR1 (Week|Postcode) -week -temp FE	Poisson	ran_vals	cond	Postcode	TS18	Week_factor9	0.0372552518305955	0.741078075837823	-1.41523108654378	1.48974159020497	Positive	1.03795792768886	0.24286948309407	4.43594907819222
B.1.1.315	AR1 (Week|Postcode) -week -temp FE	Poisson	ran_vals	cond	Postcode	TS19	Week_factor9	0.248873273009037	0.751409970826758	-1.2238632074357	1.72160975345378	Positive	1.28257948533159	0.294091831776059	5.59352541775478
B.1.1.315	AR1 (Week|Postcode) -week -temp FE	Poisson	ran_vals	cond	Postcode	TS2	Week_factor9	-0.082577999760385	0.998001316025728	-2.03862463569439	1.87346863617362	Negative	0.92073961758631	0.130207670765383	6.51084101581496
B.1.1.315	AR1 (Week|Postcode) -week -temp FE	Poisson	ran_vals	cond	Postcode	TS20	Week_factor9	1.52227652690172	0.582850321859478	0.379910887679565	2.66464216612388	Positive	4.58264584574486	1.46215428766716	14.3628091266817
B.1.1.315	AR1 (Week|Postcode) -week -temp FE	Poisson	ran_vals	cond	Postcode	TS21	Week_factor9	-0.0554246033431395	1.00838378654559	-2.03182050756661	1.92097130088033	Negative	0.946083352503313	0.131096641345697	6.82758689083142
B.1.1.315	AR1 (Week|Postcode) -week -temp FE	Poisson	ran_vals	cond	Postcode	TS22	Week_factor9	-0.0679049947591048	0.992972689423254	-2.01409570366056	1.87828571414235	Negative	0.934349237435014	0.133441019046626	6.54227990562896
B.1.1.315	AR1 (Week|Postcode) -week -temp FE	Poisson	ran_vals	cond	Postcode	TS23	Week_factor9	-0.220688336902584	0.931057116531	-2.04552675285306	1.60415007904789	Negative	0.801966584734999	0.129312056539488	4.97363061297473
B.1.1.315	AR1 (Week|Postcode) -week -temp FE	Poisson	ran_vals	cond	Postcode	TS24	Week_factor9	0.117073035050373	1.04442571609713	-1.92996375302745	2.1641098231282	Positive	1.12420153280788	0.145153459761742	8.70684783154362
B.1.1.315	AR1 (Week|Postcode) -week -temp FE	Poisson	ran_vals	cond	Postcode	TS25	Week_factor9	0.921565818266434	0.529984612331672	-0.117184934264066	1.96031657079693	Positive	2.51322256039341	0.889420693591663	7.10157486055775
B.1.1.315	AR1 (Week|Postcode) -week -temp FE	Poisson	ran_vals	cond	Postcode	TS26	Week_factor9	0.736931233881067	0.902092837637139	-1.03113823859926	2.5050007063614	Positive	2.08951343756596	0.356600832645509	12.2435676141815
B.1.1.315	AR1 (Week|Postcode) -week -temp FE	Poisson	ran_vals	cond	Postcode	TS27	Week_factor9	0.140715503721222	1.05581008839388	-1.92863424404483	2.21006525148728	Positive	1.15109711854976	0.145346570933427	9.11631122649922
B.1.1.315	AR1 (Week|Postcode) -week -temp FE	Poisson	ran_vals	cond	Postcode	TS28	Week_factor9	-0.074707233912075	0.989125928715786	-2.01335843036975	1.8639439625456	Negative	0.92801513792289	0.133539437822177	6.44912177450414
B.1.1.315	AR1 (Week|Postcode) -week -temp FE	Poisson	ran_vals	cond	Postcode	TS29	Week_factor9	-0.0645602809428481	0.996190717843659	-2.01705820964952	1.88793764776383	Negative	0.937479600404499	0.133046284219369	6.60573127863901
B.1.1.315	AR1 (Week|Postcode) -week -temp FE	Poisson	ran_vals	cond	Postcode	TS3	Week_factor9	0.303022842842178	0.798514339162122	-1.26203650305438	1.86808218873874	Positive	1.35394539204996	0.283076952014835	6.47586499573884
B.1.1.315	AR1 (Week|Postcode) -week -temp FE	Poisson	ran_vals	cond	Postcode	TS4	Week_factor9	0.639036104908893	0.88287971171647	-1.09137633273649	2.36944854255428	Positive	1.89465375141628	0.335754066239924	10.6914947537542
B.1.1.315	AR1 (Week|Postcode) -week -temp FE	Poisson	ran_vals	cond	Postcode	TS5	Week_factor9	-0.0827895621254861	0.994472683122928	-2.03192020465534	1.86634108040437	Negative	0.920544844339242	0.13108357204371	6.46459962318538
B.1.1.315	AR1 (Week|Postcode) -week -temp FE	Poisson	ran_vals	cond	Postcode	TS6	Week_factor9	0.961771896603856	0.596434689867655	-0.207218614667065	2.13076240787478	Positive	2.61632823182134	0.812841931394125	8.42128481842102
B.1.1.315	AR1 (Week|Postcode) -week -temp FE	Poisson	ran_vals	cond	Postcode	TS7	Week_factor9	1.70667942427574	0.928990577533215	-0.114108649666426	3.52746749821791	Positive	5.5106325904315	0.892161017619386	34.0376579417876
B.1.1.315	AR1 (Week|Postcode) -week -temp FE	Poisson	ran_vals	cond	Postcode	TS8	Week_factor9	0.044207178640651	1.00658986965352	-1.92867271308312	2.01708707036442	Positive	1.04519887534067	0.14534097969817	7.51639827447199
B.1.1.315	AR1 (Week|Postcode) -week -temp FE	Poisson	ran_vals	cond	Postcode	TS9	Week_factor9	-0.210958360596761	0.933151935078284	-2.03990254545406	1.61798582426053	Negative	0.809807786092199	0.130041383384891	5.04292274771158
B.1.1.315	AR1 (Week|Postcode) -week -temp FE	Poisson	ran_vals	cond	Postcode	TS1	Week_factor10	-0.226459308921032	0.933054458849632	-2.05521244388082	1.60229382603876	Negative	0.797351786757403	0.128065625928801	4.96440685964152
B.1.1.315	AR1 (Week|Postcode) -week -temp FE	Poisson	ran_vals	cond	Postcode	TS10	Week_factor10	-0.321056567436337	0.913014051749294	-2.11053122624394	1.46841809137127	Negative	0.725382216817183	0.121173578747578	4.34236048743527
B.1.1.315	AR1 (Week|Postcode) -week -temp FE	Poisson	ran_vals	cond	Postcode	TS11	Week_factor10	0.790361856270674	0.9372805135237	-1.04667419364698	2.62739790618833	Positive	2.20419388334328	0.351103511776208	13.8377159795106
B.1.1.315	AR1 (Week|Postcode) -week -temp FE	Poisson	ran_vals	cond	Postcode	TS12	Week_factor10	-0.168432497185453	0.953581036104101	-2.03741698428988	1.70055198991897	Negative	0.844988300582379	0.130365011228954	5.47696978959426
B.1.1.315	AR1 (Week|Postcode) -week -temp FE	Poisson	ran_vals	cond	Postcode	TS13	Week_factor10	-0.035588186953822	1.01634238779875	-2.02758266300082	1.95640628909318	Negative	0.965037626748744	0.131653387403213	7.07385992423102
B.1.1.315	AR1 (Week|Postcode) -week -temp FE	Poisson	ran_vals	cond	Postcode	TS14	Week_factor10	-0.263868826874953	0.912417637248781	-2.0521745347417	1.52443688099179	Negative	0.768074283753171	0.128455269215003	4.59255668504756
B.1.1.315	AR1 (Week|Postcode) -week -temp FE	Poisson	ran_vals	cond	Postcode	TS15	Week_factor10	-0.060718889056934	1.00315770254987	-2.02687185686863	1.90543407875476	Negative	0.941087752661193	0.131747000704815	6.72232501287237
B.1.1.315	AR1 (Week|Postcode) -week -temp FE	Poisson	ran_vals	cond	Postcode	TS16	Week_factor10	-0.068750806659623	0.997855980155671	-2.02451258952265	1.88701097620341	Negative	0.933559287852224	0.132058194051314	6.59961277068881
B.1.1.315	AR1 (Week|Postcode) -week -temp FE	Poisson	ran_vals	cond	Postcode	TS17	Week_factor10	-0.24004645447238	0.689594940749857	-1.59162770226313	1.11153479331837	Negative	0.786591319533074	0.203593951549725	3.03901908310703
B.1.1.315	AR1 (Week|Postcode) -week -temp FE	Poisson	ran_vals	cond	Postcode	TS18	Week_factor10	-0.199147543220958	0.922600514967759	-2.00741132467587	1.60911623823396	Negative	0.819428983221881	0.134335977177403	4.99839188765727
B.1.1.315	AR1 (Week|Postcode) -week -temp FE	Poisson	ran_vals	cond	Postcode	TS19	Week_factor10	0.670936322276423	0.530612171281172	-0.369044423193273	1.71091706774612	Positive	1.95606797347944	0.691394695807893	5.53403423554048
B.1.1.315	AR1 (Week|Postcode) -week -temp FE	Poisson	ran_vals	cond	Postcode	TS2	Week_factor10	-0.147068195971837	0.967530446683796	-2.04339302541803	1.74925663347435	Negative	0.863235106251959	0.129588267797182	5.75032648659294
B.1.1.315	AR1 (Week|Postcode) -week -temp FE	Poisson	ran_vals	cond	Postcode	TS20	Week_factor10	0.0615131489066031	1.00993033879746	-1.91791394203074	2.04094023984395	Positive	1.06344447956901	0.14691311196418	7.69784361658295
B.1.1.315	AR1 (Week|Postcode) -week -temp FE	Poisson	ran_vals	cond	Postcode	TS21	Week_factor10	-0.25759577175493	0.915926590373646	-2.05277890136985	1.53758735785999	Negative	0.772907600051471	0.128377658592077	4.65334984894478
B.1.1.315	AR1 (Week|Postcode) -week -temp FE	Poisson	ran_vals	cond	Postcode	TS22	Week_factor10	-0.0450331375667495	1.01081423486487	-2.02619263296231	1.93612635782881	Negative	0.955965802927617	0.13183651681458	6.93184740046151
B.1.1.315	AR1 (Week|Postcode) -week -temp FE	Poisson	ran_vals	cond	Postcode	TS23	Week_factor10	-0.201363319542969	0.939439391390801	-2.04263069232717	1.63990405324123	Negative	0.817615321959168	0.129687094886705	5.15467491415698
B.1.1.315	AR1 (Week|Postcode) -week -temp FE	Poisson	ran_vals	cond	Postcode	TS24	Week_factor10	0.710096153904045	0.874795987713156	-1.00447247583388	2.42466478364197	Positive	2.03418684425007	0.366237783135479	11.2984413620409
B.1.1.315	AR1 (Week|Postcode) -week -temp FE	Poisson	ran_vals	cond	Postcode	TS25	Week_factor10	0.0921063184000235	1.03012990842541	-1.92691120151131	2.11112383831136	Positive	1.0964813920312	0.145597225139161	8.25751618495165
B.1.1.315	AR1 (Week|Postcode) -week -temp FE	Poisson	ran_vals	cond	Postcode	TS26	Week_factor10	-0.331219562978618	0.871968650847673	-2.04024671428804	1.3778075883308	Negative	0.718047495084712	0.129996634894561	3.96619655282323
B.1.1.315	AR1 (Week|Postcode) -week -temp FE	Poisson	ran_vals	cond	Postcode	TS27	Week_factor10	1.65605478018183	0.926393097999872	-0.159642327424401	3.47175188778807	Positive	5.23860258325463	0.852448631943728	32.1930917558134
B.1.1.315	AR1 (Week|Postcode) -week -temp FE	Poisson	ran_vals	cond	Postcode	TS28	Week_factor10	-0.0410442778558752	1.00654352563616	-2.01383333697471	1.93174478126296	Negative	0.959786631712791	0.133476034117743	6.90154142279936
B.1.1.315	AR1 (Week|Postcode) -week -temp FE	Poisson	ran_vals	cond	Postcode	TS29	Week_factor10	-0.0786416651476446	0.98750328391022	-2.01411253622671	1.85682920593142	Negative	0.92437109948722	0.13343877291075	6.40340068278891
B.1.1.315	AR1 (Week|Postcode) -week -temp FE	Poisson	ran_vals	cond	Postcode	TS3	Week_factor10	-0.228596832150624	0.90599811704585	-2.00432051162159	1.54712684732035	Negative	0.795649249046248	0.134751826895135	4.6979528374076
B.1.1.315	AR1 (Week|Postcode) -week -temp FE	Poisson	ran_vals	cond	Postcode	TS4	Week_factor10	-0.15816795122245	0.935071026313887	-1.99087348578457	1.67453758333967	Negative	0.85370638889567	0.136576076067162	5.33632697195726
B.1.1.315	AR1 (Week|Postcode) -week -temp FE	Poisson	ran_vals	cond	Postcode	TS5	Week_factor10	-0.323418730066497	0.883356874743112	-2.05476639005886	1.40792892992586	Negative	0.723670768207806	0.128122762832828	4.0874811718023
B.1.1.315	AR1 (Week|Postcode) -week -temp FE	Poisson	ran_vals	cond	Postcode	TS6	Week_factor10	0.074568844220425	1.01911848453938	-1.9228666814558	2.07200436989665	Positive	1.07741951507567	0.146187288493437	7.9407233243676
B.1.1.315	AR1 (Week|Postcode) -week -temp FE	Poisson	ran_vals	cond	Postcode	TS7	Week_factor10	0.476314519597596	0.801734980229659	-1.09505716679847	2.04768620599366	Positive	1.61012935356407	0.334520482936952	7.74994856054085
B.1.1.315	AR1 (Week|Postcode) -week -temp FE	Poisson	ran_vals	cond	Postcode	TS8	Week_factor10	0.934053168094845	0.966876876267048	-0.96099068687316	2.82909702306285	Positive	2.54480281618424	0.382513746854234	16.9301663705359
B.1.1.315	AR1 (Week|Postcode) -week -temp FE	Poisson	ran_vals	cond	Postcode	TS9	Week_factor10	-0.0768133488094496	0.995003649469443	-2.02698466625547	1.87335796863657	Negative	0.926062688179377	0.13173213924472	6.51012051694432
B.1.1.315	AR1 (Week|Postcode) -week -temp FE	Poisson	ran_vals	cond	Postcode	TS1	Week_factor11	-0.126630744118699	0.975911939304999	-2.03938299723914	1.78612150900174	Negative	0.881058948736991	0.130108963707592	5.96626741946939
B.1.1.315	AR1 (Week|Postcode) -week -temp FE	Poisson	ran_vals	cond	Postcode	TS10	Week_factor11	-0.382885697887898	0.885513343257494	-2.11845995850224	1.35268856272644	Negative	0.68189083639454	0.120216624614683	3.86781041514999
B.1.1.315	AR1 (Week|Postcode) -week -temp FE	Poisson	ran_vals	cond	Postcode	TS11	Week_factor11	-0.0166155732469487	0.990556955014996	-1.958071529712	1.92484038321811	Negative	0.983521704025105	0.141130324295127	6.85405455645116
B.1.1.315	AR1 (Week|Postcode) -week -temp FE	Poisson	ran_vals	cond	Postcode	TS12	Week_factor11	-0.191353106990103	0.94637245982123	-2.04620904420029	1.66350283022009	Negative	0.825840926456487	0.129223858134144	5.27776562051358
B.1.1.315	AR1 (Week|Postcode) -week -temp FE	Poisson	ran_vals	cond	Postcode	TS13	Week_factor11	-0.0978015444324706	0.980241088317014	-2.01903877370016	1.82343568483522	Negative	0.906828851131854	0.132783038305521	6.19309947821044
B.1.1.315	AR1 (Week|Postcode) -week -temp FE	Poisson	ran_vals	cond	Postcode	TS14	Week_factor11	-0.0484562257763531	1.0147120392087	-2.0372552773046	1.9403428257519	Negative	0.952699042054011	0.130386093866464	6.96113701864701
B.1.1.315	AR1 (Week|Postcode) -week -temp FE	Poisson	ran_vals	cond	Postcode	TS15	Week_factor11	-0.204556331624754	0.933761065269212	-2.03469438971816	1.62558172646866	Negative	0.815008829852796	0.13072042590636	5.08137414740252
B.1.1.315	AR1 (Week|Postcode) -week -temp FE	Poisson	ran_vals	cond	Postcode	TS16	Week_factor11	-0.0539180705597284	1.00516604804006	-2.0240073232007	1.91617118208124	Negative	0.947509732263853	0.132124935468981	6.79489219463413
B.1.1.315	AR1 (Week|Postcode) -week -temp FE	Poisson	ran_vals	cond	Postcode	TS17	Week_factor11	0.40800712769794	0.827365427135696	-1.21359931154162	2.0296135669375	Positive	1.50381787989152	0.297125903784361	7.61114459250471
B.1.1.315	AR1 (Week|Postcode) -week -temp FE	Poisson	ran_vals	cond	Postcode	TS18	Week_factor11	0.22867791249384	0.772813083922004	-1.28600789877462	1.7433637237623	Positive	1.25693713005966	0.276371888319658	5.71653997998263
B.1.1.315	AR1 (Week|Postcode) -week -temp FE	Poisson	ran_vals	cond	Postcode	TS19	Week_factor11	-0.359694506538285	0.874505739246801	-2.07369425973559	1.35430524665902	Negative	0.697889494186114	0.125720478656827	3.8740684994115
B.1.1.315	AR1 (Week|Postcode) -week -temp FE	Poisson	ran_vals	cond	Postcode	TS2	Week_factor11	-0.282588675211939	0.9131562455524	-2.07234202875246	1.50716467832858	Negative	0.753829792978782	0.125890596776855	4.5139142345134
B.1.1.315	AR1 (Week|Postcode) -week -temp FE	Poisson	ran_vals	cond	Postcode	TS20	Week_factor11	0.555873114547061	0.859851917285152	-1.12940567536955	2.24115190446367	Positive	1.74346256294736	0.323225300105491	9.40415774200509
B.1.1.315	AR1 (Week|Postcode) -week -temp FE	Poisson	ran_vals	cond	Postcode	TS21	Week_factor11	-0.0865920350095237	0.996739224115388	-2.04016501625408	1.86698094623503	Negative	0.917051144089892	0.130007255797901	6.46873742327047
B.1.1.315	AR1 (Week|Postcode) -week -temp FE	Poisson	ran_vals	cond	Postcode	TS22	Week_factor11	-0.212990400313426	0.93148121208535	-2.03866002827643	1.61267922764957	Negative	0.808163895299346	0.130203062461264	5.01623286978925
B.1.1.315	AR1 (Week|Postcode) -week -temp FE	Poisson	ran_vals	cond	Postcode	TS23	Week_factor11	-0.023210174799897	0.985692059246078	-1.95513111076933	1.90871076116954	Negative	0.977057109409317	0.141545917283381	6.74438806409415
B.1.1.315	AR1 (Week|Postcode) -week -temp FE	Poisson	ran_vals	cond	Postcode	TS24	Week_factor11	1.3724520973866	0.811566956964706	-0.218189909306995	2.96309410408019	Positive	3.94501239950464	0.803972745260889	19.3577741583704
B.1.1.315	AR1 (Week|Postcode) -week -temp FE	Poisson	ran_vals	cond	Postcode	TS25	Week_factor11	0.373223745764652	0.791540117062985	-1.17816637599742	1.92461386752672	Positive	1.45240927390369	0.307842689150337	6.85250218136981
B.1.1.315	AR1 (Week|Postcode) -week -temp FE	Poisson	ran_vals	cond	Postcode	TS26	Week_factor11	-0.031878580297643	1.0175601578262	-2.02625984173989	1.96250268114461	Negative	0.968624184999636	0.131827656541191	7.11711666870939
B.1.1.315	AR1 (Week|Postcode) -week -temp FE	Poisson	ran_vals	cond	Postcode	TS27	Week_factor11	-0.102976540492998	0.942273249931738	-1.94979817395471	1.74384509296872	Negative	0.902148137183811	0.142302789097602	5.71929240871032
B.1.1.315	AR1 (Week|Postcode) -week -temp FE	Poisson	ran_vals	cond	Postcode	TS28	Week_factor11	-0.0589605857012466	0.999864608341951	-2.01865920746772	1.90073803606522	Negative	0.942743926015587	0.132833447829375	6.6908306948481
B.1.1.315	AR1 (Week|Postcode) -week -temp FE	Poisson	ran_vals	cond	Postcode	TS29	Week_factor11	-0.0432498488214182	1.00574696813115	-2.01447768391883	1.92797798627599	Negative	0.957672086931248	0.133390056945584	6.87559363185062
B.1.1.315	AR1 (Week|Postcode) -week -temp FE	Poisson	ran_vals	cond	Postcode	TS3	Week_factor11	0.324236626790477	0.801241334805731	-1.24616753235355	1.89464078593451	Positive	1.38297451722594	0.287604923978966	6.65015914482811
B.1.1.315	AR1 (Week|Postcode) -week -temp FE	Poisson	ran_vals	cond	Postcode	TS4	Week_factor11	-0.166208982549159	0.958244909280386	-2.04433449310757	1.71191652800925	Negative	0.846869234803659	0.129466322043108	5.53956804780578
B.1.1.315	AR1 (Week|Postcode) -week -temp FE	Poisson	ran_vals	cond	Postcode	TS5	Week_factor11	0.277690659804419	0.789381179797875	-1.26946802267315	1.82484934228199	Positive	1.32007778092363	0.280981057578532	6.20186059055321
B.1.1.315	AR1 (Week|Postcode) -week -temp FE	Poisson	ran_vals	cond	Postcode	TS6	Week_factor11	0.47953371160646	0.833175187653493	-1.15345964900679	2.11252707221971	Positive	1.61532102111613	0.315543210050831	8.26911154525979
B.1.1.315	AR1 (Week|Postcode) -week -temp FE	Poisson	ran_vals	cond	Postcode	TS7	Week_factor11	0.00398199822347589	1.01077321930027	-1.97709710814266	1.98506110458961	Positive	1.00398993691219	0.138470619678572	7.27949218224606
B.1.1.315	AR1 (Week|Postcode) -week -temp FE	Poisson	ran_vals	cond	Postcode	TS8	Week_factor11	0.988034851291287	0.715789397482125	-0.414886588289302	2.39095629087188	Positive	2.68595098951613	0.66041517527274	10.9239354094238
B.1.1.315	AR1 (Week|Postcode) -week -temp FE	Poisson	ran_vals	cond	Postcode	TS9	Week_factor11	-0.0605210580947638	1.00321597367576	-2.02678823521454	1.90574611902501	Negative	0.941273947373721	0.131758018067575	6.7244229762936
B.1.1.315	AR1 (Week|Postcode) -week -temp FE	Poisson	ran_vals	cond	Postcode	TS1	Week_factor12	-0.130738928335116	0.955542182053662	-2.00356719086911	1.74208933419888	Negative	0.877446820993357	0.134853376487676	5.70925952114896
B.1.1.315	AR1 (Week|Postcode) -week -temp FE	Poisson	ran_vals	cond	Postcode	TS10	Week_factor12	-0.226686099248231	0.946743634467898	-2.08226952539786	1.6288973269014	Negative	0.797170975588679	0.124647001407641	5.09824991491573
B.1.1.315	AR1 (Week|Postcode) -week -temp FE	Poisson	ran_vals	cond	Postcode	TS11	Week_factor12	-0.0994593812795815	0.976564101295695	-2.01348984841387	1.81457108585471	Negative	0.9053267223347	0.133521889483554	6.13844274780309
B.1.1.315	AR1 (Week|Postcode) -week -temp FE	Poisson	ran_vals	cond	Postcode	TS12	Week_factor12	-0.150629260021762	0.965552472877688	-2.04307733204562	1.74181881200209	Negative	0.860166537675827	0.12962918441268	5.70771524861071
B.1.1.315	AR1 (Week|Postcode) -week -temp FE	Poisson	ran_vals	cond	Postcode	TS13	Week_factor12	-0.111775108421805	0.975205802783933	-2.02314335939278	1.79959314254917	Negative	0.894245343134788	0.13223913595679	6.04718662090739
B.1.1.315	AR1 (Week|Postcode) -week -temp FE	Poisson	ran_vals	cond	Postcode	TS14	Week_factor12	-0.133843604959341	0.966308118034473	-2.02777271427559	1.76008550435691	Negative	0.874726856848583	0.131628368886585	5.81293440437201
B.1.1.315	AR1 (Week|Postcode) -week -temp FE	Poisson	ran_vals	cond	Postcode	TS15	Week_factor12	-0.036795931114417	1.01618342922121	-2.02847885407439	1.95488699184555	Negative	0.96387281173114	0.131535453666092	7.06312078835359
B.1.1.315	AR1 (Week|Postcode) -week -temp FE	Poisson	ran_vals	cond	Postcode	TS16	Week_factor12	-0.183028943068213	0.941706838189065	-2.02874042991387	1.66268254377744	Negative	0.832744053220356	0.13150105166894	5.27343811606689
B.1.1.315	AR1 (Week|Postcode) -week -temp FE	Poisson	ran_vals	cond	Postcode	TS17	Week_factor12	-0.236075280338301	0.930193978417932	-2.05922197667348	1.58707141599687	Negative	0.789721221214324	0.127553170641701	4.88940889590362
B.1.1.315	AR1 (Week|Postcode) -week -temp FE	Poisson	ran_vals	cond	Postcode	TS18	Week_factor12	-0.116552223024234	0.959496105985065	-1.99713003406139	1.76402558801292	Negative	0.889983618126998	0.135724248781744	5.83588303228067
B.1.1.315	AR1 (Week|Postcode) -week -temp FE	Poisson	ran_vals	cond	Postcode	TS19	Week_factor12	-0.661831712474714	0.811144179524366	-2.25164509061176	0.927981665662335	Negative	0.515905477987776	0.105225975831053	2.52939884962559
B.1.1.315	AR1 (Week|Postcode) -week -temp FE	Poisson	ran_vals	cond	Postcode	TS2	Week_factor12	-0.129106001793908	0.980507559138377	-2.0508655042744	1.79265350068659	Negative	0.878880797666505	0.128623531182083	6.0053665873427
B.1.1.315	AR1 (Week|Postcode) -week -temp FE	Poisson	ran_vals	cond	Postcode	TS20	Week_factor12	-0.402662857595443	0.85647754390485	-2.08132799721627	1.27600228202539	Negative	0.668537453657837	0.124764415337806	3.58229007632655
B.1.1.315	AR1 (Week|Postcode) -week -temp FE	Poisson	ran_vals	cond	Postcode	TS21	Week_factor12	-0.153988146299642	0.964680779194481	-2.04472773009886	1.73675143749958	Negative	0.857282182917348	0.129415421104876	5.67886527643377
B.1.1.315	AR1 (Week|Postcode) -week -temp FE	Poisson	ran_vals	cond	Postcode	TS22	Week_factor12	-0.0657543204014152	1.00026647007458	-2.02624057669059	1.89473193588776	Negative	0.936360880800606	0.131830196231957	6.65076533414996
B.1.1.315	AR1 (Week|Postcode) -week -temp FE	Poisson	ran_vals	cond	Postcode	TS23	Week_factor12	0.890346040764357	0.604260191189186	-0.293982171257734	2.07467425278645	Positive	2.43597245122887	0.745289778904221	7.96195245273664
B.1.1.315	AR1 (Week|Postcode) -week -temp FE	Poisson	ran_vals	cond	Postcode	TS24	Week_factor12	0.0505285705074252	1.00891733533196	-1.92691307012134	2.02797021113619	Positive	1.05182691415438	0.145596953074981	7.59864704565466
B.1.1.315	AR1 (Week|Postcode) -week -temp FE	Poisson	ran_vals	cond	Postcode	TS25	Week_factor12	0.412390966807296	0.806550857468658	-1.16841966553117	1.99320159914576	Positive	1.51042484688581	0.310857812609043	7.33899270197608
B.1.1.315	AR1 (Week|Postcode) -week -temp FE	Poisson	ran_vals	cond	Postcode	TS26	Week_factor12	0.00940695982911675	0.991860095072322	-1.93460310421511	1.95341702387334	Positive	1.009451344341	0.144481601583887	7.05274585428942
B.1.1.315	AR1 (Week|Postcode) -week -temp FE	Poisson	ran_vals	cond	Postcode	TS27	Week_factor12	-0.0193062245922304	1.01960089238875	-2.01768725227908	1.97907480309462	Negative	0.980878946992315	0.132962618752223	7.23604512066417
B.1.1.315	AR1 (Week|Postcode) -week -temp FE	Poisson	ran_vals	cond	Postcode	TS28	Week_factor12	-0.142979479045005	0.958152723349647	-2.02092430849928	1.73496535040927	Negative	0.866771855699229	0.132532907155663	5.66873138117972
B.1.1.315	AR1 (Week|Postcode) -week -temp FE	Poisson	ran_vals	cond	Postcode	TS29	Week_factor12	-0.0619952529807736	0.998744244512143	-2.01949800199124	1.89550749602969	Negative	0.939887348443813	0.132722074576962	6.6559254033698
B.1.1.315	AR1 (Week|Postcode) -week -temp FE	Poisson	ran_vals	cond	Postcode	TS3	Week_factor12	-0.173910951577095	0.941036380013213	-2.01830836454494	1.67048646139075	Negative	0.840371728103657	0.132880059680694	5.31475259036575
B.1.1.315	AR1 (Week|Postcode) -week -temp FE	Poisson	ran_vals	cond	Postcode	TS4	Week_factor12	-0.204547683478791	0.940157689133205	-2.04722289396828	1.6381275270107	Negative	0.815015878198595	0.129092910947161	5.14552562834153
B.1.1.315	AR1 (Week|Postcode) -week -temp FE	Poisson	ran_vals	cond	Postcode	TS5	Week_factor12	-0.211384684367811	0.90433511602043	-1.9838489417227	1.56107957298708	Negative	0.809462619364624	0.137538838255106	4.76396151415301
B.1.1.315	AR1 (Week|Postcode) -week -temp FE	Poisson	ran_vals	cond	Postcode	TS6	Week_factor12	-0.266815429716409	0.899302371660007	-2.02941568938148	1.49578482994866	Negative	0.765814405003897	0.131412284312672	4.46283774746713
B.1.1.315	AR1 (Week|Postcode) -week -temp FE	Poisson	ran_vals	cond	Postcode	TS7	Week_factor12	-0.163935007215331	0.952555557379238	-2.03090959295211	1.70303957852145	Negative	0.848797185780283	0.13121611359846	5.4906111972896
B.1.1.315	AR1 (Week|Postcode) -week -temp FE	Poisson	ran_vals	cond	Postcode	TS8	Week_factor12	0.0502945914282984	1.01905592625206	-1.94701832225784	2.04760750511444	Positive	1.05158083745113	0.142698920084949	7.74933865677551
B.1.1.315	AR1 (Week|Postcode) -week -temp FE	Poisson	ran_vals	cond	Postcode	TS9	Week_factor12	-0.203946452483769	0.933988519056281	-2.03453031180798	1.62663740684044	Negative	0.815506038340973	0.130741876000356	5.08674128684506
B.1.1.315	AR1 (Week|Postcode) -week -temp FE	Poisson	ran_vals	cond	Postcode	TS1	Week_factor13	0.285576629439932	0.785687972181321	-1.25434349912176	1.82549675800163	Positive	1.33052902917143	0.285263062215528	6.20587707261706
B.1.1.315	AR1 (Week|Postcode) -week -temp FE	Poisson	ran_vals	cond	Postcode	TS10	Week_factor13	-0.26861178215165	0.916778501500188	-2.06546462689262	1.52824106258932	Negative	0.764439967289389	0.126759381066251	4.61006087812927
B.1.1.315	AR1 (Week|Postcode) -week -temp FE	Poisson	ran_vals	cond	Postcode	TS11	Week_factor13	-0.0576385158736435	1.00042077134559	-2.01842719709677	1.90315016534949	Negative	0.943991123574798	0.132864270142289	6.70698932401976
B.1.1.315	AR1 (Week|Postcode) -week -temp FE	Poisson	ran_vals	cond	Postcode	TS12	Week_factor13	-0.181236871702129	0.948034508553822	-2.03935036456875	1.67687662116449	Negative	0.834237727979545	0.130113209579796	5.34882345176229
B.1.1.315	AR1 (Week|Postcode) -week -temp FE	Poisson	ran_vals	cond	Postcode	TS13	Week_factor13	-0.0861495013943615	0.98765591254918	-2.02191951910879	1.84962051632007	Negative	0.917457059857036	0.132401074611807	6.3574065327598
B.1.1.315	AR1 (Week|Postcode) -week -temp FE	Poisson	ran_vals	cond	Postcode	TS14	Week_factor13	-0.152531676345303	0.960046970779305	-2.03418916253952	1.72912580984891	Negative	0.858531698379138	0.130786486104631	5.63572505902557
B.1.1.315	AR1 (Week|Postcode) -week -temp FE	Poisson	ran_vals	cond	Postcode	TS15	Week_factor13	-0.101180961298223	0.978923861498711	-2.01983647344257	1.81747455084613	Negative	0.903769470790377	0.132677159545412	6.15629140035325
B.1.1.315	AR1 (Week|Postcode) -week -temp FE	Poisson	ran_vals	cond	Postcode	TS16	Week_factor13	-0.0270558712936514	1.01598547553284	-2.01835081215382	1.96423906956652	Negative	0.973306860091777	0.132874419359603	7.12948548311568
B.1.1.315	AR1 (Week|Postcode) -week -temp FE	Poisson	ran_vals	cond	Postcode	TS17	Week_factor13	-0.763413511944678	0.782427893169283	-2.29694400305602	0.770116979166669	Negative	0.466072763617155	0.100565703084647	2.16001891621932
B.1.1.315	AR1 (Week|Postcode) -week -temp FE	Poisson	ran_vals	cond	Postcode	TS18	Week_factor13	-0.0404288518579894	0.979781866058688	-1.96076602203846	1.87990831832249	Negative	0.960377491154852	0.140750561582905	6.55290405341378
B.1.1.315	AR1 (Week|Postcode) -week -temp FE	Poisson	ran_vals	cond	Postcode	TS19	Week_factor13	-0.278610932806008	0.930292496953155	-2.10195072192203	1.54472885631001	Negative	0.756834305339725	0.122217782655172	4.6867006854082
B.1.1.315	AR1 (Week|Postcode) -week -temp FE	Poisson	ran_vals	cond	Postcode	TS2	Week_factor13	-0.205239463367942	0.938055983385725	-2.04379540628627	1.63331647955038	Negative	0.814452261576518	0.129536134446907	5.12082971457657
B.1.1.315	AR1 (Week|Postcode) -week -temp FE	Poisson	ran_vals	cond	Postcode	TS20	Week_factor13	-0.164355574149467	0.945483256722169	-2.01746870531055	1.68875755701162	Negative	0.848440284805791	0.132991680505041	5.41275149052685
B.1.1.315	AR1 (Week|Postcode) -week -temp FE	Poisson	ran_vals	cond	Postcode	TS21	Week_factor13	-0.294656677097756	0.907655143818644	-2.07362806936482	1.48431471516931	Negative	0.74478724609555	0.12572880041733	4.41194094038407
B.1.1.315	AR1 (Week|Postcode) -week -temp FE	Poisson	ran_vals	cond	Postcode	TS22	Week_factor13	-0.0673313287550871	0.972704813394191	-1.97379773059646	1.83913507308628	Negative	0.934885395601563	0.138928241049652	6.29109457015817
B.1.1.315	AR1 (Week|Postcode) -week -temp FE	Poisson	ran_vals	cond	Postcode	TS23	Week_factor13	-0.099156968495773	0.955385045907988	-1.97167724984358	1.77336331285203	Negative	0.905600546110875	0.139223148272872	5.89063212037792
B.1.1.315	AR1 (Week|Postcode) -week -temp FE	Poisson	ran_vals	cond	Postcode	TS24	Week_factor13	0.138339315885641	0.752099844688779	-1.33574929248253	1.61242792425382	Positive	1.14836514270843	0.262961066868656	5.01497243181795
B.1.1.315	AR1 (Week|Postcode) -week -temp FE	Poisson	ran_vals	cond	Postcode	TS25	Week_factor13	-0.163532656760219	0.959423778211395	-2.0439687079659	1.71690339444546	Negative	0.849138768427638	0.129513687562331	5.56726212972502
B.1.1.315	AR1 (Week|Postcode) -week -temp FE	Poisson	ran_vals	cond	Postcode	TS26	Week_factor13	2.66342344415102	0.612867357192714	1.46222549675306	3.86462139154899	Positive	14.3453155176952	4.31555309856441	47.6852149891707
B.1.1.315	AR1 (Week|Postcode) -week -temp FE	Poisson	ran_vals	cond	Postcode	TS27	Week_factor13	-0.0994002717353437	0.978138870030211	-2.01651722887326	1.81771668540257	Negative	0.905380237366252	0.133118279173672	6.15778223172445
B.1.1.315	AR1 (Week|Postcode) -week -temp FE	Poisson	ran_vals	cond	Postcode	TS28	Week_factor13	-0.018474477873828	1.02093802888563	-2.01947624493697	1.98252728918931	Negative	0.981695129219017	0.132724962249755	7.26107064109655
B.1.1.315	AR1 (Week|Postcode) -week -temp FE	Poisson	ran_vals	cond	Postcode	TS29	Week_factor13	-0.149191292925579	0.955264178157447	-2.02147467783543	1.72309209198427	Negative	0.861404318585068	0.132459985176386	5.60182306444413
B.1.1.315	AR1 (Week|Postcode) -week -temp FE	Poisson	ran_vals	cond	Postcode	TS3	Week_factor13	-0.260683062446166	0.918248952001222	-2.06041793721021	1.53905181231788	Negative	0.770525089256728	0.127400713267951	4.66016946016143
B.1.1.315	AR1 (Week|Postcode) -week -temp FE	Poisson	ran_vals	cond	Postcode	TS4	Week_factor13	-0.116824656707435	0.980863541258257	-2.03928187132204	1.80563255790717	Negative	0.889741189636266	0.130122121761169	6.08381859917995
B.1.1.315	AR1 (Week|Postcode) -week -temp FE	Poisson	ran_vals	cond	Postcode	TS5	Week_factor13	0.836563954634781	0.712728120501228	-0.560357492316549	2.23348540158611	Positive	2.30842149310486	0.571004897493472	9.33233640065124
B.1.1.315	AR1 (Week|Postcode) -week -temp FE	Poisson	ran_vals	cond	Postcode	TS6	Week_factor13	-0.198783754089578	0.925616376441091	-2.01295851541459	1.61539100723543	Negative	0.819727136809143	0.133592852920502	5.02985424842434
B.1.1.315	AR1 (Week|Postcode) -week -temp FE	Poisson	ran_vals	cond	Postcode	TS7	Week_factor13	-0.187232579714028	0.945227071838232	-2.03984359772922	1.66537843830116	Negative	0.829250847030338	0.130049049254517	5.28767392950893
B.1.1.315	AR1 (Week|Postcode) -week -temp FE	Poisson	ran_vals	cond	Postcode	TS8	Week_factor13	-0.101253730983913	0.954568069343045	-1.97217276768821	1.76966530572039	Negative	0.903703706162916	0.139154177807975	5.86888874913668
B.1.1.315	AR1 (Week|Postcode) -week -temp FE	Poisson	ran_vals	cond	Postcode	TS9	Week_factor13	-0.0366784199696817	1.0161989371221	-2.02839173785688	1.95503489791752	Negative	0.963986084183883	0.131546913036424	7.06416554406618
B.1.1.315	AR1 (Week|Postcode) -week -temp FE	Poisson	ran_vals	cond	Postcode	TS1	Week_factor14	0.069242155792009	1.0258220057537	-1.94133203003388	2.0798163416179	Positive	1.0716956950489	0.143512659231272	8.0029989614747
B.1.1.315	AR1 (Week|Postcode) -week -temp FE	Poisson	ran_vals	cond	Postcode	TS10	Week_factor14	-0.042540561829058	0.72003037457422	-1.45377416376941	1.3686930401113	Negative	0.958351592239105	0.233686649957514	3.93021070957287
B.1.1.315	AR1 (Week|Postcode) -week -temp FE	Poisson	ran_vals	cond	Postcode	TS11	Week_factor14	-0.0826331716310526	0.991530736387426	-2.02599770451489	1.86073136125278	Negative	0.92068882006052	0.131862218006982	6.42843656201469
B.1.1.315	AR1 (Week|Postcode) -week -temp FE	Poisson	ran_vals	cond	Postcode	TS12	Week_factor14	-0.0988249521377283	0.984520035001233	-2.02844876279826	1.8307988585228	Negative	0.905901270225939	0.131539411795301	6.23886864169696
B.1.1.315	AR1 (Week|Postcode) -week -temp FE	Poisson	ran_vals	cond	Postcode	TS13	Week_factor14	-0.0945579050147334	0.976231898773378	-2.00793726716971	1.81882145714024	Negative	0.909775052562944	0.134265342755005	6.164588934735
B.1.1.315	AR1 (Week|Postcode) -week -temp FE	Poisson	ran_vals	cond	Postcode	TS14	Week_factor14	-0.119406193685562	0.976228137335626	-2.03277818355801	1.79396579618689	Negative	0.887447252070547	0.130971153337744	6.013252576135
B.1.1.315	AR1 (Week|Postcode) -week -temp FE	Poisson	ran_vals	cond	Postcode	TS15	Week_factor14	-0.11566132991438	0.973778864654302	-2.02423283354312	1.79291017371436	Negative	0.890776851690964	0.132095143288891	6.00690820080436
B.1.1.315	AR1 (Week|Postcode) -week -temp FE	Poisson	ran_vals	cond	Postcode	TS16	Week_factor14	-0.020297158109458	0.986978707080619	-1.95473987749538	1.91414556127646	Negative	0.979907442595029	0.141601305590182	6.78114225042645
B.1.1.315	AR1 (Week|Postcode) -week -temp FE	Poisson	ran_vals	cond	Postcode	TS17	Week_factor14	-0.0778709638646564	0.983943550126652	-2.00636488493338	1.85062295720406	Negative	0.925083788079281	0.134476625259806	6.3637826522919
B.1.1.315	AR1 (Week|Postcode) -week -temp FE	Poisson	ran_vals	cond	Postcode	TS18	Week_factor14	0.79594286851428	0.681398966696088	-0.53957456531286	2.13146030234142	Positive	2.2165299081263	0.582996226439064	8.42716403779653
B.1.1.315	AR1 (Week|Postcode) -week -temp FE	Poisson	ran_vals	cond	Postcode	TS19	Week_factor14	-0.111711029124444	0.947333989081682	-1.9684515290552	1.74502947080631	Negative	0.894302647584039	0.139672968383478	5.72607022484123
B.1.1.315	AR1 (Week|Postcode) -week -temp FE	Poisson	ran_vals	cond	Postcode	TS2	Week_factor14	-0.073366196965937	0.996470157331299	-2.02641181700424	1.87967942307237	Negative	0.929260475344534	0.13180762352054	6.55140429645167
B.1.1.315	AR1 (Week|Postcode) -week -temp FE	Poisson	ran_vals	cond	Postcode	TS20	Week_factor14	0.375126205831453	0.806359231299614	-1.20530884611719	1.9555612577801	Positive	1.45517505460742	0.299599455094571	7.06788481602304
B.1.1.315	AR1 (Week|Postcode) -week -temp FE	Poisson	ran_vals	cond	Postcode	TS21	Week_factor14	-0.134801849333349	0.97813080577733	-2.05190300082606	1.78229930215936	Negative	0.873889056232186	0.128490153913212	5.94350663723389
B.1.1.315	AR1 (Week|Postcode) -week -temp FE	Poisson	ran_vals	cond	Postcode	TS22	Week_factor14	0.536464736631905	0.848263043447578	-1.12610027794168	2.19902975120549	Positive	1.70995103676165	0.324295455851763	9.01626123758823
B.1.1.315	AR1 (Week|Postcode) -week -temp FE	Poisson	ran_vals	cond	Postcode	TS23	Week_factor14	-0.306888185603579	0.895586387627621	-2.06220525039804	1.44842887919089	Negative	0.735732861834062	0.127173211661861	4.25642190606779
B.1.1.315	AR1 (Week|Postcode) -week -temp FE	Poisson	ran_vals	cond	Postcode	TS24	Week_factor14	-0.132806754095556	0.962971867113498	-2.0201969317633	1.75458342357219	Negative	0.875634288500033	0.132629343577633	5.7810389957043
B.1.1.315	AR1 (Week|Postcode) -week -temp FE	Poisson	ran_vals	cond	Postcode	TS25	Week_factor14	-0.80129931302455	0.779043629728523	-2.32819676967781	0.725598143628712	Negative	0.44874552425942	0.0974713520113807	2.065966475148
B.1.1.315	AR1 (Week|Postcode) -week -temp FE	Poisson	ran_vals	cond	Postcode	TS26	Week_factor14	1.03006619923581	0.991453809339	-0.913147559403675	2.97327995787529	Positive	2.80125126925453	0.401259246966661	19.555957234182
B.1.1.315	AR1 (Week|Postcode) -week -temp FE	Poisson	ran_vals	cond	Postcode	TS27	Week_factor14	-0.0925741222483109	0.983105685734162	-2.01942585928382	1.8342776147872	Negative	0.911581639979562	0.132731649852145	6.26060993947932
B.1.1.315	AR1 (Week|Postcode) -week -temp FE	Poisson	ran_vals	cond	Postcode	TS28	Week_factor14	-0.062273529965853	0.994006640849946	-2.01049074642539	1.88594368649368	Negative	0.939625835814334	0.133922936337414	6.59257282938721
B.1.1.315	AR1 (Week|Postcode) -week -temp FE	Poisson	ran_vals	cond	Postcode	TS29	Week_factor14	-0.00773952824430142	1.02033963507693	-2.00756846499382	1.99208940850522	Negative	0.992290344787017	0.134314869237736	7.33083488034923
B.1.1.315	AR1 (Week|Postcode) -week -temp FE	Poisson	ran_vals	cond	Postcode	TS3	Week_factor14	-0.0305819710793328	0.72649119700185	-1.45447855228835	1.39331461012969	Negative	0.969880926622302	0.233522101724002	4.0281797948937
B.1.1.315	AR1 (Week|Postcode) -week -temp FE	Poisson	ran_vals	cond	Postcode	TS4	Week_factor14	-0.16133372459842	0.96543907012405	-2.0535595313094	1.73089208211256	Negative	0.851008021402406	0.128277482253622	5.64568807999651
B.1.1.315	AR1 (Week|Postcode) -week -temp FE	Poisson	ran_vals	cond	Postcode	TS5	Week_factor14	-0.151502482800072	0.936948740460616	-1.98788826946305	1.6848833038629	Negative	0.859415748512796	0.136984394354548	5.39182169087195
B.1.1.315	AR1 (Week|Postcode) -week -temp FE	Poisson	ran_vals	cond	Postcode	TS6	Week_factor14	0.482315294595035	0.817345564207798	-1.11965257417582	2.08428316336589	Positive	1.61982042542172	0.326393172343633	8.03882689019918
B.1.1.315	AR1 (Week|Postcode) -week -temp FE	Poisson	ran_vals	cond	Postcode	TS7	Week_factor14	-0.0899160531650838	0.962881352169039	-1.97712882480163	1.79729671847146	Negative	0.914007910121922	0.138466227922797	6.03331564886158
B.1.1.315	AR1 (Week|Postcode) -week -temp FE	Poisson	ran_vals	cond	Postcode	TS8	Week_factor14	0.636781906627949	0.882953843127398	-1.09377582591298	2.36733963916888	Positive	1.89038763632799	0.33494939243973	10.6689711826384
B.1.1.315	AR1 (Week|Postcode) -week -temp FE	Poisson	ran_vals	cond	Postcode	TS9	Week_factor14	-0.100852473582662	0.979053477044995	-2.01976202752956	1.81805708036424	Negative	0.904066396724822	0.13268703718536	6.15987866655886
B.1.1.315	AR1 (Week|Postcode) -week -temp FE	Poisson	ran_vals	cond	Postcode	TS1	Week_factor15	0.631120676366203	0.879743334300709	-1.09314457450237	2.35538592723477	Positive	1.87971595256616	0.335160896465276	10.5421965975013
B.1.1.315	AR1 (Week|Postcode) -week -temp FE	Poisson	ran_vals	cond	Postcode	TS10	Week_factor15	-0.0343666845755882	1.01437909744817	-2.02251318224424	1.95377981309306	Negative	0.966217142749043	0.132322496301547	7.05530497863809
B.1.1.315	AR1 (Week|Postcode) -week -temp FE	Poisson	ran_vals	cond	Postcode	TS11	Week_factor15	-0.19592158776607	0.937644259496873	-2.03367056669067	1.64182739115853	Negative	0.822076693020954	0.130854329023418	5.16459863614696
B.1.1.315	AR1 (Week|Postcode) -week -temp FE	Poisson	ran_vals	cond	Postcode	TS12	Week_factor15	-0.0902834164417582	0.967867129837792	-1.98726813274398	1.80670129986047	Negative	0.913672198848925	0.137069369752885	6.09032410708855
B.1.1.315	AR1 (Week|Postcode) -week -temp FE	Poisson	ran_vals	cond	Postcode	TS13	Week_factor15	0.0884567773776304	1.03062997492937	-1.93154085487136	2.10845440962662	Positive	1.09248703143557	0.144924718394329	8.23550272913011
B.1.1.315	AR1 (Week|Postcode) -week -temp FE	Poisson	ran_vals	cond	Postcode	TS14	Week_factor15	-0.144422222437913	0.961638372630021	-2.02919879894446	1.74035435406864	Negative	0.865522227994078	0.131440789471582	5.6993626572351
B.1.1.315	AR1 (Week|Postcode) -week -temp FE	Poisson	ran_vals	cond	Postcode	TS15	Week_factor15	-0.0900360366378853	0.986725140801299	-2.02398177524865	1.84390970197287	Negative	0.913898250857479	0.132128311033617	6.32120403558219
B.1.1.315	AR1 (Week|Postcode) -week -temp FE	Poisson	ran_vals	cond	Postcode	TS16	Week_factor15	0.806726404371923	0.94367198716614	-1.04283670369305	2.6562895124369	Positive	2.2405612765589	0.352453456518488	14.2433411878085
B.1.1.315	AR1 (Week|Postcode) -week -temp FE	Poisson	ran_vals	cond	Postcode	TS17	Week_factor15	0.70908923712704	0.697879795310434	-0.658730027219596	2.07690850147368	Positive	2.0321396182551	0.517508138591407	7.97976132186488
B.1.1.315	AR1 (Week|Postcode) -week -temp FE	Poisson	ran_vals	cond	Postcode	TS18	Week_factor15	1.00042754929962	1.00792781116888	-0.975074659607683	2.97592975820692	Positive	2.71944427643516	0.377164193581239	19.6078453323355
B.1.1.315	AR1 (Week|Postcode) -week -temp FE	Poisson	ran_vals	cond	Postcode	TS19	Week_factor15	1.00822715417421	0.522056150899685	-0.0149840994967847	2.0314384078452	Positive	2.74073779985725	0.985127603503157	7.62504640094806
B.1.1.315	AR1 (Week|Postcode) -week -temp FE	Poisson	ran_vals	cond	Postcode	TS2	Week_factor15	-0.0575869480473746	1.00419348113145	-2.02577000457492	1.91059610848017	Negative	0.944039804400229	0.131892246444713	6.75711557210913
B.1.1.315	AR1 (Week|Postcode) -week -temp FE	Poisson	ran_vals	cond	Postcode	TS20	Week_factor15	-0.0672651336192207	0.975770192333537	-1.97973956778067	1.84520930054223	Negative	0.934947282515628	0.138105199671462	6.32942440373581
B.1.1.315	AR1 (Week|Postcode) -week -temp FE	Poisson	ran_vals	cond	Postcode	TS21	Week_factor15	-0.209291798959595	0.933065785387394	-2.03806713352547	1.61948353560628	Negative	0.811158505898257	0.130280282062842	5.0504812491403
B.1.1.315	AR1 (Week|Postcode) -week -temp FE	Poisson	ran_vals	cond	Postcode	TS22	Week_factor15	0.0635689311855374	1.0131738998632	-1.92221542262232	2.04935328499339	Positive	1.06563293861165	0.14628252526494	7.762879112166
B.1.1.315	AR1 (Week|Postcode) -week -temp FE	Poisson	ran_vals	cond	Postcode	TS23	Week_factor15	-0.0173440410733882	0.730960752141473	-1.45000078938298	1.41531270723621	Negative	0.982805501004218	0.234570102928077	4.11777392236689
B.1.1.315	AR1 (Week|Postcode) -week -temp FE	Poisson	ran_vals	cond	Postcode	TS24	Week_factor15	-0.270178343518797	0.907106958821974	-2.04807531293552	1.50771862589793	Negative	0.763243362691115	0.128982916588632	4.51641539902491
B.1.1.315	AR1 (Week|Postcode) -week -temp FE	Poisson	ran_vals	cond	Postcode	TS25	Week_factor15	-0.285292479001606	0.923645332125291	-2.09560406445571	1.5250191064525	Negative	0.751794338103091	0.122995923743488	4.59523136703778
B.1.1.315	AR1 (Week|Postcode) -week -temp FE	Poisson	ran_vals	cond	Postcode	TS26	Week_factor15	-0.410668121057103	0.848335553282022	-2.07337525229473	1.25203901018052	Negative	0.663206999518676	0.125760590822687	3.49746706287911
B.1.1.315	AR1 (Week|Postcode) -week -temp FE	Poisson	ran_vals	cond	Postcode	TS27	Week_factor15	-0.060825222129051	1.00718022991645	-2.03486219870606	1.91321175444795	Negative	0.940987689229441	0.130698491684423	6.77481292912958
B.1.1.315	AR1 (Week|Postcode) -week -temp FE	Poisson	ran_vals	cond	Postcode	TS28	Week_factor15	-0.0574905859606471	0.997222802705069	-2.01201136382467	1.89703019190338	Negative	0.944130778428888	0.133719445545286	6.66606807365845
B.1.1.315	AR1 (Week|Postcode) -week -temp FE	Poisson	ran_vals	cond	Postcode	TS29	Week_factor15	0.0758005627657363	1.0211738626302	-1.9256634299431	2.07726455547457	Positive	1.07874741030218	0.145779010606885	7.98260305368468
B.1.1.315	AR1 (Week|Postcode) -week -temp FE	Poisson	ran_vals	cond	Postcode	TS3	Week_factor15	0.0193623859772977	1.01454030033309	-1.96910006354	2.0078248354946	Positive	1.01955105268457	0.139582415013552	7.44710104728662
B.1.1.315	AR1 (Week|Postcode) -week -temp FE	Poisson	ran_vals	cond	Postcode	TS4	Week_factor15	-0.347193884212539	0.882087307198905	-2.07605323754231	1.38166546911723	Negative	0.706668303147194	0.125424256366098	3.98152721922709
B.1.1.315	AR1 (Week|Postcode) -week -temp FE	Poisson	ran_vals	cond	Postcode	TS5	Week_factor15	-0.310694924486885	0.920410052302031	-2.11466547800749	1.49327562903372	Negative	0.732937443031679	0.120673650792027	4.45165362837692
B.1.1.315	AR1 (Week|Postcode) -week -temp FE	Poisson	ran_vals	cond	Postcode	TS6	Week_factor15	0.724761253408715	0.902567872660936	-1.04423927060965	2.49376177742708	Positive	2.06423821129454	0.351959463470869	12.1067334031811
B.1.1.315	AR1 (Week|Postcode) -week -temp FE	Poisson	ran_vals	cond	Postcode	TS7	Week_factor15	0.649513864243128	0.885818451285322	-1.08665839711715	2.38568612560341	Positive	1.91460984243443	0.337341874952777	10.8665159024801
B.1.1.315	AR1 (Week|Postcode) -week -temp FE	Poisson	ran_vals	cond	Postcode	TS8	Week_factor15	-0.0895456665375495	0.963072424697139	-1.9771329334476	1.7980416003725	Negative	0.914346509131693	0.138465659015255	6.0378114306971
B.1.1.315	AR1 (Week|Postcode) -week -temp FE	Poisson	ran_vals	cond	Postcode	TS9	Week_factor15	-0.115289442044746	0.973920817206317	-2.02413916756294	1.79356028347345	Negative	0.891108182401775	0.132107516689437	6.01081462011076
B.1.1.315	AR1 (Week|Postcode) -week -temp FE	Poisson	ran_vals	cond	Postcode	TS1	Week_factor16	-0.113974366618653	0.951176282529411	-1.97824562332499	1.75029689008769	Negative	0.892280827763992	0.138311675362016	5.75631141413997
B.1.1.315	AR1 (Week|Postcode) -week -temp FE	Poisson	ran_vals	cond	Postcode	TS10	Week_factor16	-0.242915659316754	0.895708488353444	-1.99847203713632	1.51264071850281	Negative	0.784337662556356	0.135542228585686	4.5387004133215
B.1.1.315	AR1 (Week|Postcode) -week -temp FE	Poisson	ran_vals	cond	Postcode	TS11	Week_factor16	-0.0256030244608811	1.02087068991978	-2.0264728095762	1.97526676065444	Negative	0.974721953588917	0.131799584479742	7.20854235283442
B.1.1.315	AR1 (Week|Postcode) -week -temp FE	Poisson	ran_vals	cond	Postcode	TS12	Week_factor16	0.393946899485079	0.807035377576917	-1.18781337481536	1.97570717378552	Positive	1.48282180798265	0.304887209765892	7.21171778874308
B.1.1.315	AR1 (Week|Postcode) -week -temp FE	Poisson	ran_vals	cond	Postcode	TS13	Week_factor16	1.77665106972042	0.936703562831843	-0.0592541776203448	3.61255631706118	Positive	5.91003095844834	0.942467184643633	37.0606706513872
B.1.1.315	AR1 (Week|Postcode) -week -temp FE	Poisson	ran_vals	cond	Postcode	TS14	Week_factor16	-0.0809577913742802	0.992565890830536	-2.02635118968505	1.86443560693649	Negative	0.922232616794458	0.13181561490565	6.45229322860065
B.1.1.315	AR1 (Week|Postcode) -week -temp FE	Poisson	ran_vals	cond	Postcode	TS15	Week_factor16	-0.109307002829177	0.975152033530135	-2.02056986799924	1.80195586234088	Negative	0.896455160977481	0.132579890511458	6.06149132076488
B.1.1.315	AR1 (Week|Postcode) -week -temp FE	Poisson	ran_vals	cond	Postcode	TS16	Week_factor16	-0.00931661910063385	0.993479929627197	-1.95650150053333	1.93786826233206	Negative	0.990726646128959	0.141352077055867	6.94393253918722
B.1.1.315	AR1 (Week|Postcode) -week -temp FE	Poisson	ran_vals	cond	Postcode	TS17	Week_factor16	-0.441637332802079	0.845041887703124	-2.09788899812794	1.21461433252379	Negative	0.642982781939523	0.122715207047429	3.36899450213126
B.1.1.315	AR1 (Week|Postcode) -week -temp FE	Poisson	ran_vals	cond	Postcode	TS18	Week_factor16	-0.15022585914679	0.933196043136203	-1.97925649420903	1.67880477591545	Negative	0.860513599607585	0.138171930760244	5.35914676038283
B.1.1.315	AR1 (Week|Postcode) -week -temp FE	Poisson	ran_vals	cond	Postcode	TS19	Week_factor16	0.939062102020079	0.975414826337719	-0.972715827588242	2.8508400316284	Positive	2.55758154252364	0.378054910670638	17.3023102253956
B.1.1.315	AR1 (Week|Postcode) -week -temp FE	Poisson	ran_vals	cond	Postcode	TS2	Week_factor16	-0.194788620193497	0.938270303922783	-2.0337646236456	1.64418738325861	Negative	0.823008607070829	0.130842021842487	5.17680144172704
B.1.1.315	AR1 (Week|Postcode) -week -temp FE	Poisson	ran_vals	cond	Postcode	TS20	Week_factor16	0.00160573963887865	0.994776626049916	-1.94812062008123	1.95133209935898	Positive	1.00160702952909	0.142541710038005	7.03805672974322
B.1.1.315	AR1 (Week|Postcode) -week -temp FE	Poisson	ran_vals	cond	Postcode	TS21	Week_factor16	-0.000367934896539995	0.99759140258504	-1.95561115525002	1.95487528545694	Negative	0.999632132783203	0.141477985253528	7.06303810520075
B.1.1.315	AR1 (Week|Postcode) -week -temp FE	Poisson	ran_vals	cond	Postcode	TS22	Week_factor16	1.33424263486869	0.815565804853168	-0.264236969665945	2.93272223940332	Positive	3.79711905155776	0.767791574784488	18.7786810447222
B.1.1.315	AR1 (Week|Postcode) -week -temp FE	Poisson	ran_vals	cond	Postcode	TS23	Week_factor16	-0.148509697251835	0.923446806279212	-1.95843217919763	1.66141278469396	Negative	0.861991648179877	0.141079434893434	5.26674636946991
B.1.1.315	AR1 (Week|Postcode) -week -temp FE	Poisson	ran_vals	cond	Postcode	TS24	Week_factor16	0.0626550911380666	0.744382609661276	-1.39630801451597	1.52161819679211	Positive	1.0646595653779	0.247509079074732	4.57962994484101
B.1.1.315	AR1 (Week|Postcode) -week -temp FE	Poisson	ran_vals	cond	Postcode	TS25	Week_factor16	0.147140552501563	0.7471753961503	-1.31729631408747	1.6115774190906	Positive	1.15851678401924	0.267858529167552	5.01070898516999
B.1.1.315	AR1 (Week|Postcode) -week -temp FE	Poisson	ran_vals	cond	Postcode	TS26	Week_factor16	-0.163945021304871	0.970327666998087	-2.0657523018239	1.73786225921415	Negative	0.848788685891823	0.126722920814615	5.68517698824124
B.1.1.315	AR1 (Week|Postcode) -week -temp FE	Poisson	ran_vals	cond	Postcode	TS27	Week_factor16	-0.27969025121009	0.908334320468618	-2.05999280525024	1.50061230283006	Negative	0.756017880815395	0.127454886897538	4.48443406153648
B.1.1.315	AR1 (Week|Postcode) -week -temp FE	Poisson	ran_vals	cond	Postcode	TS28	Week_factor16	-0.0383420164417063	1.01240273052749	-2.02261490612559	1.94593087324217	Negative	0.962383733537144	0.13230903662823	7.00014507081126
B.1.1.315	AR1 (Week|Postcode) -week -temp FE	Poisson	ran_vals	cond	Postcode	TS29	Week_factor16	1.75600127247516	0.962162208805276	-0.129802004068693	3.641804549019	Positive	5.78924144904798	0.878269307456038	38.1606373703919
B.1.1.315	AR1 (Week|Postcode) -week -temp FE	Poisson	ran_vals	cond	Postcode	TS3	Week_factor16	0.403236804655147	0.817489392644891	-1.19901296267236	2.00548657198266	Positive	1.49666126605815	0.301491648608641	7.42970810520355
B.1.1.315	AR1 (Week|Postcode) -week -temp FE	Poisson	ran_vals	cond	Postcode	TS4	Week_factor16	0.156126218354166	1.06167106269971	-1.92471082796564	2.23696326467397	Positive	1.16897373972025	0.145917946145289	9.36484949421461
B.1.1.315	AR1 (Week|Postcode) -week -temp FE	Poisson	ran_vals	cond	Postcode	TS5	Week_factor16	-0.627973523068093	0.810442887268148	-2.21641239364032	0.960465347504131	Negative	0.533672180317912	0.108999455340642	2.61291210268166
B.1.1.315	AR1 (Week|Postcode) -week -temp FE	Poisson	ran_vals	cond	Postcode	TS6	Week_factor16	-0.179981755860339	0.934252130257738	-2.01108228364533	1.65111877192465	Negative	0.835285450336674	0.133843739362255	5.21280850989805
B.1.1.315	AR1 (Week|Postcode) -week -temp FE	Poisson	ran_vals	cond	Postcode	TS7	Week_factor16	-0.0354212205387399	0.98530269861798	-1.9665790237001	1.89573658262262	Negative	0.965198769074006	0.139934751783657	6.65745036131032
B.1.1.315	AR1 (Week|Postcode) -week -temp FE	Poisson	ran_vals	cond	Postcode	TS8	Week_factor16	-0.17669278121524	0.947368938249042	-2.03350178025531	1.68011621782483	Negative	0.838037205750585	0.130876417323215	5.36617958060252
B.1.1.315	AR1 (Week|Postcode) -week -temp FE	Poisson	ran_vals	cond	Postcode	TS9	Week_factor16	-0.0897413359337903	0.986832601669948	-2.02389769397685	1.84441502210927	Negative	0.914167617004725	0.132139421017113	6.32439907445838
B.1.1.315	AR1 (Week|Postcode) -week -temp FE	Poisson	ran_vals	cond	Postcode	TS1	Week_factor17	-0.023015146341836	0.991135184568007	-1.96560441190559	1.91957411922192	Negative	0.977247681933731	0.140071200324586	6.81805417267652
B.1.1.315	AR1 (Week|Postcode) -week -temp FE	Poisson	ran_vals	cond	Postcode	TS10	Week_factor17	1.02463842302381	0.749458860600032	-0.444273951646677	2.4935507976943	Positive	2.78608789318443	0.641289714387631	12.104179397234
B.1.1.315	AR1 (Week|Postcode) -week -temp FE	Poisson	ran_vals	cond	Postcode	TS11	Week_factor17	-0.0876120455563969	0.983370252580912	-2.01498232408304	1.83975823297025	Negative	0.916116219148608	0.133322759947156	6.29501614967914
B.1.1.315	AR1 (Week|Postcode) -week -temp FE	Poisson	ran_vals	cond	Postcode	TS12	Week_factor17	0.0208580139274403	1.01925946152124	-1.97685382155588	2.01856984941076	Positive	1.02107706262266	0.138504311821259	7.52755169932615
B.1.1.315	AR1 (Week|Postcode) -week -temp FE	Poisson	ran_vals	cond	Postcode	TS13	Week_factor17	1.33828412952795	0.789410746436745	-0.208932502496956	2.88550076155285	Positive	3.81249614020566	0.811450004644164	17.9125352589738
B.1.1.315	AR1 (Week|Postcode) -week -temp FE	Poisson	ran_vals	cond	Postcode	TS14	Week_factor17	-0.113435751910839	0.980718182474252	-2.03560806854395	1.80873656472228	Negative	0.89276155279249	0.130601043967791	6.10273215228678
B.1.1.315	AR1 (Week|Postcode) -week -temp FE	Poisson	ran_vals	cond	Postcode	TS15	Week_factor17	-0.0606781619130907	0.999576358943914	-2.01981182524084	1.89845550141466	Negative	0.941126081257967	0.132680429839109	6.67557605818745
B.1.1.315	AR1 (Week|Postcode) -week -temp FE	Poisson	ran_vals	cond	Postcode	TS16	Week_factor17	-0.0917715831439885	0.979626257644519	-2.011803766437	1.82826060014902	Negative	0.912313513531719	0.133747208234493	6.22305286188349
B.1.1.315	AR1 (Week|Postcode) -week -temp FE	Poisson	ran_vals	cond	Postcode	TS17	Week_factor17	-0.322707198443744	0.87641350549189	-2.04044610477234	1.39503170788486	Negative	0.724185866076328	0.12997071738651	4.03510251516974
B.1.1.315	AR1 (Week|Postcode) -week -temp FE	Poisson	ran_vals	cond	Postcode	TS18	Week_factor17	-0.24869230779683	0.924466456693313	-2.06061326783108	1.56322865223742	Negative	0.779819880971213	0.127375830437797	4.77421065415487
B.1.1.315	AR1 (Week|Postcode) -week -temp FE	Poisson	ran_vals	cond	Postcode	TS19	Week_factor17	-0.304228615129701	0.882801016087139	-2.03448681217586	1.42602958191646	Negative	0.737692199573541	0.130747563347563	4.16214090250418
B.1.1.315	AR1 (Week|Postcode) -week -temp FE	Poisson	ran_vals	cond	Postcode	TS2	Week_factor17	-0.0349193534108901	1.01646876350054	-2.02716152128191	1.95732281446013	Negative	0.965683292180985	0.131708843813768	7.08034626828924
B.1.1.315	AR1 (Week|Postcode) -week -temp FE	Poisson	ran_vals	cond	Postcode	TS20	Week_factor17	0.951851176649301	0.722175190345488	-0.463586186956215	2.36728854025482	Positive	2.59050069782016	0.629023798869944	10.6684260237254
B.1.1.315	AR1 (Week|Postcode) -week -temp FE	Poisson	ran_vals	cond	Postcode	TS21	Week_factor17	0.919119092724343	1.00039449146487	-1.04161808087907	2.87985626632775	Positive	2.50708091109094	0.352883226151825	17.8117128527167
B.1.1.315	AR1 (Week|Postcode) -week -temp FE	Poisson	ran_vals	cond	Postcode	TS22	Week_factor17	0.0571574240834703	1.01486867032808	-1.93194861879762	2.04626346696456	Positive	1.05882248143484	0.144865635368927	7.73893024620175
B.1.1.315	AR1 (Week|Postcode) -week -temp FE	Poisson	ran_vals	cond	Postcode	TS23	Week_factor17	1.37475539898263	0.566262594063181	0.264901108826572	2.48460968913869	Positive	3.95410942543618	1.30330208433291	11.9964370012697
B.1.1.315	AR1 (Week|Postcode) -week -temp FE	Poisson	ran_vals	cond	Postcode	TS24	Week_factor17	-0.0880736727938162	0.944684872398615	-1.93962199943492	1.76347465384729	Negative	0.915693412546237	0.143758280219745	5.8326687304472
B.1.1.315	AR1 (Week|Postcode) -week -temp FE	Poisson	ran_vals	cond	Postcode	TS25	Week_factor17	0.339651096740627	0.565967915186605	-0.769625633430338	1.44892782691159	Positive	1.40445748527464	0.463186437375086	4.25854616797994
B.1.1.315	AR1 (Week|Postcode) -week -temp FE	Poisson	ran_vals	cond	Postcode	TS26	Week_factor17	-0.227212229668971	0.909543224610818	-2.0098841922886	1.55545973295066	Negative	0.796751670002276	0.134004192489096	4.7372639009266
B.1.1.315	AR1 (Week|Postcode) -week -temp FE	Poisson	ran_vals	cond	Postcode	TS27	Week_factor17	-0.0948216401666983	0.994489369722866	-2.04398498783145	1.85434170749806	Negative	0.909535144538683	0.129511579114073	6.38749202820207
B.1.1.315	AR1 (Week|Postcode) -week -temp FE	Poisson	ran_vals	cond	Postcode	TS28	Week_factor17	-0.1838781511061	0.942423162719632	-2.03099360823291	1.66323730602071	Negative	0.832037180460354	0.131205089902917	5.27636443205565
B.1.1.315	AR1 (Week|Postcode) -week -temp FE	Poisson	ran_vals	cond	Postcode	TS29	Week_factor17	0.106812527338588	1.03777765642478	-1.92719430321437	2.14081935789155	Positive	1.11272562928903	0.145556012150773	8.50640456399791
B.1.1.315	AR1 (Week|Postcode) -week -temp FE	Poisson	ran_vals	cond	Postcode	TS3	Week_factor17	-0.252317103218426	0.905862420398669	-2.0277748221481	1.52314061571125	Negative	0.776998310334579	0.131628091431057	4.58660737004611
B.1.1.315	AR1 (Week|Postcode) -week -temp FE	Poisson	ran_vals	cond	Postcode	TS4	Week_factor17	2.31769814855419	0.676457224590407	0.991866351275069	3.64352994583331	Positive	10.1522783527946	2.69626195129978	38.2265364472228
B.1.1.315	AR1 (Week|Postcode) -week -temp FE	Poisson	ran_vals	cond	Postcode	TS5	Week_factor17	0.0766407781677429	1.02497951963351	-1.9322821652051	2.08556372154058	Positive	1.07965417137515	0.14481732401417	8.04912766965443
B.1.1.315	AR1 (Week|Postcode) -week -temp FE	Poisson	ran_vals	cond	Postcode	TS6	Week_factor17	-0.502206449272923	0.839573827114589	-2.14774091277998	1.14332801423413	Negative	0.60519385591673	0.11674760310661	3.13719162957806
B.1.1.315	AR1 (Week|Postcode) -week -temp FE	Poisson	ran_vals	cond	Postcode	TS7	Week_factor17	-0.085777502247522	0.968550070357213	-1.98410075737139	1.81254575287635	Negative	0.917798416588835	0.13750420818371	6.12602293864024
B.1.1.315	AR1 (Week|Postcode) -week -temp FE	Poisson	ran_vals	cond	Postcode	TS8	Week_factor17	-0.0983205388399126	0.984458807444426	-2.02782434569424	1.83118326801441	Negative	0.906358334138015	0.13162157290261	6.24126738303969
[truncated: 117 more rows]
