# Supplementary material for: Spatial and temporal epidemiology of SARS-CoV-2 virus lineages in Teesside, UK, in 2020: effects of socio-economic deprivation, weather, and lockdown on lineage dynamics
Source: Peer Community J. Author manuscript; Available in PMC 2024 Sep 23. (PMC7616629; doi:10.24072/pcjournal.461)
Supplement: Supplementary file: main dataset and code (compressed) [file EMS198536-supplement-Supplementary_file__main_dataset_and_code__compressed_.zip › Covid-19-Teesside-main/Data/Results/Lin39-B1137_GLMM_Fixed-Effects.csv]

Lineage	Model	Family	effect	component	term	estimate	std.error	statistic	p.value	conf.low	conf.high	Sign	Asterisks	estimate_exp	conf.low_exp	conf.high_exp
B.1.1.37	AR1 (Week|Postcode)	Poisson	fixed	cond	(Intercept)	-12.9773498783937	3.88842829226279	-3.33742810796231	0.000845575939566982	-20.5985292876954	-5.35617046909208	Negative	***	2.31211035152754e-06	1.13284996357855e-09	0.00471894288697669
B.1.1.37	AR1 (Week|Postcode)	Poisson	fixed	cond	Temperature_Lag2	0.494657009251989	0.20912634242314	2.3653500726901	0.0180130350287186	0.0847769098840431	0.904537108619935	Positive	*	1.63993565982417	1.08847421177202	2.47078795186581
B.1.1.37	AR1 (Week|Postcode)	Poisson	fixed	cond	Rain_Lag2	-0.173491299430737	0.213698805643134	-0.811849644683828	0.416877911591138	-0.592333262030505	0.245350663169031	Negative		0.840724465911507	0.553035401665515	1.27806940650371
B.1.1.37	AR1 (Week|Postcode)	Poisson	fixed	cond	Lockdown_2_Lag2	-0.439647548195969	0.354663068941092	-1.23962032333565	0.21511585994869	-1.13477438996696	0.255479293575018	Negative		0.644263452888148	0.321494645570597	1.29108027908419
B.1.1.37	AR1 (Week|Postcode)	Poisson	fixed	cond	Week1_per_lin	0.32419349692462	0.157521638055209	2.05808865961002	0.0395816234182197	0.015456759550656	0.632930234298585	Positive	*	1.3829148710068	1.01557683311026	1.88312048690079
B.1.1.37	AR1 (Week|Postcode)	Poisson	fixed	cond	Tier_2_Lag2	-0.320678522541015	0.315944530960325	-1.01498361616294	0.310113637464301	-0.939918424335651	0.298561379253621	Negative		0.725656495703008	0.390659702383473	1.34791826887504
B.1.1.37	AR1 (Week|Postcode)	Poisson	fixed	cond	Eat_out_Lag2	0.158764000410182	0.386777745421578	0.410478633503417	0.681454874022302	-0.599306450637712	0.916834451458076	Positive		1.17206130805076	0.549192396076915	2.50135966856552
B.1.1.37	AR1 (Week|Postcode)	Poisson	fixed	cond	DEC_10	0.235354422642285	0.712271547395712	0.33042794353195	0.741076630248008	-1.16067215746592	1.63138100275049	Positive		1.26535716049636	0.313275539605645	5.1109280527772
B.1.1.37	AR1 (Week|Postcode)	Poisson	fixed	cond	I(Poptot/1000)	0.0707644219872569	0.0180666675871226	3.91684972593925	8.97136325980042e-05	0.0353544041958394	0.106174439778674	Positive	***	1.07332834352458	1.03598680181553	1.11201583938552
B.1.1.37	AR1 (Week|Postcode) -week FE	Poisson	fixed	cond	(Intercept)	-6.70548030203022	2.14516733827635	-3.12585418507169	0.00177289434837499	-10.9099310258635	-2.50102957819693	Negative	**	0.00122418458437947	1.82758320150855e-05	0.0820005291904259
B.1.1.37	AR1 (Week|Postcode) -week FE	Poisson	fixed	cond	Temperature_Lag2	0.166696972303874	0.133700999622024	1.24678927438935	0.2124747742635	-0.0953521716522967	0.428746116260045	Positive		1.18139621528823	0.909052735485158	1.53533118928737
B.1.1.37	AR1 (Week|Postcode) -week FE	Poisson	fixed	cond	Rain_Lag2	-0.286680287149808	0.21346005013047	-1.34301611460592	0.179266755923014	-0.705054297543643	0.131693723244026	Negative		0.750751715442353	0.494081746102624	1.14075887782862
B.1.1.37	AR1 (Week|Postcode) -week FE	Poisson	fixed	cond	Lockdown_2_Lag2	-0.10715490436738	0.341260987105954	-0.313996936116554	0.753523365798972	-0.776014148423638	0.561704339688877	Negative		0.898386498219024	0.460236795821867	1.7536587850195
B.1.1.37	AR1 (Week|Postcode) -week FE	Poisson	fixed	cond	Tier_2_Lag2	-0.199882201189242	0.337761044756008	-0.591785832891515	0.553994011153086	-0.861881684291638	0.462117281913154	Negative		0.818827204267832	0.422366573557527	1.58743146930815
B.1.1.37	AR1 (Week|Postcode) -week FE	Poisson	fixed	cond	Eat_out_Lag2	0.129849572678402	0.403771111459506	0.321592033191867	0.747761780071416	-0.661527263779937	0.921226409136741	Positive		1.13865708530543	0.516062568648988	2.51236969445489
B.1.1.37	AR1 (Week|Postcode) -week FE	Poisson	fixed	cond	DEC_10	0.196861203816751	0.738563068549771	0.266546233083796	0.789818557931647	-1.25069581085219	1.64441821848569	Positive		1.21757503420988	0.286305513053289	5.17799656779668
B.1.1.37	AR1 (Week|Postcode) -week FE	Poisson	fixed	cond	I(Poptot/1000)	0.0702338520465998	0.0186828967142013	3.75925923699045	0.000170417186306706	0.0336160473598835	0.106851656733316	Positive	***	1.07275901881569	1.03418745148622	1.11276917042127
B.1.1.37	AR1 (Week|Postcode) -week -eatout FE	Poisson	fixed	cond	(Intercept)	-7.20709603613885	1.53571933600315	-4.69297733457988	2.69257332151458e-06	-10.2170506250668	-4.19714144721091	Negative	***	0.000741306760807474	3.65419140864974e-05	0.0150385037937005
B.1.1.37	AR1 (Week|Postcode) -week -eatout FE	Poisson	fixed	cond	Temperature_Lag2	0.199507059427383	0.0892499290211528	2.23537499262435	0.0253927404527661	0.0245804129231673	0.374433705931598	Positive	*	1.22080082755536	1.02488500179262	1.45416769486635
B.1.1.37	AR1 (Week|Postcode) -week -eatout FE	Poisson	fixed	cond	Rain_Lag2	-0.228136437219806	0.109186500531325	-2.0894198102297	0.0366699494952169	-0.442138045859167	-0.0141348285804458	Negative	*	0.796015646264457	0.642660912653924	0.985964599093394
B.1.1.37	AR1 (Week|Postcode) -week -eatout FE	Poisson	fixed	cond	Lockdown_2_Lag2	-0.039228889241528	0.272365009854535	-0.144030575963041	0.88547632523271	-0.573054499205313	0.494596720722257	Negative		0.961530599947286	0.563800677178789	1.63983679349467
B.1.1.37	AR1 (Week|Postcode) -week -eatout FE	Poisson	fixed	cond	Tier_2_Lag2	-0.161982405567897	0.319318217557917	-0.507275804076281	0.611961313258376	-0.78783461158894	0.463869800453145	Negative		0.850456167701897	0.454828610328912	1.59021591156976
B.1.1.37	AR1 (Week|Postcode) -week -eatout FE	Poisson	fixed	cond	DEC_10	0.198946060482587	0.740100485871478	0.268809525571822	0.788076262718721	-1.25162423676611	1.64951635773128	Positive		1.22011615164849	0.286039822951545	5.20446212052681
B.1.1.37	AR1 (Week|Postcode) -week -eatout FE	Poisson	fixed	cond	I(Poptot/1000)	0.0701928556794536	0.0187294365030594	3.747729178504	0.000178442770392343	0.0334838346827274	0.10690187667618	Positive	***	1.07271504049458	1.03405072783308	1.11282505502868
