# Supplementary material for: Spatial and temporal epidemiology of SARS-CoV-2 virus lineages in Teesside, UK, in 2020: effects of socio-economic deprivation, weather, and lockdown on lineage dynamics
Source: Peer Community J. Author manuscript; Available in PMC 2024 Sep 23. (PMC7616629; doi:10.24072/pcjournal.461)
Supplement: Supplementary file: main dataset and code (compressed) [file EMS198536-supplement-Supplementary_file__main_dataset_and_code__compressed_.zip › Covid-19-Teesside-main/Data/Results/Lin39-B1137_GLMM_Observed-Fitted.csv]

Lineage	Postcode	Week	Type	Obs_cases
B.1.1.37	TS1	36	Observed	0
B.1.1.37	TS10	36	Observed	0
B.1.1.37	TS11	36	Observed	0
B.1.1.37	TS12	36	Observed	0
B.1.1.37	TS13	36	Observed	0
B.1.1.37	TS14	36	Observed	0
B.1.1.37	TS15	36	Observed	0
B.1.1.37	TS16	36	Observed	0
B.1.1.37	TS17	36	Observed	0
B.1.1.37	TS18	36	Observed	0
B.1.1.37	TS19	36	Observed	0
B.1.1.37	TS2	36	Observed	0
B.1.1.37	TS20	36	Observed	0
B.1.1.37	TS21	36	Observed	2
B.1.1.37	TS22	36	Observed	0
B.1.1.37	TS23	36	Observed	0
B.1.1.37	TS24	36	Observed	0
B.1.1.37	TS25	36	Observed	0
B.1.1.37	TS26	36	Observed	0
B.1.1.37	TS27	36	Observed	0
B.1.1.37	TS28	36	Observed	0
B.1.1.37	TS29	36	Observed	1
B.1.1.37	TS3	36	Observed	0
B.1.1.37	TS4	36	Observed	0
B.1.1.37	TS5	36	Observed	0
B.1.1.37	TS6	36	Observed	0
B.1.1.37	TS7	36	Observed	0
B.1.1.37	TS8	36	Observed	0
B.1.1.37	TS9	36	Observed	0
B.1.1.37	TS1	37	Observed	0
B.1.1.37	TS10	37	Observed	0
B.1.1.37	TS11	37	Observed	0
B.1.1.37	TS12	37	Observed	0
B.1.1.37	TS13	37	Observed	0
B.1.1.37	TS14	37	Observed	0
B.1.1.37	TS15	37	Observed	0
B.1.1.37	TS16	37	Observed	0
B.1.1.37	TS17	37	Observed	1
B.1.1.37	TS18	37	Observed	0
B.1.1.37	TS19	37	Observed	0
B.1.1.37	TS2	37	Observed	0
B.1.1.37	TS20	37	Observed	0
B.1.1.37	TS21	37	Observed	0
B.1.1.37	TS22	37	Observed	0
B.1.1.37	TS23	37	Observed	0
B.1.1.37	TS24	37	Observed	0
B.1.1.37	TS25	37	Observed	2
B.1.1.37	TS26	37	Observed	0
B.1.1.37	TS27	37	Observed	0
B.1.1.37	TS28	37	Observed	0
B.1.1.37	TS29	37	Observed	0
B.1.1.37	TS3	37	Observed	0
B.1.1.37	TS4	37	Observed	0
B.1.1.37	TS5	37	Observed	2
B.1.1.37	TS6	37	Observed	0
B.1.1.37	TS7	37	Observed	0
B.1.1.37	TS8	37	Observed	0
B.1.1.37	TS9	37	Observed	0
B.1.1.37	TS1	38	Observed	0
B.1.1.37	TS10	38	Observed	0
B.1.1.37	TS11	38	Observed	0
B.1.1.37	TS12	38	Observed	0
B.1.1.37	TS13	38	Observed	0
B.1.1.37	TS14	38	Observed	0
B.1.1.37	TS15	38	Observed	0
B.1.1.37	TS16	38	Observed	0
B.1.1.37	TS17	38	Observed	0
B.1.1.37	TS18	38	Observed	1
B.1.1.37	TS19	38	Observed	0
B.1.1.37	TS2	38	Observed	0
B.1.1.37	TS20	38	Observed	0
B.1.1.37	TS21	38	Observed	0
B.1.1.37	TS22	38	Observed	0
B.1.1.37	TS23	38	Observed	0
B.1.1.37	TS24	38	Observed	0
B.1.1.37	TS25	38	Observed	0
B.1.1.37	TS26	38	Observed	0
B.1.1.37	TS27	38	Observed	0
B.1.1.37	TS28	38	Observed	0
B.1.1.37	TS29	38	Observed	0
B.1.1.37	TS3	38	Observed	0
B.1.1.37	TS4	38	Observed	0
B.1.1.37	TS5	38	Observed	0
B.1.1.37	TS6	38	Observed	0
B.1.1.37	TS7	38	Observed	1
B.1.1.37	TS8	38	Observed	0
B.1.1.37	TS9	38	Observed	0
B.1.1.37	TS1	39	Observed	0
B.1.1.37	TS10	39	Observed	0
B.1.1.37	TS11	39	Observed	0
B.1.1.37	TS12	39	Observed	0
B.1.1.37	TS13	39	Observed	0
B.1.1.37	TS14	39	Observed	0
B.1.1.37	TS15	39	Observed	0
B.1.1.37	TS16	39	Observed	0
B.1.1.37	TS17	39	Observed	0
B.1.1.37	TS18	39	Observed	0
B.1.1.37	TS19	39	Observed	0
B.1.1.37	TS2	39	Observed	0
B.1.1.37	TS20	39	Observed	0
B.1.1.37	TS21	39	Observed	0
B.1.1.37	TS22	39	Observed	0
B.1.1.37	TS23	39	Observed	0
B.1.1.37	TS24	39	Observed	0
B.1.1.37	TS25	39	Observed	0
B.1.1.37	TS26	39	Observed	1
B.1.1.37	TS27	39	Observed	0
B.1.1.37	TS28	39	Observed	0
B.1.1.37	TS29	39	Observed	0
B.1.1.37	TS3	39	Observed	0
B.1.1.37	TS4	39	Observed	0
B.1.1.37	TS5	39	Observed	0
B.1.1.37	TS6	39	Observed	0
B.1.1.37	TS7	39	Observed	0
B.1.1.37	TS8	39	Observed	0
B.1.1.37	TS9	39	Observed	0
B.1.1.37	TS1	40	Observed	1
B.1.1.37	TS10	40	Observed	0
B.1.1.37	TS11	40	Observed	0
B.1.1.37	TS12	40	Observed	0
B.1.1.37	TS13	40	Observed	0
B.1.1.37	TS14	40	Observed	0
B.1.1.37	TS15	40	Observed	0
B.1.1.37	TS16	40	Observed	2
B.1.1.37	TS17	40	Observed	1
B.1.1.37	TS18	40	Observed	3
B.1.1.37	TS19	40	Observed	2
B.1.1.37	TS2	40	Observed	0
B.1.1.37	TS20	40	Observed	3
B.1.1.37	TS21	40	Observed	1
B.1.1.37	TS22	40	Observed	0
B.1.1.37	TS23	40	Observed	0
B.1.1.37	TS24	40	Observed	1
B.1.1.37	TS25	40	Observed	3
B.1.1.37	TS26	40	Observed	0
B.1.1.37	TS27	40	Observed	1
B.1.1.37	TS28	40	Observed	0
B.1.1.37	TS29	40	Observed	0
B.1.1.37	TS3	40	Observed	0
B.1.1.37	TS4	40	Observed	0
B.1.1.37	TS5	40	Observed	3
B.1.1.37	TS6	40	Observed	1
B.1.1.37	TS7	40	Observed	0
B.1.1.37	TS8	40	Observed	1
B.1.1.37	TS9	40	Observed	2
B.1.1.37	TS1	41	Observed	0
B.1.1.37	TS10	41	Observed	0
B.1.1.37	TS11	41	Observed	0
B.1.1.37	TS12	41	Observed	0
B.1.1.37	TS13	41	Observed	0
B.1.1.37	TS14	41	Observed	0
B.1.1.37	TS15	41	Observed	0
B.1.1.37	TS16	41	Observed	0
B.1.1.37	TS17	41	Observed	0
B.1.1.37	TS18	41	Observed	0
B.1.1.37	TS19	41	Observed	1
B.1.1.37	TS2	41	Observed	0
B.1.1.37	TS20	41	Observed	0
B.1.1.37	TS21	41	Observed	0
B.1.1.37	TS22	41	Observed	0
B.1.1.37	TS23	41	Observed	0
B.1.1.37	TS24	41	Observed	0
B.1.1.37	TS25	41	Observed	0
B.1.1.37	TS26	41	Observed	0
B.1.1.37	TS27	41	Observed	0
B.1.1.37	TS28	41	Observed	0
B.1.1.37	TS29	41	Observed	0
B.1.1.37	TS3	41	Observed	0
B.1.1.37	TS4	41	Observed	0
B.1.1.37	TS5	41	Observed	0
B.1.1.37	TS6	41	Observed	0
B.1.1.37	TS7	41	Observed	0
B.1.1.37	TS8	41	Observed	0
B.1.1.37	TS9	41	Observed	0
B.1.1.37	TS1	42	Observed	0
B.1.1.37	TS10	42	Observed	0
B.1.1.37	TS11	42	Observed	0
B.1.1.37	TS12	42	Observed	0
B.1.1.37	TS13	42	Observed	0
B.1.1.37	TS14	42	Observed	0
B.1.1.37	TS15	42	Observed	0
B.1.1.37	TS16	42	Observed	0
B.1.1.37	TS17	42	Observed	1
B.1.1.37	TS18	42	Observed	0
B.1.1.37	TS19	42	Observed	0
B.1.1.37	TS2	42	Observed	0
B.1.1.37	TS20	42	Observed	0
B.1.1.37	TS21	42	Observed	0
B.1.1.37	TS22	42	Observed	0
B.1.1.37	TS23	42	Observed	0
B.1.1.37	TS24	42	Observed	0
B.1.1.37	TS25	42	Observed	1
B.1.1.37	TS26	42	Observed	1
B.1.1.37	TS27	42	Observed	0
B.1.1.37	TS28	42	Observed	0
B.1.1.37	TS29	42	Observed	0
B.1.1.37	TS3	42	Observed	0
B.1.1.37	TS4	42	Observed	0
B.1.1.37	TS5	42	Observed	1
B.1.1.37	TS6	42	Observed	0
B.1.1.37	TS7	42	Observed	0
B.1.1.37	TS8	42	Observed	0
B.1.1.37	TS9	42	Observed	0
B.1.1.37	TS1	43	Observed	0
B.1.1.37	TS10	43	Observed	0
B.1.1.37	TS11	43	Observed	0
B.1.1.37	TS12	43	Observed	0
B.1.1.37	TS13	43	Observed	0
B.1.1.37	TS14	43	Observed	0
B.1.1.37	TS15	43	Observed	0
B.1.1.37	TS16	43	Observed	0
B.1.1.37	TS17	43	Observed	0
B.1.1.37	TS18	43	Observed	0
B.1.1.37	TS19	43	Observed	0
B.1.1.37	TS2	43	Observed	0
B.1.1.37	TS20	43	Observed	0
B.1.1.37	TS21	43	Observed	0
B.1.1.37	TS22	43	Observed	0
B.1.1.37	TS23	43	Observed	0
B.1.1.37	TS24	43	Observed	0
B.1.1.37	TS25	43	Observed	0
B.1.1.37	TS26	43	Observed	0
B.1.1.37	TS27	43	Observed	0
B.1.1.37	TS28	43	Observed	0
B.1.1.37	TS29	43	Observed	0
B.1.1.37	TS3	43	Observed	0
B.1.1.37	TS4	43	Observed	0
B.1.1.37	TS5	43	Observed	0
B.1.1.37	TS6	43	Observed	0
B.1.1.37	TS7	43	Observed	0
B.1.1.37	TS8	43	Observed	1
B.1.1.37	TS9	43	Observed	0
B.1.1.37	TS1	44	Observed	0
B.1.1.37	TS10	44	Observed	0
B.1.1.37	TS11	44	Observed	0
B.1.1.37	TS12	44	Observed	0
B.1.1.37	TS13	44	Observed	0
B.1.1.37	TS14	44	Observed	0
B.1.1.37	TS15	44	Observed	0
B.1.1.37	TS16	44	Observed	0
B.1.1.37	TS17	44	Observed	0
B.1.1.37	TS18	44	Observed	1
B.1.1.37	TS19	44	Observed	0
B.1.1.37	TS2	44	Observed	0
B.1.1.37	TS20	44	Observed	0
B.1.1.37	TS21	44	Observed	0
B.1.1.37	TS22	44	Observed	0
B.1.1.37	TS23	44	Observed	0
B.1.1.37	TS24	44	Observed	0
B.1.1.37	TS25	44	Observed	0
B.1.1.37	TS26	44	Observed	0
B.1.1.37	TS27	44	Observed	0
B.1.1.37	TS28	44	Observed	0
B.1.1.37	TS29	44	Observed	0
B.1.1.37	TS3	44	Observed	0
B.1.1.37	TS4	44	Observed	1
B.1.1.37	TS5	44	Observed	1
B.1.1.37	TS6	44	Observed	0
B.1.1.37	TS7	44	Observed	0
B.1.1.37	TS8	44	Observed	0
B.1.1.37	TS9	44	Observed	0
B.1.1.37	TS1	45	Observed	0
B.1.1.37	TS10	45	Observed	0
B.1.1.37	TS11	45	Observed	0
B.1.1.37	TS12	45	Observed	0
B.1.1.37	TS13	45	Observed	0
B.1.1.37	TS14	45	Observed	0
B.1.1.37	TS15	45	Observed	0
B.1.1.37	TS16	45	Observed	0
B.1.1.37	TS17	45	Observed	0
B.1.1.37	TS18	45	Observed	0
B.1.1.37	TS19	45	Observed	0
B.1.1.37	TS2	45	Observed	0
B.1.1.37	TS20	45	Observed	0
B.1.1.37	TS21	45	Observed	0
B.1.1.37	TS22	45	Observed	0
B.1.1.37	TS23	45	Observed	0
B.1.1.37	TS24	45	Observed	0
B.1.1.37	TS25	45	Observed	0
B.1.1.37	TS26	45	Observed	0
B.1.1.37	TS27	45	Observed	0
B.1.1.37	TS28	45	Observed	0
B.1.1.37	TS29	45	Observed	0
B.1.1.37	TS3	45	Observed	1
B.1.1.37	TS4	45	Observed	0
B.1.1.37	TS5	45	Observed	0
B.1.1.37	TS6	45	Observed	0
B.1.1.37	TS7	45	Observed	0
B.1.1.37	TS8	45	Observed	0
B.1.1.37	TS9	45	Observed	0
B.1.1.37	TS1	46	Observed	0
B.1.1.37	TS10	46	Observed	0
B.1.1.37	TS11	46	Observed	0
B.1.1.37	TS12	46	Observed	0
B.1.1.37	TS13	46	Observed	0
B.1.1.37	TS14	46	Observed	0
B.1.1.37	TS15	46	Observed	0
B.1.1.37	TS16	46	Observed	0
B.1.1.37	TS17	46	Observed	2
B.1.1.37	TS18	46	Observed	0
B.1.1.37	TS19	46	Observed	0
B.1.1.37	TS2	46	Observed	0
B.1.1.37	TS20	46	Observed	0
B.1.1.37	TS21	46	Observed	0
B.1.1.37	TS22	46	Observed	0
B.1.1.37	TS23	46	Observed	0
B.1.1.37	TS24	46	Observed	0
B.1.1.37	TS25	46	Observed	0
B.1.1.37	TS26	46	Observed	0
B.1.1.37	TS27	46	Observed	0
B.1.1.37	TS28	46	Observed	0
B.1.1.37	TS29	46	Observed	0
B.1.1.37	TS3	46	Observed	0
B.1.1.37	TS4	46	Observed	0
B.1.1.37	TS5	46	Observed	0
B.1.1.37	TS6	46	Observed	1
B.1.1.37	TS7	46	Observed	0
B.1.1.37	TS8	46	Observed	0
B.1.1.37	TS9	46	Observed	0
B.1.1.37	TS1	47	Observed	0
B.1.1.37	TS10	47	Observed	0
B.1.1.37	TS11	47	Observed	0
B.1.1.37	TS12	47	Observed	1
B.1.1.37	TS13	47	Observed	0
B.1.1.37	TS14	47	Observed	0
B.1.1.37	TS15	47	Observed	0
B.1.1.37	TS16	47	Observed	0
B.1.1.37	TS17	47	Observed	0
B.1.1.37	TS18	47	Observed	0
B.1.1.37	TS19	47	Observed	0
B.1.1.37	TS2	47	Observed	0
B.1.1.37	TS20	47	Observed	0
B.1.1.37	TS21	47	Observed	0
B.1.1.37	TS22	47	Observed	0
B.1.1.37	TS23	47	Observed	0
B.1.1.37	TS24	47	Observed	0
B.1.1.37	TS25	47	Observed	0
B.1.1.37	TS26	47	Observed	0
B.1.1.37	TS27	47	Observed	0
B.1.1.37	TS28	47	Observed	0
B.1.1.37	TS29	47	Observed	0
B.1.1.37	TS3	47	Observed	2
B.1.1.37	TS4	47	Observed	2
B.1.1.37	TS5	47	Observed	0
B.1.1.37	TS6	47	Observed	0
B.1.1.37	TS7	47	Observed	0
B.1.1.37	TS8	47	Observed	0
B.1.1.37	TS9	47	Observed	0
B.1.1.37	TS1	48	Observed	0
B.1.1.37	TS10	48	Observed	0
B.1.1.37	TS11	48	Observed	0
B.1.1.37	TS12	48	Observed	0
B.1.1.37	TS13	48	Observed	0
B.1.1.37	TS14	48	Observed	0
B.1.1.37	TS15	48	Observed	0
B.1.1.37	TS16	48	Observed	0
B.1.1.37	TS17	48	Observed	1
B.1.1.37	TS18	48	Observed	0
B.1.1.37	TS19	48	Observed	0
B.1.1.37	TS2	48	Observed	0
B.1.1.37	TS20	48	Observed	0
B.1.1.37	TS21	48	Observed	0
B.1.1.37	TS22	48	Observed	0
B.1.1.37	TS23	48	Observed	1
B.1.1.37	TS24	48	Observed	0
B.1.1.37	TS25	48	Observed	0
B.1.1.37	TS26	48	Observed	2
B.1.1.37	TS27	48	Observed	1
B.1.1.37	TS28	48	Observed	0
B.1.1.37	TS29	48	Observed	0
B.1.1.37	TS3	48	Observed	0
B.1.1.37	TS4	48	Observed	0
B.1.1.37	TS5	48	Observed	2
B.1.1.37	TS6	48	Observed	0
B.1.1.37	TS7	48	Observed	0
B.1.1.37	TS8	48	Observed	0
B.1.1.37	TS9	48	Observed	0
B.1.1.37	TS1	49	Observed	0
B.1.1.37	TS10	49	Observed	2
B.1.1.37	TS11	49	Observed	0
B.1.1.37	TS12	49	Observed	0
B.1.1.37	TS13	49	Observed	0
B.1.1.37	TS14	49	Observed	0
B.1.1.37	TS15	49	Observed	0
B.1.1.37	TS16	49	Observed	0
B.1.1.37	TS17	49	Observed	0
B.1.1.37	TS18	49	Observed	1
B.1.1.37	TS19	49	Observed	0
B.1.1.37	TS2	49	Observed	0
B.1.1.37	TS20	49	Observed	0
B.1.1.37	TS21	49	Observed	0
B.1.1.37	TS22	49	Observed	0
B.1.1.37	TS23	49	Observed	0
B.1.1.37	TS24	49	Observed	0
B.1.1.37	TS25	49	Observed	0
B.1.1.37	TS26	49	Observed	0
B.1.1.37	TS27	49	Observed	0
B.1.1.37	TS28	49	Observed	0
B.1.1.37	TS29	49	Observed	0
B.1.1.37	TS3	49	Observed	0
B.1.1.37	TS4	49	Observed	0
B.1.1.37	TS5	49	Observed	0
B.1.1.37	TS6	49	Observed	0
B.1.1.37	TS7	49	Observed	0
B.1.1.37	TS8	49	Observed	0
B.1.1.37	TS9	49	Observed	0
B.1.1.37	TS1	50	Observed	0
B.1.1.37	TS10	50	Observed	0
B.1.1.37	TS11	50	Observed	0
B.1.1.37	TS12	50	Observed	0
B.1.1.37	TS13	50	Observed	0
B.1.1.37	TS14	50	Observed	0
B.1.1.37	TS15	50	Observed	0
B.1.1.37	TS16	50	Observed	0
B.1.1.37	TS17	50	Observed	0
B.1.1.37	TS18	50	Observed	0
B.1.1.37	TS19	50	Observed	0
B.1.1.37	TS2	50	Observed	0
B.1.1.37	TS20	50	Observed	0
B.1.1.37	TS21	50	Observed	0
B.1.1.37	TS22	50	Observed	0
B.1.1.37	TS23	50	Observed	0
B.1.1.37	TS24	50	Observed	0
B.1.1.37	TS25	50	Observed	0
B.1.1.37	TS26	50	Observed	0
B.1.1.37	TS27	50	Observed	0
B.1.1.37	TS28	50	Observed	0
B.1.1.37	TS29	50	Observed	0
B.1.1.37	TS3	50	Observed	0
B.1.1.37	TS4	50	Observed	0
B.1.1.37	TS5	50	Observed	0
B.1.1.37	TS6	50	Observed	0
B.1.1.37	TS7	50	Observed	0
B.1.1.37	TS8	50	Observed	0
B.1.1.37	TS9	50	Observed	0
B.1.1.37	TS1	51	Observed	0
B.1.1.37	TS10	51	Observed	0
B.1.1.37	TS11	51	Observed	0
B.1.1.37	TS12	51	Observed	0
B.1.1.37	TS13	51	Observed	0
B.1.1.37	TS14	51	Observed	0
B.1.1.37	TS15	51	Observed	0
B.1.1.37	TS16	51	Observed	0
B.1.1.37	TS17	51	Observed	0
B.1.1.37	TS18	51	Observed	0
B.1.1.37	TS19	51	Observed	0
B.1.1.37	TS2	51	Observed	0
B.1.1.37	TS20	51	Observed	0
B.1.1.37	TS21	51	Observed	0
B.1.1.37	TS22	51	Observed	0
B.1.1.37	TS23	51	Observed	0
B.1.1.37	TS24	51	Observed	0
B.1.1.37	TS25	51	Observed	0
B.1.1.37	TS26	51	Observed	0
B.1.1.37	TS27	51	Observed	0
B.1.1.37	TS28	51	Observed	0
B.1.1.37	TS29	51	Observed	0
B.1.1.37	TS3	51	Observed	0
B.1.1.37	TS4	51	Observed	0
B.1.1.37	TS5	51	Observed	0
B.1.1.37	TS6	51	Observed	0
B.1.1.37	TS7	51	Observed	0
B.1.1.37	TS8	51	Observed	0
B.1.1.37	TS9	51	Observed	0
B.1.1.37	TS1	36	Fit AR1-PC	0.0497619695274033
B.1.1.37	TS10	36	Fit AR1-PC	0.129208129221406
B.1.1.37	TS11	36	Fit AR1-PC	0.0292267817573194
B.1.1.37	TS12	36	Fit AR1-PC	0.05730102615975
B.1.1.37	TS13	36	Fit AR1-PC	0.0273335724179895
B.1.1.37	TS14	36	Fit AR1-PC	0.0424135682416154
B.1.1.37	TS15	36	Fit AR1-PC	0.0308694104770143
B.1.1.37	TS16	36	Fit AR1-PC	0.026547871617878
B.1.1.37	TS17	36	Fit AR1-PC	0.182212711274864
B.1.1.37	TS18	36	Fit AR1-PC	0.0696037788641932
B.1.1.37	TS19	36	Fit AR1-PC	0.131881220780316
B.1.1.37	TS2	36	Fit AR1-PC	0.0175039429362531
B.1.1.37	TS20	36	Fit AR1-PC	0.0527582856531089
B.1.1.37	TS21	36	Fit AR1-PC	1.05452928351487
B.1.1.37	TS22	36	Fit AR1-PC	0.023403209730648
B.1.1.37	TS23	36	Fit AR1-PC	0.0884211994187599
B.1.1.37	TS24	36	Fit AR1-PC	0.060872576320316
B.1.1.37	TS25	36	Fit AR1-PC	0.142388614414719
B.1.1.37	TS26	36	Fit AR1-PC	0.069009267979556
B.1.1.37	TS27	36	Fit AR1-PC	0.0312912955198492
B.1.1.37	TS28	36	Fit AR1-PC	0.0189331646379249
B.1.1.37	TS29	36	Fit AR1-PC	0.287715319021969
B.1.1.37	TS3	36	Fit AR1-PC	0.100252402356737
B.1.1.37	TS4	36	Fit AR1-PC	0.048486792423162
B.1.1.37	TS5	36	Fit AR1-PC	0.1425678733665
B.1.1.37	TS6	36	Fit AR1-PC	0.0936863365484374
B.1.1.37	TS7	36	Fit AR1-PC	0.0551788003994074
B.1.1.37	TS8	36	Fit AR1-PC	0.0533617934714988
B.1.1.37	TS9	36	Fit AR1-PC	0.0307419702435258
B.1.1.37	TS1	37	Fit AR1-PC	0.00723725683756559
B.1.1.37	TS10	37	Fit AR1-PC	0.0236080027273143
B.1.1.37	TS11	37	Fit AR1-PC	0.0039941361689126
B.1.1.37	TS12	37	Fit AR1-PC	0.00844047637433801
B.1.1.37	TS13	37	Fit AR1-PC	0.00371324626279089
B.1.1.37	TS14	37	Fit AR1-PC	0.00603390582512155
B.1.1.37	TS15	37	Fit AR1-PC	0.00423947254780739
B.1.1.37	TS16	37	Fit AR1-PC	0.00359777839493658
B.1.1.37	TS17	37	Fit AR1-PC	0.396726467333029
B.1.1.37	TS18	37	Fit AR1-PC	0.010740626851879
B.1.1.37	TS19	37	Fit AR1-PC	0.024066773945026
B.1.1.37	TS2	37	Fit AR1-PC	0.00230656316715057
B.1.1.37	TS20	37	Fit AR1-PC	0.00774360891850206
B.1.1.37	TS21	37	Fit AR1-PC	0.00420448951354496
B.1.1.37	TS22	37	Fit AR1-PC	0.00314093543388436
B.1.1.37	TS23	37	Fit AR1-PC	0.0145170229695889
B.1.1.37	TS24	37	Fit AR1-PC	0.00915208057825295
B.1.1.37	TS25	37	Fit AR1-PC	1.02550043065925
B.1.1.37	TS26	37	Fit AR1-PC	0.0107587434443317
B.1.1.37	TS27	37	Fit AR1-PC	0.00430420232060923
B.1.1.37	TS28	37	Fit AR1-PC	0.00250601741700565
B.1.1.37	TS29	37	Fit AR1-PC	0.00268645510335066
B.1.1.37	TS3	37	Fit AR1-PC	0.0166797042885099
B.1.1.37	TS4	37	Fit AR1-PC	0.00691357343490425
B.1.1.37	TS5	37	Fit AR1-PC	1.0280494286642
B.1.1.37	TS6	37	Fit AR1-PC	0.0155021486980127
B.1.1.37	TS7	37	Fit AR1-PC	0.0081578419604933
B.1.1.37	TS8	37	Fit AR1-PC	0.00784666642655329
B.1.1.37	TS9	37	Fit AR1-PC	0.00422031766061152
B.1.1.37	TS1	38	Fit AR1-PC	0.0169404900134248
B.1.1.37	TS10	38	Fit AR1-PC	0.0522460332518119
B.1.1.37	TS11	38	Fit AR1-PC	0.00949051148074991
B.1.1.37	TS12	38	Fit AR1-PC	0.0196396283447514
B.1.1.37	TS13	38	Fit AR1-PC	0.00883601670723553
B.1.1.37	TS14	38	Fit AR1-PC	0.0142036050855461
B.1.1.37	TS15	38	Fit AR1-PC	0.010064145341668
B.1.1.37	TS16	38	Fit AR1-PC	0.00856600238757682
B.1.1.37	TS17	38	Fit AR1-PC	0.0798150801291508
B.1.1.37	TS18	38	Fit AR1-PC	0.320805211560543
B.1.1.37	TS19	38	Fit AR1-PC	0.0526363775500606
B.1.1.37	TS2	38	Fit AR1-PC	0.00552633752206473
B.1.1.37	TS20	38	Fit AR1-PC	0.018084232681937
B.1.1.37	TS21	38	Fit AR1-PC	0.00998147296111196
B.1.1.37	TS22	38	Fit AR1-PC	0.00749482338256437
B.1.1.37	TS23	38	Fit AR1-PC	0.0327014065321788
B.1.1.37	TS24	38	Fit AR1-PC	0.0212396902907818
B.1.1.37	TS25	38	Fit AR1-PC	0.0583598085787435
B.1.1.37	TS26	38	Fit AR1-PC	0.0245117330236106
B.1.1.37	TS27	38	Fit AR1-PC	0.0102108818705624
B.1.1.37	TS28	38	Fit AR1-PC	0.0059983400148517
B.1.1.37	TS29	38	Fit AR1-PC	0.00642489939454446
B.1.1.37	TS3	38	Fit AR1-PC	0.037525662803396
B.1.1.37	TS4	38	Fit AR1-PC	0.0162058005119459
B.1.1.37	TS5	38	Fit AR1-PC	0.0584535578047428
B.1.1.37	TS6	38	Fit AR1-PC	0.0350268146154681
B.1.1.37	TS7	38	Fit AR1-PC	0.278561388091879
B.1.1.37	TS8	38	Fit AR1-PC	0.0185071799627211
B.1.1.37	TS9	38	Fit AR1-PC	0.0100182950010323
B.1.1.37	TS1	39	Fit AR1-PC	0.0407015410828436
B.1.1.37	TS10	39	Fit AR1-PC	0.109776898943126
B.1.1.37	TS11	39	Fit AR1-PC	0.0236111270358219
B.1.1.37	TS12	39	Fit AR1-PC	0.0466374647682758
B.1.1.37	TS13	39	Fit AR1-PC	0.0220546492331773
B.1.1.37	TS14	39	Fit AR1-PC	0.034546087311927
B.1.1.37	TS15	39	Fit AR1-PC	0.0249644038378867
B.1.1.37	TS16	39	Fit AR1-PC	0.0214097365596561
B.1.1.37	TS17	39	Fit AR1-PC	0.157764945336694
B.1.1.37	TS18	39	Fit AR1-PC	0.0580852907535042
B.1.1.37	TS19	39	Fit AR1-PC	0.111426312101715
B.1.1.37	TS2	39	Fit AR1-PC	0.0140309547291784
B.1.1.37	TS20	39	Fit AR1-PC	0.043232160635595
B.1.1.37	TS21	39	Fit AR1-PC	0.0247724377617365
B.1.1.37	TS22	39	Fit AR1-PC	0.0188346261526451
B.1.1.37	TS23	39	Fit AR1-PC	0.0737947279094257
B.1.1.37	TS24	39	Fit AR1-PC	0.0500987760461382
B.1.1.37	TS25	39	Fit AR1-PC	0.121580572715896
B.1.1.37	TS26	39	Fit AR1-PC	0.473378943300781
B.1.1.37	TS27	39	Fit AR1-PC	0.025312393138712
B.1.1.37	TS28	39	Fit AR1-PC	0.0151914401813427
B.1.1.37	TS29	39	Fit AR1-PC	0.0162346041277267
B.1.1.37	TS3	39	Fit AR1-PC	0.0832416845117718
B.1.1.37	TS4	39	Fit AR1-PC	0.0394597329356213
B.1.1.37	TS5	39	Fit AR1-PC	0.121778341332682
B.1.1.37	TS6	39	Fit AR1-PC	0.0784045361665805
B.1.1.37	TS7	39	Fit AR1-PC	0.0452774773239465
B.1.1.37	TS8	39	Fit AR1-PC	0.043741660637326
B.1.1.37	TS9	39	Fit AR1-PC	0.0248593235029916
B.1.1.37	TS1	40	Fit AR1-PC	0.553149775946737
B.1.1.37	TS10	40	Fit AR1-PC	0.190218011679796
B.1.1.37	TS11	40	Fit AR1-PC	0.0498305493673441
B.1.1.37	TS12	40	Fit AR1-PC	0.0918609142710729
B.1.1.37	TS13	40	Fit AR1-PC	0.0467961458874432
B.1.1.37	TS14	40	Fit AR1-PC	0.0704009171817746
B.1.1.37	TS15	40	Fit AR1-PC	0.0524456970758472
B.1.1.37	TS16	40	Fit AR1-PC	1.15387259109128
B.1.1.37	TS17	40	Fit AR1-PC	0.907098592845147
B.1.1.37	TS18	40	Fit AR1-PC	2.27545575056288
B.1.1.37	TS19	40	Fit AR1-PC	1.60730217617765
B.1.1.37	TS2	40	Fit AR1-PC	0.0306631713203191
B.1.1.37	TS20	40	Fit AR1-PC	2.19249483698112
B.1.1.37	TS21	40	Fit AR1-PC	0.454479723122336
B.1.1.37	TS22	40	Fit AR1-PC	0.0404239052140319
B.1.1.37	TS23	40	Fit AR1-PC	0.136433979546114
B.1.1.37	TS24	40	Fit AR1-PC	0.598222939792682
B.1.1.37	TS25	40	Fit AR1-PC	2.51769854965626
B.1.1.37	TS26	40	Fit AR1-PC	0.109469525111934
B.1.1.37	TS27	40	Fit AR1-PC	0.458523203239678
B.1.1.37	TS28	40	Fit AR1-PC	0.0330494486006111
B.1.1.37	TS29	40	Fit AR1-PC	0.0351797447744814
B.1.1.37	TS3	40	Fit AR1-PC	0.151918656864833
B.1.1.37	TS4	40	Fit AR1-PC	0.0785608383102662
B.1.1.37	TS5	40	Fit AR1-PC	2.51816658210367
B.1.1.37	TS6	40	Fit AR1-PC	0.704779208100586
B.1.1.37	TS7	40	Fit AR1-PC	0.0895053438561927
B.1.1.37	TS8	40	Fit AR1-PC	0.56854817592996
B.1.1.37	TS9	40	Fit AR1-PC	1.19004291133212
B.1.1.37	TS1	41	Fit AR1-PC	0.00990016441719152
B.1.1.37	TS10	41	Fit AR1-PC	0.0316645525737591
B.1.1.37	TS11	41	Fit AR1-PC	0.00548662929182429
B.1.1.37	TS12	41	Fit AR1-PC	0.0115221528050601
B.1.1.37	TS13	41	Fit AR1-PC	0.00510331966000434
B.1.1.37	TS14	41	Fit AR1-PC	0.00826706937479327
B.1.1.37	TS15	41	Fit AR1-PC	0.00582240917029018
B.1.1.37	TS16	41	Fit AR1-PC	0.00494540081954602
B.1.1.37	TS17	41	Fit AR1-PC	0.0510204795256526
B.1.1.37	TS18	41	Fit AR1-PC	0.0146268837574844
B.1.1.37	TS19	41	Fit AR1-PC	0.363906666787927
B.1.1.37	TS2	41	Fit AR1-PC	0.00317612418914188
B.1.1.37	TS20	41	Fit AR1-PC	0.0105858561342946
B.1.1.37	TS21	41	Fit AR1-PC	0.00585149506501727
B.1.1.37	TS22	41	Fit AR1-PC	0.00432039313317445
B.1.1.37	TS23	41	Fit AR1-PC	0.019555689819289
B.1.1.37	TS24	41	Fit AR1-PC	0.0124886663191958
B.1.1.37	TS25	41	Fit AR1-PC	0.036024189832622
B.1.1.37	TS26	41	Fit AR1-PC	0.01447810602054
B.1.1.37	TS27	41	Fit AR1-PC	0.0059091317767513
B.1.1.37	TS28	41	Fit AR1-PC	0.00344982610053584
B.1.1.37	TS29	41	Fit AR1-PC	0.00373445098430526
B.1.1.37	TS3	41	Fit AR1-PC	0.0225506214478511
B.1.1.37	TS4	41	Fit AR1-PC	0.00946131621930603
B.1.1.37	TS5	41	Fit AR1-PC	0.036084190514631
B.1.1.37	TS6	41	Fit AR1-PC	0.0211825909959589
B.1.1.37	TS7	41	Fit AR1-PC	0.0111461599692146
B.1.1.37	TS8	41	Fit AR1-PC	0.010724924181076
B.1.1.37	TS9	41	Fit AR1-PC	0.00579625160245033
B.1.1.37	TS1	42	Fit AR1-PC	0.0156382885498445
B.1.1.37	TS10	42	Fit AR1-PC	0.0481678023780506
B.1.1.37	TS11	42	Fit AR1-PC	0.00874339881459376
B.1.1.37	TS12	42	Fit AR1-PC	0.0183296886391158
B.1.1.37	TS13	42	Fit AR1-PC	0.00813846281564513
B.1.1.37	TS14	42	Fit AR1-PC	0.0131004333085145
B.1.1.37	TS15	42	Fit AR1-PC	0.00927167439808545
B.1.1.37	TS16	42	Fit AR1-PC	0.00788916303804776
B.1.1.37	TS17	42	Fit AR1-PC	0.534472546913526
B.1.1.37	TS18	42	Fit AR1-PC	0.0228984369396321
B.1.1.37	TS19	42	Fit AR1-PC	0.0490121137307516
B.1.1.37	TS2	42	Fit AR1-PC	0.00508522309784891
B.1.1.37	TS20	42	Fit AR1-PC	0.0166992117653629
B.1.1.37	TS21	42	Fit AR1-PC	0.00919693487724346
B.1.1.37	TS22	42	Fit AR1-PC	0.0069005088071195
B.1.1.37	TS23	42	Fit AR1-PC	0.030310180849685
B.1.1.37	TS24	42	Fit AR1-PC	0.0196294924610999
B.1.1.37	TS25	42	Fit AR1-PC	0.465977856890898
B.1.1.37	TS26	42	Fit AR1-PC	0.305393193038033
B.1.1.37	TS27	42	Fit AR1-PC	0.00940813121310741
B.1.1.37	TS28	42	Fit AR1-PC	0.0055203034901328
B.1.1.37	TS29	42	Fit AR1-PC	0.00591350234942247
B.1.1.37	TS3	42	Fit AR1-PC	0.0352447781062885
B.1.1.37	TS4	42	Fit AR1-PC	0.015193988133393
B.1.1.37	TS5	42	Fit AR1-PC	0.466207519135708
B.1.1.37	TS6	42	Fit AR1-PC	0.0324838743741239
B.1.1.37	TS7	42	Fit AR1-PC	0.0175641647238878
B.1.1.37	TS8	42	Fit AR1-PC	0.0169140611224092
B.1.1.37	TS9	42	Fit AR1-PC	0.00923050922122764
B.1.1.37	TS1	43	Fit AR1-PC	0.0105717889158033
B.1.1.37	TS10	43	Fit AR1-PC	0.0336562598488349
B.1.1.37	TS11	43	Fit AR1-PC	0.00586479498425342
B.1.1.37	TS12	43	Fit AR1-PC	0.0122988906863994
B.1.1.37	TS13	43	Fit AR1-PC	0.00545688759210059
B.1.1.37	TS14	43	Fit AR1-PC	0.0088328943994888
B.1.1.37	TS15	43	Fit AR1-PC	0.0062232368009766
B.1.1.37	TS16	43	Fit AR1-PC	0.00528692610972731
B.1.1.37	TS17	43	Fit AR1-PC	0.0537750727390972
B.1.1.37	TS18	43	Fit AR1-PC	0.0157475268903269
B.1.1.37	TS19	43	Fit AR1-PC	0.0342875471970496
B.1.1.37	TS2	43	Fit AR1-PC	0.00339686627019063
B.1.1.37	TS20	43	Fit AR1-PC	0.0113022414641958
B.1.1.37	TS21	43	Fit AR1-PC	0.00617223893990855
B.1.1.37	TS22	43	Fit AR1-PC	0.00461913298503212
B.1.1.37	TS23	43	Fit AR1-PC	0.0209671852270734
B.1.1.37	TS24	43	Fit AR1-PC	0.0133280813191264
B.1.1.37	TS25	43	Fit AR1-PC	0.0382569890661176
B.1.1.37	TS26	43	Fit AR1-PC	0.0156237955648128
B.1.1.37	TS27	43	Fit AR1-PC	0.006378361850964
B.1.1.37	TS28	43	Fit AR1-PC	0.00368997826077279
B.1.1.37	TS29	43	Fit AR1-PC	0.00395413651048575
B.1.1.37	TS3	43	Fit AR1-PC	0.0240126023275243
B.1.1.37	TS4	43	Fit AR1-PC	0.0101036614025664
B.1.1.37	TS5	43	Fit AR1-PC	0.0386527826239291
B.1.1.37	TS6	43	Fit AR1-PC	0.0223571364592857
B.1.1.37	TS7	43	Fit AR1-PC	0.0120163218058069
B.1.1.37	TS8	43	Fit AR1-PC	0.209569068373502
B.1.1.37	TS9	43	Fit AR1-PC	0.00619531300824419
B.1.1.37	TS1	44	Fit AR1-PC	0.00896346728488288
B.1.1.37	TS10	44	Fit AR1-PC	0.0291799608625271
B.1.1.37	TS11	44	Fit AR1-PC	0.00496006589555833
B.1.1.37	TS12	44	Fit AR1-PC	0.0104372797087966
B.1.1.37	TS13	44	Fit AR1-PC	0.00461293042404662
B.1.1.37	TS14	44	Fit AR1-PC	0.00748077775448342
B.1.1.37	TS15	44	Fit AR1-PC	0.00526423376943867
B.1.1.37	TS16	44	Fit AR1-PC	0.00447044202424958
B.1.1.37	TS17	44	Fit AR1-PC	0.0463692135563017
B.1.1.37	TS18	44	Fit AR1-PC	0.229537197219831
B.1.1.37	TS19	44	Fit AR1-PC	0.0294142015379693
B.1.1.37	TS2	44	Fit AR1-PC	0.00286898822559557
B.1.1.37	TS20	44	Fit AR1-PC	0.00958648126029076
B.1.1.37	TS21	44	Fit AR1-PC	0.00522095065603663
B.1.1.37	TS22	44	Fit AR1-PC	0.00390392196431558
B.1.1.37	TS23	44	Fit AR1-PC	0.0177403967358312
B.1.1.37	TS24	44	Fit AR1-PC	0.0113167618776756
B.1.1.37	TS25	44	Fit AR1-PC	0.0328780057401014
B.1.1.37	TS26	44	Fit AR1-PC	0.0132295722930301
B.1.1.37	TS27	44	Fit AR1-PC	0.00534279913266741
B.1.1.37	TS28	44	Fit AR1-PC	0.00311652324215809
B.1.1.37	TS29	44	Fit AR1-PC	0.00334038343772077
B.1.1.37	TS3	44	Fit AR1-PC	0.020499135321354
B.1.1.37	TS4	44	Fit AR1-PC	0.175529756810807
B.1.1.37	TS5	44	Fit AR1-PC	0.36778663774818
B.1.1.37	TS6	44	Fit AR1-PC	0.0190703564941846
B.1.1.37	TS7	44	Fit AR1-PC	0.0100961244252275
B.1.1.37	TS8	44	Fit AR1-PC	0.00971287029452781
B.1.1.37	TS9	44	Fit AR1-PC	0.00524053383402532
B.1.1.37	TS1	45	Fit AR1-PC	0.0162899129430114
B.1.1.37	TS10	45	Fit AR1-PC	0.0495923970412767
B.1.1.37	TS11	45	Fit AR1-PC	0.00905524487645862
B.1.1.37	TS12	45	Fit AR1-PC	0.0187616069341853
B.1.1.37	TS13	45	Fit AR1-PC	0.00843011405604649
B.1.1.37	TS14	45	Fit AR1-PC	0.0135581566685063
B.1.1.37	TS15	45	Fit AR1-PC	0.00960197644151558
B.1.1.37	TS16	45	Fit AR1-PC	0.0082707061064135
B.1.1.37	TS17	45	Fit AR1-PC	0.077051253965464
B.1.1.37	TS18	45	Fit AR1-PC	0.0239150597486895
B.1.1.37	TS19	45	Fit AR1-PC	0.0508329600389287
B.1.1.37	TS2	45	Fit AR1-PC	0.00527265982795347
B.1.1.37	TS20	45	Fit AR1-PC	0.0174744889481304
B.1.1.37	TS21	45	Fit AR1-PC	0.00960062565096887
B.1.1.37	TS22	45	Fit AR1-PC	0.00714942314547939
B.1.1.37	TS23	45	Fit AR1-PC	0.0312876013692755
B.1.1.37	TS24	45	Fit AR1-PC	0.020425051166317
B.1.1.37	TS25	45	Fit AR1-PC	0.0564471166851955
B.1.1.37	TS26	45	Fit AR1-PC	0.0234293345773929
B.1.1.37	TS27	45	Fit AR1-PC	0.0098207354194207
B.1.1.37	TS28	45	Fit AR1-PC	0.00572091749116976
B.1.1.37	TS29	45	Fit AR1-PC	0.00612771962929796
B.1.1.37	TS3	45	Fit AR1-PC	0.382984858311118
B.1.1.37	TS4	45	Fit AR1-PC	0.0154748967222655
B.1.1.37	TS5	45	Fit AR1-PC	0.0565351781478086
B.1.1.37	TS6	45	Fit AR1-PC	0.0337045075825938
B.1.1.37	TS7	45	Fit AR1-PC	0.0181658264407799
B.1.1.37	TS8	45	Fit AR1-PC	0.0175139186051241
B.1.1.37	TS9	45	Fit AR1-PC	0.00967021222751902
B.1.1.37	TS1	46	Fit AR1-PC	0.0107091916817334
B.1.1.37	TS10	46	Fit AR1-PC	0.0340763298139893
B.1.1.37	TS11	46	Fit AR1-PC	0.00594129131951526
B.1.1.37	TS12	46	Fit AR1-PC	0.0124580641553167
B.1.1.37	TS13	46	Fit AR1-PC	0.00552674099959655
B.1.1.37	TS14	46	Fit AR1-PC	0.00894600568173686
B.1.1.37	TS15	46	Fit AR1-PC	0.0063043737242466
B.1.1.37	TS16	46	Fit AR1-PC	0.00535616841065352
B.1.1.37	TS17	46	Fit AR1-PC	1.19956428547477
B.1.1.37	TS18	46	Fit AR1-PC	0.0158041949105687
B.1.1.37	TS19	46	Fit AR1-PC	0.0350031215002956
B.1.1.37	TS2	46	Fit AR1-PC	0.00344128469437058
B.1.1.37	TS20	46	Fit AR1-PC	0.0114487567889053
B.1.1.37	TS21	46	Fit AR1-PC	0.00625376965066196
B.1.1.37	TS22	46	Fit AR1-PC	0.00467974142369811
B.1.1.37	TS23	46	Fit AR1-PC	0.0210800905950965
B.1.1.37	TS24	46	Fit AR1-PC	0.0135006589046735
B.1.1.37	TS25	46	Fit AR1-PC	0.0387316716705439
B.1.1.37	TS26	46	Fit AR1-PC	0.0156434004235955
B.1.1.37	TS27	46	Fit AR1-PC	0.00639832745780688
B.1.1.37	TS28	46	Fit AR1-PC	0.00373758400317276
B.1.1.37	TS29	46	Fit AR1-PC	0.00400561220614486
B.1.1.37	TS3	46	Fit AR1-PC	0.0243180219915301
B.1.1.37	TS4	46	Fit AR1-PC	0.0102347980798694
B.1.1.37	TS5	46	Fit AR1-PC	0.0387956695033998
B.1.1.37	TS6	46	Fit AR1-PC	0.305169763312927
B.1.1.37	TS7	46	Fit AR1-PC	0.0120530331783461
B.1.1.37	TS8	46	Fit AR1-PC	0.0115990055800362
B.1.1.37	TS9	46	Fit AR1-PC	0.00627610777554968
B.1.1.37	TS1	47	Fit AR1-PC	0.0110316691816347
B.1.1.37	TS10	47	Fit AR1-PC	0.0349978940593547
B.1.1.37	TS11	47	Fit AR1-PC	0.00612070655282452
B.1.1.37	TS12	47	Fit AR1-PC	0.223899597317566
B.1.1.37	TS13	47	Fit AR1-PC	0.00569400794726196
B.1.1.37	TS14	47	Fit AR1-PC	0.00921191817025577
B.1.1.37	TS15	47	Fit AR1-PC	0.00649438331128244
B.1.1.37	TS16	47	Fit AR1-PC	0.00551817403058765
B.1.1.37	TS17	47	Fit AR1-PC	0.0558106989063072
B.1.1.37	TS18	47	Fit AR1-PC	0.0162574729028576
B.1.1.37	TS19	47	Fit AR1-PC	0.0356322428162913
B.1.1.37	TS2	47	Fit AR1-PC	0.0035466245663164
B.1.1.37	TS20	47	Fit AR1-PC	0.0117846870011588
B.1.1.37	TS21	47	Fit AR1-PC	0.00652674762927969
B.1.1.37	TS22	47	Fit AR1-PC	0.00482173465310053
B.1.1.37	TS23	47	Fit AR1-PC	0.0216704662712909
B.1.1.37	TS24	47	Fit AR1-PC	0.0139036291188936
B.1.1.37	TS25	47	Fit AR1-PC	0.0397608642104965
B.1.1.37	TS26	47	Fit AR1-PC	0.0162445674137597
B.1.1.37	TS27	47	Fit AR1-PC	0.0065908766715117
B.1.1.37	TS28	47	Fit AR1-PC	0.00385180731518018
B.1.1.37	TS29	47	Fit AR1-PC	0.00416909641810148
B.1.1.37	TS3	47	Fit AR1-PC	1.00573957434848
B.1.1.37	TS4	47	Fit AR1-PC	0.812083669531614
B.1.1.37	TS5	47	Fit AR1-PC	0.0400857885635558
B.1.1.37	TS6	47	Fit AR1-PC	0.0232719170049368
B.1.1.37	TS7	47	Fit AR1-PC	0.0124056707807732
B.1.1.37	TS8	47	Fit AR1-PC	0.01193883979601
B.1.1.37	TS9	47	Fit AR1-PC	0.00646527704615133
B.1.1.37	TS1	48	Fit AR1-PC	0.0336643830449706
B.1.1.37	TS10	48	Fit AR1-PC	0.0937784597181982
B.1.1.37	TS11	48	Fit AR1-PC	0.019334912678082
B.1.1.37	TS12	48	Fit AR1-PC	0.0387037413977487
B.1.1.37	TS13	48	Fit AR1-PC	0.0180443344453379
B.1.1.37	TS14	48	Fit AR1-PC	0.0284737427015677
B.1.1.37	TS15	48	Fit AR1-PC	0.020459964526334
B.1.1.37	TS16	48	Fit AR1-PC	0.0175084458648546
B.1.1.37	TS17	48	Fit AR1-PC	0.69253596649745
B.1.1.37	TS18	48	Fit AR1-PC	0.0480399524739026
B.1.1.37	TS19	48	Fit AR1-PC	0.0952516808269052
B.1.1.37	TS2	48	Fit AR1-PC	0.0114207857631741
B.1.1.37	TS20	48	Fit AR1-PC	0.0358075662125742
B.1.1.37	TS21	48	Fit AR1-PC	0.0203002649653112
B.1.1.37	TS22	48	Fit AR1-PC	0.0153778442887094
B.1.1.37	TS23	48	Fit AR1-PC	0.491394357234456
B.1.1.37	TS24	48	Fit AR1-PC	0.0416489367422806
B.1.1.37	TS25	48	Fit AR1-PC	0.10538912175276
B.1.1.37	TS26	48	Fit AR1-PC	1.16544852983414
B.1.1.37	TS27	48	Fit AR1-PC	0.291680486135769
B.1.1.37	TS28	48	Fit AR1-PC	0.0123752396034519
B.1.1.37	TS29	48	Fit AR1-PC	0.0132332067101599
B.1.1.37	TS3	48	Fit AR1-PC	0.0703248667484975
B.1.1.37	TS4	48	Fit AR1-PC	0.0322801434669426
B.1.1.37	TS5	48	Fit AR1-PC	1.39366656884469
B.1.1.37	TS6	48	Fit AR1-PC	0.0660885950743836
B.1.1.37	TS7	48	Fit AR1-PC	0.0375447733445765
B.1.1.37	TS8	48	Fit AR1-PC	0.0365964940475165
B.1.1.37	TS9	48	Fit AR1-PC	0.020372540329474
B.1.1.37	TS1	49	Fit AR1-PC	0.0162598477262191
B.1.1.37	TS10	49	Fit AR1-PC	1.17760858654096
B.1.1.37	TS11	49	Fit AR1-PC	0.00909958484292132
B.1.1.37	TS12	49	Fit AR1-PC	0.0188575131149638
B.1.1.37	TS13	49	Fit AR1-PC	0.00847123466205583
B.1.1.37	TS14	49	Fit AR1-PC	0.0136261222422039
B.1.1.37	TS15	49	Fit AR1-PC	0.00965044639347698
B.1.1.37	TS16	49	Fit AR1-PC	0.008212551245986
B.1.1.37	TS17	49	Fit AR1-PC	0.0771610821552711
B.1.1.37	TS18	49	Fit AR1-PC	0.31596898228368
B.1.1.37	TS19	49	Fit AR1-PC	0.0507451505845241
B.1.1.37	TS2	49	Fit AR1-PC	0.0052956087321561
B.1.1.37	TS20	49	Fit AR1-PC	0.0173603713989789
B.1.1.37	TS21	49	Fit AR1-PC	0.00957100445932941
B.1.1.37	TS22	49	Fit AR1-PC	0.00718400463434671
B.1.1.37	TS23	49	Fit AR1-PC	0.0314518236509073
B.1.1.37	TS24	49	Fit AR1-PC	0.0203982655278109
B.1.1.37	TS25	49	Fit AR1-PC	0.0562979921870531
B.1.1.37	TS26	49	Fit AR1-PC	0.0235506155520135
B.1.1.37	TS27	49	Fit AR1-PC	0.00979095008498158
B.1.1.37	TS28	49	Fit AR1-PC	0.0057483053377672
B.1.1.37	TS29	49	Fit AR1-PC	0.00615714566672426
B.1.1.37	TS3	49	Fit AR1-PC	0.0361147105410571
B.1.1.37	TS4	49	Fit AR1-PC	0.0155548611617321
B.1.1.37	TS5	49	Fit AR1-PC	0.056818447999092
B.1.1.37	TS6	49	Fit AR1-PC	0.0336989380542549
B.1.1.37	TS7	49	Fit AR1-PC	0.0184335088879225
B.1.1.37	TS8	49	Fit AR1-PC	0.0175838479823782
B.1.1.37	TS9	49	Fit AR1-PC	0.00960636347604893
B.1.1.37	TS1	50	Fit AR1-PC	0.00418278597629186
B.1.1.37	TS10	50	Fit AR1-PC	0.0139714289518009
B.1.1.37	TS11	50	Fit AR1-PC	0.00229684761737015
B.1.1.37	TS12	50	Fit AR1-PC	0.00488406780122211
B.1.1.37	TS13	50	Fit AR1-PC	0.00213466868097837
B.1.1.37	TS14	50	Fit AR1-PC	0.00348093304929086
B.1.1.37	TS15	50	Fit AR1-PC	0.00243912764821653
B.1.1.37	TS16	50	Fit AR1-PC	0.00206802111990175
B.1.1.37	TS17	50	Fit AR1-PC	0.0230883718428918
B.1.1.37	TS18	50	Fit AR1-PC	0.00624490498614634
B.1.1.37	TS19	50	Fit AR1-PC	0.0142617148702812
B.1.1.37	TS2	50	Fit AR1-PC	0.00132316857543465
B.1.1.37	TS20	50	Fit AR1-PC	0.0044788992924862
B.1.1.37	TS21	50	Fit AR1-PC	0.00241894527847983
B.1.1.37	TS22	50	Fit AR1-PC	0.0018040931932202
B.1.1.37	TS23	50	Fit AR1-PC	0.00841579421240366
B.1.1.37	TS24	50	Fit AR1-PC	0.00530456509934387
B.1.1.37	TS25	50	Fit AR1-PC	0.0160286590901104
B.1.1.37	TS26	50	Fit AR1-PC	0.006223398197992
B.1.1.37	TS27	50	Fit AR1-PC	0.00247598070476578
B.1.1.37	TS28	50	Fit AR1-PC	0.00143802011390031
B.1.1.37	TS29	50	Fit AR1-PC	0.00154198323783017
B.1.1.37	TS3	50	Fit AR1-PC	0.00985958351082046
B.1.1.37	TS4	50	Fit AR1-PC	0.00399358972615529
B.1.1.37	TS5	50	Fit AR1-PC	0.0160572036911898
B.1.1.37	TS6	50	Fit AR1-PC	0.0090786443040526
B.1.1.37	TS7	50	Fit AR1-PC	0.00472238897296914
B.1.1.37	TS8	50	Fit AR1-PC	0.00453885997979241
B.1.1.37	TS9	50	Fit AR1-PC	0.00242814261893768
B.1.1.37	TS1	51	Fit AR1-PC	0.0147146222547848
B.1.1.37	TS10	51	Fit AR1-PC	0.0452413148040413
B.1.1.37	TS11	51	Fit AR1-PC	0.008159758069927
B.1.1.37	TS12	51	Fit AR1-PC	0.0169609072967383
B.1.1.37	TS13	51	Fit AR1-PC	0.00759481607200864
B.1.1.37	TS14	51	Fit AR1-PC	0.012235980255008
B.1.1.37	TS15	51	Fit AR1-PC	0.00865404184486094
B.1.1.37	TS16	51	Fit AR1-PC	0.00745079787981456
B.1.1.37	TS17	51	Fit AR1-PC	0.0714413556305612
B.1.1.37	TS18	51	Fit AR1-PC	0.0216551149162915
B.1.1.37	TS19	51	Fit AR1-PC	0.0463816883857011
B.1.1.37	TS2	51	Fit AR1-PC	0.00474302769980027
B.1.1.37	TS20	51	Fit AR1-PC	0.0156247797477577
B.1.1.37	TS21	51	Fit AR1-PC	0.00865355210750202
B.1.1.37	TS22	51	Fit AR1-PC	0.00643817321148974
B.1.1.37	TS23	51	Fit AR1-PC	0.0283949062033729
B.1.1.37	TS24	51	Fit AR1-PC	0.01847456999238
B.1.1.37	TS25	51	Fit AR1-PC	0.0515877608597468
B.1.1.37	TS26	51	Fit AR1-PC	0.0212115031668129
B.1.1.37	TS27	51	Fit AR1-PC	0.00885186911444206
B.1.1.37	TS28	51	Fit AR1-PC	0.00514921388136572
B.1.1.37	TS29	51	Fit AR1-PC	0.00551614909508136
B.1.1.37	TS3	51	Fit AR1-PC	0.0326338599310642
B.1.1.37	TS4	51	Fit AR1-PC	0.013974669782827
B.1.1.37	TS5	51	Fit AR1-PC	0.0516694160463516
B.1.1.37	TS6	51	Fit AR1-PC	0.0308847267026567
B.1.1.37	TS7	51	Fit AR1-PC	0.016418098035666
B.1.1.37	TS8	51	Fit AR1-PC	0.0159161329778234
B.1.1.37	TS9	51	Fit AR1-PC	0.00862159988986942
B.1.1.37	TS1	36	Fit AR1-PC-S2	0.0343089889932641
B.1.1.37	TS10	36	Fit AR1-PC-S2	0.0931949810063041
B.1.1.37	TS11	36	Fit AR1-PC-S2	0.0206422782409429
B.1.1.37	TS12	36	Fit AR1-PC-S2	0.0414022323396959
B.1.1.37	TS13	36	Fit AR1-PC-S2	0.0191990934775945
B.1.1.37	TS14	36	Fit AR1-PC-S2	0.0299875988102545
B.1.1.37	TS15	36	Fit AR1-PC-S2	0.0218106932511637
B.1.1.37	TS16	36	Fit AR1-PC-S2	0.0187394661889168
B.1.1.37	TS17	36	Fit AR1-PC-S2	0.133630453326559
B.1.1.37	TS18	36	Fit AR1-PC-S2	0.0491378977150238
B.1.1.37	TS19	36	Fit AR1-PC-S2	0.096043919769487
B.1.1.37	TS2	36	Fit AR1-PC-S2	0.0119416882165339
B.1.1.37	TS20	36	Fit AR1-PC-S2	0.0372486740723377
B.1.1.37	TS21	36	Fit AR1-PC-S2	1.11292367905754
B.1.1.37	TS22	36	Fit AR1-PC-S2	0.0165100816787911
B.1.1.37	TS23	36	Fit AR1-PC-S2	0.0633576307490781
B.1.1.37	TS24	36	Fit AR1-PC-S2	0.0426011631180036
B.1.1.37	TS25	36	Fit AR1-PC-S2	0.102850830981246
B.1.1.37	TS26	36	Fit AR1-PC-S2	0.0490195405924259
B.1.1.37	TS27	36	Fit AR1-PC-S2	0.0219673672622445
B.1.1.37	TS28	36	Fit AR1-PC-S2	0.013348015911643
B.1.1.37	TS29	36	Fit AR1-PC-S2	0.306571333346895
B.1.1.37	TS3	36	Fit AR1-PC-S2	0.0718143130557198
B.1.1.37	TS4	36	Fit AR1-PC-S2	0.0344583074234681
B.1.1.37	TS5	36	Fit AR1-PC-S2	0.103631815324977
B.1.1.37	TS6	36	Fit AR1-PC-S2	0.0666927185339481
B.1.1.37	TS7	36	Fit AR1-PC-S2	0.0390886043387026
B.1.1.37	TS8	36	Fit AR1-PC-S2	0.0377096177896905
B.1.1.37	TS9	36	Fit AR1-PC-S2	0.0217199983532648
B.1.1.37	TS1	37	Fit AR1-PC-S2	0.00651996841936569
B.1.1.37	TS10	37	Fit AR1-PC-S2	0.0214157638473111
B.1.1.37	TS11	37	Fit AR1-PC-S2	0.00374608242598343
B.1.1.37	TS12	37	Fit AR1-PC-S2	0.00783335610715776
B.1.1.37	TS13	37	Fit AR1-PC-S2	0.00346509672674564
B.1.1.37	TS14	37	Fit AR1-PC-S2	0.00561756368631794
B.1.1.37	TS15	37	Fit AR1-PC-S2	0.00397232186219844
B.1.1.37	TS16	37	Fit AR1-PC-S2	0.0033767261604486
B.1.1.37	TS17	37	Fit AR1-PC-S2	0.450849677792241
B.1.1.37	TS18	37	Fit AR1-PC-S2	0.00981779458306329
B.1.1.37	TS19	37	Fit AR1-PC-S2	0.0217724121328711
B.1.1.37	TS2	37	Fit AR1-PC-S2	0.00210117199820808
B.1.1.37	TS20	37	Fit AR1-PC-S2	0.00715219434635096
B.1.1.37	TS21	37	Fit AR1-PC-S2	0.00393936933123608
B.1.1.37	TS22	37	Fit AR1-PC-S2	0.00295193935052347
B.1.1.37	TS23	37	Fit AR1-PC-S2	0.0135656501583102
B.1.1.37	TS24	37	Fit AR1-PC-S2	0.00832452048801456
B.1.1.37	TS25	37	Fit AR1-PC-S2	1.14150606108905
B.1.1.37	TS26	37	Fit AR1-PC-S2	0.010153235317354
B.1.1.37	TS27	37	Fit AR1-PC-S2	0.00400473075827375
B.1.1.37	TS28	37	Fit AR1-PC-S2	0.00236027092745975
B.1.1.37	TS29	37	Fit AR1-PC-S2	0.00252845944772369
B.1.1.37	TS3	37	Fit AR1-PC-S2	0.0149033895416863
B.1.1.37	TS4	37	Fit AR1-PC-S2	0.00627711740724793
B.1.1.37	TS5	37	Fit AR1-PC-S2	1.14935071440792
B.1.1.37	TS6	37	Fit AR1-PC-S2	0.0141059124046832
B.1.1.37	TS7	37	Fit AR1-PC-S2	0.00755223397340181
B.1.1.37	TS8	37	Fit AR1-PC-S2	0.00725399813092627
B.1.1.37	TS9	37	Fit AR1-PC-S2	0.00395455994915592
B.1.1.37	TS1	38	Fit AR1-PC-S2	0.0274185101981672
B.1.1.37	TS10	38	Fit AR1-PC-S2	0.0793498834104402
B.1.1.37	TS11	38	Fit AR1-PC-S2	0.0163203893291157
B.1.1.37	TS12	38	Fit AR1-PC-S2	0.0323913887653827
B.1.1.37	TS13	38	Fit AR1-PC-S2	0.015160778495277
B.1.1.37	TS14	38	Fit AR1-PC-S2	0.0238980176697932
B.1.1.37	TS15	38	Fit AR1-PC-S2	0.0172667187646236
B.1.1.37	TS16	38	Fit AR1-PC-S2	0.0147919811062995
B.1.1.37	TS17	38	Fit AR1-PC-S2	0.113242849542187
B.1.1.37	TS18	38	Fit AR1-PC-S2	0.474190556141519
B.1.1.37	TS19	38	Fit AR1-PC-S2	0.0784818894232699
B.1.1.37	TS2	38	Fit AR1-PC-S2	0.00937011047991133
B.1.1.37	TS20	38	Fit AR1-PC-S2	0.0298457090486411
B.1.1.37	TS21	38	Fit AR1-PC-S2	0.0171255147809808
B.1.1.37	TS22	38	Fit AR1-PC-S2	0.0130070964247453
B.1.1.37	TS23	38	Fit AR1-PC-S2	0.0516783478786304
B.1.1.37	TS24	38	Fit AR1-PC-S2	0.0342568082271883
B.1.1.37	TS25	38	Fit AR1-PC-S2	0.0858921694516779
B.1.1.37	TS26	38	Fit AR1-PC-S2	0.0396223317052095
B.1.1.37	TS27	38	Fit AR1-PC-S2	0.017392227845855
B.1.1.37	TS28	38	Fit AR1-PC-S2	0.0104867734414671
B.1.1.37	TS29	38	Fit AR1-PC-S2	0.0112086513848404
B.1.1.37	TS3	38	Fit AR1-PC-S2	0.0572093927533438
B.1.1.37	TS4	38	Fit AR1-PC-S2	0.0264674098563685
B.1.1.37	TS5	38	Fit AR1-PC-S2	0.0865986688913555
B.1.1.37	TS6	38	Fit AR1-PC-S2	0.0545365598274046
B.1.1.37	TS7	38	Fit AR1-PC-S2	0.428394035435267
B.1.1.37	TS8	38	Fit AR1-PC-S2	0.0310960609099112
B.1.1.37	TS9	38	Fit AR1-PC-S2	0.0171881008215856
B.1.1.37	TS1	39	Fit AR1-PC-S2	0.0425887893164513
B.1.1.37	TS10	39	Fit AR1-PC-S2	0.111072524838478
B.1.1.37	TS11	39	Fit AR1-PC-S2	0.0259633903151805
B.1.1.37	TS12	39	Fit AR1-PC-S2	0.0498234423916219
B.1.1.37	TS13	39	Fit AR1-PC-S2	0.0241833396230046
B.1.1.37	TS14	39	Fit AR1-PC-S2	0.037381684410147
B.1.1.37	TS15	39	Fit AR1-PC-S2	0.0274011152326354
B.1.1.37	TS16	39	Fit AR1-PC-S2	0.0236155563721695
B.1.1.37	TS17	39	Fit AR1-PC-S2	0.156252451053953
B.1.1.37	TS18	39	Fit AR1-PC-S2	0.0617418115167816
B.1.1.37	TS19	39	Fit AR1-PC-S2	0.112415062357217
B.1.1.37	TS2	39	Fit AR1-PC-S2	0.0151572082174258
B.1.1.37	TS20	39	Fit AR1-PC-S2	0.046135200968261
B.1.1.37	TS21	39	Fit AR1-PC-S2	0.0271941777022936
B.1.1.37	TS22	39	Fit AR1-PC-S2	0.0208538134727031
B.1.1.37	TS23	39	Fit AR1-PC-S2	0.0768561061419911
B.1.1.37	TS24	39	Fit AR1-PC-S2	0.0525068770261129
B.1.1.37	TS25	39	Fit AR1-PC-S2	0.121920247036173
B.1.1.37	TS26	39	Fit AR1-PC-S2	0.549721339811706
B.1.1.37	TS27	39	Fit AR1-PC-S2	0.0275937226930498
B.1.1.37	TS28	39	Fit AR1-PC-S2	0.016916407243114
B.1.1.37	TS29	39	Fit AR1-PC-S2	0.0180467428633346
B.1.1.37	TS3	39	Fit AR1-PC-S2	0.0843118651511675
B.1.1.37	TS4	39	Fit AR1-PC-S2	0.0423224908420726
B.1.1.37	TS5	39	Fit AR1-PC-S2	0.122896057582126
B.1.1.37	TS6	39	Fit AR1-PC-S2	0.0808035258688684
B.1.1.37	TS7	39	Fit AR1-PC-S2	0.0483384919537918
B.1.1.37	TS8	39	Fit AR1-PC-S2	0.0466875673565474
B.1.1.37	TS9	39	Fit AR1-PC-S2	0.0272896960923293
B.1.1.37	TS1	40	Fit AR1-PC-S2	0.524285061961489
B.1.1.37	TS10	40	Fit AR1-PC-S2	0.131967596090651
B.1.1.37	TS11	40	Fit AR1-PC-S2	0.0327927352908726
B.1.1.37	TS12	40	Fit AR1-PC-S2	0.0615959634601221
B.1.1.37	TS13	40	Fit AR1-PC-S2	0.0305992239933536
B.1.1.37	TS14	40	Fit AR1-PC-S2	0.0467068003032919
B.1.1.37	TS15	40	Fit AR1-PC-S2	0.0345593585646252
B.1.1.37	TS16	40	Fit AR1-PC-S2	1.1818484791312
B.1.1.37	TS17	40	Fit AR1-PC-S2	0.831137849391476
B.1.1.37	TS18	40	Fit AR1-PC-S2	2.28278209781189
B.1.1.37	TS19	40	Fit AR1-PC-S2	1.56566341826847
B.1.1.37	TS2	40	Fit AR1-PC-S2	0.0193659980316353
B.1.1.37	TS20	40	Fit AR1-PC-S2	2.21408213355632
B.1.1.37	TS21	40	Fit AR1-PC-S2	0.44384405536326
B.1.1.37	TS22	40	Fit AR1-PC-S2	0.0264771275244121
B.1.1.37	TS23	40	Fit AR1-PC-S2	0.0931676966771232
B.1.1.37	TS24	40	Fit AR1-PC-S2	0.565170256192743
B.1.1.37	TS25	40	Fit AR1-PC-S2	2.48714794863652
B.1.1.37	TS26	40	Fit AR1-PC-S2	0.0737380056009611
B.1.1.37	TS27	40	Fit AR1-PC-S2	0.446322676078033
B.1.1.37	TS28	40	Fit AR1-PC-S2	0.0215685478018677
B.1.1.37	TS29	40	Fit AR1-PC-S2	0.0229815696671075
B.1.1.37	TS3	40	Fit AR1-PC-S2	0.103548929304972
B.1.1.37	TS4	40	Fit AR1-PC-S2	0.0512931214968802
B.1.1.37	TS5	40	Fit AR1-PC-S2	2.48942831746179
B.1.1.37	TS6	40	Fit AR1-PC-S2	0.657786665090172
B.1.1.37	TS7	40	Fit AR1-PC-S2	0.0598321067532885
B.1.1.37	TS8	40	Fit AR1-PC-S2	0.542033745728389
B.1.1.37	TS9	40	Fit AR1-PC-S2	1.21291452105951
B.1.1.37	TS1	41	Fit AR1-PC-S2	0.0111758889133259
B.1.1.37	TS10	41	Fit AR1-PC-S2	0.0352652750284451
B.1.1.37	TS11	41	Fit AR1-PC-S2	0.00647258527917529
B.1.1.37	TS12	41	Fit AR1-PC-S2	0.0133644851594517
B.1.1.37	TS13	41	Fit AR1-PC-S2	0.00599513840957234
B.1.1.37	TS14	41	Fit AR1-PC-S2	0.00965515218732433
B.1.1.37	TS15	41	Fit AR1-PC-S2	0.00686188047493391
B.1.1.37	TS16	41	Fit AR1-PC-S2	0.00584388656427889
B.1.1.37	TS17	41	Fit AR1-PC-S2	0.056657587948318
B.1.1.37	TS18	41	Fit AR1-PC-S2	0.0166678579420354
B.1.1.37	TS19	41	Fit AR1-PC-S2	0.451415960229209
B.1.1.37	TS2	41	Fit AR1-PC-S2	0.0036510524170155
B.1.1.37	TS20	41	Fit AR1-PC-S2	0.0122365479315856
B.1.1.37	TS21	41	Fit AR1-PC-S2	0.00706087746276335
B.1.1.37	TS22	41	Fit AR1-PC-S2	0.0051163553863556
B.1.1.37	TS23	41	Fit AR1-PC-S2	0.0223338496552295
B.1.1.37	TS24	41	Fit AR1-PC-S2	0.0141935153281267
B.1.1.37	TS25	41	Fit AR1-PC-S2	0.0397870679515385
B.1.1.37	TS26	41	Fit AR1-PC-S2	0.0166188711783317
B.1.1.37	TS27	41	Fit AR1-PC-S2	0.00691428321021685
B.1.1.37	TS28	41	Fit AR1-PC-S2	0.00409787838372434
B.1.1.37	TS29	41	Fit AR1-PC-S2	0.00451652318496439
B.1.1.37	TS3	41	Fit AR1-PC-S2	0.0249504908793809
B.1.1.37	TS4	41	Fit AR1-PC-S2	0.010767149931143
B.1.1.37	TS5	41	Fit AR1-PC-S2	0.0401544299677278
B.1.1.37	TS6	41	Fit AR1-PC-S2	0.0242783643278512
B.1.1.37	TS7	41	Fit AR1-PC-S2	0.0129057245123959
B.1.1.37	TS8	41	Fit AR1-PC-S2	0.01240364048246
B.1.1.37	TS9	41	Fit AR1-PC-S2	0.00683157530445642
B.1.1.37	TS1	42	Fit AR1-PC-S2	0.0195612141915396
B.1.1.37	TS10	42	Fit AR1-PC-S2	0.0581414905119228
B.1.1.37	TS11	42	Fit AR1-PC-S2	0.0114922674919363
B.1.1.37	TS12	42	Fit AR1-PC-S2	0.0238992064674127
B.1.1.37	TS13	42	Fit AR1-PC-S2	0.0106587860082587
B.1.1.37	TS14	42	Fit AR1-PC-S2	0.0169752403265311
B.1.1.37	TS15	42	Fit AR1-PC-S2	0.0121669183081431
B.1.1.37	TS16	42	Fit AR1-PC-S2	0.0103947676411665
B.1.1.37	TS17	42	Fit AR1-PC-S2	0.635474101080212
B.1.1.37	TS18	42	Fit AR1-PC-S2	0.0287258988436377
B.1.1.37	TS19	42	Fit AR1-PC-S2	0.0589273545337063
B.1.1.37	TS2	42	Fit AR1-PC-S2	0.00653982237338874
B.1.1.37	TS20	42	Fit AR1-PC-S2	0.0213518195966061
B.1.1.37	TS21	42	Fit AR1-PC-S2	0.0120733685337844
B.1.1.37	TS22	42	Fit AR1-PC-S2	0.00912017085532521
B.1.1.37	TS23	42	Fit AR1-PC-S2	0.0378436672553672
B.1.1.37	TS24	42	Fit AR1-PC-S2	0.0246295210929653
B.1.1.37	TS25	42	Fit AR1-PC-S2	0.57185647343744
B.1.1.37	TS26	42	Fit AR1-PC-S2	0.413195918668081
B.1.1.37	TS27	42	Fit AR1-PC-S2	0.0122578705975839
B.1.1.37	TS28	42	Fit AR1-PC-S2	0.00732961485141017
B.1.1.37	TS29	42	Fit AR1-PC-S2	0.00784253611940971
B.1.1.37	TS3	42	Fit AR1-PC-S2	0.0434591451617292
B.1.1.37	TS4	42	Fit AR1-PC-S2	0.0196581425191777
B.1.1.37	TS5	42	Fit AR1-PC-S2	0.573387587999628
B.1.1.37	TS6	42	Fit AR1-PC-S2	0.0400504949940644
B.1.1.37	TS7	42	Fit AR1-PC-S2	0.0224763629787274
B.1.1.37	TS8	42	Fit AR1-PC-S2	0.0216330128187406
B.1.1.37	TS9	42	Fit AR1-PC-S2	0.0121143177029717
B.1.1.37	TS1	43	Fit AR1-PC-S2	0.0075649961071353
B.1.1.37	TS10	43	Fit AR1-PC-S2	0.0246113984809963
B.1.1.37	TS11	43	Fit AR1-PC-S2	0.0043532240611301
B.1.1.37	TS12	43	Fit AR1-PC-S2	0.00907091423293473
B.1.1.37	TS13	43	Fit AR1-PC-S2	0.00403092048220859
B.1.1.37	TS14	43	Fit AR1-PC-S2	0.00652853657655267
B.1.1.37	TS15	43	Fit AR1-PC-S2	0.00461755559972918
B.1.1.37	TS16	43	Fit AR1-PC-S2	0.00392693603279813
B.1.1.37	TS17	43	Fit AR1-PC-S2	0.0400536324573137
B.1.1.37	TS18	43	Fit AR1-PC-S2	0.011626459138167
B.1.1.37	TS19	43	Fit AR1-PC-S2	0.0250107533566252
B.1.1.37	TS2	43	Fit AR1-PC-S2	0.00244587944749567
B.1.1.37	TS20	43	Fit AR1-PC-S2	0.00829482460521257
B.1.1.37	TS21	43	Fit AR1-PC-S2	0.00457933340044122
B.1.1.37	TS22	43	Fit AR1-PC-S2	0.00343402122872515
B.1.1.37	TS23	43	Fit AR1-PC-S2	0.0156643035082856
B.1.1.37	TS24	43	Fit AR1-PC-S2	0.00964647750064402
B.1.1.37	TS25	43	Fit AR1-PC-S2	0.0279141758345122
B.1.1.37	TS26	43	Fit AR1-PC-S2	0.01173745697851
B.1.1.37	TS27	43	Fit AR1-PC-S2	0.00479751733499415
B.1.1.37	TS28	43	Fit AR1-PC-S2	0.00274764295344447
B.1.1.37	TS29	43	Fit AR1-PC-S2	0.0029436746800401
B.1.1.37	TS3	43	Fit AR1-PC-S2	0.0171889861073825
B.1.1.37	TS4	43	Fit AR1-PC-S2	0.00728167735909655
B.1.1.37	TS5	43	Fit AR1-PC-S2	0.028949567566087
B.1.1.37	TS6	43	Fit AR1-PC-S2	0.0162822182040677
B.1.1.37	TS7	43	Fit AR1-PC-S2	0.00897106167669641
B.1.1.37	TS8	43	Fit AR1-PC-S2	0.237708242249369
B.1.1.37	TS9	43	Fit AR1-PC-S2	0.00459695493105818
B.1.1.37	TS1	44	Fit AR1-PC-S2	0.00902642352698683
B.1.1.37	TS10	44	Fit AR1-PC-S2	0.0298327603272564
B.1.1.37	TS11	44	Fit AR1-PC-S2	0.00520878652453888
B.1.1.37	TS12	44	Fit AR1-PC-S2	0.0108094588026644
B.1.1.37	TS13	44	Fit AR1-PC-S2	0.00482276126790283
B.1.1.37	TS14	44	Fit AR1-PC-S2	0.0077891359562118
B.1.1.37	TS15	44	Fit AR1-PC-S2	0.00552378496671723
B.1.1.37	TS16	44	Fit AR1-PC-S2	0.00470188600943351
B.1.1.37	TS17	44	Fit AR1-PC-S2	0.0461764057990575
B.1.1.37	TS18	44	Fit AR1-PC-S2	0.302823055369123
B.1.1.37	TS19	44	Fit AR1-PC-S2	0.0294440282009739
B.1.1.37	TS2	44	Fit AR1-PC-S2	0.00293165371811082
B.1.1.37	TS20	44	Fit AR1-PC-S2	0.00989110654237587
B.1.1.37	TS21	44	Fit AR1-PC-S2	0.00547822862223407
B.1.1.37	TS22	44	Fit AR1-PC-S2	0.00411233155505682
B.1.1.37	TS23	44	Fit AR1-PC-S2	0.0181432698905312
B.1.1.37	TS24	44	Fit AR1-PC-S2	0.0114898527422075
B.1.1.37	TS25	44	Fit AR1-PC-S2	0.0327881523304478
B.1.1.37	TS26	44	Fit AR1-PC-S2	0.0137514203790445
B.1.1.37	TS27	44	Fit AR1-PC-S2	0.00556614818706733
B.1.1.37	TS28	44	Fit AR1-PC-S2	0.00329160127493168
B.1.1.37	TS29	44	Fit AR1-PC-S2	0.00352507201220247
B.1.1.37	TS3	44	Fit AR1-PC-S2	0.0203517143653311
B.1.1.37	TS4	44	Fit AR1-PC-S2	0.241773630588123
B.1.1.37	TS5	44	Fit AR1-PC-S2	0.438401983933489
B.1.1.37	TS6	44	Fit AR1-PC-S2	0.0192913243713954
B.1.1.37	TS7	44	Fit AR1-PC-S2	0.0104395712542648
B.1.1.37	TS8	44	Fit AR1-PC-S2	0.0100274486992186
B.1.1.37	TS9	44	Fit AR1-PC-S2	0.0054992228319391
B.1.1.37	TS1	45	Fit AR1-PC-S2	0.0125735169037356
B.1.1.37	TS10	45	Fit AR1-PC-S2	0.0384747530652318
B.1.1.37	TS11	45	Fit AR1-PC-S2	0.00714743454825779
B.1.1.37	TS12	45	Fit AR1-PC-S2	0.0147060714498241
B.1.1.37	TS13	45	Fit AR1-PC-S2	0.00662179656228509
B.1.1.37	TS14	45	Fit AR1-PC-S2	0.0106452543453776
B.1.1.37	TS15	45	Fit AR1-PC-S2	0.00757584645017704
B.1.1.37	TS16	45	Fit AR1-PC-S2	0.00668121531598658
B.1.1.37	TS17	45	Fit AR1-PC-S2	0.0605308162311369
B.1.1.37	TS18	45	Fit AR1-PC-S2	0.018887151499976
B.1.1.37	TS19	45	Fit AR1-PC-S2	0.0399120626923141
B.1.1.37	TS2	45	Fit AR1-PC-S2	0.00404076478333121
B.1.1.37	TS20	45	Fit AR1-PC-S2	0.0139301413764191
B.1.1.37	TS21	45	Fit AR1-PC-S2	0.00769536229952186
B.1.1.37	TS22	45	Fit AR1-PC-S2	0.00565278122320767
B.1.1.37	TS23	45	Fit AR1-PC-S2	0.0244284820927227
B.1.1.37	TS24	45	Fit AR1-PC-S2	0.0159238500830424
B.1.1.37	TS25	45	Fit AR1-PC-S2	0.0443492850160722
B.1.1.37	TS26	45	Fit AR1-PC-S2	0.018268294139941
B.1.1.37	TS27	45	Fit AR1-PC-S2	0.00781705693596807
B.1.1.37	TS28	45	Fit AR1-PC-S2	0.0045306235035172
B.1.1.37	TS29	45	Fit AR1-PC-S2	0.00485013717039354
B.1.1.37	TS3	45	Fit AR1-PC-S2	0.405289002735265
B.1.1.37	TS4	45	Fit AR1-PC-S2	0.0118608180580127
B.1.1.37	TS5	45	Fit AR1-PC-S2	0.0447495432183405
B.1.1.37	TS6	45	Fit AR1-PC-S2	0.0263657969700991
B.1.1.37	TS7	45	Fit AR1-PC-S2	0.0142130658293303
B.1.1.37	TS8	45	Fit AR1-PC-S2	0.0136891726046195
B.1.1.37	TS9	45	Fit AR1-PC-S2	0.00779697918579478
B.1.1.37	TS1	46	Fit AR1-PC-S2	0.00854855232222757
B.1.1.37	TS10	46	Fit AR1-PC-S2	0.0276132207106677
B.1.1.37	TS11	46	Fit AR1-PC-S2	0.00492465141611992
B.1.1.37	TS12	46	Fit AR1-PC-S2	0.0102419349270864
B.1.1.37	TS13	46	Fit AR1-PC-S2	0.00455896233259338
B.1.1.37	TS14	46	Fit AR1-PC-S2	0.00737179660070274
B.1.1.37	TS15	46	Fit AR1-PC-S2	0.00522310167248429
B.1.1.37	TS16	46	Fit AR1-PC-S2	0.00444465134551055
B.1.1.37	TS17	46	Fit AR1-PC-S2	1.26847056257232
B.1.1.37	TS18	46	Fit AR1-PC-S2	0.012824191124065
B.1.1.37	TS19	46	Fit AR1-PC-S2	0.0286845610949887
B.1.1.37	TS2	46	Fit AR1-PC-S2	0.0027690939065199
B.1.1.37	TS20	46	Fit AR1-PC-S2	0.0093688103762961
B.1.1.37	TS21	46	Fit AR1-PC-S2	0.00518234063339124
B.1.1.37	TS22	46	Fit AR1-PC-S2	0.00388708844137137
B.1.1.37	TS23	46	Fit AR1-PC-S2	0.0172343887954019
B.1.1.37	TS24	46	Fit AR1-PC-S2	0.010891314163338
B.1.1.37	TS25	46	Fit AR1-PC-S2	0.0312853069263732
B.1.1.37	TS26	46	Fit AR1-PC-S2	0.0127821219877259
B.1.1.37	TS27	46	Fit AR1-PC-S2	0.0052644871549299
B.1.1.37	TS28	46	Fit AR1-PC-S2	0.00310956111438435
B.1.1.37	TS29	46	Fit AR1-PC-S2	0.0033313658924962
B.1.1.37	TS3	46	Fit AR1-PC-S2	0.0193450484442491
B.1.1.37	TS4	46	Fit AR1-PC-S2	0.0082277162204437
B.1.1.37	TS5	46	Fit AR1-PC-S2	0.0315841967010926
B.1.1.37	TS6	46	Fit AR1-PC-S2	0.342886573336549
B.1.1.37	TS7	46	Fit AR1-PC-S2	0.0098879487046377
B.1.1.37	TS8	46	Fit AR1-PC-S2	0.00950005956759604
B.1.1.37	TS9	46	Fit AR1-PC-S2	0.00519992854983932
B.1.1.37	TS1	47	Fit AR1-PC-S2	0.00924337052784232
B.1.1.37	TS10	47	Fit AR1-PC-S2	0.0296431496188745
B.1.1.37	TS11	47	Fit AR1-PC-S2	0.00532845999711667
B.1.1.37	TS12	47	Fit AR1-PC-S2	0.272151367538937
B.1.1.37	TS13	47	Fit AR1-PC-S2	0.00493372824481053
B.1.1.37	TS14	47	Fit AR1-PC-S2	0.00796623359253741
B.1.1.37	TS15	47	Fit AR1-PC-S2	0.00565049150730864
B.1.1.37	TS16	47	Fit AR1-PC-S2	0.00480872207402056
B.1.1.37	TS17	47	Fit AR1-PC-S2	0.0475675437754979
B.1.1.37	TS18	47	Fit AR1-PC-S2	0.013817962296633
B.1.1.37	TS19	47	Fit AR1-PC-S2	0.0300604029227165
B.1.1.37	TS2	47	Fit AR1-PC-S2	0.00299960763542201
B.1.1.37	TS20	47	Fit AR1-PC-S2	0.0101140679019749
B.1.1.37	TS21	47	Fit AR1-PC-S2	0.00581522790565534
B.1.1.37	TS22	47	Fit AR1-PC-S2	0.00420721720616932
B.1.1.37	TS23	47	Fit AR1-PC-S2	0.0185385943900688
B.1.1.37	TS24	47	Fit AR1-PC-S2	0.0117670920258856
B.1.1.37	TS25	47	Fit AR1-PC-S2	0.0335398996568047
B.1.1.37	TS26	47	Fit AR1-PC-S2	0.0141147252685714
B.1.1.37	TS27	47	Fit AR1-PC-S2	0.0056938421802651
B.1.1.37	TS28	47	Fit AR1-PC-S2	0.00336779277768596
B.1.1.37	TS29	47	Fit AR1-PC-S2	0.00371298804699231
B.1.1.37	TS3	47	Fit AR1-PC-S2	1.10452846817644
B.1.1.37	TS4	47	Fit AR1-PC-S2	0.935048622410739
B.1.1.37	TS5	47	Fit AR1-PC-S2	0.0343968047658676
B.1.1.37	TS6	47	Fit AR1-PC-S2	0.0197094296964747
B.1.1.37	TS7	47	Fit AR1-PC-S2	0.0106720489141815
B.1.1.37	TS8	47	Fit AR1-PC-S2	0.0102533326673495
B.1.1.37	TS9	47	Fit AR1-PC-S2	0.00562541503401809
B.1.1.37	TS1	48	Fit AR1-PC-S2	0.0165265747170293
B.1.1.37	TS10	48	Fit AR1-PC-S2	0.0501358876003414
B.1.1.37	TS11	48	Fit AR1-PC-S2	0.00965737345741224
B.1.1.37	TS12	48	Fit AR1-PC-S2	0.0196857570718659
B.1.1.37	TS13	48	Fit AR1-PC-S2	0.00895481175593352
B.1.1.37	TS14	48	Fit AR1-PC-S2	0.0143184876267454
B.1.1.37	TS15	48	Fit AR1-PC-S2	0.0102304292849131
B.1.1.37	TS16	48	Fit AR1-PC-S2	0.0087299870467464
B.1.1.37	TS17	48	Fit AR1-PC-S2	0.604964983299254
B.1.1.37	TS18	48	Fit AR1-PC-S2	0.0244110604530873
B.1.1.37	TS19	48	Fit AR1-PC-S2	0.0508860682598637
B.1.1.37	TS2	48	Fit AR1-PC-S2	0.00547801544227122
B.1.1.37	TS20	48	Fit AR1-PC-S2	0.0180598871749269
B.1.1.37	TS21	48	Fit AR1-PC-S2	0.010147674747438
B.1.1.37	TS22	48	Fit AR1-PC-S2	0.0076529309754563
B.1.1.37	TS23	48	Fit AR1-PC-S2	0.433505025964372
B.1.1.37	TS24	48	Fit AR1-PC-S2	0.0208740653697078
B.1.1.37	TS25	48	Fit AR1-PC-S2	0.057896986604732
B.1.1.37	TS26	48	Fit AR1-PC-S2	1.13761668622853
B.1.1.37	TS27	48	Fit AR1-PC-S2	0.263139361405604
B.1.1.37	TS28	48	Fit AR1-PC-S2	0.00614363140650936
B.1.1.37	TS29	48	Fit AR1-PC-S2	0.00657335066850673
B.1.1.37	TS3	48	Fit AR1-PC-S2	0.036023892875466
B.1.1.37	TS4	48	Fit AR1-PC-S2	0.0159287282941247
B.1.1.37	TS5	48	Fit AR1-PC-S2	1.33634614549886
B.1.1.37	TS6	48	Fit AR1-PC-S2	0.0342486776614349
B.1.1.37	TS7	48	Fit AR1-PC-S2	0.0190284319245538
B.1.1.37	TS8	48	Fit AR1-PC-S2	0.0188538321817164
B.1.1.37	TS9	48	Fit AR1-PC-S2	0.0101858443418278
B.1.1.37	TS1	49	Fit AR1-PC-S2	0.0133002579665164
B.1.1.37	TS10	49	Fit AR1-PC-S2	1.25394759409336
B.1.1.37	TS11	49	Fit AR1-PC-S2	0.00773121804772528
B.1.1.37	TS12	49	Fit AR1-PC-S2	0.0158749561020683
B.1.1.37	TS13	49	Fit AR1-PC-S2	0.00716365332595187
B.1.1.37	TS14	49	Fit AR1-PC-S2	0.0115039516172601
B.1.1.37	TS15	49	Fit AR1-PC-S2	0.00819939929183429
B.1.1.37	TS16	49	Fit AR1-PC-S2	0.00698513724750724
B.1.1.37	TS17	49	Fit AR1-PC-S2	0.0638849133695836
B.1.1.37	TS18	49	Fit AR1-PC-S2	0.361578024324217
B.1.1.37	TS19	49	Fit AR1-PC-S2	0.0419167926520673
B.1.1.37	TS2	49	Fit AR1-PC-S2	0.00437093947068453
B.1.1.37	TS20	49	Fit AR1-PC-S2	0.0145508901254995
B.1.1.37	TS21	49	Fit AR1-PC-S2	0.00812687840087456
B.1.1.37	TS22	49	Fit AR1-PC-S2	0.00611692238181001
B.1.1.37	TS23	49	Fit AR1-PC-S2	0.0263023663194538
B.1.1.37	TS24	49	Fit AR1-PC-S2	0.0168531957467845
B.1.1.37	TS25	49	Fit AR1-PC-S2	0.0464448442165655
B.1.1.37	TS26	49	Fit AR1-PC-S2	0.0197015731938482
B.1.1.37	TS27	49	Fit AR1-PC-S2	0.00825591651911933
B.1.1.37	TS28	49	Fit AR1-PC-S2	0.00490408388616458
B.1.1.37	TS29	49	Fit AR1-PC-S2	0.00524949757144437
B.1.1.37	TS3	49	Fit AR1-PC-S2	0.029456386417559
B.1.1.37	TS4	49	Fit AR1-PC-S2	0.0128179227327269
B.1.1.37	TS5	49	Fit AR1-PC-S2	0.0478403892085116
B.1.1.37	TS6	49	Fit AR1-PC-S2	0.0279122940814127
B.1.1.37	TS7	49	Fit AR1-PC-S2	0.0157048570179789
B.1.1.37	TS8	49	Fit AR1-PC-S2	0.0147514915299725
B.1.1.37	TS9	49	Fit AR1-PC-S2	0.0081576901501413
B.1.1.37	TS1	50	Fit AR1-PC-S2	0.00807097648295553
B.1.1.37	TS10	50	Fit AR1-PC-S2	0.0261196777057327
B.1.1.37	TS11	50	Fit AR1-PC-S2	0.00464846666574251
B.1.1.37	TS12	50	Fit AR1-PC-S2	0.00967105737420701
B.1.1.37	TS13	50	Fit AR1-PC-S2	0.00430320069758777
B.1.1.37	TS14	50	Fit AR1-PC-S2	0.00695942791216262
B.1.1.37	TS15	50	Fit AR1-PC-S2	0.00493026202908939
B.1.1.37	TS16	50	Fit AR1-PC-S2	0.00419525239126149
B.1.1.37	TS17	50	Fit AR1-PC-S2	0.0416595062251056
B.1.1.37	TS18	50	Fit AR1-PC-S2	0.0121409165036738
B.1.1.37	TS19	50	Fit AR1-PC-S2	0.026586515793039
B.1.1.37	TS2	50	Fit AR1-PC-S2	0.00261354326220719
B.1.1.37	TS20	50	Fit AR1-PC-S2	0.00884854579082213
B.1.1.37	TS21	50	Fit AR1-PC-S2	0.00489062986938552
B.1.1.37	TS22	50	Fit AR1-PC-S2	0.0036680990970246
B.1.1.37	TS23	50	Fit AR1-PC-S2	0.0162837344391217
B.1.1.37	TS24	50	Fit AR1-PC-S2	0.0102847251734719
B.1.1.37	TS25	50	Fit AR1-PC-S2	0.0296048951051069
B.1.1.37	TS26	50	Fit AR1-PC-S2	0.0123189902801716
B.1.1.37	TS27	50	Fit AR1-PC-S2	0.00496931503670751
B.1.1.37	TS28	50	Fit AR1-PC-S2	0.00293490542460587
B.1.1.37	TS29	50	Fit AR1-PC-S2	0.00314341860094616
B.1.1.37	TS3	50	Fit AR1-PC-S2	0.018726850446919
B.1.1.37	TS4	50	Fit AR1-PC-S2	0.00776986989098309
B.1.1.37	TS5	50	Fit AR1-PC-S2	0.0298889959060381
B.1.1.37	TS6	50	Fit AR1-PC-S2	0.0173793923225612
B.1.1.37	TS7	50	Fit AR1-PC-S2	0.00934209842188932
B.1.1.37	TS8	50	Fit AR1-PC-S2	0.00896846712059518
B.1.1.37	TS9	50	Fit AR1-PC-S2	0.00490985102896753
B.1.1.37	TS1	51	Fit AR1-PC-S2	0.00410668966157242
B.1.1.37	TS10	51	Fit AR1-PC-S2	0.0134985007692278
B.1.1.37	TS11	51	Fit AR1-PC-S2	0.00229813483306882
B.1.1.37	TS12	51	Fit AR1-PC-S2	0.00483258557432444
B.1.1.37	TS13	51	Fit AR1-PC-S2	0.00212586628149228
B.1.1.37	TS14	51	Fit AR1-PC-S2	0.00345766602949842
B.1.1.37	TS15	51	Fit AR1-PC-S2	0.00243892207960531
B.1.1.37	TS16	51	Fit AR1-PC-S2	0.00214531407141304
B.1.1.37	TS17	51	Fit AR1-PC-S2	0.0231468711224052
B.1.1.37	TS18	51	Fit AR1-PC-S2	0.00628035936367257
B.1.1.37	TS19	51	Fit AR1-PC-S2	0.0140437519009758
B.1.1.37	TS2	51	Fit AR1-PC-S2	0.00128645483605358
B.1.1.37	TS20	51	Fit AR1-PC-S2	0.00442289086085927
B.1.1.37	TS21	51	Fit AR1-PC-S2	0.00247879680116396
B.1.1.37	TS22	51	Fit AR1-PC-S2	0.0018096488335141
B.1.1.37	TS23	51	Fit AR1-PC-S2	0.00824987761775799
B.1.1.37	TS24	51	Fit AR1-PC-S2	0.00525092572193063
B.1.1.37	TS25	51	Fit AR1-PC-S2	0.0158021980751112
B.1.1.37	TS26	51	Fit AR1-PC-S2	0.00606297223623919
B.1.1.37	TS27	51	Fit AR1-PC-S2	0.00251834167391589
B.1.1.37	TS28	51	Fit AR1-PC-S2	0.0014456460166481
B.1.1.37	TS29	51	Fit AR1-PC-S2	0.0015490519673763
B.1.1.37	TS3	51	Fit AR1-PC-S2	0.00930195301196241
B.1.1.37	TS4	51	Fit AR1-PC-S2	0.00386598495686006
B.1.1.37	TS5	51	Fit AR1-PC-S2	0.0159614744448736
B.1.1.37	TS6	51	Fit AR1-PC-S2	0.00919776407214653
B.1.1.37	TS7	51	Fit AR1-PC-S2	0.0046621452776631
B.1.1.37	TS8	51	Fit AR1-PC-S2	0.00457026963707494
B.1.1.37	TS9	51	Fit AR1-PC-S2	0.00243141294745844
