# Supplementary material for: Spatial and temporal epidemiology of SARS-CoV-2 virus lineages in Teesside, UK, in 2020: effects of socio-economic deprivation, weather, and lockdown on lineage dynamics
Source: Peer Community J. Author manuscript; Available in PMC 2024 Sep 23. (PMC7616629; doi:10.24072/pcjournal.461)
Supplement: Supplementary file: main dataset and code (compressed) [file EMS198536-supplement-Supplementary_file__main_dataset_and_code__compressed_.zip › Covid-19-Teesside-main/Data/Results/Lin39-B1137_GLMM_Random-Effects.csv]

Lineage	Model	Family	effect	component	group	level	term	estimate	std.error	conf.low	conf.high	Sign	estimate_exp	conf.low_exp	conf.high_exp
B.1.1.37	AR1 (Week|Postcode)	Poisson	ran_vals	cond	Postcode	TS1	(Intercept)	4.19045314478064e-10	4.8298790835738e-05	-9.46634714895652e-05	9.46643095801942e-05	Positive	1.00000000041905	0.999905341008955	1.00009466879039
B.1.1.37	AR1 (Week|Postcode)	Poisson	ran_vals	cond	Postcode	TS10	(Intercept)	-2.25446128112374e-10	4.82369908472675e-05	-9.45429902293607e-05	9.45425393371045e-05	Negative	0.999999999774554	0.999905461478818	1.00009454700862
B.1.1.37	AR1 (Week|Postcode)	Poisson	ran_vals	cond	Postcode	TS11	(Intercept)	-4.67702653370899e-10	4.83201430223976e-05	-9.47062077543771e-05	9.47052723490703e-05	Negative	0.999999999532297	0.999905298276737	1.00009470975703
B.1.1.37	AR1 (Week|Postcode)	Poisson	ran_vals	cond	Postcode	TS12	(Intercept)	9.04198914242593e-10	4.8615519372344e-05	-9.52837628605892e-05	9.52855712584177e-05	Positive	1.0000000009042	0.999904720776493	1.00009529011107
B.1.1.37	AR1 (Week|Postcode)	Poisson	ran_vals	cond	Postcode	TS13	(Intercept)	-4.36846099100545e-10	4.83063315781466e-05	-9.46791069645163e-05	9.46782332723181e-05	Negative	0.999999999563154	0.999905325374961	1.0000946827154
B.1.1.37	AR1 (Week|Postcode)	Poisson	ran_vals	cond	Postcode	TS14	(Intercept)	-6.85254532351799e-10	4.844408459746e-05	-9.49493463295655e-05	9.49479758205008e-05	Negative	0.999999999314745	0.999905055161217	1.00009495248352
B.1.1.37	AR1 (Week|Postcode)	Poisson	ran_vals	cond	Postcode	TS15	(Intercept)	-4.94555383642414e-10	4.83329256510588e-05	-9.47312880989109e-05	9.47302989881436e-05	Negative	0.999999999505445	0.999905273198768	1.00009473478604
B.1.1.37	AR1 (Week|Postcode)	Poisson	ran_vals	cond	Postcode	TS16	(Intercept)	1.64805128567544e-09	4.95403233443582e-05	-9.70956014861253e-05	9.70988975886966e-05	Positive	1.00000000164805	0.999902909112139	1.00009710361184
B.1.1.37	AR1 (Week|Postcode)	Poisson	ran_vals	cond	Postcode	TS17	(Intercept)	3.24039522353507e-09	5.31642048457291e-05	-0.000104196686369115	0.000104203167159562	Positive	1.0000000032404	0.999895808741917	1.0001042085965
B.1.1.37	AR1 (Week|Postcode)	Poisson	ran_vals	cond	Postcode	TS18	(Intercept)	5.89139782740109e-09	6.31184243533453e-05	-0.000123703947095645	0.0001237157298913	Positive	1.0000000058914	0.999876303703922	1.000123723383
B.1.1.37	AR1 (Week|Postcode)	Poisson	ran_vals	cond	Postcode	TS19	(Intercept)	6.228355563424e-10	4.84037738839709e-05	-9.48690306928471e-05	9.48702763639598e-05	Positive	1.00000000062284	0.999905135469231	1.00009487477669
B.1.1.37	AR1 (Week|Postcode)	Poisson	ran_vals	cond	Postcode	TS2	(Intercept)	-2.77998594915995e-10	4.82501017582234e-05	-9.45687396951054e-05	9.45681836979156e-05	Negative	0.999999999722001	0.999905435731787	1.00009457265541
B.1.1.37	AR1 (Week|Postcode)	Poisson	ran_vals	cond	Postcode	TS20	(Intercept)	1.21688935703543e-09	4.89405877509894e-05	-9.59205724848044e-05	9.59230062635184e-05	Positive	1.00000000121689	0.999904084027746	1.00009592760702
B.1.1.37	AR1 (Week|Postcode)	Poisson	ran_vals	cond	Postcode	TS21	(Intercept)	3.16642003474834e-09	5.29506507863325e-05	-0.000103778202079135	0.000103784534919204	Positive	1.00000000316642	0.999896227182692	1.00010378992072
B.1.1.37	AR1 (Week|Postcode)	Poisson	ran_vals	cond	Postcode	TS22	(Intercept)	-3.73054321669884e-10	4.82807555513905e-05	-9.46289150814293e-05	9.46281689727859e-05	Negative	0.999999999626946	0.999905375562093	1.00009463264636
B.1.1.37	AR1 (Week|Postcode)	Poisson	ran_vals	cond	Postcode	TS23	(Intercept)	-1.58375683490784e-10	4.82242304711763e-05	-9.45179132813481e-05	9.45175965299812e-05	Negative	0.999999999841624	0.999905486553396	1.00009452206346
B.1.1.37	AR1 (Week|Postcode)	Poisson	ran_vals	cond	Postcode	TS24	(Intercept)	1.62695375410907e-10	4.82249180408799e-05	-9.45189398221451e-05	9.45192652128959e-05	Positive	1.0000000001627	0.999905485526952	1.0000945237323
B.1.1.37	AR1 (Week|Postcode)	Poisson	ran_vals	cond	Postcode	TS25	(Intercept)	2.78249275015346e-09	5.1909213444421e-05	-0.000101737406324117	0.000101742971309618	Positive	1.00000000278249	0.99989826776875	1.0001017481473
B.1.1.37	AR1 (Week|Postcode)	Poisson	ran_vals	cond	Postcode	TS26	(Intercept)	3.9337659642103e-09	5.53559105614677e-05	-0.000108491657265933	0.000108499524797861	Positive	1.00000000393377	0.999891514227741	1.00010850541108
B.1.1.37	AR1 (Week|Postcode)	Poisson	ran_vals	cond	Postcode	TS27	(Intercept)	2.57473662086437e-09	5.1394060953673e-05	-0.000100727933751834	0.000100733083225076	Positive	1.00000000257474	0.999899277139136	1.00010073815697
B.1.1.37	AR1 (Week|Postcode)	Poisson	ran_vals	cond	Postcode	TS28	(Intercept)	-3.00951350064724e-10	4.82566855150009e-05	-9.45816665740276e-05	9.45810646713274e-05	Negative	0.999999999699049	0.999905422806131	1.0000945855376
B.1.1.37	AR1 (Week|Postcode)	Poisson	ran_vals	cond	Postcode	TS29	(Intercept)	1.38083245279794e-09	4.91481853567368e-05	-9.63272923722503e-05	9.63300540371559e-05	Positive	1.00000000138083	0.999903677346952	1.00009633469393
B.1.1.37	AR1 (Week|Postcode)	Poisson	ran_vals	cond	Postcode	TS3	(Intercept)	2.19909148714372e-09	5.05530034897582e-05	-9.90798670587666e-05	9.90842652417409e-05	Positive	1.00000000219909	0.999900925041189	1.00009908917425
B.1.1.37	AR1 (Week|Postcode)	Poisson	ran_vals	cond	Postcode	TS4	(Intercept)	3.9432776412903e-09	5.53882591694628e-05	-0.000108555049860876	0.000108562936416159	Positive	1.00000000394328	0.999891450842025	1.00010856882958
B.1.1.37	AR1 (Week|Postcode)	Poisson	ran_vals	cond	Postcode	TS5	(Intercept)	5.97045268122518e-09	6.34726123319222e-05	-0.000124398063722559	0.000124410004627922	Positive	1.00000000597045	0.999875609673396	1.00012441774387
B.1.1.37	AR1 (Week|Postcode)	Poisson	ran_vals	cond	Postcode	TS6	(Intercept)	1.10549677003931e-09	4.88140531732443e-05	-9.5672680662212e-05	9.56748916557521e-05	Positive	1.0000000011055	0.999904331895823	1.00009567946864
B.1.1.37	AR1 (Week|Postcode)	Poisson	ran_vals	cond	Postcode	TS7	(Intercept)	8.19931173871628e-10	4.85440200747671e-05	-9.5143711080159e-05	9.51453509425067e-05	Positive	1.00000000081993	0.999904860814939	1.0000951498774
B.1.1.37	AR1 (Week|Postcode)	Poisson	ran_vals	cond	Postcode	TS8	(Intercept)	2.19743472701239e-09	5.05495587086839e-05	-9.90731170686865e-05	9.90775119381406e-05	Positive	1.00000000219743	0.999900931790511	1.00009908242028
B.1.1.37	AR1 (Week|Postcode)	Poisson	ran_vals	cond	Postcode	TS9	(Intercept)	1.51134329777836e-09	4.93314508383544e-05	-9.66863556049851e-05	9.66893782915807e-05	Positive	1.00000000151134	0.99990331831837	1.00009669405286
B.1.1.37	AR1 (Week|Postcode)	Poisson	ran_vals	cond	Postcode	TS1	Week_factor1	-0.18053830165867	1.75616057420686	-3.6225497781733	3.26147317485596	Negative	0.834820705066892	0.0267144735967733	26.0879409464599
B.1.1.37	AR1 (Week|Postcode)	Poisson	ran_vals	cond	Postcode	TS10	Week_factor1	-0.128665710925037	1.79567027463096	-3.64811477731086	3.39078335546079	Negative	0.879267846057227	0.0260401740605585	29.6892003606498
B.1.1.37	AR1 (Week|Postcode)	Poisson	ran_vals	cond	Postcode	TS11	Week_factor1	-0.0317834197721511	1.87464844146309	-3.70602684871396	3.64246000916966	Negative	0.968716364171924	0.0245749696310926	38.1856583467424
B.1.1.37	AR1 (Week|Postcode)	Poisson	ran_vals	cond	Postcode	TS12	Week_factor1	-0.0308116194664547	1.87567141893693	-3.70706004741397	3.64543680848106	Negative	0.969658220604821	0.0245495919167852	38.299498744158
B.1.1.37	AR1 (Week|Postcode)	Poisson	ran_vals	cond	Postcode	TS13	Week_factor1	-0.065467456049868	1.844922646137	-3.68144939674072	3.55051448464098	Negative	0.936629527888285	0.0251864432185083	34.8312330129872
B.1.1.37	AR1 (Week|Postcode)	Poisson	ran_vals	cond	Postcode	TS14	Week_factor1	-0.032415804543492	1.87447684147829	-3.70632290369534	3.64149129460835	Negative	0.968103956354571	0.0245676951657901	38.1486852545466
B.1.1.37	AR1 (Week|Postcode)	Poisson	ran_vals	cond	Postcode	TS15	Week_factor1	-0.0365724439100441	1.87032062500106	-3.70233350845456	3.62918862063447	Negative	0.964088249044049	0.0246659011730024	37.6822296264671
B.1.1.37	AR1 (Week|Postcode)	Poisson	ran_vals	cond	Postcode	TS16	Week_factor1	-0.029891511206714	1.87639317393503	-3.70755455295616	3.64777153054274	Negative	0.970550821724583	0.0245374550086552	38.3890218939982
B.1.1.37	AR1 (Week|Postcode)	Poisson	ran_vals	cond	Postcode	TS17	Week_factor1	-0.169172557942128	1.76343984296501	-3.62545113905651	3.28710602317225	Negative	0.844363189239986	0.0266370775992166	26.7652933279921
B.1.1.37	AR1 (Week|Postcode)	Poisson	ran_vals	cond	Postcode	TS18	Week_factor1	-0.199882764337909	1.78776198263293	-3.70383186322838	3.30406633455256	Negative	0.818826743146513	0.0246289705767061	27.2231124400327
B.1.1.37	AR1 (Week|Postcode)	Poisson	ran_vals	cond	Postcode	TS19	Week_factor1	-0.0532453136341439	1.85848009189583	-3.69579935973466	3.58930873246637	Negative	0.948147390468729	0.0248275995448717	36.209037141424
B.1.1.37	AR1 (Week|Postcode)	Poisson	ran_vals	cond	Postcode	TS2	Week_factor1	-0.0191338814512414	1.8861433826775	-3.71590698117768	3.6776392182752	Negative	0.981048009318917	0.0243333612029042	39.5529079835358
B.1.1.37	AR1 (Week|Postcode)	Poisson	ran_vals	cond	Postcode	TS20	Week_factor1	2.92718606316619	0.870225272061623	1.22157587148884	4.63279625484354	Positive	18.675006202852	3.39252971423006	102.801120713459
B.1.1.37	AR1 (Week|Postcode)	Poisson	ran_vals	cond	Postcode	TS21	Week_factor1	-0.0238270139741597	1.91138324779794	-3.77006934031132	3.722415312363	Negative	0.976454608151035	0.0230504649053974	41.3641809695618
B.1.1.37	AR1 (Week|Postcode)	Poisson	ran_vals	cond	Postcode	TS22	Week_factor1	-0.0170565276463846	1.88812780444738	-3.71771902257193	3.68360596727916	Negative	0.983088111407086	0.0242893080702474	39.7896157434717
B.1.1.37	AR1 (Week|Postcode)	Poisson	ran_vals	cond	Postcode	TS23	Week_factor1	-0.0711878273527637	1.84032230663735	-3.67815326830764	3.53577761360211	Negative	0.93128695453574	0.0252695979391625	34.3216933556482
B.1.1.37	AR1 (Week|Postcode)	Poisson	ran_vals	cond	Postcode	TS24	Week_factor1	-0.220853251982716	1.7264449031774	-3.60462308350317	3.16291657953774	Negative	0.80183433925635	0.0271976941409591	23.6394417952667
B.1.1.37	AR1 (Week|Postcode)	Poisson	ran_vals	cond	Postcode	TS25	Week_factor1	-0.146115313839637	1.78254267144237	-3.63983475077249	3.34760412309322	Negative	0.86405805958709	0.0262566825037087	28.4345263432253
B.1.1.37	AR1 (Week|Postcode)	Poisson	ran_vals	cond	Postcode	TS26	Week_factor1	2.51791212675059	1.53988267725522	-0.500202461086769	5.53602671458794	Positive	12.4026743996933	0.606407873286265	253.668098719079
B.1.1.37	AR1 (Week|Postcode)	Poisson	ran_vals	cond	Postcode	TS27	Week_factor1	-0.0157343918549386	1.88937582480764	-3.71884296173858	3.6873741780287	Negative	0.984388747004296	0.0242620237014339	39.9398342509828
B.1.1.37	AR1 (Week|Postcode)	Poisson	ran_vals	cond	Postcode	TS28	Week_factor1	-0.0448985947492707	1.86287245550196	-3.69606151532481	3.60626432582627	Negative	0.956094429912881	0.0248210917039317	36.8282173005968
B.1.1.37	AR1 (Week|Postcode)	Poisson	ran_vals	cond	Postcode	TS29	Week_factor1	-0.0145179999699899	1.89057126282129	-3.71996958530613	3.69093358536615	Negative	0.98558687803849	0.0242347049256134	40.0822496970044
B.1.1.37	AR1 (Week|Postcode)	Poisson	ran_vals	cond	Postcode	TS3	Week_factor1	-0.136376662250816	1.78817812044502	-3.64114137626557	3.36838805176394	Negative	0.872513927527419	0.0262223972568523	29.0316917355978
B.1.1.37	AR1 (Week|Postcode)	Poisson	ran_vals	cond	Postcode	TS4	Week_factor1	-0.0566153230507008	1.85287096145261	-3.68817567549791	3.57494502939651	Negative	0.94495750282921	0.0250176006581575	35.6926587147378
B.1.1.37	AR1 (Week|Postcode)	Poisson	ran_vals	cond	Postcode	TS5	Week_factor1	2.29115813581267	1.43692916719021	-0.525171280215264	5.10748755184061	Positive	9.88638082522809	0.591454051313374	165.254639146349
B.1.1.37	AR1 (Week|Postcode)	Poisson	ran_vals	cond	Postcode	TS6	Week_factor1	-0.284503521179232	1.68218792344935	-3.58153126636819	3.01252422400972	Negative	0.752387706167364	0.027833045800488	20.3386745543264
B.1.1.37	AR1 (Week|Postcode)	Poisson	ran_vals	cond	Postcode	TS7	Week_factor1	-0.0177467178293979	1.88822680293398	-3.71860324622322	3.68310981056442	Negative	0.982409827742845	0.0242678403820957	39.7698787551683
B.1.1.37	AR1 (Week|Postcode)	Poisson	ran_vals	cond	Postcode	TS8	Week_factor1	-0.0635578513169131	1.84656085561052	-3.682750623575	3.55563492094117	Negative	0.938419828907374	0.0251536912562195	35.0100415209954
B.1.1.37	AR1 (Week|Postcode)	Poisson	ran_vals	cond	Postcode	TS9	Week_factor1	2.93618301858951	1.07476341858447	0.829685426262803	5.04268061091622	Positive	18.8437824991286	2.29259743587513	154.884644516285
B.1.1.37	AR1 (Week|Postcode)	Poisson	ran_vals	cond	Postcode	TS1	Week_factor2	-0.0367278676776738	1.87136825315179	-3.70454224566681	3.63108651031146	Negative	0.963938418459974	0.0246114808014819	37.7538142494525
B.1.1.37	AR1 (Week|Postcode)	Poisson	ran_vals	cond	Postcode	TS10	Week_factor2	-0.469338759077408	1.58124522645183	-3.56852245364888	2.62984493549406	Negative	0.625415682027182	0.0281974860084412	13.8716187396434
B.1.1.37	AR1 (Week|Postcode)	Poisson	ran_vals	cond	Postcode	TS11	Week_factor2	-0.0227146919683274	1.88343425514579	-3.71417799930309	3.66874861536644	Negative	0.977541344387645	0.0243754695351537	39.202817349183
B.1.1.37	AR1 (Week|Postcode)	Poisson	ran_vals	cond	Postcode	TS12	Week_factor2	-0.0558358103060343	1.91190980366359	-3.80311016717572	3.69143854656365	Negative	0.945694396417491	0.0223013031015616	40.1024947888726
B.1.1.37	AR1 (Week|Postcode)	Poisson	ran_vals	cond	Postcode	TS13	Week_factor2	-0.0138239732114052	1.89142866356935	-3.72095603313405	3.69330808671124	Negative	0.986271139125045	0.0242108104408482	40.1775381393195
B.1.1.37	AR1 (Week|Postcode)	Poisson	ran_vals	cond	Postcode	TS14	Week_factor2	-0.103431450793464	1.8133518451324	-3.65753575855222	3.45067285696529	Negative	0.9017378340363	0.0257960020451531	31.5215946994104
B.1.1.37	AR1 (Week|Postcode)	Poisson	ran_vals	cond	Postcode	TS15	Week_factor2	-0.0229833418286083	1.88308587801817	-3.71376384254021	3.66779715888299	Negative	0.97727876331482	0.02438556689151	39.1655353133767
B.1.1.37	AR1 (Week|Postcode)	Poisson	ran_vals	cond	Postcode	TS16	Week_factor2	-0.0312417447898137	1.87523536412713	-3.70663552101484	3.64415203143521	Negative	0.96924123573344	0.0245600160791512	38.2503240233445
B.1.1.37	AR1 (Week|Postcode)	Poisson	ran_vals	cond	Postcode	TS17	Week_factor2	-0.281478123046054	1.68986743465078	-3.59355743360868	3.03060118751657	Negative	0.754667425319199	0.0275003256212033	20.709679248263
B.1.1.37	AR1 (Week|Postcode)	Poisson	ran_vals	cond	Postcode	TS18	Week_factor2	2.80183244716062	1.672290015192	-0.475795754321642	6.07946064864288	Positive	16.4748083436843	0.621390385588121	436.793545983562
B.1.1.37	AR1 (Week|Postcode)	Poisson	ran_vals	cond	Postcode	TS19	Week_factor2	-0.404557746511299	1.61155242568844	-3.5631424600588	2.75402696703621	Negative	0.667271848915955	0.0283495971139131	15.7057512516536
B.1.1.37	AR1 (Week|Postcode)	Poisson	ran_vals	cond	Postcode	TS2	Week_factor2	-0.00506398688512539	1.89951912430367	-3.72805305846539	3.71792508469514	Negative	0.994948813480385	0.0240395939882564	41.1788627515761
B.1.1.37	AR1 (Week|Postcode)	Poisson	ran_vals	cond	Postcode	TS20	Week_factor2	-0.0522455881336412	1.91979969271352	-3.8149838433832	3.71049266711592	Negative	0.949095751564615	0.0220380705114287	40.8739388128767
B.1.1.37	AR1 (Week|Postcode)	Poisson	ran_vals	cond	Postcode	TS21	Week_factor2	1.97740822614826	1.33917365275282	-0.647323902292219	4.60214035458875	Positive	7.22399573808384	0.523444693251308	99.6974753907739
B.1.1.37	AR1 (Week|Postcode)	Poisson	ran_vals	cond	Postcode	TS22	Week_factor2	-0.0239643444415053	1.88249659523818	-3.71358987212761	3.6656611832446	Negative	0.976320520390734	0.0243898096276881	39.0819679647654
B.1.1.37	AR1 (Week|Postcode)	Poisson	ran_vals	cond	Postcode	TS23	Week_factor2	-0.077091519750108	1.83624256978506	-3.67606082340811	3.52187778390789	Negative	0.925805120275912	0.0253225285383524	33.8479279204265
B.1.1.37	AR1 (Week|Postcode)	Poisson	ran_vals	cond	Postcode	TS24	Week_factor2	-0.046304382641521	1.86315424388939	-3.69801959830768	3.60541083302464	Negative	0.954751308232753	0.0247725374987449	36.7967980921753
B.1.1.37	AR1 (Week|Postcode)	Poisson	ran_vals	cond	Postcode	TS25	Week_factor2	-0.517248057485192	1.55865037397095	-3.57214665495815	2.53765053998776	Negative	0.596158887616389	0.0280954776038834	12.6499155591819
B.1.1.37	AR1 (Week|Postcode)	Poisson	ran_vals	cond	Postcode	TS26	Week_factor2	-0.0502392546303776	1.89658245315833	-3.76747255653132	3.66699404727057	Negative	0.951001865679687	0.0231103997640397	39.1340936444344
B.1.1.37	AR1 (Week|Postcode)	Poisson	ran_vals	cond	Postcode	TS27	Week_factor2	-0.0342593998209996	1.87247188044604	-3.70423684755923	3.63571804791723	Negative	0.96632080867887	0.0246189982489922	37.9290780169745
B.1.1.37	AR1 (Week|Postcode)	Poisson	ran_vals	cond	Postcode	TS28	Week_factor2	-0.00933271861303142	1.89547446939345	-3.72439441223935	3.70572897501329	Negative	0.990710696041432	0.0241277074477768	40.6796909890973
B.1.1.37	AR1 (Week|Postcode)	Poisson	ran_vals	cond	Postcode	TS29	Week_factor2	-0.0480661659763276	1.86012961286428	-3.69385321376674	3.59772088181409	Negative	0.953070724136245	0.024875964725204	36.5149177223773
B.1.1.37	AR1 (Week|Postcode)	Poisson	ran_vals	cond	Postcode	TS3	Week_factor2	-0.0885448268147441	1.8286395812853	-3.67261254683833	3.49552289320884	Negative	0.915262081532629	0.0254099983435663	32.9675219401793
B.1.1.37	AR1 (Week|Postcode)	Poisson	ran_vals	cond	Postcode	TS4	Week_factor2	-0.0591070609938774	1.8508344136006	-3.68667585299836	3.5684617310106	Negative	0.942605847435945	0.0250551507707224	35.4620010771868
B.1.1.37	AR1 (Week|Postcode)	Poisson	ran_vals	cond	Postcode	TS5	Week_factor2	-0.198048823563839	1.7694692675637	-3.66614485973916	3.27004721261148	Negative	0.820329800735693	0.0255748748721962	26.3125815996328
B.1.1.37	AR1 (Week|Postcode)	Poisson	ran_vals	cond	Postcode	TS6	Week_factor2	-0.0706876163619354	1.8429192733433	-3.68274301852954	3.54136778580567	Negative	0.931752911034579	0.0251538825519125	34.5140948094077
B.1.1.37	AR1 (Week|Postcode)	Poisson	ran_vals	cond	Postcode	TS7	Week_factor2	-0.164349070341319	1.76547414255121	-3.62461480537842	3.29591666469578	Negative	0.848445802916573	0.0266593644026019	27.0021546506371
B.1.1.37	AR1 (Week|Postcode)	Poisson	ran_vals	cond	Postcode	TS8	Week_factor2	-0.0173023453473443	1.88904702716597	-3.7197664836951	3.68516179300041	Negative	0.982846480647475	0.0242396275331045	39.8515696333147
B.1.1.37	AR1 (Week|Postcode)	Poisson	ran_vals	cond	Postcode	TS9	Week_factor2	-0.0238896954425042	1.94848259839469	-3.84284541279911	3.7950660219141	Negative	0.976393404460613	0.0214325301043733	44.4811730407722
B.1.1.37	AR1 (Week|Postcode)	Poisson	ran_vals	cond	Postcode	TS1	Week_factor3	-0.0391432543974354	1.86847113897933	-3.70127939294945	3.62299288415458	Negative	0.961612943996012	0.0246919155905678	37.4494822270456
B.1.1.37	AR1 (Week|Postcode)	Poisson	ran_vals	cond	Postcode	TS10	Week_factor3	-0.117055330878204	1.80697371500377	-3.65865873329615	3.42454807153974	Negative	0.889535972995147	0.0257670500455868	30.7087635508337
B.1.1.37	AR1 (Week|Postcode)	Poisson	ran_vals	cond	Postcode	TS11	Week_factor3	-0.106116426493766	1.81137875103714	-3.6563535408877	3.44412068790016	Negative	0.899319937313413	0.025826516568295	31.3157350318884
B.1.1.37	AR1 (Week|Postcode)	Poisson	ran_vals	cond	Postcode	TS12	Week_factor3	2.81253002210361	1.68781930856873	-0.495535035102402	6.12059507930963	Positive	16.6519948840215	0.609244852696609	455.135455622082
B.1.1.37	AR1 (Week|Postcode)	Poisson	ran_vals	cond	Postcode	TS13	Week_factor3	-0.029636668456975	1.87662966362748	-3.70776322148636	3.64848988457241	Negative	0.970798191083558	0.0245323353481585	38.4166087099349
B.1.1.37	AR1 (Week|Postcode)	Poisson	ran_vals	cond	Postcode	TS14	Week_factor3	-0.0224505317146803	1.88377080094148	-3.71457345668815	3.66967239325879	Negative	0.977799606066862	0.0243658319814583	39.2390487774877
B.1.1.37	AR1 (Week|Postcode)	Poisson	ran_vals	cond	Postcode	TS15	Week_factor3	-0.074318720195132	1.83749043474686	-3.67573379423582	3.52709635384555	Negative	0.928375754581227	0.0253308110981461	34.0250274006165
B.1.1.37	AR1 (Week|Postcode)	Poisson	ran_vals	cond	Postcode	TS16	Week_factor3	-0.0195278151271426	1.88617026655431	-3.71635360628391	3.67729797602963	Negative	0.980661617581726	0.024322495739447	39.539413163029
B.1.1.37	AR1 (Week|Postcode)	Poisson	ran_vals	cond	Postcode	TS17	Week_factor3	-0.291148642869222	1.68326752825764	-3.59029237459996	3.00799508886151	Negative	0.747404573400581	0.0275902625519101	20.2467662382368
B.1.1.37	AR1 (Week|Postcode)	Poisson	ran_vals	cond	Postcode	TS18	Week_factor3	2.49984636305435	1.5764130145056	-0.589866370136846	5.58955909624555	Positive	12.1806224233133	0.554401364363224	267.617600093275
B.1.1.37	AR1 (Week|Postcode)	Poisson	ran_vals	cond	Postcode	TS19	Week_factor3	-0.108881061348326	1.81295673980429	-3.66221097689389	3.44444885419724	Negative	0.896837079748014	0.0256756815846221	31.326013487123
B.1.1.37	AR1 (Week|Postcode)	Poisson	ran_vals	cond	Postcode	TS2	Week_factor3	-0.0509246042046205	1.85772649876655	-3.69200163491274	3.5901524265035	Negative	0.950350320249634	0.0249220672034778	36.2395993809273
B.1.1.37	AR1 (Week|Postcode)	Poisson	ran_vals	cond	Postcode	TS20	Week_factor3	-0.017034763593264	1.88915551265173	-3.71971152958596	3.68564200239944	Negative	0.983109507621798	0.0242409596368432	39.8707113272615
B.1.1.37	AR1 (Week|Postcode)	Poisson	ran_vals	cond	Postcode	TS21	Week_factor3	-0.0272951294167253	1.90693345653658	-3.7648160251429	3.71022576630945	Negative	0.973074016375243	0.0231718748855535	40.8630309813632
B.1.1.37	AR1 (Week|Postcode)	Poisson	ran_vals	cond	Postcode	TS22	Week_factor3	-0.146736032303914	1.77938517088116	-3.63426688185564	3.34079481724782	Negative	0.863521889217936	0.0264032840203599	28.2415646698917
B.1.1.37	AR1 (Week|Postcode)	Poisson	ran_vals	cond	Postcode	TS23	Week_factor3	-0.10512056785263	1.81658912517782	-3.66556982790829	3.45532869220303	Negative	0.900215978935476	0.0255895854684436	31.6686962252713
B.1.1.37	AR1 (Week|Postcode)	Poisson	ran_vals	cond	Postcode	TS24	Week_factor3	-0.0493538594863762	1.85952618005464	-3.69395820070282	3.59525048173006	Negative	0.951844250980393	0.0248733532109755	36.4248225978894
B.1.1.37	AR1 (Week|Postcode)	Poisson	ran_vals	cond	Postcode	TS25	Week_factor3	-0.133107348349481	1.79515608924389	-3.65154862989527	3.38533393319631	Negative	0.875371117420209	0.0259509092903058	29.5278513997871
B.1.1.37	AR1 (Week|Postcode)	Poisson	ran_vals	cond	Postcode	TS26	Week_factor3	-0.250566647635473	1.70593369843894	-3.594135256589	3.09300196131805	Negative	0.778359602457953	0.0274844398911052	22.0431514391011
B.1.1.37	AR1 (Week|Postcode)	Poisson	ran_vals	cond	Postcode	TS27	Week_factor3	-0.0244571850095834	1.88188802350264	-3.71288993401202	3.66397556399285	Negative	0.975839468581499	0.0244068869609197	39.0161461380219
B.1.1.37	AR1 (Week|Postcode)	Poisson	ran_vals	cond	Postcode	TS28	Week_factor3	-0.020102202975916	1.88529971782637	-3.71522174997913	3.6750173440273	Negative	0.980098499204487	0.0243500408952361	39.4493410617155
B.1.1.37	AR1 (Week|Postcode)	Poisson	ran_vals	cond	Postcode	TS29	Week_factor3	-0.0100042376281352	1.89486716055587	-3.72387562780531	3.70386715254904	Negative	0.990045638295027	0.0241402277742242	40.6040230885315
B.1.1.37	AR1 (Week|Postcode)	Poisson	ran_vals	cond	Postcode	TS3	Week_factor3	-0.255513404425583	1.70484988753872	-3.59695778304863	3.08593097419746	Negative	0.774518754511931	0.0274069737088878	21.887834368819
B.1.1.37	AR1 (Week|Postcode)	Poisson	ran_vals	cond	Postcode	TS4	Week_factor3	-0.0373003359096739	1.87057130192541	-3.70355271819768	3.62895204637833	Negative	0.963386752258554	0.0246358465911119	37.6733160354281
B.1.1.37	AR1 (Week|Postcode)	Poisson	ran_vals	cond	Postcode	TS5	Week_factor3	-0.213165097723084	1.73282571905125	-3.60944109854825	3.18311090310208	Negative	0.808022723491792	0.0270669704087279	24.12167715189
B.1.1.37	AR1 (Week|Postcode)	Poisson	ran_vals	cond	Postcode	TS6	Week_factor3	-0.122921444449076	1.79863311009391	-3.64817756163441	3.40233467273626	Negative	0.884333129108451	0.0260385391971676	30.034138141045
B.1.1.37	AR1 (Week|Postcode)	Poisson	ran_vals	cond	Postcode	TS7	Week_factor3	-0.0374445835899919	1.8705412751176	-3.70363811441612	3.62874894723614	Negative	0.963247795976594	0.0246337428728009	37.6656653942035
B.1.1.37	AR1 (Week|Postcode)	Poisson	ran_vals	cond	Postcode	TS8	Week_factor3	-0.158774501616068	1.76962848636457	-3.62718260090676	3.30963359767462	Negative	0.853188729958438	0.026590996420965	27.3750933362607
B.1.1.37	AR1 (Week|Postcode)	Poisson	ran_vals	cond	Postcode	TS9	Week_factor3	-0.00923779603913302	1.89580691900703	-3.72495107893476	3.70647548685649	Negative	0.990804741314128	0.0241142800942311	40.7100701980072
B.1.1.37	AR1 (Week|Postcode)	Poisson	ran_vals	cond	Postcode	TS1	Week_factor4	-0.0473137489869082	1.87889874821093	-3.72988762607772	3.6352601281039	Negative	0.953788100590476	0.023995532157274	37.9117135167272
B.1.1.37	AR1 (Week|Postcode)	Poisson	ran_vals	cond	Postcode	TS10	Week_factor4	-0.124616598146991	1.79885449477249	-3.65030662132907	3.40107342503509	Negative	0.882835318402802	0.0259831605659795	29.9962815316573
B.1.1.37	AR1 (Week|Postcode)	Poisson	ran_vals	cond	Postcode	TS11	Week_factor4	-0.0203777069006563	1.88555444361392	-3.71599650727339	3.67524109347208	Negative	0.979828515413829	0.0243311828295923	39.4581688174408
B.1.1.37	AR1 (Week|Postcode)	Poisson	ran_vals	cond	Postcode	TS12	Week_factor4	-0.197158838145104	1.79272325795646	-3.71083185798707	3.31651418169686	Negative	0.821060207274275	0.0244571699151402	27.5640994566567
B.1.1.37	AR1 (Week|Postcode)	Poisson	ran_vals	cond	Postcode	TS13	Week_factor4	-0.0211334201740634	1.88483395433394	-3.71534008750681	3.67307324715868	Negative	0.979088325719883	0.0243471595420873	39.3727222226426
B.1.1.37	AR1 (Week|Postcode)	Poisson	ran_vals	cond	Postcode	TS14	Week_factor4	-0.0477072749779079	1.86056837049865	-3.69435427192965	3.59893972197383	Negative	0.953412834026403	0.0248635035421679	36.5594507043074
B.1.1.37	AR1 (Week|Postcode)	Poisson	ran_vals	cond	Postcode	TS15	Week_factor4	-0.0157811447807468	1.88968039101957	-3.71948665347066	3.68792436390917	Negative	0.98434272502608	0.0242464114626473	39.9618146299485
B.1.1.37	AR1 (Week|Postcode)	Poisson	ran_vals	cond	Postcode	TS16	Week_factor4	-0.0635966787636128	1.8466296784221	-3.68292434125371	3.55573098372649	Negative	0.938383393168843	0.0251493219948834	35.0134048446404
B.1.1.37	AR1 (Week|Postcode)	Poisson	ran_vals	cond	Postcode	TS17	Week_factor4	-0.191772989443314	1.751757300816	-3.62515420869776	3.24160822981113	Negative	0.825494243130542	0.0266449881306045	25.5748188778122
B.1.1.37	AR1 (Week|Postcode)	Poisson	ran_vals	cond	Postcode	TS18	Week_factor4	2.47154866527479	1.51049474737833	-0.488966638423665	5.43206396897325	Positive	11.8407700491363	0.613259785965816	228.620624676567
B.1.1.37	AR1 (Week|Postcode)	Poisson	ran_vals	cond	Postcode	TS19	Week_factor4	-0.185107645990621	1.75260211299097	-3.62014466668171	3.24992937470047	Negative	0.831014823623285	0.026778802211949	25.7885185310302
B.1.1.37	AR1 (Week|Postcode)	Poisson	ran_vals	cond	Postcode	TS2	Week_factor4	-0.0106685357940024	1.89425484417712	-3.72333980792169	3.70200273633369	Negative	0.989388171194655	0.024153166054245	40.5283908164023
B.1.1.37	AR1 (Week|Postcode)	Poisson	ran_vals	cond	Postcode	TS20	Week_factor4	-0.156924670906851	1.77101833186102	-3.62805681731465	3.31420747550095	Negative	0.854768445324404	0.0265677602937732	27.5005904541204
B.1.1.37	AR1 (Week|Postcode)	Poisson	ran_vals	cond	Postcode	TS21	Week_factor4	-0.0092162430243382	1.89585142494368	-3.7250167559529	3.70658426990422	Negative	0.990826096373509	0.0241126963922268	40.714499004402
B.1.1.37	AR1 (Week|Postcode)	Poisson	ran_vals	cond	Postcode	TS22	Week_factor4	-0.0265040058601315	1.88010783869708	-3.71144765675785	3.65843964503759	Negative	0.973844142744296	0.0244421138561968	38.8007526655446
B.1.1.37	AR1 (Week|Postcode)	Poisson	ran_vals	cond	Postcode	TS23	Week_factor4	-0.49543768059566	1.56443713643678	-3.56167812408872	2.5708027628974	Negative	0.609304168316003	0.0283911408582807	13.0763174111397
B.1.1.37	AR1 (Week|Postcode)	Poisson	ran_vals	cond	Postcode	TS24	Week_factor4	-0.0616069568406165	1.86233413856503	-3.7117147956075	3.58850088192627	Negative	0.940252373937805	0.0244355852900739	36.1797974634479
B.1.1.37	AR1 (Week|Postcode)	Poisson	ran_vals	cond	Postcode	TS25	Week_factor4	-0.141606776496639	1.78613791218245	-3.64237275579581	3.35915920280253	Negative	0.867962492642621	0.026190127405931	28.7649951814968
B.1.1.37	AR1 (Week|Postcode)	Poisson	ran_vals	cond	Postcode	TS26	Week_factor4	-0.0536597856775066	1.85695940019139	-3.69323333080574	3.58591375945073	Negative	0.947754491310875	0.0248913896922189	36.0863168712805
B.1.1.37	AR1 (Week|Postcode)	Poisson	ran_vals	cond	Postcode	TS27	Week_factor4	-0.113613262037841	1.80530026446984	-3.65193676167935	3.42471023760367	Negative	0.892603092640428	0.0259408388720356	30.7137438739558
B.1.1.37	AR1 (Week|Postcode)	Poisson	ran_vals	cond	Postcode	TS28	Week_factor4	-0.014302388588196	1.89094696382863	-3.72049033436767	3.69188555719128	Negative	0.985799404697902	0.024222088011175	40.1204250374449
B.1.1.37	AR1 (Week|Postcode)	Poisson	ran_vals	cond	Postcode	TS29	Week_factor4	-0.0214960033851307	1.88398614471548	-3.71404099439994	3.67104898762967	Negative	0.978733389081747	0.0243788093227751	39.2931022274552
B.1.1.37	AR1 (Week|Postcode)	Poisson	ran_vals	cond	Postcode	TS3	Week_factor4	-0.0618774560102653	1.85044058052135	-3.6886743493635	3.56491943734297	Negative	0.939998070847332	0.0250051281446463	35.336606478695
B.1.1.37	AR1 (Week|Postcode)	Poisson	ran_vals	cond	Postcode	TS4	Week_factor4	-0.117261169001273	1.80261330208713	-3.65031831914487	3.41579598114233	Negative	0.889352891423293	0.0259828566215311	30.4411703841501
B.1.1.37	AR1 (Week|Postcode)	Poisson	ran_vals	cond	Postcode	TS5	Week_factor4	-0.132500798833825	1.81757316900947	-3.69487874935872	3.42987715169107	Negative	0.875902234405591	0.0248504666148381	30.872849839311
B.1.1.37	AR1 (Week|Postcode)	Poisson	ran_vals	cond	Postcode	TS6	Week_factor4	-0.12776163725083	1.79470608042793	-3.64532091772461	3.38979764322295	Negative	0.880063128412176	0.0261130283754588	29.659949771223
B.1.1.37	AR1 (Week|Postcode)	Poisson	ran_vals	cond	Postcode	TS7	Week_factor4	-0.0569911097402226	1.90137795485793	-3.78362342226019	3.66964120277975	Negative	0.944602467090513	0.022740144817867	39.2378249118459
B.1.1.37	AR1 (Week|Postcode)	Poisson	ran_vals	cond	Postcode	TS8	Week_factor4	-0.0360610653662232	1.87183540738127	-3.70479104882037	3.63266891808792	Negative	0.964581389168853	0.0246053581491439	37.813603471701
B.1.1.37	AR1 (Week|Postcode)	Poisson	ran_vals	cond	Postcode	TS9	Week_factor4	-0.090228795484855	1.82401256848094	-3.6652277370559	3.48477014608619	Negative	0.913722105861694	0.0255983409290449	32.6149295790116
B.1.1.37	AR1 (Week|Postcode)	Poisson	ran_vals	cond	Postcode	TS1	Week_factor5	1.61952517385634	1.28290063180379	-0.894913860222779	4.13396420793545	Positive	5.05069154671965	0.408642797524356	62.424898357801
B.1.1.37	AR1 (Week|Postcode)	Poisson	ran_vals	cond	Postcode	TS10	Week_factor5	-0.167118684168783	1.7720322558594	-3.64023808509648	3.30600071675891	Negative	0.846099186799212	0.0262460944178337	27.2758233093857
B.1.1.37	AR1 (Week|Postcode)	Poisson	ran_vals	cond	Postcode	TS11	Week_factor5	-0.0217317282167793	1.88394560640642	-3.71419726560584	3.67073380917228	Negative	0.978502704508486	0.0243749999145019	39.2807198395426
B.1.1.37	AR1 (Week|Postcode)	Poisson	ran_vals	cond	Postcode	TS12	Week_factor5	-0.042695759641107	1.86608275216596	-3.70015074605777	3.61475922677556	Negative	0.958202869709819	0.024719799777089	37.1424019530733
B.1.1.37	AR1 (Week|Postcode)	Poisson	ran_vals	cond	Postcode	TS13	Week_factor5	-0.0992417664425191	1.81688852286155	-3.66027783517534	3.4617943022903	Negative	0.905523756299848	0.0257253643222597	31.874117036853
B.1.1.37	AR1 (Week|Postcode)	Poisson	ran_vals	cond	Postcode	TS14	Week_factor5	-0.0341643000589503	1.87339396533759	-3.70594900097531	3.63762040085741	Negative	0.966412709927662	0.0245768828113731	38.0013011852559
B.1.1.37	AR1 (Week|Postcode)	Poisson	ran_vals	cond	Postcode	TS15	Week_factor5	-0.0337635351151075	1.87292879866301	-3.70463652610247	3.63710945587225	Negative	0.966800091882454	0.0246091605297296	37.9818895705417
B.1.1.37	AR1 (Week|Postcode)	Poisson	ran_vals	cond	Postcode	TS16	Week_factor5	-0.0133947819388212	1.89181502829636	-3.72128410281131	3.69449453893367	Negative	0.986694528941466	0.0242028689108393	40.2252351582588
B.1.1.37	AR1 (Week|Postcode)	Poisson	ran_vals	cond	Postcode	TS17	Week_factor5	1.12226190896427	1.16800389799518	-1.16698366490867	3.41150748283721	Positive	3.07179447065709	0.311304525284536	30.3109030019237
B.1.1.37	AR1 (Week|Postcode)	Poisson	ran_vals	cond	Postcode	TS18	Week_factor5	-0.0483240397240808	1.89888121148544	-3.77006282515534	3.67341474570718	Negative	0.952824983903078	0.023050615083261	39.3861702462415
B.1.1.37	AR1 (Week|Postcode)	Poisson	ran_vals	cond	Postcode	TS19	Week_factor5	-0.192004002965142	1.74739390320059	-3.61683312004317	3.23282511411289	Negative	0.825303564823669	0.0268676284593539	25.3511758635893
B.1.1.37	AR1 (Week|Postcode)	Poisson	ran_vals	cond	Postcode	TS2	Week_factor5	-0.0193150725382435	1.88608112118275	-3.71596614197735	3.67733599690086	Negative	0.980870268266741	0.0243319216643793	39.5409165145449
B.1.1.37	AR1 (Week|Postcode)	Poisson	ran_vals	cond	Postcode	TS20	Week_factor5	-0.0355928680189118	1.87223874012624	-3.70511336912698	3.63392763308916	Negative	0.965033109355372	0.0245974286205536	37.8612299894597
B.1.1.37	AR1 (Week|Postcode)	Poisson	ran_vals	cond	Postcode	TS21	Week_factor5	-0.0899134604466361	1.82427230477232	-3.66542147579425	3.48559455490098	Negative	0.914010279890164	0.0255933820191514	32.6418287008634
B.1.1.37	AR1 (Week|Postcode)	Poisson	ran_vals	cond	Postcode	TS22	Week_factor5	-0.00690205594563597	1.89791514806535	-3.72674739186673	3.71294327997546	Negative	0.993121708536475	0.0240710021830256	40.9742278475601
B.1.1.37	AR1 (Week|Postcode)	Poisson	ran_vals	cond	Postcode	TS23	Week_factor5	-0.11543494006701	1.80743766077309	-3.65794765948358	3.42707777934957	Negative	0.89097853735539	0.0257853788358902	30.7865460918889
B.1.1.37	AR1 (Week|Postcode)	Poisson	ran_vals	cond	Postcode	TS24	Week_factor5	1.45601317120577	1.20696305386404	-0.909590945038224	3.82161728744976	Positive	4.2888265806691	0.402688912245681	45.6780231083979
B.1.1.37	AR1 (Week|Postcode)	Poisson	ran_vals	cond	Postcode	TS25	Week_factor5	-0.1808897763445	1.77493717225077	-3.65970270877737	3.29792315608837	Negative	0.834527338280373	0.0257401639137887	27.0563886333393
B.1.1.37	AR1 (Week|Postcode)	Poisson	ran_vals	cond	Postcode	TS26	Week_factor5	-0.0572146648238246	1.85282075723821	-3.68867661881895	3.5742472891713	Negative	0.944391320009393	0.0250050713966864	35.6677631973198
B.1.1.37	AR1 (Week|Postcode)	Poisson	ran_vals	cond	Postcode	TS27	Week_factor5	-0.0219442119975832	1.88416388502787	-3.71483756762328	3.67094914362811	Negative	0.978294810642125	0.0243593975485279	39.2891792427415
B.1.1.37	AR1 (Week|Postcode)	Poisson	ran_vals	cond	Postcode	TS28	Week_factor5	-0.0687393994481213	1.84231118311705	-3.67960296667291	3.54212416777666	Negative	0.93356993722121	0.0252329911851261	34.5402105239494
B.1.1.37	AR1 (Week|Postcode)	Poisson	ran_vals	cond	Postcode	TS29	Week_factor5	-0.00534476477112836	1.95100544047325	-3.82924516174039	3.81855563219814	Negative	0.994669493071187	0.0217260090647449	45.5383866175383
B.1.1.37	AR1 (Week|Postcode)	Poisson	ran_vals	cond	Postcode	TS3	Week_factor5	-0.11426026148654	1.89602625784729	-3.83040344060947	3.6018829176364	Negative	0.892025765716823	0.0217008588558253	36.6672108228143
B.1.1.37	AR1 (Week|Postcode)	Poisson	ran_vals	cond	Postcode	TS4	Week_factor5	-0.0256580733713892	1.88084696392996	-3.71205038310561	3.66073423636283	Negative	0.974668297684187	0.0244273863889429	38.8898867600751
B.1.1.37	AR1 (Week|Postcode)	Poisson	ran_vals	cond	Postcode	TS5	Week_factor5	2.21105855810151	1.00946577646605	0.232541992602293	4.18957512360072	Positive	9.12537101756817	1.26180343165616	65.9947453930881
B.1.1.37	AR1 (Week|Postcode)	Poisson	ran_vals	cond	Postcode	TS6	Week_factor5	-0.0824518762542639	1.83308918708872	-3.67524066339796	3.51033691088943	Negative	0.920855751818579	0.0253433055827012	33.4595387681459
B.1.1.37	AR1 (Week|Postcode)	Poisson	ran_vals	cond	Postcode	TS7	Week_factor5	2.61498943807984	1.58008993866561	-0.481929934038867	5.71190881019854	Positive	13.6670720266078	0.617590332308986	302.447833148778
B.1.1.37	AR1 (Week|Postcode)	Poisson	ran_vals	cond	Postcode	TS8	Week_factor5	-0.0640971932851164	1.84643607655571	-3.68304540308974	3.55485101651951	Negative	0.937913836173674	0.0251462775560743	34.9826077487768
B.1.1.37	AR1 (Week|Postcode)	Poisson	ran_vals	cond	Postcode	TS9	Week_factor5	-0.0194757227112385	1.88635003948484	-3.71665386233723	3.67770241691475	Negative	0.980712703945165	0.0243151938591412	39.5554077525009
B.1.1.37	AR1 (Week|Postcode)	Poisson	ran_vals	cond	Postcode	TS1	Week_factor6	-0.0529358800342904	1.87318147671174	-3.72430411089685	3.61843235082827	Negative	0.94844082452579	0.0241298863105263	37.2790814698016
B.1.1.37	AR1 (Week|Postcode)	Poisson	ran_vals	cond	Postcode	TS10	Week_factor6	-0.6909067275911	1.47822923776774	-3.58818279450997	2.20636933932777	Negative	0.501121482329511	0.0276485278565222	9.08268032769377
B.1.1.37	AR1 (Week|Postcode)	Poisson	ran_vals	cond	Postcode	TS11	Week_factor6	-0.0303535083820007	1.87694453826257	-3.70909720435581	3.64839018759181	Negative	0.970102533548383	0.0244996314511254	38.4127788809559
B.1.1.37	AR1 (Week|Postcode)	Poisson	ran_vals	cond	Postcode	TS12	Week_factor6	-0.0455655666458541	1.86283109602466	-3.69664742413546	3.60551629084375	Negative	0.955456954410403	0.0248065530671859	36.8006788068748
B.1.1.37	AR1 (Week|Postcode)	Poisson	ran_vals	cond	Postcode	TS13	Week_factor6	-0.0189561329323553	1.88681391937558	-3.71704346043735	3.67913119457264	Negative	0.981222404648326	0.0243057225509311	39.6119640288973
B.1.1.37	AR1 (Week|Postcode)	Poisson	ran_vals	cond	Postcode	TS14	Week_factor6	-0.154003749526912	1.77405865773485	-3.63109482514869	3.32308732609486	Negative	0.85726880665297	0.0264871697092657	27.7458790398101
B.1.1.37	AR1 (Week|Postcode)	Poisson	ran_vals	cond	Postcode	TS15	Week_factor6	-0.0240996438626174	1.88220947824346	-3.71316243257973	3.66496314485449	Negative	0.976188433725331	0.0244002370252707	39.0546967700427
B.1.1.37	AR1 (Week|Postcode)	Poisson	ran_vals	cond	Postcode	TS16	Week_factor6	-0.0287287906532221	1.87745622115805	-3.70847536667366	3.65101778536722	Negative	0.971679957420643	0.0245148709829269	38.513844935612
B.1.1.37	AR1 (Week|Postcode)	Poisson	ran_vals	cond	Postcode	TS17	Week_factor6	2.19771751885505	1.47668841070283	-0.696538582510197	5.09197362022029	Positive	9.00443756731019	0.498307171178878	162.710674445585
B.1.1.37	AR1 (Week|Postcode)	Poisson	ran_vals	cond	Postcode	TS18	Week_factor6	-0.174489609597663	1.75846959169833	-3.62102667723524	3.27204745803991	Negative	0.839885580932976	0.0267551934389113	26.3652658938812
B.1.1.37	AR1 (Week|Postcode)	Poisson	ran_vals	cond	Postcode	TS19	Week_factor6	-0.126351153035683	1.79954798964544	-3.6534004011922	3.40069809512083	Negative	0.881305319402585	0.0259028986074744	29.9850251424438
B.1.1.37	AR1 (Week|Postcode)	Poisson	ran_vals	cond	Postcode	TS2	Week_factor6	-0.0201554727302026	1.88530890047958	-3.71529301740298	3.67498207194258	Negative	0.98004629098883	0.0243483055923869	39.4479496257547
B.1.1.37	AR1 (Week|Postcode)	Poisson	ran_vals	cond	Postcode	TS20	Week_factor6	-0.0633217088264793	1.84716129215672	-3.68369131509011	3.55704789743715	Negative	0.938641455869586	0.0251300405180496	35.0595448520732
B.1.1.37	AR1 (Week|Postcode)	Poisson	ran_vals	cond	Postcode	TS21	Week_factor6	-0.0194030353227043	1.8864145328469	-3.71670757961558	3.67790150897017	Negative	0.980783991981356	0.0243138877481852	39.5632837039269
B.1.1.37	AR1 (Week|Postcode)	Poisson	ran_vals	cond	Postcode	TS22	Week_factor6	-0.0683604052141395	1.84243880874194	-3.67947411406723	3.54275330363895	Negative	0.933923821900326	0.0252362427312698	34.5619478462285
B.1.1.37	AR1 (Week|Postcode)	Poisson	ran_vals	cond	Postcode	TS23	Week_factor6	-0.0319710881077454	1.87711011217002	-3.71103930297692	3.64709712676143	Negative	0.968534583841937	0.024452096923977	38.3631409205663
B.1.1.37	AR1 (Week|Postcode)	Poisson	ran_vals	cond	Postcode	TS24	Week_factor6	-0.0685665013219467	1.8553734259694	-3.70503159409467	3.56789859145077	Negative	0.933731363668771	0.0245994401583196	35.4420366434184
B.1.1.37	AR1 (Week|Postcode)	Poisson	ran_vals	cond	Postcode	TS25	Week_factor6	1.7469780872233	0.825690182754754	0.128655066635684	3.36530110781091	Positive	5.73723901759853	1.1372977645565	28.9422107128565
B.1.1.37	AR1 (Week|Postcode)	Poisson	ran_vals	cond	Postcode	TS26	Week_factor6	-0.0786299547694665	1.83703616568402	-3.6791546778077	3.52189476826876	Negative	0.924381924285753	0.0252443053899368	33.8485028107312
B.1.1.37	AR1 (Week|Postcode)	Poisson	ran_vals	cond	Postcode	TS27	Week_factor6	-0.0233729339463642	1.88241466401618	-3.71283787938814	3.66609201149541	Negative	0.976898097368823	0.0244081574853085	39.098809208243
B.1.1.37	AR1 (Week|Postcode)	Poisson	ran_vals	cond	Postcode	TS28	Week_factor6	-0.0128206050040898	1.89230561166465	-3.72167145160983	3.69603024160165	Negative	0.987261228859052	0.0241934957740998	40.2870566167511
B.1.1.37	AR1 (Week|Postcode)	Poisson	ran_vals	cond	Postcode	TS29	Week_factor6	2.58211775761279	1.58603536736741	-0.526454440634094	5.69068995585967	Positive	13.2251161142697	0.590695607591719	296.097844622549
B.1.1.37	AR1 (Week|Postcode)	Poisson	ran_vals	cond	Postcode	TS3	Week_factor6	3.60259098638378	1.21862350875175	1.21413279851651	5.99104917425105	Positive	36.6931829227827	3.36737260723826	399.833885359371
B.1.1.37	AR1 (Week|Postcode)	Poisson	ran_vals	cond	Postcode	TS4	Week_factor6	-0.0387524017099329	2.01203464861435	-3.98226784864076	3.90476304522089	Negative	0.961988866459877	0.0186433111510609	49.6383164822144
B.1.1.37	AR1 (Week|Postcode)	Poisson	ran_vals	cond	Postcode	TS5	Week_factor6	3.53935245254776	1.27832100415393	1.03388932372497	6.04481558137054	Positive	34.4446074498838	2.81198129963385	421.91994041037
B.1.1.37	AR1 (Week|Postcode)	Poisson	ran_vals	cond	Postcode	TS6	Week_factor6	-0.240116507196863	1.7125492287519	-3.59665131730242	3.1164183029087	Negative	0.786536218598093	0.0274153742947169	22.5654122579608
B.1.1.37	AR1 (Week|Postcode)	Poisson	ran_vals	cond	Postcode	TS7	Week_factor6	-0.034105058652271	1.9189964016711	-3.79526889238959	3.72705877508505	Negative	0.966469963271899	0.0224768611471847	41.5567006349452
B.1.1.37	AR1 (Week|Postcode)	Poisson	ran_vals	cond	Postcode	TS8	Week_factor6	-0.0564069505150612	1.91074444249119	-3.80139724145786	3.68858334042773	Negative	0.945154426536179	0.0223395363131634	39.9881572060451
B.1.1.37	AR1 (Week|Postcode)	Poisson	ran_vals	cond	Postcode	TS9	Week_factor6	-0.0350383914002233	1.87185306393366	-3.70380298106115	3.6337261982607	Negative	0.965568346025167	0.0246296819250257	37.8536041871683
B.1.1.37	AR1 (Week|Postcode)	Poisson	ran_vals	cond	Postcode	TS1	Week_factor7	-0.0159288875147129	1.89015169839507	-3.72055814168627	3.68870036665684	Negative	0.984197306283271	0.0242204456320194	39.9928371431242
B.1.1.37	AR1 (Week|Postcode)	Poisson	ran_vals	cond	Postcode	TS10	Week_factor7	-0.182618360188373	1.75871945697066	-3.62964515476072	3.26440843438397	Negative	0.833086033872794	0.0265255952202877	26.1646283172971
B.1.1.37	AR1 (Week|Postcode)	Poisson	ran_vals	cond	Postcode	TS11	Week_factor7	-0.180887965552071	1.75388995933697	-3.61844911869896	3.25667318759482	Negative	0.834528849437527	0.0268242454707459	25.9630192134592
B.1.1.37	AR1 (Week|Postcode)	Poisson	ran_vals	cond	Postcode	TS12	Week_factor7	-0.0629323747928746	1.84965174936866	-3.68818318749695	3.5623184379112	Negative	0.939006972083042	0.0250174127266714	35.2448154113289
B.1.1.37	AR1 (Week|Postcode)	Poisson	ran_vals	cond	Postcode	TS13	Week_factor7	-0.0202154941251528	1.88531647837996	-3.71536789120977	3.67493690295946	Negative	0.979987469008635	0.0243464826103061	39.4461678422252
B.1.1.37	AR1 (Week|Postcode)	Poisson	ran_vals	cond	Postcode	TS14	Week_factor7	-0.030681890899854	1.87650963751279	-3.70857319706724	3.64720941526753	Negative	0.969784021135657	0.0245124728007597	38.3674489022135
B.1.1.37	AR1 (Week|Postcode)	Poisson	ran_vals	cond	Postcode	TS15	Week_factor7	-0.112081267121111	1.80659795793605	-3.65294819921938	3.42878566497715	Negative	0.893971604049613	0.0259146145981239	30.8391709172821
B.1.1.37	AR1 (Week|Postcode)	Poisson	ran_vals	cond	Postcode	TS16	Week_factor7	-0.0204816444542913	1.8854170094027	-3.7158310787228	3.67486778981422	Negative	0.979726679727323	0.0243352082348512	39.4434416877055
B.1.1.37	AR1 (Week|Postcode)	Poisson	ran_vals	cond	Postcode	TS17	Week_factor7	1.69524332509628	1.29545771242662	-0.843807134754548	4.23429378494711	Positive	5.44797143211984	0.43007006799032	69.0129235542659
B.1.1.37	AR1 (Week|Postcode)	Poisson	ran_vals	cond	Postcode	TS18	Week_factor7	-0.0399204243051488	1.86867454749783	-3.70245523622759	3.62261438761729	Negative	0.960865897681629	0.0246628988305208	37.4353104098602
B.1.1.37	AR1 (Week|Postcode)	Poisson	ran_vals	cond	Postcode	TS19	Week_factor7	-0.346125973155958	1.6466533479	-3.57350723006226	2.88125528375034	Negative	0.707423365139227	0.0280572775894046	17.8366491884406
B.1.1.37	AR1 (Week|Postcode)	Poisson	ran_vals	cond	Postcode	TS2	Week_factor7	-0.0125493686380271	1.89247534070009	-3.72173287804038	3.69663414076432	Negative	0.987529046326399	0.0241920096996546	40.3113932842153
B.1.1.37	AR1 (Week|Postcode)	Poisson	ran_vals	cond	Postcode	TS20	Week_factor7	-0.0659591434149474	1.8448618815047	-3.68182198761495	3.54990370078506	Negative	0.93616911218323	0.0251770607276344	34.8099651538746
B.1.1.37	AR1 (Week|Postcode)	Poisson	ran_vals	cond	Postcode	TS21	Week_factor7	-0.034909419304757	1.87196776932155	-3.70389882739478	3.63407998878527	Negative	0.965692885428951	0.0246273213734415	37.8669988029548
B.1.1.37	AR1 (Week|Postcode)	Poisson	ran_vals	cond	Postcode	TS22	Week_factor7	-0.0145131415626203	1.89078214492917	-3.72037804823518	3.69135176510994	Negative	0.985591666432673	0.0242248079684625	40.0990147870792
B.1.1.37	AR1 (Week|Postcode)	Poisson	ran_vals	cond	Postcode	TS23	Week_factor7	-0.26789126249381	1.6932133627441	-3.5865284716142	3.05074594662658	Negative	0.764990959789686	0.0276943053040889	21.1311012186155
B.1.1.37	AR1 (Week|Postcode)	Poisson	ran_vals	cond	Postcode	TS24	Week_factor7	-0.0201853129381433	1.88659068432793	-3.71783510778966	3.67746448191338	Negative	0.980017046640046	0.0242864886042837	39.5459972560905
B.1.1.37	AR1 (Week|Postcode)	Poisson	ran_vals	cond	Postcode	TS25	Week_factor7	-0.198196514938936	1.75835433389244	-3.64450768142804	3.24811465155017	Negative	0.820208654045771	0.0261342730752567	25.7417619473989
B.1.1.37	AR1 (Week|Postcode)	Poisson	ran_vals	cond	Postcode	TS26	Week_factor7	-0.397475564449693	1.61529071544215	-3.56338719127825	2.76843606237886	Negative	0.672014363487748	0.028342659931348	15.9336952081323
B.1.1.37	AR1 (Week|Postcode)	Poisson	ran_vals	cond	Postcode	TS27	Week_factor7	-0.0246907161508116	1.90934111906789	-3.76693054372527	3.71754911142365	Negative	0.975611606284252	0.0231229292919404	41.1633835099041
B.1.1.37	AR1 (Week|Postcode)	Poisson	ran_vals	cond	Postcode	TS28	Week_factor7	-0.013671445209558	1.89129408979619	-3.72053974538355	3.69319685496443	Negative	0.986421584564454	0.0242208912027676	40.1730693701091
B.1.1.37	AR1 (Week|Postcode)	Poisson	ran_vals	cond	Postcode	TS29	Week_factor7	-0.00374284505079028	1.95266443270852	-3.83089480705183	3.82340911695025	Negative	0.996264150663068	0.0216901984013226	45.7599437096842
B.1.1.37	AR1 (Week|Postcode)	Poisson	ran_vals	cond	Postcode	TS3	Week_factor7	-0.350006096033285	1.720826381501	-3.72276382742162	3.02275163535505	Negative	0.704683793929757	0.0241670818141257	20.5477538929415
B.1.1.37	AR1 (Week|Postcode)	Poisson	ran_vals	cond	Postcode	TS4	Week_factor7	4.30564132496069	1.34515332114201	1.66918926183791	6.94209338808346	Positive	74.1167331250428	5.30786276538714	1034.93446834211
B.1.1.37	AR1 (Week|Postcode)	Poisson	ran_vals	cond	Postcode	TS5	Week_factor7	1.94805726369884	1.36209256376593	-0.721595104892203	4.61770963228988	Positive	7.01504594941354	0.485976453962473	101.261839480362
B.1.1.37	AR1 (Week|Postcode)	Poisson	ran_vals	cond	Postcode	TS6	Week_factor7	-0.057565318966616	1.85394892395357	-3.6912384390924	3.57610780115917	Negative	0.944060223334219	0.0249410948810001	35.7341852686989
B.1.1.37	AR1 (Week|Postcode)	Poisson	ran_vals	cond	Postcode	TS7	Week_factor7	-0.136352005800533	1.78719776727737	-3.63919526291457	3.3664912513135	Negative	0.872535440888916	0.0262734787032697	28.9766766024961
B.1.1.37	AR1 (Week|Postcode)	Poisson	ran_vals	cond	Postcode	TS8	Week_factor7	2.86476573987267	1.73370595577565	-0.533235493230201	6.26276697297554	Positive	17.5449426426376	0.586703619844632	524.668677542774
B.1.1.37	AR1 (Week|Postcode)	Poisson	ran_vals	cond	Postcode	TS9	Week_factor7	-0.0365389784799291	1.8704986384881	-3.70264894304781	3.62957098608795	Negative	0.964120513211836	0.0246581219214856	37.6966407642716
B.1.1.37	AR1 (Week|Postcode)	Poisson	ran_vals	cond	Postcode	TS1	Week_factor8	-0.147737719518965	1.77923280051163	-3.63496992863409	3.33949448959616	Negative	0.862657343456097	0.0263847278002986	28.204865248233
B.1.1.37	AR1 (Week|Postcode)	Poisson	ran_vals	cond	Postcode	TS10	Week_factor8	-0.0528658966085896	1.86091723793847	-3.70019666117774	3.59446486796056	Negative	0.948507201986399	0.0247186647905734	36.3962179932616
B.1.1.37	AR1 (Week|Postcode)	Poisson	ran_vals	cond	Postcode	TS11	Week_factor8	-0.0335503932759963	1.87395399664612	-3.70643273538728	3.63933194883529	Negative	0.967006179394246	0.0245649970024374	38.066397927664
B.1.1.37	AR1 (Week|Postcode)	Poisson	ran_vals	cond	Postcode	TS12	Week_factor8	-0.333516042263538	1.65266319496949	-3.57267638297863	2.90564429845156	Negative	0.71640040586367	0.0280805985834127	18.2770157123644
B.1.1.37	AR1 (Week|Postcode)	Poisson	ran_vals	cond	Postcode	TS13	Week_factor8	-0.0282576829723888	1.87875182062395	-3.71054358728439	3.65402822133962	Negative	0.972137831157344	0.0244642212169902	38.6299630952885
B.1.1.37	AR1 (Week|Postcode)	Poisson	ran_vals	cond	Postcode	TS14	Week_factor8	-0.0327212590875635	1.87409497279237	-3.70587990936818	3.64043739119306	Negative	0.96780828976062	0.0245785809263668	38.1085014035361
B.1.1.37	AR1 (Week|Postcode)	Poisson	ran_vals	cond	Postcode	TS15	Week_factor8	-0.0216227882585493	1.88445215643103	-3.7150811454522	3.6718355689351	Negative	0.978609308358847	0.024353464861924	39.3240216058079
B.1.1.37	AR1 (Week|Postcode)	Poisson	ran_vals	cond	Postcode	TS16	Week_factor8	-0.0963887462820297	1.819265611897	-3.66208382391236	3.4693063313483	Negative	0.908110922696416	0.0256789465316577	32.114457923882
B.1.1.37	AR1 (Week|Postcode)	Poisson	ran_vals	cond	Postcode	TS17	Week_factor8	-0.198381271590217	1.74866973384448	-3.62571097078065	3.22894842760021	Negative	0.820057129039555	0.0266301573405083	25.2530875536975
B.1.1.37	AR1 (Week|Postcode)	Poisson	ran_vals	cond	Postcode	TS18	Week_factor8	-0.0833927421253583	1.8301262176363	-3.67037421585501	3.5035887316043	Negative	0.919989757525613	0.0254669380313054	33.2345079299136
B.1.1.37	AR1 (Week|Postcode)	Poisson	ran_vals	cond	Postcode	TS19	Week_factor8	-0.0892476789865038	1.82871105454407	-3.67345548402314	3.49496012605013	Negative	0.914619013608211	0.0253885883360099	32.9489741210687
B.1.1.37	AR1 (Week|Postcode)	Poisson	ran_vals	cond	Postcode	TS2	Week_factor8	-0.0414829299424779	1.86607059922025	-3.69891409702325	3.6159482371383	Negative	0.959365711629582	0.0247503884034161	37.186590919256
B.1.1.37	AR1 (Week|Postcode)	Poisson	ran_vals	cond	Postcode	TS20	Week_factor8	-0.0417204275145437	1.86671527258939	-3.70041513118063	3.61697427615154	Negative	0.959137891656763	0.0247132650936626	37.2247653932094
B.1.1.37	AR1 (Week|Postcode)	Poisson	ran_vals	cond	Postcode	TS21	Week_factor8	-0.036404675426575	1.87061790089315	-3.70274839001307	3.62993903915992	Negative	0.964250006236022	0.0246556698680182	37.7105176822722
B.1.1.37	AR1 (Week|Postcode)	Poisson	ran_vals	cond	Postcode	TS22	Week_factor8	-0.0262028849614284	1.87978877979618	-3.71052119190443	3.65811542198158	Negative	0.97413743172326	0.0244647691086549	38.7881746060985
B.1.1.37	AR1 (Week|Postcode)	Poisson	ran_vals	cond	Postcode	TS23	Week_factor8	-0.065771637110994	1.84693859964766	-3.68570477407726	3.55416149985527	Negative	0.936344666251564	0.0250794931167575	34.9584949718116
B.1.1.37	AR1 (Week|Postcode)	Poisson	ran_vals	cond	Postcode	TS24	Week_factor8	-0.181853786830362	1.75282710876283	-3.61733179113098	3.25362421747026	Negative	0.833723232820852	0.0268542336899127	25.8839792999326
B.1.1.37	AR1 (Week|Postcode)	Poisson	ran_vals	cond	Postcode	TS25	Week_factor8	-0.0605468689175709	1.85498082666618	-3.69624248119562	3.57514874336048	Negative	0.941249652632187	0.0248166003398609	35.6999305483911
B.1.1.37	AR1 (Week|Postcode)	Poisson	ran_vals	cond	Postcode	TS26	Week_factor8	-0.086511238688233	1.82978410852956	-3.6728221908899	3.49979971351344	Negative	0.917125241442126	0.0254046718469166	33.1088200453321
B.1.1.37	AR1 (Week|Postcode)	Poisson	ran_vals	cond	Postcode	TS27	Week_factor8	1.96274337102989	1.33083067748516	-0.645636826362066	4.57112356842184	Positive	7.11882989287349	0.524328529533885	96.6526446476608
B.1.1.37	AR1 (Week|Postcode)	Poisson	ran_vals	cond	Postcode	TS28	Week_factor8	-0.0191765976125153	1.88670564264158	-3.71705170661851	3.67869851139348	Negative	0.981006103608966	0.0243055221223662	39.5948283058053
B.1.1.37	AR1 (Week|Postcode)	Poisson	ran_vals	cond	Postcode	TS29	Week_factor8	-0.0146136616822019	1.89038360481833	-3.71969744409112	3.69047012072671	Negative	0.985492599619692	0.02424130108516	40.0636772957588
B.1.1.37	AR1 (Week|Postcode)	Poisson	ran_vals	cond	Postcode	TS3	Week_factor8	-0.0834244039955843	1.8329555443693	-3.67595125622242	3.50910244823125	Negative	0.919960629390429	0.0253253032085426	33.4182597009522
B.1.1.37	AR1 (Week|Postcode)	Poisson	ran_vals	cond	Postcode	TS4	Week_factor8	-0.159480278747739	1.89509806084944	-3.87380422518433	3.55484366768885	Negative	0.852586781309616	0.0207791702322406	34.9823506684612
B.1.1.37	AR1 (Week|Postcode)	Poisson	ran_vals	cond	Postcode	TS5	Week_factor8	-0.139861537151428	1.7983163937915	-3.66449690179071	3.38477382748785	Negative	0.869478617550544	0.0256170559372872	29.5113173125101
B.1.1.37	AR1 (Week|Postcode)	Poisson	ran_vals	cond	Postcode	TS6	Week_factor8	-0.118307682530569	1.8019533646073	-3.65007137898164	3.4134560139205	Negative	0.888422658425707	0.0259892736246617	30.3700223177929
B.1.1.37	AR1 (Week|Postcode)	Poisson	ran_vals	cond	Postcode	TS7	Week_factor8	-0.0303377743338481	1.87688698276667	-3.70896866360858	3.64829311494088	Negative	0.970117797308439	0.024502780854468	38.4090502316583
B.1.1.37	AR1 (Week|Postcode)	Poisson	ran_vals	cond	Postcode	TS8	Week_factor8	-0.121850430038905	1.8534417690892	-3.75452954489594	3.51082868481813	Negative	0.885280770011065	0.0234114620606311	33.475997343596
B.1.1.37	AR1 (Week|Postcode)	Poisson	ran_vals	cond	Postcode	TS9	Week_factor8	-0.0228807740595588	1.88317807218668	-3.71384197202102	3.6680804239019	Negative	0.977379005758046	0.024383661734255	39.1766311109292
B.1.1.37	AR1 (Week|Postcode)	Poisson	ran_vals	cond	Postcode	TS1	Week_factor9	-0.0332839734523335	1.87430279702914	-3.70684995175214	3.64028200484747	Negative	0.967263843331908	0.0245547502213964	38.1025803228068
B.1.1.37	AR1 (Week|Postcode)	Poisson	ran_vals	cond	Postcode	TS10	Week_factor9	-0.398527499169156	1.61478445060166	-3.5634468651437	2.76639186680539	Negative	0.67130781993082	0.0283409686657353	15.901156887595
B.1.1.37	AR1 (Week|Postcode)	Poisson	ran_vals	cond	Postcode	TS11	Week_factor9	-0.00878140092546596	1.89628787984913	-3.72543734974958	3.70787454789865	Negative	0.991257042962942	0.0241025568741617	40.7670659322036
B.1.1.37	AR1 (Week|Postcode)	Poisson	ran_vals	cond	Postcode	TS12	Week_factor9	-0.0693574014651394	1.84379220509814	-3.68312371843318	3.5444089155029	Negative	0.932993167357806	0.0251443082938241	34.6192164113004
B.1.1.37	AR1 (Week|Postcode)	Poisson	ran_vals	cond	Postcode	TS13	Week_factor9	-0.169870929033837	1.76182980859883	-3.62299390077663	3.28325204270896	Negative	0.84377371625712	0.0267026117294695	26.6623389299641
B.1.1.37	AR1 (Week|Postcode)	Poisson	ran_vals	cond	Postcode	TS14	Week_factor9	-0.0454573834084708	1.86408141444282	-3.69898981996688	3.60807505314994	Negative	0.955560324428263	0.0247485143021074	36.8949635713565
B.1.1.37	AR1 (Week|Postcode)	Poisson	ran_vals	cond	Postcode	TS15	Week_factor9	-0.0230597069717949	1.88274532669535	-3.71317273935577	3.66705332541218	Negative	0.97720413613162	0.0243999855387882	39.1364135095373
B.1.1.37	AR1 (Week|Postcode)	Poisson	ran_vals	cond	Postcode	TS16	Week_factor9	-0.0183702110316304	1.88733713973163	-3.71748303159045	3.68074260952719	Negative	0.981797492806613	0.0242950408043083	39.6758467971132
B.1.1.37	AR1 (Week|Postcode)	Poisson	ran_vals	cond	Postcode	TS17	Week_factor9	-0.661981778619398	1.49903219189364	-3.60003088639706	2.27606732915826	Negative	0.515828063850439	0.0273228785289848	9.73830744712457
B.1.1.37	AR1 (Week|Postcode)	Poisson	ran_vals	cond	Postcode	TS18	Week_factor9	-0.0602185378353146	1.85128054968523	-3.68866174049789	3.56822466482726	Negative	0.94155874488883	0.0250054434329344	35.4535952323479
B.1.1.37	AR1 (Week|Postcode)	Poisson	ran_vals	cond	Postcode	TS19	Week_factor9	-0.17851992387019	1.75684687725133	-3.62187652963447	3.26483668189409	Negative	0.836507390246705	0.0267324651327962	26.1758356538128
B.1.1.37	AR1 (Week|Postcode)	Poisson	ran_vals	cond	Postcode	TS2	Week_factor9	-0.00859058773611983	1.89615292397981	-3.72498202791686	3.70780085244462	Negative	0.991446205927592	0.0241135337933568	40.7640616954708
B.1.1.37	AR1 (Week|Postcode)	Poisson	ran_vals	cond	Postcode	TS20	Week_factor9	-0.13007752310586	1.79209027710859	-3.64250992328311	3.38235487707139	Negative	0.87802736087405	0.0261865352183339	29.4400171697284
B.1.1.37	AR1 (Week|Postcode)	Poisson	ran_vals	cond	Postcode	TS21	Week_factor9	-0.0227956126028498	1.88325369284079	-3.71390502432285	3.66831379911715	Negative	0.977462244322242	0.0243821243367243	39.1857750325883
B.1.1.37	AR1 (Week|Postcode)	Poisson	ran_vals	cond	Postcode	TS22	Week_factor9	-0.0273350621920741	1.87875502952038	-3.7096272558255	3.65495713144135	Negative	0.973035159604984	0.0244866488265014	38.6658635297941
B.1.1.37	AR1 (Week|Postcode)	Poisson	ran_vals	cond	Postcode	TS23	Week_factor9	-0.114724050259318	1.80508493297206	-3.65262550792045	3.42317740740181	Negative	0.891612150104207	0.025922978368155	30.6667009833263
B.1.1.37	AR1 (Week|Postcode)	Poisson	ran_vals	cond	Postcode	TS24	Week_factor9	-0.0420028094101927	1.86676786849566	-3.70080059915828	3.61679498033789	Negative	0.958867086717734	0.024703740757127	37.2180917469068
B.1.1.37	AR1 (Week|Postcode)	Poisson	ran_vals	cond	Postcode	TS25	Week_factor9	-0.44144525124783	1.59203294156365	-3.56177247891394	2.67888197641828	Negative	0.643106298933921	0.0283884621435238	14.5687959297519
B.1.1.37	AR1 (Week|Postcode)	Poisson	ran_vals	cond	Postcode	TS26	Week_factor9	-0.0156084538120062	1.9139283965438	-3.76683918002635	3.73562227240234	Negative	0.984512726803301	0.0231250419848006	41.9140994370838
B.1.1.37	AR1 (Week|Postcode)	Poisson	ran_vals	cond	Postcode	TS27	Week_factor9	-0.0281498415712346	1.90563468863798	-3.76312519899187	3.7068255158494	Negative	0.972242673516243	0.0232110876392112	40.7243223970756
B.1.1.37	AR1 (Week|Postcode)	Poisson	ran_vals	cond	Postcode	TS28	Week_factor9	-0.11996394786789	1.80021417109183	-3.6483188876665	3.40839099193072	Negative	0.886952412666311	0.0260348595337636	30.2165863931154
B.1.1.37	AR1 (Week|Postcode)	Poisson	ran_vals	cond	Postcode	TS29	Week_factor9	-0.0205398986530213	1.88550257007529	-3.7160570287583	3.67497723145226	Negative	0.979669608196965	0.0243297103148376	39.4477586787987
B.1.1.37	AR1 (Week|Postcode)	Poisson	ran_vals	cond	Postcode	TS3	Week_factor9	-0.0889357373262837	1.826968652793	-3.66972849768422	3.49185702303165	Negative	0.914904365886103	0.0254833878063344	32.8468885329833
B.1.1.37	AR1 (Week|Postcode)	Poisson	ran_vals	cond	Postcode	TS4	Week_factor9	-0.0350501124510378	1.87261762892646	-3.70531322196169	3.63521299705962	Negative	0.965557028615844	0.0245925132459094	37.9099267401852
B.1.1.37	AR1 (Week|Postcode)	Poisson	ran_vals	cond	Postcode	TS5	Week_factor9	-0.517874885345436	1.55884794098557	-3.57316070705158	2.53741093636071	Negative	0.59578531571137	0.0280670017664346	12.6468849566182
B.1.1.37	AR1 (Week|Postcode)	Poisson	ran_vals	cond	Postcode	TS6	Week_factor9	-0.0861139381499585	1.83024720024708	-3.6733325334395	3.50110465713958	Negative	0.917489688186866	0.0253917100696693	33.1520533914239
B.1.1.37	AR1 (Week|Postcode)	Poisson	ran_vals	cond	Postcode	TS7	Week_factor9	-0.0639642282216289	1.84649335638341	-3.68302470442559	3.55509624798233	Negative	0.938038554237836	0.025146798055815	34.9911876368346
B.1.1.37	AR1 (Week|Postcode)	Poisson	ran_vals	cond	Postcode	TS8	Week_factor9	-0.0291453525162027	1.87782748754865	-3.70961959729088	3.65132889225848	Negative	0.971275276900446	0.0244868363590672	38.5258287222031
B.1.1.37	AR1 (Week|Postcode)	Poisson	ran_vals	cond	Postcode	TS9	Week_factor9	-0.0740011296742059	1.83775905215043	-3.67594268415151	3.52794042480309	Negative	0.928670644745421	0.0253255202997679	34.0537590621496
B.1.1.37	AR1 (Week|Postcode)	Poisson	ran_vals	cond	Postcode	TS1	Week_factor10	-0.0593073999876581	1.85081780462948	-3.68684363900693	3.56822883903161	Negative	0.942417025643754	0.0250509472196388	35.4537432232083
B.1.1.37	AR1 (Week|Postcode)	Poisson	ran_vals	cond	Postcode	TS10	Week_factor10	-0.0959328357686626	1.86682268338461	-3.75483806072492	3.56297238918759	Negative	0.908525034405145	0.0234042403680664	35.2678713412592
B.1.1.37	AR1 (Week|Postcode)	Poisson	ran_vals	cond	Postcode	TS11	Week_factor10	-0.0856981592487985	1.82778288615047	-3.66808678766239	3.4966904691648	Negative	0.91787124035642	0.0255252584998506	33.0060365060893
B.1.1.37	AR1 (Week|Postcode)	Poisson	ran_vals	cond	Postcode	TS12	Week_factor10	-0.0186160154885384	1.887967924338	-3.71896515115786	3.68173312018078	Negative	0.981556192264689	0.024259059319959	39.7151656156955
B.1.1.37	AR1 (Week|Postcode)	Poisson	ran_vals	cond	Postcode	TS13	Week_factor10	-0.0312397988924869	1.87595615466023	-3.70804629860279	3.64556670081782	Negative	0.969243121779205	0.0245253917882366	38.3044738786554
B.1.1.37	AR1 (Week|Postcode)	Poisson	ran_vals	cond	Postcode	TS14	Week_factor10	-0.255580078776884	1.70179236412107	-3.59103182161945	3.07987166406568	Negative	0.774467115697914	0.0275698685555684	21.7556101904702
B.1.1.37	AR1 (Week|Postcode)	Poisson	ran_vals	cond	Postcode	TS15	Week_factor10	-0.0321866611302693	1.87536443196035	-3.70783340565997	3.64346008339943	Negative	0.9683258164174	0.0245306136268949	38.223865941633
B.1.1.37	AR1 (Week|Postcode)	Poisson	ran_vals	cond	Postcode	TS16	Week_factor10	-0.0195457879474811	1.8858685269182	-3.71578018028475	3.67668860438979	Negative	0.980643992485047	0.0243364468904626	39.5153263056608
B.1.1.37	AR1 (Week|Postcode)	Poisson	ran_vals	cond	Postcode	TS17	Week_factor10	-0.176419317704967	1.79019450570215	-3.68513607420266	3.33229743879273	Negative	0.838266409684637	0.025093759877716	28.0026021221945
B.1.1.37	AR1 (Week|Postcode)	Poisson	ran_vals	cond	Postcode	TS18	Week_factor10	-0.252762019201056	1.70463282031353	-3.59378095388051	3.08825691547839	Negative	0.776652688259928	0.0274941794278702	21.9388034388811
B.1.1.37	AR1 (Week|Postcode)	Poisson	ran_vals	cond	Postcode	TS19	Week_factor10	-0.131646302776638	1.7952096904728	-3.65019264080063	3.38690003524735	Negative	0.8766510092784	0.0259861223091388	29.5741312584589
B.1.1.37	AR1 (Week|Postcode)	Poisson	ran_vals	cond	Postcode	TS2	Week_factor10	-0.0185178123691708	1.88677362077681	-3.71652615607195	3.67949053133361	Negative	0.98165258887775	0.0243182992600238	39.6262006214593
B.1.1.37	AR1 (Week|Postcode)	Poisson	ran_vals	cond	Postcode	TS20	Week_factor10	-0.0288001537023697	1.87821903732971	-3.71004182194609	3.65244151454135	Negative	0.971610617850257	0.0244764995954003	38.5687172726595
B.1.1.37	AR1 (Week|Postcode)	Poisson	ran_vals	cond	Postcode	TS21	Week_factor10	-0.0737385691200842	1.83797993708708	-3.67611305011795	3.52863591187778	Negative	0.928914509037673	0.0253212060605366	34.0774512492718
B.1.1.37	AR1 (Week|Postcode)	Poisson	ran_vals	cond	Postcode	TS22	Week_factor10	-0.0170625205944021	1.88838327292051	-3.71822572452646	3.68410068333766	Negative	0.983082219828792	0.0242770037479492	39.8093051752792
B.1.1.37	AR1 (Week|Postcode)	Poisson	ran_vals	cond	Postcode	TS23	Week_factor10	-0.119250694964283	1.80131435444184	-3.6497619545053	3.41126056457674	Negative	0.887585259713174	0.0259973165863238	30.3034196104123
B.1.1.37	AR1 (Week|Postcode)	Poisson	ran_vals	cond	Postcode	TS24	Week_factor10	-0.0744029537552695	1.83786188496288	-3.6765460568414	3.52774014933086	Negative	0.92829755747973	0.0253102441815214	34.0469396123792
B.1.1.37	AR1 (Week|Postcode)	Poisson	ran_vals	cond	Postcode	TS25	Week_factor10	-0.121655952140918	1.80335309489055	-3.65616306953525	3.41285116525341	Negative	0.885452954296821	0.025831436248349	30.351658604468
B.1.1.37	AR1 (Week|Postcode)	Poisson	ran_vals	cond	Postcode	TS26	Week_factor10	1.90887440876095	1.30120368123051	-0.641437943001783	4.45918676052368	Positive	6.74549185727048	0.526534752466825	86.4172026315951
B.1.1.37	AR1 (Week|Postcode)	Poisson	ran_vals	cond	Postcode	TS27	Week_factor10	-0.0094337443158251	1.89566305058954	-3.72486505029466	3.70599756166301	Negative	0.990610613852621	0.0241163547021911	40.6906184784348
B.1.1.37	AR1 (Week|Postcode)	Poisson	ran_vals	cond	Postcode	TS28	Week_factor10	-0.0212179620104315	1.88477652520201	-3.71531207031293	3.67287614629206	Negative	0.979005555293692	0.0243478416907325	39.3649625897117
B.1.1.37	AR1 (Week|Postcode)	Poisson	ran_vals	cond	Postcode	TS29	Week_factor10	-0.127697577338552	1.79411733038178	-3.64410292892598	3.38870777424888	Negative	0.880119506984765	0.0261448531286805	29.6276419210545
B.1.1.37	AR1 (Week|Postcode)	Poisson	ran_vals	cond	Postcode	TS3	Week_factor10	-0.12071285779122	1.80537938952226	-3.65919143968577	3.41776572410333	Negative	0.88628841387162	0.0257533274287731	30.5011907581876
B.1.1.37	AR1 (Week|Postcode)	Poisson	ran_vals	cond	Postcode	TS4	Week_factor10	-0.0374345608506352	1.86996656100885	-3.70250167272221	3.62763255102094	Negative	0.963257450406571	0.0246617535985423	37.6236390513045
B.1.1.37	AR1 (Week|Postcode)	Poisson	ran_vals	cond	Postcode	TS5	Week_factor10	-0.13332814508594	1.79507195727226	-3.65160453099739	3.38494824082551	Negative	0.875177859670418	0.0259494586464222	29.5164649287548
B.1.1.37	AR1 (Week|Postcode)	Poisson	ran_vals	cond	Postcode	TS6	Week_factor10	-0.340218602919597	1.65046892421301	-3.57507825197967	2.89464104614048	Negative	0.711614744697501	0.0280132335974658	18.0770114634927
B.1.1.37	AR1 (Week|Postcode)	Poisson	ran_vals	cond	Postcode	TS7	Week_factor10	-0.0459810876736701	1.86324257445588	-3.69786942806888	3.60590725272154	Negative	0.955060024426761	0.0247762578759545	36.8150692822455
B.1.1.37	AR1 (Week|Postcode)	Poisson	ran_vals	cond	Postcode	TS8	Week_factor10	-0.0615963566744171	1.84851106821643	-3.68461147540228	3.56141876205344	Negative	0.940262340822063	0.0251069274875992	35.2131207613857
B.1.1.37	AR1 (Week|Postcode)	Poisson	ran_vals	cond	Postcode	TS9	Week_factor10	-0.0157099215197767	1.88974393945479	-3.719539982854	3.68812013981444	Negative	0.984412835621592	0.024245118450954	39.9696389562663
B.1.1.37	AR1 (Week|Postcode)	Poisson	ran_vals	cond	Postcode	TS1	Week_factor11	-0.0617872916282623	1.84866189924114	-3.6850980337323	3.56152345047578	Negative	0.940082829013501	0.0250947144743013	35.2168073604126
B.1.1.37	AR1 (Week|Postcode)	Poisson	ran_vals	cond	Postcode	TS10	Week_factor11	2.98026096209971	1.11502483771664	0.794852438307483	5.16566948589194	Positive	19.6929550891732	2.21411425425054	175.154682916517
B.1.1.37	AR1 (Week|Postcode)	Poisson	ran_vals	cond	Postcode	TS11	Week_factor11	-0.0184346423411341	1.88727613841297	-3.71742790251239	3.68055861783012	Negative	0.981734236346354	0.0242963802044291	39.668547442259
B.1.1.37	AR1 (Week|Postcode)	Poisson	ran_vals	cond	Postcode	TS12	Week_factor11	-0.169287532996309	1.76186990500622	-3.6224890922535	3.28391402626088	Negative	0.84426611411727	0.0267160948383683	26.6799948030956
B.1.1.37	AR1 (Week|Postcode)	Poisson	ran_vals	cond	Postcode	TS13	Week_factor11	-0.00816310561744787	1.89682127863723	-3.72586449685563	3.70953828562073	Negative	0.991870122054078	0.0240922637352434	40.8349480910094
B.1.1.37	AR1 (Week|Postcode)	Poisson	ran_vals	cond	Postcode	TS14	Week_factor11	-0.0501763604962225	1.85972055714641	-3.69516167381194	3.59480895281949	Negative	0.951061679999574	0.0248434368046584	36.4087435355967
B.1.1.37	AR1 (Week|Postcode)	Poisson	ran_vals	cond	Postcode	TS15	Week_factor11	-0.190383019347234	1.74700686956483	-3.61445356443836	3.2336875257439	Negative	0.826642453246978	0.0269316376016957	25.3730484427415
B.1.1.37	AR1 (Week|Postcode)	Poisson	ran_vals	cond	Postcode	TS16	Week_factor11	-0.0153833308294792	1.96412327456659	-3.86499421017688	3.83422754851792	Negative	0.984734388194295	0.0209630438090161	46.2576820487933
B.1.1.37	AR1 (Week|Postcode)	Poisson	ran_vals	cond	Postcode	TS17	Week_factor11	2.90010081494694	1.19132342778661	0.565149802546383	5.23505182734749	Positive	18.1759776873051	1.75971137222259	187.738836097959
B.1.1.37	AR1 (Week|Postcode)	Poisson	ran_vals	cond	Postcode	TS18	Week_factor11	-0.0542095929758572	1.85650465546087	-3.6928918548101	3.58447266885839	Negative	0.947233552195695	0.0248998909557029	36.0343506725186
B.1.1.37	AR1 (Week|Postcode)	Poisson	ran_vals	cond	Postcode	TS19	Week_factor11	-0.469805220159104	1.60682581656661	-3.61912595005883	2.67951550974062	Negative	0.625124017981885	0.0268060961229233	14.5780286717557
B.1.1.37	AR1 (Week|Postcode)	Poisson	ran_vals	cond	Postcode	TS2	Week_factor11	-0.0131702072516032	1.89197886747717	-3.72138064701773	3.69504023251453	Negative	0.986916140439918	0.0242005323768585	40.2471918011277
B.1.1.37	AR1 (Week|Postcode)	Poisson	ran_vals	cond	Postcode	TS20	Week_factor11	-0.0608139992103935	1.84918049566632	-3.68514117163031	3.56351317320952	Negative	0.940998249916996	0.0250936319644166	35.2869488004957
B.1.1.37	AR1 (Week|Postcode)	Poisson	ran_vals	cond	Postcode	TS21	Week_factor11	-0.0156508816491141	1.88979613183651	-3.71958323817179	3.68828147487356	Negative	0.984470956943806	0.0242440697433317	39.9760879805432
B.1.1.37	AR1 (Week|Postcode)	Poisson	ran_vals	cond	Postcode	TS22	Week_factor11	-0.055856999204754	1.85331839970807	-3.68829431451798	3.57658031610847	Negative	0.945674358406998	0.0250146327705882	35.7510741952602
B.1.1.37	AR1 (Week|Postcode)	Poisson	ran_vals	cond	Postcode	TS23	Week_factor11	-0.0694320915471072	1.86193771734755	-3.71876295900502	3.57989877591081	Negative	0.932923484623998	0.0242639648072975	35.869909764344
B.1.1.37	AR1 (Week|Postcode)	Poisson	ran_vals	cond	Postcode	TS24	Week_factor11	-0.0774689807039433	1.83522998270822	-3.67445365016012	3.51951568875224	Negative	0.925455730936712	0.0253632589504377	33.7680702466993
B.1.1.37	AR1 (Week|Postcode)	Poisson	ran_vals	cond	Postcode	TS25	Week_factor11	-0.205366035847494	1.73855901638756	-3.6128790929645	3.20214702126951	Negative	0.814349180858022	0.026974074095602	24.5852586455324
B.1.1.37	AR1 (Week|Postcode)	Poisson	ran_vals	cond	Postcode	TS26	Week_factor11	-0.0410045822244098	1.88997728220255	-3.7452919869403	3.66328282249148	Negative	0.959824731805407	0.0236287287601168	38.9891273939517
B.1.1.37	AR1 (Week|Postcode)	Poisson	ran_vals	cond	Postcode	TS27	Week_factor11	-0.09187344517578	1.82258511992253	-3.66407463898255	3.48032774863099	Negative	0.912220588156464	0.0256278753514212	32.4703624489252
B.1.1.37	AR1 (Week|Postcode)	Poisson	ran_vals	cond	Postcode	TS28	Week_factor11	-0.0055043635865311	1.89913415160051	-3.72773890253357	3.7167301753605	Negative	0.994510757665704	0.0240471473557119	41.1296871301404
B.1.1.37	AR1 (Week|Postcode)	Poisson	ran_vals	cond	Postcode	TS29	Week_factor11	-0.0227237076431604	1.88344191308226	-3.71420202425761	3.66875460897129	Negative	0.977532531232476	0.0243748839226415	39.2030523160833
B.1.1.37	AR1 (Week|Postcode)	Poisson	ran_vals	cond	Postcode	TS3	Week_factor11	-0.542666203928705	1.56676195742936	-3.61346321283773	2.52813080498031	Negative	0.581196596129233	0.0269583226036885	12.5300631021453
B.1.1.37	AR1 (Week|Postcode)	Poisson	ran_vals	cond	Postcode	TS4	Week_factor11	-0.0518914585500823	1.85877746079541	-3.6950283369839	3.59124541988374	Negative	0.949431913966886	0.0248467495705714	36.2792306775801
B.1.1.37	AR1 (Week|Postcode)	Poisson	ran_vals	cond	Postcode	TS5	Week_factor11	-0.141840779260796	1.78607352268391	-3.64248055746184	3.35879899894025	Negative	0.867759410781944	0.0261873042187379	28.7546357849932
B.1.1.37	AR1 (Week|Postcode)	Poisson	ran_vals	cond	Postcode	TS6	Week_factor11	-0.0684811980233104	1.87608549569036	-3.74554120149438	3.60857880544776	Negative	0.933811017431448	0.0236228408707196	36.9135541761703
B.1.1.37	AR1 (Week|Postcode)	Poisson	ran_vals	cond	Postcode	TS7	Week_factor11	-0.200365615239486	1.74023024668165	-3.61115422354278	3.21042299306381	Negative	0.818431467352666	0.0270206410005586	24.7895698232766
B.1.1.37	AR1 (Week|Postcode)	Poisson	ran_vals	cond	Postcode	TS8	Week_factor11	-0.0442545354182773	1.86470794792737	-3.69901495504151	3.61050588420495	Negative	0.956710409794279	0.0247478922541712	36.9847580880132
B.1.1.37	AR1 (Week|Postcode)	Poisson	ran_vals	cond	Postcode	TS9	Week_factor11	-0.0336136212030162	1.87306307592843	-3.70474979079454	3.63752254838851	Negative	0.966945039531002	0.0246063733385881	37.9975828460407
B.1.1.37	AR1 (Week|Postcode)	Poisson	ran_vals	cond	Postcode	TS1	Week_factor12	-0.0390267903796082	1.86913452780438	-3.70246314713648	3.62440956637726	Negative	0.961724943824913	0.0246627037253469	37.5025738408583
B.1.1.37	AR1 (Week|Postcode)	Poisson	ran_vals	cond	Postcode	TS10	Week_factor12	-0.178503875784729	1.80788417887345	-3.72189175459646	3.364884003027	Negative	0.83652081469651	0.024188166461777	28.9301412955922
B.1.1.37	AR1 (Week|Postcode)	Poisson	ran_vals	cond	Postcode	TS11	Week_factor12	-0.0331899173483458	1.87350388536477	-3.70519005755916	3.63881022286247	Negative	0.967354824679148	0.0245955423546454	38.046542879071
B.1.1.37	AR1 (Week|Postcode)	Poisson	ran_vals	cond	Postcode	TS12	Week_factor12	-0.0387451555448066	1.86953849725068	-3.70297327786728	3.62548296677767	Negative	0.961995837215309	0.0246501257307554	37.5428507313835
B.1.1.37	AR1 (Week|Postcode)	Poisson	ran_vals	cond	Postcode	TS13	Week_factor12	-0.0800483886086836	1.83247572522534	-3.67163481259427	3.51153803537691	Negative	0.923071679151682	0.0254348547185725	33.4997519852053
B.1.1.37	AR1 (Week|Postcode)	Poisson	ran_vals	cond	Postcode	TS14	Week_factor12	-0.0132887745129877	1.89243561170249	-3.7223944165109	3.69581686748492	Negative	0.986799131432786	0.0241760110470046	40.2784613186694
B.1.1.37	AR1 (Week|Postcode)	Poisson	ran_vals	cond	Postcode	TS15	Week_factor12	-0.0355706804850589	1.87220385651192	-3.70502281096541	3.63388144999529	Negative	0.965054521297694	0.024599656219331	37.8594814810972
B.1.1.37	AR1 (Week|Postcode)	Poisson	ran_vals	cond	Postcode	TS16	Week_factor12	3.0672264052007	1.0982705264714	0.914655728034912	5.2197970823665	Positive	21.4822369483006	2.49591583012843	184.896661470825
B.1.1.37	AR1 (Week|Postcode)	Poisson	ran_vals	cond	Postcode	TS17	Week_factor12	-0.246645744079158	1.78514123592678	-3.74545827381297	3.25216678565466	Negative	0.781417466268367	0.0236247999393707	25.8462826418135
B.1.1.37	AR1 (Week|Postcode)	Poisson	ran_vals	cond	Postcode	TS18	Week_factor12	-0.0577618065709711	1.85227166839775	-3.68814756621449	3.57262395307254	Negative	0.94387474542522	0.0250183038948688	35.6099094005428
B.1.1.37	AR1 (Week|Postcode)	Poisson	ran_vals	cond	Postcode	TS19	Week_factor12	2.30370062712758	1.45910507249882	-0.556092764629812	5.16349401888497	Positive	10.0111615657316	0.573445277969383	174.774053855812
B.1.1.37	AR1 (Week|Postcode)	Poisson	ran_vals	cond	Postcode	TS2	Week_factor12	-0.0635500330785789	1.8470417610952	-3.68368536276661	3.55658529660946	Negative	0.938427165725935	0.0251301901006254	35.0433300283907
B.1.1.37	AR1 (Week|Postcode)	Poisson	ran_vals	cond	Postcode	TS20	Week_factor12	-0.0436843582951308	1.86519328502705	-3.69939602115409	3.61202730456383	Negative	0.957256059727192	0.0247384634676849	37.0410702783306
B.1.1.37	AR1 (Week|Postcode)	Poisson	ran_vals	cond	Postcode	TS21	Week_factor12	-0.0334410214734126	1.87316371212214	-3.70477443438017	3.63789239143334	Negative	0.967111948387164	0.0246057669567916	38.0116385868256
B.1.1.37	AR1 (Week|Postcode)	Poisson	ran_vals	cond	Postcode	TS22	Week_factor12	-0.0116953860141269	1.89334205026081	-3.72257761494054	3.69918684291229	Negative	0.988372739170798	0.0241715824454146	40.4144277165975
B.1.1.37	AR1 (Week|Postcode)	Poisson	ran_vals	cond	Postcode	TS23	Week_factor12	1.84334103041504	1.30388012790921	-0.712217060444504	4.39889912127457	Positive	6.31761036854082	0.490555399968916	81.3612504749178
B.1.1.37	AR1 (Week|Postcode)	Poisson	ran_vals	cond	Postcode	TS24	Week_factor12	-0.0491893225086155	1.86039051335984	-3.69548772587388	3.59710908085665	Negative	0.952000877441817	0.0248353378712712	36.4925846931351
B.1.1.37	AR1 (Week|Postcode)	Poisson	ran_vals	cond	Postcode	TS25	Week_factor12	-0.212885231677499	1.73300763407087	-3.60951777938937	3.18374731603437	Negative	0.808248893263302	0.0270648949702444	24.1370333851125
B.1.1.37	AR1 (Week|Postcode)	Poisson	ran_vals	cond	Postcode	TS26	Week_factor12	-0.0858723128378725	1.82820734676087	-3.66909286876071	3.49734824308497	Negative	0.917711403704072	0.0254995909337357	33.0277541579807
B.1.1.37	AR1 (Week|Postcode)	Poisson	ran_vals	cond	Postcode	TS27	Week_factor12	-0.0198552942184078	1.88600930490181	-3.71636560633337	3.67665501789656	Negative	0.980340523984951	0.0243222038700463	39.5139991467089
B.1.1.37	AR1 (Week|Postcode)	Poisson	ran_vals	cond	Postcode	TS28	Week_factor12	-0.0551367490900522	1.85386609483344	-3.68864752712351	3.57837402894341	Negative	0.946355725820134	0.0250057988471892	35.8152589031652
B.1.1.37	AR1 (Week|Postcode)	Poisson	ran_vals	cond	Postcode	TS29	Week_factor12	-0.00590143706936937	1.89878705459295	-3.72745567838245	3.71565280424371	Negative	0.994115942206	0.0240539590531816	41.085399054814
B.1.1.37	AR1 (Week|Postcode)	Poisson	ran_vals	cond	Postcode	TS3	Week_factor12	2.23460569977753	1.45438390820764	-0.615934380004046	5.0851457795591	Positive	9.34279725878871	0.54013596720147	161.603496006908
B.1.1.37	AR1 (Week|Postcode)	Poisson	ran_vals	cond	Postcode	TS4	Week_factor12	-0.285212687222136	1.68430041796021	-3.58638084556991	3.01595547112564	Negative	0.751854327504423	0.0276983940066225	20.4085814380419
B.1.1.37	AR1 (Week|Postcode)	Poisson	ran_vals	cond	Postcode	TS5	Week_factor12	-0.181193165091015	1.77491694183623	-3.65996644664	3.29758011645797	Negative	0.834274190480318	0.0257333761531085	27.0471088115468
B.1.1.37	AR1 (Week|Postcode)	Poisson	ran_vals	cond	Postcode	TS6	Week_factor12	2.51824092957175	1.56751069198983	-0.554023572109767	5.59050543125327	Positive	12.406753104534	0.574633075115896	267.870975867197
B.1.1.37	AR1 (Week|Postcode)	Poisson	ran_vals	cond	Postcode	TS7	Week_factor12	-0.0413393054494127	1.86733944205905	-3.70125735879626	3.61857874789744	Negative	0.959503509938948	0.0246924596620126	37.2845394175739
B.1.1.37	AR1 (Week|Postcode)	Poisson	ran_vals	cond	Postcode	TS8	Week_factor12	-0.193766124565738	1.74486591851614	-3.61364048270877	3.2261082335773	Negative	0.823850560146481	0.0269535441288692	25.1814656435738
B.1.1.37	AR1 (Week|Postcode)	Poisson	ran_vals	cond	Postcode	TS9	Week_factor12	-0.0239917912909817	1.88230477767152	-3.71324136345483	3.66525778087286	Negative	0.976293723836112	0.0243983111692153	39.0662053857409
B.1.1.37	AR1 (Week|Postcode)	Poisson	ran_vals	cond	Postcode	TS1	Week_factor13	-0.122290672728798	1.79909298526403	-3.64844812868494	3.40386678322735	Negative	0.884891117400714	0.0260314949794263	30.0801890276968
B.1.1.37	AR1 (Week|Postcode)	Poisson	ran_vals	cond	Postcode	TS10	Week_factor13	-0.123990691866698	1.80108516094429	-3.65405274040703	3.40607135667363	Negative	0.883388063538335	0.02588600664118	30.1465761644584
B.1.1.37	AR1 (Week|Postcode)	Poisson	ran_vals	cond	Postcode	TS11	Week_factor13	-0.0346139679054129	1.8722154520936	-3.70408882530825	3.63486088949742	Negative	0.965978242895843	0.0246226426782515	37.8965807180532
B.1.1.37	AR1 (Week|Postcode)	Poisson	ran_vals	cond	Postcode	TS12	Week_factor13	-0.0687827713211791	1.84254786233857	-3.68011022129604	3.54254467865368	Negative	0.933529447422467	0.0252201948794589	34.5547381124597
B.1.1.37	AR1 (Week|Postcode)	Poisson	ran_vals	cond	Postcode	TS13	Week_factor13	-0.0171459196231008	1.88842295427274	-3.71838689757641	3.6840950583302	Negative	0.983000235145296	0.0242730912645136	39.8090812482706
B.1.1.37	AR1 (Week|Postcode)	Poisson	ran_vals	cond	Postcode	TS14	Week_factor13	-0.125392115446957	1.79549975513624	-3.64450696976447	3.39372273887055	Negative	0.882150929752279	0.0261342916740735	29.7765966863688
B.1.1.37	AR1 (Week|Postcode)	Poisson	ran_vals	cond	Postcode	TS15	Week_factor13	-0.00932363804407538	1.89582080054107	-3.72506412824647	3.70641685215832	Negative	0.990719692299069	0.0241115541455503	40.7076832453083
B.1.1.37	AR1 (Week|Postcode)	Poisson	ran_vals	cond	Postcode	TS16	Week_factor13	-0.0183110672386339	1.96063723892951	-3.86108944228853	3.82446730781126	Negative	0.981855561751483	0.0210450596515282	45.8083920932158
B.1.1.37	AR1 (Week|Postcode)	Poisson	ran_vals	cond	Postcode	TS17	Week_factor13	0.334780316102307	1.04992651689576	-1.72303784342698	2.39259847563159	Positive	1.39763331396044	0.178522998410342	10.9418892674104
B.1.1.37	AR1 (Week|Postcode)	Poisson	ran_vals	cond	Postcode	TS18	Week_factor13	-0.0687053274976762	1.89263827753423	-3.77820818722669	3.64079753223134	Negative	0.933601746311743	0.0228636220741887	38.1222283104619
B.1.1.37	AR1 (Week|Postcode)	Poisson	ran_vals	cond	Postcode	TS19	Week_factor13	-0.118725984775815	1.83225599640267	-3.7098817481826	3.47242977863097	Negative	0.888051106948786	0.0244804179544125	32.2149225565333
B.1.1.37	AR1 (Week|Postcode)	Poisson	ran_vals	cond	Postcode	TS2	Week_factor13	-0.0118044569138876	1.89323180713207	-3.72247061327842	3.69886169945064	Negative	0.988264942345693	0.0241741689832919	40.4012893657095
B.1.1.37	AR1 (Week|Postcode)	Poisson	ran_vals	cond	Postcode	TS20	Week_factor13	-0.191574168474939	1.74642252184618	-3.61449941308306	3.23135107613319	Negative	0.825658385012232	0.0269304028509181	25.3138347953739
B.1.1.37	AR1 (Week|Postcode)	Poisson	ran_vals	cond	Postcode	TS21	Week_factor13	-0.0107123486505307	1.98708863214461	-3.90533450174292	3.88390980444186	Negative	0.989344824222244	0.0201342184335815	48.6139148854576
B.1.1.37	AR1 (Week|Postcode)	Poisson	ran_vals	cond	Postcode	TS22	Week_factor13	-0.025128418067199	1.88071646246162	-3.71126494962355	3.66100811348915	Negative	0.975184672656181	0.0244465800127625	38.9005392691768
B.1.1.37	AR1 (Week|Postcode)	Poisson	ran_vals	cond	Postcode	TS23	Week_factor13	-0.0460152481072171	1.88405591886827	-3.73869699394855	3.64666649773411	Negative	0.955027399719504	0.0237850750453456	38.3466241950528
B.1.1.37	AR1 (Week|Postcode)	Poisson	ran_vals	cond	Postcode	TS24	Week_factor13	-0.151301917075534	1.77605078005061	-3.63229748068899	3.32969364653793	Negative	0.859588135141922	0.0264553339154519	27.9297840064381
B.1.1.37	AR1 (Week|Postcode)	Poisson	ran_vals	cond	Postcode	TS25	Week_factor13	-0.14090832478635	1.78879682238415	-3.64688567231898	3.36506902274628	Negative	0.868568934290524	0.0260721998459804	28.9354944374164
B.1.1.37	AR1 (Week|Postcode)	Poisson	ran_vals	cond	Postcode	TS26	Week_factor13	-0.0893601369242201	1.82521637557944	-3.66671849705266	3.48799822320422	Negative	0.914516163223424	0.0255602083767082	32.7203832015317
B.1.1.37	AR1 (Week|Postcode)	Poisson	ran_vals	cond	Postcode	TS27	Week_factor13	-0.0357115334835715	1.87124231545515	-3.70327907812301	3.63185601115587	Negative	0.964918600047323	0.0246425888684492	37.7828770218768
B.1.1.37	AR1 (Week|Postcode)	Poisson	ran_vals	cond	Postcode	TS28	Week_factor13	-0.0115882609864221	1.89341561834577	-3.72261468070978	3.69943815873693	Negative	0.988478624299237	0.0241706865237218	40.424585778214
B.1.1.37	AR1 (Week|Postcode)	Poisson	ran_vals	cond	Postcode	TS29	Week_factor13	-0.0589230825152027	1.85057137909698	-3.6859763363659	3.56813017133549	Negative	0.942779282579424	0.0250726833968822	35.4502452566166
B.1.1.37	AR1 (Week|Postcode)	Poisson	ran_vals	cond	Postcode	TS3	Week_factor13	-0.0283702818527477	1.90545332893816	-3.7629901807935	3.706249617088	Negative	0.972028375688399	0.0232142217700239	40.7008760622542
B.1.1.37	AR1 (Week|Postcode)	Poisson	ran_vals	cond	Postcode	TS4	Week_factor13	-0.0572452023234658	1.85387398177146	-3.69077143847139	3.57628103382446	Negative	0.944362481100133	0.0249527451079181	35.7403761330693
B.1.1.37	AR1 (Week|Postcode)	Poisson	ran_vals	cond	Postcode	TS5	Week_factor13	1.74527898921323	0.833189286303696	0.112257995753354	3.37829998267311	Positive	5.7274991630274	1.11880146944148	29.3208827110817
B.1.1.37	AR1 (Week|Postcode)	Poisson	ran_vals	cond	Postcode	TS6	Week_factor13	-0.0982753097805688	1.91487207602935	-3.85135561379954	3.6548049942384	Negative	0.906399328799965	0.0212509088779449	38.659981460919
B.1.1.37	AR1 (Week|Postcode)	Poisson	ran_vals	cond	Postcode	TS7	Week_factor13	-0.0440844326543804	1.8641101387332	-3.69767316778742	3.60950430247866	Negative	0.956873162721203	0.0247811209484972	36.9477333748941
B.1.1.37	AR1 (Week|Postcode)	Poisson	ran_vals	cond	Postcode	TS8	Week_factor13	-0.0397806436044339	1.86866570645944	-3.70229812741004	3.62273684020117	Negative	0.961000217577546	0.0246667738937887	37.4398947410241
B.1.1.37	AR1 (Week|Postcode)	Poisson	ran_vals	cond	Postcode	TS9	Week_factor13	-0.111618493214814	1.80696738019597	-3.6532094796376	3.42997249320797	Negative	0.894385406522045	0.0259078445012689	30.8757934439673
B.1.1.37	AR1 (Week|Postcode)	Poisson	ran_vals	cond	Postcode	TS1	Week_factor14	-0.0269200837652627	1.87990676941891	-3.71146964611937	3.65762947858885	Negative	0.973439031998118	0.0244415763956281	38.7693303279297
B.1.1.37	AR1 (Week|Postcode)	Poisson	ran_vals	cond	Postcode	TS10	Week_factor14	-0.340769817420078	1.64973090269802	-3.57418297089095	2.89264333605079	Negative	0.711222600419202	0.0280383245457895	18.0409348825736
B.1.1.37	AR1 (Week|Postcode)	Poisson	ran_vals	cond	Postcode	TS11	Week_factor14	-0.0216608639207727	1.88426438610166	-3.7147511980315	3.67142947018995	Negative	0.978572047870737	0.0243615015506098	39.3080554121245
B.1.1.37	AR1 (Week|Postcode)	Poisson	ran_vals	cond	Postcode	TS12	Week_factor14	-0.0716325678938177	1.84008237013341	-3.6781277419424	3.53486260615477	Negative	0.930872865559606	0.0252702429883818	34.2903031139647
B.1.1.37	AR1 (Week|Postcode)	Poisson	ran_vals	cond	Postcode	TS13	Week_factor14	-0.0308980144129038	1.87555077271119	-3.7069099801031	3.64511395127729	Negative	0.96957445065348	0.0245532762844719	38.2871354709808
B.1.1.37	AR1 (Week|Postcode)	Poisson	ran_vals	cond	Postcode	TS14	Week_factor14	-0.0277870713216712	1.87902113609764	-3.71060082426259	3.65502668161925	Negative	0.972595438215951	0.0244628209989663	38.668552841001
B.1.1.37	AR1 (Week|Postcode)	Poisson	ran_vals	cond	Postcode	TS15	Week_factor14	-0.0906103906003601	1.8236963640645	-3.66498958290344	3.48376880170272	Negative	0.913373500486453	0.0256044380062266	32.5822871483451
B.1.1.37	AR1 (Week|Postcode)	Poisson	ran_vals	cond	Postcode	TS16	Week_factor14	-0.00786324009461518	1.89699788280863	-3.72591076914826	3.71018428895903	Negative	0.992167594305417	0.0240911489567576	40.8613361262571
B.1.1.37	AR1 (Week|Postcode)	Poisson	ran_vals	cond	Postcode	TS17	Week_factor14	-0.278378318779304	1.68900883210771	-3.58877479928048	3.03201816172187	Negative	0.757010376092507	0.0276321646401626	20.7390451299927
B.1.1.37	AR1 (Week|Postcode)	Poisson	ran_vals	cond	Postcode	TS18	Week_factor14	2.62604045841229	0.851167584240436	0.957782648493071	4.2942982683315	Positive	13.8189447460957	2.60591183996507	73.2807729589979
B.1.1.37	AR1 (Week|Postcode)	Poisson	ran_vals	cond	Postcode	TS19	Week_factor14	-0.163168290335136	1.78119637927718	-3.65424904311156	3.32791246244129	Negative	0.849448222458995	0.0258809256467896	27.8800801983005
B.1.1.37	AR1 (Week|Postcode)	Poisson	ran_vals	cond	Postcode	TS2	Week_factor14	-0.0125876728796383	1.89230137612437	-3.72143021797899	3.69625487221971	Negative	0.987491220499659	0.0241993327629389	40.2961073396752
B.1.1.37	AR1 (Week|Postcode)	Poisson	ran_vals	cond	Postcode	TS20	Week_factor14	-0.0392661219675857	1.86910520198291	-3.70264500117055	3.62411275723538	Negative	0.961494800208327	0.0246582191209674	37.4914443858418
B.1.1.37	AR1 (Week|Postcode)	Poisson	ran_vals	cond	Postcode	TS21	Week_factor14	3.42741900043253	1.18871274354186	1.0975848351267	5.75725316573837	Positive	30.797052902958	2.99691922232475	316.477821771873
B.1.1.37	AR1 (Week|Postcode)	Poisson	ran_vals	cond	Postcode	TS22	Week_factor14	-0.0178996346628835	1.8877196614794	-3.71776218407064	3.68196291474488	Negative	0.982259612228334	0.0242882597299324	39.7242929935369
B.1.1.37	AR1 (Week|Postcode)	Poisson	ran_vals	cond	Postcode	TS23	Week_factor14	-0.110361065785966	1.80825309831634	-3.65447201341895	3.43374988184702	Negative	0.895510738627621	0.0258751556121397	30.9926438711405
B.1.1.37	AR1 (Week|Postcode)	Poisson	ran_vals	cond	Postcode	TS24	Week_factor14	-0.0340277781982802	1.87372354616034	-3.70645844565722	3.63840288926066	Negative	0.966544655395512	0.0245643654378524	38.0310483996489
B.1.1.37	AR1 (Week|Postcode)	Poisson	ran_vals	cond	Postcode	TS25	Week_factor14	-0.369090415122727	1.6957514363597	-3.6927021571198	2.95452132687434	Negative	0.691362897963046	0.0249046148555484	19.1925335706756
B.1.1.37	AR1 (Week|Postcode)	Poisson	ran_vals	cond	Postcode	TS26	Week_factor14	-0.0454388436943561	1.9279836677459	-3.82421739525776	3.73333970786905	Negative	0.955578040407721	0.0218355174254715	41.8185369055775
B.1.1.37	AR1 (Week|Postcode)	Poisson	ran_vals	cond	Postcode	TS27	Week_factor14	-0.0372037978399734	1.8698423411589	-3.70202744327947	3.62761984759952	Negative	0.963479760245326	0.0246734517017816	37.6231611053982
B.1.1.37	AR1 (Week|Postcode)	Poisson	ran_vals	cond	Postcode	TS28	Week_factor14	-0.0209662482869569	1.88454626423515	-3.71460905338735	3.67267655681344	Negative	0.979252015444717	0.0243649646537035	39.3571065413707
B.1.1.37	AR1 (Week|Postcode)	Poisson	ran_vals	cond	Postcode	TS29	Week_factor14	-0.0124199254310383	1.89266516163814	-3.72197547703547	3.6971356261734	Negative	0.9876568835268	0.0241861414542561	40.3316139295222
B.1.1.37	AR1 (Week|Postcode)	Poisson	ran_vals	cond	Postcode	TS3	Week_factor14	-0.302163233316973	1.67432857175211	-3.58378693223749	2.97946046560354	Negative	0.739217390134174	0.0277703345034929	19.6771972555119
B.1.1.37	AR1 (Week|Postcode)	Poisson	ran_vals	cond	Postcode	TS4	Week_factor14	-0.0151982949629937	1.89072656430627	-3.72095426561643	3.69055767569045	Negative	0.984916616233915	0.0242108532339199	40.0671852231374
B.1.1.37	AR1 (Week|Postcode)	Poisson	ran_vals	cond	Postcode	TS5	Week_factor14	-0.198522638089596	1.75832434075629	-3.64477501911207	3.24772974293287	Negative	0.819941208627756	0.0261272873330367	25.7318556280372
B.1.1.37	AR1 (Week|Postcode)	Poisson	ran_vals	cond	Postcode	TS6	Week_factor14	1.06939930975183	1.12167106097072	-1.12903557225162	3.26783419175527	Positive	2.91362878581274	0.323344948936692	26.2544156926934
B.1.1.37	AR1 (Week|Postcode)	Poisson	ran_vals	cond	Postcode	TS7	Week_factor14	-0.0609263086249641	1.85127181296409	-3.68935238762875	3.56749977037882	Negative	0.940892572888809	0.0249881794575154	35.4279044306714
B.1.1.37	AR1 (Week|Postcode)	Poisson	ran_vals	cond	Postcode	TS8	Week_factor14	-0.0423981007551903	1.86552794883951	-3.69876569263351	3.61396949112312	Negative	0.958488129761488	0.0247540617422663	37.1130808535168
B.1.1.37	AR1 (Week|Postcode)	Poisson	ran_vals	cond	Postcode	TS9	Week_factor14	-0.0215257925247605	1.88453789965943	-3.71515220335801	3.67210061830849	Negative	0.978704233890415	0.0243517344171933	39.3344457944948
B.1.1.37	AR1 (Week|Postcode)	Poisson	ran_vals	cond	Postcode	TS1	Week_factor15	-0.0569475438221544	1.8526928068339	-3.68815871963302	3.57426363198871	Negative	0.944643620460637	0.0250180248568106	35.6683461138242
B.1.1.37	AR1 (Week|Postcode)	Poisson	ran_vals	cond	Postcode	TS10	Week_factor15	-0.0875505136372923	1.83001307272902	-3.67431022742365	3.49920920014907	Negative	0.91617259127202	0.0253668968793168	33.0892746161033
B.1.1.37	AR1 (Week|Postcode)	Poisson	ran_vals	cond	Postcode	TS11	Week_factor15	-0.0702312285076526	1.84095676708749	-3.67844018909443	3.53797773207913	Negative	0.93217824879848	0.0252623486062817	34.3972882757594
B.1.1.37	AR1 (Week|Postcode)	Poisson	ran_vals	cond	Postcode	TS12	Week_factor15	-0.0453947907756266	1.8635836911086	-3.69795170752469	3.60716212597344	Negative	0.955620137336714	0.0247742193828037	36.8612965265545
B.1.1.37	AR1 (Week|Postcode)	Poisson	ran_vals	cond	Postcode	TS13	Week_factor15	-0.0322258726347965	1.87434378527171	-3.70587218641382	3.64142044114423	Negative	0.968287847649676	0.0245787707463586	38.1459823837996
B.1.1.37	AR1 (Week|Postcode)	Poisson	ran_vals	cond	Postcode	TS14	Week_factor15	-0.0497001720060868	1.85892057328055	-3.69311754575652	3.59371720174435	Negative	0.95151467247134	0.0248942719098551	36.3690159409651
B.1.1.37	AR1 (Week|Postcode)	Poisson	ran_vals	cond	Postcode	TS15	Week_factor15	-0.0195631758759158	1.8862712464078	-3.71658688390868	3.67746053215685	Negative	0.980626941265729	0.0243168225071573	39.5458410593382
B.1.1.37	AR1 (Week|Postcode)	Poisson	ran_vals	cond	Postcode	TS16	Week_factor15	-0.077706873578747	1.8344919570898	-3.67324503940315	3.51783129224566	Negative	0.925235597797466	0.0253939317900652	33.7112393034997
B.1.1.37	AR1 (Week|Postcode)	Poisson	ran_vals	cond	Postcode	TS17	Week_factor15	-0.0869445028549549	1.8361031630769	-3.68564057438575	3.51175156867584	Negative	0.916727970006566	0.0250811032641637	33.5069060615497
B.1.1.37	AR1 (Week|Postcode)	Poisson	ran_vals	cond	Postcode	TS18	Week_factor15	-0.0767651321818659	1.88390052549711	-3.76914231261229	3.61561204824856	Negative	0.926107340875625	0.0230718432324599	37.1740913017757
B.1.1.37	AR1 (Week|Postcode)	Poisson	ran_vals	cond	Postcode	TS19	Week_factor15	1.42229118670332	0.909385374193699	-0.360071394783815	3.20465376819045	Positive	4.14661022287458	0.697626517398619	24.6469649757067
B.1.1.37	AR1 (Week|Postcode)	Poisson	ran_vals	cond	Postcode	TS2	Week_factor15	-0.0176666419937758	1.88806171443092	-3.71819960286733	3.68286631887977	Negative	0.982488498180483	0.0242776379118487	39.7601962992387
B.1.1.37	AR1 (Week|Postcode)	Poisson	ran_vals	cond	Postcode	TS20	Week_factor15	-0.0418701887121625	1.86602683708523	-3.6992155835844	3.61547520616007	Negative	0.958994260772862	0.0247429276186491	37.1690046695249
B.1.1.37	AR1 (Week|Postcode)	Poisson	ran_vals	cond	Postcode	TS21	Week_factor15	-0.0082234765227204	1.98981382424067	-3.90818690797435	3.89173995492891	Negative	0.991810243764368	0.0200768692938621	48.9960633422398
B.1.1.37	AR1 (Week|Postcode)	Poisson	ran_vals	cond	Postcode	TS22	Week_factor15	-0.0849698708291664	1.82866864940075	-3.66909456331214	3.4991548216538	Negative	0.918539958831889	0.0254995477234042	33.0874753200623
B.1.1.37	AR1 (Week|Postcode)	Poisson	ran_vals	cond	Postcode	TS23	Week_factor15	-0.0802042086883888	1.83499615907255	-3.67673059223992	3.51632217486314	Negative	0.922927857254524	0.0253055739764471	33.6604034545602
B.1.1.37	AR1 (Week|Postcode)	Poisson	ran_vals	cond	Postcode	TS24	Week_factor15	-0.0714833812176446	1.84014080499701	-3.67809308549433	3.53512632305904	Negative	0.931011749747937	0.0252711187804216	34.2993472390404
B.1.1.37	AR1 (Week|Postcode)	Poisson	ran_vals	cond	Postcode	TS25	Week_factor15	3.53875490046312	1.26433013855899	1.06071336431897	6.01679643660728	Positive	34.4240311512152	2.88843075793839	410.262187328884
B.1.1.37	AR1 (Week|Postcode)	Poisson	ran_vals	cond	Postcode	TS26	Week_factor15	3.02511209588408	1.08695096390467	0.894727353669835	5.15549683809833	Positive	20.5963133437526	2.44666862329497	173.381928110376
B.1.1.37	AR1 (Week|Postcode)	Poisson	ran_vals	cond	Postcode	TS27	Week_factor15	-0.0134684120210689	1.94127053885278	-3.81828875242118	3.79135192837904	Negative	0.986621881216709	0.0219653569151109	44.3162722216428
B.1.1.37	AR1 (Week|Postcode)	Poisson	ran_vals	cond	Postcode	TS28	Week_factor15	-0.0218763367457946	1.88370869265975	-3.71387753172393	3.67012485823234	Negative	0.978361214902298	0.0243827946739041	39.2568070898593
B.1.1.37	AR1 (Week|Postcode)	Poisson	ran_vals	cond	Postcode	TS29	Week_factor15	-0.0224572629653396	1.88318722536878	-3.71343640083406	3.66852187490338	Negative	0.977793024274771	0.0243935530505678	39.1939294918806
B.1.1.37	AR1 (Week|Postcode)	Poisson	ran_vals	cond	Postcode	TS3	Week_factor15	-0.0759661892848739	1.83891469904208	-3.68017277004866	3.52824039147891	Negative	0.926847543407874	0.0252186174370624	34.0639755872865
B.1.1.37	AR1 (Week|Postcode)	Poisson	ran_vals	cond	Postcode	TS4	Week_factor15	-0.131705331691778	1.85017852836007	-3.75798861224683	3.49457794886328	Negative	0.876599263047643	0.0233306201360186	32.9363841807765
B.1.1.37	AR1 (Week|Postcode)	Poisson	ran_vals	cond	Postcode	TS5	Week_factor15	-0.0606525826914111	1.85491613118243	-3.69622139415134	3.57491622876852	Negative	0.941150154838518	0.0248171236541287	35.6916307585551
B.1.1.37	AR1 (Week|Postcode)	Poisson	ran_vals	cond	Postcode	TS6	Week_factor15	-0.118232004297366	1.80699569195049	-3.65987848073936	3.42341447214463	Negative	0.888489895226983	0.0257356399122836	30.6739718387056
B.1.1.37	AR1 (Week|Postcode)	Poisson	ran_vals	cond	Postcode	TS7	Week_factor15	-0.324960416365829	1.65759564062554	-3.57378817292249	2.92386734019083	Negative	0.722555954466576	0.0280493962047496	18.61313175956
B.1.1.37	AR1 (Week|Postcode)	Poisson	ran_vals	cond	Postcode	TS8	Week_factor15	-0.0518940186292569	1.87329797447493	-3.72349058091195	3.61970254365344	Negative	0.949429483349127	0.0241495246836918	37.3264631771952
B.1.1.37	AR1 (Week|Postcode)	Poisson	ran_vals	cond	Postcode	TS9	Week_factor15	-0.0229536486423884	1.88283712383298	-3.71324660011	3.66733930282523	Negative	0.977307782265958	0.0243981834040074	39.1476072403295
B.1.1.37	AR1 (Week|Postcode)	Poisson	ran_vals	cond	Postcode	TS1	Week_factor16	-0.0402095097156033	1.86724182022121	-3.69993622777618	3.61951720834497	Negative	0.960588165515299	0.0247251031948781	37.3195459066555
B.1.1.37	AR1 (Week|Postcode)	Poisson	ran_vals	cond	Postcode	TS10	Week_factor16	-0.174952986078839	1.75891188428168	-3.62235693125042	3.27245095909274	Negative	0.839496487863144	0.0267196258975895	26.3759064530215
B.1.1.37	AR1 (Week|Postcode)	Poisson	ran_vals	cond	Postcode	TS11	Week_factor16	-0.0147475697874848	1.89044876156103	-3.71995905706545	3.69046391749048	Negative	0.985360643008134	0.0242349600757627	40.0634287720751
B.1.1.37	AR1 (Week|Postcode)	Poisson	ran_vals	cond	Postcode	TS12	Week_factor16	-0.140482836358351	1.78399728053339	-3.6370532547212	3.3560875820045	Negative	0.868938578955171	0.0263298170269548	28.676775581982
B.1.1.37	AR1 (Week|Postcode)	Poisson	ran_vals	cond	Postcode	TS13	Week_factor16	-0.0199053735901315	1.88552495634822	-3.71546637998411	3.67565563280385	Negative	0.980291430376733	0.0243440848731513	39.4745291711458
B.1.1.37	AR1 (Week|Postcode)	Poisson	ran_vals	cond	Postcode	TS14	Week_factor16	-0.0516808316284543	1.85701466590059	-3.69136269555628	3.58800103229938	Negative	0.949631910949856	0.024937995981278	36.1617175241866
B.1.1.37	AR1 (Week|Postcode)	Poisson	ran_vals	cond	Postcode	TS15	Week_factor16	-0.0350596451172729	1.87168484276596	-3.70349452734806	3.63337523711352	Negative	0.96554782432683	0.0246372802136674	37.8403213738299
B.1.1.37	AR1 (Week|Postcode)	Poisson	ran_vals	cond	Postcode	TS16	Week_factor16	-0.0165028046141374	1.88884607172326	-3.71857307753169	3.68556746830341	Negative	0.98363262067685	0.0242685725221301	39.8677397105796
B.1.1.37	AR1 (Week|Postcode)	Poisson	ran_vals	cond	Postcode	TS17	Week_factor16	-0.572264634790655	1.53051592914266	-3.57202073367513	2.42749146409382	Negative	0.564246179190584	0.0280990156452229	11.3304236259002
B.1.1.37	AR1 (Week|Postcode)	Poisson	ran_vals	cond	Postcode	TS18	Week_factor16	-0.0229320337218056	1.88296043409504	-3.713466668862	3.66760260141838	Negative	0.97732890692436	0.0243928147169966	39.1579161073368
B.1.1.37	AR1 (Week|Postcode)	Poisson	ran_vals	cond	Postcode	TS19	Week_factor16	-0.178854559809666	1.76699605855199	-3.64210319539579	3.28439407577646	Negative	0.836227511641623	0.0261971881787606	26.692805596338
B.1.1.37	AR1 (Week|Postcode)	Poisson	ran_vals	cond	Postcode	TS2	Week_factor16	-0.111228199806654	1.8079071468694	-3.65466109506324	3.43220469544993	Negative	0.894734547379821	0.0258702635576837	30.9447914394054
B.1.1.37	AR1 (Week|Postcode)	Poisson	ran_vals	cond	Postcode	TS20	Week_factor16	-0.0568030328524137	1.85276489109235	-3.68815549121369	3.57454942550886	Negative	0.944780141690459	0.0250181056256161	35.6785413528153
B.1.1.37	AR1 (Week|Postcode)	Poisson	ran_vals	cond	Postcode	TS21	Week_factor16	-0.0227026760524916	1.88287999004331	-3.7130796437485	3.66767429164352	Negative	0.977553090512735	0.0244022571759973	39.1607234477867
B.1.1.37	AR1 (Week|Postcode)	Poisson	ran_vals	cond	Postcode	TS22	Week_factor16	-0.0159865532339284	1.88937559893514	-3.7190946804156	3.68712157394774	Negative	0.984140553474116	0.0242559172655102	39.9297465600077
B.1.1.37	AR1 (Week|Postcode)	Poisson	ran_vals	cond	Postcode	TS23	Week_factor16	-0.320852454831123	1.66187624662049	-3.5780700449699	2.93636513530765	Negative	0.725530291582683	0.0279295490474011	18.8472145794647
B.1.1.37	AR1 (Week|Postcode)	Poisson	ran_vals	cond	Postcode	TS24	Week_factor16	-0.0506764575580935	1.85794364125894	-3.69217907973082	3.59082616461464	Negative	0.950586175756796	0.0249176453041298	36.2640236070046
B.1.1.37	AR1 (Week|Postcode)	Poisson	ran_vals	cond	Postcode	TS25	Week_factor16	1.94944950193005	1.3602188395622	-0.716530434704725	4.61542943856482	Positive	7.02481936646176	0.488444007819325	101.031205913923
B.1.1.37	AR1 (Week|Postcode)	Poisson	ran_vals	cond	Postcode	TS26	Week_factor16	-0.0274616927954218	1.95136611619975	-3.85206900119873	3.79714561560789	Negative	0.972911951376775	0.0212357541535674	44.5737720585145
B.1.1.37	AR1 (Week|Postcode)	Poisson	ran_vals	cond	Postcode	TS27	Week_factor16	2.56776401669092	1.56613988498792	-0.501813752637102	5.63734178601894	Positive	13.0366421133223	0.605431560177745	280.715523883416
B.1.1.37	AR1 (Week|Postcode)	Poisson	ran_vals	cond	Postcode	TS28	Week_factor16	-0.0134604505897061	1.89144274513793	-3.72062010987962	3.69369920870021	Negative	0.986629736170365	0.0242189447812643	40.1932555314571
B.1.1.37	AR1 (Week|Postcode)	Poisson	ran_vals	cond	Postcode	TS29	Week_factor16	-0.0233773628239594	1.88228305617462	-3.7125843616362	3.66582963598828	Negative	0.976893770816308	0.0244143461709608	39.08855198403
B.1.1.37	AR1 (Week|Postcode)	Poisson	ran_vals	cond	Postcode	TS3	Week_factor16	-0.131213658334694	1.79230869807444	-3.64407415573848	3.38164683906909	Negative	0.877030369523222	0.0261456054102646	29.419179896445
B.1.1.37	AR1 (Week|Postcode)	Poisson	ran_vals	cond	Postcode	TS4	Week_factor16	2.98838509507515	1.80334090506885	-0.546098130707663	6.52286832085797	Positive	19.8535949211364	0.579205390757045	680.527559968636
B.1.1.37	AR1 (Week|Postcode)	Poisson	ran_vals	cond	Postcode	TS5	Week_factor16	-0.441704903943712	1.59220117682864	-3.56236186667014	2.67895205878271	Negative	0.642939336326747	0.0283717352613132	14.569816981196
B.1.1.37	AR1 (Week|Postcode)	Poisson	ran_vals	cond	Postcode	TS6	Week_factor16	-0.0333631682336208	1.87374821679033	-3.70584218923882	3.63911585277158	Negative	0.967187244116557	0.0245795080511044	38.0581728176511
B.1.1.37	AR1 (Week|Postcode)	Poisson	ran_vals	cond	Postcode	TS7	Week_factor16	-0.0670949116503833	1.84546668333508	-3.68414314565572	3.54995332235496	Negative	0.935106444628877	0.0251186885624019	34.8116925218506
B.1.1.37	AR1 (Week|Postcode)	Poisson	ran_vals	cond	Postcode	TS8	Week_factor16	1.56391061165397	1.21859015115214	-0.82448219651945	3.95230341982739	Positive	4.77746758248731	0.438461970829368	52.0551336722413
B.1.1.37	AR1 (Week|Postcode)	Poisson	ran_vals	cond	Postcode	TS9	Week_factor16	-0.0313427832915056	1.87511890700386	-3.70650830774918	3.64382274116617	Negative	0.969143309998422	0.0245631406377398	38.2377306374093
B.1.1.37	AR1 (Week|Postcode) -week FE	Poisson	ran_vals	cond	Postcode	TS1	(Intercept)	4.1667907742991e-10	4.1199737380206e-05	-8.07495847586349e-05	8.07504181167898e-05	Positive	1.00000000041668	0.999919253675401	1.00008075367852
B.1.1.37	AR1 (Week|Postcode) -week FE	Poisson	ran_vals	cond	Postcode	TS10	(Intercept)	-4.29132853058872e-11	4.10611104472931e-05	-8.04783405552011e-05	8.04782547286305e-05	Negative	0.999999999957087	0.99991952489774	1.00008048149319
B.1.1.37	AR1 (Week|Postcode) -week FE	Poisson	ran_vals	cond	Postcode	TS11	(Intercept)	-2.86942326700505e-10	4.11261278372521e-05	-8.06060163269309e-05	8.06054424422775e-05	Negative	0.999999999713058	0.999919397232251	1.00008060869115
B.1.1.37	AR1 (Week|Postcode) -week FE	Poisson	ran_vals	cond	Postcode	TS12	(Intercept)	6.63921912522821e-10	4.14144230102624e-05	-8.11701136187086e-05	8.11714414625336e-05	Positive	1.00000000066392	0.999918833180586	1.00008117473595
B.1.1.37	AR1 (Week|Postcode) -week FE	Poisson	ran_vals	cond	Postcode	TS13	(Intercept)	-2.66515253626916e-10	4.11170022833705e-05	-8.0588110142911e-05	8.05875771124037e-05	Negative	0.999999999733485	0.999919415136992	1.00008059082438
B.1.1.37	AR1 (Week|Postcode) -week FE	Poisson	ran_vals	cond	Postcode	TS14	(Intercept)	-4.19712379194082e-10	4.12017812774547e-05	-8.07544271150872e-05	8.07535876903288e-05	Negative	0.999999999580288	0.999919248833436	1.00008075684835
B.1.1.37	AR1 (Week|Postcode) -week FE	Poisson	ran_vals	cond	Postcode	TS15	(Intercept)	-3.03444474207536e-10	4.11339902557751e-05	-8.0621442886215e-05	8.06208359972666e-05	Negative	0.999999999696556	0.999919381806935	1.00008062408594
B.1.1.37	AR1 (Week|Postcode) -week FE	Poisson	ran_vals	cond	Postcode	TS16	(Intercept)	1.18018657957922e-09	4.21705574603772e-05	-8.26515936437366e-05	8.26539540168957e-05	Positive	1.00000000118019	0.999917351821905	1.00008265736995
B.1.1.37	AR1 (Week|Postcode) -week FE	Poisson	ran_vals	cond	Postcode	TS17	(Intercept)	2.39666142462151e-09	4.54665335927016e-05	-8.91103716821511e-05	8.91151650050003e-05	Positive	1.00000000239666	0.999910893598529	1.00008911913588
B.1.1.37	AR1 (Week|Postcode) -week FE	Poisson	ran_vals	cond	Postcode	TS18	(Intercept)	3.95329075505591e-09	5.2186083372228e-05	-0.000102278890613016	0.000102286797194526	Positive	1.00000000395329	0.999897726339694	1.00010229202867
B.1.1.37	AR1 (Week|Postcode) -week FE	Poisson	ran_vals	cond	Postcode	TS19	(Intercept)	5.79844885404949e-10	4.13305266195213e-05	-8.10057637914503e-05	8.10069234812211e-05	Positive	1.00000000057984	0.999918997517087	1.00008101020463
B.1.1.37	AR1 (Week|Postcode) -week FE	Poisson	ran_vals	cond	Postcode	TS2	(Intercept)	-1.64642279488951e-10	4.10815291722292e-05	-8.05184822496804e-05	8.05181529651214e-05	Negative	0.999999999835358	0.999919484759276	1.00008052139464
B.1.1.37	AR1 (Week|Postcode) -week FE	Poisson	ran_vals	cond	Postcode	TS20	(Intercept)	9.08082498875302e-10	4.17209100219133e-05	-8.17705729626874e-05	8.17723891276852e-05	Positive	1.00000000090808	0.999918232770159	1.00008177573258
B.1.1.37	AR1 (Week|Postcode) -week FE	Poisson	ran_vals	cond	Postcode	TS21	(Intercept)	2.21216404582056e-09	4.48414723250339e-05	-8.78854586067703e-05	8.78898829348619e-05	Positive	1.00000000221216	0.999912118403207	1.00008789374536
B.1.1.37	AR1 (Week|Postcode) -week FE	Poisson	ran_vals	cond	Postcode	TS22	(Intercept)	-2.28825242884064e-10	4.11019283479348e-05	-8.0558528082341e-05	8.05580704318553e-05	Negative	0.999999999771175	0.999919444716669	1.00008056131532
B.1.1.37	AR1 (Week|Postcode) -week FE	Poisson	ran_vals	cond	Postcode	TS23	(Intercept)	1.06155726674178e-10	4.10687306021104e-05	-8.04931267151876e-05	8.0493339026641e-05	Positive	1.00000000010616	0.99991951011277	1.0000804965787
B.1.1.37	AR1 (Week|Postcode) -week FE	Poisson	ran_vals	cond	Postcode	TS24	(Intercept)	2.46531376848351e-10	4.11087248117027e-05	-8.05713735499286e-05	8.05718666126823e-05	Positive	1.00000000024653	0.999919431872236	1.00008057511261
B.1.1.37	AR1 (Week|Postcode) -week FE	Poisson	ran_vals	cond	Postcode	TS25	(Intercept)	1.88451790622213e-09	4.38366501262209e-05	-8.591637093237e-05	8.59201399681825e-05	Positive	1.00000000188452	0.999914087319773	1.00008592383121
B.1.1.37	AR1 (Week|Postcode) -week FE	Poisson	ran_vals	cond	Postcode	TS26	(Intercept)	2.69524192297548e-09	4.65632181866037e-05	-9.12595354081007e-05	9.12649258919467e-05	Positive	1.00000000269524	0.999908744628617	1.00009126909066
B.1.1.37	AR1 (Week|Postcode) -week FE	Poisson	ran_vals	cond	Postcode	TS27	(Intercept)	1.96061347189804e-09	4.40576430136027e-05	-8.6349432936912e-05	8.63533541638558e-05	Positive	1.00000000196061	0.999913654295068	1.00008635708272
B.1.1.37	AR1 (Week|Postcode) -week FE	Poisson	ran_vals	cond	Postcode	TS28	(Intercept)	-1.84594140921953e-10	4.10871586091804e-05	-8.05295356952192e-05	8.05291665069374e-05	Negative	0.999999999815406	0.999919473706721	1.00008053240907
B.1.1.37	AR1 (Week|Postcode) -week FE	Poisson	ran_vals	cond	Postcode	TS29	(Intercept)	9.8051455825612e-10	4.18295999906586e-05	-8.19835289548495e-05	8.1985489983966e-05	Positive	1.00000000098051	0.999918019831603	1.00008198885089
B.1.1.37	AR1 (Week|Postcode) -week FE	Poisson	ran_vals	cond	Postcode	TS3	(Intercept)	1.5652686665112e-09	4.2994646026657e-05	-8.42663924716294e-05	8.42695230089624e-05	Positive	1.00000000156527	0.999915737157841	1.00008427307378
B.1.1.37	AR1 (Week|Postcode) -week FE	Poisson	ran_vals	cond	Postcode	TS4	(Intercept)	2.62706588237155e-09	4.63038370030358e-05	-9.07512258060809e-05	9.07564799378456e-05	Positive	1.00000000262707	0.999909252891962	1.00009076059843
B.1.1.37	AR1 (Week|Postcode) -week FE	Poisson	ran_vals	cond	Postcode	TS5	(Intercept)	4.10200319715457e-09	5.29425262923504e-05	-0.000103761342780374	0.000103769546786769	Positive	1.000000004102	0.999896244040242	1.00010377493103
B.1.1.37	AR1 (Week|Postcode) -week FE	Poisson	ran_vals	cond	Postcode	TS6	(Intercept)	9.276086140755e-10	4.17494170291126e-05	-8.18264261439899e-05	8.1828281361218e-05	Positive	1.00000000092761	0.999918176921547	1.00008183162939
B.1.1.37	AR1 (Week|Postcode) -week FE	Poisson	ran_vals	cond	Postcode	TS7	(Intercept)	4.83543100588575e-10	4.12482026660592e-05	-8.08445081093845e-05	8.08454751955857e-05	Positive	1.00000000048354	0.99991915875972	1.00008084874328
B.1.1.37	AR1 (Week|Postcode) -week FE	Poisson	ran_vals	cond	Postcode	TS8	(Intercept)	1.67601064879324e-09	4.32708690898353e-05	-8.48076689851759e-05	8.48110210064735e-05	Positive	1.00000000167601	0.999915195927084	1.00008481461756
B.1.1.37	AR1 (Week|Postcode) -week FE	Poisson	ran_vals	cond	Postcode	TS9	(Intercept)	1.09313328687299e-09	4.20145019433105e-05	-8.23458175039897e-05	8.23480037705635e-05	Positive	1.00000000109313	0.99991765757282	1.00008235139446
B.1.1.37	AR1 (Week|Postcode) -week FE	Poisson	ran_vals	cond	Postcode	TS1	Week_factor1	-0.16082100865094	1.92964413947446	-3.94285402499966	3.62121200769778	Negative	0.851444458661022	0.0193927881863188	37.3828486764994
B.1.1.37	AR1 (Week|Postcode) -week FE	Poisson	ran_vals	cond	Postcode	TS10	Week_factor1	-0.138656901109685	1.9478294633476	-3.95633249729696	3.67901869507759	Negative	0.870526653955246	0.0191331566766135	39.6075079536038
B.1.1.37	AR1 (Week|Postcode) -week FE	Poisson	ran_vals	cond	Postcode	TS11	Week_factor1	-0.0547499803990568	2.02140739296764	-4.01663566869863	3.90713570790051	Negative	0.946721817377238	0.018013466377776	49.7562312939304
B.1.1.37	AR1 (Week|Postcode) -week FE	Poisson	ran_vals	cond	Postcode	TS12	Week_factor1	-0.0362752791164334	2.03949409114736	-4.03361024444752	3.96105968621465	Negative	0.964374784701645	0.0177102759724734	52.5129437177515
B.1.1.37	AR1 (Week|Postcode) -week FE	Poisson	ran_vals	cond	Postcode	TS13	Week_factor1	-0.0378738742010168	2.03759215770391	-4.03148111848193	3.9557333700799	Negative	0.962834371487665	0.0177480235513196	52.2339867443505
B.1.1.37	AR1 (Week|Postcode) -week FE	Poisson	ran_vals	cond	Postcode	TS14	Week_factor1	-0.0242371547205008	2.05123681885804	-4.04458744344477	3.99611313400377	Negative	0.97605420644542	0.0175169298895364	54.3863462334729
B.1.1.37	AR1 (Week|Postcode) -week FE	Poisson	ran_vals	cond	Postcode	TS15	Week_factor1	-0.0698029833863528	2.00711175273375	-4.00366973169157	3.86406376491887	Negative	0.932577535075808	0.0182485485852509	47.6586318558502
B.1.1.37	AR1 (Week|Postcode) -week FE	Poisson	ran_vals	cond	Postcode	TS16	Week_factor1	-0.0300383185248432	2.04546665922978	-4.03907930219267	3.97900266514299	Negative	0.97040834821967	0.0176136818307324	53.4636864310426
B.1.1.37	AR1 (Week|Postcode) -week FE	Poisson	ran_vals	cond	Postcode	TS17	Week_factor1	-0.200043160615664	1.89734419562955	-3.9187694503257	3.51868312909437	Negative	0.818695416917187	0.0198655252254232	33.7399680137039
B.1.1.37	AR1 (Week|Postcode) -week FE	Poisson	ran_vals	cond	Postcode	TS18	Week_factor1	-0.25424830390248	1.89979373565325	-3.97777560383765	3.46927899603269	Negative	0.775499218655499	0.0187272498641571	32.113580077037
B.1.1.37	AR1 (Week|Postcode) -week FE	Poisson	ran_vals	cond	Postcode	TS19	Week_factor1	-0.118853719821856	1.96630994373806	-3.97275039199144	3.73504295234773	Negative	0.887937678944274	0.0188215951159202	41.8898247907826
B.1.1.37	AR1 (Week|Postcode) -week FE	Poisson	ran_vals	cond	Postcode	TS2	Week_factor1	-0.017843551613303	2.0575140135419	-4.05049691584189	4.01480981261528	Negative	0.982314701887651	0.0174137193361886	55.41275559319
B.1.1.37	AR1 (Week|Postcode) -week FE	Poisson	ran_vals	cond	Postcode	TS20	Week_factor1	3.41618389645822	0.918820636059765	1.6153285415289	5.21703925138754	Positive	30.4529812710397	5.02954006483791	184.387450211948
B.1.1.37	AR1 (Week|Postcode) -week FE	Poisson	ran_vals	cond	Postcode	TS21	Week_factor1	-0.00608273018746344	2.10829712157129	-4.13826915717665	4.12610369680172	Negative	0.993935732163004	0.0159504353225059	61.9361302494658
B.1.1.37	AR1 (Week|Postcode) -week FE	Poisson	ran_vals	cond	Postcode	TS22	Week_factor1	-0.016717848290273	2.05863859819918	-4.05157535794468	4.01813966136414	Negative	0.983421119443949	0.0173949497708541	55.5975792346829
B.1.1.37	AR1 (Week|Postcode) -week FE	Poisson	ran_vals	cond	Postcode	TS23	Week_factor1	-0.0863591235777813	1.99217487208434	-3.99095012376878	3.81823187661322	Negative	0.917264760660748	0.0184821454492457	45.5236456968992
B.1.1.37	AR1 (Week|Postcode) -week FE	Poisson	ran_vals	cond	Postcode	TS24	Week_factor1	-0.199387881105628	1.89806365989499	-3.91952429486408	3.52074853265283	Negative	0.81923206705757	0.0198505355003724	33.8097266788006
B.1.1.37	AR1 (Week|Postcode) -week FE	Poisson	ran_vals	cond	Postcode	TS25	Week_factor1	-0.156718245762264	1.93306377474662	-3.94545362408468	3.63201713256015	Negative	0.854944909236987	0.0193424401825598	37.7889651425307
B.1.1.37	AR1 (Week|Postcode) -week FE	Poisson	ran_vals	cond	Postcode	TS26	Week_factor1	2.47101863934125	1.45738580192572	-0.385405044013186	5.32744232269569	Positive	11.8344957968423	0.680175079558177	205.910647088766
B.1.1.37	AR1 (Week|Postcode) -week FE	Poisson	ran_vals	cond	Postcode	TS27	Week_factor1	-0.0185617194214454	2.05690483132201	-4.05002110843902	4.01289766959613	Negative	0.981609488352431	0.0174220068842423	55.3068997174506
B.1.1.37	AR1 (Week|Postcode) -week FE	Poisson	ran_vals	cond	Postcode	TS28	Week_factor1	-0.0259782961305255	2.04933261181408	-4.04259640762953	3.99063981536848	Negative	0.974356236679844	0.0175518414678879	54.0894855786976
B.1.1.37	AR1 (Week|Postcode) -week FE	Poisson	ran_vals	cond	Postcode	TS29	Week_factor1	-0.0108986357522428	2.06457254571579	-4.05738646882536	4.03558919732087	Negative	0.989160539207839	0.0172941589259933	56.5762449919054
B.1.1.37	AR1 (Week|Postcode) -week FE	Poisson	ran_vals	cond	Postcode	TS3	Week_factor1	-0.233355944997825	1.87261805490034	-3.90361988940195	3.4369079994063	Negative	0.791871660598033	0.020168770426155	31.0906770025558
B.1.1.37	AR1 (Week|Postcode) -week FE	Poisson	ran_vals	cond	Postcode	TS4	Week_factor1	-0.0550808279737645	2.02142359296905	-4.01699826769265	3.90683661174512	Negative	0.946408648568463	0.018006935897033	49.7413516217808
B.1.1.37	AR1 (Week|Postcode) -week FE	Poisson	ran_vals	cond	Postcode	TS5	Week_factor1	2.42871942026592	1.43564001400832	-0.385083301954968	5.24252214248681	Positive	11.3443454354608	0.680393955697164	189.146555876137
B.1.1.37	AR1 (Week|Postcode) -week FE	Poisson	ran_vals	cond	Postcode	TS6	Week_factor1	-0.348573181444015	1.78994067615154	-3.85679244116431	3.15964607827628	Negative	0.705694269408532	0.0211356848653896	23.5622552591869
B.1.1.37	AR1 (Week|Postcode) -week FE	Poisson	ran_vals	cond	Postcode	TS7	Week_factor1	-0.041827523908349	2.03460670439168	-4.02958338721977	3.94592833940307	Negative	0.95903517694769	0.0177817365094039	51.7243335675724
B.1.1.37	AR1 (Week|Postcode) -week FE	Poisson	ran_vals	cond	Postcode	TS8	Week_factor1	-0.0605647228130051	2.01589402379271	-4.01164440609624	3.89051496047023	Negative	0.941232847809328	0.0181036010746928	48.9360801831683
B.1.1.37	AR1 (Week|Postcode) -week FE	Poisson	ran_vals	cond	Postcode	TS9	Week_factor1	3.41914261421092	1.1313362262981	1.20176435626118	5.63652087216066	Positive	30.5432164717676	3.32597996254158	280.485175180784
B.1.1.37	AR1 (Week|Postcode) -week FE	Poisson	ran_vals	cond	Postcode	TS1	Week_factor2	-0.0432999775355392	2.03314561096927	-4.02819215036099	3.94159219528991	Negative	0.957624081264221	0.0178064923332633	51.5005349652197
B.1.1.37	AR1 (Week|Postcode) -week FE	Poisson	ran_vals	cond	Postcode	TS10	Week_factor2	-0.432200037480204	1.74368773297059	-3.84976519438685	2.98536511942645	Negative	0.649079523465499	0.0212847336266001	19.7937279917698
B.1.1.37	AR1 (Week|Postcode) -week FE	Poisson	ran_vals	cond	Postcode	TS11	Week_factor2	-0.0252212568995346	2.05057036717397	-4.0442653243256	3.99382281052653	Negative	0.975094141852312	0.0175225733364454	54.2619264430242
B.1.1.37	AR1 (Week|Postcode) -week FE	Poisson	ran_vals	cond	Postcode	TS12	Week_factor2	-0.103820624671444	2.03347258460547	-4.08935365404775	3.88171240470486	Negative	0.901386969504591	0.0167500563917054	48.5072079634919
B.1.1.37	AR1 (Week|Postcode) -week FE	Poisson	ran_vals	cond	Postcode	TS13	Week_factor2	-0.0161548361775744	2.05943011297319	-4.05256368628228	4.02025401392714	Negative	0.983974953339046	0.017377766341898	55.7152564805879
B.1.1.37	AR1 (Week|Postcode) -week FE	Poisson	ran_vals	cond	Postcode	TS14	Week_factor2	-0.0606927732770328	2.01572445926386	-4.01144011619067	3.8900545696366	Negative	0.941112330222739	0.0181072998354438	48.9135556458611
B.1.1.37	AR1 (Week|Postcode) -week FE	Poisson	ran_vals	cond	Postcode	TS15	Week_factor2	-0.0172906679630362	2.05838909812487	-4.05165916645766	4.01707783053159	Negative	0.982857957790557	0.0173934919870687	55.5385753424562
B.1.1.37	AR1 (Week|Postcode) -week FE	Poisson	ran_vals	cond	Postcode	TS16	Week_factor2	-0.0598318722379379	2.01656410856368	-4.01222489753886	3.89256115306299	Negative	0.941922883658818	0.0180930951387863	49.0363153432056
B.1.1.37	AR1 (Week|Postcode) -week FE	Poisson	ran_vals	cond	Postcode	TS17	Week_factor2	-0.2769159619591	1.84530599731663	-3.89364925715546	3.33981733323726	Negative	0.758118205202255	0.020370871683297	28.2139724796531
B.1.1.37	AR1 (Week|Postcode) -week FE	Poisson	ran_vals	cond	Postcode	TS18	Week_factor2	3.03193485428132	1.65755444649758	-0.216812163268155	6.28068187183079	Positive	20.7373174851872	0.805081178920715	534.152763399532
B.1.1.37	AR1 (Week|Postcode) -week FE	Poisson	ran_vals	cond	Postcode	TS19	Week_factor2	-0.485983064168012	1.70858438612966	-3.83474692552961	2.86278079719359	Negative	0.615092224323887	0.0216068059092743	17.5101514778412
B.1.1.37	AR1 (Week|Postcode) -week FE	Poisson	ran_vals	cond	Postcode	TS2	Week_factor2	-0.0117245356382711	2.06392261628325	-4.05693853043113	4.03348945915459	Negative	0.988343928896843	0.0173019073790574	56.4575743232574
B.1.1.37	AR1 (Week|Postcode) -week FE	Poisson	ran_vals	cond	Postcode	TS20	Week_factor2	-0.0523034010783082	2.09642739095121	-4.16122558354595	4.05661878138934	Negative	0.949040883130514	0.0155884412707218	57.7786182858961
B.1.1.37	AR1 (Week|Postcode) -week FE	Poisson	ran_vals	cond	Postcode	TS21	Week_factor2	2.41383500223564	1.43955868815741	-0.407648180184605	5.23531818465589	Positive	11.1767418906434	0.665212872728223	187.788848369295
B.1.1.37	AR1 (Week|Postcode) -week FE	Poisson	ran_vals	cond	Postcode	TS22	Week_factor2	-0.0089701234825935	2.06689390024309	-4.06000772782458	4.04206748085939	Negative	0.991069988050319	0.0172488858184674	56.943951716722
B.1.1.37	AR1 (Week|Postcode) -week FE	Poisson	ran_vals	cond	Postcode	TS23	Week_factor2	-0.0744711777819001	2.0036006966991	-4.00145638271149	3.85251402714769	Negative	0.928234227442787	0.018288983723679	47.1113536987163
B.1.1.37	AR1 (Week|Postcode) -week FE	Poisson	ran_vals	cond	Postcode	TS24	Week_factor2	-0.0551255850031775	2.02195824065497	-4.01809091493088	3.90783974492453	Negative	0.946366291076647	0.0179872714133843	49.7912738571203
B.1.1.37	AR1 (Week|Postcode) -week FE	Poisson	ran_vals	cond	Postcode	TS25	Week_factor2	-0.476129416323201	1.71978868457067	-3.84685329910122	2.89459446645482	Negative	0.621183085814268	0.0213468028678111	18.0761694615913
B.1.1.37	AR1 (Week|Postcode) -week FE	Poisson	ran_vals	cond	Postcode	TS26	Week_factor2	-0.0594122499353897	2.04826140010891	-4.07393082507244	3.95510632520166	Negative	0.942318218447929	0.0170103920425255	52.2012439571641
B.1.1.37	AR1 (Week|Postcode) -week FE	Poisson	ran_vals	cond	Postcode	TS27	Week_factor2	-0.0584067625134159	2.01795611652809	-4.01352807329078	3.89671454826394	Negative	0.943266184067962	0.0180695320127063	49.2404060813788
B.1.1.37	AR1 (Week|Postcode) -week FE	Poisson	ran_vals	cond	Postcode	TS28	Week_factor2	-0.01100766623389	2.06455839915197	-4.05746777255142	4.03545244008364	Negative	0.989052696437004	0.0172927529035917	56.5685083099829
B.1.1.37	AR1 (Week|Postcode) -week FE	Poisson	ran_vals	cond	Postcode	TS29	Week_factor2	-0.0278255496538128	2.04752579468142	-4.04090236464615	3.98525126533853	Negative	0.972558015085635	0.0175816002409755	53.798805554848
B.1.1.37	AR1 (Week|Postcode) -week FE	Poisson	ran_vals	cond	Postcode	TS3	Week_factor2	-0.0648215454682753	2.0140135330601	-4.01221553464234	3.88257244370578	Negative	0.937234702234597	0.018093264543357	48.5489439989029
B.1.1.37	AR1 (Week|Postcode) -week FE	Poisson	ran_vals	cond	Postcode	TS4	Week_factor2	-0.107296120846673	1.97346835629547	-3.97522302381526	3.76063078212191	Negative	0.898259640198134	0.0187751137302201	42.9755256241221
B.1.1.37	AR1 (Week|Postcode) -week FE	Poisson	ran_vals	cond	Postcode	TS5	Week_factor2	-0.197909188860126	1.92069342833849	-3.96239913374633	3.56658075602607	Negative	0.820444355242072	0.0190174341491009	35.3953606344104
B.1.1.37	AR1 (Week|Postcode) -week FE	Poisson	ran_vals	cond	Postcode	TS6	Week_factor2	-0.0843742216243924	1.99588493171364	-3.99623680506932	3.82748836182053	Negative	0.919087249408337	0.0183846940606945	45.9469909717426
B.1.1.37	AR1 (Week|Postcode) -week FE	Poisson	ran_vals	cond	Postcode	TS7	Week_factor2	-0.208508966679915	1.8892980114065	-3.91146502509981	3.49444709173998	Negative	0.811793755575146	0.0200111627205664	32.9320745022729
B.1.1.37	AR1 (Week|Postcode) -week FE	Poisson	ran_vals	cond	Postcode	TS8	Week_factor2	-0.0403065968365878	2.03638495667538	-4.03154777057948	3.95093457690631	Negative	0.960494909302919	0.0177468406477444	51.9839271174206
B.1.1.37	AR1 (Week|Postcode) -week FE	Poisson	ran_vals	cond	Postcode	TS9	Week_factor2	-0.0257886335277547	2.12583486619708	-4.19234840835356	4.14077114129805	Negative	0.974541053145551	0.015110756944496	62.8512699763842
B.1.1.37	AR1 (Week|Postcode) -week FE	Poisson	ran_vals	cond	Postcode	TS1	Week_factor3	-0.0368092103035496	2.03895390105315	-4.03308542250516	3.95946700189806	Negative	0.963860012366756	0.0177195731533779	52.4293737438332
B.1.1.37	AR1 (Week|Postcode) -week FE	Poisson	ran_vals	cond	Postcode	TS10	Week_factor3	-0.138481418715712	1.94943418810767	-3.95930221763782	3.68233938020639	Negative	0.870679429460813	0.0190764208385296	39.7392506331728
B.1.1.37	AR1 (Week|Postcode) -week FE	Poisson	ran_vals	cond	Postcode	TS11	Week_factor3	-0.0974018362390166	1.98229995613672	-3.98263835682232	3.78783468434429	Negative	0.907191390503864	0.0186364049312326	44.1606748748565
B.1.1.37	AR1 (Week|Postcode) -week FE	Poisson	ran_vals	cond	Postcode	TS12	Week_factor3	3.10093491082458	1.7031193889922	-0.237117752972005	6.43898757462116	Positive	22.2187140905533	0.788898387418328	625.772930596665
B.1.1.37	AR1 (Week|Postcode) -week FE	Poisson	ran_vals	cond	Postcode	TS13	Week_factor3	-0.0508186997424286	2.02517394560506	-4.02008669555722	3.91844929607236	Negative	0.95045097191883	0.0179514085646701	50.3223491776202
B.1.1.37	AR1 (Week|Postcode) -week FE	Poisson	ran_vals	cond	Postcode	TS14	Week_factor3	-0.0261913175179947	2.04957771737467	-4.04328982708816	3.99090719205217	Negative	0.974148700068071	0.0175396748982349	54.103949779583
B.1.1.37	AR1 (Week|Postcode) -week FE	Poisson	ran_vals	cond	Postcode	TS15	Week_factor3	-0.0433400212955422	2.03232821264211	-4.02663012283873	3.93995008024765	Negative	0.957585735163104	0.0178343282989752	51.4160345607496
B.1.1.37	AR1 (Week|Postcode) -week FE	Poisson	ran_vals	cond	Postcode	TS16	Week_factor3	-0.0146964012848049	2.06094522408337	-4.05407481459805	4.02468201202844	Negative	0.985411063726802	0.0173515261382647	55.9625105467694
B.1.1.37	AR1 (Week|Postcode) -week FE	Poisson	ran_vals	cond	Postcode	TS17	Week_factor3	-0.468766476619362	1.72185017821215	-3.84353081268905	2.90599785945032	Negative	0.625773698884605	0.0214178452836608	18.2834788947915
B.1.1.37	AR1 (Week|Postcode) -week FE	Poisson	ran_vals	cond	Postcode	TS18	Week_factor3	2.80169354120044	1.60240953866118	-0.338971443058924	5.94235852545981	Positive	16.4725200535448	0.712502795699025	380.832073294849
B.1.1.37	AR1 (Week|Postcode) -week FE	Poisson	ran_vals	cond	Postcode	TS19	Week_factor3	-0.128891534242952	1.95801067071848	-3.96652193019628	3.70873886171037	Negative	0.879069309292854	0.0189391905411668	40.8023167020214
B.1.1.37	AR1 (Week|Postcode) -week FE	Poisson	ran_vals	cond	Postcode	TS2	Week_factor3	-0.0651304176529652	2.01184307276146	-4.00827038281182	3.87800954750589	Negative	0.936945261206993	0.018164786208239	48.3279248340434
B.1.1.37	AR1 (Week|Postcode) -week FE	Poisson	ran_vals	cond	Postcode	TS20	Week_factor3	-0.0397376894577657	2.03684487692337	-4.03188029032248	3.95240491140695	Negative	0.961041497408404	0.017740940453873	52.060417098089
B.1.1.37	AR1 (Week|Postcode) -week FE	Poisson	ran_vals	cond	Postcode	TS21	Week_factor3	-0.027907734828213	2.08404318893627	-4.11255732736931	4.05674185771288	Negative	0.972478088519985	0.0163658680825137	57.7857299034411
B.1.1.37	AR1 (Week|Postcode) -week FE	Poisson	ran_vals	cond	Postcode	TS22	Week_factor3	-0.112999964843606	1.96825491377479	-3.97070870823619	3.74470877854898	Negative	0.893150691515972	0.0188600621162787	42.2966877223021
B.1.1.37	AR1 (Week|Postcode) -week FE	Poisson	ran_vals	cond	Postcode	TS23	Week_factor3	-0.040632235517902	2.0375167757831	-4.03409173394895	3.95282726291315	Negative	0.960182185927422	0.0177017507131013	52.0824095376067
B.1.1.37	AR1 (Week|Postcode) -week FE	Poisson	ran_vals	cond	Postcode	TS24	Week_factor3	-0.0469553493873144	2.02915755223353	-4.02403107072248	3.93012037194785	Negative	0.954129999128315	0.0178807409359871	50.9131058100832
B.1.1.37	AR1 (Week|Postcode) -week FE	Poisson	ran_vals	cond	Postcode	TS25	Week_factor3	-0.156523509386327	1.93498904334517	-3.94903234482248	3.63598532604982	Negative	0.85511141432201	0.0192733427047929	37.9392169850199
B.1.1.37	AR1 (Week|Postcode) -week FE	Poisson	ran_vals	cond	Postcode	TS26	Week_factor3	-0.229407009233048	1.87493806670712	-3.90421809322216	3.44540407475606	Negative	0.795004893315391	0.0201567089985929	31.3559510354362
B.1.1.37	AR1 (Week|Postcode) -week FE	Poisson	ran_vals	cond	Postcode	TS27	Week_factor3	-0.0269371403961551	2.04889713861279	-4.04270174010439	3.98882745931208	Negative	0.973422428549453	0.0175499927863526	53.9915449503752
B.1.1.37	AR1 (Week|Postcode) -week FE	Poisson	ran_vals	cond	Postcode	TS28	Week_factor3	-0.0349942337873345	2.04049412503796	-4.0342892295273	3.96430076195263	Negative	0.9656109841598	0.0176982550408077	52.6834182567812
B.1.1.37	AR1 (Week|Postcode) -week FE	Poisson	ran_vals	cond	Postcode	TS29	Week_factor3	-0.0117921162488963	2.06377376826587	-4.05671437428851	4.03313014179072	Negative	0.988277138267522	0.0173057861425835	56.4372917806343
B.1.1.37	AR1 (Week|Postcode) -week FE	Poisson	ran_vals	cond	Postcode	TS3	Week_factor3	-0.152929224211291	1.93514834222846	-3.94575027972146	3.63989183129888	Negative	0.858190458768598	0.019336702989678	38.0877166037353
B.1.1.37	AR1 (Week|Postcode) -week FE	Poisson	ran_vals	cond	Postcode	TS4	Week_factor3	-0.027277676768623	2.04869603688143	-4.04264812432617	3.98809277078892	Negative	0.973090999241826	0.0175509337680991	53.951892549818
B.1.1.37	AR1 (Week|Postcode) -week FE	Poisson	ran_vals	cond	Postcode	TS5	Week_factor3	-0.356621529651501	1.786949684848	-3.85897855413878	3.14573549483578	Negative	0.70003739099966	0.0210895303383674	23.236759706596
B.1.1.37	AR1 (Week|Postcode) -week FE	Poisson	ran_vals	cond	Postcode	TS6	Week_factor3	-0.120514669127657	1.9629909816523	-3.96790629514308	3.72687695688777	Negative	0.886464083595196	0.0189129899294494	41.5491455573968
B.1.1.37	AR1 (Week|Postcode) -week FE	Poisson	ran_vals	cond	Postcode	TS7	Week_factor3	-0.0456251687339103	2.03106018693279	-4.02642998555537	3.93517964808755	Negative	0.955400008877926	0.0178378979701917	51.1713419646905
B.1.1.37	AR1 (Week|Postcode) -week FE	Poisson	ran_vals	cond	Postcode	TS8	Week_factor3	-0.201349286587621	1.89480450260158	-3.91509786943106	3.51239929625581	Negative	0.817626795598977	0.0199385971709953	33.5286164391715
B.1.1.37	AR1 (Week|Postcode) -week FE	Poisson	ran_vals	cond	Postcode	TS9	Week_factor3	-0.0220524662372387	2.05373272019236	-4.04729463168574	4.00318969921127	Negative	0.978188911813342	0.0174695723946712	54.7725797505176
B.1.1.37	AR1 (Week|Postcode) -week FE	Poisson	ran_vals	cond	Postcode	TS1	Week_factor4	-0.0146302095406933	2.08754223442026	-4.10613780521067	4.07687738612929	Negative	0.985476291962538	0.0164712670789514	58.961069440813
B.1.1.37	AR1 (Week|Postcode) -week FE	Poisson	ran_vals	cond	Postcode	TS10	Week_factor4	-0.119413276751319	1.96431786448929	-3.96940554533896	3.73057899183632	Negative	0.887440966245566	0.0188846558708218	41.7032470148259
B.1.1.37	AR1 (Week|Postcode) -week FE	Poisson	ran_vals	cond	Postcode	TS11	Week_factor4	-0.0250620587645153	2.0506103680541	-4.04418452647498	3.99406040894594	Negative	0.975249387378235	0.0175239891799061	54.2748205227275
B.1.1.37	AR1 (Week|Postcode) -week FE	Poisson	ran_vals	cond	Postcode	TS12	Week_factor4	-0.18312683147474	1.96217595104906	-4.02892102686152	3.66266736391204	Negative	0.832662541221546	0.0177935183282427	38.9651385838091
B.1.1.37	AR1 (Week|Postcode) -week FE	Poisson	ran_vals	cond	Postcode	TS13	Week_factor4	-0.0233465409676284	2.0523924331932	-4.04596179216883	3.99926871023357	Negative	0.976923880959785	0.0174928720550073	54.5582375603291
B.1.1.37	AR1 (Week|Postcode) -week FE	Poisson	ran_vals	cond	Postcode	TS14	Week_factor4	-0.0807842285656786	1.99718079494115	-3.99518665726541	3.83361820013405	Negative	0.922392695969107	0.0184040108477534	46.2295035911161
B.1.1.37	AR1 (Week|Postcode) -week FE	Poisson	ran_vals	cond	Postcode	TS15	Week_factor4	-0.0185257815066441	2.05708764864939	-4.05034348590163	4.01329192288834	Negative	0.981644765984489	0.0174163913270826	55.3287089436432
B.1.1.37	AR1 (Week|Postcode) -week FE	Poisson	ran_vals	cond	Postcode	TS16	Week_factor4	-0.0369725893794969	2.03852305054533	-4.03240435010307	3.95845917134407	Negative	0.963702550671916	0.0177316455762599	52.3765604369503
B.1.1.37	AR1 (Week|Postcode) -week FE	Poisson	ran_vals	cond	Postcode	TS17	Week_factor4	-0.146594664248288	1.94952778509228	-3.96759890988929	3.67440958139271	Negative	0.863643972257523	0.0189188043972538	39.4253725105917
B.1.1.37	AR1 (Week|Postcode) -week FE	Poisson	ran_vals	cond	Postcode	TS18	Week_factor4	2.34150224433566	1.40180757591147	-0.405990117706218	5.08899460637754	Positive	10.396843436289	0.666316752130247	162.226678367493
B.1.1.37	AR1 (Week|Postcode) -week FE	Poisson	ran_vals	cond	Postcode	TS19	Week_factor4	-0.18127192875995	1.91376233683922	-3.93217718393403	3.56963332641413	Negative	0.83420848257191	0.019600951187788	35.5035725423621
B.1.1.37	AR1 (Week|Postcode) -week FE	Poisson	ran_vals	cond	Postcode	TS2	Week_factor4	-0.0127815804449513	2.06283661510549	-4.05586705204223	4.03030389115233	Negative	0.98729975704503	0.0173204559343143	56.2780110383837
B.1.1.37	AR1 (Week|Postcode) -week FE	Poisson	ran_vals	cond	Postcode	TS20	Week_factor4	-0.198951954772225	1.89666730952893	-3.91635157210342	3.51844766255897	Negative	0.81958926974014	0.019913615761341	33.7320243156053
B.1.1.37	AR1 (Week|Postcode) -week FE	Poisson	ran_vals	cond	Postcode	TS21	Week_factor4	-0.0219728834545659	2.05382452701872	-4.04739498697626	4.00344922006713	Negative	0.978266761906646	0.017467819318625	54.7867962219481
B.1.1.37	AR1 (Week|Postcode) -week FE	Poisson	ran_vals	cond	Postcode	TS22	Week_factor4	-0.0253001877693326	2.05042427502427	-4.04405791984356	3.9934575443049	Negative	0.975017179860939	0.0175262079735992	54.2421100135304
B.1.1.37	AR1 (Week|Postcode) -week FE	Poisson	ran_vals	cond	Postcode	TS23	Week_factor4	-0.399450776921299	1.75896192871952	-3.84695280738866	3.04805125354606	Negative	0.670688302393226	0.0213446787896989	21.0742360378923
B.1.1.37	AR1 (Week|Postcode) -week FE	Poisson	ran_vals	cond	Postcode	TS24	Week_factor4	-0.0204928866446953	2.07653719366193	-4.09043099877995	4.04944522549056	Negative	0.979715665515358	0.0167320205238558	57.3656232304819
B.1.1.37	AR1 (Week|Postcode) -week FE	Poisson	ran_vals	cond	Postcode	TS25	Week_factor4	-0.135275873887017	1.95112010204104	-3.95940100339957	3.68884925562554	Negative	0.873474909527959	0.0190745364528422	39.9987920787029
B.1.1.37	AR1 (Week|Postcode) -week FE	Poisson	ran_vals	cond	Postcode	TS26	Week_factor4	-0.0646863768837828	2.01309894258535	-4.01028780166674	3.88091504789917	Negative	0.937361395484916	0.018128177166349	48.4685458269044
B.1.1.37	AR1 (Week|Postcode) -week FE	Poisson	ran_vals	cond	Postcode	TS27	Week_factor4	-0.103571394448319	1.97676924124715	-3.97796791303931	3.77082512414267	Negative	0.901611650377591	0.0187236487879576	43.4158735459424
B.1.1.37	AR1 (Week|Postcode) -week FE	Poisson	ran_vals	cond	Postcode	TS28	Week_factor4	-0.0159456267783105	2.05967006168772	-4.05282476772163	4.020933514165	Negative	0.984180831683016	0.0173732299218623	55.7531278759733
B.1.1.37	AR1 (Week|Postcode) -week FE	Poisson	ran_vals	cond	Postcode	TS29	Week_factor4	-0.0374117849820754	2.03811438676495	-4.0320425794143	3.95721900945015	Negative	0.963279389681492	0.0177380615263742	52.3116452835316
B.1.1.37	AR1 (Week|Postcode) -week FE	Poisson	ran_vals	cond	Postcode	TS3	Week_factor4	-0.0692440468222151	2.00947141656491	-4.00773565125213	3.8692475576077	Negative	0.933098932459512	0.0181745020901623	47.9063257655004
B.1.1.37	AR1 (Week|Postcode) -week FE	Poisson	ran_vals	cond	Postcode	TS4	Week_factor4	-0.067438438398459	2.00950949989991	-4.00600468479337	3.87112780799645	Negative	0.93478526572278	0.0182059887870313	47.9964863888558
B.1.1.37	AR1 (Week|Postcode) -week FE	Poisson	ran_vals	cond	Postcode	TS5	Week_factor4	-0.100571251793208	2.01918299615103	-4.05809720244491	3.85695469885849	Negative	0.904320675647405	0.0172818717527935	47.3210249503899
B.1.1.37	AR1 (Week|Postcode) -week FE	Poisson	ran_vals	cond	Postcode	TS6	Week_factor4	-0.222970715280947	1.8786730082539	-3.90510215018611	3.45916071962421	Negative	0.800138280776216	0.0201388971941173	31.7902843533325
B.1.1.37	AR1 (Week|Postcode) -week FE	Poisson	ran_vals	cond	Postcode	TS7	Week_factor4	-0.0604213186588556	2.05321591664079	-4.0846505677592	3.96380793044148	Negative	0.941367834188298	0.0168290188904286	52.657460605049
B.1.1.37	AR1 (Week|Postcode) -week FE	Poisson	ran_vals	cond	Postcode	TS8	Week_factor4	-0.043837887212687	2.03279090423447	-4.02803484761286	3.94035907318748	Negative	0.957109104521743	0.0178092935637567	51.43706765678
B.1.1.37	AR1 (Week|Postcode) -week FE	Poisson	ran_vals	cond	Postcode	TS9	Week_factor4	-0.117609032036264	1.96409427953801	-3.96716308217191	3.73194501809938	Negative	0.88904357223078	0.0189270515336247	41.7602536729342
B.1.1.37	AR1 (Week|Postcode) -week FE	Poisson	ran_vals	cond	Postcode	TS1	Week_factor5	2.06781266979987	1.38708093009515	-0.650815996828944	4.78644133642868	Positive	7.90750785691331	0.521619962817657	119.874017415633
B.1.1.37	AR1 (Week|Postcode) -week FE	Poisson	ran_vals	cond	Postcode	TS10	Week_factor5	-0.066220379660631	2.01511126715928	-4.01576588813369	3.88332512881243	Negative	0.935924582820395	0.0180291409564723	48.5854998217799
B.1.1.37	AR1 (Week|Postcode) -week FE	Poisson	ran_vals	cond	Postcode	TS11	Week_factor5	-0.0212468156685178	2.05416993283643	-4.04734590215297	4.00485227081594	Negative	0.978977307809658	0.0174686767444926	54.863718827953
B.1.1.37	AR1 (Week|Postcode) -week FE	Poisson	ran_vals	cond	Postcode	TS12	Week_factor5	-0.0519177794793838	2.02487325134457	-4.02059642537327	3.9167608664145	Negative	0.949406924365478	0.0179422605281961	50.2374551198059
B.1.1.37	AR1 (Week|Postcode) -week FE	Poisson	ran_vals	cond	Postcode	TS13	Week_factor5	-0.0906013173664548	1.98834005223339	-3.98767620876239	3.80647357402948	Negative	0.913381787775462	0.0185427535813832	44.9914995946178
B.1.1.37	AR1 (Week|Postcode) -week FE	Poisson	ran_vals	cond	Postcode	TS14	Week_factor5	-0.0376815245615417	2.03858101821725	-4.03322689983434	3.95786385071125	Negative	0.963019590144695	0.0177170664128217	52.3453888693052
B.1.1.37	AR1 (Week|Postcode) -week FE	Poisson	ran_vals	cond	Postcode	TS15	Week_factor5	-0.0580004901390948	2.01837143077356	-4.01393580187986	3.89793482160167	Negative	0.943649484917181	0.0180621660496724	49.3005295121076
B.1.1.37	AR1 (Week|Postcode) -week FE	Poisson	ran_vals	cond	Postcode	TS16	Week_factor5	-0.0157484305088355	2.05983486468119	-4.0529505793839	4.02145371836623	Negative	0.98437492760838	0.0173710443044176	55.7821384323785
B.1.1.37	AR1 (Week|Postcode) -week FE	Poisson	ran_vals	cond	Postcode	TS17	Week_factor5	1.74048262861193	1.28078072760918	-0.769801469595067	4.25076672681892	Positive	5.70009378726869	0.463104999608446	70.1591846581882
B.1.1.37	AR1 (Week|Postcode) -week FE	Poisson	ran_vals	cond	Postcode	TS18	Week_factor5	-0.0371873906330669	2.07001566509114	-4.09434354164543	4.0199687603793	Negative	0.963495568386786	0.0166666836762865	55.6993657725564
B.1.1.37	AR1 (Week|Postcode) -week FE	Poisson	ran_vals	cond	Postcode	TS19	Week_factor5	-0.322651775110571	1.80843883447244	-3.86712675892014	3.221823208699	Negative	0.72422600398314	0.0209183867299094	25.0737932909255
B.1.1.37	AR1 (Week|Postcode) -week FE	Poisson	ran_vals	cond	Postcode	TS2	Week_factor5	-0.018776984895312	2.05669064585798	-4.04981657811737	4.01226260832674	Negative	0.981398204462647	0.0174255705773433	55.2717875978639
B.1.1.37	AR1 (Week|Postcode) -week FE	Poisson	ran_vals	cond	Postcode	TS20	Week_factor5	-0.0432390840182981	2.03335382929811	-4.0285393572692	3.9420611892326	Negative	0.957682396138205	0.0178003108692998	51.5246940689576
B.1.1.37	AR1 (Week|Postcode) -week FE	Poisson	ran_vals	cond	Postcode	TS21	Week_factor5	-0.117195862656041	1.96445155876055	-3.96745016720028	3.7330584418882	Negative	0.889410973706803	0.0189216186403866	41.8067764277655
B.1.1.37	AR1 (Week|Postcode) -week FE	Poisson	ran_vals	cond	Postcode	TS22	Week_factor5	-0.0164931687043387	2.05920997044642	-4.0524705473851	4.01948420997642	Negative	0.983642098917723	0.0173793849632677	55.6723831601773
B.1.1.37	AR1 (Week|Postcode) -week FE	Poisson	ran_vals	cond	Postcode	TS23	Week_factor5	-0.10928520812122	1.97390250051584	-3.97806301812583	3.75949260188339	Negative	0.896474699168825	0.0187218681583946	42.9266395559722
B.1.1.37	AR1 (Week|Postcode) -week FE	Poisson	ran_vals	cond	Postcode	TS24	Week_factor5	1.89046163496114	1.30336114349979	-0.664079265147393	4.44500253506966	Positive	6.6224251184718	0.514747255322661	85.2000938252221
B.1.1.37	AR1 (Week|Postcode) -week FE	Poisson	ran_vals	cond	Postcode	TS25	Week_factor5	-0.069327988763241	2.03603106688092	-4.05987555125451	3.92121957372803	Negative	0.933020609611284	0.0172511658677136	50.4619493334446
B.1.1.37	AR1 (Week|Postcode) -week FE	Poisson	ran_vals	cond	Postcode	TS26	Week_factor5	-0.0551941436707057	2.02137065824029	-4.0170078332277	3.90661954588629	Negative	0.946301411688785	0.0180067636518803	49.7305556443332
B.1.1.37	AR1 (Week|Postcode) -week FE	Poisson	ran_vals	cond	Postcode	TS27	Week_factor5	-0.0267675262288444	2.0489379926778	-4.04261219843313	3.98907714597544	Negative	0.973587548787083	0.0175515643123948	54.0050276022327
B.1.1.37	AR1 (Week|Postcode) -week FE	Poisson	ran_vals	cond	Postcode	TS28	Week_factor5	-0.063119990142049	2.01360174672796	-4.0097068929358	3.8834669126517	Negative	0.938830816487361	0.0181387110420549	48.5923889488496
B.1.1.37	AR1 (Week|Postcode) -week FE	Poisson	ran_vals	cond	Postcode	TS29	Week_factor5	-0.0102379011885515	2.12193775445565	-4.16915947735743	4.14868367498033	Negative	0.989814327731685	0.0154652535582955	63.35055546874
B.1.1.37	AR1 (Week|Postcode) -week FE	Poisson	ran_vals	cond	Postcode	TS3	Week_factor5	-0.190919512327089	1.98395958524759	-4.07940884619538	3.69756982154121	Negative	0.826199084316755	0.0169174635201998	40.3491295317882
B.1.1.37	AR1 (Week|Postcode) -week FE	Poisson	ran_vals	cond	Postcode	TS4	Week_factor5	-0.0291869950102904	2.04664058439113	-4.04052882971491	3.98215483969433	Negative	0.971234831417602	0.0175881688095313	53.6324791951958
B.1.1.37	AR1 (Week|Postcode) -week FE	Poisson	ran_vals	cond	Postcode	TS5	Week_factor5	2.92184684177586	1.06945989900335	0.825743956819448	5.01794972673227	Positive	18.57556192402	2.28357901772073	151.1011872659
B.1.1.37	AR1 (Week|Postcode) -week FE	Poisson	ran_vals	cond	Postcode	TS6	Week_factor5	-0.061434210370677	2.01686478162012	-4.01441654403335	3.891548123292	Negative	0.94041481324626	0.0180534848919352	48.9866652486614
B.1.1.37	AR1 (Week|Postcode) -week FE	Poisson	ran_vals	cond	Postcode	TS7	Week_factor5	2.51693522747139	1.45863157687421	-0.341930129914927	5.37580058485771	Positive	12.3905641522212	0.710397838532611	216.112819722864
B.1.1.37	AR1 (Week|Postcode) -week FE	Poisson	ran_vals	cond	Postcode	TS8	Week_factor5	-0.0635730956659684	2.01349906084523	-4.00995873782784	3.8828125464959	Negative	0.938405523416981	0.018134143475514	48.5606021353339
B.1.1.37	AR1 (Week|Postcode) -week FE	Poisson	ran_vals	cond	Postcode	TS9	Week_factor5	-0.0240388637790373	2.05175078451315	-4.04539650667661	3.99731877911854	Negative	0.976247768343086	0.0175027633172272	54.4519564094659
B.1.1.37	AR1 (Week|Postcode) -week FE	Poisson	ran_vals	cond	Postcode	TS1	Week_factor6	-0.0499714923935807	2.05121473847763	-4.07027850436747	3.97033551958031	Negative	0.95125654216129	0.0170726330424401	53.0023111698841
B.1.1.37	AR1 (Week|Postcode) -week FE	Poisson	ran_vals	cond	Postcode	TS10	Week_factor6	-0.566777696897879	1.66688873923071	-3.83381959202545	2.70026419822969	Negative	0.567350672223491	0.021626851917543	14.8836634430064
B.1.1.37	AR1 (Week|Postcode) -week FE	Poisson	ran_vals	cond	Postcode	TS11	Week_factor6	-0.0113851934120752	2.06456983253136	-4.05786770874143	4.03509732191728	Negative	0.988679372637816	0.0172858382886752	56.5484233715126
B.1.1.37	AR1 (Week|Postcode) -week FE	Poisson	ran_vals	cond	Postcode	TS12	Week_factor6	-0.0442218730245466	2.03177190634854	-4.02642163426797	3.93797788821888	Negative	0.9567416587567	0.0178380469402263	51.3147321939331
B.1.1.37	AR1 (Week|Postcode) -week FE	Poisson	ran_vals	cond	Postcode	TS13	Week_factor6	-0.0231985872898323	2.05243282793413	-4.04589301072842	3.99949583614876	Negative	0.977068431134001	0.0174940752813234	54.5706305572981
B.1.1.37	AR1 (Week|Postcode) -week FE	Poisson	ran_vals	cond	Postcode	TS14	Week_factor6	-0.14109956731676	1.94454755836117	-3.95234274792995	3.67014361329643	Negative	0.868402842852074	0.0192096456608279	39.2575433606964
B.1.1.37	AR1 (Week|Postcode) -week FE	Poisson	ran_vals	cond	Postcode	TS15	Week_factor6	-0.0267441181378629	2.04909159625559	-4.0428898478225	3.98940161154677	Negative	0.973610338879739	0.0175466918077362	54.0225532174442
B.1.1.37	AR1 (Week|Postcode) -week FE	Poisson	ran_vals	cond	Postcode	TS16	Week_factor6	-0.0495807307686411	2.02637784019069	-4.02120831661245	3.92204685507517	Negative	0.951628329348791	0.0179312851743717	50.5037128355695
B.1.1.37	AR1 (Week|Postcode) -week FE	Poisson	ran_vals	cond	Postcode	TS17	Week_factor6	2.35457840107062	1.50682402136038	-0.598742411835547	5.30789921397678	Positive	10.5336869342714	0.549502249274555	201.925580060366
B.1.1.37	AR1 (Week|Postcode) -week FE	Poisson	ran_vals	cond	Postcode	TS18	Week_factor6	-0.103535595142208	1.97646047943673	-3.97732695170497	3.77025576142056	Negative	0.901643928026812	0.018735653769822	43.3911612018085
B.1.1.37	AR1 (Week|Postcode) -week FE	Poisson	ran_vals	cond	Postcode	TS19	Week_factor6	-0.0949052559565465	1.98761909358581	-3.99056709436888	3.80075658245579	Negative	0.909459096218642	0.018489226010271	44.7350174223278
B.1.1.37	AR1 (Week|Postcode) -week FE	Poisson	ran_vals	cond	Postcode	TS2	Week_factor6	-0.0377461275718416	2.037876548885	-4.03191076832523	3.95641851318154	Negative	0.962957378189755	0.0177403997536809	52.2697867627074
B.1.1.37	AR1 (Week|Postcode) -week FE	Poisson	ran_vals	cond	Postcode	TS20	Week_factor6	-0.0627345873706573	2.0143249547571	-4.01073895185484	3.88526977711353	Negative	0.939192714219618	0.0181200004804058	48.6800734578932
B.1.1.37	AR1 (Week|Postcode) -week FE	Poisson	ran_vals	cond	Postcode	TS21	Week_factor6	-0.0239468171955599	2.05184024644243	-4.04547980225251	3.99758616786139	Negative	0.976337632750582	0.0175013054751937	54.4665181963783
B.1.1.37	AR1 (Week|Postcode) -week FE	Poisson	ran_vals	cond	Postcode	TS22	Week_factor6	-0.089833905550162	1.98878258638549	-3.98777614794614	3.80810833684582	Negative	0.914082996775811	0.0185409005263238	45.065110176734
B.1.1.37	AR1 (Week|Postcode) -week FE	Poisson	ran_vals	cond	Postcode	TS23	Week_factor6	-0.073186321514738	2.00657969214333	-4.00601025022514	3.85963760719566	Negative	0.929427641525914	0.0182058874631248	47.4481533834635
B.1.1.37	AR1 (Week|Postcode) -week FE	Poisson	ran_vals	cond	Postcode	TS24	Week_factor6	-0.0651182367254828	2.03160244776745	-4.04698586525309	3.91674939180213	Negative	0.936956674138785	0.017474967245051	50.2368786677891
B.1.1.37	AR1 (Week|Postcode) -week FE	Poisson	ran_vals	cond	Postcode	TS25	Week_factor6	2.23096347016331	0.875261865483115	0.515481736775063	3.94644520355156	Positive	9.30883054077598	1.67444494924411	51.7510749314284
B.1.1.37	AR1 (Week|Postcode) -week FE	Poisson	ran_vals	cond	Postcode	TS26	Week_factor6	-0.0299097671665958	2.04722310325464	-4.04239331786401	3.98257378353082	Negative	0.97053310354945	0.0175554064292474	53.6549528990716
B.1.1.37	AR1 (Week|Postcode) -week FE	Poisson	ran_vals	cond	Postcode	TS27	Week_factor6	-0.0226861528682666	2.05271611308676	-4.04593580500337	4.00056349926684	Negative	0.977569242935984	0.0174933266510744	54.6289247206013
B.1.1.37	AR1 (Week|Postcode) -week FE	Poisson	ran_vals	cond	Postcode	TS28	Week_factor6	-0.0158431722642908	2.05970520984951	-4.05279120233885	4.02110485781027	Negative	0.984281670617447	0.0173738130707613	55.7626816386035
B.1.1.37	AR1 (Week|Postcode) -week FE	Poisson	ran_vals	cond	Postcode	TS29	Week_factor6	2.94276831277135	1.65975614310891	-0.310293950841213	6.19583057638391	Positive	18.9682838394321	0.733231390558928	490.698838655824
B.1.1.37	AR1 (Week|Postcode) -week FE	Poisson	ran_vals	cond	Postcode	TS3	Week_factor6	3.80846131953699	1.24020823642267	1.37769784281861	6.23922479625536	Positive	45.0810201884163	3.96576130443481	512.461095163676
B.1.1.37	AR1 (Week|Postcode) -week FE	Poisson	ran_vals	cond	Postcode	TS4	Week_factor6	-0.0798540179209977	2.12603825670246	-4.24681243081215	4.08710439497015	Negative	0.92325111466668	0.0143097746851231	59.5671587771008
B.1.1.37	AR1 (Week|Postcode) -week FE	Poisson	ran_vals	cond	Postcode	TS5	Week_factor6	3.66775380728235	1.29483446004019	1.12992489966221	6.20558271490249	Positive	39.1638374615334	3.09542402400551	495.507611499586
B.1.1.37	AR1 (Week|Postcode) -week FE	Poisson	ran_vals	cond	Postcode	TS6	Week_factor6	-0.145509088908994	1.94033185446368	-3.94848964171363	3.65747146389564	Negative	0.864582031930836	0.0192838052465669	38.7632046880754
B.1.1.37	AR1 (Week|Postcode) -week FE	Poisson	ran_vals	cond	Postcode	TS7	Week_factor6	-0.0269669866131121	2.08667145938773	-4.1167678945807	4.06283392135447	Negative	0.973393376006016	0.0162971033658037	58.1388387362458
B.1.1.37	AR1 (Week|Postcode) -week FE	Poisson	ran_vals	cond	Postcode	TS8	Week_factor6	-0.115812355404417	2.02911369687892	-4.09280212182402	3.86117741101519	Negative	0.890642331838641	0.0166923938428519	47.5212705098411
B.1.1.37	AR1 (Week|Postcode) -week FE	Poisson	ran_vals	cond	Postcode	TS9	Week_factor6	-0.0351495605703015	2.04055313757193	-4.03456021875148	3.96426109761088	Negative	0.965461010559793	0.0176934596541832	52.6813286451165
B.1.1.37	AR1 (Week|Postcode) -week FE	Poisson	ran_vals	cond	Postcode	TS1	Week_factor7	-0.036196249044888	2.04028558068393	-4.03508250536178	3.962690007272	Negative	0.964451002321579	0.0176842210099362	52.5986265019234
B.1.1.37	AR1 (Week|Postcode) -week FE	Poisson	ran_vals	cond	Postcode	TS10	Week_factor7	-0.172005933235556	1.92292144526978	-3.94086271106404	3.59685084459293	Negative	0.841974177522552	0.019431443790633	36.4831622010772
B.1.1.37	AR1 (Week|Postcode) -week FE	Poisson	ran_vals	cond	Postcode	TS11	Week_factor7	-0.140036137282071	1.9450092324008	-3.95218418238553	3.67211190782139	Negative	0.869326819722675	0.0192126918902572	39.3348898637348
B.1.1.37	AR1 (Week|Postcode) -week FE	Poisson	ran_vals	cond	Postcode	TS12	Week_factor7	-0.0238738007211648	2.05279385561912	-4.04727582541975	3.99952822397742	Negative	0.976408924085034	0.0174699009351858	54.5723980101524
B.1.1.37	AR1 (Week|Postcode) -week FE	Poisson	ran_vals	cond	Postcode	TS13	Week_factor7	-0.0196607131905898	2.05574615578479	-4.04884913988545	4.00952771350427	Negative	0.98053129821164	0.0174424368977789	55.1208315906267
B.1.1.37	AR1 (Week|Postcode) -week FE	Poisson	ran_vals	cond	Postcode	TS14	Week_factor7	-0.0374488635038277	2.03861450247183	-4.03305986670966	3.958162139702	Negative	0.963243673367847	0.0177200259969521	52.3610052515032
B.1.1.37	AR1 (Week|Postcode) -week FE	Poisson	ran_vals	cond	Postcode	TS15	Week_factor7	-0.102879882123368	1.97744330079678	-3.97859753315506	3.77283776890832	Negative	0.902235341566365	0.0187118637124901	43.5033422687882
B.1.1.37	AR1 (Week|Postcode) -week FE	Poisson	ran_vals	cond	Postcode	TS16	Week_factor7	-0.0227633177957181	2.05296657258501	-4.04650386152696	4.00097722593553	Negative	0.977493811786631	0.0174833922746618	54.6515308396947
B.1.1.37	AR1 (Week|Postcode) -week FE	Poisson	ran_vals	cond	Postcode	TS17	Week_factor7	1.51742005373272	1.26431835613873	-0.960598389292082	3.99543849675752	Positive	4.56044430338522	0.382663835509638	54.3496675524094
B.1.1.37	AR1 (Week|Postcode) -week FE	Poisson	ran_vals	cond	Postcode	TS18	Week_factor7	-0.045719686424204	2.03092344357176	-4.02625649118291	3.9348171183345	Negative	0.955309710943223	0.0178409930135846	51.1527941929878
B.1.1.37	AR1 (Week|Postcode) -week FE	Poisson	ran_vals	cond	Postcode	TS19	Week_factor7	-0.216651813920259	1.88381847950445	-3.90886818715998	3.47556455931946	Negative	0.805210283513401	0.0200631959988941	32.3160677247768
B.1.1.37	AR1 (Week|Postcode) -week FE	Poisson	ran_vals	cond	Postcode	TS2	Week_factor7	-0.00912173711623041	2.06649109135828	-4.05936985055133	4.04112637631887	Negative	0.990919739718378	0.0172598920006434	56.8903867142931
B.1.1.37	AR1 (Week|Postcode) -week FE	Poisson	ran_vals	cond	Postcode	TS20	Week_factor7	-0.121250483333331	1.96090011827382	-3.96454409243035	3.72204312576369	Negative	0.885812050646639	0.018976686255472	41.3487886403004
B.1.1.37	AR1 (Week|Postcode) -week FE	Poisson	ran_vals	cond	Postcode	TS21	Week_factor7	-0.035016298969625	2.04068222931465	-4.03467997231725	3.964647374378	Negative	0.965589678012476	0.017691340926164	52.7016821492232
B.1.1.37	AR1 (Week|Postcode) -week FE	Poisson	ran_vals	cond	Postcode	TS22	Week_factor7	-0.0179723782983508	2.05769025540539	-4.05097117023194	4.01502641363524	Negative	0.982188161691986	0.0174054627613594	55.4247593525365
B.1.1.37	AR1 (Week|Postcode) -week FE	Poisson	ran_vals	cond	Postcode	TS23	Week_factor7	-0.331956237343291	1.80123257844689	-3.86230721887941	3.19839474419283	Negative	0.717518722692912	0.021019447068898	24.4931808019181
B.1.1.37	AR1 (Week|Postcode) -week FE	Poisson	ran_vals	cond	Postcode	TS24	Week_factor7	-0.0461634007784	2.0309159564355	-4.02668553101969	3.93435872946289	Negative	0.954885920339715	0.0178333401586613	51.1293516946783
B.1.1.37	AR1 (Week|Postcode) -week FE	Poisson	ran_vals	cond	Postcode	TS25	Week_factor7	-0.188178426604736	1.92964356924231	-3.97021032531899	3.59385347210952	Negative	0.828466873512961	0.0188694639917272	36.3739722977428
B.1.1.37	AR1 (Week|Postcode) -week FE	Poisson	ran_vals	cond	Postcode	TS26	Week_factor7	-0.315735055072618	1.81214409326011	-3.86747221265943	3.2360021025142	Negative	0.729252636361427	0.020911161643032	25.4318443288061
B.1.1.37	AR1 (Week|Postcode) -week FE	Poisson	ran_vals	cond	Postcode	TS27	Week_factor7	-0.00634276988610956	2.1069041606861	-4.13579904370845	4.12311350393623	Negative	0.993677303017113	0.0159898834081859	61.7512058922127
B.1.1.37	AR1 (Week|Postcode) -week FE	Poisson	ran_vals	cond	Postcode	TS28	Week_factor7	-0.0134097941964127	2.06201624988698	-4.05488737951124	4.02806779111842	Negative	0.986679716540218	0.0173374326236576	56.1523083702403
B.1.1.37	AR1 (Week|Postcode) -week FE	Poisson	ran_vals	cond	Postcode	TS29	Week_factor7	-0.0101280377645858	2.12278028895307	-4.17070095120412	4.15044487567495	Negative	0.989923078096555	0.0154414326387819	63.4622268200018
B.1.1.37	AR1 (Week|Postcode) -week FE	Poisson	ran_vals	cond	Postcode	TS3	Week_factor7	-0.317744970436938	1.8856343956542	-4.01352047392911	3.37803053305524	Negative	0.72778837229949	0.018069669330137	29.3129832747375
B.1.1.37	AR1 (Week|Postcode) -week FE	Poisson	ran_vals	cond	Postcode	TS4	Week_factor7	4.54618582186083	1.3398773587447	1.92007445502056	7.1722971887011	Positive	94.2721509315408	6.82146634280045	1302.83402345583
B.1.1.37	AR1 (Week|Postcode) -week FE	Poisson	ran_vals	cond	Postcode	TS5	Week_factor7	1.79825226788145	1.31174450196061	-0.772719712879778	4.36922424864268	Positive	6.03908353538155	0.461755516570828	78.9823372726775
B.1.1.37	AR1 (Week|Postcode) -week FE	Poisson	ran_vals	cond	Postcode	TS6	Week_factor7	-0.065653241771987	2.01255286391351	-4.01018437202541	3.87887788848144	Negative	0.936455531658596	0.0181300522541794	48.3699081767305
B.1.1.37	AR1 (Week|Postcode) -week FE	Poisson	ran_vals	cond	Postcode	TS7	Week_factor7	-0.0806802847795401	1.99708858637581	-3.99490198801213	3.83354141845305	Negative	0.922488577941314	0.0184092506495485	46.2259541483866
B.1.1.37	AR1 (Week|Postcode) -week FE	Poisson	ran_vals	cond	Postcode	TS8	Week_factor7	3.37231861813023	1.86548603078153	-0.283966815864134	7.0286040521246	Positive	29.1460272812147	0.752791625031282	1128.45424687344
B.1.1.37	AR1 (Week|Postcode) -week FE	Poisson	ran_vals	cond	Postcode	TS9	Week_factor7	-0.0695812703044311	2.00741571230135	-4.00404376841489	3.86488122780603	Negative	0.932784322638147	0.0182417242342913	47.69760694682
B.1.1.37	AR1 (Week|Postcode) -week FE	Poisson	ran_vals	cond	Postcode	TS1	Week_factor8	-0.183362645403312	1.9108042999238	-3.92847025475823	3.56174496395161	Negative	0.832466210946143	0.0196737453636892	35.2246092218953
B.1.1.37	AR1 (Week|Postcode) -week FE	Poisson	ran_vals	cond	Postcode	TS10	Week_factor8	-0.117316617917967	1.96920186686358	-3.97688135525961	3.74224811942368	Negative	0.889303579136074	0.0187440041708597	42.1927379366326
B.1.1.37	AR1 (Week|Postcode) -week FE	Poisson	ran_vals	cond	Postcode	TS11	Week_factor8	-0.0319908775252845	2.04393261382662	-4.03802518745227	3.97404343240171	Negative	0.968515417296304	0.0176322584616129	53.1992039240347
B.1.1.37	AR1 (Week|Postcode) -week FE	Poisson	ran_vals	cond	Postcode	TS12	Week_factor8	-0.263592787050637	1.84868992562878	-3.88695845986508	3.3597728857638	Negative	0.768286332109068	0.020507626044041	28.7826531865751
B.1.1.37	AR1 (Week|Postcode) -week FE	Poisson	ran_vals	cond	Postcode	TS13	Week_factor8	-0.0105301801857967	2.06538964464823	-4.05861949773831	4.03755913736672	Negative	0.989525068066839	0.0172728478692869	56.6878066513709
B.1.1.37	AR1 (Week|Postcode) -week FE	Poisson	ran_vals	cond	Postcode	TS14	Week_factor8	-0.0318143946425496	2.04375481562077	-4.03750022648957	3.97387143720447	Negative	0.9686863587728	0.0176415171389992	53.1900547032964
B.1.1.37	AR1 (Week|Postcode) -week FE	Poisson	ran_vals	cond	Postcode	TS15	Week_factor8	-0.0265756887602275	2.04913130477853	-4.04279924571971	3.98964786819926	Negative	0.973774337273862	0.0175482816469312	54.0358582687196
B.1.1.37	AR1 (Week|Postcode) -week FE	Poisson	ran_vals	cond	Postcode	TS16	Week_factor8	-0.088472919887712	1.99030031745757	-3.98938986052318	3.81244402074776	Negative	0.915327897582628	0.01851100496986	45.2609224327472
B.1.1.37	AR1 (Week|Postcode) -week FE	Poisson	ran_vals	cond	Postcode	TS17	Week_factor8	-0.216012776657357	1.8897195581843	-3.91979505157952	3.48776949826481	Negative	0.805725007335372	0.0198451615621284	32.7129000896861
B.1.1.37	AR1 (Week|Postcode) -week FE	Poisson	ran_vals	cond	Postcode	TS18	Week_factor8	-0.136116302918033	1.94854984312586	-3.95520381752589	3.68297121168982	Negative	0.872741124246544	0.019154764075134	39.7643670766951
B.1.1.37	AR1 (Week|Postcode) -week FE	Poisson	ran_vals	cond	Postcode	TS19	Week_factor8	-0.101231834053898	1.98133651957832	-3.98458005368134	3.78211638557354	Negative	0.903723494716378	0.01860025379095	43.908871571406
B.1.1.37	AR1 (Week|Postcode) -week FE	Poisson	ran_vals	cond	Postcode	TS2	Week_factor8	-0.0231334460595554	2.05223013044458	-4.04543058971887	3.99916369759976	Negative	0.977132080646751	0.0175021667799715	54.5525085569208
B.1.1.37	AR1 (Week|Postcode) -week FE	Poisson	ran_vals	cond	Postcode	TS20	Week_factor8	-0.0311338738612772	2.04497368386672	-4.03920864357224	3.97694089584969	Negative	0.969345794324829	0.0176114038001501	53.3535702001919
B.1.1.37	AR1 (Week|Postcode) -week FE	Poisson	ran_vals	cond	Postcode	TS21	Week_factor8	-0.0693258828711387	2.00765257786393	-4.00425262895343	3.86560086321115	Negative	0.933022574454086	0.0182379146557929	47.7319441871838
B.1.1.37	AR1 (Week|Postcode) -week FE	Poisson	ran_vals	cond	Postcode	TS22	Week_factor8	-0.0263453181287491	2.04916369041808	-4.04263234977538	3.98994171351788	Negative	0.973998692124249	0.0175512106283789	54.0517387858032
B.1.1.37	AR1 (Week|Postcode) -week FE	Poisson	ran_vals	cond	Postcode	TS23	Week_factor8	-0.0793927193264915	2.00032375526606	-3.99995523706788	3.8411697984149	Negative	0.923677107355612	0.0183164587687844	46.5799317118466
B.1.1.37	AR1 (Week|Postcode) -week FE	Poisson	ran_vals	cond	Postcode	TS24	Week_factor8	-0.226338458905004	1.87615350323568	-3.90353175471558	3.45085483690558	Negative	0.7974481525564	0.0201705480727459	31.5273315193088
B.1.1.37	AR1 (Week|Postcode) -week FE	Poisson	ran_vals	cond	Postcode	TS25	Week_factor8	-0.132897390042538	1.95657802094543	-3.96771984403823	3.70192506395316	Negative	0.87555492815359	0.0189165166060839	40.5252430020592
B.1.1.37	AR1 (Week|Postcode) -week FE	Poisson	ran_vals	cond	Postcode	TS26	Week_factor8	-0.0816982983407445	1.99781442996831	-3.99734262887305	3.83394603219156	Negative	0.921549949908009	0.018364375065063	46.2446615888992
B.1.1.37	AR1 (Week|Postcode) -week FE	Poisson	ran_vals	cond	Postcode	TS27	Week_factor8	2.40342579442507	1.43214891270793	-0.403534494980673	5.21038608383081	Positive	11.0610042751321	0.667954985307275	183.164761496927
B.1.1.37	AR1 (Week|Postcode) -week FE	Poisson	ran_vals	cond	Postcode	TS28	Week_factor8	-0.00716892936030486	2.06863938723095	-4.06162762533397	4.04728976661336	Negative	0.992856706117559	0.0172209670101994	57.2421071533773
B.1.1.37	AR1 (Week|Postcode) -week FE	Poisson	ran_vals	cond	Postcode	TS29	Week_factor8	-0.0143476549266598	2.0610512423721	-4.05393386026751	4.02523855041419	Negative	0.985754782178348	0.0173539720833946	55.9936645004334
B.1.1.37	AR1 (Week|Postcode) -week FE	Poisson	ran_vals	cond	Postcode	TS3	Week_factor8	-0.0973400061272626	1.98432887317046	-3.9865531310243	3.79187311876978	Negative	0.907247483983036	0.0185635902335333	44.3393754569472
B.1.1.37	AR1 (Week|Postcode) -week FE	Poisson	ran_vals	cond	Postcode	TS4	Week_factor8	-0.146407043616234	2.05835706639091	-4.18071276106594	3.88789867383347	Negative	0.863806024887201	0.0152876072712795	48.8082167072164
B.1.1.37	AR1 (Week|Postcode) -week FE	Poisson	ran_vals	cond	Postcode	TS5	Week_factor8	-0.154678446435601	1.94284538304125	-3.96258542472638	3.65322853185517	Negative	0.856690605116534	0.0190138917026284	38.5990834687188
B.1.1.37	AR1 (Week|Postcode) -week FE	Poisson	ran_vals	cond	Postcode	TS6	Week_factor8	-0.189168733047732	1.90547497918374	-3.92383106569006	3.5454935995946	Negative	0.827646843537814	0.0197652276257915	34.6567876974134
B.1.1.37	AR1 (Week|Postcode) -week FE	Poisson	ran_vals	cond	Postcode	TS7	Week_factor8	-0.0351996961643497	2.04088781792542	-4.03526631578471	3.96486692345601	Negative	0.965412607811859	0.0176809707645168	52.7132540251992
B.1.1.37	AR1 (Week|Postcode) -week FE	Poisson	ran_vals	cond	Postcode	TS8	Week_factor8	-0.0703097771334043	2.07550259909196	-4.13822012117292	3.99760056690611	Negative	0.932105030353723	0.0159512174872888	54.4673024678561
B.1.1.37	AR1 (Week|Postcode) -week FE	Poisson	ran_vals	cond	Postcode	TS9	Week_factor8	-0.0172134624635215	2.05846538741416	-4.05173148521757	4.01730456029052	Negative	0.98293384275947	0.0173922341567807	55.5511690178818
B.1.1.37	AR1 (Week|Postcode) -week FE	Poisson	ran_vals	cond	Postcode	TS1	Week_factor9	-0.039391412936087	2.03708202857175	-4.03199882249051	3.95321599661833	Negative	0.961374341139974	0.0177388377063623	52.1026596613389
B.1.1.37	AR1 (Week|Postcode) -week FE	Poisson	ran_vals	cond	Postcode	TS10	Week_factor9	-0.480114235076933	1.71172638173438	-3.83503629466338	2.87480782450952	Negative	0.618712709075074	0.0216005544710951	17.7220180566786
B.1.1.37	AR1 (Week|Postcode) -week FE	Poisson	ran_vals	cond	Postcode	TS11	Week_factor9	-0.0209019625164052	2.05490332591503	-4.04843847302143	4.00663454798862	Negative	0.979314969438595	0.0174496013996518	54.9615883710476
B.1.1.37	AR1 (Week|Postcode) -week FE	Poisson	ran_vals	cond	Postcode	TS12	Week_factor9	-0.0658099337678393	2.01221172135941	-4.00967243690164	3.87805256936596	Negative	0.93630880806782	0.0181393360408697	48.3300040359884
B.1.1.37	AR1 (Week|Postcode) -week FE	Poisson	ran_vals	cond	Postcode	TS13	Week_factor9	-0.130602445611482	1.9529240334127	-3.95826321564308	3.69705832442012	Negative	0.877566585498038	0.0190962515781383	40.3284963455517
B.1.1.37	AR1 (Week|Postcode) -week FE	Poisson	ran_vals	cond	Postcode	TS14	Week_factor9	-0.0171048663295112	2.05912826996684	-4.0529221150128	4.01871238235377	Negative	0.98304059137092	0.0173715387673065	55.629430255287
B.1.1.37	AR1 (Week|Postcode) -week FE	Poisson	ran_vals	cond	Postcode	TS15	Week_factor9	-0.0225358680532786	2.05288970509536	-4.04612575427324	4.00105401816668	Negative	0.977716167788807	0.0174900041220154	54.6557278138295
B.1.1.37	AR1 (Week|Postcode) -week FE	Poisson	ran_vals	cond	Postcode	TS16	Week_factor9	-0.0226188615190111	2.05300600606868	-4.04643669345805	4.00119897042003	Negative	0.977635027102659	0.0174845666397984	54.663650858952
B.1.1.37	AR1 (Week|Postcode) -week FE	Poisson	ran_vals	cond	Postcode	TS17	Week_factor9	-0.615803700784521	1.65278202656854	-3.85519694715399	2.62358954558494	Negative	0.540206556360269	0.0211694336398208	13.7851171882882
B.1.1.37	AR1 (Week|Postcode) -week FE	Poisson	ran_vals	cond	Postcode	TS18	Week_factor9	-0.0652334468804655	2.0129596681926	-4.01056189886965	3.88009500510872	Negative	0.936848733433197	0.01812320896461	48.4288158377075
B.1.1.37	AR1 (Week|Postcode) -week FE	Poisson	ran_vals	cond	Postcode	TS19	Week_factor9	-0.276999906623788	1.84100055623416	-3.88529469236096	3.33129487911338	Negative	0.758054567894769	0.0205417743653962	27.9745419107587
B.1.1.37	AR1 (Week|Postcode) -week FE	Poisson	ran_vals	cond	Postcode	TS2	Week_factor9	-0.00977788682064372	2.06579820597686	-4.05866796986274	4.03911219622146	Negative	0.990269761288962	0.017272010637947	56.7759145521148
B.1.1.37	AR1 (Week|Postcode) -week FE	Poisson	ran_vals	cond	Postcode	TS20	Week_factor9	-0.0765766794871463	2.00087551890143	-3.99822063408184	3.84506727510755	Negative	0.926281884745727	0.0183482581245139	46.7618301522466
B.1.1.37	AR1 (Week|Postcode) -week FE	Poisson	ran_vals	cond	Postcode	TS21	Week_factor9	-0.0171470857974374	2.05853053413236	-4.05179279377287	4.01749862217799	Negative	0.982999088796317	0.0173911678967168	55.5619504286893
B.1.1.37	AR1 (Week|Postcode) -week FE	Poisson	ran_vals	cond	Postcode	TS22	Week_factor9	-0.0525792443578139	2.02345475702548	-4.018477692474	3.91331920375838	Negative	0.948779132683637	0.0179803156859859	50.0648519379183
B.1.1.37	AR1 (Week|Postcode) -week FE	Poisson	ran_vals	cond	Postcode	TS23	Week_factor9	-0.113606182058844	1.96892845575306	-3.97263504347091	3.74542267935323	Negative	0.892609412273948	0.0188237662842888	42.3268941425951
B.1.1.37	AR1 (Week|Postcode) -week FE	Poisson	ran_vals	cond	Postcode	TS24	Week_factor9	-0.0501942059789747	2.02686794676738	-4.02278238306168	3.92239397110373	Negative	0.951044707996205	0.017903082342376	50.5212465267335
B.1.1.37	AR1 (Week|Postcode) -week FE	Poisson	ran_vals	cond	Postcode	TS25	Week_factor9	-0.527241605716176	1.68678724963786	-3.83328386458776	2.77880065315541	Negative	0.590230815593299	0.0216384411195555	16.099700239547
B.1.1.37	AR1 (Week|Postcode) -week FE	Poisson	ran_vals	cond	Postcode	TS26	Week_factor9	-0.0494129582298262	2.04739711852337	-4.06223757258672	3.96341165612707	Negative	0.951787999843402	0.0172104663314374	52.6365979398912
B.1.1.37	AR1 (Week|Postcode) -week FE	Poisson	ran_vals	cond	Postcode	TS27	Week_factor9	-0.0284495770573836	2.08312619373003	-4.11130189202025	4.05440273790549	Negative	0.971951301555282	0.0163864272744903	57.6507201216253
B.1.1.37	AR1 (Week|Postcode) -week FE	Poisson	ran_vals	cond	Postcode	TS28	Week_factor9	-0.0920051746985175	1.98691467791134	-3.98628638375874	3.8022760343617	Negative	0.912100429688137	0.0185685426809637	44.8030417966062
B.1.1.37	AR1 (Week|Postcode) -week FE	Poisson	ran_vals	cond	Postcode	TS29	Week_factor9	-0.00768072661618999	2.06814231843051	-4.06116518564316	4.04580373241078	Negative	0.992348694790371	0.0172289325104989	57.1571065968287
B.1.1.37	AR1 (Week|Postcode) -week FE	Poisson	ran_vals	cond	Postcode	TS3	Week_factor9	-0.083474148262699	1.99577644859607	-3.99512410870424	3.82817581217885	Negative	0.919914867761345	0.0184051620281535	45.9785881066362
B.1.1.37	AR1 (Week|Postcode) -week FE	Poisson	ran_vals	cond	Postcode	TS4	Week_factor9	-0.0416900061907246	2.03454475545566	-4.02932445181866	3.94594443943721	Negative	0.959167070344977	0.0177863414266417	51.7251663378123
B.1.1.37	AR1 (Week|Postcode) -week FE	Poisson	ran_vals	cond	Postcode	TS5	Week_factor9	-0.479813256866865	1.71826258099702	-3.84754603160387	2.88791951787013	Negative	0.618898956145546	0.0213320203643884	17.9559137566494
B.1.1.37	AR1 (Week|Postcode) -week FE	Poisson	ran_vals	cond	Postcode	TS6	Week_factor9	-0.0929313545377403	1.98836745997439	-3.99005996411893	3.80419725504345	Negative	0.911256051742088	0.0184986048340206	44.8892010660945
B.1.1.37	AR1 (Week|Postcode) -week FE	Poisson	ran_vals	cond	Postcode	TS7	Week_factor9	-0.106764448320079	1.97386530997437	-3.97546936620284	3.76194046956268	Negative	0.898737347151154	0.0187704891935098	43.0318470039438
B.1.1.37	AR1 (Week|Postcode) -week FE	Poisson	ran_vals	cond	Postcode	TS8	Week_factor9	-0.0337806558740242	2.04219651311568	-4.03641227093403	3.96885095918599	Negative	0.966783539672854	0.0176607207700329	52.923684415437
B.1.1.37	AR1 (Week|Postcode) -week FE	Poisson	ran_vals	cond	Postcode	TS9	Week_factor9	-0.0431507734308992	2.03251148265694	-4.0268000776026	3.9404985307408	Negative	0.957766973367627	0.0178312975274746	51.4442414445933
B.1.1.37	AR1 (Week|Postcode) -week FE	Poisson	ran_vals	cond	Postcode	TS1	Week_factor10	-0.0572398452028094	2.01965943267697	-4.01569959428627	3.90121990388065	Negative	0.944367540177439	0.0180303362172108	49.4627521193693
B.1.1.37	AR1 (Week|Postcode) -week FE	Poisson	ran_vals	cond	Postcode	TS10	Week_factor10	-0.119855987433107	2.00692337469144	-4.05335352155992	3.8136415466937	Negative	0.887048173603517	0.0173640461880387	45.3151560282857
B.1.1.37	AR1 (Week|Postcode) -week FE	Poisson	ran_vals	cond	Postcode	TS11	Week_factor10	-0.11188393656991	1.96910557526207	-3.97125994584059	3.74749207270077	Negative	0.894148029365478	0.018849668605729	42.414575828414
B.1.1.37	AR1 (Week|Postcode) -week FE	Poisson	ran_vals	cond	Postcode	TS12	Week_factor10	-0.0434781895482602	2.03344228077365	-4.02895182450561	3.94199544540909	Negative	0.957453436355207	0.0177929703382366	51.521306749913
B.1.1.37	AR1 (Week|Postcode) -week FE	Poisson	ran_vals	cond	Postcode	TS13	Week_factor10	-0.0296278094797178	2.04620978228571	-4.04012528757326	3.98086966861382	Negative	0.970806791400749	0.0175952678091168	53.5635965564269
B.1.1.37	AR1 (Week|Postcode) -week FE	Poisson	ran_vals	cond	Postcode	TS14	Week_factor10	-0.199655884129509	1.89652496176976	-3.91677650497944	3.51746473672042	Negative	0.819012539804637	0.0199051556089493	33.6988845269645
B.1.1.37	AR1 (Week|Postcode) -week FE	Poisson	ran_vals	cond	Postcode	TS15	Week_factor10	-0.012080728989687	2.06390358896917	-4.05725743093223	4.03309597295285	Negative	0.987991950050442	0.0172963906718114	56.4353634169069
B.1.1.37	AR1 (Week|Postcode) -week FE	Poisson	ran_vals	cond	Postcode	TS16	Week_factor10	-0.0191484291138864	2.05623360703686	-4.04929224270702	4.01099538447925	Negative	0.98103373746725	0.0174347098168465	55.2017902310598
B.1.1.37	AR1 (Week|Postcode) -week FE	Poisson	ran_vals	cond	Postcode	TS17	Week_factor10	-0.2122650561889	1.92332243515478	-3.98190775975014	3.55737764737234	Negative	0.808750304881117	0.0186500256091191	35.0711076410256
B.1.1.37	AR1 (Week|Postcode) -week FE	Poisson	ran_vals	cond	Postcode	TS18	Week_factor10	-0.229918944597616	1.8746726523799	-3.9042098260644	3.44437193686917	Negative	0.794598006354297	0.0201568756379748	31.3236040665308
B.1.1.37	AR1 (Week|Postcode) -week FE	Poisson	ran_vals	cond	Postcode	TS19	Week_factor10	-0.141411251566358	1.9477981487879	-3.95902547234443	3.67620296921171	Negative	0.868132217540665	0.0190817008787908	39.4961409320567
B.1.1.37	AR1 (Week|Postcode) -week FE	Poisson	ran_vals	cond	Postcode	TS2	Week_factor10	-0.0311644470745064	2.04431342453811	-4.03794513228094	3.97561623813193	Negative	0.969316158762196	0.0176336700715876	53.2829417712308
B.1.1.37	AR1 (Week|Postcode) -week FE	Poisson	ran_vals	cond	Postcode	TS20	Week_factor10	-0.0333305134800461	2.04267671293588	-4.03690330289304	3.97024227593294	Negative	0.967218827893352	0.0176520509204766	52.9973692714757
B.1.1.37	AR1 (Week|Postcode) -week FE	Poisson	ran_vals	cond	Postcode	TS21	Week_factor10	-0.0429883994813738	2.03266830611147	-4.02694507197589	3.94096827301314	Negative	0.957922502400408	0.0178287122770927	51.4684126561436
B.1.1.37	AR1 (Week|Postcode) -week FE	Poisson	ran_vals	cond	Postcode	TS22	Week_factor10	-0.0128462902324254	2.06277648339616	-4.05581390584507	4.03012132538022	Negative	0.987235871154622	0.0173213764751416	56.2677375376694
B.1.1.37	AR1 (Week|Postcode) -week FE	Poisson	ran_vals	cond	Postcode	TS23	Week_factor10	-0.211195239450619	1.8876895723986	-3.9109988153437	3.48860833644246	Negative	0.809615982469992	0.0200204942949243	32.7403524316095
B.1.1.37	AR1 (Week|Postcode) -week FE	Poisson	ran_vals	cond	Postcode	TS24	Week_factor10	-0.0726261033978559	2.00527025806698	-4.00288358847847	3.85763138168276	Negative	0.929948469604068	0.0182629001983427	47.353057111785
B.1.1.37	AR1 (Week|Postcode) -week FE	Poisson	ran_vals	cond	Postcode	TS25	Week_factor10	-0.143561893965317	1.94609442280537	-3.95783687317811	3.67071308524748	Negative	0.866267181817029	0.0191043948568972	39.2799057972934
B.1.1.37	AR1 (Week|Postcode) -week FE	Poisson	ran_vals	cond	Postcode	TS26	Week_factor10	1.94903744753996	1.29586824268171	-0.590817636825394	4.48889253190532	Positive	7.02192535508827	0.553874231574901	89.0228013537105
B.1.1.37	AR1 (Week|Postcode) -week FE	Poisson	ran_vals	cond	Postcode	TS27	Week_factor10	-0.0223169593891286	2.05348630600297	-4.04707616190116	4.0024422431229	Negative	0.977930221757295	0.0174733893853225	54.7316549489588
B.1.1.37	AR1 (Week|Postcode) -week FE	Poisson	ran_vals	cond	Postcode	TS28	Week_factor10	-0.0202767103082071	2.05534897715148	-4.04868668118634	4.00813326056993	Negative	0.979927479752517	0.0174452708035767	55.0440217515708
B.1.1.37	AR1 (Week|Postcode) -week FE	Poisson	ran_vals	cond	Postcode	TS29	Week_factor10	-0.0980469073384874	1.98148808820592	-3.98169219601722	3.78559838134025	Negative	0.906606376264337	0.0186540463116017	44.0620285676013
B.1.1.37	AR1 (Week|Postcode) -week FE	Poisson	ran_vals	cond	Postcode	TS3	Week_factor10	-0.0456813409392276	2.03301282443396	-4.03031325693784	3.93895057505938	Negative	0.955346343459734	0.0177687628934917	51.3646696414741
B.1.1.37	AR1 (Week|Postcode) -week FE	Poisson	ran_vals	cond	Postcode	TS4	Week_factor10	-0.03545957433314	2.04023831873146	-4.03425319892534	3.96333405025906	Negative	0.965161750748763	0.0176988927310785	52.6325131895215
B.1.1.37	AR1 (Week|Postcode) -week FE	Poisson	ran_vals	cond	Postcode	TS5	Week_factor10	-0.15807166658585	1.93388186201476	-3.94841046649003	3.63226713331833	Negative	0.853788591662455	0.019285332106603	37.798413593478
B.1.1.37	AR1 (Week|Postcode) -week FE	Poisson	ran_vals	cond	Postcode	TS6	Week_factor10	-0.310764301076649	1.81804025333822	-3.87405772006363	3.25252911791033	Negative	0.732886596095185	0.0207739034865654	25.8556492805191
B.1.1.37	AR1 (Week|Postcode) -week FE	Poisson	ran_vals	cond	Postcode	TS7	Week_factor10	-0.050445133194381	2.02656547007582	-4.02244046685547	3.92155020046671	Negative	0.950806094934408	0.0179092047429844	50.4786361615838
B.1.1.37	AR1 (Week|Postcode) -week FE	Poisson	ran_vals	cond	Postcode	TS8	Week_factor10	-0.10277227624252	1.9773658455505	-3.97833811778109	3.77279356529605	Negative	0.902332432618718	0.0187167184872871	43.5014193064154
B.1.1.37	AR1 (Week|Postcode) -week FE	Poisson	ran_vals	cond	Postcode	TS9	Week_factor10	-0.0184429606027991	2.05716935856242	-4.0504208134845	4.01353489227891	Negative	0.981726070058055	0.0174150446117086	55.3421537596094
B.1.1.37	AR1 (Week|Postcode) -week FE	Poisson	ran_vals	cond	Postcode	TS1	Week_factor11	-0.111139295624487	1.97046081603619	-3.97317152800282	3.75089293675384	Negative	0.894814096559087	0.0188136703332481	42.5590675938362
B.1.1.37	AR1 (Week|Postcode) -week FE	Poisson	ran_vals	cond	Postcode	TS10	Week_factor11	3.23340392578925	1.14501900998324	0.98920790460839	5.47759994697011	Positive	25.3658536676211	2.68910360196369	239.271752794244
B.1.1.37	AR1 (Week|Postcode) -week FE	Poisson	ran_vals	cond	Postcode	TS11	Week_factor11	-0.0227683075391326	2.05298924321811	-4.04655328489477	4.0010166698165	Negative	0.977488934355489	0.0174825282078876	54.6536865506867
B.1.1.37	AR1 (Week|Postcode) -week FE	Poisson	ran_vals	cond	Postcode	TS12	Week_factor11	-0.214959787847145	1.88445056001255	-3.90841501611809	3.4784954404238	Negative	0.806573873597108	0.0200722901187688	32.4109212112836
B.1.1.37	AR1 (Week|Postcode) -week FE	Poisson	ran_vals	cond	Postcode	TS13	Week_factor11	-0.0193426163687953	2.0564190600132	-4.04984991111639	4.0111646783788	Negative	0.98084325171435	0.0174249897404969	55.2111363484879
B.1.1.37	AR1 (Week|Postcode) -week FE	Poisson	ran_vals	cond	Postcode	TS14	Week_factor11	-0.0476391967948809	2.02902840132553	-4.02446178700181	3.92918339341205	Negative	0.953477742849231	0.0178730410681277	50.8654236648102
B.1.1.37	AR1 (Week|Postcode) -week FE	Poisson	ran_vals	cond	Postcode	TS15	Week_factor11	-0.147603262595891	1.93865558611099	-3.94729838980082	3.65209186460904	Negative	0.862773341506361	0.0193067908045298	38.5552340806119
B.1.1.37	AR1 (Week|Postcode) -week FE	Poisson	ran_vals	cond	Postcode	TS16	Week_factor11	-0.00184482971666535	2.15984202668398	-4.23505741431327	4.23136775487994	Negative	0.998156870935711	0.0144789788732662	68.811284809301
B.1.1.37	AR1 (Week|Postcode) -week FE	Poisson	ran_vals	cond	Postcode	TS17	Week_factor11	3.16757502268242	1.24364364837035	0.730078262274545	5.60507178309029	Positive	23.7498216904613	2.07524301455743	271.80143548104
B.1.1.37	AR1 (Week|Postcode) -week FE	Poisson	ran_vals	cond	Postcode	TS18	Week_factor11	-0.0648494359334715	2.01295184889665	-4.01016256238422	3.88046369051728	Negative	0.937208562687277	0.0181304476684256	48.4466741273038
B.1.1.37	AR1 (Week|Postcode) -week FE	Poisson	ran_vals	cond	Postcode	TS19	Week_factor11	-0.433492014222357	1.76787602757896	-3.89846535740886	3.03148132896415	Negative	0.648241469307188	0.0202729993935783	20.7279147190549
B.1.1.37	AR1 (Week|Postcode) -week FE	Poisson	ran_vals	cond	Postcode	TS2	Week_factor11	-0.01417220654965	2.06144028041655	-4.05452091244624	4.02617649934694	Negative	0.985927746427715	0.0173437873860404	56.0462083361572
B.1.1.37	AR1 (Week|Postcode) -week FE	Poisson	ran_vals	cond	Postcode	TS20	Week_factor11	-0.101440573886444	1.97854042284861	-3.97930854462636	3.77642739685347	Negative	0.903534871312716	0.018698564091393	43.6597836971807
B.1.1.37	AR1 (Week|Postcode) -week FE	Poisson	ran_vals	cond	Postcode	TS21	Week_factor11	-0.0183718710609153	2.05723930241537	-4.05048681137534	4.01374306925351	Negative	0.981795862995375	0.017413895293422	55.35367592103
B.1.1.37	AR1 (Week|Postcode) -week FE	Poisson	ran_vals	cond	Postcode	TS22	Week_factor11	-0.0324038185925359	2.04300450832439	-4.0366190751613	3.97181143797623	Negative	0.968115560070653	0.0176570688359518	53.0805960127748
B.1.1.37	AR1 (Week|Postcode) -week FE	Poisson	ran_vals	cond	Postcode	TS23	Week_factor11	-0.0520497427608393	2.05551037091609	-4.08077603960495	3.97667655408327	Negative	0.949281645778571	0.0168943498795774	53.3394684871184
B.1.1.37	AR1 (Week|Postcode) -week FE	Poisson	ran_vals	cond	Postcode	TS24	Week_factor11	-0.139242670875771	1.94573838995243	-3.95281983851948	3.67433449676794	Negative	0.870016875081889	0.019200483105513	39.4224123824218
B.1.1.37	AR1 (Week|Postcode) -week FE	Poisson	ran_vals	cond	Postcode	TS25	Week_factor11	-0.200939234202408	1.89880068101412	-3.92252018281022	3.5206417144054	Negative	0.817962134165218	0.0197911545141467	33.8061153759309
B.1.1.37	AR1 (Week|Postcode) -week FE	Poisson	ran_vals	cond	Postcode	TS26	Week_factor11	-0.054121084013508	2.04286177129636	-4.05805658114807	3.94981441312105	Negative	0.947317394564848	0.0172825737790945	51.9257292065298
B.1.1.37	AR1 (Week|Postcode) -week FE	Poisson	ran_vals	cond	Postcode	TS27	Week_factor11	-0.118873249186674	1.96289346245057	-3.96607374107892	3.72832724270557	Negative	0.887920338254732	0.0189476807827337	41.6094474108325
B.1.1.37	AR1 (Week|Postcode) -week FE	Poisson	ran_vals	cond	Postcode	TS28	Week_factor11	-0.0131957867183718	2.06245768528998	-4.05553856952458	4.02914699608783	Negative	0.986890895974172	0.017326146335834	56.2129409320739
B.1.1.37	AR1 (Week|Postcode) -week FE	Poisson	ran_vals	cond	Postcode	TS29	Week_factor11	-0.0217069993798207	2.05394226517984	-4.04735986545692	4.00394586669728	Negative	0.978526902041516	0.0174684328257527	54.8140126575841
B.1.1.37	AR1 (Week|Postcode) -week FE	Poisson	ran_vals	cond	Postcode	TS3	Week_factor11	-0.431402810948475	1.76993508247838	-3.90041182758003	3.03760620568308	Negative	0.649597193205415	0.0202335769846967	20.8552602310263
B.1.1.37	AR1 (Week|Postcode) -week FE	Poisson	ran_vals	cond	Postcode	TS4	Week_factor11	-0.0190874168438841	2.05726777654263	-4.05125816542224	4.01308333173447	Negative	0.981093594388507	0.0174004681940047	55.3171690680026
B.1.1.37	AR1 (Week|Postcode) -week FE	Poisson	ran_vals	cond	Postcode	TS5	Week_factor11	-0.136641079104579	1.95010616000694	-3.95877891874789	3.68549676053873	Negative	0.872283250638611	0.0190864061207938	39.8649208514806
B.1.1.37	AR1 (Week|Postcode) -week FE	Poisson	ran_vals	cond	Postcode	TS6	Week_factor11	-0.0862262417942906	2.03074174872837	-4.06640693120379	3.8939544476152	Negative	0.917386656536769	0.0171388591071658	49.1046849927039
B.1.1.37	AR1 (Week|Postcode) -week FE	Poisson	ran_vals	cond	Postcode	TS7	Week_factor11	-0.183451025086097	1.9101061697711	-3.9271903244852	3.56028827431301	Negative	0.832392641097578	0.019698942507818	35.1733352528146
B.1.1.37	AR1 (Week|Postcode) -week FE	Poisson	ran_vals	cond	Postcode	TS8	Week_factor11	-0.0484638286952832	2.02840718703076	-4.02406886125778	3.92714120386721	Negative	0.952691798787964	0.0178800652259833	50.761652824336
B.1.1.37	AR1 (Week|Postcode) -week FE	Poisson	ran_vals	cond	Postcode	TS9	Week_factor11	-0.0577507176785365	2.01860746825387	-4.01414865437971	3.89864721902264	Negative	0.943885212008776	0.0180583218816108	49.3356635954138
B.1.1.37	AR1 (Week|Postcode) -week FE	Poisson	ran_vals	cond	Postcode	TS1	Week_factor12	-0.0283325075429779	2.04770886010173	-4.04176812416594	3.98510310907999	Negative	0.972065094082869	0.017566385390345	53.7908355155231
B.1.1.37	AR1 (Week|Postcode) -week FE	Poisson	ran_vals	cond	Postcode	TS10	Week_factor12	-0.312309660195822	1.86070177267832	-3.95921812061517	3.33459880022352	Negative	0.73175489777597	0.019078025176184	28.0671204421917
B.1.1.37	AR1 (Week|Postcode) -week FE	Poisson	ran_vals	cond	Postcode	TS11	Week_factor12	-0.033309217392912	2.04234271785557	-4.03622738847747	3.96960895369165	Negative	0.967239426089118	0.0176639862293272	52.963815485087
B.1.1.37	AR1 (Week|Postcode) -week FE	Poisson	ran_vals	cond	Postcode	TS12	Week_factor12	-0.047274040150628	2.02958008888748	-4.02517791810968	3.93062983780843	Negative	0.953825975157981	0.0178602462093715	50.9390509078592
B.1.1.37	AR1 (Week|Postcode) -week FE	Poisson	ran_vals	cond	Postcode	TS13	Week_factor12	-0.104167677711465	1.97585571246521	-3.976773712791	3.76843835736807	Negative	0.901074194694452	0.0187460219303366	43.3123735457871
B.1.1.37	AR1 (Week|Postcode) -week FE	Poisson	ran_vals	cond	Postcode	TS14	Week_factor12	-0.0312883570571065	2.04490791629437	-4.03923422469492	3.97665751058071	Negative	0.96919605825481	0.0176109532864313	53.3384527264854
B.1.1.37	AR1 (Week|Postcode) -week FE	Poisson	ran_vals	cond	Postcode	TS15	Week_factor12	-0.0339085595861126	2.04208590763509	-4.03632339188767	3.96850627271544	Negative	0.966659892376987	0.0176622905078104	52.9054454809852
B.1.1.37	AR1 (Week|Postcode) -week FE	Poisson	ran_vals	cond	Postcode	TS16	Week_factor12	3.55362248535993	1.1544687858522	1.29090524381394	5.81633972690592	Positive	34.9396569137359	3.63607660223222	335.740898445353
B.1.1.37	AR1 (Week|Postcode) -week FE	Poisson	ran_vals	cond	Postcode	TS17	Week_factor12	-0.0981437092473821	2.07912167028113	-4.17314730247517	3.9768598839804	Negative	0.906518619284089	0.0154037036384295	53.3492481028099
B.1.1.37	AR1 (Week|Postcode) -week FE	Poisson	ran_vals	cond	Postcode	TS18	Week_factor12	-0.0553178071422029	2.02121760090967	-4.01683150984361	3.9061958955592	Negative	0.946184396006565	0.018009938945315	49.7094917403481
B.1.1.37	AR1 (Week|Postcode) -week FE	Poisson	ran_vals	cond	Postcode	TS19	Week_factor12	2.44927120041899	1.46338518772376	-0.418911063028957	5.31745346386693	Positive	11.5799042138107	0.657762692088013	203.864073189314
B.1.1.37	AR1 (Week|Postcode) -week FE	Poisson	ran_vals	cond	Postcode	TS2	Week_factor12	-0.0563760569745428	2.02018392398249	-4.01586379012703	3.90311167617795	Negative	0.945183626153789	0.0180273759540344	49.5564129481248
B.1.1.37	AR1 (Week|Postcode) -week FE	Poisson	ran_vals	cond	Postcode	TS20	Week_factor12	-0.0478044978249548	2.02902198479883	-4.02461451187064	3.92900551622073	Negative	0.953320145022086	0.0178703116187077	50.8563766707641
B.1.1.37	AR1 (Week|Postcode) -week FE	Poisson	ran_vals	cond	Postcode	TS21	Week_factor12	-0.0575173960431875	2.01880312599646	-4.01429881487312	3.89926402278674	Negative	0.944105466544098	0.0180556104386678	49.3661034051537
B.1.1.37	AR1 (Week|Postcode) -week FE	Poisson	ran_vals	cond	Postcode	TS22	Week_factor12	-0.0137673674364145	2.06180346646924	-4.05482790491596	4.02729317004313	Negative	0.986326969347367	0.0173384637911099	56.1088284511558
B.1.1.37	AR1 (Week|Postcode) -week FE	Poisson	ran_vals	cond	Postcode	TS23	Week_factor12	2.46273706386559	1.44825545010603	-0.37579145875607	5.30126558648726	Positive	11.7368922401353	0.686745532877936	200.590514042752
B.1.1.37	AR1 (Week|Postcode) -week FE	Poisson	ran_vals	cond	Postcode	TS24	Week_factor12	-0.0362122975538554	2.04016349767931	-4.03485927557857	3.96243468047086	Negative	0.964435524445218	0.0176881690954072	52.5851983772271
B.1.1.37	AR1 (Week|Postcode) -week FE	Poisson	ran_vals	cond	Postcode	TS25	Week_factor12	-0.353651506765013	1.78849107356698	-3.85902959762768	3.15172658409765	Negative	0.702119608658768	0.0210884538826331	23.3763910624627
B.1.1.37	AR1 (Week|Postcode) -week FE	Poisson	ran_vals	cond	Postcode	TS26	Week_factor12	-0.0849834519603442	1.99396522023087	-3.99308347003833	3.82311656611764	Negative	0.918527484104926	0.0184427586609653	45.7465585580659
B.1.1.37	AR1 (Week|Postcode) -week FE	Poisson	ran_vals	cond	Postcode	TS27	Week_factor12	-0.0243208384734309	2.05147064621489	-4.04512942039572	3.99648774344886	Negative	0.975972529983905	0.0175074386895231	54.4067236890111
B.1.1.37	AR1 (Week|Postcode) -week FE	Poisson	ran_vals	cond	Postcode	TS28	Week_factor12	-0.0728504139835756	2.00435748123654	-4.0013188893506	3.85561806138345	Negative	0.929739895711703	0.0182914985103976	47.2578161481215
B.1.1.37	AR1 (Week|Postcode) -week FE	Poisson	ran_vals	cond	Postcode	TS29	Week_factor12	-0.014133495186529	2.06153171169265	-4.05466140309133	4.02639441271827	Negative	0.985965913773469	0.0173413509173167	56.0584228851745
B.1.1.37	AR1 (Week|Postcode) -week FE	Poisson	ran_vals	cond	Postcode	TS3	Week_factor12	2.55333007655718	1.52116076526837	-0.428090238064218	5.53475039117857	Positive	12.849823509237	0.651752599252166	253.344542711451
B.1.1.37	AR1 (Week|Postcode) -week FE	Poisson	ran_vals	cond	Postcode	TS4	Week_factor12	-0.219056048499594	1.88268200139832	-3.90904496558208	3.4709328685829	Negative	0.8032766944384	0.0200596495722381	32.166735789886
B.1.1.37	AR1 (Week|Postcode) -week FE	Poisson	ran_vals	cond	Postcode	TS5	Week_factor12	-0.070144741455036	2.03498230033332	-4.05863675928482	3.91834727637474	Negative	0.932258873634184	0.0172725497157934	50.3172155686428
B.1.1.37	AR1 (Week|Postcode) -week FE	Poisson	ran_vals	cond	Postcode	TS6	Week_factor12	2.84291632216875	1.62965213953039	-0.351143178639444	6.03697582297695	Positive	17.1657534786594	0.703882965635085	418.625122180992
B.1.1.37	AR1 (Week|Postcode) -week FE	Poisson	ran_vals	cond	Postcode	TS7	Week_factor12	-0.0501405929580383	2.02658120202722	-4.02216676067729	3.92188557476121	Negative	0.951095697742891	0.0179141072738648	50.4955682377066
B.1.1.37	AR1 (Week|Postcode) -week FE	Poisson	ran_vals	cond	Postcode	TS8	Week_factor12	-0.177022014190665	1.91516358528988	-3.93067366586144	3.57662963748011	Negative	0.837761341682085	0.0196304437378739	35.7528375307619
B.1.1.37	AR1 (Week|Postcode) -week FE	Poisson	ran_vals	cond	Postcode	TS9	Week_factor12	-0.0266255508170379	2.04920660207553	-4.04299668776678	3.9897455861327	Negative	0.973725784093027	0.0175448172203033	54.0411387991187
B.1.1.37	AR1 (Week|Postcode) -week FE	Poisson	ran_vals	cond	Postcode	TS1	Week_factor13	-0.0699471133315523	2.00732621024182	-4.0042341906288	3.86433996396569	Negative	0.93244313241274	0.0182382509354842	47.6717969425503
B.1.1.37	AR1 (Week|Postcode) -week FE	Poisson	ran_vals	cond	Postcode	TS10	Week_factor13	-0.093348221604435	1.98884533138411	-3.99141344193793	3.80471699872906	Negative	0.910876258271986	0.0184735843188711	44.9125380089897
B.1.1.37	AR1 (Week|Postcode) -week FE	Poisson	ran_vals	cond	Postcode	TS11	Week_factor13	-0.066049133477486	2.01071520060732	-4.00697850983506	3.87488024288009	Negative	0.936084870056812	0.0181882679691302	48.1769284154208
B.1.1.37	AR1 (Week|Postcode) -week FE	Poisson	ran_vals	cond	Postcode	TS12	Week_factor13	-0.0684794148809421	2.00903377987399	-4.00611326715834	3.86915443739645	Negative	0.933812682550922	0.0182040120450338	47.9018649260254
B.1.1.37	AR1 (Week|Postcode) -week FE	Poisson	ran_vals	cond	Postcode	TS13	Week_factor13	-0.0210724288730927	2.05464316197448	-4.04809902742457	4.00595416967839	Negative	0.979148043411746	0.0174555255954279	54.9242064168017
B.1.1.37	AR1 (Week|Postcode) -week FE	Poisson	ran_vals	cond	Postcode	TS14	Week_factor13	-0.16117445933981	1.92712608218129	-3.93827217408292	3.6159232554033	Negative	0.851143568208676	0.0194818469217694	37.1856619452998
B.1.1.37	AR1 (Week|Postcode) -week FE	Poisson	ran_vals	cond	Postcode	TS15	Week_factor13	-0.0221691766494325	2.05367287664586	-4.04729405090209	4.00295569760322	Negative	0.978074753644094	0.0174695825407163	54.7597643782464
B.1.1.37	AR1 (Week|Postcode) -week FE	Poisson	ran_vals	cond	Postcode	TS16	Week_factor13	-0.0206256625481154	2.13803999655262	-4.21110705329739	4.16985572820116	Negative	0.979585591518311	0.0148299417113172	64.7061161661872
B.1.1.37	AR1 (Week|Postcode) -week FE	Poisson	ran_vals	cond	Postcode	TS17	Week_factor13	0.73716501115369	1.1291419762902	-1.47591259580749	2.95024261811487	Positive	2.0900019754208	0.228570039776126	19.1105897410755
B.1.1.37	AR1 (Week|Postcode) -week FE	Poisson	ran_vals	cond	Postcode	TS18	Week_factor13	-0.0222787354616615	2.11610529648465	-4.16976890406603	4.12521143314271	Negative	0.97796760280558	0.0154558314910431	61.8808915386763
B.1.1.37	AR1 (Week|Postcode) -week FE	Poisson	ran_vals	cond	Postcode	TS19	Week_factor13	-0.115998309569859	1.99941214168769	-4.03477409752983	3.80277747839011	Negative	0.890476728584902	0.0176896758033048	44.8255136480869
B.1.1.37	AR1 (Week|Postcode) -week FE	Poisson	ran_vals	cond	Postcode	TS2	Week_factor13	-0.014080842130611	2.06147479185682	-4.05449718920719	4.02633550494597	Negative	0.986017829258602	0.017344198841735	56.0551207056267
B.1.1.37	AR1 (Week|Postcode) -week FE	Poisson	ran_vals	cond	Postcode	TS20	Week_factor13	-0.174871223888402	1.91687212893218	-3.9318715595641	3.58212911178729	Negative	0.839565129740973	0.0196069426316637	35.9500009929476
B.1.1.37	AR1 (Week|Postcode) -week FE	Poisson	ran_vals	cond	Postcode	TS21	Week_factor13	-0.0178282779661434	2.15005875059914	-4.23186599378565	4.19620943785337	Negative	0.982329705530388	0.0145252611975583	66.4340308406728
B.1.1.37	AR1 (Week|Postcode) -week FE	Poisson	ran_vals	cond	Postcode	TS22	Week_factor13	-0.0435188216750276	2.03220611990159	-4.02656962584403	3.93953198249398	Negative	0.95741453377616	0.0178354072548762	51.3945421254797
B.1.1.37	AR1 (Week|Postcode) -week FE	Poisson	ran_vals	cond	Postcode	TS23	Week_factor13	-0.0560493611485083	2.05380533810256	-4.08143385508563	3.96933513278861	Negative	0.945492464144584	0.0168832401691609	52.949314870679
B.1.1.37	AR1 (Week|Postcode) -week FE	Poisson	ran_vals	cond	Postcode	TS24	Week_factor13	-0.0884767528154095	1.99008760741469	-3.98897678942768	3.81202328379687	Negative	0.9153243892037	0.0185186529104245	45.2418834957214
B.1.1.37	AR1 (Week|Postcode) -week FE	Poisson	ran_vals	cond	Postcode	TS25	Week_factor13	-0.106065826072299	1.97814026167073	-3.98314949531557	3.77101784317097	Negative	0.899365444432605	0.0186268815813791	43.4242414172031
B.1.1.37	AR1 (Week|Postcode) -week FE	Poisson	ran_vals	cond	Postcode	TS26	Week_factor13	-0.161362831651614	1.92704187565527	-3.93829550463645	3.61556984133322	Negative	0.85098325142715	0.019481392404799	37.1725223311623
B.1.1.37	AR1 (Week|Postcode) -week FE	Poisson	ran_vals	cond	Postcode	TS27	Week_factor13	-0.0355576956837238	2.04014655503878	-4.03417146674319	3.96305607537574	Negative	0.965067052420287	0.0177003393593204	52.6178847060784
B.1.1.37	AR1 (Week|Postcode) -week FE	Poisson	ran_vals	cond	Postcode	TS28	Week_factor13	-0.0143831936045677	2.06123610064577	-4.05433171450406	4.02556532729492	Negative	0.985719750379143	0.0173470691053609	56.0119649253746
B.1.1.37	AR1 (Week|Postcode) -week FE	Poisson	ran_vals	cond	Postcode	TS29	Week_factor13	-0.0777249759454778	1.99984852048631	-3.99735605063435	3.84190609874339	Negative	0.92521884899496	0.0183641285844585	46.6142411603462
B.1.1.37	AR1 (Week|Postcode) -week FE	Poisson	ran_vals	cond	Postcode	TS3	Week_factor13	-0.0763091016200452	2.03022924616195	-4.05548530445737	3.90286710121728	Negative	0.926529770439665	0.0173270692387621	49.5442941724121
B.1.1.37	AR1 (Week|Postcode) -week FE	Poisson	ran_vals	cond	Postcode	TS4	Week_factor13	-0.0529995727241105	2.02407930467862	-4.02012211174709	3.91412296629887	Negative	0.948380417702298	0.0179507728054341	50.1051083666387
B.1.1.37	AR1 (Week|Postcode) -week FE	Poisson	ran_vals	cond	Postcode	TS5	Week_factor13	2.2205326377299	0.883221380204514	0.489450542153297	3.95161473330651	Positive	9.21223634399849	1.63141957735624	52.0192963450968
B.1.1.37	AR1 (Week|Postcode) -week FE	Poisson	ran_vals	cond	Postcode	TS6	Week_factor13	-0.0325678053852432	2.16865556737758	-4.28305461231757	4.21791900154708	Negative	0.967956814921397	0.013800442635218	67.892053923093
B.1.1.37	AR1 (Week|Postcode) -week FE	Poisson	ran_vals	cond	Postcode	TS7	Week_factor13	-0.0426848486906611	2.03323596463645	-4.02775411144966	3.94238441406834	Negative	0.958213324670885	0.0178142939783668	51.5413508215276
B.1.1.37	AR1 (Week|Postcode) -week FE	Poisson	ran_vals	cond	Postcode	TS8	Week_factor13	-0.0481702134395309	2.02842750718066	-4.02381507276398	3.92747464588492	Negative	0.952971564703879	0.0178846035566697	50.7785817145207
B.1.1.37	AR1 (Week|Postcode) -week FE	Poisson	ran_vals	cond	Postcode	TS9	Week_factor13	-0.102454791489175	1.97781877806356	-3.97890836444078	3.77399878146243	Negative	0.902618954889342	0.018706048383674	43.5538795268266
B.1.1.37	AR1 (Week|Postcode) -week FE	Poisson	ran_vals	cond	Postcode	TS1	Week_factor14	-0.0303364637946651	2.04562141945757	-4.03968077193521	3.97900784434588	Negative	0.970119068686658	0.0176030909194322	53.463963331039
B.1.1.37	AR1 (Week|Postcode) -week FE	Poisson	ran_vals	cond	Postcode	TS10	Week_factor14	-0.213468520956477	1.88621981794887	-3.91039143106196	3.483454389149	Negative	0.807777587816185	0.0200326581221565	32.5720444785334
B.1.1.37	AR1 (Week|Postcode) -week FE	Poisson	ran_vals	cond	Postcode	TS11	Week_factor14	-0.0162975460733207	2.05936622359264	-4.05258117529315	4.01998608314651	Negative	0.983834540395434	0.0173774624246113	55.7003306480606
B.1.1.37	AR1 (Week|Postcode) -week FE	Poisson	ran_vals	cond	Postcode	TS12	Week_factor14	-0.131732134220335	1.95195838194714	-3.95750026215781	3.69403599371714	Negative	0.876575768285723	0.0191108266891943	40.2067942974005
B.1.1.37	AR1 (Week|Postcode) -week FE	Poisson	ran_vals	cond	Postcode	TS13	Week_factor14	-0.0308498480476841	2.04473598023308	-4.03845872719773	3.97675903110236	Negative	0.969621152655301	0.0176246158335789	53.3438679489039
B.1.1.37	AR1 (Week|Postcode) -week FE	Poisson	ran_vals	cond	Postcode	TS14	Week_factor14	-0.0340532503837507	2.04208242188821	-4.03646125074698	3.96835474997948	Negative	0.966520035704345	0.017659855772417	52.8974297104396
B.1.1.37	AR1 (Week|Postcode) -week FE	Poisson	ran_vals	cond	Postcode	TS15	Week_factor14	-0.118090391459932	1.96367482284785	-3.96682232158978	3.73064153866992	Negative	0.888615725711474	0.0189335022257315	41.7058555024529
B.1.1.37	AR1 (Week|Postcode) -week FE	Poisson	ran_vals	cond	Postcode	TS16	Week_factor14	-0.0188389623692963	2.05686321489007	-4.05021678467911	4.01253885994052	Negative	0.9813373817658	0.0174185981449558	55.2870586276103
B.1.1.37	AR1 (Week|Postcode) -week FE	Poisson	ran_vals	cond	Postcode	TS17	Week_factor14	-0.264644756798077	1.85154469354696	-3.89360567191638	3.36431615832022	Negative	0.767478543089618	0.0203717595719589	28.9137181313358
B.1.1.37	AR1 (Week|Postcode) -week FE	Poisson	ran_vals	cond	Postcode	TS18	Week_factor14	3.1183363016525	0.900581113180267	1.35322975466219	4.88344284864281	Positive	22.6087342227812	3.86990420947684	132.084629357133
B.1.1.37	AR1 (Week|Postcode) -week FE	Poisson	ran_vals	cond	Postcode	TS19	Week_factor14	-0.0619891855772988	2.03473520803747	-4.04999691140635	3.92601854025175	Negative	0.939893051136877	0.0174224284502123	50.704696541005
B.1.1.37	AR1 (Week|Postcode) -week FE	Poisson	ran_vals	cond	Postcode	TS2	Week_factor14	-0.0119144248105381	2.06353522140585	-4.05636913959589	4.03254028997482	Negative	0.988156270903944	0.0173117617317739	56.40401195764
B.1.1.37	AR1 (Week|Postcode) -week FE	Poisson	ran_vals	cond	Postcode	TS20	Week_factor14	-0.0475145649715535	2.02904393378418	-4.02436759823803	3.92933846829492	Negative	0.95359658392436	0.017874724587054	50.8733122260701
B.1.1.37	AR1 (Week|Postcode) -week FE	Poisson	ran_vals	cond	Postcode	TS21	Week_factor14	3.76116694053834	1.23334709895102	1.34385104615739	6.17848283491928	Positive	42.9985734919877	3.83377917384079	482.25973341433
B.1.1.37	AR1 (Week|Postcode) -week FE	Poisson	ran_vals	cond	Postcode	TS22	Week_factor14	-0.0199178496409301	2.05575396459818	-4.04912158132879	4.00928588204693	Negative	0.980279200287342	0.0174376855023631	55.1075032512638
B.1.1.37	AR1 (Week|Postcode) -week FE	Poisson	ran_vals	cond	Postcode	TS23	Week_factor14	-0.178905773197789	1.91367411087671	-3.92963810866284	3.57182656226726	Negative	0.836184686694125	0.0196507827144676	35.5815257041631
B.1.1.37	AR1 (Week|Postcode) -week FE	Poisson	ran_vals	cond	Postcode	TS24	Week_factor14	-0.0387557468955014	2.03751867144719	-4.03221896075988	3.95470746696888	Negative	0.961985648433987	0.017734933139117	52.1804272129912
B.1.1.37	AR1 (Week|Postcode) -week FE	Poisson	ran_vals	cond	Postcode	TS25	Week_factor14	-0.232367250164723	1.93696104076859	-4.02874112952837	3.56400662919892	Negative	0.792654967179123	0.0177967196226809	35.3043656536007
B.1.1.37	AR1 (Week|Postcode) -week FE	Poisson	ran_vals	cond	Postcode	TS26	Week_factor14	-0.0340827946546822	2.12613098977595	-4.20122296103004	4.13305737172068	Negative	0.966491480996365	0.0149772490237781	62.368314859127
B.1.1.37	AR1 (Week|Postcode) -week FE	Poisson	ran_vals	cond	Postcode	TS27	Week_factor14	-0.0703472571307722	2.00663880019912	-4.00328703550172	3.86259252124018	Negative	0.932070095714318	0.0182555335717434	47.5885659496465
B.1.1.37	AR1 (Week|Postcode) -week FE	Poisson	ran_vals	cond	Postcode	TS28	Week_factor14	-0.0211156603394731	2.05433773332987	-4.04754362974767	4.00531230906872	Negative	0.979105714321006	0.0174652230465144	54.8889640437411
B.1.1.37	AR1 (Week|Postcode) -week FE	Poisson	ran_vals	cond	Postcode	TS29	Week_factor14	-0.0154040825067348	2.06022506023577	-4.0533710006157	4.02256283560223	Negative	0.984713953516117	0.0173637426835592	55.844041686212
B.1.1.37	AR1 (Week|Postcode) -week FE	Poisson	ran_vals	cond	Postcode	TS3	Week_factor14	-0.36370710168248	1.7847676121907	-3.8617873423498	3.13437313898484	Negative	0.695094757014778	0.0210303774270666	22.9742296782368
B.1.1.37	AR1 (Week|Postcode) -week FE	Poisson	ran_vals	cond	Postcode	TS4	Week_factor14	-0.0348555731484913	2.04149637441953	-4.03611494157987	3.96640379528289	Negative	0.965744885678959	0.0176659726014567	52.7943298258122
B.1.1.37	AR1 (Week|Postcode) -week FE	Poisson	ran_vals	cond	Postcode	TS5	Week_factor14	-0.19005388338556	1.92803798879906	-3.96893890225676	3.58883113548564	Negative	0.826914575785989	0.0188934703212848	36.1917479435733
B.1.1.37	AR1 (Week|Postcode) -week FE	Poisson	ran_vals	cond	Postcode	TS6	Week_factor14	1.4894119005222	1.21052388849139	-0.883171323346315	3.86199512439071	Positive	4.43448683260471	0.41346958454333	47.5601451803616
B.1.1.37	AR1 (Week|Postcode) -week FE	Poisson	ran_vals	cond	Postcode	TS7	Week_factor14	-0.023032036949386	2.05357353655108	-4.04796220819405	4.00189813429528	Negative	0.977231175766057	0.0174579140103951	54.7018830726557
B.1.1.37	AR1 (Week|Postcode) -week FE	Poisson	ran_vals	cond	Postcode	TS8	Week_factor14	-0.0409832508226889	2.03484409770691	-4.02920439648214	3.94723789483676	Negative	0.959845206430718	0.0177884769000322	51.7921138209625
B.1.1.37	AR1 (Week|Postcode) -week FE	Poisson	ran_vals	cond	Postcode	TS9	Week_factor14	-0.0264578300169629	2.04924632421027	-4.04290682092018	3.98999116088626	Negative	0.973889111856937	0.0175463939885496	54.0544115681228
B.1.1.37	AR1 (Week|Postcode) -week FE	Poisson	ran_vals	cond	Postcode	TS1	Week_factor15	-0.0928402406146268	1.98668910185169	-3.98667932872216	3.80099884749291	Negative	0.911339083638547	0.0185612476989961	44.7458564658918
B.1.1.37	AR1 (Week|Postcode) -week FE	Poisson	ran_vals	cond	Postcode	TS10	Week_factor15	-0.0995924695368308	1.98272462388084	-3.985661323604	3.78647638453034	Negative	0.90520624199642	0.0185801527652476	44.1007321576972
B.1.1.37	AR1 (Week|Postcode) -week FE	Poisson	ran_vals	cond	Postcode	TS11	Week_factor15	-0.0409073248808219	2.03468758308356	-4.02882170751544	3.9470070577538	Negative	0.959918086348766	0.017795285656611	51.7801596602726
B.1.1.37	AR1 (Week|Postcode) -week FE	Poisson	ran_vals	cond	Postcode	TS12	Week_factor15	-0.0340776277024633	2.04217553798894	-4.0366681322695	3.96851287686457	Negative	0.966496474824569	0.0176562026524618	52.9057948775908
B.1.1.37	AR1 (Week|Postcode) -week FE	Poisson	ran_vals	cond	Postcode	TS13	Week_factor15	-0.061310935604778	2.01514341281031	-4.01091944839611	3.88829757718655	Negative	0.94053074980809	0.0181167301781394	48.8276903523115
B.1.1.37	AR1 (Week|Postcode) -week FE	Poisson	ran_vals	cond	Postcode	TS14	Week_factor15	-0.0495892328911752	2.02668548175978	-4.02181978513055	3.9226413193482	Negative	0.951620238522523	0.0179203241095131	50.5337444139713
B.1.1.37	AR1 (Week|Postcode) -week FE	Poisson	ran_vals	cond	Postcode	TS15	Week_factor15	-0.0241458086299458	2.05164561376068	-4.04529732064046	3.99700570338057	Negative	0.976143369253623	0.0175044994330402	54.4349114913434
B.1.1.37	AR1 (Week|Postcode) -week FE	Poisson	ran_vals	cond	Postcode	TS16	Week_factor15	-0.101749839503761	1.9780737501602	-3.97870314858182	3.7752034695743	Negative	0.903255482247916	0.0187098875553767	43.6063799847079
B.1.1.37	AR1 (Week|Postcode) -week FE	Poisson	ran_vals	cond	Postcode	TS17	Week_factor15	-0.187056363987203	1.91578508724363	-3.94192613710364	3.56781340912923	Negative	0.829396986946765	0.0194107908706918	35.4390177370375
B.1.1.37	AR1 (Week|Postcode) -week FE	Poisson	ran_vals	cond	Postcode	TS18	Week_factor15	-0.0745729159392835	2.06074944292364	-4.11356760523059	3.96442177335202	Negative	0.928139795406619	0.0163493423575019	52.6897939367064
B.1.1.37	AR1 (Week|Postcode) -week FE	Poisson	ran_vals	cond	Postcode	TS19	Week_factor15	1.89003969196377	0.966958521397822	-0.00516418452006739	3.7852435684476	Positive	6.61963142199924	0.994849126956646	44.0463975649941
B.1.1.37	AR1 (Week|Postcode) -week FE	Poisson	ran_vals	cond	Postcode	TS2	Week_factor15	-0.00636668037778888	2.06942208338311	-4.06235943262054	4.04962607186496	Negative	0.993653543988274	0.0172083691912097	57.3759985335979
B.1.1.37	AR1 (Week|Postcode) -week FE	Poisson	ran_vals	cond	Postcode	TS20	Week_factor15	-0.0404309758992619	2.03539350090725	-4.02972893204436	3.94886698024584	Negative	0.96037545127559	0.0177791486580114	51.8765563612736
B.1.1.37	AR1 (Week|Postcode) -week FE	Poisson	ran_vals	cond	Postcode	TS21	Week_factor15	-0.0176603759415362	2.15162562082957	-4.23476910098112	4.19944834909805	Negative	0.982494654524025	0.0144831539577485	66.6495536113425
B.1.1.37	AR1 (Week|Postcode) -week FE	Poisson	ran_vals	cond	Postcode	TS22	Week_factor15	-0.0779990005766752	1.99982032391819	-3.99757481100755	3.8415768098542	Negative	0.924965350975024	0.0183601116802216	46.598894135595
B.1.1.37	AR1 (Week|Postcode) -week FE	Poisson	ran_vals	cond	Postcode	TS23	Week_factor15	-0.0874830407656826	1.99315747897265	-3.99399991506872	3.81903383353736	Negative	0.916234410153168	0.018425864628852	45.5601683426146
B.1.1.37	AR1 (Week|Postcode) -week FE	Poisson	ran_vals	cond	Postcode	TS24	Week_factor15	-0.116799200299033	1.96520497722907	-3.96853017790687	3.73493177730881	Negative	0.889763839539653	0.018901194121004	41.8851679467484
B.1.1.37	AR1 (Week|Postcode) -week FE	Poisson	ran_vals	cond	Postcode	TS25	Week_factor15	3.67602204564996	1.28311305916262	1.16116666159822	6.19087742970171	Positive	39.4889957959453	3.19365702052274	488.274344725017
B.1.1.37	AR1 (Week|Postcode) -week FE	Poisson	ran_vals	cond	Postcode	TS26	Week_factor15	3.75106003948761	1.1574992731536	1.48240315197527	6.01971692699996	Positive	42.5661799246064	4.40351529211336	411.462105427228
B.1.1.37	AR1 (Week|Postcode) -week FE	Poisson	ran_vals	cond	Postcode	TS27	Week_factor15	-0.0100594749250114	2.13120930059459	-4.1871529476072	4.16703399775717	Negative	0.989990952360549	0.0151894685836106	64.5237903064795
B.1.1.37	AR1 (Week|Postcode) -week FE	Poisson	ran_vals	cond	Postcode	TS28	Week_factor15	-0.0423517492606983	2.03329646550255	-4.02753959153829	3.94283609301689	Negative	0.958532558148408	0.0178181159090577	51.5646362230405
B.1.1.37	AR1 (Week|Postcode) -week FE	Poisson	ran_vals	cond	Postcode	TS29	Week_factor15	-0.0226046843556638	2.05285983129318	-4.04613601899926	4.00092665028793	Negative	0.977648887292382	0.0174898245928365	54.6487668730256
B.1.1.37	AR1 (Week|Postcode) -week FE	Poisson	ran_vals	cond	Postcode	TS3	Week_factor15	-0.0889211596483197	1.99222306822348	-3.99360662253623	3.81576430323959	Negative	0.914917703164529	0.0184331128090493	45.4114512418605
B.1.1.37	AR1 (Week|Postcode) -week FE	Poisson	ran_vals	cond	Postcode	TS4	Week_factor15	-0.170895085408527	1.97667302421847	-4.0451030220886	3.70331285127154	Negative	0.842910002391346	0.0175079008623668	40.5815224633007
B.1.1.37	AR1 (Week|Postcode) -week FE	Poisson	ran_vals	cond	Postcode	TS5	Week_factor15	-0.134237940370066	1.95560587527761	-3.96715502386911	3.69867914312898	Negative	0.874381989075472	0.0189272040541514	40.3939145281147
B.1.1.37	AR1 (Week|Postcode) -week FE	Poisson	ran_vals	cond	Postcode	TS6	Week_factor15	-0.111995201216912	1.97972469695135	-3.99218430654603	3.7681939041122	Negative	0.894048547835114	0.0184593491739246	43.3017869890662
B.1.1.37	AR1 (Week|Postcode) -week FE	Poisson	ran_vals	cond	Postcode	TS7	Week_factor15	-0.255980058675893	1.85402620159453	-3.88980464019477	3.37784452284298	Negative	0.774157406362075	0.0204493406269358	29.307531267577
B.1.1.37	AR1 (Week|Postcode) -week FE	Poisson	ran_vals	cond	Postcode	TS8	Week_factor15	-0.0170468428140562	2.08278634305912	-4.09923306270182	4.0651393770737	Negative	0.983097632496714	0.0165853904798682	58.2730298809538
B.1.1.37	AR1 (Week|Postcode) -week FE	Poisson	ran_vals	cond	Postcode	TS9	Week_factor15	-0.0224347160870435	2.05298886395337	-4.04621895009745	4.00134951792336	Negative	0.977815070703626	0.0174883742026179	54.6718809546065
B.1.1.37	AR1 (Week|Postcode) -week FE	Poisson	ran_vals	cond	Postcode	TS1	Week_factor16	-0.0432102455706257	2.0327208388647	-4.02726988036948	3.94084938922823	Negative	0.957710014610108	0.0178229223020653	51.4622942601397
B.1.1.37	AR1 (Week|Postcode) -week FE	Poisson	ran_vals	cond	Postcode	TS10	Week_factor16	-0.272868468649422	1.84359315829624	-3.88624466105451	3.34050772375567	Negative	0.761192901775137	0.0205222695887694	28.2334578642282
B.1.1.37	AR1 (Week|Postcode) -week FE	Poisson	ran_vals	cond	Postcode	TS11	Week_factor16	-0.0173382368520437	2.05808750781352	-4.05111562919834	4.01643915549426	Negative	0.98281120544144	0.0174029485678025	55.5031155656185
B.1.1.37	AR1 (Week|Postcode) -week FE	Poisson	ran_vals	cond	Postcode	TS12	Week_factor16	-0.0834159800476661	1.99452357470698	-3.99261035278944	3.82577839269411	Negative	0.9199683791235	0.0184514863126434	45.8684901718289
B.1.1.37	AR1 (Week|Postcode) -week FE	Poisson	ran_vals	cond	Postcode	TS13	Week_factor16	-0.0149898590779421	2.06052078857704	-4.05353639408501	4.02355667592913	Negative	0.985121929597114	0.0173608710713961	55.8995693350944
B.1.1.37	AR1 (Week|Postcode) -week FE	Poisson	ran_vals	cond	Postcode	TS14	Week_factor16	-0.0968648172988617	1.98237738709299	-3.98225309976774	3.78852346517001	Negative	0.907678700298494	0.0186435861209176	44.1911023786992
B.1.1.37	AR1 (Week|Postcode) -week FE	Poisson	ran_vals	cond	Postcode	TS15	Week_factor16	-0.0351491232021628	2.04032819242669	-4.03411889700019	3.96382065059586	Negative	0.965461432821771	0.0177012698860702	52.658130420337
B.1.1.37	AR1 (Week|Postcode) -week FE	Poisson	ran_vals	cond	Postcode	TS16	Week_factor16	-0.0204769702238914	2.05510945704771	-4.04841749032507	4.00746354987729	Negative	0.979731259206256	0.0174499675431808	55.007170522846
B.1.1.37	AR1 (Week|Postcode) -week FE	Poisson	ran_vals	cond	Postcode	TS17	Week_factor16	-0.675583210790224	1.61771705076603	-3.84625036746799	2.49508394588754	Negative	0.508859561663223	0.0213596774113732	12.1227511309798
B.1.1.37	AR1 (Week|Postcode) -week FE	Poisson	ran_vals	cond	Postcode	TS18	Week_factor16	-0.0538071427822685	2.02253615135663	-4.01790515687151	3.91029087130697	Negative	0.947614843242331	0.0179906130043696	49.9134682578679
B.1.1.37	AR1 (Week|Postcode) -week FE	Poisson	ran_vals	cond	Postcode	TS19	Week_factor16	-0.169575303313626	1.94000648378755	-3.97191814131142	3.63276753468416	Negative	0.844023194343936	0.0188372659213692	37.817332704446
B.1.1.37	AR1 (Week|Postcode) -week FE	Poisson	ran_vals	cond	Postcode	TS2	Week_factor16	-0.0823716817229399	1.99606343910777	-3.99458413323134	3.82984076978546	Negative	0.920929602375179	0.0184151030479356	46.0552042702788
B.1.1.37	AR1 (Week|Postcode) -week FE	Poisson	ran_vals	cond	Postcode	TS20	Week_factor16	-0.021246670776155	2.05416109364672	-4.04732843276714	4.00483509121483	Negative	0.978977449656004	0.0174689819142123	54.8627762992443
B.1.1.37	AR1 (Week|Postcode) -week FE	Poisson	ran_vals	cond	Postcode	TS21	Week_factor16	-0.0223027460846852	2.05306142284308	-4.04622919290568	4.00162370073631	Negative	0.977944121476041	0.0174881950734721	54.686873099916
B.1.1.37	AR1 (Week|Postcode) -week FE	Poisson	ran_vals	cond	Postcode	TS22	Week_factor16	-0.0197529453260141	2.05576941167894	-4.04898695273583	4.0094810620838	Negative	0.980440865886603	0.0174400332714617	55.1182601855155
B.1.1.37	AR1 (Week|Postcode) -week FE	Poisson	ran_vals	cond	Postcode	TS23	Week_factor16	-0.295278333323755	1.82835613142996	-3.87879050183946	3.28823383519195	Negative	0.744324388351076	0.0206758174277746	26.7954965761096
B.1.1.37	AR1 (Week|Postcode) -week FE	Poisson	ran_vals	cond	Postcode	TS24	Week_factor16	-0.0550211240712448	2.02135853298911	-4.01681104857263	3.90676880043014	Negative	0.946465154544958	0.0180103074553261	49.7379787096805
B.1.1.37	AR1 (Week|Postcode) -week FE	Poisson	ran_vals	cond	Postcode	TS25	Week_factor16	1.80652202392948	1.30947899156533	-0.760009638050391	4.37305368590935	Positive	6.08923235642949	0.467661919639041	79.2853750401713
B.1.1.37	AR1 (Week|Postcode) -week FE	Poisson	ran_vals	cond	Postcode	TS26	Week_factor16	-0.0367847640195169	2.13257705778903	-4.21655899154242	4.14298946350338	Negative	0.963883575450399	0.0147493097847945	62.9908491027055
B.1.1.37	AR1 (Week|Postcode) -week FE	Poisson	ran_vals	cond	Postcode	TS27	Week_factor16	3.19623791774476	1.75291937731898	-0.239420929602816	6.63189676509233	Positive	24.4404101907491	0.787083505886978	758.92029984662
B.1.1.37	AR1 (Week|Postcode) -week FE	Poisson	ran_vals	cond	Postcode	TS28	Week_factor16	-0.0102103203853545	2.06531600787822	-4.05815531252072	4.03773467175001	Negative	0.98984162798234	0.0172808675310938	56.6977581839441
B.1.1.37	AR1 (Week|Postcode) -week FE	Poisson	ran_vals	cond	Postcode	TS29	Week_factor16	-0.0452499278459224	2.03046233180191	-4.02488297014289	3.93438311445104	Negative	0.95575858129695	0.0178655148296236	51.1305984985154
B.1.1.37	AR1 (Week|Postcode) -week FE	Poisson	ran_vals	cond	Postcode	TS3	Week_factor16	-0.126322393087995	1.95768006559842	-3.96330481491291	3.71066002873692	Negative	0.881330666061951	0.019000218214406	40.8807801140028
B.1.1.37	AR1 (Week|Postcode) -week FE	Poisson	ran_vals	cond	Postcode	TS4	Week_factor16	3.2778580375818	1.79919176578823	-0.248493024644166	6.80420909980776	Positive	26.5189093148737	0.779975301421427	901.634385048974
B.1.1.37	AR1 (Week|Postcode) -week FE	Poisson	ran_vals	cond	Postcode	TS5	Week_factor16	-0.530972670601963	1.68529576532448	-3.83409167393581	2.77214633273188	Negative	0.588032729274005	0.0216209684427879	15.9929233333106
B.1.1.37	AR1 (Week|Postcode) -week FE	Poisson	ran_vals	cond	Postcode	TS6	Week_factor16	-0.07704956873684	2.00102951928548	-3.99899535853788	3.8448962210642	Negative	0.925843959553464	0.0183340487850911	46.7538320361994
B.1.1.37	AR1 (Week|Postcode) -week FE	Poisson	ran_vals	cond	Postcode	TS7	Week_factor16	-0.0634793772280956	2.0140722839374	-4.01098851600573	3.88402976154954	Negative	0.938493473437932	0.0181154789421023	48.6197468198643
B.1.1.37	AR1 (Week|Postcode) -week FE	Poisson	ran_vals	cond	Postcode	TS8	Week_factor16	1.99031859440407	1.31317797575432	-0.583462943365612	4.56410013217375	Positive	7.31786482174055	0.557962823503738	95.9761892611276
B.1.1.37	AR1 (Week|Postcode) -week FE	Poisson	ran_vals	cond	Postcode	TS9	Week_factor16	-0.0116909025037816	2.06375185991146	-4.0565702209578	4.03318841595023	Negative	0.988377170560133	0.0173082810091139	56.4405807122071
B.1.1.37	AR1 (Week|Postcode) -week -eatout FE	Poisson	ran_vals	cond	Postcode	TS1	(Intercept)	5.86721360374886e-10	4.90832682209619e-05	-9.62008512352444e-05	9.62020246779651e-05	Positive	1.00000000058672	0.999903803775918	1.00009620665224
B.1.1.37	AR1 (Week|Postcode) -week -eatout FE	Poisson	ran_vals	cond	Postcode	TS10	(Intercept)	-5.81132103773453e-11	4.89201305898324e-05	-9.58817521882781e-05	9.58816359618573e-05	Negative	0.999999999941887	0.99990412284432	1.00009588623275
B.1.1.37	AR1 (Week|Postcode) -week -eatout FE	Poisson	ran_vals	cond	Postcode	TS11	(Intercept)	-4.0376836052474e-10	4.89966074366338e-05	-9.60319897088102e-05	9.60311821720891e-05	Negative	0.999999999596232	0.999903972621215	1.00009603579331
B.1.1.37	AR1 (Week|Postcode) -week -eatout FE	Poisson	ran_vals	cond	Postcode	TS12	(Intercept)	9.6353981890589e-10	4.93615963043671e-05	-9.67459874361459e-05	9.67479145157838e-05	Positive	1.00000000096354	0.999903258692306	1.00009675259475
B.1.1.37	AR1 (Week|Postcode) -week -eatout FE	Poisson	ran_vals	cond	Postcode	TS13	(Intercept)	-3.75170995884987e-10	4.89859440795355e-05	-9.60110613155785e-05	9.60103109735868e-05	Negative	0.999999999624829	0.999903993547599	1.00009601492011
B.1.1.37	AR1 (Week|Postcode) -week -eatout FE	Poisson	ran_vals	cond	Postcode	TS14	(Intercept)	-5.90507903807589e-10	4.90853980524888e-05	-9.62062028575942e-05	9.62050218417866e-05	Negative	0.999999999409492	0.999903798424811	1.00009620964969
B.1.1.37	AR1 (Week|Postcode) -week -eatout FE	Poisson	ran_vals	cond	Postcode	TS15	(Intercept)	-4.26983824248814e-10	4.90058379313982e-05	-9.60501043615716e-05	9.60492503939232e-05	Negative	0.999999999573016	0.999903954508302	1.00009605386327
B.1.1.37	AR1 (Week|Postcode) -week -eatout FE	Poisson	ran_vals	cond	Postcode	TS16	(Intercept)	1.66259913058823e-09	5.02262425907258e-05	-9.84399639574637e-05	9.84432891557249e-05	Positive	1.0000000016626	0.999901564881097	1.00009844813486
B.1.1.37	AR1 (Week|Postcode) -week -eatout FE	Poisson	ran_vals	cond	Postcode	TS17	(Intercept)	3.41316504546458e-09	5.42166219321087e-05	-0.000106259213185312	0.000106266039515403	Positive	1.00000000341317	0.999893746432125	1.00010627168595
B.1.1.37	AR1 (Week|Postcode) -week -eatout FE	Poisson	ran_vals	cond	Postcode	TS18	(Intercept)	5.53397279516118e-09	6.18826266290941e-05	-0.000121282185488969	0.000121293253434559	Positive	1.00000000553397	0.999878725168898	1.00012130060976
B.1.1.37	AR1 (Week|Postcode) -week -eatout FE	Poisson	ran_vals	cond	Postcode	TS19	(Intercept)	7.86669796634593e-10	4.92143017536455e-05	-9.6457472291635e-05	9.64590456312282e-05	Positive	1.00000000078667	0.999903547179581	1.00009646369795
B.1.1.37	AR1 (Week|Postcode) -week -eatout FE	Poisson	ran_vals	cond	Postcode	TS2	(Intercept)	-2.32273785930958e-10	4.89443696369003e-05	-9.59294340081262e-05	9.59289694605543e-05	Negative	0.999999999767726	0.999904075167073	1.00009593357079
B.1.1.37	AR1 (Week|Postcode) -week -eatout FE	Poisson	ran_vals	cond	Postcode	TS20	(Intercept)	1.27898957314933e-09	4.96965549375565e-05	-9.74021788437538e-05	9.74047368229001e-05	Positive	1.00000000127899	0.999902602564595	1.00009740948082
B.1.1.37	AR1 (Week|Postcode) -week -eatout FE	Poisson	ran_vals	cond	Postcode	TS21	(Intercept)	3.16224411008476e-09	5.3498170587057e-05	-0.000104851325345302	0.000104857649833522	Positive	1.00000000316224	0.999895154171363	1.00010486314759
B.1.1.37	AR1 (Week|Postcode) -week -eatout FE	Poisson	ran_vals	cond	Postcode	TS22	(Intercept)	-3.22047054424692e-10	4.89682083485698e-05	-9.59762467977048e-05	9.59756027035959e-05	Negative	0.999999999677953	0.999904028358775	1.00009598020851
B.1.1.37	AR1 (Week|Postcode) -week -eatout FE	Poisson	ran_vals	cond	Postcode	TS23	(Intercept)	1.5039419713277e-10	4.89293539413182e-05	-9.58996211175995e-05	9.58999219059938e-05	Positive	1.00000000015039	0.999904104977104	1.00009590452045
B.1.1.37	AR1 (Week|Postcode) -week -eatout FE	Poisson	ran_vals	cond	Postcode	TS24	(Intercept)	3.47791684949611e-10	4.89764666046566e-05	-9.59917628434707e-05	9.59924584268406e-05	Positive	1.00000000034779	0.999904012844218	1.00009599706585
B.1.1.37	AR1 (Week|Postcode) -week -eatout FE	Poisson	ran_vals	cond	Postcode	TS25	(Intercept)	2.70270987137071e-09	5.23033473579299e-05	-0.000102509974382559	0.000102515379802302	Positive	1.00000000270271	0.999897495279585	1.00010252063468
B.1.1.37	AR1 (Week|Postcode) -week -eatout FE	Poisson	ran_vals	cond	Postcode	TS26	(Intercept)	3.83260588180266e-09	5.5515695737762e-05	-0.000108804931616816	0.000108812596828579	Positive	1.00000000383261	0.999891200987425	1.00010881851713
B.1.1.37	AR1 (Week|Postcode) -week -eatout FE	Poisson	ran_vals	cond	Postcode	TS27	(Intercept)	2.76519565812628e-09	5.24563226490736e-05	-0.000102809737957939	0.000102815268349255	Positive	1.0000000027652	0.999897195546782	1.00010282055402
B.1.1.37	AR1 (Week|Postcode) -week -eatout FE	Poisson	ran_vals	cond	Postcode	TS28	(Intercept)	-2.59841367784465e-10	4.89508696891615e-05	-9.59422014440377e-05	9.59416817613021e-05	Negative	0.999999999740159	0.999904062400862	1.00009594628431
B.1.1.37	AR1 (Week|Postcode) -week -eatout FE	Poisson	ran_vals	cond	Postcode	TS29	(Intercept)	1.41529381508023e-09	4.98695581560829e-05	-9.7741122617033e-05	9.77439532046632e-05	Positive	1.00000000141529	0.999902263653891	1.0000977487303
B.1.1.37	AR1 (Week|Postcode) -week -eatout FE	Poisson	ran_vals	cond	Postcode	TS3	(Intercept)	2.24845880370406e-09	5.1284976594919e-05	-0.000100514458615217	0.000100518955532825	Positive	1.00000000224846	0.999899490592794	1.00010052400773
B.1.1.37	AR1 (Week|Postcode) -week -eatout FE	Poisson	ran_vals	cond	Postcode	TS4	(Intercept)	3.74311832802018e-09	5.5228565723544e-05	-0.000108242256617622	0.000108249742854278	Positive	1.00000000374312	0.999891763601364	1.00010825560207
B.1.1.37	AR1 (Week|Postcode) -week -eatout FE	Poisson	ran_vals	cond	Postcode	TS5	(Intercept)	5.80650532091612e-09	6.30430356354455e-05	-0.000123556272816227	0.000123567885826869	Positive	1.00000000580651	0.999876451359946	1.00012357552065
B.1.1.37	AR1 (Week|Postcode) -week -eatout FE	Poisson	ran_vals	cond	Postcode	TS6	(Intercept)	1.31250558205046e-09	4.97375262960751e-05	-9.74824477148391e-05	9.74850727260032e-05	Positive	1.00000000131251	0.999902522303545	1.00009748982455
B.1.1.37	AR1 (Week|Postcode) -week -eatout FE	Poisson	ran_vals	cond	Postcode	TS7	(Intercept)	6.66435254568609e-10	4.91309747615149e-05	-9.6294274622661e-05	9.62956074931701e-05	Positive	1.00000000066644	0.999903710361522	1.00009630024406
B.1.1.37	AR1 (Week|Postcode) -week -eatout FE	Poisson	ran_vals	cond	Postcode	TS8	(Intercept)	2.32807429129986e-09	5.14513267898144e-05	-0.000100840419390546	0.000100845075539128	Positive	1.00000000232807	0.999899164664834	1.00010085016057
B.1.1.37	AR1 (Week|Postcode) -week -eatout FE	Poisson	ran_vals	cond	Postcode	TS9	(Intercept)	1.54010972115111e-09	5.00427314256471e-05	-9.80804111725579e-05	9.80834913920002e-05	Positive	1.00000000154011	0.999901924398554	1.00009808830173
B.1.1.37	AR1 (Week|Postcode) -week -eatout FE	Poisson	ran_vals	cond	Postcode	TS1	Week_factor1	-0.149230238528598	1.94513181342411	-3.96161853802294	3.66315806096574	Negative	0.861370771327701	0.019032284872319	38.9842633543597
B.1.1.37	AR1 (Week|Postcode) -week -eatout FE	Poisson	ran_vals	cond	Postcode	TS10	Week_factor1	-0.132433466542622	1.96157902773598	-3.97705771373424	3.71219078064899	Negative	0.87596121289546	0.0187406987983496	40.9434063667284
B.1.1.37	AR1 (Week|Postcode) -week -eatout FE	Poisson	ran_vals	cond	Postcode	TS11	Week_factor1	-0.0500600338161481	2.0324240826828	-4.03353803718629	3.93341796955399	Negative	0.951172320282438	0.0177115548291678	51.0812738688277
B.1.1.37	AR1 (Week|Postcode) -week -eatout FE	Poisson	ran_vals	cond	Postcode	TS12	Week_factor1	-0.0346698552778338	2.04794225233712	-4.04856291227643	3.97922320172077	Negative	0.965924258418571	0.0174474301193525	53.4754784297193
B.1.1.37	AR1 (Week|Postcode) -week -eatout FE	Poisson	ran_vals	cond	Postcode	TS13	Week_factor1	-0.0389760943666863	2.04307833652572	-4.04333605155111	3.96538386281773	Negative	0.961773700680971	0.0175388641549207	52.7405106254873
B.1.1.37	AR1 (Week|Postcode) -week -eatout FE	Poisson	ran_vals	cond	Postcode	TS14	Week_factor1	-0.028906983965454	2.05348663500693	-4.05366683131338	3.99585286338247	Negative	0.971506825976492	0.0173586067151729	54.3721929072759
B.1.1.37	AR1 (Week|Postcode) -week -eatout FE	Poisson	ran_vals	cond	Postcode	TS15	Week_factor1	-0.0750636234901437	2.00864905227345	-4.01194342352662	3.86181617654633	Negative	0.927684461927684	0.0180981885916725	47.5516351563515
B.1.1.37	AR1 (Week|Postcode) -week -eatout FE	Poisson	ran_vals	cond	Postcode	TS16	Week_factor1	-0.0309058091020531	2.05156801661216	-4.05190523349615	3.99009361529204	Negative	0.969566893151484	0.0173892125485424	54.0599499644519
B.1.1.37	AR1 (Week|Postcode) -week -eatout FE	Poisson	ran_vals	cond	Postcode	TS17	Week_factor1	-0.20292815578881	1.90272427052665	-3.9321991985313	3.52634288695368	Negative	0.816336888398674	0.0196005196854911	33.999400324764
B.1.1.37	AR1 (Week|Postcode) -week -eatout FE	Poisson	ran_vals	cond	Postcode	TS18	Week_factor1	-0.238351750896515	1.89990842489223	-3.9621038376095	3.48540033581648	Negative	0.787925488846471	0.0190230507531773	32.6354896503788
B.1.1.37	AR1 (Week|Postcode) -week -eatout FE	Poisson	ran_vals	cond	Postcode	TS19	Week_factor1	-0.119980059058326	1.97463378599164	-3.99019116225791	3.75023104414126	Negative	0.886938122922195	0.0184961780106934	42.5309073819437
B.1.1.37	AR1 (Week|Postcode) -week -eatout FE	Poisson	ran_vals	cond	Postcode	TS2	Week_factor1	-0.0176355316452996	2.06433639234362	-4.06366051261413	4.02838944932353	Negative	0.982519064215493	0.0171859942852602	56.1703731261464
B.1.1.37	AR1 (Week|Postcode) -week -eatout FE	Poisson	ran_vals	cond	Postcode	TS20	Week_factor1	3.40707717893884	0.918792377366235	1.60627721003109	5.2078771478466	Positive	30.1769135164189	4.98422143679197	182.705788843032
B.1.1.37	AR1 (Week|Postcode) -week -eatout FE	Poisson	ran_vals	cond	Postcode	TS21	Week_factor1	0.0124598235374171	2.11402694136668	-4.13095684388864	4.15587649096347	Positive	1.01253777053758	0.0160674973782693	63.8078670640891
B.1.1.37	AR1 (Week|Postcode) -week -eatout FE	Poisson	ran_vals	cond	Postcode	TS22	Week_factor1	-0.0169402140188136	2.06500765492314	-4.06428084546769	4.03040041743006	Negative	0.983202464601834	0.0171753365543961	56.2834436074963
B.1.1.37	AR1 (Week|Postcode) -week -eatout FE	Poisson	ran_vals	cond	Postcode	TS23	Week_factor1	-0.0975603066090148	1.98852804889089	-3.99500366468286	3.79988305146483	Negative	0.907047638939034	0.0184073789533874	44.6959570609304
B.1.1.37	AR1 (Week|Postcode) -week -eatout FE	Poisson	ran_vals	cond	Postcode	TS24	Week_factor1	-0.185311172284407	1.91496446839573	-3.93857256201393	3.56795021744512	Negative	0.830845707466528	0.019475995688944	35.4438664210334
B.1.1.37	AR1 (Week|Postcode) -week -eatout FE	Poisson	ran_vals	cond	Postcode	TS25	Week_factor1	-0.149734200145717	1.94742450523415	-3.96661609301538	3.66714769272395	Negative	0.860936782886787	0.0189374072575547	39.1401068819365
B.1.1.37	AR1 (Week|Postcode) -week -eatout FE	Poisson	ran_vals	cond	Postcode	TS26	Week_factor1	2.54371573864761	1.46637763818743	-0.330331619934647	5.41776309722987	Positive	12.7268729551092	0.718685363516721	225.374417565581
B.1.1.37	AR1 (Week|Postcode) -week -eatout FE	Poisson	ran_vals	cond	Postcode	TS27	Week_factor1	-0.0178780626927219	2.06449123877412	-4.06420653708847	4.02845041170303	Negative	0.982280801731929	0.017176612873238	56.1737975101277
B.1.1.37	AR1 (Week|Postcode) -week -eatout FE	Poisson	ran_vals	cond	Postcode	TS28	Week_factor1	-0.0267396412229301	2.05514539674611	-4.05475060183859	4.00127131939273	Negative	0.97361469766016	0.0173398041595245	54.6676058610043
B.1.1.37	AR1 (Week|Postcode) -week -eatout FE	Poisson	ran_vals	cond	Postcode	TS29	Week_factor1	-0.0130388625718815	2.06913853288512	-4.06847586605076	4.042398140907	Negative	0.987045775137524	0.017103436580407	56.9627839198647
B.1.1.37	AR1 (Week|Postcode) -week -eatout FE	Poisson	ran_vals	cond	Postcode	TS3	Week_factor1	-0.248786178112019	1.86709398432012	-3.90822314313084	3.4106507869068	Negative	0.779746682468832	0.0200761418185416	30.2849468945083
B.1.1.37	AR1 (Week|Postcode) -week -eatout FE	Poisson	ran_vals	cond	Postcode	TS4	Week_factor1	-0.056684831953366	2.02712764585788	-4.02978200990028	3.91641234599354	Negative	0.944891822152845	0.0177782050039645	50.2199493915289
B.1.1.37	AR1 (Week|Postcode) -week -eatout FE	Poisson	ran_vals	cond	Postcode	TS5	Week_factor1	2.43300209494841	1.43766453995612	-0.384768625215939	5.25077281511275	Positive	11.3930337601571	0.680608093538729	190.713597872742
B.1.1.37	AR1 (Week|Postcode) -week -eatout FE	Poisson	ran_vals	cond	Postcode	TS6	Week_factor1	-0.351172643500499	1.79430193380794	-3.86793981115464	3.16559452415364	Negative	0.703862226126849	0.020901385901054	23.7028317506573
B.1.1.37	AR1 (Week|Postcode) -week -eatout FE	Poisson	ran_vals	cond	Postcode	TS7	Week_factor1	-0.0425280203454808	2.04185823316139	-4.04449661887839	3.95944057818743	Negative	0.958363611465229	0.0175185209293496	52.4279883835363
B.1.1.37	AR1 (Week|Postcode) -week -eatout FE	Poisson	ran_vals	cond	Postcode	TS8	Week_factor1	-0.0597479870741619	2.02334058173066	-4.02542265572458	3.90592668157625	Negative	0.942001900328295	0.0178558756701522	49.6961110513016
B.1.1.37	AR1 (Week|Postcode) -week -eatout FE	Poisson	ran_vals	cond	Postcode	TS9	Week_factor1	3.41239744960498	1.1306725529982	1.19631996742056	5.6284749317894	Positive	30.337890705595	3.3079212383148	278.237462792045
B.1.1.37	AR1 (Week|Postcode) -week -eatout FE	Poisson	ran_vals	cond	Postcode	TS1	Week_factor2	-0.0502459892062311	2.03401753280755	-4.03684709743204	3.93635511901958	Negative	0.950995461107052	0.0176530430900185	51.2315277561171
B.1.1.37	AR1 (Week|Postcode) -week -eatout FE	Poisson	ran_vals	cond	Postcode	TS10	Week_factor2	-0.40680429068183	1.76374099556011	-3.86367312003646	3.0500645386728	Negative	0.665774475820778	0.0209907561807454	21.1167072228215
B.1.1.37	AR1 (Week|Postcode) -week -eatout FE	Poisson	ran_vals	cond	Postcode	TS11	Week_factor2	-0.0244474069378927	2.05880293736249	-4.05962701543364	4.01073220155786	Negative	0.975849010456431	0.0172554539332304	55.1872639742559
B.1.1.37	AR1 (Week|Postcode) -week -eatout FE	Poisson	ran_vals	cond	Postcode	TS12	Week_factor2	-0.0735919834572638	2.04564353746104	-4.08297964208802	3.93579567517349	Negative	0.92905068456713	0.016857162436452	51.2028746088491
B.1.1.37	AR1 (Week|Postcode) -week -eatout FE	Poisson	ran_vals	cond	Postcode	TS13	Week_factor2	-0.0158449325096111	2.06688756110497	-4.06687011236918	4.03518024734996	Negative	0.984279938041767	0.0171309225486051	56.5531128684247
B.1.1.37	AR1 (Week|Postcode) -week -eatout FE	Poisson	ran_vals	cond	Postcode	TS14	Week_factor2	-0.0625973080627449	2.02067870303875	-4.02305479034581	3.89786017422032	Negative	0.939321654795657	0.0178982060765329	49.2968494940341
B.1.1.37	AR1 (Week|Postcode) -week -eatout FE	Poisson	ran_vals	cond	Postcode	TS15	Week_factor2	-0.0211704810871575	2.06186056837237	-4.06234293624028	4.02000197406597	Negative	0.979052040484919	0.0172086530693529	55.7012157845614
B.1.1.37	AR1 (Week|Postcode) -week -eatout FE	Poisson	ran_vals	cond	Postcode	TS16	Week_factor2	-0.0645954972227465	2.01873132915183	-4.021236196823	3.89204520237751	Negative	0.93744658644181	0.0179307852533345	49.0110215484274
B.1.1.37	AR1 (Week|Postcode) -week -eatout FE	Poisson	ran_vals	cond	Postcode	TS17	Week_factor2	-0.283666462347882	1.85006517111909	-3.90972756679324	3.34239464209747	Negative	0.753017762601773	0.0200459615034224	28.2867823874136
B.1.1.37	AR1 (Week|Postcode) -week -eatout FE	Poisson	ran_vals	cond	Postcode	TS18	Week_factor2	3.0471688901276	1.65386141882566	-0.194339926191005	6.28867770644621	Positive	21.0556491043616	0.823377968955855	538.440881249488
B.1.1.37	AR1 (Week|Postcode) -week -eatout FE	Poisson	ran_vals	cond	Postcode	TS19	Week_factor2	-0.489776147207313	1.71282977244536	-3.84686081284816	2.86730851843354	Negative	0.61276354766415	0.0213466424739389	17.5896123151152
B.1.1.37	AR1 (Week|Postcode) -week -eatout FE	Poisson	ran_vals	cond	Postcode	TS2	Week_factor2	-0.0121344735219757	2.07066603129529	-4.07056531887123	4.04629637182727	Negative	0.987938852312051	0.0170677370658183	57.1852713774422
B.1.1.37	AR1 (Week|Postcode) -week -eatout FE	Poisson	ran_vals	cond	Postcode	TS20	Week_factor2	-0.0279878815272797	2.09916246345811	-4.14227070760355	4.08629494454899	Negative	0.972400150734545	0.015886736383488	59.5189616245753
B.1.1.37	AR1 (Week|Postcode) -week -eatout FE	Poisson	ran_vals	cond	Postcode	TS21	Week_factor2	2.41101058648523	1.4381532584255	-0.407718004277667	5.22973917724813	Positive	11.1452186631153	0.665166426464245	186.744090060191
B.1.1.37	AR1 (Week|Postcode) -week -eatout FE	Poisson	ran_vals	cond	Postcode	TS22	Week_factor2	-0.00911597225362637	2.07428619920142	-4.07464221631688	4.05641027180963	Negative	0.990925452250995	0.0169982953018299	57.7665721463924
B.1.1.37	AR1 (Week|Postcode) -week -eatout FE	Poisson	ran_vals	cond	Postcode	TS23	Week_factor2	-0.0760405181997558	2.00945685521572	-4.01450358290968	3.86242254651017	Negative	0.926778654395966	0.018051913605279	47.580477783409
B.1.1.37	AR1 (Week|Postcode) -week -eatout FE	Poisson	ran_vals	cond	Postcode	TS24	Week_factor2	-0.0637745783750977	2.0214729424885	-4.02578874137477	3.89823958462458	Negative	0.938216469976	0.0178493400866624	49.3155567802744
B.1.1.37	AR1 (Week|Postcode) -week -eatout FE	Poisson	ran_vals	cond	Postcode	TS25	Week_factor2	-0.449023904466941	1.7397948384333	-3.85895912828488	2.960911319351	Negative	0.638250841465272	0.0210899400244819	19.3155663865448
B.1.1.37	AR1 (Week|Postcode) -week -eatout FE	Poisson	ran_vals	cond	Postcode	TS26	Week_factor2	-0.0387627446705048	2.05914301881669	-4.0746089005683	3.99708341122729	Negative	0.961978916698416	0.016998861622196	54.4391416754593
B.1.1.37	AR1 (Week|Postcode) -week -eatout FE	Poisson	ran_vals	cond	Postcode	TS27	Week_factor2	-0.053562530706188	2.0292143579205	-4.03074958914193	3.92362452772955	Negative	0.947846669629072	0.0177610115012284	50.5834540484806
B.1.1.37	AR1 (Week|Postcode) -week -eatout FE	Poisson	ran_vals	cond	Postcode	TS28	Week_factor2	-0.010797602202053	2.07174502935726	-4.07134324489216	4.04974804048805	Negative	0.989260482657559	0.0170544647921293	57.3829970319273
B.1.1.37	AR1 (Week|Postcode) -week -eatout FE	Poisson	ran_vals	cond	Postcode	TS29	Week_factor2	-0.0287329138771573	2.05329141683499	-4.05311014063895	3.99564431288463	Negative	0.971675950974845	0.0173682727799068	54.3608547417077
B.1.1.37	AR1 (Week|Postcode) -week -eatout FE	Poisson	ran_vals	cond	Postcode	TS3	Week_factor2	-0.0784268897289741	2.01017060807353	-4.01828888433406	3.86143510487612	Negative	0.924569652998562	0.017983710836452	47.5335180275024
B.1.1.37	AR1 (Week|Postcode) -week -eatout FE	Poisson	ran_vals	cond	Postcode	TS4	Week_factor2	-0.115605341087752	1.97283073191344	-3.98228252323188	3.75107184105638	Negative	0.890826726637884	0.0186430375701	42.5666822752699
B.1.1.37	AR1 (Week|Postcode) -week -eatout FE	Poisson	ran_vals	cond	Postcode	TS5	Week_factor2	-0.187616492749267	1.92186265920527	-3.95439808802397	3.57916510252543	Negative	0.828932547924177	0.0191702038529587	35.8436026178208
B.1.1.37	AR1 (Week|Postcode) -week -eatout FE	Poisson	ran_vals	cond	Postcode	TS6	Week_factor2	-0.0882044231792217	2.00183817132264	-4.01173514184912	3.83532629549068	Negative	0.915573693106486	0.0181019585053405	46.3085354693161
B.1.1.37	AR1 (Week|Postcode) -week -eatout FE	Poisson	ran_vals	cond	Postcode	TS7	Week_factor2	-0.21042060083708	1.89427679308647	-3.92313489203658	3.50229369036242	Negative	0.810243385245986	0.0197789924473168	33.1914957287896
B.1.1.37	AR1 (Week|Postcode) -week -eatout FE	Poisson	ran_vals	cond	Postcode	TS8	Week_factor2	-0.041410252116262	2.04360883843438	-4.04680997393537	3.96398946970285	Negative	0.959435438777827	0.0174780412104008	52.6670208693079
B.1.1.37	AR1 (Week|Postcode) -week -eatout FE	Poisson	ran_vals	cond	Postcode	TS9	Week_factor2	-0.00117440033706161	2.12879996310285	-4.17354565830884	4.17119685763472	Negative	0.998826289001135	0.0153975687052493	64.792953660253
B.1.1.37	AR1 (Week|Postcode) -week -eatout FE	Poisson	ran_vals	cond	Postcode	TS1	Week_factor3	-0.0375262203803687	2.04502098266583	-4.0456936940341	3.97064125327336	Negative	0.963169162727919	0.0174975624900966	53.0185182396156
B.1.1.37	AR1 (Week|Postcode) -week -eatout FE	Poisson	ran_vals	cond	Postcode	TS10	Week_factor3	-0.157966432741492	1.94121569147256	-3.96267927425172	3.64674640876874	Negative	0.853878443845888	0.0190121073416492	38.3496886359063
B.1.1.37	AR1 (Week|Postcode) -week -eatout FE	Poisson	ran_vals	cond	Postcode	TS11	Week_factor3	-0.0900019931212435	1.99545523822071	-4.00102239279563	3.82101840655314	Negative	0.913929363697383	0.0182969226807754	45.6506756027297
B.1.1.37	AR1 (Week|Postcode) -week -eatout FE	Poisson	ran_vals	cond	Postcode	TS12	Week_factor3	3.15314594894843	1.72182720201976	-0.221573354611668	6.52786525250854	Positive	23.4095942484182	0.80125714408549	683.936619998616
B.1.1.37	AR1 (Week|Postcode) -week -eatout FE	Poisson	ran_vals	cond	Postcode	TS13	Week_factor3	-0.0465772953694423	2.0359029215682	-4.03687369766299	3.9437191069241	Negative	0.954490780001089	0.0176525735212407	51.6101886226872
B.1.1.37	AR1 (Week|Postcode) -week -eatout FE	Poisson	ran_vals	cond	Postcode	TS14	Week_factor3	-0.0256691608021551	2.05755987675655	-4.05841241527966	4.00707409367535	Negative	0.974657491176825	0.0172764251434741	54.9857518102311
B.1.1.37	AR1 (Week|Postcode) -week -eatout FE	Poisson	ran_vals	cond	Postcode	TS15	Week_factor3	-0.0447284697253242	2.03769834913162	-4.03854384538002	3.94908690592937	Negative	0.956257099337342	0.0176231157221599	51.8879666030473
B.1.1.37	AR1 (Week|Postcode) -week -eatout FE	Poisson	ran_vals	cond	Postcode	TS16	Week_factor3	-0.0180126814838093	2.06486484509027	-4.06507341080361	4.02904804783599	Negative	0.982148577178046	0.0171617293710135	56.2073790350123
B.1.1.37	AR1 (Week|Postcode) -week -eatout FE	Poisson	ran_vals	cond	Postcode	TS17	Week_factor3	-0.495205338189371	1.7124542858794	-3.85155406368425	2.8611433873055	Negative	0.609445751959936	0.0212466920559558	17.481503643194
B.1.1.37	AR1 (Week|Postcode) -week -eatout FE	Poisson	ran_vals	cond	Postcode	TS18	Week_factor3	2.8191455121924	1.59195857252241	-0.30103595483131	5.93932697921611	Positive	16.7625211808503	0.740051163853594	379.679311461825
B.1.1.37	AR1 (Week|Postcode) -week -eatout FE	Poisson	ran_vals	cond	Postcode	TS19	Week_factor3	-0.134149628972492	1.96387777098038	-3.98327933013283	3.71498007218785	Negative	0.874459210380651	0.0186244633206034	41.0577688847346
B.1.1.37	AR1 (Week|Postcode) -week -eatout FE	Poisson	ran_vals	cond	Postcode	TS2	Week_factor3	-0.0659549983671006	2.01761985441411	-4.02041724751171	3.88850725077751	Negative	0.936172992657035	0.0179454756721018	48.837929302867
B.1.1.37	AR1 (Week|Postcode) -week -eatout FE	Poisson	ran_vals	cond	Postcode	TS20	Week_factor3	-0.0405615276399516	2.04389698308289	-4.04652600259248	3.96540294731258	Negative	0.960250080772557	0.0174830051780133	52.7415171610951
B.1.1.37	AR1 (Week|Postcode) -week -eatout FE	Poisson	ran_vals	cond	Postcode	TS21	Week_factor3	-0.0103716262778791	2.08888695624188	-4.10451482828746	4.0837715757317	Negative	0.989681973572025	0.0164980212701614	59.3689626637166
B.1.1.37	AR1 (Week|Postcode) -week -eatout FE	Poisson	ran_vals	cond	Postcode	TS22	Week_factor3	-0.11511676556827	1.9728361798121	-3.98180462539758	3.75157109426104	Negative	0.891262069108797	0.0186519491666263	42.5879391336435
B.1.1.37	AR1 (Week|Postcode) -week -eatout FE	Poisson	ran_vals	cond	Postcode	TS23	Week_factor3	-0.0403970538528606	2.04766966095316	-4.0537558415564	3.97296173385068	Negative	0.960408029728771	0.0173570616901333	53.1416895344582
B.1.1.37	AR1 (Week|Postcode) -week -eatout FE	Poisson	ran_vals	cond	Postcode	TS24	Week_factor3	-0.0478776644210878	2.03514108522587	-4.03668089492155	3.94092556607937	Negative	0.953250396383716	0.0176559773139288	51.4662146449888
B.1.1.37	AR1 (Week|Postcode) -week -eatout FE	Poisson	ran_vals	cond	Postcode	TS25	Week_factor3	-0.178128709647184	1.92540958089163	-3.95186214368313	3.59560472438876	Negative	0.836834707856897	0.019218880116994	36.4377281095955
B.1.1.37	AR1 (Week|Postcode) -week -eatout FE	Poisson	ran_vals	cond	Postcode	TS26	Week_factor3	-0.213595971467106	1.89278113018779	-3.9233788172522	3.49618687431798	Negative	0.807674642710486	0.0197741684406918	32.9894190207823
B.1.1.37	AR1 (Week|Postcode) -week -eatout FE	Poisson	ran_vals	cond	Postcode	TS27	Week_factor3	-0.0261207087437505	2.05722593980598	-4.05820945882504	4.00596804133754	Negative	0.974217485942129	0.0172799318613132	54.9249683119569
B.1.1.37	AR1 (Week|Postcode) -week -eatout FE	Poisson	ran_vals	cond	Postcode	TS28	Week_factor3	-0.032027388640419	2.05004965821033	-4.05005088525132	3.98599610797048	Negative	0.968480056363931	0.0174214881201369	53.8388921260138
B.1.1.37	AR1 (Week|Postcode) -week -eatout FE	Poisson	ran_vals	cond	Postcode	TS29	Week_factor3	-0.011564779827084	2.07100225699251	-4.07065461543356	4.0475250557794	Negative	0.988501835195825	0.0170662130436175	57.2555771856457
B.1.1.37	AR1 (Week|Postcode) -week -eatout FE	Poisson	ran_vals	cond	Postcode	TS3	Week_factor3	-0.157572373499602	1.93831968122421	-3.95660913922422	3.64146439222502	Negative	0.854214988843114	0.0191278643753458	38.1476589777968
B.1.1.37	AR1 (Week|Postcode) -week -eatout FE	Poisson	ran_vals	cond	Postcode	TS4	Week_factor3	-0.0333497122114824	2.05045743685542	-4.05217244028042	3.98547301585745	Negative	0.967200258697088	0.0173845666537113	53.8107367907273
B.1.1.37	AR1 (Week|Postcode) -week -eatout FE	Poisson	ran_vals	cond	Postcode	TS5	Week_factor3	-0.378192556812768	1.77879782369661	-3.86457222703635	3.10818711341082	Negative	0.685098567567367	0.0209718917267824	22.3804344118111
B.1.1.37	AR1 (Week|Postcode) -week -eatout FE	Poisson	ran_vals	cond	Postcode	TS6	Week_factor3	-0.124145235659996	1.96818186304522	-3.98171080225358	3.73342033093358	Negative	0.883251551944823	0.018653699233236	41.8219085800926
B.1.1.37	AR1 (Week|Postcode) -week -eatout FE	Poisson	ran_vals	cond	Postcode	TS7	Week_factor3	-0.0477119234869719	2.03710324814193	-4.04036092263471	3.94493707566076	Negative	0.953408402088504	0.0175911222355457	51.6730865149806
B.1.1.37	AR1 (Week|Postcode) -week -eatout FE	Poisson	ran_vals	cond	Postcode	TS8	Week_factor3	-0.203236979598718	1.89979769489461	-3.92677203950437	3.52029808030694	Negative	0.816084823054524	0.0197071840031339	33.7945004377097
B.1.1.37	AR1 (Week|Postcode) -week -eatout FE	Poisson	ran_vals	cond	Postcode	TS9	Week_factor3	-0.022439011541233	2.06058331374207	-4.06110809361988	4.01623007053742	Negative	0.977810870552805	0.0172299161731942	55.491511912213
B.1.1.37	AR1 (Week|Postcode) -week -eatout FE	Poisson	ran_vals	cond	Postcode	TS1	Week_factor4	0.00168093354871284	2.09415734697945	-4.10279204449097	4.10615391158839	Positive	1.00168234710943	0.0165264682908772	60.7127613020945
B.1.1.37	AR1 (Week|Postcode) -week -eatout FE	Poisson	ran_vals	cond	Postcode	TS10	Week_factor4	-0.12185403158428	1.96990514529738	-3.98279716932729	3.73908910615873	Negative	0.885277581637944	0.0186334454720876	42.059660824656
B.1.1.37	AR1 (Week|Postcode) -week -eatout FE	Poisson	ran_vals	cond	Postcode	TS11	Week_factor4	-0.0291347425792787	2.05378213987441	-4.05447376882473	3.99620428366617	Negative	0.971285582124539	0.0173446050542622	54.3913037565061
B.1.1.37	AR1 (Week|Postcode) -week -eatout FE	Poisson	ran_vals	cond	Postcode	TS12	Week_factor4	-0.149711295527864	1.97523594525308	-4.02110260919283	3.7216800181371	Negative	0.860956502540629	0.0179331807444441	41.3337773053248
B.1.1.37	AR1 (Week|Postcode) -week -eatout FE	Poisson	ran_vals	cond	Postcode	TS13	Week_factor4	-0.022642107419016	2.06050186789584	-4.06115155857237	4.01586734373434	Negative	0.977612301360719	0.0172291672919814	55.4713873035875
B.1.1.37	AR1 (Week|Postcode) -week -eatout FE	Poisson	ran_vals	cond	Postcode	TS14	Week_factor4	-0.0741877365149345	2.00990961496572	-4.01353819402851	3.86516272099864	Negative	0.928497364618459	0.0180693491366374	47.711035388398
B.1.1.37	AR1 (Week|Postcode) -week -eatout FE	Poisson	ran_vals	cond	Postcode	TS15	Week_factor4	-0.0181626080471214	2.06467599498649	-4.06485319796504	4.0285279818708	Negative	0.982001338055012	0.0171655090203014	56.1781550900318
B.1.1.37	AR1 (Week|Postcode) -week -eatout FE	Poisson	ran_vals	cond	Postcode	TS16	Week_factor4	-0.0381673387317549	2.04405149259354	-4.04443464676044	3.96809996929693	Negative	0.96255185520694	0.017519606622836	52.8839541839177
B.1.1.37	AR1 (Week|Postcode) -week -eatout FE	Poisson	ran_vals	cond	Postcode	TS17	Week_factor4	-0.161712048253	1.93480898919997	-3.95386798404929	3.63044388754329	Negative	0.850686125831866	0.0191803687482041	37.7295605826446
B.1.1.37	AR1 (Week|Postcode) -week -eatout FE	Poisson	ran_vals	cond	Postcode	TS18	Week_factor4	2.30628665353936	1.38005125351679	-0.398564100172891	5.01113740725162	Positive	10.0370841978123	0.671283249840443	150.075335885291
B.1.1.37	AR1 (Week|Postcode) -week -eatout FE	Poisson	ran_vals	cond	Postcode	TS19	Week_factor4	-0.186306786945814	1.91867205165456	-3.94683490633233	3.57422133244071	Negative	0.830018916949483	0.0193157412569304	35.666837390815
B.1.1.37	AR1 (Week|Postcode) -week -eatout FE	Poisson	ran_vals	cond	Postcode	TS2	Week_factor4	-0.0135311929039843	2.06924712664363	-4.06918103623848	4.04211865043051	Negative	0.986559942168217	0.0170913799982938	56.9468655888594
B.1.1.37	AR1 (Week|Postcode) -week -eatout FE	Poisson	ran_vals	cond	Postcode	TS20	Week_factor4	-0.200828279808194	1.90166285603756	-3.92801898837939	3.52636242876301	Negative	0.818052895693406	0.019682625467013	34.0000647410544
B.1.1.37	AR1 (Week|Postcode) -week -eatout FE	Poisson	ran_vals	cond	Postcode	TS21	Week_factor4	-0.0224402094907989	2.06069381014522	-4.06132586054005	4.01644544155845	Negative	0.977809699185399	0.0172261644759269	55.5034644628628
B.1.1.37	AR1 (Week|Postcode) -week -eatout FE	Poisson	ran_vals	cond	Postcode	TS22	Week_factor4	-0.0257771249671594	2.05741181880669	-4.05823019119531	4.00667594126099	Negative	0.974552268774851	0.0172795736110814	54.9638634581317
B.1.1.37	AR1 (Week|Postcode) -week -eatout FE	Poisson	ran_vals	cond	Postcode	TS23	Week_factor4	-0.405343589947169	1.7614552711556	-3.85773248179038	3.04704530189604	Negative	0.666747683696417	0.0211158257985835	21.0530470347203
B.1.1.37	AR1 (Week|Postcode) -week -eatout FE	Poisson	ran_vals	cond	Postcode	TS24	Week_factor4	-0.00508704652123258	2.08375950668023	-4.08918063205744	4.07900653901497	Negative	0.994925870587329	0.0167529547705346	59.0867403107284
B.1.1.37	AR1 (Week|Postcode) -week -eatout FE	Poisson	ran_vals	cond	Postcode	TS25	Week_factor4	-0.137805581835046	1.95649209133542	-3.97245961688992	3.69684845321982	Negative	0.871268065619087	0.0188270687629124	40.3200334437085
B.1.1.37	AR1 (Week|Postcode) -week -eatout FE	Poisson	ran_vals	cond	Postcode	TS26	Week_factor4	-0.0746431532558897	2.01161129583821	-4.01732884399273	3.86804253748095	Negative	0.928074607647287	0.0180009842145851	47.8486324465409
B.1.1.37	AR1 (Week|Postcode) -week -eatout FE	Poisson	ran_vals	cond	Postcode	TS27	Week_factor4	-0.0957815697475649	1.99021331703631	-3.99652799269072	3.80496485319559	Negative	0.908662473766858	0.0183793414447063	44.9236711617825
B.1.1.37	AR1 (Week|Postcode) -week -eatout FE	Poisson	ran_vals	cond	Postcode	TS28	Week_factor4	-0.0154680125621428	2.0673160505578	-4.06733301631701	4.03639699119272	Negative	0.984651002710753	0.0171229944120519	56.6219653997487
B.1.1.37	AR1 (Week|Postcode) -week -eatout FE	Poisson	ran_vals	cond	Postcode	TS29	Week_factor4	-0.0339890610797588	2.0478541119721	-4.04770936613734	3.97973124397782	Negative	0.966582077943933	0.0174623286633608	53.5026531348425
B.1.1.37	AR1 (Week|Postcode) -week -eatout FE	Poisson	ran_vals	cond	Postcode	TS3	Week_factor4	-0.0675844812789082	2.01916384384692	-4.02507289410433	3.88990393154651	Negative	0.934648756958281	0.0178621220624681	48.9061879562005
B.1.1.37	AR1 (Week|Postcode) -week -eatout FE	Poisson	ran_vals	cond	Postcode	TS4	Week_factor4	-0.0696457214398374	2.01422903687299	-4.0174620903257	3.87817064744603	Negative	0.932724205566791	0.0179985858092415	48.335711087007
B.1.1.37	AR1 (Week|Postcode) -week -eatout FE	Poisson	ran_vals	cond	Postcode	TS5	Week_factor4	-0.101113188710133	2.00643827649663	-4.03365994784614	3.83143357042588	Negative	0.903830723662059	0.0177093957334426	46.1286194815117
B.1.1.37	AR1 (Week|Postcode) -week -eatout FE	Poisson	ran_vals	cond	Postcode	TS6	Week_factor4	-0.238331439725727	1.87349484718089	-3.91031386542164	3.43365098597019	Negative	0.78794149269817	0.0200342120283751	30.9895789780047
B.1.1.37	AR1 (Week|Postcode) -week -eatout FE	Poisson	ran_vals	cond	Postcode	TS7	Week_factor4	-0.044697980702587	2.05481681776698	-4.07206493835307	3.98266897694789	Negative	0.95628625512625	0.0170421611366774	53.6600607404936
B.1.1.37	AR1 (Week|Postcode) -week -eatout FE	Poisson	ran_vals	cond	Postcode	TS8	Week_factor4	-0.0460553410876243	2.0389660266886	-4.04235531909801	3.95024463692276	Negative	0.954989110592246	0.0175560735257027	51.9480736973767
B.1.1.37	AR1 (Week|Postcode) -week -eatout FE	Poisson	ran_vals	cond	Postcode	TS9	Week_factor4	-0.118763275308289	1.96959837884219	-3.97910516184747	3.74157861123089	Negative	0.888017991667591	0.0187023674440743	42.1644990070599
B.1.1.37	AR1 (Week|Postcode) -week -eatout FE	Poisson	ran_vals	cond	Postcode	TS1	Week_factor5	2.0619499829924	1.38655079621904	-0.655639640332257	4.77953960631706	Positive	7.86128424459799	0.519109912733093	119.049527775325
B.1.1.37	AR1 (Week|Postcode) -week -eatout FE	Poisson	ran_vals	cond	Postcode	TS10	Week_factor5	-0.0652182410545544	2.02729080061673	-4.03863519645271	3.9081987143436	Negative	0.936862979100251	0.0176215059051649	49.8091506101835
B.1.1.37	AR1 (Week|Postcode) -week -eatout FE	Poisson	ran_vals	cond	Postcode	TS11	Week_factor5	-0.0217403556820777	2.06049332215096	-4.06023305748324	4.01675234611908	Negative	0.978494262546775	0.0172449995707736	55.5205013434516
B.1.1.37	AR1 (Week|Postcode) -week -eatout FE	Poisson	ran_vals	cond	Postcode	TS12	Week_factor5	-0.0598123120759668	2.0247113284604	-4.0281735949486	3.90854897079667	Negative	0.941941308003178	0.0178068227431371	49.8265996422464
B.1.1.37	AR1 (Week|Postcode) -week -eatout FE	Poisson	ran_vals	cond	Postcode	TS13	Week_factor5	-0.083707618019875	2.00111959092568	-4.00582994499173	3.83841470895198	Negative	0.919700120530013	0.0182091703758675	46.4517764534686
B.1.1.37	AR1 (Week|Postcode) -week -eatout FE	Poisson	ran_vals	cond	Postcode	TS14	Week_factor5	-0.0365069807334687	2.0475603466044	-4.04965151625043	3.9766375547835	Negative	0.964151363389141	0.0174284471119518	53.3373883257599
B.1.1.37	AR1 (Week|Postcode) -week -eatout FE	Poisson	ran_vals	cond	Postcode	TS15	Week_factor5	-0.0531690737494803	2.02961888038429	-4.03114898164519	3.92481083414623	Negative	0.948219679872055	0.0177539193027642	50.6434971323023
B.1.1.37	AR1 (Week|Postcode) -week -eatout FE	Poisson	ran_vals	cond	Postcode	TS16	Week_factor5	-0.0154429478782369	2.06727618559317	-4.06722981773818	4.03634392198171	Negative	0.984675682986194	0.017124761571923	56.618960596451
B.1.1.37	AR1 (Week|Postcode) -week -eatout FE	Poisson	ran_vals	cond	Postcode	TS17	Week_factor5	1.73418010484882	1.27780071883293	-0.770263283483121	4.23862349318075	Positive	5.66428178227176	0.462891180664079	69.3123771832224
B.1.1.37	AR1 (Week|Postcode) -week -eatout FE	Poisson	ran_vals	cond	Postcode	TS18	Week_factor5	-0.0292305975421614	2.06650591936955	-4.07950777334531	4.02104657826099	Negative	0.971192484043144	0.0169157900065291	55.7594319093481
B.1.1.37	AR1 (Week|Postcode) -week -eatout FE	Poisson	ran_vals	cond	Postcode	TS19	Week_factor5	-0.343115686187082	1.80089364516136	-3.87280237069041	3.18657099831625	Negative	0.709556120969771	0.0207999983689567	24.2052850137277
B.1.1.37	AR1 (Week|Postcode) -week -eatout FE	Poisson	ran_vals	cond	Postcode	TS2	Week_factor5	-0.0194724696905602	2.06291889727128	-4.06271921136936	4.02377427198824	Negative	0.980715894229059	0.0172021790992714	55.9117341845513
B.1.1.37	AR1 (Week|Postcode) -week -eatout FE	Poisson	ran_vals	cond	Postcode	TS20	Week_factor5	-0.0454351510983004	2.03953330941821	-4.04284698282777	3.95197668063117	Negative	0.955581568977939	0.0175474439627085	52.0381279980674
B.1.1.37	AR1 (Week|Postcode) -week -eatout FE	Poisson	ran_vals	cond	Postcode	TS21	Week_factor5	-0.118348278185036	1.96995775011227	-3.97939451947063	3.74269796310056	Negative	0.888386593058498	0.0186969565543619	42.2117223426912
B.1.1.37	AR1 (Week|Postcode) -week -eatout FE	Poisson	ran_vals	cond	Postcode	TS22	Week_factor5	-0.017023067646683	2.06605907341323	-4.06642444146881	4.03237830617544	Negative	0.983121006085325	0.0171385590038281	56.3948761614286
B.1.1.37	AR1 (Week|Postcode) -week -eatout FE	Poisson	ran_vals	cond	Postcode	TS23	Week_factor5	-0.110521686290117	1.9821767704958	-3.99551676745379	3.77447339487356	Negative	0.895366912792309	0.0183979364989228	43.5745556883604
B.1.1.37	AR1 (Week|Postcode) -week -eatout FE	Poisson	ran_vals	cond	Postcode	TS24	Week_factor5	1.88448635907654	1.30256899127821	-0.668501951207409	4.4374746693605	Positive	6.58297228951759	0.512475716665926	84.5611270061526
B.1.1.37	AR1 (Week|Postcode) -week -eatout FE	Poisson	ran_vals	cond	Postcode	TS25	Week_factor5	-0.0484532581850191	2.04570505101976	-4.05796148117542	3.96105496480538	Negative	0.952701869279627	0.0172842174295424	52.5126957832376
B.1.1.37	AR1 (Week|Postcode) -week -eatout FE	Poisson	ran_vals	cond	Postcode	TS26	Week_factor5	-0.0564180446037084	2.02736436512037	-4.02997918377955	3.91714309457213	Negative	0.94514394096735	0.0177746999518812	50.2566609599929
B.1.1.37	AR1 (Week|Postcode) -week -eatout FE	Poisson	ran_vals	cond	Postcode	TS27	Week_factor5	-0.0311173563662894	2.05187648842279	-4.05272137439947	3.99048666166689	Negative	0.969361805621362	0.0173750262906852	54.0812022080946
B.1.1.37	AR1 (Week|Postcode) -week -eatout FE	Poisson	ran_vals	cond	Postcode	TS28	Week_factor5	-0.0581914625730734	2.02481003671297	-4.02674621006572	3.91036328491958	Negative	0.943469291084799	0.0178322580814229	49.9170828032917
B.1.1.37	AR1 (Week|Postcode) -week -eatout FE	Poisson	ran_vals	cond	Postcode	TS29	Week_factor5	0.0125104069856648	2.1298688514154	-4.16195583358221	4.18697664755354	Positive	1.0125889894849	0.0155770619662931	65.8234822359153
B.1.1.37	AR1 (Week|Postcode) -week -eatout FE	Poisson	ran_vals	cond	Postcode	TS3	Week_factor5	-0.151728193875987	1.99778650336535	-4.06731778927228	3.76386140152031	Negative	0.859221790749572	0.0171232551466388	43.1145876982285
B.1.1.37	AR1 (Week|Postcode) -week -eatout FE	Poisson	ran_vals	cond	Postcode	TS4	Week_factor5	-0.0282775193636268	2.05464710023655	-4.05531183676693	3.99875679803968	Negative	0.972118547642246	0.0173300751861548	54.5303156806297
B.1.1.37	AR1 (Week|Postcode) -week -eatout FE	Poisson	ran_vals	cond	Postcode	TS5	Week_factor5	2.91196689918321	1.06702382001206	0.820638641313224	5.0032951570532	Positive	18.3929400708212	2.27195033565504	148.903010395817
B.1.1.37	AR1 (Week|Postcode) -week -eatout FE	Poisson	ran_vals	cond	Postcode	TS6	Week_factor5	-0.0743205882573551	2.01349106536872	-4.02069055957322	3.87204938305851	Negative	0.928374020319171	0.0179405716273488	48.040739141763
B.1.1.37	AR1 (Week|Postcode) -week -eatout FE	Poisson	ran_vals	cond	Postcode	TS7	Week_factor5	2.47738514266823	1.43838086458907	-0.341789547977938	5.2965598333144	Positive	11.9100805035472	0.71049771465701	199.648802064696
B.1.1.37	AR1 (Week|Postcode) -week -eatout FE	Poisson	ran_vals	cond	Postcode	TS8	Week_factor5	-0.0653899172949983	2.01908682238506	-4.02272737082913	3.89194753623913	Negative	0.936702155791354	0.0179040672579962	49.0062350649574
B.1.1.37	AR1 (Week|Postcode) -week -eatout FE	Poisson	ran_vals	cond	Postcode	TS9	Week_factor5	-0.0253323532941005	2.05808672389044	-4.05910820917939	4.00844350259119	Negative	0.974985818426073	0.0172644084932909	55.0611013694079
B.1.1.37	AR1 (Week|Postcode) -week -eatout FE	Poisson	ran_vals	cond	Postcode	TS1	Week_factor6	-0.0350195831416644	2.05642835353155	-4.06554509285051	3.99550592656718	Negative	0.965586506855061	0.0171536364001801	54.3533324637084
B.1.1.37	AR1 (Week|Postcode) -week -eatout FE	Poisson	ran_vals	cond	Postcode	TS10	Week_factor6	-0.57438968741547	1.66895345199092	-3.84547834519147	2.69669897036053	Negative	0.563048399489651	0.0213761739251728	14.8306942709952
B.1.1.37	AR1 (Week|Postcode) -week -eatout FE	Poisson	ran_vals	cond	Postcode	TS11	Week_factor6	-0.0115441628752537	2.072180931121	-4.07294415732309	4.04985583157258	Negative	0.988522215300632	0.0170271839304026	57.3891827407871
B.1.1.37	AR1 (Week|Postcode) -week -eatout FE	Poisson	ran_vals	cond	Postcode	TS12	Week_factor6	-0.0452060784843164	2.03786972577853	-4.03935734619475	3.94894518922612	Negative	0.955800491619453	0.0176087851329251	51.8806137325065
B.1.1.37	AR1 (Week|Postcode) -week -eatout FE	Poisson	ran_vals	cond	Postcode	TS13	Week_factor6	-0.0269888487340441	2.05583342244224	-4.05634831493454	4.00237061746645	Negative	0.973372095794932	0.0173121222471032	54.7277348986347
B.1.1.37	AR1 (Week|Postcode) -week -eatout FE	Poisson	ran_vals	cond	Postcode	TS14	Week_factor6	-0.130768500836799	1.9597024177954	-3.97171466013185	3.71017765845825	Negative	0.877420873079441	0.0188410993404598	40.8610651960343
B.1.1.37	AR1 (Week|Postcode) -week -eatout FE	Poisson	ran_vals	cond	Postcode	TS15	Week_factor6	-0.025922415719773	2.05741871751027	-4.05838900315848	4.00654417171894	Negative	0.97441068562787	0.017276829625968	54.9566213721679
B.1.1.37	AR1 (Week|Postcode) -week -eatout FE	Poisson	ran_vals	cond	Postcode	TS16	Week_factor6	-0.0454233728748247	2.03702917173264	-4.03792718492826	3.94708043917861	Negative	0.95559282409749	0.0176339865521235	51.7839595015826
B.1.1.37	AR1 (Week|Postcode) -week -eatout FE	Poisson	ran_vals	cond	Postcode	TS17	Week_factor6	2.41272513103248	1.51080126954062	-0.548390945064536	5.37384120712949	Positive	11.1643440279618	0.577878901599344	215.689787652266
B.1.1.37	AR1 (Week|Postcode) -week -eatout FE	Poisson	ran_vals	cond	Postcode	TS18	Week_factor6	-0.106536788499917	1.98044904890995	-3.98814559758002	3.77507202058019	Negative	0.898941976826073	0.0185340518626086	43.6006483466391
B.1.1.37	AR1 (Week|Postcode) -week -eatout FE	Poisson	ran_vals	cond	Postcode	TS19	Week_factor6	-0.113869163578421	1.97994899713545	-3.9944978891901	3.76675956203326	Negative	0.892374703357726	0.0184166913093303	43.2397219357937
B.1.1.37	AR1 (Week|Postcode) -week -eatout FE	Poisson	ran_vals	cond	Postcode	TS2	Week_factor6	-0.0409158140551375	2.04144921189982	-4.04208274564645	3.96025111753618	Negative	0.959909937471391	0.0175608594974941	52.4705005576643
B.1.1.37	AR1 (Week|Postcode) -week -eatout FE	Poisson	ran_vals	cond	Postcode	TS20	Week_factor6	-0.0647715786070884	2.02002260432316	-4.02394313103729	3.89439997382311	Negative	0.937281534080874	0.0178823134318573	49.1265672910059
B.1.1.37	AR1 (Week|Postcode) -week -eatout FE	Poisson	ran_vals	cond	Postcode	TS21	Week_factor6	-0.0252360274500464	2.05817673251386	-4.05918829699554	4.00871624209545	Negative	0.975079739281403	0.0172630258798835	55.0761207549963
B.1.1.37	AR1 (Week|Postcode) -week -eatout FE	Poisson	ran_vals	cond	Postcode	TS22	Week_factor6	-0.0907496676062593	1.99448185966728	-3.99986228037261	3.81836294516009	Negative	0.913246297418474	0.018318161485399	45.5296128060303
B.1.1.37	AR1 (Week|Postcode) -week -eatout FE	Poisson	ran_vals	cond	Postcode	TS23	Week_factor6	-0.0748765516948626	2.01436716862762	-4.02296365384492	3.87321055045519	Negative	0.927858021758999	0.0178998373307393	48.0965548812038
B.1.1.37	AR1 (Week|Postcode) -week -eatout FE	Poisson	ran_vals	cond	Postcode	TS24	Week_factor6	-0.0513494618321644	2.03711716919256	-4.04402574573776	3.94132682207343	Negative	0.94994664242611	0.0175267718727402	51.486869915855
B.1.1.37	AR1 (Week|Postcode) -week -eatout FE	Poisson	ran_vals	cond	Postcode	TS25	Week_factor6	2.22114039410737	0.876118542318307	0.503979604975753	3.93830118323898	Positive	9.21783684108379	1.65529560301883	51.3313246732977
B.1.1.37	AR1 (Week|Postcode) -week -eatout FE	Poisson	ran_vals	cond	Postcode	TS26	Week_factor6	-0.0299135369573301	2.05646266155839	-4.06050628916315	4.00067921524849	Negative	0.970529444849645	0.0172402883342297	54.6352465260117
B.1.1.37	AR1 (Week|Postcode) -week -eatout FE	Poisson	ran_vals	cond	Postcode	TS27	Week_factor6	-0.02300642310047	2.05899824515542	-4.05856882783626	4.01255598163532	Negative	0.977256206738317	0.0172737231049705	55.2880052438582
B.1.1.37	AR1 (Week|Postcode) -week -eatout FE	Poisson	ran_vals	cond	Postcode	TS28	Week_factor6	-0.0184568863482535	2.06408094336578	-4.06398119652065	4.02706742382414	Negative	0.981712398885888	0.0171804838970691	56.0961635248642
B.1.1.37	AR1 (Week|Postcode) -week -eatout FE	Poisson	ran_vals	cond	Postcode	TS29	Week_factor6	3.00629027926233	1.67715014747956	-0.280863606463642	6.29344416498831	Positive	20.2122787624443	0.755131323488225	541.013463570255
B.1.1.37	AR1 (Week|Postcode) -week -eatout FE	Poisson	ran_vals	cond	Postcode	TS3	Week_factor6	3.87784907705549	1.23773682038297	1.45192948676575	6.30376866734524	Positive	48.320170252386	4.27134807892845	546.628092600991
B.1.1.37	AR1 (Week|Postcode) -week -eatout FE	Poisson	ran_vals	cond	Postcode	TS4	Week_factor6	-0.0410730974209248	2.1362452667068	-4.22803688231041	4.14589068746857	Negative	0.959758971478104	0.0145809866633133	63.1738650204208
B.1.1.37	AR1 (Week|Postcode) -week -eatout FE	Poisson	ran_vals	cond	Postcode	TS5	Week_factor6	3.73380658186536	1.29135265531491	1.20280188610797	6.26481127762275	Positive	41.8380654513528	3.32943255679763	525.7423572488
B.1.1.37	AR1 (Week|Postcode) -week -eatout FE	Poisson	ran_vals	cond	Postcode	TS6	Week_factor6	-0.149805294281527	1.94368935294235	-3.9593664231825	3.65975583461945	Negative	0.860875577505918	0.019075196065858	38.8518554350605
B.1.1.37	AR1 (Week|Postcode) -week -eatout FE	Poisson	ran_vals	cond	Postcode	TS7	Week_factor6	-0.0158456991045959	2.08406138680207	-4.10053095880726	4.06883956059806	Negative	0.984279183497992	0.0165638783294451	58.4890501969735
B.1.1.37	AR1 (Week|Postcode) -week -eatout FE	Poisson	ran_vals	cond	Postcode	TS8	Week_factor6	-0.103643226832082	2.02009518471213	-4.06295703421064	3.85567058054648	Negative	0.90154688778957	0.0171980885145982	47.2602981542479
B.1.1.37	AR1 (Week|Postcode) -week -eatout FE	Poisson	ran_vals	cond	Postcode	TS9	Week_factor6	-0.0363306451129954	2.04659380374439	-4.04758079143483	3.97491950120884	Negative	0.964321392608698	0.0174645740214189	53.2458305082226
B.1.1.37	AR1 (Week|Postcode) -week -eatout FE	Poisson	ran_vals	cond	Postcode	TS1	Week_factor7	-0.0371097129525852	2.04729669475483	-4.04973750033994	3.97551807443477	Negative	0.963570413394548	0.01742694860722	53.277711577383
B.1.1.37	AR1 (Week|Postcode) -week -eatout FE	Poisson	ran_vals	cond	Postcode	TS10	Week_factor7	-0.173470621383459	1.93196450460075	-3.9600514698107	3.61311022704378	Negative	0.840741850631501	0.0190621331419778	37.0812046132809
B.1.1.37	AR1 (Week|Postcode) -week -eatout FE	Poisson	ran_vals	cond	Postcode	TS11	Week_factor7	-0.142584238353859	1.94925956113466	-3.96306277469815	3.67789429799043	Negative	0.867114506916933	0.0190048175878973	39.5629984149184
B.1.1.37	AR1 (Week|Postcode) -week -eatout FE	Poisson	ran_vals	cond	Postcode	TS12	Week_factor7	-0.0239631632658774	2.06151475736737	-4.06445784130375	4.01653151477199	Negative	0.976321673597419	0.0171722968603576	55.5082420300189
B.1.1.37	AR1 (Week|Postcode) -week -eatout FE	Poisson	ran_vals	cond	Postcode	TS13	Week_factor7	-0.0201261840558143	2.06207954946025	-4.06172783425448	4.02147546614285	Negative	0.980074995665891	0.0172192414021472	55.7833515830562
B.1.1.37	AR1 (Week|Postcode) -week -eatout FE	Poisson	ran_vals	cond	Postcode	TS14	Week_factor7	-0.0434277889672633	2.04024091133977	-4.04222649497839	3.95537091704386	Negative	0.957501693780768	0.0175583353171022	52.2150578079033
B.1.1.37	AR1 (Week|Postcode) -week -eatout FE	Poisson	ran_vals	cond	Postcode	TS15	Week_factor7	-0.0950982191881445	1.99087766685295	-3.99714674384505	3.80695030546876	Negative	0.909283620983108	0.018367972723539	45.0129535704609
B.1.1.37	AR1 (Week|Postcode) -week -eatout FE	Poisson	ran_vals	cond	Postcode	TS16	Week_factor7	-0.0220697944729409	2.06104642730859	-4.06164656246273	4.01750697351685	Negative	0.978171961672175	0.0172206408976176	55.5624144473021
B.1.1.37	AR1 (Week|Postcode) -week -eatout FE	Poisson	ran_vals	cond	Postcode	TS17	Week_factor7	1.60158614735132	1.25525232635767	-0.858663203819829	4.06183549852247	Positive	4.96089489752814	0.423728142041926	58.080820560381
B.1.1.37	AR1 (Week|Postcode) -week -eatout FE	Poisson	ran_vals	cond	Postcode	TS18	Week_factor7	-0.0447949739975551	2.03983254682739	-4.04279330027186	3.95320335227675	Negative	0.956193506269514	0.0175483859796348	52.1020008616777
B.1.1.37	AR1 (Week|Postcode) -week -eatout FE	Poisson	ran_vals	cond	Postcode	TS19	Week_factor7	-0.22264490914446	1.88634226833168	-3.91980781759015	3.47451799930123	Negative	0.800399013209938	0.0198449082202021	32.2822647118757
B.1.1.37	AR1 (Week|Postcode) -week -eatout FE	Poisson	ran_vals	cond	Postcode	TS2	Week_factor7	-0.011227404423868	2.07137272112829	-4.07104333639403	4.0485885275463	Negative	0.988835387664089	0.0170595803381109	57.3164992641939
B.1.1.37	AR1 (Week|Postcode) -week -eatout FE	Poisson	ran_vals	cond	Postcode	TS20	Week_factor7	-0.130372931827875	1.95964055619675	-3.97119784461753	3.71045198096178	Negative	0.877768022240813	0.0188508392295518	40.8722758433322
B.1.1.37	AR1 (Week|Postcode) -week -eatout FE	Poisson	ran_vals	cond	Postcode	TS21	Week_factor7	-0.0361935146585738	2.04672429716151	-4.04769942337818	3.97531239406104	Negative	0.964453639506806	0.0174625022879521	53.2667545246179
B.1.1.37	AR1 (Week|Postcode) -week -eatout FE	Poisson	ran_vals	cond	Postcode	TS22	Week_factor7	-0.0189630020266156	2.06407834095884	-4.06448221157513	4.02655620752189	Negative	0.981215664562288	0.0171718783719223	56.0674935804727
B.1.1.37	AR1 (Week|Postcode) -week -eatout FE	Poisson	ran_vals	cond	Postcode	TS23	Week_factor7	-0.334698213142922	1.80582746709815	-3.87405501094849	3.20465858466264	Negative	0.715553998563484	0.0207739597655381	24.6470836874141
B.1.1.37	AR1 (Week|Postcode) -week -eatout FE	Poisson	ran_vals	cond	Postcode	TS24	Week_factor7	-0.0472794881590991	2.03809035859728	-4.04186318824809	3.94730421192989	Negative	0.953820778720143	0.017564715537414	51.7955486372907
B.1.1.37	AR1 (Week|Postcode) -week -eatout FE	Poisson	ran_vals	cond	Postcode	TS25	Week_factor7	-0.172181736819925	1.93475577776718	-3.96423338012438	3.61986990648453	Negative	0.841826168454842	0.018982583461538	37.3327107625393
B.1.1.37	AR1 (Week|Postcode) -week -eatout FE	Poisson	ran_vals	cond	Postcode	TS26	Week_factor7	-0.32074456825383	1.81493918204362	-3.87795999918991	3.23647086268225	Negative	0.725608570785126	0.0206929958813181	25.4437685590114
B.1.1.37	AR1 (Week|Postcode) -week -eatout FE	Poisson	ran_vals	cond	Postcode	TS27	Week_factor7	0.0119622961989913	2.11264624291975	-4.12874825199758	4.15267284439556	Positive	1.01203413061325	0.0161030231392015	63.6037763016533
B.1.1.37	AR1 (Week|Postcode) -week -eatout FE	Poisson	ran_vals	cond	Postcode	TS28	Week_factor7	-0.0137281618820822	2.06842642132772	-4.06776945235548	4.04031312859131	Negative	0.986365639600993	0.01711552295073	56.8441395443296
B.1.1.37	AR1 (Week|Postcode) -week -eatout FE	Poisson	ran_vals	cond	Postcode	TS29	Week_factor7	0.00921526350644556	2.12699343096706	-4.15961525654228	4.17804578355517	Positive	1.00925785477659	0.0156135639811058	65.2382389223153
B.1.1.37	AR1 (Week|Postcode) -week -eatout FE	Poisson	ran_vals	cond	Postcode	TS3	Week_factor7	-0.275074553112986	1.89853747910183	-3.99613963545204	3.44599052922607	Negative	0.759515496869506	0.0183864805811765	31.3743452662445
B.1.1.37	AR1 (Week|Postcode) -week -eatout FE	Poisson	ran_vals	cond	Postcode	TS4	Week_factor7	4.61525858182161	1.34059000525948	1.98775045347866	7.24276671016456	Positive	101.013945525688	7.29909562489232	1397.95636542537
B.1.1.37	AR1 (Week|Postcode) -week -eatout FE	Poisson	ran_vals	cond	Postcode	TS5	Week_factor7	1.88403967842279	1.30265209269944	-0.669111507653843	4.43719086449942	Positive	6.58003245978308	0.512163428977347	84.5371315524248
B.1.1.37	AR1 (Week|Postcode) -week -eatout FE	Poisson	ran_vals	cond	Postcode	TS6	Week_factor7	-0.0642775924269236	2.02235619303461	-4.02802289468629	3.89946770983244	Negative	0.937744652583286	0.0178095064382072	49.376159665044
B.1.1.37	AR1 (Week|Postcode) -week -eatout FE	Poisson	ran_vals	cond	Postcode	TS7	Week_factor7	-0.0829745059936112	2.00157260676876	-4.00598472770232	3.8400357157151	Negative	0.920374610957243	0.0182063521292327	46.5271361600539
B.1.1.37	AR1 (Week|Postcode) -week -eatout FE	Poisson	ran_vals	cond	Postcode	TS8	Week_factor7	3.30312821576682	1.80558309825892	-0.235749627914915	6.84200605944856	Positive	27.1975859021807	0.789978437723128	936.365657065885
B.1.1.37	AR1 (Week|Postcode) -week -eatout FE	Poisson	ran_vals	cond	Postcode	TS9	Week_factor7	-0.0750646359789756	2.0089819680416	-4.0125969389309	3.86246766697295	Negative	0.927683522658002	0.0180863650105053	47.5826246850205
B.1.1.37	AR1 (Week|Postcode) -week -eatout FE	Poisson	ran_vals	cond	Postcode	TS1	Week_factor8	-0.185382993646452	1.91570040327523	-3.94008678923477	3.56932080194186	Negative	0.830786037138996	0.0194465269229535	35.4924785407537
B.1.1.37	AR1 (Week|Postcode) -week -eatout FE	Poisson	ran_vals	cond	Postcode	TS10	Week_factor8	-0.119555755090779	1.9776301582322	-3.99563963996615	3.75652812978459	Negative	0.887314534137458	0.0183956760371202	42.799573166153
B.1.1.37	AR1 (Week|Postcode) -week -eatout FE	Poisson	ran_vals	cond	Postcode	TS11	Week_factor8	-0.0325645436236399	2.05103024934077	-4.05250996353375	3.98738087628647	Negative	0.967959972170918	0.017378699948347	53.9134981621133
B.1.1.37	AR1 (Week|Postcode) -week -eatout FE	Poisson	ran_vals	cond	Postcode	TS12	Week_factor8	-0.267897692650807	1.85184050729894	-3.89743839206911	3.36164300676749	Negative	0.764986040793528	0.0202938297554874	28.8365305937743
B.1.1.37	AR1 (Week|Postcode) -week -eatout FE	Poisson	ran_vals	cond	Postcode	TS13	Week_factor8	-0.0106900071878416	2.07292045806208	-4.07353944780578	4.0521594334301	Negative	0.989366927879634	0.0170170508262312	57.5215369559291
B.1.1.37	AR1 (Week|Postcode) -week -eatout FE	Poisson	ran_vals	cond	Postcode	TS14	Week_factor8	-0.0325415172219958	2.04996643056939	-4.05040189065413	3.98531885621014	Negative	0.967982261062628	0.0174153741567616	53.8024419859006
B.1.1.37	AR1 (Week|Postcode) -week -eatout FE	Poisson	ran_vals	cond	Postcode	TS15	Week_factor8	-0.0308841021624399	2.05211043595637	-4.05294664893572	3.99117844461084	Negative	0.969587939709912	0.0173711125805413	54.1186276050039
B.1.1.37	AR1 (Week|Postcode) -week -eatout FE	Poisson	ran_vals	cond	Postcode	TS16	Week_factor8	-0.0817030062156764	2.00298247136053	-4.00747651174735	3.844070499316	Negative	0.921545611376314	0.018179212431925	46.7152423146538
B.1.1.37	AR1 (Week|Postcode) -week -eatout FE	Poisson	ran_vals	cond	Postcode	TS17	Week_factor8	-0.196409734844585	1.90530343460058	-3.93073584628219	3.53791637659303	Negative	0.821675496614334	0.0196292231465715	34.3951778781595
B.1.1.37	AR1 (Week|Postcode) -week -eatout FE	Poisson	ran_vals	cond	Postcode	TS18	Week_factor8	-0.125568716940909	1.96415627253798	-3.97524427112379	3.72410683724197	Negative	0.881995154335685	0.0187747148138239	41.4342087209146
B.1.1.37	AR1 (Week|Postcode) -week -eatout FE	Poisson	ran_vals	cond	Postcode	TS19	Week_factor8	-0.0990087888779858	1.99256166553412	-4.00435789030001	3.80634031254404	Negative	0.905734747596383	0.0182359950093715	44.9855043600254
B.1.1.37	AR1 (Week|Postcode) -week -eatout FE	Poisson	ran_vals	cond	Postcode	TS2	Week_factor8	-0.0239483220537513	2.058074886515	-4.0577009771095	4.009804333002	Negative	0.976336163502003	0.017288720624984	55.1360811964473
B.1.1.37	AR1 (Week|Postcode) -week -eatout FE	Poisson	ran_vals	cond	Postcode	TS20	Week_factor8	-0.0379736859460548	2.0461373344902	-4.04832916896964	3.97238179707753	Negative	0.962738274104768	0.0174515088160291	53.1108796492661
B.1.1.37	AR1 (Week|Postcode) -week -eatout FE	Poisson	ran_vals	cond	Postcode	TS21	Week_factor8	-0.0747912235602765	2.00923347688257	-4.0128164747823	3.86323402766175	Negative	0.927937197531069	0.0180823948407773	47.6191041144638
B.1.1.37	AR1 (Week|Postcode) -week -eatout FE	Poisson	ran_vals	cond	Postcode	TS22	Week_factor8	-0.027246638690558	2.05532194315521	-4.05560362390965	4.00111034652853	Negative	0.973121202584949	0.0173250192307004	54.6588065681525
B.1.1.37	AR1 (Week|Postcode) -week -eatout FE	Poisson	ran_vals	cond	Postcode	TS23	Week_factor8	-0.0830001068095273	2.00634367952011	-4.01536145927852	3.84936124565946	Negative	0.920351048917859	0.0180364339359554	46.9630557931759
B.1.1.37	AR1 (Week|Postcode) -week -eatout FE	Poisson	ran_vals	cond	Postcode	TS24	Week_factor8	-0.228584998996308	1.88091683637713	-3.91511425621049	3.45794425821788	Negative	0.795658664142298	0.0199382704442782	31.7516362110728
B.1.1.37	AR1 (Week|Postcode) -week -eatout FE	Poisson	ran_vals	cond	Postcode	TS25	Week_factor8	-0.135110438628172	1.96488728814505	-3.98621875707304	3.7159978798167	Negative	0.873619425029361	0.0185697984524247	41.0995790688819
B.1.1.37	AR1 (Week|Postcode) -week -eatout FE	Poisson	ran_vals	cond	Postcode	TS26	Week_factor8	-0.0826227050847952	2.00551622088086	-4.01336226842215	3.84811685825256	Negative	0.920698456543075	0.0180725282774787	46.9046519040258
B.1.1.37	AR1 (Week|Postcode) -week -eatout FE	Poisson	ran_vals	cond	Postcode	TS27	Week_factor8	2.40025462709151	1.43063583034962	-0.403740075386307	5.20424932956933	Positive	11.0259835373565	0.667817680964475	182.044166291734
B.1.1.37	AR1 (Week|Postcode) -week -eatout FE	Poisson	ran_vals	cond	Postcode	TS28	Week_factor8	-0.00730163066158577	2.0758693173854	-4.07593072934872	4.06132746802555	Negative	0.992724961482207	0.0169764068816002	58.0513212261649
B.1.1.37	AR1 (Week|Postcode) -week -eatout FE	Poisson	ran_vals	cond	Postcode	TS29	Week_factor8	-0.0144283282571003	2.06744873739108	-4.06655339342643	4.03769673691223	Negative	0.985675261264723	0.0171363490955829	56.6956074044799
B.1.1.37	AR1 (Week|Postcode) -week -eatout FE	Poisson	ran_vals	cond	Postcode	TS3	Week_factor8	-0.111631902170333	1.97939038359067	-3.99116576535297	3.7679019610123	Negative	0.894373413828317	0.0184781603598129	43.289147176284
B.1.1.37	AR1 (Week|Postcode) -week -eatout FE	Poisson	ran_vals	cond	Postcode	TS4	Week_factor8	-0.105423471225961	2.0690543736247	-4.16069552558546	3.94984858313354	Negative	0.899943341772173	0.0155967062383715	51.9275035396596
B.1.1.37	AR1 (Week|Postcode) -week -eatout FE	Poisson	ran_vals	cond	Postcode	TS5	Week_factor8	-0.135333774340702	1.95726497217771	-3.97150262801081	3.7008350793294	Negative	0.873424336398532	0.0188450946822711	40.4810951749104
B.1.1.37	AR1 (Week|Postcode) -week -eatout FE	Poisson	ran_vals	cond	Postcode	TS6	Week_factor8	-0.175106933152798	1.92313787967984	-3.94438791463	3.59417404832441	Negative	0.839367259782636	0.019363064591801	36.3856347973625
B.1.1.37	AR1 (Week|Postcode) -week -eatout FE	Poisson	ran_vals	cond	Postcode	TS7	Week_factor8	-0.0344837452978296	2.04931540956807	-4.0510681410142	3.98210065041855	Negative	0.966104043292352	0.0174037750218519	53.6295729687338
B.1.1.37	AR1 (Week|Postcode) -week -eatout FE	Poisson	ran_vals	cond	Postcode	TS8	Week_factor8	-0.0502586979575632	2.07274409418545	-4.11276247172914	4.01224507581401	Negative	0.950983375219017	0.0163625110613315	55.2708185530393
B.1.1.37	AR1 (Week|Postcode) -week -eatout FE	Poisson	ran_vals	cond	Postcode	TS9	Week_factor8	-0.0210793087569302	2.0619509707287	-4.06242894927259	4.02027033175873	Negative	0.97914130701012	0.0172071729645756	55.716165640178
B.1.1.37	AR1 (Week|Postcode) -week -eatout FE	Poisson	ran_vals	cond	Postcode	TS1	Week_factor9	-0.0414844859265808	2.04323578685662	-4.04615304008892	3.96318406823576	Negative	0.959364218872947	0.0174895268994975	52.6246198506459
B.1.1.37	AR1 (Week|Postcode) -week -eatout FE	Poisson	ran_vals	cond	Postcode	TS10	Week_factor9	-0.483651216744201	1.71591207941473	-3.84677709303431	2.87947465954591	Negative	0.61652819912898	0.0213484296856846	17.804917079035
B.1.1.37	AR1 (Week|Postcode) -week -eatout FE	Poisson	ran_vals	cond	Postcode	TS11	Week_factor9	-0.021552452995579	2.06182702703292	-4.0626591683314	4.01955426234024	Negative	0.978678141522567	0.017203212001373	55.6762832788215
B.1.1.37	AR1 (Week|Postcode) -week -eatout FE	Poisson	ran_vals	cond	Postcode	TS12	Week_factor9	-0.0667603878132626	2.01984666894723	-4.02558711324302	3.8920663376165	Negative	0.935419312352788	0.0178529393786041	49.0120574190276
B.1.1.37	AR1 (Week|Postcode) -week -eatout FE	Poisson	ran_vals	cond	Postcode	TS13	Week_factor9	-0.133043968932206	1.95724601406666	-3.96917566538744	3.70308772752302	Negative	0.875426599689729	0.018888997573614	40.572387627116
B.1.1.37	AR1 (Week|Postcode) -week -eatout FE	Poisson	ran_vals	cond	Postcode	TS14	Week_factor9	-0.0172573276817227	2.06725026187576	-4.06899338798921	4.03447873262576	Negative	0.982890727097626	0.0170945874667567	56.5134539393359
B.1.1.37	AR1 (Week|Postcode) -week -eatout FE	Poisson	ran_vals	cond	Postcode	TS15	Week_factor9	-0.0230577110779054	2.05919949781581	-4.05901456377985	4.01289914162404	Negative	0.977206086529331	0.0172660253014242	55.3069811308108
B.1.1.37	AR1 (Week|Postcode) -week -eatout FE	Poisson	ran_vals	cond	Postcode	TS16	Week_factor9	-0.0263057576518838	2.05649033005878	-4.05695273912199	4.00434122381822	Negative	0.974037224739155	0.0173016615433507	54.8356880522943
B.1.1.37	AR1 (Week|Postcode) -week -eatout FE	Poisson	ran_vals	cond	Postcode	TS17	Week_factor9	-0.583315866159337	1.67190505252228	-3.86018955467355	2.69355782235487	Negative	0.558044893152164	0.0210640063637425	14.7841819545425
B.1.1.37	AR1 (Week|Postcode) -week -eatout FE	Poisson	ran_vals	cond	Postcode	TS18	Week_factor9	-0.0631736912502132	2.02342020770762	-4.02900442394769	3.90265704144727	Negative	0.938780401585817	0.0177920344625373	49.53388800237
B.1.1.37	AR1 (Week|Postcode) -week -eatout FE	Poisson	ran_vals	cond	Postcode	TS19	Week_factor9	-0.257723397183235	1.8608351967966	-3.90489336406907	3.3894465697026	Negative	0.772808963682363	0.0201431023552382	29.6495387758629
B.1.1.37	AR1 (Week|Postcode) -week -eatout FE	Poisson	ran_vals	cond	Postcode	TS2	Week_factor9	-0.00961429999785941	2.0728979244982	-4.07241957564217	4.05319097564645	Negative	0.990431769623763	0.0170361184224007	57.5809034639139
B.1.1.37	AR1 (Week|Postcode) -week -eatout FE	Poisson	ran_vals	cond	Postcode	TS20	Week_factor9	-0.0789712209392061	2.00546769964262	-4.00961568439713	3.85167324251872	Negative	0.924066517828913	0.0181403655228326	47.0717598439613
B.1.1.37	AR1 (Week|Postcode) -week -eatout FE	Poisson	ran_vals	cond	Postcode	TS21	Week_factor9	-0.0209986795378989	2.06202728092756	-4.06249788529496	4.02050052621917	Negative	0.979220257591845	0.0172059868113999	55.7289926691642
B.1.1.37	AR1 (Week|Postcode) -week -eatout FE	Poisson	ran_vals	cond	Postcode	TS22	Week_factor9	-0.0568009060946691	2.0260884654031	-4.02786132777677	3.91425951558743	Negative	0.944782151011079	0.0178123840975835	50.1119506506834
B.1.1.37	AR1 (Week|Postcode) -week -eatout FE	Poisson	ran_vals	cond	Postcode	TS23	Week_factor9	-0.116993456482901	1.97422124365673	-3.98639599156396	3.75240907859815	Negative	0.889591014198379	0.0185665075352903	42.6236421167686
B.1.1.37	AR1 (Week|Postcode) -week -eatout FE	Poisson	ran_vals	cond	Postcode	TS24	Week_factor9	-0.0527315339065548	2.03296847230673	-4.03727652133316	3.93181345352005	Negative	0.948634654539201	0.0176454640788089	50.9993788643644
B.1.1.37	AR1 (Week|Postcode) -week -eatout FE	Poisson	ran_vals	cond	Postcode	TS25	Week_factor9	-0.531272904489445	1.69100276348236	-3.84557741867257	2.78303160969368	Negative	0.587856208421825	0.0213740562181155	16.1679616752946
B.1.1.37	AR1 (Week|Postcode) -week -eatout FE	Poisson	ran_vals	cond	Postcode	TS26	Week_factor9	-0.0354195420943129	2.05311163201079	-4.05944439707571	3.98860531288709	Negative	0.96520038910786	0.0172586053836406	53.9795522538013
B.1.1.37	AR1 (Week|Postcode) -week -eatout FE	Poisson	ran_vals	cond	Postcode	TS27	Week_factor9	-0.0110062068067756	2.08795499629188	-4.10332280087932	4.08131038726577	Negative	0.98905413988838	0.0165176990896155	59.2230241223699
B.1.1.37	AR1 (Week|Postcode) -week -eatout FE	Poisson	ran_vals	cond	Postcode	TS28	Week_factor9	-0.0937710189349368	1.99178419123484	-3.99759629873146	3.81005426086159	Negative	0.910491223623117	0.0183597171674495	45.1528888345008
B.1.1.37	AR1 (Week|Postcode) -week -eatout FE	Poisson	ran_vals	cond	Postcode	TS29	Week_factor9	-0.00781578154674484	2.07541726323478	-4.07555887037959	4.05992730728611	Negative	0.99221468225604	0.0169827208846492	57.9700969221219
B.1.1.37	AR1 (Week|Postcode) -week -eatout FE	Poisson	ran_vals	cond	Postcode	TS3	Week_factor9	-0.0853724049196706	2.00146741306586	-4.00817645075931	3.83743164091997	Negative	0.918170289592195	0.0181664925440294	46.4061336356801
B.1.1.37	AR1 (Week|Postcode) -week -eatout FE	Poisson	ran_vals	cond	Postcode	TS4	Week_factor9	-0.0480408014023621	2.03550427519687	-4.03755587116554	3.94147426836081	Negative	0.953094898675709	0.0176405355098058	51.4944620233733
B.1.1.37	AR1 (Week|Postcode) -week -eatout FE	Poisson	ran_vals	cond	Postcode	TS5	Week_factor9	-0.452286704570296	1.73822269182468	-3.85914057765693	2.95456716851634	Negative	0.636171750227802	0.0210861136152681	19.1934134080951
B.1.1.37	AR1 (Week|Postcode) -week -eatout FE	Poisson	ran_vals	cond	Postcode	TS6	Week_factor9	-0.0899260011984865	2.00016561913077	-4.01017857781005	3.83032657541307	Negative	0.913998817585928	0.0181301573039111	46.0775835832523
B.1.1.37	AR1 (Week|Postcode) -week -eatout FE	Poisson	ran_vals	cond	Postcode	TS7	Week_factor9	-0.0982392771657762	1.98807692609683	-3.99479845081066	3.79831989647911	Negative	0.906431989326246	0.0184111567905185	44.6261449306139
B.1.1.37	AR1 (Week|Postcode) -week -eatout FE	Poisson	ran_vals	cond	Postcode	TS8	Week_factor9	-0.032840478337521	2.05046813059789	-4.05168416575656	3.98600320908152	Negative	0.96769291525978	0.0173930571673987	53.8392744433223
B.1.1.37	AR1 (Week|Postcode) -week -eatout FE	Poisson	ran_vals	cond	Postcode	TS9	Week_factor9	-0.0445335317251492	2.03788624872571	-4.03871718381697	3.94965012036667	Negative	0.9564435283544	0.0176200612235651	51.9171988862094
B.1.1.37	AR1 (Week|Postcode) -week -eatout FE	Poisson	ran_vals	cond	Postcode	TS1	Week_factor10	-0.059209850128102	2.02534265604932	-4.02880851233747	3.91038881208127	Negative	0.942508962776403	0.0177955204701215	49.9183570609994
B.1.1.37	AR1 (Week|Postcode) -week -eatout FE	Poisson	ran_vals	cond	Postcode	TS10	Week_factor10	-0.102894110627616	2.00840746471639	-4.03930040775314	3.83351218649791	Negative	0.902222504198304	0.0176097877782535	46.2246028931184
B.1.1.37	AR1 (Week|Postcode) -week -eatout FE	Poisson	ran_vals	cond	Postcode	TS11	Week_factor10	-0.112992249130269	1.97464842891935	-3.98323205194079	3.75724755368025	Negative	0.893157582837261	0.0186253438723723	42.8303752803729
B.1.1.37	AR1 (Week|Postcode) -week -eatout FE	Poisson	ran_vals	cond	Postcode	TS12	Week_factor10	-0.0446550082126118	2.04074456535289	-4.04444085795012	3.9551308415249	Negative	0.956327350010731	0.017519497805574	52.2025237554224
B.1.1.37	AR1 (Week|Postcode) -week -eatout FE	Poisson	ran_vals	cond	Postcode	TS13	Week_factor10	-0.0301786880389617	2.05325882760138	-4.05449204107661	3.99413466499869	Negative	0.970272142031156	0.0173442881321653	54.2788509063012
B.1.1.37	AR1 (Week|Postcode) -week -eatout FE	Poisson	ran_vals	cond	Postcode	TS14	Week_factor10	-0.203110589842978	1.90015327961361	-3.92734258299133	3.52112140330537	Negative	0.816187974334468	0.0196959434045847	33.8223356842677
B.1.1.37	AR1 (Week|Postcode) -week -eatout FE	Poisson	ran_vals	cond	Postcode	TS15	Week_factor10	-0.0122411209268429	2.07157737170042	-4.07245816064781	4.04797591879412	Negative	0.987833496815329	0.0170354610963568	57.2813974280443
B.1.1.37	AR1 (Week|Postcode) -week -eatout FE	Poisson	ran_vals	cond	Postcode	TS16	Week_factor10	-0.0192839108842671	2.06257388997893	-4.06185445069564	4.02328662892711	Negative	0.980900834282878	0.0172170613011027	55.8844758620464
B.1.1.37	AR1 (Week|Postcode) -week -eatout FE	Poisson	ran_vals	cond	Postcode	TS17	Week_factor10	-0.220735165695969	1.90818580011603	-3.96071060973413	3.51924027834219	Negative	0.801929030486817	0.0190495726690074	33.7587714491779
B.1.1.37	AR1 (Week|Postcode) -week -eatout FE	Poisson	ran_vals	cond	Postcode	TS18	Week_factor10	-0.214346103397632	1.89252697246954	-3.92363080920855	3.49493860241329	Negative	0.807069007353122	0.0197691861370777	32.9482649469474
B.1.1.37	AR1 (Week|Postcode) -week -eatout FE	Poisson	ran_vals	cond	Postcode	TS19	Week_factor10	-0.136595236389518	1.961376448991	-3.98082243653693	3.7076319637579	Negative	0.872323239387712	0.0186702779029939	40.7571776879575
B.1.1.37	AR1 (Week|Postcode) -week -eatout FE	Poisson	ran_vals	cond	Postcode	TS2	Week_factor10	-0.0285759229581919	2.05349885249817	-4.05335971614892	3.99620787023254	Negative	0.971828507249987	0.0173639386252423	54.3914988348768
B.1.1.37	AR1 (Week|Postcode) -week -eatout FE	Poisson	ran_vals	cond	Postcode	TS20	Week_factor10	-0.0326636820473278	2.05100823631704	-4.05256595722373	3.98723859312908	Negative	0.967864014901689	0.0173777268780529	53.9058277250686
B.1.1.37	AR1 (Week|Postcode) -week -eatout FE	Poisson	ran_vals	cond	Postcode	TS21	Week_factor10	-0.0443665879433904	2.03804664869191	-4.03886461819208	3.9501314423053	Negative	0.956603213982953	0.0176174636123425	51.9421937878402
B.1.1.37	AR1 (Week|Postcode) -week -eatout FE	Poisson	ran_vals	cond	Postcode	TS22	Week_factor10	-0.0157555029214496	2.06701890965171	-4.06703812120206	4.03552711535916	Negative	0.984367965727343	0.0171280446440651	56.5727327366549
B.1.1.37	AR1 (Week|Postcode) -week -eatout FE	Poisson	ran_vals	cond	Postcode	TS23	Week_factor10	-0.225603738577799	1.882913527888	-3.91604643924153	3.46483896208593	Negative	0.798034269213519	0.0199196929870422	31.9713107653533
B.1.1.37	AR1 (Week|Postcode) -week -eatout FE	Poisson	ran_vals	cond	Postcode	TS24	Week_factor10	-0.0750080840539034	2.01081828903408	-4.01613951001516	3.86612334190735	Negative	0.927735986430516	0.0180224061331239	47.7568896273127
B.1.1.37	AR1 (Week|Postcode) -week -eatout FE	Poisson	ran_vals	cond	Postcode	TS25	Week_factor10	-0.149239440466633	1.95194823628925	-3.97498768328005	3.67650880234678	Negative	0.861362845083707	0.0187795327955063	39.5082220079638
B.1.1.37	AR1 (Week|Postcode) -week -eatout FE	Poisson	ran_vals	cond	Postcode	TS26	Week_factor10	1.95126009469976	1.29706717739582	-0.590944858525064	4.49346504792459	Positive	7.03754997511139	0.553803771235894	89.4307915990953
B.1.1.37	AR1 (Week|Postcode) -week -eatout FE	Poisson	ran_vals	cond	Postcode	TS27	Week_factor10	-0.0228041660009364	2.06035097078749	-4.06101786425654	4.01540953225467	Negative	0.977453883734307	0.0172314708877002	55.4459976779611
B.1.1.37	AR1 (Week|Postcode) -week -eatout FE	Poisson	ran_vals	cond	Postcode	TS28	Week_factor10	-0.0206743707248593	2.06225383825599	-4.06261762068609	4.02126887923637	Negative	0.979537878852192	0.0172039267691717	55.7718286633027
B.1.1.37	AR1 (Week|Postcode) -week -eatout FE	Poisson	ran_vals	cond	Postcode	TS29	Week_factor10	-0.0999155450258182	1.98627134205699	-3.99293583898156	3.79310474892992	Negative	0.90491383928377	0.0184454815859053	44.3940188123368
B.1.1.37	AR1 (Week|Postcode) -week -eatout FE	Poisson	ran_vals	cond	Postcode	TS3	Week_factor10	-0.0452326832230625	2.04332632441909	-4.05007868774708	3.95961332130096	Negative	0.955775063135341	0.0174210037660205	52.4370457397609
B.1.1.37	AR1 (Week|Postcode) -week -eatout FE	Poisson	ran_vals	cond	Postcode	TS4	Week_factor10	-0.0363156440953194	2.04636306173683	-4.04711354439261	3.97448225620198	Negative	0.964335858519455	0.017472736198702	53.222554123809
B.1.1.37	AR1 (Week|Postcode) -week -eatout FE	Poisson	ran_vals	cond	Postcode	TS5	Week_factor10	-0.179765358458993	1.92429233599605	-3.95130903273771	3.59177831581972	Negative	0.835466223496224	0.0192295132303201	36.298568884337
B.1.1.37	AR1 (Week|Postcode) -week -eatout FE	Poisson	ran_vals	cond	Postcode	TS6	Week_factor10	-0.290761042948749	1.83721887988079	-3.89164387923212	3.31012179333462	Negative	0.747694323503723	0.0204117639681884	27.388461000772
B.1.1.37	AR1 (Week|Postcode) -week -eatout FE	Poisson	ran_vals	cond	Postcode	TS7	Week_factor10	-0.0488506485453917	2.03626568231038	-4.03985804882862	3.94215675173784	Negative	0.952323349955413	0.0175999705747502	51.5296181330787
B.1.1.37	AR1 (Week|Postcode) -week -eatout FE	Poisson	ran_vals	cond	Postcode	TS8	Week_factor10	-0.0945490869704762	1.99135396101648	-3.99753113103396	3.80843295709301	Negative	0.909783075034993	0.0183609136669302	45.0797415986386
B.1.1.37	AR1 (Week|Postcode) -week -eatout FE	Poisson	ran_vals	cond	Postcode	TS9	Week_factor10	-0.0180815194807156	2.06475334319078	-4.06492370909331	4.02876067013188	Negative	0.982080970364314	0.017164298703564	56.1912286082185
B.1.1.37	AR1 (Week|Postcode) -week -eatout FE	Poisson	ran_vals	cond	Postcode	TS1	Week_factor11	-0.119765204664554	1.96963966449711	-3.98018800960045	3.74065760027134	Negative	0.887128705947976	0.0186821265883724	42.1256829191356
B.1.1.37	AR1 (Week|Postcode) -week -eatout FE	Poisson	ran_vals	cond	Postcode	TS10	Week_factor11	3.23019811726013	1.1470824027073	0.981957920654144	5.47843831386611	Positive	25.2846658034907	2.66967814620651	239.472434421597
B.1.1.37	AR1 (Week|Postcode) -week -eatout FE	Poisson	ran_vals	cond	Postcode	TS11	Week_factor11	-0.0239994727420375	2.05933570148638	-4.06022327973287	4.0122243342488	Negative	0.976286224512459	0.0172451681888988	55.2696721616406
B.1.1.37	AR1 (Week|Postcode) -week -eatout FE	Poisson	ran_vals	cond	Postcode	TS12	Week_factor11	-0.216896914689397	1.88942841993141	-3.92010856912139	3.48631473974259	Negative	0.805012950037875	0.0198389407310783	32.6653453182356
B.1.1.37	AR1 (Week|Postcode) -week -eatout FE	Poisson	ran_vals	cond	Postcode	TS13	Week_factor11	-0.0199581485234481	2.06330981126424	-4.06397106754949	4.02405477050259	Negative	0.980239696926991	0.0171806579185764	55.9274195426818
B.1.1.37	AR1 (Week|Postcode) -week -eatout FE	Poisson	ran_vals	cond	Postcode	TS14	Week_factor11	-0.0484129565431561	2.03637441264795	-4.03963346437204	3.94280755128573	Negative	0.952740265502875	0.0176039236984661	51.5631645000587
B.1.1.37	AR1 (Week|Postcode) -week -eatout FE	Poisson	ran_vals	cond	Postcode	TS15	Week_factor11	-0.150268137759966	1.94282070968819	-3.95812675716737	3.65759048164744	Negative	0.860477219055039	0.0190988576013234	38.7678184721053
B.1.1.37	AR1 (Week|Postcode) -week -eatout FE	Poisson	ran_vals	cond	Postcode	TS16	Week_factor11	0.0246524572559455	2.16350571761361	-4.21574082961321	4.26504574412511	Positive	1.02495884160858	0.0147613820464014	71.1681754248557
B.1.1.37	AR1 (Week|Postcode) -week -eatout FE	Poisson	ran_vals	cond	Postcode	TS17	Week_factor11	3.16852258512169	1.24659495041062	0.725241379007377	5.611803791236	Positive	23.7723367949837	2.0652295428643	273.637377814359
B.1.1.37	AR1 (Week|Postcode) -week -eatout FE	Poisson	ran_vals	cond	Postcode	TS18	Week_factor11	-0.0748615405239334	2.01141591023204	-4.01716428250958	3.86744120146172	Negative	0.927871950098902	0.0180039467269966	47.8198679897984
B.1.1.37	AR1 (Week|Postcode) -week -eatout FE	Poisson	ran_vals	cond	Postcode	TS19	Week_factor11	-0.394832075416701	1.78098766829106	-3.88550376217715	3.09583961134375	Negative	0.673793176187706	0.0205374801493164	22.1057910209218
B.1.1.37	AR1 (Week|Postcode) -week -eatout FE	Poisson	ran_vals	cond	Postcode	TS2	Week_factor11	-0.0137796573257335	2.06894239273163	-4.06883223316786	4.04127291851639	Negative	0.986314847572569	0.0170973425639385	56.8987241674595
B.1.1.37	AR1 (Week|Postcode) -week -eatout FE	Poisson	ran_vals	cond	Postcode	TS20	Week_factor11	-0.0933222747966743	1.99245334044929	-3.9984590629538	3.81181451336045	Negative	0.910899892909773	0.0183438838915192	45.2324393138272
B.1.1.37	AR1 (Week|Postcode) -week -eatout FE	Poisson	ran_vals	cond	Postcode	TS21	Week_factor11	-0.0180089075636772	2.06481810569172	-4.06497802934566	4.0289602142183	Negative	0.982152283735328	0.0171633663598499	56.2024423543772
B.1.1.37	AR1 (Week|Postcode) -week -eatout FE	Poisson	ran_vals	cond	Postcode	TS22	Week_factor11	-0.0334577957411286	2.04865013437202	-4.04873827603344	3.98182268455118	Negative	0.96709572592849	0.0174443707407166	53.6146678496202
B.1.1.37	AR1 (Week|Postcode) -week -eatout FE	Poisson	ran_vals	cond	Postcode	TS23	Week_factor11	-0.0464496213365544	2.04996805633028	-4.06431318120148	3.97141393852838	Negative	0.954612651468072	0.0171747811862646	53.0595006981338
B.1.1.37	AR1 (Week|Postcode) -week -eatout FE	Poisson	ran_vals	cond	Postcode	TS24	Week_factor11	-0.149653319627825	1.94358999058355	-3.95901970188413	3.65971306262848	Negative	0.861006418715712	0.0190818109893058	38.8501936993889
B.1.1.37	AR1 (Week|Postcode) -week -eatout FE	Poisson	ran_vals	cond	Postcode	TS25	Week_factor11	-0.206393790399203	1.90364952683228	-3.93747830217719	3.52469072137878	Negative	0.81351265972355	0.0194973191533847	33.9432740636856
B.1.1.37	AR1 (Week|Postcode) -week -eatout FE	Poisson	ran_vals	cond	Postcode	TS26	Week_factor11	-0.0416759397006342	2.04716997912103	-4.05405536900947	3.97070348960821	Negative	0.959180562553961	0.0173518635521837	53.0218180205519
B.1.1.37	AR1 (Week|Postcode) -week -eatout FE	Poisson	ran_vals	cond	Postcode	TS27	Week_factor11	-0.120087730021444	1.9683450781549	-3.97797319235173	3.73779773230884	Negative	0.886842630581242	0.018723549940227	42.0053811337618
B.1.1.37	AR1 (Week|Postcode) -week -eatout FE	Poisson	ran_vals	cond	Postcode	TS28	Week_factor11	-0.0136305474445719	2.0692513771299	-4.06928872157908	4.04202762668994	Negative	0.986461927827566	0.0170895396063108	56.9416823080437
B.1.1.37	AR1 (Week|Postcode) -week -eatout FE	Poisson	ran_vals	cond	Postcode	TS29	Week_factor11	-0.0221279211274173	2.06087058777143	-4.06136004995731	4.01710420770247	Negative	0.978115105460987	0.0172255755334698	55.5400403122695
B.1.1.37	AR1 (Week|Postcode) -week -eatout FE	Poisson	ran_vals	cond	Postcode	TS3	Week_factor11	-0.424562044220861	1.76846129289715	-3.89068248635241	3.04155839791069	Negative	0.654056170092869	0.020431397128808	20.9378473209438
B.1.1.37	AR1 (Week|Postcode) -week -eatout FE	Poisson	ran_vals	cond	Postcode	TS4	Week_factor11	-0.0192558014833414	2.06554184969773	-4.06764343545115	4.02913183248446	Negative	0.980928407205224	0.0171176799318535	56.212088547796
B.1.1.37	AR1 (Week|Postcode) -week -eatout FE	Poisson	ran_vals	cond	Postcode	TS5	Week_factor11	-0.139124735693677	1.95553208866379	-3.97189720008708	3.69364772869973	Negative	0.870119486731119	0.0188376604009111	40.191186435902
B.1.1.37	AR1 (Week|Postcode) -week -eatout FE	Poisson	ran_vals	cond	Postcode	TS6	Week_factor11	-0.080638268857529	2.02448612099902	-4.04855815321681	3.88728161550175	Negative	0.922527337963724	0.0174475131529102	48.7781084806622
B.1.1.37	AR1 (Week|Postcode) -week -eatout FE	Poisson	ran_vals	cond	Postcode	TS7	Week_factor11	-0.17048138103665	1.92677169402939	-3.94688450776549	3.60592174569219	Negative	0.843258790086957	0.0193147831922425	36.8156028458303
B.1.1.37	AR1 (Week|Postcode) -week -eatout FE	Poisson	ran_vals	cond	Postcode	TS8	Week_factor11	-0.0469420363330332	2.03799241340883	-4.0413337673802	3.94744969471413	Negative	0.954142701597338	0.0175740171263685	51.8030845460768
B.1.1.37	AR1 (Week|Postcode) -week -eatout FE	Poisson	ran_vals	cond	Postcode	TS9	Week_factor11	-0.0529391603503808	2.02983760610765	-4.03134776278637	3.92546944208561	Negative	0.948437713345196	0.0177503905091653	50.6768623276765
B.1.1.37	AR1 (Week|Postcode) -week -eatout FE	Poisson	ran_vals	cond	Postcode	TS1	Week_factor12	-0.034643165856504	2.04929576853114	-4.05118906584787	3.98190273413486	Negative	0.965950038722106	0.0174016706004931	53.6189598532452
B.1.1.37	AR1 (Week|Postcode) -week -eatout FE	Poisson	ran_vals	cond	Postcode	TS10	Week_factor12	-0.313977097907104	1.84744434483102	-3.9349014772181	3.30694728140389	Negative	0.730535758765652	0.0195476251190123	27.3016538626086
B.1.1.37	AR1 (Week|Postcode) -week -eatout FE	Poisson	ran_vals	cond	Postcode	TS11	Week_factor12	-0.0344325362624766	2.04840717739782	-4.04923682963555	3.98037175711059	Negative	0.96615351781522	0.0174356759544359	53.5369332640781
B.1.1.37	AR1 (Week|Postcode) -week -eatout FE	Poisson	ran_vals	cond	Postcode	TS12	Week_factor12	-0.0496276113533004	2.03575027008895	-4.03962482224533	3.94036959953873	Negative	0.951583717502056	0.0176040758344625	51.4376091042713
B.1.1.37	AR1 (Week|Postcode) -week -eatout FE	Poisson	ran_vals	cond	Postcode	TS13	Week_factor12	-0.105243153047766	1.98142017988079	-3.98875534385499	3.77826903775946	Negative	0.900105632547588	0.0185227542382175	43.7402634254172
B.1.1.37	AR1 (Week|Postcode) -week -eatout FE	Poisson	ran_vals	cond	Postcode	TS14	Week_factor12	-0.0322017109846838	2.05200360476472	-4.0540548724699	3.98965145050054	Negative	0.968311243364498	0.0173518721680728	54.0360518417904
B.1.1.37	AR1 (Week|Postcode) -week -eatout FE	Poisson	ran_vals	cond	Postcode	TS15	Week_factor12	-0.0345082210481255	2.04921505023733	-4.05089591609073	3.98187947399448	Negative	0.966080397460404	0.0174067726437983	53.6177126832167
B.1.1.37	AR1 (Week|Postcode) -week -eatout FE	Poisson	ran_vals	cond	Postcode	TS16	Week_factor12	3.54705226535659	1.15372617579418	1.28579051277887	5.8083140179343	Positive	34.7108481659738	3.61752652814856	333.057123707652
B.1.1.37	AR1 (Week|Postcode) -week -eatout FE	Poisson	ran_vals	cond	Postcode	TS17	Week_factor12	-0.0628331377905298	2.08695879989572	-4.15319722280508	4.02753094722402	Negative	0.939100160943948	0.0157140946209326	56.1221714364737
B.1.1.37	AR1 (Week|Postcode) -week -eatout FE	Poisson	ran_vals	cond	Postcode	TS18	Week_factor12	-0.0562939110285536	2.0271216731138	-4.02937938261219	3.91679156055508	Negative	0.945261272346009	0.0177853644356269	50.238997138981
B.1.1.37	AR1 (Week|Postcode) -week -eatout FE	Poisson	ran_vals	cond	Postcode	TS19	Week_factor12	2.37338451785275	1.41893554330918	-0.407678043417019	5.15444707912252	Positive	10.7336591375614	0.66519300761822	173.200014374594
B.1.1.37	AR1 (Week|Postcode) -week -eatout FE	Poisson	ran_vals	cond	Postcode	TS2	Week_factor12	-0.0520592948979615	2.03083273175515	-4.03241830776315	3.92829971796723	Negative	0.949272578153431	0.0177313980857054	50.8204949930328
B.1.1.37	AR1 (Week|Postcode) -week -eatout FE	Poisson	ran_vals	cond	Postcode	TS20	Week_factor12	-0.0463071427715061	2.03856850565557	-4.04182799387407	3.94921370833106	Negative	0.954748672998676	0.0175653337274605	51.8945465389981
B.1.1.37	AR1 (Week|Postcode) -week -eatout FE	Poisson	ran_vals	cond	Postcode	TS21	Week_factor12	-0.0524038151013611	2.03000444243067	-4.03113941072178	3.92633178051906	Negative	0.948945590901815	0.0177540892249793	50.7205817815218
B.1.1.37	AR1 (Week|Postcode) -week -eatout FE	Poisson	ran_vals	cond	Postcode	TS22	Week_factor12	-0.0135025145205954	2.06913897340261	-4.06894038139788	4.04193535235669	Negative	0.986588235518176	0.0170954936165841	56.936428294684
B.1.1.37	AR1 (Week|Postcode) -week -eatout FE	Poisson	ran_vals	cond	Postcode	TS23	Week_factor12	2.45501025002119	1.44544676103587	-0.378013343179196	5.28803384322158	Positive	11.6465529256819	0.685221357573508	197.953834263199
B.1.1.37	AR1 (Week|Postcode) -week -eatout FE	Poisson	ran_vals	cond	Postcode	TS24	Week_factor12	-0.0441372759209415	2.04049706089223	-4.04343802582955	3.95516347398767	Negative	0.956822599753568	0.0175370757330917	52.2042272801302
B.1.1.37	AR1 (Week|Postcode) -week -eatout FE	Poisson	ran_vals	cond	Postcode	TS25	Week_factor12	-0.375556850641071	1.78040369501979	-3.8650839708219	3.11397026953976	Negative	0.686906667853936	0.020961162237129	22.5102389363895
B.1.1.37	AR1 (Week|Postcode) -week -eatout FE	Poisson	ran_vals	cond	Postcode	TS26	Week_factor12	-0.0874721405780906	1.99935145303413	-4.00612898096281	3.83118469980663	Negative	0.916244397334548	0.0182037259929955	46.1171408518222
B.1.1.37	AR1 (Week|Postcode) -week -eatout FE	Poisson	ran_vals	cond	Postcode	TS27	Week_factor12	-0.0256394103760895	2.05779317657028	-4.05883992408611	4.00756110333393	Negative	0.974686488083789	0.0172690408981088	55.0125369242219
B.1.1.37	AR1 (Week|Postcode) -week -eatout FE	Poisson	ran_vals	cond	Postcode	TS28	Week_factor12	-0.0736116443320389	2.01018967144167	-4.01351100245211	3.86628771378804	Negative	0.929032418797522	0.0180698404774049	47.7647401622623
B.1.1.37	AR1 (Week|Postcode) -week -eatout FE	Poisson	ran_vals	cond	Postcode	TS29	Week_factor12	-0.0145958115374204	2.06834107447744	-4.06846982525808	4.03927820218323	Negative	0.98551019096228	0.0171035398990337	56.7853404747738
B.1.1.37	AR1 (Week|Postcode) -week -eatout FE	Poisson	ran_vals	cond	Postcode	TS3	Week_factor12	2.57346732017422	1.52855024102069	-0.422436100786352	5.56937074113479	Positive	13.111206469156	0.655448135609188	262.269012203486
B.1.1.37	AR1 (Week|Postcode) -week -eatout FE	Poisson	ran_vals	cond	Postcode	TS4	Week_factor12	-0.223064861321837	1.8859651361736	-3.91948860432026	3.47335888167659	Negative	0.800062954470809	0.0198512439894226	32.2448674479859
B.1.1.37	AR1 (Week|Postcode) -week -eatout FE	Poisson	ran_vals	cond	Postcode	TS5	Week_factor12	-0.0492518206047789	2.04476880956749	-4.05692504406791	3.95842140285835	Negative	0.951941381058656	0.0173021407204382	52.3745822909312
B.1.1.37	AR1 (Week|Postcode) -week -eatout FE	Poisson	ran_vals	cond	Postcode	TS6	Week_factor12	2.84789233817642	1.63132579530484	-0.349447467672229	6.04523214402506	Positive	17.2513834140291	0.705077560256901	422.095733112539
B.1.1.37	AR1 (Week|Postcode) -week -eatout FE	Poisson	ran_vals	cond	Postcode	TS7	Week_factor12	-0.0580084260428533	2.0267104441572	-4.03028790368214	3.91427105159643	Negative	0.943641996235402	0.0177692133951916	50.1125287459316
B.1.1.37	AR1 (Week|Postcode) -week -eatout FE	Poisson	ran_vals	cond	Postcode	TS8	Week_factor12	-0.164463286935993	1.9316125222095	-3.95035426255319	3.6214276886812	Negative	0.848348901860157	0.0192478817636838	37.3909123156207
B.1.1.37	AR1 (Week|Postcode) -week -eatout FE	Poisson	ran_vals	cond	Postcode	TS9	Week_factor12	-0.0258076866924052	2.05752642207037	-4.05848537118989	4.00686999780508	Negative	0.974522485231296	0.0172751647721287	54.9745305905038
B.1.1.37	AR1 (Week|Postcode) -week -eatout FE	Poisson	ran_vals	cond	Postcode	TS1	Week_factor13	-0.0722643812457671	2.01197197102144	-4.01565698235185	3.87112821986032	Negative	0.930284913411746	0.0180311045410849	47.9965061568784
B.1.1.37	AR1 (Week|Postcode) -week -eatout FE	Poisson	ran_vals	cond	Postcode	TS10	Week_factor13	-0.111825840917241	1.98113867758137	-3.99478629735604	3.77113461552155	Negative	0.894199976987778	0.0184113805510369	43.4293124640188
B.1.1.37	AR1 (Week|Postcode) -week -eatout FE	Poisson	ran_vals	cond	Postcode	TS11	Week_factor13	-0.0712740188429059	2.01249601428988	-4.01569372588148	3.87314568819567	Negative	0.931206688984532	0.0180304420268326	48.0934353311508
B.1.1.37	AR1 (Week|Postcode) -week -eatout FE	Poisson	ran_vals	cond	Postcode	TS12	Week_factor13	-0.0706589696089539	2.01469543246518	-4.01938945705806	3.87807151784015	Negative	0.93177960311238	0.0179639293423123	48.3309198244991
B.1.1.37	AR1 (Week|Postcode) -week -eatout FE	Poisson	ran_vals	cond	Postcode	TS13	Week_factor13	-0.022227121129678	2.06099647095646	-4.0617059764685	4.01725173420914	Negative	0.978018081252795	0.017219617780754	55.5482345448154
B.1.1.37	AR1 (Week|Postcode) -week -eatout FE	Poisson	ran_vals	cond	Postcode	TS14	Week_factor13	-0.162707983793791	1.93235432076083	-3.95005285785537	3.62463689026779	Negative	0.849839319037578	0.0192536840400431	37.5111000409164
B.1.1.37	AR1 (Week|Postcode) -week -eatout FE	Poisson	ran_vals	cond	Postcode	TS15	Week_factor13	-0.022853009648075	2.06061810223043	-4.061590275911	4.01588425661485	Negative	0.977406142487654	0.0172216102153918	55.4723254924663
B.1.1.37	AR1 (Week|Postcode) -week -eatout FE	Poisson	ran_vals	cond	Postcode	TS16	Week_factor13	0.00499038305730485	2.14077117177925	-4.19084401277163	4.20082477888624	Positive	1.00500285575805	0.0151335066084392	66.7413552070344
B.1.1.37	AR1 (Week|Postcode) -week -eatout FE	Poisson	ran_vals	cond	Postcode	TS17	Week_factor13	0.728953682850554	1.12981752584111	-1.48544797690018	2.94335534260129	Positive	2.07291055072971	0.226400895584235	18.9794220567816
B.1.1.37	AR1 (Week|Postcode) -week -eatout FE	Poisson	ran_vals	cond	Postcode	TS18	Week_factor13	0.00215180718311121	2.12170852301483	-4.15632048361762	4.16062409798385	Positive	1.00215412398166	0.015665091968864	64.1115219884838
B.1.1.37	AR1 (Week|Postcode) -week -eatout FE	Poisson	ran_vals	cond	Postcode	TS19	Week_factor13	-0.101929164595535	2.00051536984214	-4.02286724000495	3.81900891081388	Negative	0.903093520398012	0.0179015632059889	45.559032873287
B.1.1.37	AR1 (Week|Postcode) -week -eatout FE	Poisson	ran_vals	cond	Postcode	TS2	Week_factor13	-0.0164463682921648	2.0660571379096	-4.06584394859689	4.03295121201256	Negative	0.983688134850626	0.0171485107033307	56.4271943719264
B.1.1.37	AR1 (Week|Postcode) -week -eatout FE	Poisson	ran_vals	cond	Postcode	TS20	Week_factor13	-0.162451745539359	1.93324531901078	-3.95154294408112	3.62663945300241	Negative	0.850057108283013	0.0192250157550728	37.5862936368106
B.1.1.37	AR1 (Week|Postcode) -week -eatout FE	Poisson	ran_vals	cond	Postcode	TS21	Week_factor13	0.0112988622612254	2.15894552905024	-4.22015661926102	4.24275434378347	Positive	1.01136293549625	0.0146963425943279	69.599288444077
B.1.1.37	AR1 (Week|Postcode) -week -eatout FE	Poisson	ran_vals	cond	Postcode	TS22	Week_factor13	-0.0398526823757161	2.04241196442553	-4.04290657424345	3.96320120949202	Negative	0.960930990796206	0.0175463983168373	52.6255219104714
B.1.1.37	AR1 (Week|Postcode) -week -eatout FE	Poisson	ran_vals	cond	Postcode	TS23	Week_factor13	-0.0367706375680156	2.06119842900033	-4.07664532339919	4.00310404826316	Negative	0.963897191801156	0.0169642799756676	54.7678886280342
B.1.1.37	AR1 (Week|Postcode) -week -eatout FE	Poisson	ran_vals	cond	Postcode	TS24	Week_factor13	-0.0912816587156649	1.99437996569493	-4.00019456296596	3.81763124553463	Negative	0.912760587715627	0.0183120756903529	45.496310990342
B.1.1.37	AR1 (Week|Postcode) -week -eatout FE	Poisson	ran_vals	cond	Postcode	TS25	Week_factor13	-0.126706316227837	1.96886275582847	-3.98560640815391	3.73219377569823	Negative	0.880992367769824	0.0185811731307162	41.7706431455421
B.1.1.37	AR1 (Week|Postcode) -week -eatout FE	Poisson	ran_vals	cond	Postcode	TS26	Week_factor13	-0.172768002934517	1.92397136973853	-3.94368259490822	3.59814658903919	Negative	0.841332778940808	0.0193767265605932	36.5304656958833
B.1.1.37	AR1 (Week|Postcode) -week -eatout FE	Poisson	ran_vals	cond	Postcode	TS27	Week_factor13	-0.0367651715148735	2.04616467966167	-4.04717425008969	3.97364390705994	Negative	0.96390246052883	0.0174716755362658	53.1779537391816
B.1.1.37	AR1 (Week|Postcode) -week -eatout FE	Poisson	ran_vals	cond	Postcode	TS28	Week_factor13	-0.0151881405338708	2.0676575337079	-4.06772243896426	4.03734615789652	Negative	0.984926617550665	0.0171163276284216	56.6757345979392
B.1.1.37	AR1 (Week|Postcode) -week -eatout FE	Poisson	ran_vals	cond	Postcode	TS29	Week_factor13	-0.07853138911317	2.00564114531147	-4.00951579983531	3.85245302160897	Negative	0.924473041087208	0.0181421775557897	47.1084797328691
B.1.1.37	AR1 (Week|Postcode) -week -eatout FE	Poisson	ran_vals	cond	Postcode	TS3	Week_factor13	-0.0599465700733045	2.03591129038763	-4.05025937495152	3.93036623480491	Negative	0.941814853338521	0.0174178562979137	50.9256249906773
B.1.1.37	AR1 (Week|Postcode) -week -eatout FE	Poisson	ran_vals	cond	Postcode	TS4	Week_factor13	-0.0539079405387587	2.03143958686855	-4.03545636757003	3.92764048649252	Negative	0.947519330605926	0.017677610783752	50.7870035636881
B.1.1.37	AR1 (Week|Postcode) -week -eatout FE	Poisson	ran_vals	cond	Postcode	TS5	Week_factor13	2.21122935009124	0.88416898753384	0.478289978277669	3.94416872190481	Positive	9.12692969094197	1.61331324135559	51.6333985540244
B.1.1.37	AR1 (Week|Postcode) -week -eatout FE	Poisson	ran_vals	cond	Postcode	TS6	Week_factor13	0.0018048892356704	2.17278932431358	-4.25678393241206	4.2603937108834	Positive	1.00180651902863	0.0141677938016972	70.8378676042025
B.1.1.37	AR1 (Week|Postcode) -week -eatout FE	Poisson	ran_vals	cond	Postcode	TS7	Week_factor13	-0.0436461851608389	2.0393415373481	-4.04068215053966	3.95338978021798	Negative	0.957292601888772	0.0175854723836979	52.1117150359011
B.1.1.37	AR1 (Week|Postcode) -week -eatout FE	Poisson	ran_vals	cond	Postcode	TS8	Week_factor13	-0.0557554890393372	2.02877270295099	-4.03207691964125	3.92056594156257	Negative	0.945770358839978	0.0177374524077746	50.4289765574359
B.1.1.37	AR1 (Week|Postcode) -week -eatout FE	Poisson	ran_vals	cond	Postcode	TS9	Week_factor13	-0.0947026319266515	1.9912317858801	-3.99744521712301	3.80803995326971	Negative	0.909643393156606	0.0183624911925966	45.0620285687094
B.1.1.37	AR1 (Week|Postcode) -week -eatout FE	Poisson	ran_vals	cond	Postcode	TS1	Week_factor14	-0.0297828947676267	2.05375713064037	-4.05507290381507	3.99550711427982	Negative	0.970656245224051	0.0173342164068923	54.3533970198867
B.1.1.37	AR1 (Week|Postcode) -week -eatout FE	Poisson	ran_vals	cond	Postcode	TS10	Week_factor14	-0.2193575153501	1.88879599357354	-3.92132963689779	3.48261460619759	Negative	0.803034569641377	0.0198147308238106	32.5447025131527
B.1.1.37	AR1 (Week|Postcode) -week -eatout FE	Poisson	ran_vals	cond	Postcode	TS11	Week_factor14	-0.0199639438482384	2.06300905454727	-4.06338739054092	4.02345950284445	Negative	0.980234016136036	0.0171906888007083	55.8941376654199
B.1.1.37	AR1 (Week|Postcode) -week -eatout FE	Poisson	ran_vals	cond	Postcode	TS12	Week_factor14	-0.141499404038715	1.95026177341055	-3.9639422403486	3.68094343227117	Negative	0.868055692912324	0.0189881108512131	39.683815409649
B.1.1.37	AR1 (Week|Postcode) -week -eatout FE	Poisson	ran_vals	cond	Postcode	TS13	Week_factor14	-0.0319062423374743	2.05082197724013	-4.05144345643135	3.9876309717564	Negative	0.968597391249435	0.0173972443423786	53.9269833699962
B.1.1.37	AR1 (Week|Postcode) -week -eatout FE	Poisson	ran_vals	cond	Postcode	TS14	Week_factor14	-0.0358255684489787	2.0483368461321	-4.05049201507426	3.97884087817631	Negative	0.964808571861796	0.0174138046769896	53.4550374030563
B.1.1.37	AR1 (Week|Postcode) -week -eatout FE	Poisson	ran_vals	cond	Postcode	TS15	Week_factor14	-0.119251292903563	1.96917667359581	-3.97876665234774	3.74026406654061	Negative	0.887584728991241	0.0187086994447823	42.109108303526
B.1.1.37	AR1 (Week|Postcode) -week -eatout FE	Poisson	ran_vals	cond	Postcode	TS16	Week_factor14	-0.0191278559912276	2.06367392663592	-4.06385442803198	4.02559871604953	Negative	0.981053920602278	0.0171826619791004	56.0138351263481
B.1.1.37	AR1 (Week|Postcode) -week -eatout FE	Poisson	ran_vals	cond	Postcode	TS17	Week_factor14	-0.257216174768401	1.85960064810013	-3.90196647067199	3.38753412113519	Negative	0.773201049139988	0.0202021454327649	29.592889744352
B.1.1.37	AR1 (Week|Postcode) -week -eatout FE	Poisson	ran_vals	cond	Postcode	TS18	Week_factor14	3.10872557174792	0.90074900282962	1.3432899670915	4.87416117640434	Positive	22.3924885883528	3.83162872394573	130.864335066148
B.1.1.37	AR1 (Week|Postcode) -week -eatout FE	Poisson	ran_vals	cond	Postcode	TS19	Week_factor14	-0.0437587746918419	2.04530177390172	-4.0524765890551	3.96495903967141	Negative	0.957184826830978	0.0173792799630763	52.718109994315
B.1.1.37	AR1 (Week|Postcode) -week -eatout FE	Poisson	ran_vals	cond	Postcode	TS2	Week_factor14	-0.012225169223992	2.06993690060491	-4.06922694468008	4.04477660623209	Negative	0.987849254567418	0.0170905953776838	57.0984291760615
B.1.1.37	AR1 (Week|Postcode) -week -eatout FE	Poisson	ran_vals	cond	Postcode	TS20	Week_factor14	-0.0550079320036756	2.02946317393929	-4.03268266087504	3.92266679686769	Negative	0.946477640459586	0.0177267113549465	50.5350319048306
B.1.1.37	AR1 (Week|Postcode) -week -eatout FE	Poisson	ran_vals	cond	Postcode	TS21	Week_factor14	3.84573102570019	1.22507669615361	1.44462482293979	6.24683722846058	Positive	46.7928786478118	4.24026099570328	516.37705659335
B.1.1.37	AR1 (Week|Postcode) -week -eatout FE	Poisson	ran_vals	cond	Postcode	TS22	Week_factor14	-0.0193150086638029	2.0636543491129	-4.06400320946454	4.02537319213693	Negative	0.980870330919283	0.0171801057082036	56.0012040914448
B.1.1.37	AR1 (Week|Postcode) -week -eatout FE	Poisson	ran_vals	cond	Postcode	TS23	Week_factor14	-0.16522420195611	1.93097676724917	-3.94986912074807	3.61942071683585	Negative	0.847703625969625	0.0192572219812691	37.3159450610794
B.1.1.37	AR1 (Week|Postcode) -week -eatout FE	Poisson	ran_vals	cond	Postcode	TS24	Week_factor14	-0.038002092154415	2.04608451111191	-4.04825404325901	3.97224985895018	Negative	0.962710926749177	0.0174528199222788	53.1038727615111
B.1.1.37	AR1 (Week|Postcode) -week -eatout FE	Poisson	ran_vals	cond	Postcode	TS25	Week_factor14	-0.21623468899252	1.93433632475861	-4.00746421950696	3.57499484152192	Negative	0.805546226855026	0.0181794358965477	35.6944366862119
B.1.1.37	AR1 (Week|Postcode) -week -eatout FE	Poisson	ran_vals	cond	Postcode	TS26	Week_factor14	-0.0165671688257845	2.11983267723805	-4.17136286946349	4.13822853181192	Negative	0.983569311976099	0.0154312150545435	62.6916667314736
B.1.1.37	AR1 (Week|Postcode) -week -eatout FE	Poisson	ran_vals	cond	Postcode	TS27	Week_factor14	-0.0756621012619859	2.00809613568143	-4.01145820469164	3.86013400216767	Negative	0.927129429501788	0.0181069723044953	47.471712255003
B.1.1.37	AR1 (Week|Postcode) -week -eatout FE	Poisson	ran_vals	cond	Postcode	TS28	Week_factor14	-0.0218465643799289	2.06057051136346	-4.06049055425759	4.01679742549773	Negative	0.978390343463948	0.0172405596106727	55.5230042295681
B.1.1.37	AR1 (Week|Postcode) -week -eatout FE	Poisson	ran_vals	cond	Postcode	TS29	Week_factor14	-0.0162624003011645	2.06663674941026	-4.0667959982722	4.03427119766987	Negative	0.983869118627666	0.0171321922385107	56.5017266391196
B.1.1.37	AR1 (Week|Postcode) -week -eatout FE	Poisson	ran_vals	cond	Postcode	TS3	Week_factor14	-0.366972173814916	1.78897079502096	-3.87329050144999	3.13934615382015	Negative	0.692828923562025	0.0207898477275754	23.0887654211836
B.1.1.37	AR1 (Week|Postcode) -week -eatout FE	Poisson	ran_vals	cond	Postcode	TS4	Week_factor14	-0.0356667261696525	2.04847635516354	-4.05060660547206	3.97927315313276	Negative	0.964961836426588	0.0174118093365102	53.4781496720893
B.1.1.37	AR1 (Week|Postcode) -week -eatout FE	Poisson	ran_vals	cond	Postcode	TS5	Week_factor14	-0.174024571695408	1.93328072222497	-3.96318515926193	3.61513601587111	Negative	0.84027625039268	0.0190024918339083	37.1563994419969
B.1.1.37	AR1 (Week|Postcode) -week -eatout FE	Poisson	ran_vals	cond	Postcode	TS6	Week_factor14	1.482575902419	1.21000260674759	-0.888985628005862	3.85413743284387	Positive	4.40427606704429	0.411072521790853	47.1878966519885
B.1.1.37	AR1 (Week|Postcode) -week -eatout FE	Poisson	ran_vals	cond	Postcode	TS7	Week_factor14	-0.0231353613335137	2.06221769022817	-4.0650077624621	4.01873703979508	Negative	0.977130209172916	0.0171628560470659	55.6308019516094
B.1.1.37	AR1 (Week|Postcode) -week -eatout FE	Poisson	ran_vals	cond	Postcode	TS8	Week_factor14	-0.0417309355933277	2.04092453339693	-4.04186951621552	3.95840764502887	Negative	0.959127813013186	0.0175646043888178	52.3738617353154
B.1.1.37	AR1 (Week|Postcode) -week -eatout FE	Poisson	ran_vals	cond	Postcode	TS9	Week_factor14	-0.0307478025367248	2.05224034201869	-4.05306496051353	3.99156935544008	Negative	0.969720103189904	0.017369057498376	54.1397872981052
B.1.1.37	AR1 (Week|Postcode) -week -eatout FE	Poisson	ran_vals	cond	Postcode	TS1	Week_factor15	-0.0854800337175904	1.99993239086177	-4.00527549132174	3.83431542388656	Negative	0.918071473345473	0.0182192693166486	46.261747138264
B.1.1.37	AR1 (Week|Postcode) -week -eatout FE	Poisson	ran_vals	cond	Postcode	TS10	Week_factor15	-0.0973856787285311	1.99389213768252	-4.00534245764385	3.81057110018679	Negative	0.907206048576687	0.0182180492800421	45.176231654821
B.1.1.37	AR1 (Week|Postcode) -week -eatout FE	Poisson	ran_vals	cond	Postcode	TS11	Week_factor15	-0.0422180224143289	2.04011693460138	-4.04077373848328	3.95633769365462	Negative	0.95866074825559	0.0175838618401989	52.2655625139722
B.1.1.37	AR1 (Week|Postcode) -week -eatout FE	Poisson	ran_vals	cond	Postcode	TS12	Week_factor15	-0.0415104100169985	2.04288563825739	-4.0454926855356	3.9624718655016	Negative	0.959339348550565	0.0175010800023732	52.5871537958014
B.1.1.37	AR1 (Week|Postcode) -week -eatout FE	Poisson	ran_vals	cond	Postcode	TS13	Week_factor15	-0.0662048669145816	2.01719254404257	-4.01982960312074	3.88741986929158	Negative	0.935939101693383	0.0179560243293499	48.7848527052165
B.1.1.37	AR1 (Week|Postcode) -week -eatout FE	Poisson	ran_vals	cond	Postcode	TS14	Week_factor15	-0.0512174818130446	2.0325433319261	-4.03492920940524	3.93249424577915	Negative	0.950072024675934	0.0176869321373087	51.0341106679441
B.1.1.37	AR1 (Week|Postcode) -week -eatout FE	Poisson	ran_vals	cond	Postcode	TS15	Week_factor15	-0.0254383582239906	2.05797814263835	-4.05900139876579	4.00812468231781	Negative	0.974882470600533	0.0172662526103864	55.0435495720996
B.1.1.37	AR1 (Week|Postcode) -week -eatout FE	Poisson	ran_vals	cond	Postcode	TS16	Week_factor15	-0.10276555687829	1.98368495994295	-3.99071663504025	3.78518552128367	Negative	0.902338495739359	0.018486461325722	44.043840870739
B.1.1.37	AR1 (Week|Postcode) -week -eatout FE	Poisson	ran_vals	cond	Postcode	TS17	Week_factor15	-0.189611023457992	1.92494592519224	-3.96243570902192	3.58321366210594	Negative	0.827280864216373	0.0190167385939259	35.9890117287088
B.1.1.37	AR1 (Week|Postcode) -week -eatout FE	Poisson	ran_vals	cond	Postcode	TS18	Week_factor15	-0.0524695359333498	2.06413769135269	-4.09810507011628	3.99316599824958	Negative	0.94888322745738	0.0166041092326801	54.2262982453653
B.1.1.37	AR1 (Week|Postcode) -week -eatout FE	Poisson	ran_vals	cond	Postcode	TS19	Week_factor15	1.8809793260792	0.967456145985927	-0.0151998766751407	3.77715852883354	Positive	6.55992602410532	0.984915058380571	43.6917164333845
B.1.1.37	AR1 (Week|Postcode) -week -eatout FE	Poisson	ran_vals	cond	Postcode	TS2	Week_factor15	-0.00650324561488937	2.07656692585541	-4.07649963177854	4.06349314054876	Negative	0.993517854721873	0.0169667517091615	58.1771776101468
B.1.1.37	AR1 (Week|Postcode) -week -eatout FE	Poisson	ran_vals	cond	Postcode	TS20	Week_factor15	-0.0413325088899365	2.04150680283027	-4.04261231663078	3.95994729885091	Negative	0.959510031283783	0.0175515622378412	52.4545614605897
B.1.1.37	AR1 (Week|Postcode) -week -eatout FE	Poisson	ran_vals	cond	Postcode	TS21	Week_factor15	0.00618753612547728	2.15464110804644	-4.21683143525501	4.22920650750597	Positive	1.00620671847054	0.0147452919754168	68.662727193412
B.1.1.37	AR1 (Week|Postcode) -week -eatout FE	Poisson	ran_vals	cond	Postcode	TS22	Week_factor15	-0.0719788717826784	2.01191741420225	-4.01526454348805	3.87130679992269	Negative	0.930550556477894	0.0180381820359154	48.0050781413114
B.1.1.37	AR1 (Week|Postcode) -week -eatout FE	Poisson	ran_vals	cond	Postcode	TS23	Week_factor15	-0.0846083351750759	2.00473536853281	-4.01381745603302	3.84460078568287	Negative	0.918872103814222	0.0180643037585012	46.7400213401875
B.1.1.37	AR1 (Week|Postcode) -week -eatout FE	Poisson	ran_vals	cond	Postcode	TS24	Week_factor15	-0.107638104025586	1.97983154159715	-3.98803662101241	3.77276041296124	Negative	0.897952503031756	0.0185360717500227	43.4999771567031
B.1.1.37	AR1 (Week|Postcode) -week -eatout FE	Poisson	ran_vals	cond	Postcode	TS25	Week_factor15	3.7377853767371	1.28380443375472	1.22157492338502	6.25399583008919	Positive	42.0048621364682	3.39252649776119	520.086856880285
B.1.1.37	AR1 (Week|Postcode) -week -eatout FE	Poisson	ran_vals	cond	Postcode	TS26	Week_factor15	3.73827932186507	1.15541846986327	1.47370073386068	6.00285790986946	Positive	42.0256153585258	4.36536032191528	404.583405726258
B.1.1.37	AR1 (Week|Postcode) -week -eatout FE	Poisson	ran_vals	cond	Postcode	TS27	Week_factor15	0.00922157620862113	2.13128009001435	-4.16801064118679	4.18645379360403	Positive	1.00926422594095	0.0154830308105914	65.7890751639784
B.1.1.37	AR1 (Week|Postcode) -week -eatout FE	Poisson	ran_vals	cond	Postcode	TS28	Week_factor15	-0.0457903411663766	2.03661598689714	-4.03748432582327	3.94590364349052	Negative	0.955242216166343	0.0176417976531062	51.7230562037266
B.1.1.37	AR1 (Week|Postcode) -week -eatout FE	Poisson	ran_vals	cond	Postcode	TS29	Week_factor15	-0.0233834659207494	2.05907071476115	-4.05908790847375	4.01232097663225	Negative	0.976887808757264	0.0172647589765234	55.2750138126017
B.1.1.37	AR1 (Week|Postcode) -week -eatout FE	Poisson	ran_vals	cond	Postcode	TS3	Week_factor15	-0.092996284232039	1.99808366539607	-4.00916830650611	3.82317573804204	Negative	0.911196886086046	0.0181484829369429	45.7492655500585
B.1.1.37	AR1 (Week|Postcode) -week -eatout FE	Poisson	ran_vals	cond	Postcode	TS4	Week_factor15	-0.152191363400219	1.97662655705129	-4.02630822610615	3.72192549930571	Negative	0.858823917550024	0.0178400700350559	41.3439252147902
B.1.1.37	AR1 (Week|Postcode) -week -eatout FE	Poisson	ran_vals	cond	Postcode	TS5	Week_factor15	-0.136387263602696	1.96397168436395	-3.98570103161251	3.71292650440712	Negative	0.872504677749284	0.0185794149990312	40.973540487366
B.1.1.37	AR1 (Week|Postcode) -week -eatout FE	Poisson	ran_vals	cond	Postcode	TS6	Week_factor15	-0.100763945612248	1.98607058781653	-3.99339076848695	3.79186287726245	Negative	0.904146435430823	0.0184370921005478	44.3389213572338
B.1.1.37	AR1 (Week|Postcode) -week -eatout FE	Poisson	ran_vals	cond	Postcode	TS7	Week_factor15	-0.260217873949629	1.85719665775819	-3.90025643536384	3.37982068746458	Negative	0.770883612048417	0.020236721369366	29.3655050380046
B.1.1.37	AR1 (Week|Postcode) -week -eatout FE	Poisson	ran_vals	cond	Postcode	TS8	Week_factor15	-0.00110496506621937	2.08971485565467	-4.09687082010769	4.09466088997525	Negative	0.998895645182891	0.0166246155069745	60.0189826674031
B.1.1.37	AR1 (Week|Postcode) -week -eatout FE	Poisson	ran_vals	cond	Postcode	TS9	Week_factor15	-0.0229417079129485	2.05929788907583	-4.05909140394094	4.01320798811504	Negative	0.977319452103439	0.0172646986282303	55.3240651358926
B.1.1.37	AR1 (Week|Postcode) -week -eatout FE	Poisson	ran_vals	cond	Postcode	TS1	Week_factor16	-0.0408973979716536	2.04197847763673	-4.04310167134557	3.96130687540226	Negative	0.959927615415715	0.0175429753992845	52.5259259541162
B.1.1.37	AR1 (Week|Postcode) -week -eatout FE	Poisson	ran_vals	cond	Postcode	TS10	Week_factor16	-0.253009771146614	1.86315904276008	-3.90473439242649	3.39871485013326	Negative	0.77646029487929	0.0201463047918478	29.9256164221238
B.1.1.37	AR1 (Week|Postcode) -week -eatout FE	Poisson	ran_vals	cond	Postcode	TS11	Week_factor16	-0.0166474989193425	2.06562221799744	-4.06519265186006	4.03189765402137	Negative	0.983490304934611	0.0171596831102744	56.3677763560347
B.1.1.37	AR1 (Week|Postcode) -week -eatout FE	Poisson	ran_vals	cond	Postcode	TS12	Week_factor16	-0.0857471404853851	1.9989868573743	-4.00368938650792	3.83219510553714	Negative	0.917826282989083	0.0182481899169048	46.1637614240944
B.1.1.37	AR1 (Week|Postcode) -week -eatout FE	Poisson	ran_vals	cond	Postcode	TS13	Week_factor16	-0.0181132942240056	2.06436619528173	-4.06419668787817	4.02797009943016	Negative	0.982049765489357	0.0171767820501435	56.146823024377
B.1.1.37	AR1 (Week|Postcode) -week -eatout FE	Poisson	ran_vals	cond	Postcode	TS14	Week_factor16	-0.104102827745415	1.98236484338743	-3.98946652500315	3.78126086951232	Negative	0.90113263122017	0.0185095858876875	43.8713228905867
B.1.1.37	AR1 (Week|Postcode) -week -eatout FE	Poisson	ran_vals	cond	Postcode	TS15	Week_factor16	-0.035793343340233	2.04634605358163	-4.04655790826591	3.97497122158544	Negative	0.964839663423904	0.0174824473798581	53.2485844738466
B.1.1.37	AR1 (Week|Postcode) -week -eatout FE	Poisson	ran_vals	cond	Postcode	TS16	Week_factor16	-0.021374171764216	2.06147123891432	-4.06178355520144	4.01903521167301	Negative	0.978852637020919	0.0172182819564413	55.647391965513
B.1.1.37	AR1 (Week|Postcode) -week -eatout FE	Poisson	ran_vals	cond	Postcode	TS17	Week_factor16	-0.679257492671244	1.6217566161273	-3.8578420519703	2.49932706662781	Negative	0.506993298883178	0.0211135122605013	12.1742987116983
B.1.1.37	AR1 (Week|Postcode) -week -eatout FE	Poisson	ran_vals	cond	Postcode	TS18	Week_factor16	-0.0531419720941863	2.02985750301051	-4.03158957174319	3.92530562755482	Negative	0.948245378543199	0.0177460988246578	50.6685614011773
B.1.1.37	AR1 (Week|Postcode) -week -eatout FE	Poisson	ran_vals	cond	Postcode	TS19	Week_factor16	-0.15493378251274	1.94562529021216	-3.96828927873887	3.65842171371339	Negative	0.856471889022345	0.018905747951427	38.8000569229071
B.1.1.37	AR1 (Week|Postcode) -week -eatout FE	Poisson	ran_vals	cond	Postcode	TS2	Week_factor16	-0.0840238716322712	2.0009293065548	-4.00577324809039	3.83772550482585	Negative	0.91940930803225	0.0182102028086715	46.4197727272873
B.1.1.37	AR1 (Week|Postcode) -week -eatout FE	Poisson	ran_vals	cond	Postcode	TS20	Week_factor16	-0.0195732782825408	2.06265293594297	-4.06229874533656	4.02315218877148	Negative	0.980617034623661	0.0172094135520869	55.8769632494242
B.1.1.37	AR1 (Week|Postcode) -week -eatout FE	Poisson	ran_vals	cond	Postcode	TS21	Week_factor16	-0.0224084788218283	2.05937117085917	-4.05870180450589	4.01388484686223	Negative	0.977840726233532	0.017271426255517	55.3615243891912
B.1.1.37	AR1 (Week|Postcode) -week -eatout FE	Poisson	ran_vals	cond	Postcode	TS22	Week_factor16	-0.0228747731806286	2.05962493269299	-4.05966546291962	4.01391591655837	Negative	0.977384870908727	0.0172547905171606	55.3632444816529
B.1.1.37	AR1 (Week|Postcode) -week -eatout FE	Poisson	ran_vals	cond	Postcode	TS23	Week_factor16	-0.275501359410638	1.84731103234322	-3.89616445104685	3.34516173222557	Negative	0.759191400040482	0.020319699372396	28.3651628566129
B.1.1.37	AR1 (Week|Postcode) -week -eatout FE	Poisson	ran_vals	cond	Postcode	TS24	Week_factor16	-0.0520522690106587	2.03130839070211	-4.03334355628081	3.92923901825949	Negative	0.949279247659014	0.0177149997233607	50.868253124935
B.1.1.37	AR1 (Week|Postcode) -week -eatout FE	Poisson	ran_vals	cond	Postcode	TS25	Week_factor16	1.89219329576227	1.30010201773817	-0.655959835232403	4.44034642675695	Positive	6.63390284735639	0.518943722994394	84.804315069514
B.1.1.37	AR1 (Week|Postcode) -week -eatout FE	Poisson	ran_vals	cond	Postcode	TS26	Week_factor16	-0.0080373714059576	2.13621027502474	-4.19493257385885	4.17885783104693	Negative	0.991994841902387	0.0150717586583564	65.2912369861592
B.1.1.37	AR1 (Week|Postcode) -week -eatout FE	Poisson	ran_vals	cond	Postcode	TS27	Week_factor16	3.19474774013943	1.7484378999955	-0.232127573056602	6.62162305333546	Positive	24.4040167618889	0.792844971198291	751.163286328777
B.1.1.37	AR1 (Week|Postcode) -week -eatout FE	Poisson	ran_vals	cond	Postcode	TS28	Week_factor16	-0.0123531495774479	2.07001322200058	-4.0695045122203	4.0447982130654	Negative	0.987722837360289	0.0170858522414646	57.0996629056315
B.1.1.37	AR1 (Week|Postcode) -week -eatout FE	Poisson	ran_vals	cond	Postcode	TS29	Week_factor16	-0.0488201755789727	2.0335786322615	-4.03456105454174	3.9369207033838	Negative	0.952352370515045	0.0176934448661682	51.260511702832
B.1.1.37	AR1 (Week|Postcode) -week -eatout FE	Poisson	ran_vals	cond	Postcode	TS3	Week_factor16	-0.128603265614502	1.96252397805567	-3.9750795813999	3.71787305017089	Negative	0.87932275392527	0.0187778070710473	41.1767200847908
B.1.1.37	AR1 (Week|Postcode) -week -eatout FE	Poisson	ran_vals	cond	Postcode	TS4	Week_factor16	3.28582521252276	1.80062001033048	-0.243325157567123	6.81497558261263	Positive	26.7310339998003	0.784016543409192	911.394261645756
B.1.1.37	AR1 (Week|Postcode) -week -eatout FE	Poisson	ran_vals	cond	Postcode	TS5	Week_factor16	-0.53412856974488	1.68944544504825	-3.8453807958847	2.77712365639494	Negative	0.586179882524232	0.0213782592578303	16.0727237204904
B.1.1.37	AR1 (Week|Postcode) -week -eatout FE	Poisson	ran_vals	cond	Postcode	TS6	Week_factor16	-0.0763182288365862	2.00865311602599	-4.01320599368167	3.8605695360085	Negative	0.926521313840412	0.0180753527778382	47.492392295274
B.1.1.37	AR1 (Week|Postcode) -week -eatout FE	Poisson	ran_vals	cond	Postcode	TS7	Week_factor16	-0.0641254100066517	2.02164104233855	-4.02646904265822	3.89821822264491	Negative	0.937887371693507	0.0178372012871814	49.3145033136053
B.1.1.37	AR1 (Week|Postcode) -week -eatout FE	Poisson	ran_vals	cond	Postcode	TS8	Week_factor16	1.9855018617098	1.31210345914264	-0.586173662200193	4.55717738561979	Positive	7.2827013774426	0.556452391272507	95.3140649314429
B.1.1.37	AR1 (Week|Postcode) -week -eatout FE	Poisson	ran_vals	cond	Postcode	TS9	Week_factor16	-0.0107622100873023	2.07141195227089	-4.07065503368404	4.04913061350943	Negative	0.989295495297661	0.0170662059056673	57.3475781568556
