# Supplementary material for: Spatial and temporal epidemiology of SARS-CoV-2 virus lineages in Teesside, UK, in 2020: effects of socio-economic deprivation, weather, and lockdown on lineage dynamics
Source: Peer Community J. Author manuscript; Available in PMC 2024 Sep 23. (PMC7616629; doi:10.24072/pcjournal.461)
Supplement: Supplementary file: main dataset and code (compressed) [file EMS198536-supplement-Supplementary_file__main_dataset_and_code__compressed_.zip › Covid-19-Teesside-main/Data/Results/Lin45-B117_GLMM_Fixed-Effects.csv]

Lineage	Model	Family	effect	component	term	estimate	std.error	statistic	p.value	conf.low	conf.high	Sign	Asterisks	estimate_exp	conf.low_exp	conf.high_exp
B.1.1.7	AR1 (Week|Postcode)	Poisson	fixed	cond	(Intercept)	-11.7255019858478	3.43878356058028	-3.40978191249384	0.000650148458691435	-18.4653939152136	-4.98561005648204	Negative	***	8.08498446943663e-06	9.56271728714185e-09	0.00683560664905618
B.1.1.7	AR1 (Week|Postcode)	Poisson	fixed	cond	Temperature_Lag2	0.213963951165602	0.215122705079202	0.994613521091726	0.319924268813126	-0.207668803046465	0.635596705377668	Positive		1.23857800469528	0.812476081759128	1.88814847372917
B.1.1.7	AR1 (Week|Postcode)	Poisson	fixed	cond	Rain_Lag2	4.28961779257064	3.561204387952	1.2045413082953	0.228380426029382	-2.69021454940127	11.2694501345426	Positive		72.9385855021622	0.0678663771190786	78389.8814242239
B.1.1.7	AR1 (Week|Postcode)	Poisson	fixed	cond	Lockdown_2_Lag2	5.14632148133184	4.02130690728848	1.27976342019663	0.200628352408338	-2.73529522773574	13.0279381903994	Positive		171.798363059892	0.0648748514208726	454947.902055041
B.1.1.7	AR1 (Week|Postcode)	Poisson	fixed	cond	Week1_per_lin	-1.87098165213964	2.31297793359057	-0.808905967051406	0.418569236386296	-6.40433509901303	2.66237179473375	Negative		0.153972440228382	0.00165436984823443	14.3302372049295
B.1.1.7	AR1 (Week|Postcode)	Poisson	fixed	cond	Tier_2_Lag2	-5.03577319323762	7.46830796981767	-0.674285690090599	0.5001296999665	-19.6733878395337	9.60184145305845	Negative		0.00650116951267867	2.85730249849988e-09	14791.9952664348
B.1.1.7	AR1 (Week|Postcode)	Poisson	fixed	cond	Tier_3_Lag2	7.30451899232559	6.0401986721826	1.20931767128218	0.226540824367127	-4.53405286461897	19.1430908492701	Positive		1487.00452920879	0.0107370718727648	205939058.254444
B.1.1.7	AR1 (Week|Postcode)	Poisson	fixed	cond	DEC_10	0.40744344951762	0.476911373903838	0.854337874524617	0.392917807468948	-0.527285667151418	1.34217256618666	Positive		1.50297044942692	0.590204809749372	3.82734964970853
B.1.1.7	AR1 (Week|Postcode)	Poisson	fixed	cond	I(Poptot/1000)	0.0653398023470559	0.0122290251978664	5.34300987117564	9.14157831697066e-08	0.0413713533932049	0.0893082513009069	Positive	***	1.06752170914244	1.04223907270643	1.09341765179762
B.1.1.7	AR1 (Week|Postcode) -week FE	Poisson	fixed	cond	(Intercept)	-11.427802737654	3.54958214978426	-3.21947830911551	0.00128424076182099	-18.3848559113974	-4.4707495639106	Negative	**	1.08885069022158e-05	1.03647427403816e-08	0.0114387385706822
B.1.1.7	AR1 (Week|Postcode) -week FE	Poisson	fixed	cond	Temperature_Lag2	0.122594107459416	0.163272097013014	0.750857676861004	0.452738313706025	-0.197413322366421	0.442601537285254	Positive		1.13042549654006	0.820851286991358	1.55675190315112
B.1.1.7	AR1 (Week|Postcode) -week FE	Poisson	fixed	cond	Rain_Lag2	1.53679860016583	0.669667526098581	2.29486803566401	0.0217406881388121	0.224274367396571	2.84932283293508	Positive	*	4.64968093058182	1.25141431961992	17.2760790868866
B.1.1.7	AR1 (Week|Postcode) -week FE	Poisson	fixed	cond	Lockdown_2_Lag2	1.99500977641915	0.665602561486146	2.9972988264419	0.0027238356888242	0.690452727888695	3.2995668249496	Positive	**	7.35227490646062	1.99461834821644	27.100896945276
B.1.1.7	AR1 (Week|Postcode) -week FE	Poisson	fixed	cond	Tier_2_Lag2	0.207927566917387	0.926498976937384	0.224422878052934	0.822428270545704	-1.60797705959309	2.02383219342786	Positive		1.23112399221338	0.200292384081262	7.56726867651879
B.1.1.7	AR1 (Week|Postcode) -week FE	Poisson	fixed	cond	Tier_3_Lag2	2.47392027750198	0.52225217164985	4.73702248032134	2.16881115600042e-06	1.45032483022044	3.49751572478352	Positive	***	11.8688850899736	4.26449952853148	33.0332861655884
B.1.1.7	AR1 (Week|Postcode) -week FE	Poisson	fixed	cond	DEC_10	0.411978823646218	0.47489642081059	0.867513010401344	0.385660986322535	-0.518801057529516	1.34275870482195	Positive		1.5098024638791	0.595233771376211	3.82959366479673
B.1.1.7	AR1 (Week|Postcode) -week FE	Poisson	fixed	cond	I(Poptot/1000)	0.0653325268225594	0.01217833300543	5.36465268222091	8.11051292381737e-08	0.0414634327401812	0.0892016209049376	Positive	***	1.06751394239034	1.04233504581814	1.09330106645633
B.1.1.7	AR1 (Week|Postcode) -week -lockdown2 FE	Poisson	fixed	cond	(Intercept)	-0.937556444457382	0.892034908800325	-1.05103111459873	0.293244299711223	-2.68591273865849	0.810799849743726	Negative		0.391583523333505	0.0681589542838461	2.24970669455566
B.1.1.7	AR1 (Week|Postcode) -week -lockdown2 FE	Poisson	fixed	cond	Temperature_Lag2	-0.315461813793252	0.101560924632457	-3.10613373140202	0.00189550969935358	-0.514517568309453	-0.11640605927705	Negative	**	0.729451925510538	0.597788917382629	0.890113710974753
B.1.1.7	AR1 (Week|Postcode) -week -lockdown2 FE	Poisson	fixed	cond	Rain_Lag2	-0.484881191802477	0.157296134613042	-3.08260080894749	0.00205200215117791	-0.793175950551403	-0.17658643305355	Negative	**	0.615770350984027	0.452405693122821	0.838126334206084
B.1.1.7	AR1 (Week|Postcode) -week -lockdown2 FE	Poisson	fixed	cond	Tier_2_Lag2	-1.1866033572516	0.77794333659199	-1.52530820875704	0.127182241279438	-2.71134427898482	0.338137564481615	Negative		0.305256351933887	0.0664474227759683	1.40233340140448
B.1.1.7	AR1 (Week|Postcode) -week -lockdown2 FE	Poisson	fixed	cond	Tier_3_Lag2	1.03533812219472	0.113324944280159	9.1360126296218	6.47974751700013e-20	0.813225312855602	1.25745093153384	Positive	***	2.81605824646176	2.25516989787663	3.51644639054999
B.1.1.7	AR1 (Week|Postcode) -week -lockdown2 FE	Poisson	fixed	cond	DEC_10	0.476208096534267	0.457491040585531	1.04091239890683	0.297916206706686	-0.420457866263125	1.37287405933166	Positive		1.60995800778364	0.656746049104605	3.94667739586788
B.1.1.7	AR1 (Week|Postcode) -week -lockdown2 FE	Poisson	fixed	cond	I(Poptot/1000)	0.0659066724516565	0.0117155860920166	5.62555487484895	1.84912609991563e-08	0.0429445456535256	0.0888687992497873	Positive	***	1.0681270268374	1.04388000556201	1.09293725273171
