# Supplementary material for: Spatial and temporal epidemiology of SARS-CoV-2 virus lineages in Teesside, UK, in 2020: effects of socio-economic deprivation, weather, and lockdown on lineage dynamics
Source: Peer Community J. Author manuscript; Available in PMC 2024 Sep 23. (PMC7616629; doi:10.24072/pcjournal.461)
Supplement: Supplementary file: main dataset and code (compressed) [file EMS198536-supplement-Supplementary_file__main_dataset_and_code__compressed_.zip › Covid-19-Teesside-main/Data/Results/Lin45-B117_GLMM_Observed-Fitted.csv]

Lineage	Postcode	Week	Type	Obs_cases
B.1.1.7	TS1	44	Observed	0
B.1.1.7	TS10	44	Observed	0
B.1.1.7	TS11	44	Observed	0
B.1.1.7	TS12	44	Observed	0
B.1.1.7	TS13	44	Observed	0
B.1.1.7	TS14	44	Observed	0
B.1.1.7	TS15	44	Observed	0
B.1.1.7	TS16	44	Observed	0
B.1.1.7	TS17	44	Observed	0
B.1.1.7	TS18	44	Observed	0
B.1.1.7	TS19	44	Observed	0
B.1.1.7	TS2	44	Observed	0
B.1.1.7	TS20	44	Observed	0
B.1.1.7	TS21	44	Observed	0
B.1.1.7	TS22	44	Observed	0
B.1.1.7	TS23	44	Observed	1
B.1.1.7	TS24	44	Observed	0
B.1.1.7	TS25	44	Observed	0
B.1.1.7	TS26	44	Observed	0
B.1.1.7	TS27	44	Observed	0
B.1.1.7	TS28	44	Observed	0
B.1.1.7	TS29	44	Observed	0
B.1.1.7	TS3	44	Observed	0
B.1.1.7	TS4	44	Observed	0
B.1.1.7	TS5	44	Observed	0
B.1.1.7	TS6	44	Observed	0
B.1.1.7	TS7	44	Observed	0
B.1.1.7	TS8	44	Observed	0
B.1.1.7	TS9	44	Observed	0
B.1.1.7	TS1	45	Observed	0
B.1.1.7	TS10	45	Observed	0
B.1.1.7	TS11	45	Observed	0
B.1.1.7	TS12	45	Observed	0
B.1.1.7	TS13	45	Observed	0
B.1.1.7	TS14	45	Observed	0
B.1.1.7	TS15	45	Observed	0
B.1.1.7	TS16	45	Observed	0
B.1.1.7	TS17	45	Observed	0
B.1.1.7	TS18	45	Observed	0
B.1.1.7	TS19	45	Observed	0
B.1.1.7	TS2	45	Observed	0
B.1.1.7	TS20	45	Observed	0
B.1.1.7	TS21	45	Observed	0
B.1.1.7	TS22	45	Observed	0
B.1.1.7	TS23	45	Observed	0
B.1.1.7	TS24	45	Observed	0
B.1.1.7	TS25	45	Observed	0
B.1.1.7	TS26	45	Observed	0
B.1.1.7	TS27	45	Observed	0
B.1.1.7	TS28	45	Observed	0
B.1.1.7	TS29	45	Observed	0
B.1.1.7	TS3	45	Observed	0
B.1.1.7	TS4	45	Observed	0
B.1.1.7	TS5	45	Observed	0
B.1.1.7	TS6	45	Observed	0
B.1.1.7	TS7	45	Observed	0
B.1.1.7	TS8	45	Observed	0
B.1.1.7	TS9	45	Observed	0
B.1.1.7	TS1	46	Observed	0
B.1.1.7	TS10	46	Observed	0
B.1.1.7	TS11	46	Observed	0
B.1.1.7	TS12	46	Observed	0
B.1.1.7	TS13	46	Observed	0
B.1.1.7	TS14	46	Observed	0
B.1.1.7	TS15	46	Observed	0
B.1.1.7	TS16	46	Observed	0
B.1.1.7	TS17	46	Observed	0
B.1.1.7	TS18	46	Observed	0
B.1.1.7	TS19	46	Observed	0
B.1.1.7	TS2	46	Observed	0
B.1.1.7	TS20	46	Observed	0
B.1.1.7	TS21	46	Observed	0
B.1.1.7	TS22	46	Observed	0
B.1.1.7	TS23	46	Observed	0
B.1.1.7	TS24	46	Observed	0
B.1.1.7	TS25	46	Observed	0
B.1.1.7	TS26	46	Observed	0
B.1.1.7	TS27	46	Observed	0
B.1.1.7	TS28	46	Observed	0
B.1.1.7	TS29	46	Observed	0
B.1.1.7	TS3	46	Observed	0
B.1.1.7	TS4	46	Observed	0
B.1.1.7	TS5	46	Observed	0
B.1.1.7	TS6	46	Observed	0
B.1.1.7	TS7	46	Observed	0
B.1.1.7	TS8	46	Observed	0
B.1.1.7	TS9	46	Observed	0
B.1.1.7	TS1	47	Observed	0
B.1.1.7	TS10	47	Observed	0
B.1.1.7	TS11	47	Observed	0
B.1.1.7	TS12	47	Observed	0
B.1.1.7	TS13	47	Observed	0
B.1.1.7	TS14	47	Observed	0
B.1.1.7	TS15	47	Observed	0
B.1.1.7	TS16	47	Observed	0
B.1.1.7	TS17	47	Observed	0
B.1.1.7	TS18	47	Observed	0
B.1.1.7	TS19	47	Observed	0
B.1.1.7	TS2	47	Observed	0
B.1.1.7	TS20	47	Observed	0
B.1.1.7	TS21	47	Observed	0
B.1.1.7	TS22	47	Observed	0
B.1.1.7	TS23	47	Observed	0
B.1.1.7	TS24	47	Observed	0
B.1.1.7	TS25	47	Observed	0
B.1.1.7	TS26	47	Observed	0
B.1.1.7	TS27	47	Observed	0
B.1.1.7	TS28	47	Observed	0
B.1.1.7	TS29	47	Observed	0
B.1.1.7	TS3	47	Observed	0
B.1.1.7	TS4	47	Observed	0
B.1.1.7	TS5	47	Observed	0
B.1.1.7	TS6	47	Observed	0
B.1.1.7	TS7	47	Observed	0
B.1.1.7	TS8	47	Observed	0
B.1.1.7	TS9	47	Observed	0
B.1.1.7	TS1	48	Observed	0
B.1.1.7	TS10	48	Observed	0
B.1.1.7	TS11	48	Observed	0
B.1.1.7	TS12	48	Observed	0
B.1.1.7	TS13	48	Observed	0
B.1.1.7	TS14	48	Observed	0
B.1.1.7	TS15	48	Observed	0
B.1.1.7	TS16	48	Observed	0
B.1.1.7	TS17	48	Observed	0
B.1.1.7	TS18	48	Observed	0
B.1.1.7	TS19	48	Observed	0
B.1.1.7	TS2	48	Observed	0
B.1.1.7	TS20	48	Observed	0
B.1.1.7	TS21	48	Observed	0
B.1.1.7	TS22	48	Observed	0
B.1.1.7	TS23	48	Observed	0
B.1.1.7	TS24	48	Observed	2
B.1.1.7	TS25	48	Observed	0
B.1.1.7	TS26	48	Observed	0
B.1.1.7	TS27	48	Observed	0
B.1.1.7	TS28	48	Observed	0
B.1.1.7	TS29	48	Observed	0
B.1.1.7	TS3	48	Observed	1
B.1.1.7	TS4	48	Observed	0
B.1.1.7	TS5	48	Observed	0
B.1.1.7	TS6	48	Observed	1
B.1.1.7	TS7	48	Observed	0
B.1.1.7	TS8	48	Observed	0
B.1.1.7	TS9	48	Observed	0
B.1.1.7	TS1	49	Observed	0
B.1.1.7	TS10	49	Observed	1
B.1.1.7	TS11	49	Observed	0
B.1.1.7	TS12	49	Observed	0
B.1.1.7	TS13	49	Observed	0
B.1.1.7	TS14	49	Observed	0
B.1.1.7	TS15	49	Observed	0
B.1.1.7	TS16	49	Observed	0
B.1.1.7	TS17	49	Observed	0
B.1.1.7	TS18	49	Observed	0
B.1.1.7	TS19	49	Observed	0
B.1.1.7	TS2	49	Observed	0
B.1.1.7	TS20	49	Observed	0
B.1.1.7	TS21	49	Observed	0
B.1.1.7	TS22	49	Observed	0
B.1.1.7	TS23	49	Observed	0
B.1.1.7	TS24	49	Observed	0
B.1.1.7	TS25	49	Observed	0
B.1.1.7	TS26	49	Observed	0
B.1.1.7	TS27	49	Observed	0
B.1.1.7	TS28	49	Observed	0
B.1.1.7	TS29	49	Observed	0
B.1.1.7	TS3	49	Observed	0
B.1.1.7	TS4	49	Observed	0
B.1.1.7	TS5	49	Observed	0
B.1.1.7	TS6	49	Observed	0
B.1.1.7	TS7	49	Observed	0
B.1.1.7	TS8	49	Observed	0
B.1.1.7	TS9	49	Observed	0
B.1.1.7	TS1	50	Observed	0
B.1.1.7	TS10	50	Observed	0
B.1.1.7	TS11	50	Observed	0
B.1.1.7	TS12	50	Observed	0
B.1.1.7	TS13	50	Observed	0
B.1.1.7	TS14	50	Observed	0
B.1.1.7	TS15	50	Observed	0
B.1.1.7	TS16	50	Observed	0
B.1.1.7	TS17	50	Observed	2
B.1.1.7	TS18	50	Observed	0
B.1.1.7	TS19	50	Observed	3
B.1.1.7	TS2	50	Observed	0
B.1.1.7	TS20	50	Observed	1
B.1.1.7	TS21	50	Observed	0
B.1.1.7	TS22	50	Observed	0
B.1.1.7	TS23	50	Observed	0
B.1.1.7	TS24	50	Observed	1
B.1.1.7	TS25	50	Observed	3
B.1.1.7	TS26	50	Observed	4
B.1.1.7	TS27	50	Observed	1
B.1.1.7	TS28	50	Observed	0
B.1.1.7	TS29	50	Observed	0
B.1.1.7	TS3	50	Observed	2
B.1.1.7	TS4	50	Observed	0
B.1.1.7	TS5	50	Observed	1
B.1.1.7	TS6	50	Observed	0
B.1.1.7	TS7	50	Observed	1
B.1.1.7	TS8	50	Observed	1
B.1.1.7	TS9	50	Observed	0
B.1.1.7	TS1	51	Observed	0
B.1.1.7	TS10	51	Observed	2
B.1.1.7	TS11	51	Observed	0
B.1.1.7	TS12	51	Observed	0
B.1.1.7	TS13	51	Observed	1
B.1.1.7	TS14	51	Observed	0
B.1.1.7	TS15	51	Observed	0
B.1.1.7	TS16	51	Observed	0
B.1.1.7	TS17	51	Observed	0
B.1.1.7	TS18	51	Observed	0
B.1.1.7	TS19	51	Observed	0
B.1.1.7	TS2	51	Observed	0
B.1.1.7	TS20	51	Observed	0
B.1.1.7	TS21	51	Observed	0
B.1.1.7	TS22	51	Observed	0
B.1.1.7	TS23	51	Observed	1
B.1.1.7	TS24	51	Observed	1
B.1.1.7	TS25	51	Observed	2
B.1.1.7	TS26	51	Observed	0
B.1.1.7	TS27	51	Observed	0
B.1.1.7	TS28	51	Observed	0
B.1.1.7	TS29	51	Observed	0
B.1.1.7	TS3	51	Observed	0
B.1.1.7	TS4	51	Observed	2
B.1.1.7	TS5	51	Observed	1
B.1.1.7	TS6	51	Observed	0
B.1.1.7	TS7	51	Observed	1
B.1.1.7	TS8	51	Observed	1
B.1.1.7	TS9	51	Observed	0
B.1.1.7	TS1	52	Observed	1
B.1.1.7	TS10	52	Observed	0
B.1.1.7	TS11	52	Observed	0
B.1.1.7	TS12	52	Observed	0
B.1.1.7	TS13	52	Observed	0
B.1.1.7	TS14	52	Observed	0
B.1.1.7	TS15	52	Observed	0
B.1.1.7	TS16	52	Observed	0
B.1.1.7	TS17	52	Observed	3
B.1.1.7	TS18	52	Observed	3
B.1.1.7	TS19	52	Observed	4
B.1.1.7	TS2	52	Observed	0
B.1.1.7	TS20	52	Observed	2
B.1.1.7	TS21	52	Observed	0
B.1.1.7	TS22	52	Observed	3
B.1.1.7	TS23	52	Observed	0
B.1.1.7	TS24	52	Observed	0
B.1.1.7	TS25	52	Observed	2
B.1.1.7	TS26	52	Observed	1
B.1.1.7	TS27	52	Observed	1
B.1.1.7	TS28	52	Observed	0
B.1.1.7	TS29	52	Observed	0
B.1.1.7	TS3	52	Observed	0
B.1.1.7	TS4	52	Observed	1
B.1.1.7	TS5	52	Observed	2
B.1.1.7	TS6	52	Observed	3
B.1.1.7	TS7	52	Observed	1
B.1.1.7	TS8	52	Observed	1
B.1.1.7	TS9	52	Observed	2
B.1.1.7	TS1	53	Observed	0
B.1.1.7	TS10	53	Observed	4
B.1.1.7	TS11	53	Observed	0
B.1.1.7	TS12	53	Observed	1
B.1.1.7	TS13	53	Observed	0
B.1.1.7	TS14	53	Observed	0
B.1.1.7	TS15	53	Observed	0
B.1.1.7	TS16	53	Observed	0
B.1.1.7	TS17	53	Observed	4
B.1.1.7	TS18	53	Observed	3
B.1.1.7	TS19	53	Observed	7
B.1.1.7	TS2	53	Observed	0
B.1.1.7	TS20	53	Observed	7
B.1.1.7	TS21	53	Observed	1
B.1.1.7	TS22	53	Observed	1
B.1.1.7	TS23	53	Observed	0
B.1.1.7	TS24	53	Observed	2
B.1.1.7	TS25	53	Observed	20
B.1.1.7	TS26	53	Observed	11
B.1.1.7	TS27	53	Observed	0
B.1.1.7	TS28	53	Observed	2
B.1.1.7	TS29	53	Observed	4
B.1.1.7	TS3	53	Observed	5
B.1.1.7	TS4	53	Observed	2
B.1.1.7	TS5	53	Observed	5
B.1.1.7	TS6	53	Observed	4
B.1.1.7	TS7	53	Observed	4
B.1.1.7	TS8	53	Observed	3
B.1.1.7	TS9	53	Observed	0
B.1.1.7	TS1	44	Fit AR1-PC	0.0209284737961873
B.1.1.7	TS10	44	Fit AR1-PC	0.0522057838762018
B.1.1.7	TS11	44	Fit AR1-PC	0.00924339284920438
B.1.1.7	TS12	44	Fit AR1-PC	0.0173182551858283
B.1.1.7	TS13	44	Fit AR1-PC	0.0101954509329585
B.1.1.7	TS14	44	Fit AR1-PC	0.0131153324338399
B.1.1.7	TS15	44	Fit AR1-PC	0.00973046126688073
B.1.1.7	TS16	44	Fit AR1-PC	0.00846530693070179
B.1.1.7	TS17	44	Fit AR1-PC	0.0846686105419234
B.1.1.7	TS18	44	Fit AR1-PC	0.0334065030492867
B.1.1.7	TS19	44	Fit AR1-PC	0.0781050149727736
B.1.1.7	TS2	44	Fit AR1-PC	0.00692260452179676
B.1.1.7	TS20	44	Fit AR1-PC	0.0272516045497669
B.1.1.7	TS21	44	Fit AR1-PC	0.00985089861339688
B.1.1.7	TS22	44	Fit AR1-PC	0.0138011065968295
B.1.1.7	TS23	44	Fit AR1-PC	0.0444439262323645
B.1.1.7	TS24	44	Fit AR1-PC	0.0337724930099216
B.1.1.7	TS25	44	Fit AR1-PC	0.0805326965235223
B.1.1.7	TS26	44	Fit AR1-PC	0.0363406156116726
B.1.1.7	TS27	44	Fit AR1-PC	0.0124119320668516
B.1.1.7	TS28	44	Fit AR1-PC	0.00654587936309384
B.1.1.7	TS29	44	Fit AR1-PC	0.00718457033793905
B.1.1.7	TS3	44	Fit AR1-PC	0.0459340512145586
B.1.1.7	TS4	44	Fit AR1-PC	0.0252119111078846
B.1.1.7	TS5	44	Fit AR1-PC	0.0645341390688068
B.1.1.7	TS6	44	Fit AR1-PC	0.0499518676870767
B.1.1.7	TS7	44	Fit AR1-PC	0.0263317431037117
B.1.1.7	TS8	44	Fit AR1-PC	0.0261328000262392
B.1.1.7	TS9	44	Fit AR1-PC	0.0130756242549607
B.1.1.7	TS1	45	Fit AR1-PC	3.12290199170689e-08
B.1.1.7	TS10	45	Fit AR1-PC	9.47396458500103e-08
B.1.1.7	TS11	45	Fit AR1-PC	1.46745193919379e-08
B.1.1.7	TS12	45	Fit AR1-PC	2.94598372251064e-08
B.1.1.7	TS13	45	Fit AR1-PC	1.65158508818647e-08
B.1.1.7	TS14	45	Fit AR1-PC	2.01656470047908e-08
B.1.1.7	TS15	45	Fit AR1-PC	1.53617589145542e-08
B.1.1.7	TS16	45	Fit AR1-PC	1.35530718570386e-08
B.1.1.7	TS17	45	Fit AR1-PC	1.26177213038958e-07
B.1.1.7	TS18	45	Fit AR1-PC	5.95368590409638e-08
B.1.1.7	TS19	45	Fit AR1-PC	1.36202765126209e-07
B.1.1.7	TS2	45	Fit AR1-PC	1.12264544363253e-08
B.1.1.7	TS20	45	Fit AR1-PC	6.70634060786473e-08
B.1.1.7	TS21	45	Fit AR1-PC	1.80375532145554e-08
B.1.1.7	TS22	45	Fit AR1-PC	2.04759619839136e-08
B.1.1.7	TS23	45	Fit AR1-PC	4.13290384144691e-08
B.1.1.7	TS24	45	Fit AR1-PC	5.33288567306852e-08
B.1.1.7	TS25	45	Fit AR1-PC	2.20885003087655e-07
B.1.1.7	TS26	45	Fit AR1-PC	1.00887014268643e-07
B.1.1.7	TS27	45	Fit AR1-PC	2.17539114783804e-08
B.1.1.7	TS28	45	Fit AR1-PC	1.3506107972477e-08
B.1.1.7	TS29	45	Fit AR1-PC	2.02647710826635e-08
B.1.1.7	TS3	45	Fit AR1-PC	8.97751130422398e-08
B.1.1.7	TS4	45	Fit AR1-PC	4.46671279046574e-08
B.1.1.7	TS5	45	Fit AR1-PC	1.11565110722674e-07
B.1.1.7	TS6	45	Fit AR1-PC	8.07551905620838e-08
B.1.1.7	TS7	45	Fit AR1-PC	5.4427989319172e-08
B.1.1.7	TS8	45	Fit AR1-PC	4.92062282647478e-08
B.1.1.7	TS9	45	Fit AR1-PC	1.96644516548565e-08
B.1.1.7	TS1	46	Fit AR1-PC	9.0272735337031e-11
B.1.1.7	TS10	46	Fit AR1-PC	2.61690159197991e-10
B.1.1.7	TS11	46	Fit AR1-PC	4.43484921743083e-11
B.1.1.7	TS12	46	Fit AR1-PC	8.64833607563735e-11
B.1.1.7	TS13	46	Fit AR1-PC	4.94739081302473e-11
B.1.1.7	TS14	46	Fit AR1-PC	6.19438902033996e-11
B.1.1.7	TS15	46	Fit AR1-PC	4.64975677505728e-11
B.1.1.7	TS16	46	Fit AR1-PC	4.07934551571957e-11
B.1.1.7	TS17	46	Fit AR1-PC	4.00259745349137e-10
B.1.1.7	TS18	46	Fit AR1-PC	1.71163478094707e-10
B.1.1.7	TS19	46	Fit AR1-PC	4.07172112036142e-10
B.1.1.7	TS2	46	Fit AR1-PC	3.32096450335922e-11
B.1.1.7	TS20	46	Fit AR1-PC	1.65917380531686e-10
B.1.1.7	TS21	46	Fit AR1-PC	5.1150694915292e-11
B.1.1.7	TS22	46	Fit AR1-PC	6.3853059685268e-11
B.1.1.7	TS23	46	Fit AR1-PC	1.60048093246242e-10
B.1.1.7	TS24	46	Fit AR1-PC	1.87553095153289e-10
B.1.1.7	TS25	46	Fit AR1-PC	5.31177594744793e-10
B.1.1.7	TS26	46	Fit AR1-PC	2.45799698650013e-10
B.1.1.7	TS27	46	Fit AR1-PC	6.38413580517182e-11
B.1.1.7	TS28	46	Fit AR1-PC	3.88451789093846e-11
B.1.1.7	TS29	46	Fit AR1-PC	5.02389924875307e-11
B.1.1.7	TS3	46	Fit AR1-PC	2.46745886155474e-10
B.1.1.7	TS4	46	Fit AR1-PC	1.28874674934781e-10
B.1.1.7	TS5	46	Fit AR1-PC	3.25138822568472e-10
B.1.1.7	TS6	46	Fit AR1-PC	2.611300423154e-10
B.1.1.7	TS7	46	Fit AR1-PC	1.47296476126765e-10
B.1.1.7	TS8	46	Fit AR1-PC	1.38517530165883e-10
B.1.1.7	TS9	46	Fit AR1-PC	6.11508642927466e-11
B.1.1.7	TS1	47	Fit AR1-PC	0.0164743777711068
B.1.1.7	TS10	47	Fit AR1-PC	0.0533918074495863
B.1.1.7	TS11	47	Fit AR1-PC	0.00801818393390545
B.1.1.7	TS12	47	Fit AR1-PC	0.0156506539774101
B.1.1.7	TS13	47	Fit AR1-PC	0.00891223081681794
B.1.1.7	TS14	47	Fit AR1-PC	0.0109999280773205
B.1.1.7	TS15	47	Fit AR1-PC	0.00836140483255026
B.1.1.7	TS16	47	Fit AR1-PC	0.00734177851121831
B.1.1.7	TS17	47	Fit AR1-PC	0.0673469716467174
B.1.1.7	TS18	47	Fit AR1-PC	0.0312470031486914
B.1.1.7	TS19	47	Fit AR1-PC	0.0690342697771547
B.1.1.7	TS2	47	Fit AR1-PC	0.00609294685590275
B.1.1.7	TS20	47	Fit AR1-PC	0.031244869611409
B.1.1.7	TS21	47	Fit AR1-PC	0.00942441414090067
B.1.1.7	TS22	47	Fit AR1-PC	0.011291079207354
B.1.1.7	TS23	47	Fit AR1-PC	0.0254524653805727
B.1.1.7	TS24	47	Fit AR1-PC	0.0226660511204607
B.1.1.7	TS25	47	Fit AR1-PC	0.10108104612043
B.1.1.7	TS26	47	Fit AR1-PC	0.0446424049882957
B.1.1.7	TS27	47	Fit AR1-PC	0.0112226164000064
B.1.1.7	TS28	47	Fit AR1-PC	0.0071678573205872
B.1.1.7	TS29	47	Fit AR1-PC	0.00931125204368461
B.1.1.7	TS3	47	Fit AR1-PC	0.0389166933567225
B.1.1.7	TS4	47	Fit AR1-PC	0.0234435415567888
B.1.1.7	TS5	47	Fit AR1-PC	0.0590235126586721
B.1.1.7	TS6	47	Fit AR1-PC	0.0384978270038982
B.1.1.7	TS7	47	Fit AR1-PC	0.0272079989967725
B.1.1.7	TS8	47	Fit AR1-PC	0.0253056124429585
B.1.1.7	TS9	47	Fit AR1-PC	0.0107470102256102
B.1.1.7	TS1	48	Fit AR1-PC	0.0265979143199966
B.1.1.7	TS10	48	Fit AR1-PC	0.0662256667963598
B.1.1.7	TS11	48	Fit AR1-PC	0.0128492571516939
B.1.1.7	TS12	48	Fit AR1-PC	0.0250009531401997
B.1.1.7	TS13	48	Fit AR1-PC	0.0144278780408144
B.1.1.7	TS14	48	Fit AR1-PC	0.0180169230034473
B.1.1.7	TS15	48	Fit AR1-PC	0.0134623648653335
B.1.1.7	TS16	48	Fit AR1-PC	0.0118673643403642
B.1.1.7	TS17	48	Fit AR1-PC	0.119617614476926
B.1.1.7	TS18	48	Fit AR1-PC	0.0502893906517099
B.1.1.7	TS19	48	Fit AR1-PC	0.127398458200194
B.1.1.7	TS2	48	Fit AR1-PC	0.00977610829153834
B.1.1.7	TS20	48	Fit AR1-PC	0.0530603163013279
B.1.1.7	TS21	48	Fit AR1-PC	0.0150152854603994
B.1.1.7	TS22	48	Fit AR1-PC	0.0184192925298275
B.1.1.7	TS23	48	Fit AR1-PC	0.0439483740260228
B.1.1.7	TS24	48	Fit AR1-PC	0.0892565548666502
B.1.1.7	TS25	48	Fit AR1-PC	0.167986321085307
B.1.1.7	TS26	48	Fit AR1-PC	0.0853400835354088
B.1.1.7	TS27	48	Fit AR1-PC	0.0197606168872175
B.1.1.7	TS28	48	Fit AR1-PC	0.0113509317355996
B.1.1.7	TS29	48	Fit AR1-PC	0.0145870781914395
B.1.1.7	TS3	48	Fit AR1-PC	0.104316834192959
B.1.1.7	TS4	48	Fit AR1-PC	0.0358876039049682
B.1.1.7	TS5	48	Fit AR1-PC	0.0937391266100855
B.1.1.7	TS6	48	Fit AR1-PC	0.0966214833172093
B.1.1.7	TS7	48	Fit AR1-PC	0.0451877554107914
B.1.1.7	TS8	48	Fit AR1-PC	0.0416431387819338
B.1.1.7	TS9	48	Fit AR1-PC	0.0178743098883852
B.1.1.7	TS1	49	Fit AR1-PC	0.0552660700435678
B.1.1.7	TS10	49	Fit AR1-PC	0.246957169934284
B.1.1.7	TS11	49	Fit AR1-PC	0.0271583834428809
B.1.1.7	TS12	49	Fit AR1-PC	0.0541357684635117
B.1.1.7	TS13	49	Fit AR1-PC	0.0321016999629122
B.1.1.7	TS14	49	Fit AR1-PC	0.0370945653144009
B.1.1.7	TS15	49	Fit AR1-PC	0.028671150024254
B.1.1.7	TS16	49	Fit AR1-PC	0.0249987660075143
B.1.1.7	TS17	49	Fit AR1-PC	0.204838599262734
B.1.1.7	TS18	49	Fit AR1-PC	0.104843511572878
B.1.1.7	TS19	49	Fit AR1-PC	0.195023261445668
B.1.1.7	TS2	49	Fit AR1-PC	0.0206099867911671
B.1.1.7	TS20	49	Fit AR1-PC	0.0984399330437046
B.1.1.7	TS21	49	Fit AR1-PC	0.032267553261295
B.1.1.7	TS22	49	Fit AR1-PC	0.0366259791564726
B.1.1.7	TS23	49	Fit AR1-PC	0.0873374841398462
B.1.1.7	TS24	49	Fit AR1-PC	0.0731785896788852
B.1.1.7	TS25	49	Fit AR1-PC	0.300975836930152
B.1.1.7	TS26	49	Fit AR1-PC	0.112124529214614
B.1.1.7	TS27	49	Fit AR1-PC	0.0339101331352964
B.1.1.7	TS28	49	Fit AR1-PC	0.0246273908344727
B.1.1.7	TS29	49	Fit AR1-PC	0.0324029332699457
B.1.1.7	TS3	49	Fit AR1-PC	0.117736928383507
B.1.1.7	TS4	49	Fit AR1-PC	0.0884185564144883
B.1.1.7	TS5	49	Fit AR1-PC	0.192170368215961
B.1.1.7	TS6	49	Fit AR1-PC	0.127279452652765
B.1.1.7	TS7	49	Fit AR1-PC	0.0857184164792271
B.1.1.7	TS8	49	Fit AR1-PC	0.081911271375636
B.1.1.7	TS9	49	Fit AR1-PC	0.0357055742629382
B.1.1.7	TS1	50	Fit AR1-PC	0.309582777728557
B.1.1.7	TS10	50	Fit AR1-PC	0.597074736954993
B.1.1.7	TS11	50	Fit AR1-PC	0.147604063815719
B.1.1.7	TS12	50	Fit AR1-PC	0.278469969817257
B.1.1.7	TS13	50	Fit AR1-PC	0.145572294090684
B.1.1.7	TS14	50	Fit AR1-PC	0.202114487463309
B.1.1.7	TS15	50	Fit AR1-PC	0.151937737016494
B.1.1.7	TS16	50	Fit AR1-PC	0.135987371574006
B.1.1.7	TS17	50	Fit AR1-PC	1.68947879903313
B.1.1.7	TS18	50	Fit AR1-PC	0.576093735196539
B.1.1.7	TS19	50	Fit AR1-PC	2.10231060009625
B.1.1.7	TS2	50	Fit AR1-PC	0.112843132723197
B.1.1.7	TS20	50	Fit AR1-PC	0.701436863478763
B.1.1.7	TS21	50	Fit AR1-PC	0.169411865483745
B.1.1.7	TS22	50	Fit AR1-PC	0.235839343398288
B.1.1.7	TS23	50	Fit AR1-PC	0.41640237584141
B.1.1.7	TS24	50	Fit AR1-PC	0.707500131867091
B.1.1.7	TS25	50	Fit AR1-PC	2.29557737254589
B.1.1.7	TS26	50	Fit AR1-PC	1.78641374616421
B.1.1.7	TS27	50	Fit AR1-PC	0.291200666695604
B.1.1.7	TS28	50	Fit AR1-PC	0.126455022609335
B.1.1.7	TS29	50	Fit AR1-PC	0.157643435989205
B.1.1.7	TS3	50	Fit AR1-PC	1.19295928976334
B.1.1.7	TS4	50	Fit AR1-PC	0.339492606875384
B.1.1.7	TS5	50	Fit AR1-PC	1.1056998469792
B.1.1.7	TS6	50	Fit AR1-PC	0.764312257303046
B.1.1.7	TS7	50	Fit AR1-PC	0.590355604696819
B.1.1.7	TS8	50	Fit AR1-PC	0.517321028311619
B.1.1.7	TS9	50	Fit AR1-PC	0.216715256386339
B.1.1.7	TS1	51	Fit AR1-PC	0.20527475419631
B.1.1.7	TS10	51	Fit AR1-PC	1.14877231281601
B.1.1.7	TS11	51	Fit AR1-PC	0.111797033290195
B.1.1.7	TS12	51	Fit AR1-PC	0.225548329359421
B.1.1.7	TS13	51	Fit AR1-PC	0.165256375200536
B.1.1.7	TS14	51	Fit AR1-PC	0.154698354000634
B.1.1.7	TS15	51	Fit AR1-PC	0.114957440596546
B.1.1.7	TS16	51	Fit AR1-PC	0.10361499345463
B.1.1.7	TS17	51	Fit AR1-PC	0.730530775844675
B.1.1.7	TS18	51	Fit AR1-PC	0.357601288458083
B.1.1.7	TS19	51	Fit AR1-PC	0.677406078245921
B.1.1.7	TS2	51	Fit AR1-PC	0.0852826115393662
B.1.1.7	TS20	51	Fit AR1-PC	0.387533124065505
B.1.1.7	TS21	51	Fit AR1-PC	0.137093997843929
B.1.1.7	TS22	51	Fit AR1-PC	0.118883851597768
B.1.1.7	TS23	51	Fit AR1-PC	0.463894172883958
B.1.1.7	TS24	51	Fit AR1-PC	0.526584378247486
B.1.1.7	TS25	51	Fit AR1-PC	1.50850101631156
B.1.1.7	TS26	51	Fit AR1-PC	0.454849052590559
B.1.1.7	TS27	51	Fit AR1-PC	0.127203926170534
B.1.1.7	TS28	51	Fit AR1-PC	0.109511278290365
B.1.1.7	TS29	51	Fit AR1-PC	0.151932485017944
B.1.1.7	TS3	51	Fit AR1-PC	0.56252007991047
B.1.1.7	TS4	51	Fit AR1-PC	0.516789532139602
B.1.1.7	TS5	51	Fit AR1-PC	0.859677190306749
B.1.1.7	TS6	51	Fit AR1-PC	0.523630428375734
B.1.1.7	TS7	51	Fit AR1-PC	0.465678139212093
B.1.1.7	TS8	51	Fit AR1-PC	0.405043191024498
B.1.1.7	TS9	51	Fit AR1-PC	0.125609229977076
B.1.1.7	TS1	52	Fit AR1-PC	0.650740219211765
B.1.1.7	TS10	52	Fit AR1-PC	1.01705655302062
B.1.1.7	TS11	52	Fit AR1-PC	0.247813331670234
B.1.1.7	TS12	52	Fit AR1-PC	0.446297936761512
B.1.1.7	TS13	52	Fit AR1-PC	0.246689148823344
B.1.1.7	TS14	52	Fit AR1-PC	0.344330103758742
B.1.1.7	TS15	52	Fit AR1-PC	0.261933312390882
B.1.1.7	TS16	52	Fit AR1-PC	0.226837045775791
B.1.1.7	TS17	52	Fit AR1-PC	2.67682346557735
B.1.1.7	TS18	52	Fit AR1-PC	1.46100514316212
B.1.1.7	TS19	52	Fit AR1-PC	3.12740585362267
B.1.1.7	TS2	52	Fit AR1-PC	0.187923747080998
B.1.1.7	TS20	52	Fit AR1-PC	1.03473969779416
B.1.1.7	TS21	52	Fit AR1-PC	0.263546203019202
B.1.1.7	TS22	52	Fit AR1-PC	0.681840032557049
B.1.1.7	TS23	52	Fit AR1-PC	0.767307843894573
B.1.1.7	TS24	52	Fit AR1-PC	0.747285929543497
B.1.1.7	TS25	52	Fit AR1-PC	2.20188110309593
B.1.1.7	TS26	52	Fit AR1-PC	1.49461156364652
B.1.1.7	TS27	52	Fit AR1-PC	0.485171309342392
B.1.1.7	TS28	52	Fit AR1-PC	0.178448885410925
B.1.1.7	TS29	52	Fit AR1-PC	0.195714407131457
B.1.1.7	TS3	52	Fit AR1-PC	1.12312923501809
B.1.1.7	TS4	52	Fit AR1-PC	0.651561067896621
B.1.1.7	TS5	52	Fit AR1-PC	1.875013297386
B.1.1.7	TS6	52	Fit AR1-PC	1.88056639170393
B.1.1.7	TS7	52	Fit AR1-PC	0.748377184323478
B.1.1.7	TS8	52	Fit AR1-PC	0.781451067548696
B.1.1.7	TS9	52	Fit AR1-PC	0.521080980426533
B.1.1.7	TS1	53	Fit AR1-PC	1.05884556643508
B.1.1.7	TS10	53	Fit AR1-PC	4.69141651911495
B.1.1.7	TS11	53	Fit AR1-PC	0.633828455483456
B.1.1.7	TS12	53	Fit AR1-PC	1.37906737405973
B.1.1.7	TS13	53	Fit AR1-PC	0.7306052119051
B.1.1.7	TS14	53	Fit AR1-PC	0.838145280707842
B.1.1.7	TS15	53	Fit AR1-PC	0.658292107506515
B.1.1.7	TS16	53	Fit AR1-PC	0.591414852213744
B.1.1.7	TS17	53	Fit AR1-PC	4.95486028696776
B.1.1.7	TS18	53	Fit AR1-PC	2.62036075534947
B.1.1.7	TS19	53	Fit AR1-PC	6.52086907768046
B.1.1.7	TS2	53	Fit AR1-PC	0.497941118502535
B.1.1.7	TS20	53	Fit AR1-PC	4.83498155721782
B.1.1.7	TS21	53	Fit AR1-PC	0.924407955850932
B.1.1.7	TS22	53	Fit AR1-PC	0.81435826887324
B.1.1.7	TS23	53	Fit AR1-PC	1.57123335692775
B.1.1.7	TS24	53	Fit AR1-PC	2.62297957643656
B.1.1.7	TS25	53	Fit AR1-PC	17.9967121608186
B.1.1.7	TS26	53	Fit AR1-PC	8.69423515650341
B.1.1.7	TS27	53	Fit AR1-PC	0.76889558754881
B.1.1.7	TS28	53	Fit AR1-PC	0.933595090058675
B.1.1.7	TS29	53	Fit AR1-PC	1.73676438756101
B.1.1.7	TS3	53	Fit AR1-PC	4.87184962856953
B.1.1.7	TS4	53	Fit AR1-PC	2.18827960428283
B.1.1.7	TS5	53	Fit AR1-PC	5.1943489055745
B.1.1.7	TS6	53	Fit AR1-PC	3.7642455622931
B.1.1.7	TS7	53	Fit AR1-PC	3.22218303558193
B.1.1.7	TS8	53	Fit AR1-PC	2.59892756616349
B.1.1.7	TS9	53	Fit AR1-PC	0.797811033401341
B.1.1.7	TS1	44	Fit AR1-PC-S2	0.00905360770740484
B.1.1.7	TS10	44	Fit AR1-PC-S2	0.0201392852315679
B.1.1.7	TS11	44	Fit AR1-PC-S2	0.00366164801868043
B.1.1.7	TS12	44	Fit AR1-PC-S2	0.00688624633914219
B.1.1.7	TS13	44	Fit AR1-PC-S2	0.00377336195212792
B.1.1.7	TS14	44	Fit AR1-PC-S2	0.00550447407721874
B.1.1.7	TS15	44	Fit AR1-PC-S2	0.00387890332340724
B.1.1.7	TS16	44	Fit AR1-PC-S2	0.00332108273768013
B.1.1.7	TS17	44	Fit AR1-PC-S2	0.0346254612061609
B.1.1.7	TS18	44	Fit AR1-PC-S2	0.0110646560991612
B.1.1.7	TS19	44	Fit AR1-PC-S2	0.0227488017842161
B.1.1.7	TS2	44	Fit AR1-PC-S2	0.00282782002778475
B.1.1.7	TS20	44	Fit AR1-PC-S2	0.00622448462982956
B.1.1.7	TS21	44	Fit AR1-PC-S2	0.00346703948097789
B.1.1.7	TS22	44	Fit AR1-PC-S2	0.00369196983694811
B.1.1.7	TS23	44	Fit AR1-PC-S2	0.025545760672043
B.1.1.7	TS24	44	Fit AR1-PC-S2	0.010825937514816
B.1.1.7	TS25	44	Fit AR1-PC-S2	0.0216243231453398
B.1.1.7	TS26	44	Fit AR1-PC-S2	0.00790493407871488
B.1.1.7	TS27	44	Fit AR1-PC-S2	0.00425400143764407
B.1.1.7	TS28	44	Fit AR1-PC-S2	0.00189943490603778
B.1.1.7	TS29	44	Fit AR1-PC-S2	0.00173766001740066
B.1.1.7	TS3	44	Fit AR1-PC-S2	0.0163670924056153
B.1.1.7	TS4	44	Fit AR1-PC-S2	0.00801934099959231
B.1.1.7	TS5	44	Fit AR1-PC-S2	0.0230181620053017
B.1.1.7	TS6	44	Fit AR1-PC-S2	0.0154314662443714
B.1.1.7	TS7	44	Fit AR1-PC-S2	0.00712478565777671
B.1.1.7	TS8	44	Fit AR1-PC-S2	0.00743272257991306
B.1.1.7	TS9	44	Fit AR1-PC-S2	0.00448777855336931
B.1.1.7	TS1	45	Fit AR1-PC-S2	0.00373777857801575
B.1.1.7	TS10	45	Fit AR1-PC-S2	0.010754254881611
B.1.1.7	TS11	45	Fit AR1-PC-S2	0.00163835470123234
B.1.1.7	TS12	45	Fit AR1-PC-S2	0.00340881064355831
B.1.1.7	TS13	45	Fit AR1-PC-S2	0.00172677557442055
B.1.1.7	TS14	45	Fit AR1-PC-S2	0.00235023330059617
B.1.1.7	TS15	45	Fit AR1-PC-S2	0.00171941620217509
B.1.1.7	TS16	45	Fit AR1-PC-S2	0.00149654531225472
B.1.1.7	TS17	45	Fit AR1-PC-S2	0.014685323796582
B.1.1.7	TS18	45	Fit AR1-PC-S2	0.00559890198387709
B.1.1.7	TS19	45	Fit AR1-PC-S2	0.0125016838911079
B.1.1.7	TS2	45	Fit AR1-PC-S2	0.00129376557374961
B.1.1.7	TS20	45	Fit AR1-PC-S2	0.00548214035101777
B.1.1.7	TS21	45	Fit AR1-PC-S2	0.00192180416219477
B.1.1.7	TS22	45	Fit AR1-PC-S2	0.00169336500467044
B.1.1.7	TS23	45	Fit AR1-PC-S2	0.00439927696243195
B.1.1.7	TS24	45	Fit AR1-PC-S2	0.00517208988448133
B.1.1.7	TS25	45	Fit AR1-PC-S2	0.0189295710804129
B.1.1.7	TS26	45	Fit AR1-PC-S2	0.00778329984527457
B.1.1.7	TS27	45	Fit AR1-PC-S2	0.00214430184195095
B.1.1.7	TS28	45	Fit AR1-PC-S2	0.00125951522643864
B.1.1.7	TS29	45	Fit AR1-PC-S2	0.0017646913918854
B.1.1.7	TS3	45	Fit AR1-PC-S2	0.00980734173834781
B.1.1.7	TS4	45	Fit AR1-PC-S2	0.00437345506902405
B.1.1.7	TS5	45	Fit AR1-PC-S2	0.0120377660740793
B.1.1.7	TS6	45	Fit AR1-PC-S2	0.00794882257372496
B.1.1.7	TS7	45	Fit AR1-PC-S2	0.00488708740924576
B.1.1.7	TS8	45	Fit AR1-PC-S2	0.00453563281946927
B.1.1.7	TS9	45	Fit AR1-PC-S2	0.00189219043566563
B.1.1.7	TS1	46	Fit AR1-PC-S2	0.00129683017224635
B.1.1.7	TS10	46	Fit AR1-PC-S2	0.00362384930958665
B.1.1.7	TS11	46	Fit AR1-PC-S2	0.000586402846726859
B.1.1.7	TS12	46	Fit AR1-PC-S2	0.00119269068142263
B.1.1.7	TS13	46	Fit AR1-PC-S2	0.000616505993417304
B.1.1.7	TS14	46	Fit AR1-PC-S2	0.000866619126676887
B.1.1.7	TS15	46	Fit AR1-PC-S2	0.000621658786399504
B.1.1.7	TS16	46	Fit AR1-PC-S2	0.000537300072118756
B.1.1.7	TS17	46	Fit AR1-PC-S2	0.005759987371559
B.1.1.7	TS18	46	Fit AR1-PC-S2	0.00195471692678394
B.1.1.7	TS19	46	Fit AR1-PC-S2	0.00463423738712136
B.1.1.7	TS2	46	Fit AR1-PC-S2	0.000455451109876956
B.1.1.7	TS20	46	Fit AR1-PC-S2	0.00150569506533398
B.1.1.7	TS21	46	Fit AR1-PC-S2	0.000638239654499705
B.1.1.7	TS22	46	Fit AR1-PC-S2	0.000603959315851175
B.1.1.7	TS23	46	Fit AR1-PC-S2	0.00234941422206173
B.1.1.7	TS24	46	Fit AR1-PC-S2	0.00226356217794714
B.1.1.7	TS25	46	Fit AR1-PC-S2	0.00563578723246207
B.1.1.7	TS26	46	Fit AR1-PC-S2	0.00217756589215214
B.1.1.7	TS27	46	Fit AR1-PC-S2	0.000750048223675419
B.1.1.7	TS28	46	Fit AR1-PC-S2	0.000430533035725997
B.1.1.7	TS29	46	Fit AR1-PC-S2	0.000495525535165746
B.1.1.7	TS3	46	Fit AR1-PC-S2	0.00313710071313684
B.1.1.7	TS4	46	Fit AR1-PC-S2	0.00147944687495622
B.1.1.7	TS5	46	Fit AR1-PC-S2	0.00422808446980736
B.1.1.7	TS6	46	Fit AR1-PC-S2	0.00306787475261398
B.1.1.7	TS7	46	Fit AR1-PC-S2	0.00152382945420129
B.1.1.7	TS8	46	Fit AR1-PC-S2	0.00147408567139845
B.1.1.7	TS9	46	Fit AR1-PC-S2	0.000700282234649434
B.1.1.7	TS1	47	Fit AR1-PC-S2	0.0640102512336319
B.1.1.7	TS10	47	Fit AR1-PC-S2	0.186051734262682
B.1.1.7	TS11	47	Fit AR1-PC-S2	0.029451981346887
B.1.1.7	TS12	47	Fit AR1-PC-S2	0.0584247279142132
B.1.1.7	TS13	47	Fit AR1-PC-S2	0.0307400623554654
B.1.1.7	TS14	47	Fit AR1-PC-S2	0.0421450169916346
B.1.1.7	TS15	47	Fit AR1-PC-S2	0.030837513756524
B.1.1.7	TS16	47	Fit AR1-PC-S2	0.0267589785507643
B.1.1.7	TS17	47	Fit AR1-PC-S2	0.237521954514375
B.1.1.7	TS18	47	Fit AR1-PC-S2	0.0944488301080711
B.1.1.7	TS19	47	Fit AR1-PC-S2	0.19555654093448
B.1.1.7	TS2	47	Fit AR1-PC-S2	0.0231796724999576
B.1.1.7	TS20	47	Fit AR1-PC-S2	0.0774527040902401
B.1.1.7	TS21	47	Fit AR1-PC-S2	0.0325035411081928
B.1.1.7	TS22	47	Fit AR1-PC-S2	0.0301358501666504
B.1.1.7	TS23	47	Fit AR1-PC-S2	0.0954919729099938
B.1.1.7	TS24	47	Fit AR1-PC-S2	0.0595833069473463
B.1.1.7	TS25	47	Fit AR1-PC-S2	0.254529784794737
B.1.1.7	TS26	47	Fit AR1-PC-S2	0.103904765907442
B.1.1.7	TS27	47	Fit AR1-PC-S2	0.0360726693628509
B.1.1.7	TS28	47	Fit AR1-PC-S2	0.0219964255780517
B.1.1.7	TS29	47	Fit AR1-PC-S2	0.0253357972057507
B.1.1.7	TS3	47	Fit AR1-PC-S2	0.121334180650468
B.1.1.7	TS4	47	Fit AR1-PC-S2	0.0726989532826066
B.1.1.7	TS5	47	Fit AR1-PC-S2	0.195270760464648
B.1.1.7	TS6	47	Fit AR1-PC-S2	0.108636650394921
B.1.1.7	TS7	47	Fit AR1-PC-S2	0.0756837413338002
B.1.1.7	TS8	47	Fit AR1-PC-S2	0.0728333009740567
B.1.1.7	TS9	47	Fit AR1-PC-S2	0.0341045544800511
B.1.1.7	TS1	48	Fit AR1-PC-S2	0.0451806894224041
B.1.1.7	TS10	48	Fit AR1-PC-S2	0.101897362355997
B.1.1.7	TS11	48	Fit AR1-PC-S2	0.0203556275167987
B.1.1.7	TS12	48	Fit AR1-PC-S2	0.0405199161074673
B.1.1.7	TS13	48	Fit AR1-PC-S2	0.0213626816787234
B.1.1.7	TS14	48	Fit AR1-PC-S2	0.0300735644474773
B.1.1.7	TS15	48	Fit AR1-PC-S2	0.0214827077365263
B.1.1.7	TS16	48	Fit AR1-PC-S2	0.018652422740827
B.1.1.7	TS17	48	Fit AR1-PC-S2	0.20137410596734
B.1.1.7	TS18	48	Fit AR1-PC-S2	0.0678217224720904
B.1.1.7	TS19	48	Fit AR1-PC-S2	0.172984619981808
B.1.1.7	TS2	48	Fit AR1-PC-S2	0.015987496370593
B.1.1.7	TS20	48	Fit AR1-PC-S2	0.0602456927086394
B.1.1.7	TS21	48	Fit AR1-PC-S2	0.0222758686006403
B.1.1.7	TS22	48	Fit AR1-PC-S2	0.0209368259715475
B.1.1.7	TS23	48	Fit AR1-PC-S2	0.0744408458743244
B.1.1.7	TS24	48	Fit AR1-PC-S2	0.212888717903581
B.1.1.7	TS25	48	Fit AR1-PC-S2	0.21278189006305
B.1.1.7	TS26	48	Fit AR1-PC-S2	0.0954367220021023
B.1.1.7	TS27	48	Fit AR1-PC-S2	0.0282564511304476
B.1.1.7	TS28	48	Fit AR1-PC-S2	0.0150318331897268
B.1.1.7	TS29	48	Fit AR1-PC-S2	0.0172230988357225
B.1.1.7	TS3	48	Fit AR1-PC-S2	0.210649003553188
B.1.1.7	TS4	48	Fit AR1-PC-S2	0.0482688960422359
B.1.1.7	TS5	48	Fit AR1-PC-S2	0.139816358303975
B.1.1.7	TS6	48	Fit AR1-PC-S2	0.172840996069115
B.1.1.7	TS7	48	Fit AR1-PC-S2	0.0574939338400208
B.1.1.7	TS8	48	Fit AR1-PC-S2	0.0540986275285704
B.1.1.7	TS9	48	Fit AR1-PC-S2	0.0243966903381455
B.1.1.7	TS1	49	Fit AR1-PC-S2	0.0927534633990175
B.1.1.7	TS10	49	Fit AR1-PC-S2	0.461748176235398
B.1.1.7	TS11	49	Fit AR1-PC-S2	0.0427502388554764
B.1.1.7	TS12	49	Fit AR1-PC-S2	0.0875056532898734
B.1.1.7	TS13	49	Fit AR1-PC-S2	0.0484381298839113
B.1.1.7	TS14	49	Fit AR1-PC-S2	0.0601506908398541
B.1.1.7	TS15	49	Fit AR1-PC-S2	0.045042436661156
B.1.1.7	TS16	49	Fit AR1-PC-S2	0.0388219898460326
B.1.1.7	TS17	49	Fit AR1-PC-S2	0.29547470471026
B.1.1.7	TS18	49	Fit AR1-PC-S2	0.136618807399583
B.1.1.7	TS19	49	Fit AR1-PC-S2	0.21508129454803
B.1.1.7	TS2	49	Fit AR1-PC-S2	0.033549009293135
B.1.1.7	TS20	49	Fit AR1-PC-S2	0.0970477203489638
B.1.1.7	TS21	49	Fit AR1-PC-S2	0.0477814712855135
B.1.1.7	TS22	49	Fit AR1-PC-S2	0.0412495001416098
B.1.1.7	TS23	49	Fit AR1-PC-S2	0.139020598538125
B.1.1.7	TS24	49	Fit AR1-PC-S2	0.0772937029186
B.1.1.7	TS25	49	Fit AR1-PC-S2	0.2992805665867
B.1.1.7	TS26	49	Fit AR1-PC-S2	0.0922296155152306
B.1.1.7	TS27	49	Fit AR1-PC-S2	0.043210804034406
B.1.1.7	TS28	49	Fit AR1-PC-S2	0.0322768563506585
B.1.1.7	TS29	49	Fit AR1-PC-S2	0.0375863725740664
B.1.1.7	TS3	49	Fit AR1-PC-S2	0.145648702098998
B.1.1.7	TS4	49	Fit AR1-PC-S2	0.122324297417914
B.1.1.7	TS5	49	Fit AR1-PC-S2	0.26061051097478
B.1.1.7	TS6	49	Fit AR1-PC-S2	0.151673538289045
B.1.1.7	TS7	49	Fit AR1-PC-S2	0.0944437426197348
B.1.1.7	TS8	49	Fit AR1-PC-S2	0.0954968618183618
B.1.1.7	TS9	49	Fit AR1-PC-S2	0.0482217962677093
B.1.1.7	TS1	50	Fit AR1-PC-S2	0.231722583313135
B.1.1.7	TS10	50	Fit AR1-PC-S2	0.358689267663504
B.1.1.7	TS11	50	Fit AR1-PC-S2	0.105456015202062
B.1.1.7	TS12	50	Fit AR1-PC-S2	0.200923682529885
B.1.1.7	TS13	50	Fit AR1-PC-S2	0.0897346292764538
B.1.1.7	TS14	50	Fit AR1-PC-S2	0.148443944943961
B.1.1.7	TS15	50	Fit AR1-PC-S2	0.110603381235068
B.1.1.7	TS16	50	Fit AR1-PC-S2	0.0977859178000941
B.1.1.7	TS17	50	Fit AR1-PC-S2	1.5505810128811
B.1.1.7	TS18	50	Fit AR1-PC-S2	0.344948999476913
B.1.1.7	TS19	50	Fit AR1-PC-S2	1.88417687926352
B.1.1.7	TS2	50	Fit AR1-PC-S2	0.0836587414614122
B.1.1.7	TS20	50	Fit AR1-PC-S2	0.454970796044918
B.1.1.7	TS21	50	Fit AR1-PC-S2	0.11374032515393
B.1.1.7	TS22	50	Fit AR1-PC-S2	0.126908793730849
B.1.1.7	TS23	50	Fit AR1-PC-S2	0.277952678333536
B.1.1.7	TS24	50	Fit AR1-PC-S2	0.568025740116979
B.1.1.7	TS25	50	Fit AR1-PC-S2	1.8216779246575
B.1.1.7	TS26	50	Fit AR1-PC-S2	1.73148596507583
B.1.1.7	TS27	50	Fit AR1-PC-S2	0.241192069998694
B.1.1.7	TS28	50	Fit AR1-PC-S2	0.0759623167358364
B.1.1.7	TS29	50	Fit AR1-PC-S2	0.0844420626191516
B.1.1.7	TS3	50	Fit AR1-PC-S2	1.12672637069236
B.1.1.7	TS4	50	Fit AR1-PC-S2	0.181127685017333
B.1.1.7	TS5	50	Fit AR1-PC-S2	0.829724343294875
B.1.1.7	TS6	50	Fit AR1-PC-S2	0.449601663583853
B.1.1.7	TS7	50	Fit AR1-PC-S2	0.427966967043673
B.1.1.7	TS8	50	Fit AR1-PC-S2	0.356155941102826
B.1.1.7	TS9	50	Fit AR1-PC-S2	0.137086716595728
B.1.1.7	TS1	51	Fit AR1-PC-S2	0.129647950422447
B.1.1.7	TS10	51	Fit AR1-PC-S2	1.03810112332554
B.1.1.7	TS11	51	Fit AR1-PC-S2	0.0661776218879343
B.1.1.7	TS12	51	Fit AR1-PC-S2	0.141604024556013
B.1.1.7	TS13	51	Fit AR1-PC-S2	0.12114721952022
B.1.1.7	TS14	51	Fit AR1-PC-S2	0.0975260706716565
B.1.1.7	TS15	51	Fit AR1-PC-S2	0.0683268036706965
B.1.1.7	TS16	51	Fit AR1-PC-S2	0.0585236691023027
B.1.1.7	TS17	51	Fit AR1-PC-S2	0.438424522079857
B.1.1.7	TS18	51	Fit AR1-PC-S2	0.174040930649484
B.1.1.7	TS19	51	Fit AR1-PC-S2	0.301490829816851
B.1.1.7	TS2	51	Fit AR1-PC-S2	0.0517480896307271
B.1.1.7	TS20	51	Fit AR1-PC-S2	0.142564676050557
B.1.1.7	TS21	51	Fit AR1-PC-S2	0.0772673106960749
B.1.1.7	TS22	51	Fit AR1-PC-S2	0.0442881472593798
B.1.1.7	TS23	51	Fit AR1-PC-S2	0.385923725363721
B.1.1.7	TS24	51	Fit AR1-PC-S2	0.361834238391472
B.1.1.7	TS25	51	Fit AR1-PC-S2	0.910690587392948
B.1.1.7	TS26	51	Fit AR1-PC-S2	0.147084237482893
B.1.1.7	TS27	51	Fit AR1-PC-S2	0.0588440169131234
B.1.1.7	TS28	51	Fit AR1-PC-S2	0.0548881892529908
B.1.1.7	TS29	51	Fit AR1-PC-S2	0.068528105449002
B.1.1.7	TS3	51	Fit AR1-PC-S2	0.309983066877918
B.1.1.7	TS4	51	Fit AR1-PC-S2	0.424073939113233
B.1.1.7	TS5	51	Fit AR1-PC-S2	0.586213172160986
B.1.1.7	TS6	51	Fit AR1-PC-S2	0.266887614228499
B.1.1.7	TS7	51	Fit AR1-PC-S2	0.278356916821966
B.1.1.7	TS8	51	Fit AR1-PC-S2	0.226629997945315
B.1.1.7	TS9	51	Fit AR1-PC-S2	0.058212915971234
B.1.1.7	TS1	52	Fit AR1-PC-S2	1.02515586925984
B.1.1.7	TS10	52	Fit AR1-PC-S2	1.04862669834717
B.1.1.7	TS11	52	Fit AR1-PC-S2	0.348305730808492
B.1.1.7	TS12	52	Fit AR1-PC-S2	0.584562304431836
B.1.1.7	TS13	52	Fit AR1-PC-S2	0.303478687677893
B.1.1.7	TS14	52	Fit AR1-PC-S2	0.487817085688301
B.1.1.7	TS15	52	Fit AR1-PC-S2	0.36783561104514
B.1.1.7	TS16	52	Fit AR1-PC-S2	0.318547762770365
B.1.1.7	TS17	52	Fit AR1-PC-S2	3.33489323196791
B.1.1.7	TS18	52	Fit AR1-PC-S2	2.01966534470423
B.1.1.7	TS19	52	Fit AR1-PC-S2	3.64704329814058
B.1.1.7	TS2	52	Fit AR1-PC-S2	0.278367715157822
B.1.1.7	TS20	52	Fit AR1-PC-S2	1.16791401264843
B.1.1.7	TS21	52	Fit AR1-PC-S2	0.332614547501912
B.1.1.7	TS22	52	Fit AR1-PC-S2	1.10919674943681
B.1.1.7	TS23	52	Fit AR1-PC-S2	0.9289347144667
B.1.1.7	TS24	52	Fit AR1-PC-S2	0.724230196070826
B.1.1.7	TS25	52	Fit AR1-PC-S2	2.20111180907647
B.1.1.7	TS26	52	Fit AR1-PC-S2	1.43576120592719
B.1.1.7	TS27	52	Fit AR1-PC-S2	0.711813410619522
B.1.1.7	TS28	52	Fit AR1-PC-S2	0.195366574813887
B.1.1.7	TS29	52	Fit AR1-PC-S2	0.180436630110759
B.1.1.7	TS3	52	Fit AR1-PC-S2	1.17546942108617
B.1.1.7	TS4	52	Fit AR1-PC-S2	0.743607478152602
B.1.1.7	TS5	52	Fit AR1-PC-S2	2.20735007076151
B.1.1.7	TS6	52	Fit AR1-PC-S2	2.40109674531242
B.1.1.7	TS7	52	Fit AR1-PC-S2	0.779054068764035
B.1.1.7	TS8	52	Fit AR1-PC-S2	0.889435030591794
B.1.1.7	TS9	52	Fit AR1-PC-S2	0.882153931054641
B.1.1.7	TS1	53	Fit AR1-PC-S2	0.864844311518289
B.1.1.7	TS10	53	Fit AR1-PC-S2	4.4737270488811
B.1.1.7	TS11	53	Fit AR1-PC-S2	0.520985807485387
B.1.1.7	TS12	53	Fit AR1-PC-S2	1.28638951365084
B.1.1.7	TS13	53	Fit AR1-PC-S2	0.572133381575636
B.1.1.7	TS14	53	Fit AR1-PC-S2	0.70211170531991
B.1.1.7	TS15	53	Fit AR1-PC-S2	0.542298416031705
B.1.1.7	TS16	53	Fit AR1-PC-S2	0.484090074183286
B.1.1.7	TS17	53	Fit AR1-PC-S2	4.50589945877187
B.1.1.7	TS18	53	Fit AR1-PC-S2	2.4342596703145
B.1.1.7	TS19	53	Fit AR1-PC-S2	6.35804946328539
B.1.1.7	TS2	53	Fit AR1-PC-S2	0.426187433455947
B.1.1.7	TS20	53	Fit AR1-PC-S2	4.97754829740942
B.1.1.7	TS21	53	Fit AR1-PC-S2	0.859275827979434
B.1.1.7	TS22	53	Fit AR1-PC-S2	0.562993970737186
B.1.1.7	TS23	53	Fit AR1-PC-S2	1.19164123157771
B.1.1.7	TS24	53	Fit AR1-PC-S2	2.27255795170185
B.1.1.7	TS25	53	Fit AR1-PC-S2	18.3647976041117
B.1.1.7	TS26	53	Fit AR1-PC-S2	8.94183846012267
B.1.1.7	TS27	53	Fit AR1-PC-S2	0.543297970950827
B.1.1.7	TS28	53	Fit AR1-PC-S2	0.964744226522144
B.1.1.7	TS29	53	Fit AR1-PC-S2	1.99694033414997
B.1.1.7	TS3	53	Fit AR1-PC-S2	4.8794001446882
B.1.1.7	TS4	53	Fit AR1-PC-S2	1.92468603373606
B.1.1.7	TS5	53	Fit AR1-PC-S2	5.02260104388866
B.1.1.7	TS6	53	Fit AR1-PC-S2	3.55525080570783
B.1.1.7	TS7	53	Fit AR1-PC-S2	3.09730726031693
B.1.1.7	TS8	53	Fit AR1-PC-S2	2.386601409357
B.1.1.7	TS9	53	Fit AR1-PC-S2	0.55409812645225
