# Supplementary material for: Spatial and temporal epidemiology of SARS-CoV-2 virus lineages in Teesside, UK, in 2020: effects of socio-economic deprivation, weather, and lockdown on lineage dynamics
Source: Peer Community J. Author manuscript; Available in PMC 2024 Sep 23. (PMC7616629; doi:10.24072/pcjournal.461)
Supplement: Supplementary file: main dataset and code (compressed) [file EMS198536-supplement-Supplementary_file__main_dataset_and_code__compressed_.zip › Covid-19-Teesside-main/Data/Results/Lin45-B117_GLMM_Random-Effects.csv]

Lineage	Model	Family	effect	component	group	level	term	estimate	std.error	conf.low	conf.high	Sign	estimate_exp	conf.low_exp	conf.high_exp
B.1.1.7	AR1 (Week|Postcode)	Poisson	ran_vals	cond	Postcode	TS1	(Intercept)	-0.238189495724179	0.415038166726037	-1.05164935471674	0.575270363268384	Negative	0.788053344204767	0.349361053352763	1.77761106268832
B.1.1.7	AR1 (Week|Postcode)	Poisson	ran_vals	cond	Postcode	TS10	(Intercept)	-0.154768047956522	0.343630584015862	-0.828271616614077	0.518735520701032	Negative	0.856613847774195	0.436803598345862	1.67990210469259
B.1.1.7	AR1 (Week|Postcode)	Poisson	ran_vals	cond	Postcode	TS11	(Intercept)	-0.212415863139918	0.43031186080253	-1.05581161243329	0.630979886153454	Negative	0.808628348909638	0.347909944651742	1.87945132558617
B.1.1.7	AR1 (Week|Postcode)	Poisson	ran_vals	cond	Postcode	TS12	(Intercept)	-0.255522065896386	0.416438958658377	-1.07172742662617	0.560683294833398	Negative	0.774512046069404	0.34241650684734	1.75186913455097
B.1.1.7	AR1 (Week|Postcode)	Poisson	ran_vals	cond	Postcode	TS13	(Intercept)	-0.0627084544915776	0.388475017643583	-0.824105497966563	0.698688588983407	Negative	0.939217258349955	0.438627169932454	2.0111135808533
B.1.1.7	AR1 (Week|Postcode)	Poisson	ran_vals	cond	Postcode	TS14	(Intercept)	-0.286902097518917	0.450504122061113	-1.16987395164553	0.5960697566077	Negative	0.750585209394309	0.3104060649734	1.81497148456096
B.1.1.7	AR1 (Week|Postcode)	Poisson	ran_vals	cond	Postcode	TS15	(Intercept)	-0.221107733380558	0.432591868513508	-1.06897221567192	0.626756748910803	Negative	0.801630313294365	0.343361237426306	1.87153088103121
B.1.1.7	AR1 (Week|Postcode)	Poisson	ran_vals	cond	Postcode	TS16	(Intercept)	-0.196854936722577	0.426858565000718	-1.03348235061643	0.639772477171281	Negative	0.821309766558036	0.355765899319314	1.89604943569418
B.1.1.7	AR1 (Week|Postcode)	Poisson	ran_vals	cond	Postcode	TS17	(Intercept)	-0.270886471177136	0.376514755266453	-1.0088418311473	0.467068888793025	Negative	0.762703080272988	0.364641051017048	1.59531129870155
B.1.1.7	AR1 (Week|Postcode)	Poisson	ran_vals	cond	Postcode	TS18	(Intercept)	0.135632903823463	0.345339156095814	-0.541219404575787	0.812485212222714	Positive	1.14526139533857	0.582038079570495	2.25350146268907
B.1.1.7	AR1 (Week|Postcode)	Poisson	ran_vals	cond	Postcode	TS19	(Intercept)	0.195422612236973	0.318554718954522	-0.428933164019169	0.819778388493114	Positive	1.21582470032758	0.651203451547991	2.26999672439192
B.1.1.7	AR1 (Week|Postcode)	Poisson	ran_vals	cond	Postcode	TS2	(Intercept)	-0.164391919513769	0.420903352319712	-0.989347331032577	0.660563492005039	Negative	0.848409448494933	0.371819286756035	1.93588288164235
B.1.1.7	AR1 (Week|Postcode)	Poisson	ran_vals	cond	Postcode	TS20	(Intercept)	0.501885583080711	0.490769447783249	-0.460004859287067	1.46377602544849	Positive	1.65183300442724	0.631280577925925	4.32224967775787
B.1.1.7	AR1 (Week|Postcode)	Poisson	ran_vals	cond	Postcode	TS21	(Intercept)	-0.0994475160634371	0.38847333101718	-0.860841253811417	0.661946221684542	Negative	0.905337464295669	0.422806245298762	1.93856153585939
B.1.1.7	AR1 (Week|Postcode)	Poisson	ran_vals	cond	Postcode	TS22	(Intercept)	0.366745764928837	0.488235422737715	-0.590178079613772	1.32366960947145	Positive	1.44303100338589	0.554228579134727	3.75718350718018
B.1.1.7	AR1 (Week|Postcode)	Poisson	ran_vals	cond	Postcode	TS23	(Intercept)	-0.251716375497585	0.414074870379964	-1.0632882083454	0.559855457350235	Negative	0.777465214985886	0.345318462386496	1.75041947174119
B.1.1.7	AR1 (Week|Postcode)	Poisson	ran_vals	cond	Postcode	TS24	(Intercept)	0.208598359058354	0.365088843259518	-0.50696262488769	0.924159343004398	Positive	1.23195009755342	0.602322281925313	2.51974912502086
B.1.1.7	AR1 (Week|Postcode)	Poisson	ran_vals	cond	Postcode	TS25	(Intercept)	0.415991286989723	0.373827640404975	-0.316697424629619	1.14867999860906	Positive	1.51587266099895	0.728551163417072	3.15402684086937
B.1.1.7	AR1 (Week|Postcode)	Poisson	ran_vals	cond	Postcode	TS26	(Intercept)	0.583449539123113	0.524119534612783	-0.443805872311835	1.61070495055806	Positive	1.79221007874307	0.641589959114276	5.00633920577943
B.1.1.7	AR1 (Week|Postcode)	Poisson	ran_vals	cond	Postcode	TS27	(Intercept)	0.0443552010776027	0.377195392614314	-0.694934183580898	0.783644585736104	Positive	1.04535359967635	0.499107296359137	2.18943733407173
B.1.1.7	AR1 (Week|Postcode)	Poisson	ran_vals	cond	Postcode	TS28	(Intercept)	0.106764818300753	0.401764440162754	-0.680679014687142	0.894208651288647	Positive	1.11267254348623	0.506273108751243	2.44539985953793
B.1.1.7	AR1 (Week|Postcode)	Poisson	ran_vals	cond	Postcode	TS29	(Intercept)	0.300364201866808	0.479700163628882	-0.639830842223773	1.24055924595739	Positive	1.35035051820918	0.527381627201413	3.45754654310588
B.1.1.7	AR1 (Week|Postcode)	Poisson	ran_vals	cond	Postcode	TS3	(Intercept)	-0.0101682816752802	0.343288800759798	-0.683001967460431	0.662665404109871	Negative	0.989883240522221	0.505098425124748	1.93995621670126
B.1.1.7	AR1 (Week|Postcode)	Poisson	ran_vals	cond	Postcode	TS4	(Intercept)	0.200468972470991	0.384934128560869	-0.553988055928622	0.954926000870604	Positive	1.22197569676546	0.574653484250709	2.59847829067362
B.1.1.7	AR1 (Week|Postcode)	Poisson	ran_vals	cond	Postcode	TS5	(Intercept)	-0.0787411773122137	0.325621146447361	-0.716946896953683	0.559464542329256	Negative	0.924279117894964	0.488240631681519	1.74973534020403
B.1.1.7	AR1 (Week|Postcode)	Poisson	ran_vals	cond	Postcode	TS6	(Intercept)	0.133814551473166	0.32547867225806	-0.504111923888548	0.771741026834879	Positive	1.14318079879074	0.604041772368312	2.16352974000442
B.1.1.7	AR1 (Week|Postcode)	Poisson	ran_vals	cond	Postcode	TS7	(Intercept)	0.317115625973219	0.402536541020118	-0.471841496887541	1.10607274883398	Positive	1.37316133586251	0.623852387626724	3.02246507620314
B.1.1.7	AR1 (Week|Postcode)	Poisson	ran_vals	cond	Postcode	TS8	(Intercept)	0.269840449315511	0.387962654009315	-0.49055237988932	1.03023327852034	Positive	1.30975546168109	0.612288085130763	2.80171933941372
B.1.1.7	AR1 (Week|Postcode)	Poisson	ran_vals	cond	Postcode	TS9	(Intercept)	0.0463330561212449	0.380253532721422	-0.698950173006866	0.791616285249356	Positive	1.04742320357944	0.497106906195959	2.20696062300157
B.1.1.7	AR1 (Week|Postcode)	Poisson	ran_vals	cond	Postcode	TS1	Week_factor1	0.163815628007895	0.558876681084875	-0.931562538717737	1.25919379473353	Positive	1.17799710539663	0.393937686328964	3.5225804193916
B.1.1.7	AR1 (Week|Postcode)	Poisson	ran_vals	cond	Postcode	TS10	Week_factor1	0.00976296132961734	0.54444315292644	-1.05732601003564	1.07685193269487	Positive	1.00981077450931	0.347383469412766	2.93542407771699
B.1.1.7	AR1 (Week|Postcode)	Poisson	ran_vals	cond	Postcode	TS11	Week_factor1	0.0146805974328748	0.550164930043148	-1.06362285100869	1.09298404587444	Positive	1.01478888667135	0.345202923429771	2.98316269827645
B.1.1.7	AR1 (Week|Postcode)	Poisson	ran_vals	cond	Postcode	TS12	Week_factor1	-0.0068242926440296	0.548262688687634	-1.08139941653889	1.06775083125083	Negative	0.993198939962274	0.339120622421035	2.90882968809094
B.1.1.7	AR1 (Week|Postcode)	Poisson	ran_vals	cond	Postcode	TS13	Week_factor1	-0.000677463168513876	0.548327334820817	-1.07537929115615	1.07402436481912	Negative	0.999322766257846	0.341168328627542	2.92713569040422
B.1.1.7	AR1 (Week|Postcode)	Poisson	ran_vals	cond	Postcode	TS14	Week_factor1	-0.0112331161346454	0.546380074218754	-1.08211838347373	1.05965215120443	Negative	0.988829739738478	0.338876893533597	2.88536714319923
B.1.1.7	AR1 (Week|Postcode)	Poisson	ran_vals	cond	Postcode	TS15	Week_factor1	-0.041874628109149	0.538742571353449	-1.09779066490041	1.01404140868211	Negative	0.958990003426081	0.333607320464323	2.75671956296146
B.1.1.7	AR1 (Week|Postcode)	Poisson	ran_vals	cond	Postcode	TS16	Week_factor1	-0.0141424022090347	0.539451933823671	-1.07144876389391	1.04316395947585	Negative	0.985957131791996	0.342511938862763	2.83818271841614
B.1.1.7	AR1 (Week|Postcode)	Poisson	ran_vals	cond	Postcode	TS17	Week_factor1	0.222850352798463	0.448690516668083	-0.656566900075649	1.10226760567257	Positive	1.24963355557842	0.518628786107769	3.0109860174693
B.1.1.7	AR1 (Week|Postcode)	Poisson	ran_vals	cond	Postcode	TS18	Week_factor1	-0.104674487481088	0.440557516610835	-0.96815135315673	0.758802378194555	Negative	0.9006176371931	0.379784476921691	2.13571690711974
B.1.1.7	AR1 (Week|Postcode)	Poisson	ran_vals	cond	Postcode	TS19	Week_factor1	-0.00257050645520247	0.518698693557093	-1.01920126465508	1.01406025174468	Negative	0.997432794467562	0.360883075153471	2.75677150849007
B.1.1.7	AR1 (Week|Postcode)	Poisson	ran_vals	cond	Postcode	TS2	Week_factor1	-0.0254864842224498	0.549373222983486	-1.10223821534078	1.05126524689588	Negative	0.974835554537205	0.332126879687144	2.86126904056975
B.1.1.7	AR1 (Week|Postcode)	Poisson	ran_vals	cond	Postcode	TS20	Week_factor1	-0.0480442610133086	0.557341214193908	-1.14041296793319	1.04432444590657	Negative	0.953091601343869	0.319686974083485	2.84147830281943
B.1.1.7	AR1 (Week|Postcode)	Poisson	ran_vals	cond	Postcode	TS21	Week_factor1	-0.000170544633441437	0.548823363001437	-1.07584456999041	1.07550348072353	Negative	0.999829469908468	0.341009627148394	2.93146846690764
B.1.1.7	AR1 (Week|Postcode)	Poisson	ran_vals	cond	Postcode	TS22	Week_factor1	0.0010644800369331	0.54845888510585	-1.07389518177152	1.07602414184539	Positive	1.00106504679689	0.341675035657119	2.93299516598026
B.1.1.7	AR1 (Week|Postcode)	Poisson	ran_vals	cond	Postcode	TS23	Week_factor1	-0.0305756881609026	0.54314302381136	-1.09511645328535	1.03396507696354	Negative	0.969887020324194	0.334500650980618	2.81219432439265
B.1.1.7	AR1 (Week|Postcode)	Poisson	ran_vals	cond	Postcode	TS24	Week_factor1	0.219547742200272	0.552063665959983	-0.862477160254444	1.30157264465499	Positive	1.24551331008218	0.422115139284444	3.67507170726352
B.1.1.7	AR1 (Week|Postcode)	Poisson	ran_vals	cond	Postcode	TS25	Week_factor1	0.0371697879914223	0.472980259014533	-0.889854485075488	0.964194061058332	Positive	1.03786922361001	0.410715513641153	2.62267309010876
B.1.1.7	AR1 (Week|Postcode)	Poisson	ran_vals	cond	Postcode	TS26	Week_factor1	0.0544438266225245	0.507880622626933	-0.940983902172043	1.04987155541709	Positive	1.05595315829233	0.390243684797127	2.85728409182898
B.1.1.7	AR1 (Week|Postcode)	Poisson	ran_vals	cond	Postcode	TS27	Week_factor1	-0.332010085579631	0.540268843159734	-1.39091756014183	0.726897388982568	Negative	0.717480086615406	0.248846867878081	2.06865241696294
B.1.1.7	AR1 (Week|Postcode)	Poisson	ran_vals	cond	Postcode	TS28	Week_factor1	-0.158671913017897	0.560386050872013	-1.25700839016567	0.939664564129879	Negative	0.853276261884031	0.284503879255095	2.55912285273962
B.1.1.7	AR1 (Week|Postcode)	Poisson	ran_vals	cond	Postcode	TS29	Week_factor1	0.147994847249587	0.594809281760378	-1.01780992267089	1.31379961717006	Positive	1.15950692169781	0.361385536393969	3.72028254058142
B.1.1.7	AR1 (Week|Postcode)	Poisson	ran_vals	cond	Postcode	TS3	Week_factor1	-0.0150699598009011	0.549331311689598	-1.09173954629266	1.06159962669086	Negative	0.9850430237786	0.335632137955871	2.890991800143
B.1.1.7	AR1 (Week|Postcode)	Poisson	ran_vals	cond	Postcode	TS4	Week_factor1	-0.00647561266795999	0.547601683581962	-1.0797551903621	1.06680396502618	Negative	0.993545308927344	0.339678672079713	2.90607671905842
B.1.1.7	AR1 (Week|Postcode)	Poisson	ran_vals	cond	Postcode	TS5	Week_factor1	-0.0197027224559442	0.541524571444027	-1.08107137922972	1.04166593431783	Negative	0.980490107677343	0.339231884885618	2.83393423226498
B.1.1.7	AR1 (Week|Postcode)	Poisson	ran_vals	cond	Postcode	TS6	Week_factor1	-0.166015037397076	0.559592354502323	-1.2627958982456	0.930765823451448	Negative	0.847033496914602	0.282862066340631	2.53645090760026
B.1.1.7	AR1 (Week|Postcode)	Poisson	ran_vals	cond	Postcode	TS7	Week_factor1	0.132465669815575	0.526982059484975	-0.90040018727372	1.16533152690487	Positive	1.14163982271077	0.406406988288584	3.20698590909464
B.1.1.7	AR1 (Week|Postcode)	Poisson	ran_vals	cond	Postcode	TS8	Week_factor1	0.109069041220952	0.528290485579033	-0.926361283889129	1.14449936633103	Positive	1.11523934516955	0.395991994480978	3.1408685386289
B.1.1.7	AR1 (Week|Postcode)	Poisson	ran_vals	cond	Postcode	TS9	Week_factor1	0.451488564470448	0.625820356688537	-0.775096795431094	1.67807392437199	Positive	1.57064845770257	0.460659189136057	5.35523145063071
B.1.1.7	AR1 (Week|Postcode)	Poisson	ran_vals	cond	Postcode	TS1	Week_factor2	-0.369775980531985	0.545984728022894	-1.43988638356575	0.700334422501784	Negative	0.690889085908093	0.236954679098509	2.01442626430889
B.1.1.7	AR1 (Week|Postcode)	Poisson	ran_vals	cond	Postcode	TS10	Week_factor2	-0.0213844168979889	0.521966346065542	-1.04441965632842	1.00165082253244	Negative	0.978842608596081	0.351895980735935	2.72277293534128
B.1.1.7	AR1 (Week|Postcode)	Poisson	ran_vals	cond	Postcode	TS11	Week_factor2	-0.0321557442451525	0.549725168265191	-1.10959727544015	1.04528578694984	Negative	0.968355754498215	0.329691709291423	2.84421124597021
B.1.1.7	AR1 (Week|Postcode)	Poisson	ran_vals	cond	Postcode	TS12	Week_factor2	0.00675057327359795	0.548752218431496	-1.06878401128859	1.08228515783579	Positive	1.00677340975088	0.343425865597717	2.95141630295463
B.1.1.7	AR1 (Week|Postcode)	Poisson	ran_vals	cond	Postcode	TS13	Week_factor2	-0.00607274419158788	0.548656978460331	-1.08142066184041	1.06927517345723	Negative	0.993945657650684	0.339113417777694	2.91326712117976
B.1.1.7	AR1 (Week|Postcode)	Poisson	ran_vals	cond	Postcode	TS14	Week_factor2	0.00517617742637496	0.547645725226074	-1.06818972030405	1.0785420751568	Positive	1.00518959697675	0.343630021151394	2.94038955759666
B.1.1.7	AR1 (Week|Postcode)	Poisson	ran_vals	cond	Postcode	TS15	Week_factor2	0.0121426747565672	0.544704080503441	-1.05545770526218	1.07974305477532	Positive	1.01221669633493	0.348033094266534	2.94392302691346
B.1.1.7	AR1 (Week|Postcode)	Poisson	ran_vals	cond	Postcode	TS16	Week_factor2	-0.0232916565289262	0.537598115154485	-1.07696460038833	1.03038128733048	Negative	0.976977500350068	0.340627899813019	2.80213404924909
B.1.1.7	AR1 (Week|Postcode)	Poisson	ran_vals	cond	Postcode	TS17	Week_factor2	-0.318857392293985	0.50524282496369	-1.30911513267009	0.671400348082123	Negative	0.726979214752554	0.270058917001928	1.95697585011964
B.1.1.7	AR1 (Week|Postcode)	Poisson	ran_vals	cond	Postcode	TS18	Week_factor2	0.428111277910905	0.534365608841422	-0.619226069995101	1.47544862581691	Positive	1.5343568114887	0.538360930083126	4.37299717235844
B.1.1.7	AR1 (Week|Postcode)	Poisson	ran_vals	cond	Postcode	TS19	Week_factor2	-0.0352773328054223	0.3908953654031	-0.801418170719122	0.730863505108278	Negative	0.965337659329151	0.44869219057058	2.07687322423433
B.1.1.7	AR1 (Week|Postcode)	Poisson	ran_vals	cond	Postcode	TS2	Week_factor2	0.0558244843372573	0.544481533644903	-1.01133971185389	1.1229886805284	Positive	1.05741207506733	0.36373135779645	3.07402777498196
B.1.1.7	AR1 (Week|Postcode)	Poisson	ran_vals	cond	Postcode	TS20	Week_factor2	0.105234066546915	0.561911448827303	-0.99609213565532	1.20656026874915	Positive	1.1109706209816	0.369319876803138	3.34196938266107
B.1.1.7	AR1 (Week|Postcode)	Poisson	ran_vals	cond	Postcode	TS21	Week_factor2	-0.00456250229320386	0.549112549970902	-1.08080332369512	1.07167831910871	Negative	0.995447890109256	0.339322830058509	2.92027654535389
B.1.1.7	AR1 (Week|Postcode)	Poisson	ran_vals	cond	Postcode	TS22	Week_factor2	-0.0119787324447101	0.5498433511027	-1.08965189774481	1.06569443285539	Negative	0.988092726955173	0.336333551799334	2.90285412156624
B.1.1.7	AR1 (Week|Postcode)	Poisson	ran_vals	cond	Postcode	TS23	Week_factor2	0.0212284788958951	0.548692576926998	-1.05418921046549	1.09664616825728	Positive	1.02145540598161	0.3484748525605	2.99410743341345
B.1.1.7	AR1 (Week|Postcode)	Poisson	ran_vals	cond	Postcode	TS24	Week_factor2	-0.327690462894169	0.622770910369235	-1.54829901783709	0.892918092048754	Negative	0.72058603330328	0.212609311071317	2.44224596173769
B.1.1.7	AR1 (Week|Postcode)	Poisson	ran_vals	cond	Postcode	TS25	Week_factor2	0.176008489122996	0.474392016057307	-0.753782776902673	1.10579975514866	Positive	1.19244818144698	0.470583070839495	3.02164007493844
B.1.1.7	AR1 (Week|Postcode)	Poisson	ran_vals	cond	Postcode	TS26	Week_factor2	-0.378305199191028	0.566844121396976	-1.48929926197735	0.732688863595295	Negative	0.68502140078158	0.225530638074161	2.0806677245087
B.1.1.7	AR1 (Week|Postcode)	Poisson	ran_vals	cond	Postcode	TS27	Week_factor2	0.324509888266222	0.560179289099398	-0.773421343253848	1.42244111978629	Positive	1.38335248252276	0.461431648506129	4.14723198353928
B.1.1.7	AR1 (Week|Postcode)	Poisson	ran_vals	cond	Postcode	TS28	Week_factor2	0.344119662458041	0.557369339658884	-0.748304169360243	1.43654349427633	Positive	1.41074743891398	0.473168286024144	4.20613214196015
B.1.1.7	AR1 (Week|Postcode)	Poisson	ran_vals	cond	Postcode	TS29	Week_factor2	-0.324161508541847	0.614238844361331	-1.52804752139556	0.879724504311864	Negative	0.723133440720292	0.21695886157797	2.41023560542624
B.1.1.7	AR1 (Week|Postcode)	Poisson	ran_vals	cond	Postcode	TS3	Week_factor2	0.0330085865449923	0.545420969148828	-1.03599686939964	1.10201404248963	Positive	1.03355941390761	0.354872443060086	3.01022263905732
B.1.1.7	AR1 (Week|Postcode)	Poisson	ran_vals	cond	Postcode	TS4	Week_factor2	0.00190529922252782	0.548349219863198	-1.07283942265998	1.07665002110503	Positive	1.0019071154584	0.342035952676395	2.93483144140668
B.1.1.7	AR1 (Week|Postcode)	Poisson	ran_vals	cond	Postcode	TS5	Week_factor2	-0.00594006696963504	0.543212528897441	-1.07061705955954	1.05873692562027	Negative	0.994077540348034	0.34279692602299	2.88272758944788
B.1.1.7	AR1 (Week|Postcode)	Poisson	ran_vals	cond	Postcode	TS6	Week_factor2	0.296969271890184	0.594343038355723	-0.867921677749141	1.46186022152951	Positive	1.34577394572315	0.419823171016188	4.31397702181001
B.1.1.7	AR1 (Week|Postcode)	Poisson	ran_vals	cond	Postcode	TS7	Week_factor2	-0.0755949847397744	0.538885129895602	-1.13179043113934	0.980600461659794	Negative	0.927191657292969	0.322455405076798	2.6660566261835
B.1.1.7	AR1 (Week|Postcode)	Poisson	ran_vals	cond	Postcode	TS8	Week_factor2	0.072709725755936	0.517641545599301	-0.941849060520342	1.08726851203221	Positive	1.07541832536196	0.389906208221743	2.96616096419425
B.1.1.7	AR1 (Week|Postcode)	Poisson	ran_vals	cond	Postcode	TS9	Week_factor2	-0.214334168229581	0.563921772159874	-1.31960053176094	0.890932195301774	Negative	0.807078639914836	0.267242035351398	2.43740072608819
B.1.1.7	AR1 (Week|Postcode)	Poisson	ran_vals	cond	Postcode	TS1	Week_factor3	0.260373141358516	0.518969323184748	-0.756788041164718	1.27753432388175	Positive	1.29741411522013	0.469170967289342	3.587782500903
B.1.1.7	AR1 (Week|Postcode)	Poisson	ran_vals	cond	Postcode	TS10	Week_factor3	0.0194966380987429	0.426366649991582	-0.816166640093753	0.855159916291239	Positive	1.01968793876473	0.442123227684803	2.35175043371287
B.1.1.7	AR1 (Week|Postcode)	Poisson	ran_vals	cond	Postcode	TS11	Week_factor3	0.0704325405872595	0.543712139363203	-0.995223670521841	1.13608875169636	Positive	1.07297218491575	0.369640757555946	3.11456268300887
B.1.1.7	AR1 (Week|Postcode)	Poisson	ran_vals	cond	Postcode	TS12	Week_factor3	-0.0110438221074281	0.546304282728024	-1.08178054085434	1.05969289663949	Negative	0.98901693701925	0.338991399932439	2.88548471113393
B.1.1.7	AR1 (Week|Postcode)	Poisson	ran_vals	cond	Postcode	TS13	Week_factor3	0.0120836310185705	0.549274076670149	-1.06447377689641	1.08864103893355	Positive	1.01215693304185	0.344909306266647	2.97023489506162
B.1.1.7	AR1 (Week|Postcode)	Poisson	ran_vals	cond	Postcode	TS14	Week_factor3	-0.0119041246681614	0.548861732535541	-1.08765335293008	1.06384510359375	Negative	0.988166449106643	0.337006401611599	2.89749074934612
B.1.1.7	AR1 (Week|Postcode)	Poisson	ran_vals	cond	Postcode	TS15	Week_factor3	-0.00528243033391835	0.547378048355587	-1.07812369103869	1.06755883037086	Negative	0.994731497166722	0.340233309925996	2.90827124384374
B.1.1.7	AR1 (Week|Postcode)	Poisson	ran_vals	cond	Postcode	TS16	Week_factor3	0.00456950542005429	0.544804153092866	-1.06322701326981	1.07236602410992	Positive	1.0045799615303	0.345339594822501	2.92228552485248
B.1.1.7	AR1 (Week|Postcode)	Poisson	ran_vals	cond	Postcode	TS17	Week_factor3	0.23851736912787	0.478959047188668	-0.700225113431539	1.17725985168728	Positive	1.26936575362102	0.49647352835117	3.24546894134938
B.1.1.7	AR1 (Week|Postcode)	Poisson	ran_vals	cond	Postcode	TS18	Week_factor3	-0.222443016529917	0.519362137349991	-1.24037410066965	0.795488067609811	Negative	0.800560624172874	0.28927597935666	2.21552205752235
B.1.1.7	AR1 (Week|Postcode)	Poisson	ran_vals	cond	Postcode	TS19	Week_factor3	0.346891979666109	0.435295401908068	-0.506271330709593	1.20005529004181	Positive	1.41466390464938	0.602738807766502	3.3203004972149
B.1.1.7	AR1 (Week|Postcode)	Poisson	ran_vals	cond	Postcode	TS2	Week_factor3	-0.125901255894576	0.526634327517926	-1.15808557085218	0.906283059063031	Negative	0.88170190535098	0.314086902801028	2.47510559328233
B.1.1.7	AR1 (Week|Postcode)	Poisson	ran_vals	cond	Postcode	TS20	Week_factor3	-0.230500172615971	0.55064274424058	-1.30974011967581	0.848739774443866	Negative	0.794136297921612	0.269890186420727	2.33670022626732
B.1.1.7	AR1 (Week|Postcode)	Poisson	ran_vals	cond	Postcode	TS21	Week_factor3	0.0122470470040013	0.547477053612312	-1.06078826043823	1.08528235444624	Positive	1.01232234917993	0.346182820528843	2.96027554771102
B.1.1.7	AR1 (Week|Postcode)	Poisson	ran_vals	cond	Postcode	TS22	Week_factor3	0.0247283410075066	0.554106444536573	-1.06130033388572	1.11075701590073	Positive	1.02503662228179	0.346005594878623	3.03665632166276
B.1.1.7	AR1 (Week|Postcode)	Poisson	ran_vals	cond	Postcode	TS23	Week_factor3	-0.0486320920877519	0.556208602745788	-1.13878092136084	1.04151673718534	Negative	0.952531509119743	0.320209144100753	2.83351144894366
B.1.1.7	AR1 (Week|Postcode)	Poisson	ran_vals	cond	Postcode	TS24	Week_factor3	0.609489793382161	0.74978375630685	-0.860059365172421	2.07903895193674	Positive	1.83949263800365	0.423136961973414	7.99677993028227
B.1.1.7	AR1 (Week|Postcode)	Poisson	ran_vals	cond	Postcode	TS25	Week_factor3	-0.134104471285822	0.517064500147128	-1.1475322692584	0.879323326686753	Negative	0.874498699827298	0.317419108572994	2.40926886676003
B.1.1.7	AR1 (Week|Postcode)	Poisson	ran_vals	cond	Postcode	TS26	Week_factor3	0.708665348990033	0.724361578195107	-0.71105725605697	2.12838795403704	Positive	2.03127840092099	0.491124678336089	8.40131258731928
B.1.1.7	AR1 (Week|Postcode)	Poisson	ran_vals	cond	Postcode	TS27	Week_factor3	-0.257293647651481	0.580531673069393	-1.39511481875227	0.88052752344931	Negative	0.773141149345846	0.247804582120793	2.41217184805905
B.1.1.7	AR1 (Week|Postcode)	Poisson	ran_vals	cond	Postcode	TS28	Week_factor3	-0.193647841878372	0.54593086084674	-1.26365266718693	0.876356983430186	Negative	0.823948013168113	0.282619822695744	2.40213273764078
B.1.1.7	AR1 (Week|Postcode)	Poisson	ran_vals	cond	Postcode	TS29	Week_factor3	0.706266387782507	0.683768289599844	-0.633894833603741	2.04642760916876	Positive	2.02641128318301	0.530521478960382	7.74020063552989
B.1.1.7	AR1 (Week|Postcode)	Poisson	ran_vals	cond	Postcode	TS3	Week_factor3	-0.0723006240267287	0.521368645441634	-1.09416439176076	0.949563143707307	Negative	0.930251197910373	0.334819267827719	2.58458032247701
B.1.1.7	AR1 (Week|Postcode)	Poisson	ran_vals	cond	Postcode	TS4	Week_factor3	0.0014324697920075	0.545239355079062	-1.0672170291168	1.07008196870082	Positive	1.00143349626693	0.343964429656379	2.91561847964129
B.1.1.7	AR1 (Week|Postcode)	Poisson	ran_vals	cond	Postcode	TS5	Week_factor3	0.00451182185581614	0.546926528293524	-1.06744447578902	1.07646811950065	Positive	1.00452201544884	0.3438862049878	2.93429763941009
B.1.1.7	AR1 (Week|Postcode)	Poisson	ran_vals	cond	Postcode	TS6	Week_factor3	-0.14688759431852	0.565503378798414	-1.25525384989912	0.961478661262084	Negative	0.863391022018249	0.285003490933473	2.61556114439216
B.1.1.7	AR1 (Week|Postcode)	Poisson	ran_vals	cond	Postcode	TS7	Week_factor3	0.0227317520376218	0.543635594320645	-1.04277443354487	1.08823793762011	Positive	1.0229920871953	0.3524754045308	2.96903783075949
B.1.1.7	AR1 (Week|Postcode)	Poisson	ran_vals	cond	Postcode	TS8	Week_factor3	-0.0487205721826058	0.536371766710974	-1.09998991726023	1.00254877289502	Negative	0.952447232769909	0.332874439967512	2.72521894832056
B.1.1.7	AR1 (Week|Postcode)	Poisson	ran_vals	cond	Postcode	TS9	Week_factor3	0.0500451668296556	0.552426974031069	-1.03269180635968	1.13278214001899	Positive	1.05131858003089	0.356047259206837	3.1042810417369
B.1.1.7	AR1 (Week|Postcode)	Poisson	ran_vals	cond	Postcode	TS1	Week_factor4	-0.136481034978235	0.532556125113805	-1.1802718599475	0.90730978999103	Negative	0.872422865621365	0.307195213173511	2.47764816579057
B.1.1.7	AR1 (Week|Postcode)	Poisson	ran_vals	cond	Postcode	TS10	Week_factor4	-0.39235209170674	0.504828138693068	-1.38179706192754	0.597092878514064	Negative	0.675466246024012	0.251126856804897	1.8168293719068
B.1.1.7	AR1 (Week|Postcode)	Poisson	ran_vals	cond	Postcode	TS11	Week_factor4	-0.159113625789673	0.522538261187514	-1.18326979826138	0.865042546682037	Negative	0.852899442090488	0.306275639974691	2.37510713675556
B.1.1.7	AR1 (Week|Postcode)	Poisson	ran_vals	cond	Postcode	TS12	Week_factor4	0.0224813405288605	0.53331687942528	-1.02280053549198	1.0677632165497	Positive	1.02273595027445	0.359586493998651	2.90886571503909
B.1.1.7	AR1 (Week|Postcode)	Poisson	ran_vals	cond	Postcode	TS13	Week_factor4	-0.025911458709538	0.547931556553788	-1.09983757554793	1.04801465812886	Negative	0.974421362314218	0.332925154492549	2.85198333175376
B.1.1.7	AR1 (Week|Postcode)	Poisson	ran_vals	cond	Postcode	TS14	Week_factor4	0.0205716550378047	0.550587076329822	-1.05855918492185	1.09970249499746	Positive	1.02078470998966	0.346955348870405	3.00327240246088
B.1.1.7	AR1 (Week|Postcode)	Poisson	ran_vals	cond	Postcode	TS15	Week_factor4	-0.00521153312944699	0.548547031577404	-1.08034395884752	1.06992089258862	Negative	0.994802023349096	0.339478738845395	2.91514888097352
B.1.1.7	AR1 (Week|Postcode)	Poisson	ran_vals	cond	Postcode	TS16	Week_factor4	-0.00189653645420375	0.547607020571329	-1.07518657445529	1.07139350154688	Negative	0.99810526083467	0.341234083798129	2.91944491774508
B.1.1.7	AR1 (Week|Postcode)	Poisson	ran_vals	cond	Postcode	TS17	Week_factor4	-0.149838916565568	0.530375772500717	-1.18935632893958	0.889678495808445	Negative	0.860846633389314	0.304417145525198	2.43434687274004
B.1.1.7	AR1 (Week|Postcode)	Poisson	ran_vals	cond	Postcode	TS18	Week_factor4	-0.0266205165729619	0.525088752315653	-1.05577555979872	1.00253452665279	Negative	0.973730686078626	0.34792248794795	2.72518012446783
B.1.1.7	AR1 (Week|Postcode)	Poisson	ran_vals	cond	Postcode	TS19	Week_factor4	-0.425889254972066	0.526909013542547	-1.45861194464499	0.606833434700853	Negative	0.653188675513436	0.232558855362621	1.83461276997484
B.1.1.7	AR1 (Week|Postcode)	Poisson	ran_vals	cond	Postcode	TS2	Week_factor4	0.0166263034313476	0.528801545639289	-1.01980568099077	1.05305828785347	Positive	1.01676528962135	0.360665017433037	2.86640401538452
B.1.1.7	AR1 (Week|Postcode)	Poisson	ran_vals	cond	Postcode	TS20	Week_factor4	0.490604519368154	0.564217067095531	-0.615240611601905	1.59644965033821	Positive	1.63330328504522	0.540510826486102	4.93547860693607
B.1.1.7	AR1 (Week|Postcode)	Poisson	ran_vals	cond	Postcode	TS21	Week_factor4	-0.0278542563410839	0.537999551556709	-1.08231400109093	1.02660548840876	Negative	0.972530096567569	0.338810609726509	2.7915737039439
B.1.1.7	AR1 (Week|Postcode)	Poisson	ran_vals	cond	Postcode	TS22	Week_factor4	-0.0534747951199905	0.561488039824897	-1.15397113092678	1.0470215406868	Negative	0.947929833160405	0.315381856672098	2.84915238332735
B.1.1.7	AR1 (Week|Postcode)	Poisson	ran_vals	cond	Postcode	TS23	Week_factor4	0.0941651864176635	0.570847944295642	-1.02467622505052	1.21300659788585	Positive	1.09874122805497	0.358912653521797	3.36358240474915
B.1.1.7	AR1 (Week|Postcode)	Poisson	ran_vals	cond	Postcode	TS24	Week_factor4	-0.284814362147587	0.62328710594083	-1.50643464181982	0.936805917524641	Negative	0.752153869589077	0.221699006905955	2.55181767132502
B.1.1.7	AR1 (Week|Postcode)	Poisson	ran_vals	cond	Postcode	TS25	Week_factor4	0.0213163790314949	0.527606140106377	-1.0127726535992	1.05540541166219	Positive	1.02154519599652	0.36321052520029	2.87313972217108
B.1.1.7	AR1 (Week|Postcode)	Poisson	ran_vals	cond	Postcode	TS26	Week_factor4	-0.338093201438498	0.598740821027782	-1.51160364672689	0.835417243849896	Negative	0.713128820169012	0.220556000299703	2.30577591842706
B.1.1.7	AR1 (Week|Postcode)	Poisson	ran_vals	cond	Postcode	TS27	Week_factor4	0.289898205743147	0.575337989724743	-0.837743533055025	1.41753994454132	Positive	1.33629145430633	0.432685763840073	4.12695540293336
B.1.1.7	AR1 (Week|Postcode)	Poisson	ran_vals	cond	Postcode	TS28	Week_factor4	0.0749844874318966	0.549110040899832	-1.00125141628109	1.15122039114488	Positive	1.07786743026302	0.367419358786618	3.16204949314208
B.1.1.7	AR1 (Week|Postcode)	Poisson	ran_vals	cond	Postcode	TS29	Week_factor4	-0.359883122293661	0.59174902976877	-1.51968990852697	0.799923663939647	Negative	0.697757873645243	0.218779718159805	2.22537104595
B.1.1.7	AR1 (Week|Postcode)	Poisson	ran_vals	cond	Postcode	TS3	Week_factor4	0.134306122390985	0.404344889401681	-0.65819529816914	0.92680754295111	Positive	1.14374289136809	0.517784939227034	2.52643076777763
B.1.1.7	AR1 (Week|Postcode)	Poisson	ran_vals	cond	Postcode	TS4	Week_factor4	-0.00569693164330048	0.528506752826826	-1.04155113277009	1.03015726948349	Negative	0.994319265099931	0.352906851807342	2.80150639151829
B.1.1.7	AR1 (Week|Postcode)	Poisson	ran_vals	cond	Postcode	TS5	Week_factor4	-0.00600228938080455	0.542553926888915	-1.06938844575386	1.05738386699225	Negative	0.994015688370894	0.343218349889427	2.8788297276232
B.1.1.7	AR1 (Week|Postcode)	Poisson	ran_vals	cond	Postcode	TS6	Week_factor4	0.0716646725847195	0.561437052225323	-1.02873172936325	1.17206107453269	Positive	1.07429504307775	0.357460029260482	3.22864025376223
B.1.1.7	AR1 (Week|Postcode)	Poisson	ran_vals	cond	Postcode	TS7	Week_factor4	-0.00824094264918309	0.545838605346357	-1.07806495049961	1.06158306520125	Negative	0.991792920832506	0.340253296001024	2.89094392140881
B.1.1.7	AR1 (Week|Postcode)	Poisson	ran_vals	cond	Postcode	TS8	Week_factor4	0.0133477245956992	0.54299161283944	-1.05089628047692	1.07759172966832	Positive	1.01343720314008	0.349624247252275	2.93759649904174
B.1.1.7	AR1 (Week|Postcode)	Poisson	ran_vals	cond	Postcode	TS9	Week_factor4	-0.0316356007286467	0.550148770691968	-1.10990737742389	1.0466361759666	Negative	0.968859569482278	0.329589487088822	2.84805463204722
B.1.1.7	AR1 (Week|Postcode)	Poisson	ran_vals	cond	Postcode	TS1	Week_factor5	-0.00663410431145725	0.537244239672858	-1.05961346497186	1.04634525634895	Negative	0.993387852776515	0.346589753521651	2.84722619759239
B.1.1.7	AR1 (Week|Postcode)	Poisson	ran_vals	cond	Postcode	TS10	Week_factor5	0.486335994386115	0.539642068610807	-0.57134302463376	1.54401501340599	Positive	1.62634634766338	0.564766433899503	4.68335631120155
B.1.1.7	AR1 (Week|Postcode)	Poisson	ran_vals	cond	Postcode	TS11	Week_factor5	0.0187569127049116	0.524137267205741	-1.00853325397359	1.04604707938341	Positive	1.01893392861725	0.364753588284313	2.84637734688474
B.1.1.7	AR1 (Week|Postcode)	Poisson	ran_vals	cond	Postcode	TS12	Week_factor5	-0.0575325834238642	0.47776167378717	-0.99392825724029	0.878863090392562	Negative	0.94409112816386	0.370119905382912	2.40816028890853
B.1.1.7	AR1 (Week|Postcode)	Poisson	ran_vals	cond	Postcode	TS13	Week_factor5	0.0565014860177726	0.540358479582097	-1.00258167270396	1.1155846447395	Positive	1.05812818719635	0.366930921769972	3.05135161446363
B.1.1.7	AR1 (Week|Postcode)	Poisson	ran_vals	cond	Postcode	TS14	Week_factor5	-0.0425470570659471	0.550741312878028	-1.12198019510519	1.03688608097329	Negative	0.958345367538705	0.325634336248475	2.82042076417301
B.1.1.7	AR1 (Week|Postcode)	Poisson	ran_vals	cond	Postcode	TS15	Week_factor5	0.0146975519949456	0.549804019428964	-1.06289852464118	1.09229362863108	Positive	1.01480609211837	0.34545305358635	2.98110378214718
B.1.1.7	AR1 (Week|Postcode)	Poisson	ran_vals	cond	Postcode	TS16	Week_factor5	-0.00576511275874413	0.548723684503796	-1.0812437718503	1.06971354633282	Negative	0.994251473614405	0.339173408852561	2.91454449842833
B.1.1.7	AR1 (Week|Postcode)	Poisson	ran_vals	cond	Postcode	TS17	Week_factor5	0.0508071258599485	0.547205669339268	-1.02169627818115	1.12331052990105	Positive	1.05211994698228	0.359983789331291	3.0750173081246
B.1.1.7	AR1 (Week|Postcode)	Poisson	ran_vals	cond	Postcode	TS18	Week_factor5	-0.00882530291072199	0.533209594040436	-1.0538969034412	1.03624629761976	Negative	0.99121352576611	0.348576729096581	2.81861688302622
B.1.1.7	AR1 (Week|Postcode)	Poisson	ran_vals	cond	Postcode	TS19	Week_factor5	0.42560290052859	0.51691158055282	-0.587525180546612	1.43873098160379	Positive	1.53051288858648	0.5557008436364	4.21534307344335
B.1.1.7	AR1 (Week|Postcode)	Poisson	ran_vals	cond	Postcode	TS2	Week_factor5	-0.0165324021796451	0.537043728590211	-1.06911876833956	1.03605396398027	Negative	0.983603507976759	0.343310920608118	2.81807482031292
B.1.1.7	AR1 (Week|Postcode)	Poisson	ran_vals	cond	Postcode	TS20	Week_factor5	0.0658502137757726	0.506686511305081	-0.927237099834432	1.05893752738598	Positive	1.06806672350213	0.395645330207207	2.88330592769827
B.1.1.7	AR1 (Week|Postcode)	Poisson	ran_vals	cond	Postcode	TS21	Week_factor5	0.0563210481880445	0.492288895672539	-0.908547457319127	1.02118955369522	Positive	1.05793727806681	0.40310933249376	2.77649559090954
B.1.1.7	AR1 (Week|Postcode)	Poisson	ran_vals	cond	Postcode	TS22	Week_factor5	0.1168142601867	0.568886408954159	-0.998182612657775	1.23181113303117	Positive	1.12391065534699	0.368548628513407	3.42743145266258
B.1.1.7	AR1 (Week|Postcode)	Poisson	ran_vals	cond	Postcode	TS23	Week_factor5	-0.20061405110788	0.586111897811854	-1.34937226172953	0.948144159513774	Negative	0.818228164875213	0.259403046766938	2.58091544466928
B.1.1.7	AR1 (Week|Postcode)	Poisson	ran_vals	cond	Postcode	TS24	Week_factor5	0.132514893127126	0.588531973583824	-1.02098657884745	1.2860163651017	Positive	1.14169601938652	0.360239360265257	3.61834364718848
B.1.1.7	AR1 (Week|Postcode)	Poisson	ran_vals	cond	Postcode	TS25	Week_factor5	-0.0103010964204668	0.539896992111525	-1.06847975632056	1.04787756347963	Negative	0.989751778162129	0.34353037052074	2.85159236689949
B.1.1.7	AR1 (Week|Postcode)	Poisson	ran_vals	cond	Postcode	TS26	Week_factor5	0.127509215446976	0.569142098406286	-0.987988799514896	1.24300723040885	Positive	1.13599533689772	0.37232475824771	3.4660209316373
B.1.1.7	AR1 (Week|Postcode)	Poisson	ran_vals	cond	Postcode	TS27	Week_factor5	-0.138803794437243	0.566572590359888	-1.24926566617019	0.971658077295702	Negative	0.870398788789818	0.286715264292148	2.64232200331976
B.1.1.7	AR1 (Week|Postcode)	Poisson	ran_vals	cond	Postcode	TS28	Week_factor5	-0.0621855980095432	0.541348868814856	-1.12320988395816	0.998838687939073	Negative	0.93970846258499	0.325234153435645	2.71512688727686
B.1.1.7	AR1 (Week|Postcode)	Poisson	ran_vals	cond	Postcode	TS29	Week_factor5	0.143803623459391	0.580079727074544	-0.993131749768539	1.28073899668732	Positive	1.15465733864575	0.370414826090675	3.59929861274537
B.1.1.7	AR1 (Week|Postcode)	Poisson	ran_vals	cond	Postcode	TS3	Week_factor5	-0.2160756803288	0.495939609358068	-1.18809945317748	0.755948092519877	Negative	0.805674325868279	0.304800000607213	2.12962965246118
B.1.1.7	AR1 (Week|Postcode)	Poisson	ran_vals	cond	Postcode	TS4	Week_factor5	0.000441968239762456	0.451389436639603	-0.884265070575684	0.885149007055209	Positive	1.00044206592212	0.413017600553984	2.42334546015476
B.1.1.7	AR1 (Week|Postcode)	Poisson	ran_vals	cond	Postcode	TS5	Week_factor5	0.011375599309244	0.515678333668953	-0.999335362289532	1.02208656090802	Positive	1.01144054748022	0.368124028993092	2.7789872448296
B.1.1.7	AR1 (Week|Postcode)	Poisson	ran_vals	cond	Postcode	TS6	Week_factor5	-0.0428018645093327	0.553664985485749	-1.12796529556229	1.04236156654363	Negative	0.958101205114245	0.323691202758795	2.83590629407807
B.1.1.7	AR1 (Week|Postcode)	Poisson	ran_vals	cond	Postcode	TS7	Week_factor5	-0.0151690179146499	0.548744522247317	-1.09068851823303	1.06035048240373	Negative	0.984945452107415	0.335985082195235	2.88738278880894
B.1.1.7	AR1 (Week|Postcode)	Poisson	ran_vals	cond	Postcode	TS8	Week_factor5	-0.0084202418693782	0.546054642952831	-1.07866767564781	1.06182719190905	Negative	0.991615109076437	0.340048278573555	2.89164976418482
B.1.1.7	AR1 (Week|Postcode)	Poisson	ran_vals	cond	Postcode	TS9	Week_factor5	0.0149903429349317	0.550699350102068	-1.06436054957473	1.0943412354446	Positive	1.01510326165014	0.344948361634643	2.98721416425843
B.1.1.7	AR1 (Week|Postcode)	Poisson	ran_vals	cond	Postcode	TS1	Week_factor6	-0.00810373501519704	0.541107131102168	-1.06865422375324	1.05244675372285	Negative	0.991929011728719	0.343470440886984	2.864651647368
B.1.1.7	AR1 (Week|Postcode)	Poisson	ran_vals	cond	Postcode	TS10	Week_factor6	-0.449100045421539	0.570239630594053	-1.56674918394331	0.668549093100229	Negative	0.638202246286995	0.208722599458973	1.9514039601918
B.1.1.7	AR1 (Week|Postcode)	Poisson	ran_vals	cond	Postcode	TS11	Week_factor6	-0.0203268394191963	0.533555241178753	-1.06607589589213	1.02542221705374	Negative	0.979878358090346	0.344357162933041	2.78827246825858
B.1.1.7	AR1 (Week|Postcode)	Poisson	ran_vals	cond	Postcode	TS12	Week_factor6	-0.0687354550682586	0.505419856741706	-1.0593401713534	0.921869261216879	Negative	0.933573619582933	0.346684487233985	2.51398529577974
B.1.1.7	AR1 (Week|Postcode)	Poisson	ran_vals	cond	Postcode	TS13	Week_factor6	-0.128982399284698	0.522410183573583	-1.15288754424588	0.894922745676482	Negative	0.878989436252256	0.315723785472677	2.44714672949442
B.1.1.7	AR1 (Week|Postcode)	Poisson	ran_vals	cond	Postcode	TS14	Week_factor6	0.0920462803513435	0.543906873959096	-0.973991603552252	1.15808416425494	Positive	1.09641556340414	0.377572904833635	3.18382773839264
B.1.1.7	AR1 (Week|Postcode)	Poisson	ran_vals	cond	Postcode	TS15	Week_factor6	-0.0336914658405788	0.549794445891263	-1.11126877868761	1.04388584700645	Negative	0.966869770974521	0.329141088838818	2.8402323068273
B.1.1.7	AR1 (Week|Postcode)	Poisson	ran_vals	cond	Postcode	TS16	Week_factor6	0.0133109612023722	0.549730037571986	-1.06414011365857	1.09076203606331	Positive	1.01339994643441	0.34502440902425	2.97654144046687
B.1.1.7	AR1 (Week|Postcode)	Poisson	ran_vals	cond	Postcode	TS17	Week_factor6	-0.047292598987752	0.548025156613056	-1.12140216857126	1.02681697059576	Negative	0.953808273421325	0.325822615945271	2.79216413448654
B.1.1.7	AR1 (Week|Postcode)	Poisson	ran_vals	cond	Postcode	TS18	Week_factor6	-0.00493176008681795	0.542272973417387	-1.06776725777434	1.05790373760071	Negative	0.99508038107466	0.343775222628345	2.88032673567688
B.1.1.7	AR1 (Week|Postcode)	Poisson	ran_vals	cond	Postcode	TS19	Week_factor6	-0.23047383980841	0.547792722931171	-1.30412784774663	0.843180168129813	Negative	0.794157210035258	0.271409141946714	2.32374513889738
B.1.1.7	AR1 (Week|Postcode)	Poisson	ran_vals	cond	Postcode	TS2	Week_factor6	-0.0175335728240953	0.539196694792913	-1.07433967520124	1.03927252955305	Negative	0.982619245808203	0.341523197096792	2.82715959103368
B.1.1.7	AR1 (Week|Postcode)	Poisson	ran_vals	cond	Postcode	TS20	Week_factor6	-0.159346642734385	0.526216423437358	-1.19071188074509	0.872018595276316	Negative	0.852700725221444	0.304004771874024	2.39173392677691
B.1.1.7	AR1 (Week|Postcode)	Poisson	ran_vals	cond	Postcode	TS21	Week_factor6	-0.0816306270380481	0.519499937603903	-1.0998317947125	0.936570540636407	Negative	0.921612314503742	0.33292707908364	2.55121710310491
B.1.1.7	AR1 (Week|Postcode)	Poisson	ran_vals	cond	Postcode	TS22	Week_factor6	-0.262949613541892	0.53758066288549	-1.31658835158262	0.790689124498836	Negative	0.76878063246842	0.268048230105459	2.20491536402242
B.1.1.7	AR1 (Week|Postcode)	Poisson	ran_vals	cond	Postcode	TS23	Week_factor6	0.436840786772646	0.627780501538833	-0.793586386439958	1.66726795998525	Positive	1.54780962567187	0.452220047690556	5.29767454927567
B.1.1.7	AR1 (Week|Postcode)	Poisson	ran_vals	cond	Postcode	TS24	Week_factor6	-0.0659397464840469	0.560789377809938	-1.16506672990415	1.03318723693606	Negative	0.936187271166924	0.311901848157768	2.81000773759968
B.1.1.7	AR1 (Week|Postcode)	Poisson	ran_vals	cond	Postcode	TS25	Week_factor6	-0.0469917741238635	0.556318262011153	-1.13735553160764	1.04337198335991	Negative	0.954095245827406	0.320665892378461	2.83877318962285
B.1.1.7	AR1 (Week|Postcode)	Poisson	ran_vals	cond	Postcode	TS26	Week_factor6	-0.044108402730646	0.546526339422355	-1.11528034460097	1.02706353913968	Negative	0.956850226673407	0.327823362506306	2.79285267921482
B.1.1.7	AR1 (Week|Postcode)	Poisson	ran_vals	cond	Postcode	TS27	Week_factor6	0.0597415160046649	0.559081049584939	-1.03603720562067	1.15552023763	Positive	1.06156211426212	0.354858129135473	3.17567509354265
B.1.1.7	AR1 (Week|Postcode)	Poisson	ran_vals	cond	Postcode	TS28	Week_factor6	0.0233837049616798	0.547540163505081	-1.04977529559745	1.09654270552081	Positive	1.02365924733271	0.350016390499201	2.99379767088981
B.1.1.7	AR1 (Week|Postcode)	Poisson	ran_vals	cond	Postcode	TS29	Week_factor6	-0.10032610852989	0.550782394219377	-1.17983976451861	0.979187547458832	Negative	0.904542390943815	0.307327979502696	2.66229237682271
B.1.1.7	AR1 (Week|Postcode)	Poisson	ran_vals	cond	Postcode	TS3	Week_factor6	-0.150615886301839	0.499557574789795	-1.12973074109401	0.828498968490333	Negative	0.860178041379113	0.32312024771454	2.28987897881434
B.1.1.7	AR1 (Week|Postcode)	Poisson	ran_vals	cond	Postcode	TS4	Week_factor6	-0.0940847370542064	0.496387057796873	-1.06698549272788	0.878816018619468	Negative	0.91020563082899	0.344044079158862	2.40804693520174
B.1.1.7	AR1 (Week|Postcode)	Poisson	ran_vals	cond	Postcode	TS5	Week_factor6	-0.0579077071830701	0.386359304091017	-0.815158028293422	0.699342613927282	Negative	0.943737043567755	0.442569383350559	2.01242932951946
B.1.1.7	AR1 (Week|Postcode)	Poisson	ran_vals	cond	Postcode	TS6	Week_factor6	0.0416276817344799	0.529697640292854	-0.996560615935366	1.07981597940433	Positive	1.04250626236183	0.369146898245512	2.9441377192361
B.1.1.7	AR1 (Week|Postcode)	Poisson	ran_vals	cond	Postcode	TS7	Week_factor6	0.0483918662186035	0.548470204828313	-1.0265899818382	1.1233737142754	Positive	1.04958187042723	0.358226438828387	3.07521160730762
B.1.1.7	AR1 (Week|Postcode)	Poisson	ran_vals	cond	Postcode	TS8	Week_factor6	-0.00431402398971295	0.547972520969915	-1.07832042960837	1.06969238162894	Negative	0.995695268044957	0.34016637949536	2.91448281360986
B.1.1.7	AR1 (Week|Postcode)	Poisson	ran_vals	cond	Postcode	TS9	Week_factor6	-0.0174040932852323	0.550963435726445	-1.09727258410751	1.06246439753705	Negative	0.982746483132165	0.333780200788546	2.89349292686321
B.1.1.7	AR1 (Week|Postcode)	Poisson	ran_vals	cond	Postcode	TS1	Week_factor7	-0.000861808060267682	0.545852046234035	-1.07071215956647	1.06898854344593	Negative	0.999138563189642	0.342764327583031	2.91243221105277
B.1.1.7	AR1 (Week|Postcode)	Poisson	ran_vals	cond	Postcode	TS10	Week_factor7	0.389669305357979	0.593060477064069	-0.772707870341738	1.5520464810577	Positive	1.47649244499937	0.461760984960478	4.7211219898251
B.1.1.7	AR1 (Week|Postcode)	Poisson	ran_vals	cond	Postcode	TS11	Week_factor7	-0.0235076553597775	0.536503506201033	-1.07503520509326	1.02801989437371	Negative	0.976766497141268	0.341285740093187	2.79552491609265
B.1.1.7	AR1 (Week|Postcode)	Poisson	ran_vals	cond	Postcode	TS12	Week_factor7	0.00571924439920999	0.521005195068967	-1.01543217369423	1.02687066249265	Positive	1.00573563050127	0.362245842874411	2.79231405510008
B.1.1.7	AR1 (Week|Postcode)	Poisson	ran_vals	cond	Postcode	TS13	Week_factor7	-0.0977534965952471	0.525052047268513	-1.12683659925055	0.931329606060061	Negative	0.90687242334365	0.324056758087158	2.53788131769185
B.1.1.7	AR1 (Week|Postcode)	Poisson	ran_vals	cond	Postcode	TS14	Week_factor7	-0.207959728322817	0.524484288625958	-1.23593004448681	0.820010587841172	Negative	0.812239746310158	0.29056439884508	2.27052387735133
B.1.1.7	AR1 (Week|Postcode)	Poisson	ran_vals	cond	Postcode	TS15	Week_factor7	0.0744804922312004	0.544019161785428	-0.991777471767908	1.14073845623031	Positive	1.07732432712337	0.370916810577308	3.12907819951697
B.1.1.7	AR1 (Week|Postcode)	Poisson	ran_vals	cond	Postcode	TS16	Week_factor7	-0.0294677144572355	0.549386097393536	-1.10624467895558	1.04730925004111	Negative	0.970962225177599	0.330798887480789	2.84997222905287
B.1.1.7	AR1 (Week|Postcode)	Poisson	ran_vals	cond	Postcode	TS17	Week_factor7	0.0390986988050512	0.554204647275735	-1.04712244992011	1.12531984753022	Positive	1.03987311281903	0.350946162693528	3.08120220624334
B.1.1.7	AR1 (Week|Postcode)	Poisson	ran_vals	cond	Postcode	TS18	Week_factor7	-0.00445997453819223	0.545523589766691	-1.07366656319791	1.06474661412152	Negative	0.995549956378884	0.341753157846162	2.9001040455408
B.1.1.7	AR1 (Week|Postcode)	Poisson	ran_vals	cond	Postcode	TS19	Week_factor7	0.0822952421901567	0.55550876665794	-1.00648193355567	1.17107241793598	Positive	1.0857763294933	0.365502582718615	3.22544981466117
B.1.1.7	AR1 (Week|Postcode)	Poisson	ran_vals	cond	Postcode	TS2	Week_factor7	0.00384025626099249	0.545462006204366	-1.06524563083453	1.07292614335651	Positive	1.00384763949321	0.34464318937521	2.92392281171413
B.1.1.7	AR1 (Week|Postcode)	Poisson	ran_vals	cond	Postcode	TS20	Week_factor7	0.152953688137983	0.52331944773071	-0.8727335818236	1.17864095809957	Positive	1.16527101182278	0.417807874783683	3.24995437603348
B.1.1.7	AR1 (Week|Postcode)	Poisson	ran_vals	cond	Postcode	TS21	Week_factor7	0.0217144742752667	0.532275644000323	-1.02152661781323	1.06495556636376	Positive	1.02195194923824	0.360044869494729	2.90071009209902
B.1.1.7	AR1 (Week|Postcode)	Poisson	ran_vals	cond	Postcode	TS22	Week_factor7	0.676418171000656	0.715973419810332	-0.726863945715572	2.07970028771688	Positive	1.96682028655507	0.483422655070499	8.00207023611753
B.1.1.7	AR1 (Week|Postcode)	Poisson	ran_vals	cond	Postcode	TS23	Week_factor7	-0.45518685508791	0.567173407316019	-1.56682630641617	0.656452596240354	Negative	0.634329429192533	0.208706502876672	1.92794100420289
B.1.1.7	AR1 (Week|Postcode)	Poisson	ran_vals	cond	Postcode	TS24	Week_factor7	0.0420212118181216	0.52820968859386	-0.993250754110962	1.0772931777472	Positive	1.04291660067339	0.370370747740682	2.93671960486923
B.1.1.7	AR1 (Week|Postcode)	Poisson	ran_vals	cond	Postcode	TS25	Week_factor7	0.134683778362037	0.569833748308648	-0.982169845498374	1.25153740222245	Positive	1.14417491427325	0.374497614639767	3.4957131454935
B.1.1.7	AR1 (Week|Postcode)	Poisson	ran_vals	cond	Postcode	TS26	Week_factor7	-0.034140087915237	0.550269882373688	-1.11264923914476	1.04436906331428	Negative	0.966436109134353	0.328687036053917	2.84160508504369
B.1.1.7	AR1 (Week|Postcode)	Poisson	ran_vals	cond	Postcode	TS27	Week_factor7	-0.0296758845470904	0.552883748470281	-1.11330811918634	1.05395635009216	Negative	0.970760120920699	0.328470542055552	2.86897938083772
B.1.1.7	AR1 (Week|Postcode)	Poisson	ran_vals	cond	Postcode	TS28	Week_factor7	-0.0126074534206726	0.548532323973501	-1.08771105276479	1.06249614592345	Negative	0.987471687582238	0.336986956958911	2.89358479205297
B.1.1.7	AR1 (Week|Postcode)	Poisson	ran_vals	cond	Postcode	TS29	Week_factor7	0.0391838180240219	0.552465097214375	-1.04362787523157	1.12199551127962	Positive	1.03996162977341	0.352174715655497	3.07097626071183
B.1.1.7	AR1 (Week|Postcode)	Poisson	ran_vals	cond	Postcode	TS3	Week_factor7	0.32012034404669	0.525900410516992	-0.710625520021445	1.35086620811482	Positive	1.37729350343658	0.491336760336089	3.86076831155694
B.1.1.7	AR1 (Week|Postcode)	Poisson	ran_vals	cond	Postcode	TS4	Week_factor7	0.431086824831571	0.605082962652236	-0.754853989625607	1.61702763928875	Positive	1.53892916142162	0.470079246166693	5.0380930091818
B.1.1.7	AR1 (Week|Postcode)	Poisson	ran_vals	cond	Postcode	TS5	Week_factor7	0.0401098719364441	0.423865200621754	-0.790650655582038	0.870870399454926	Positive	1.0409251363701	0.453549594680301	2.38898932384864
B.1.1.7	AR1 (Week|Postcode)	Poisson	ran_vals	cond	Postcode	TS6	Week_factor7	-0.0935449750271996	0.411452462059782	-0.899976982014704	0.712887031960305	Negative	0.910697057880179	0.406579018262755	2.03987194119207
B.1.1.7	AR1 (Week|Postcode)	Poisson	ran_vals	cond	Postcode	TS7	Week_factor7	-0.112919601204274	0.533775309068558	-1.15909998281538	0.933260780406835	Negative	0.893222471240216	0.31376845083739	2.54278714446648
B.1.1.7	AR1 (Week|Postcode)	Poisson	ran_vals	cond	Postcode	TS8	Week_factor7	0.0198390461515358	0.545111823175617	-1.04856049481964	1.08823858712271	Positive	1.0200371479089	0.350441849053995	2.96903975915791
B.1.1.7	AR1 (Week|Postcode)	Poisson	ran_vals	cond	Postcode	TS9	Week_factor7	0.0254478408708749	0.552833799750134	-1.05808649607582	1.10898217781757	Positive	1.02577440137562	0.347119389560937	3.03127152835924
B.1.1.7	AR1 (Week|Postcode)	Poisson	ran_vals	cond	Postcode	TS1	Week_factor8	-0.00354585351393139	0.547478336189726	-1.07658367476171	1.06949196773384	Negative	0.99646042560084	0.340757678425632	2.91389876928425
B.1.1.7	AR1 (Week|Postcode)	Poisson	ran_vals	cond	Postcode	TS10	Week_factor8	-0.187909229513556	0.578903968078564	-1.32254015745487	0.946721698427754	Negative	0.828689924406429	0.266457597339735	2.57724680275171
B.1.1.7	AR1 (Week|Postcode)	Poisson	ran_vals	cond	Postcode	TS11	Week_factor8	0.00524140471867435	0.544233863088287	-1.06143736610147	1.07192017553882	Positive	1.00525516491079	0.345958184213762	2.92098291843107
B.1.1.7	AR1 (Week|Postcode)	Poisson	ran_vals	cond	Postcode	TS12	Week_factor8	-0.0645342230669908	0.525979169166789	-1.0954344512522	0.966366005118216	Negative	0.937504029449829	0.33439429736471	2.62837557985049
B.1.1.7	AR1 (Week|Postcode)	Poisson	ran_vals	cond	Postcode	TS13	Week_factor8	0.258522514505734	0.57630633863484	-0.871017153280697	1.38806218229217	Positive	1.29501530615419	0.41852562795521	4.00707753875731
B.1.1.7	AR1 (Week|Postcode)	Poisson	ran_vals	cond	Postcode	TS14	Week_factor8	0.019422734921831	0.517843042382288	-0.995530977792103	1.03437644763576	Positive	1.01961258337114	0.369527181715999	2.81335141664289
B.1.1.7	AR1 (Week|Postcode)	Poisson	ran_vals	cond	Postcode	TS15	Week_factor8	-0.168547543841237	0.52265047995401	-1.19292366105367	0.855828573371197	Negative	0.844891093096026	0.303333123149396	2.35332347414437
B.1.1.7	AR1 (Week|Postcode)	Poisson	ran_vals	cond	Postcode	TS16	Week_factor8	0.0646872224764899	0.543622037384427	-1.00079239199927	1.13016683695225	Positive	1.06682529322188	0.367588051908068	3.09617301310594
B.1.1.7	AR1 (Week|Postcode)	Poisson	ran_vals	cond	Postcode	TS17	Week_factor8	-0.0561978762964521	0.552403621394232	-1.13888907915865	1.02649332656574	Negative	0.945352054618121	0.320174512857744	2.79126061345106
B.1.1.7	AR1 (Week|Postcode)	Poisson	ran_vals	cond	Postcode	TS18	Week_factor8	0.000371200672229997	0.548657099229478	-1.07497695367977	1.07571935502423	Positive	1.00037126957572	0.341305621048996	2.93210136392359
B.1.1.7	AR1 (Week|Postcode)	Poisson	ran_vals	cond	Postcode	TS19	Week_factor8	-0.054078907469383	0.549075346888962	-1.13024681217059	1.02208899723182	Negative	0.947357349981325	0.322953537721241	2.77899401535061
B.1.1.7	AR1 (Week|Postcode)	Poisson	ran_vals	cond	Postcode	TS2	Week_factor8	-0.00342573620658365	0.547892267570223	-1.0772748480522	1.07042337563904	Negative	0.996580124932879	0.34052223719449	2.91661406195913
B.1.1.7	AR1 (Week|Postcode)	Poisson	ran_vals	cond	Postcode	TS20	Week_factor8	-0.0891339364869684	0.537803605327046	-1.14320963368377	0.964941760709835	Negative	0.914723050577542	0.31879416549767	2.62463479515594
B.1.1.7	AR1 (Week|Postcode)	Poisson	ran_vals	cond	Postcode	TS21	Week_factor8	-0.0476487438410336	0.533640830205179	-1.09356555172324	0.998268064041172	Negative	0.953468639996667	0.335019831057282	2.71357801294352
B.1.1.7	AR1 (Week|Postcode)	Poisson	ran_vals	cond	Postcode	TS22	Week_factor8	-0.313322932235756	0.591104911896078	-1.47186727063679	0.845221406165279	Negative	0.731013806524898	0.229496552670761	2.32849330027476
B.1.1.7	AR1 (Week|Postcode)	Poisson	ran_vals	cond	Postcode	TS23	Week_factor8	-0.0549418273305839	0.511058842989411	-1.05659875357054	0.946715098909371	Negative	0.946540209122615	0.34763619817494	2.57722979422018
B.1.1.7	AR1 (Week|Postcode)	Poisson	ran_vals	cond	Postcode	TS24	Week_factor8	-0.0629747490963975	0.436988406140705	-0.919456286793741	0.793506788600946	Negative	0.938967183159617	0.398735780066681	2.2111368357845
B.1.1.7	AR1 (Week|Postcode)	Poisson	ran_vals	cond	Postcode	TS25	Week_factor8	-0.309503279594194	0.547053089309081	-1.38170763227137	0.762701073082978	Negative	0.733811364791115	0.251149315997603	2.14405966808103
B.1.1.7	AR1 (Week|Postcode)	Poisson	ran_vals	cond	Postcode	TS26	Week_factor8	0.134473914125757	0.571075914988642	-0.984814311690238	1.25376213994175	Positive	1.14393481807338	0.373508576674028	3.50349884774564
B.1.1.7	AR1 (Week|Postcode)	Poisson	ran_vals	cond	Postcode	TS27	Week_factor8	0.0129298129555118	0.550925683706671	-1.06686468526767	1.09272431117869	Positive	1.01301376442244	0.344085644760933	2.98238796803716
B.1.1.7	AR1 (Week|Postcode)	Poisson	ran_vals	cond	Postcode	TS28	Week_factor8	0.00404193182965389	0.548990255302138	-1.07195919642599	1.08004306008529	Positive	1.00405011145289	0.342337154238218	2.94480635194817
B.1.1.7	AR1 (Week|Postcode)	Poisson	ran_vals	cond	Postcode	TS29	Week_factor8	-0.0203607703714197	0.55004038931081	-1.098420123463	1.05769858272016	Negative	0.979845110448658	0.333397394556676	2.87973588319968
B.1.1.7	AR1 (Week|Postcode)	Poisson	ran_vals	cond	Postcode	TS3	Week_factor8	-0.274022514734742	0.575300745686985	-1.40159125656027	0.853546227090786	Negative	0.760314956778602	0.246204876943229	2.34795849976011
B.1.1.7	AR1 (Week|Postcode)	Poisson	ran_vals	cond	Postcode	TS4	Week_factor8	-0.270125937882379	0.548713426607765	-1.34558449186716	0.805332616102402	Negative	0.763283361993364	0.260387469015176	2.23744058383215
B.1.1.7	AR1 (Week|Postcode)	Poisson	ran_vals	cond	Postcode	TS5	Week_factor8	0.0172027915344933	0.470097465020694	-0.904171309129645	0.938576892198631	Positive	1.01735161170212	0.404877264213491	2.55634087985525
B.1.1.7	AR1 (Week|Postcode)	Poisson	ran_vals	cond	Postcode	TS6	Week_factor8	0.329453682815281	0.478203851030411	-0.607808642472681	1.26671600810324	Positive	1.3902084262099	0.544542850643317	3.54917793158381
B.1.1.7	AR1 (Week|Postcode)	Poisson	ran_vals	cond	Postcode	TS7	Week_factor8	0.236704095946945	0.464788210012695	-0.674264056116776	1.14767224801067	Positive	1.26706613229412	0.509531269077701	3.15084996944901
B.1.1.7	AR1 (Week|Postcode)	Poisson	ran_vals	cond	Postcode	TS8	Week_factor8	-0.0481980386017329	0.52769060046459	-1.08245261049265	0.986056533289179	Negative	0.952945048484428	0.338763650645162	2.68064257691621
B.1.1.7	AR1 (Week|Postcode)	Poisson	ran_vals	cond	Postcode	TS9	Week_factor8	-0.0499538808440971	0.553978724989264	-1.13573223002447	1.03582446833628	Negative	0.951273295410479	0.321186852552565	2.81742815862307
B.1.1.7	AR1 (Week|Postcode)	Poisson	ran_vals	cond	Postcode	TS1	Week_factor9	0.00161885094515139	0.549185962593736	-1.07476585655353	1.07800355844383	Positive	1.00162016199171	0.341377677289932	2.93880653495761
B.1.1.7	AR1 (Week|Postcode)	Poisson	ran_vals	cond	Postcode	TS10	Week_factor9	0.0730224290062179	0.56623850850066	-1.03678465431475	1.18282951232719	Positive	1.07575466475219	0.354592989991563	3.26359553459763
B.1.1.7	AR1 (Week|Postcode)	Poisson	ran_vals	cond	Postcode	TS11	Week_factor9	-0.00459009407351238	0.547369385875633	-1.07741437662956	1.06823418848254	Negative	0.995420424308681	0.340474727925704	2.9102360318123
B.1.1.7	AR1 (Week|Postcode)	Poisson	ran_vals	cond	Postcode	TS12	Week_factor9	0.0192473970130461	0.540157685130573	-1.0394422118154	1.07793700584149	Positive	1.01943382230525	0.353651889799156	2.93861095624314
B.1.1.7	AR1 (Week|Postcode)	Poisson	ran_vals	cond	Postcode	TS13	Week_factor9	-0.149331948642564	0.547955130830314	-1.22330427021391	0.924640372928784	Negative	0.861283165663649	0.294256256594757	2.5209614913208
B.1.1.7	AR1 (Week|Postcode)	Poisson	ran_vals	cond	Postcode	TS14	Week_factor9	-0.0237939574549099	0.528268583261424	-1.0591813548113	1.01159343990148	Negative	0.976486886875094	0.346739550837836	2.74997945269001
B.1.1.7	AR1 (Week|Postcode)	Poisson	ran_vals	cond	Postcode	TS15	Week_factor9	0.026866742967129	0.525113379361238	-1.00233656838102	1.05607005431527	Positive	1.02723090789973	0.367020869147915	2.87504996812386
B.1.1.7	AR1 (Week|Postcode)	Poisson	ran_vals	cond	Postcode	TS16	Week_factor9	-0.146186830018857	0.522603063023288	-1.17047001175482	0.878096351717103	Negative	0.863996267665631	0.310221099431157	2.40631456696194
B.1.1.7	AR1 (Week|Postcode)	Poisson	ran_vals	cond	Postcode	TS17	Week_factor9	0.109651579592716	0.528465348322439	-0.926121470196679	1.14542462938211	Positive	1.11588920414733	0.396086970171135	3.14377601311792
B.1.1.7	AR1 (Week|Postcode)	Poisson	ran_vals	cond	Postcode	TS18	Week_factor9	0.00347744216253149	0.548898439730071	-1.07234373087864	1.0792986152037	Positive	1.00348349547918	0.342205539114888	2.94261492173288
B.1.1.7	AR1 (Week|Postcode)	Poisson	ran_vals	cond	Postcode	TS19	Week_factor9	0.0246895590312481	0.551312955846464	-1.05586397863814	1.10524309670064	Positive	1.02499687010668	0.347891726405325	3.0199585215327
B.1.1.7	AR1 (Week|Postcode)	Poisson	ran_vals	cond	Postcode	TS2	Week_factor9	0.000107079840886456	0.548776427419194	-1.07547495346529	1.07568911314707	Positive	1.00010708557414	0.341135693238433	2.93201269301511
B.1.1.7	AR1 (Week|Postcode)	Poisson	ran_vals	cond	Postcode	TS20	Week_factor9	0.0314171099442656	0.544414025834544	-1.0356147733699	1.09844899325843	Positive	1.03191583648932	0.355008064320167	2.99951015376687
B.1.1.7	AR1 (Week|Postcode)	Poisson	ran_vals	cond	Postcode	TS21	Week_factor9	0.0156773379088373	0.543946420505757	-1.05043805580193	1.0817927316196	Positive	1.01580087208888	0.349784490420224	2.94996330596844
B.1.1.7	AR1 (Week|Postcode)	Poisson	ran_vals	cond	Postcode	TS22	Week_factor9	0.0906516773277418	0.568435678915328	-1.02346178087387	1.20476513552936	Positive	1.09488756466777	0.359348797686557	3.3359754839357
B.1.1.7	AR1 (Week|Postcode)	Poisson	ran_vals	cond	Postcode	TS23	Week_factor9	0.198733532590717	0.534531756503109	-0.848929458748311	1.24639652392974	Positive	1.21985687048815	0.427872742273662	3.47778822406363
B.1.1.7	AR1 (Week|Postcode)	Poisson	ran_vals	cond	Postcode	TS24	Week_factor9	-0.201619946724582	0.504150719892728	-1.18973720049427	0.786497307045106	Negative	0.817405526564202	0.304301223770759	2.19569210592805
B.1.1.7	AR1 (Week|Postcode)	Poisson	ran_vals	cond	Postcode	TS25	Week_factor9	0.642362313385875	0.439953108696687	-0.219929934546066	1.50465456131782	Positive	1.90096625732056	0.802575028776244	4.5025979900987
B.1.1.7	AR1 (Week|Postcode)	Poisson	ran_vals	cond	Postcode	TS26	Week_factor9	-0.321799412613097	0.582162752767063	-1.46281744117724	0.819218615951041	Negative	0.724843570226394	0.231582883564292	2.26872639813506
B.1.1.7	AR1 (Week|Postcode)	Poisson	ran_vals	cond	Postcode	TS27	Week_factor9	-0.00454808012678484	0.549851293107362	-1.08223681146999	1.07314065121642	Negative	0.995462246727916	0.338836763398428	2.92455008341396
B.1.1.7	AR1 (Week|Postcode)	Poisson	ran_vals	cond	Postcode	TS28	Week_factor9	-0.00184532898756145	0.549514198628424	-1.07887336729266	1.07518270931754	Negative	0.99815637258516	0.339978340676872	2.93052828644546
B.1.1.7	AR1 (Week|Postcode)	Poisson	ran_vals	cond	Postcode	TS29	Week_factor9	0.00706916080993235	0.549425035615469	-1.06978412120102	1.08392244282089	Positive	1.00709420630932	0.343082573678787	2.95625257064609
B.1.1.7	AR1 (Week|Postcode)	Poisson	ran_vals	cond	Postcode	TS3	Week_factor9	0.343525802664489	0.604921154766531	-0.842097874164292	1.52914947949327	Positive	1.40990990144568	0.430805798406963	4.61425063809548
B.1.1.7	AR1 (Week|Postcode)	Poisson	ran_vals	cond	Postcode	TS4	Week_factor9	0.10610047701978	0.555289149274591	-0.982246256564305	1.19444721060387	Positive	1.11193359466767	0.374468999971096	3.3017321034478
B.1.1.7	AR1 (Week|Postcode)	Poisson	ran_vals	cond	Postcode	TS5	Week_factor9	-0.0121496438354604	0.47298085433521	-0.939175083709458	0.914875796038537	Negative	0.987923865083638	0.390950203568561	2.49646516178533
B.1.1.7	AR1 (Week|Postcode)	Poisson	ran_vals	cond	Postcode	TS6	Week_factor9	-0.192181462447366	0.501121034866352	-1.17436064268086	0.789997717786125	Negative	0.825157119874784	0.309016488495596	2.20339139763978
B.1.1.7	AR1 (Week|Postcode)	Poisson	ran_vals	cond	Postcode	TS7	Week_factor9	-0.106230052741141	0.485557535561164	-1.05790533486305	0.845445229380766	Negative	0.899217756769053	0.347182279826991	2.32901452946189
B.1.1.7	AR1 (Week|Postcode)	Poisson	ran_vals	cond	Postcode	TS8	Week_factor9	0.0940493949162134	0.447532961433837	-0.78309909138866	0.971197881221087	Positive	1.09861401052397	0.45698756826066	2.64110629685909
B.1.1.7	AR1 (Week|Postcode)	Poisson	ran_vals	cond	Postcode	TS9	Week_factor9	0.106775241116114	0.548525786810961	-0.968315545624866	1.18186602785709	Positive	1.11268414072715	0.379722124290122	3.26045262529865
B.1.1.7	AR1 (Week|Postcode)	Poisson	ran_vals	cond	Postcode	TS1	Week_factor10	-0.000739088449804558	0.549532274322271	-1.07780255446384	1.07632437756423	Negative	0.999261184608788	0.340342588831584	2.93387588809777
B.1.1.7	AR1 (Week|Postcode)	Poisson	ran_vals	cond	Postcode	TS10	Week_factor10	-0.0333381456956658	0.557079568551235	-1.1251940365792	1.05851774518787	Negative	0.967211445898876	0.324589479015374	2.88209582120647
B.1.1.7	AR1 (Week|Postcode)	Poisson	ran_vals	cond	Postcode	TS11	Week_factor10	0.000178306171248959	0.548517223171625	-1.07489569614506	1.07525230848755	Positive	1.00017832206874	0.341333355829159	2.93073225587987
B.1.1.7	AR1 (Week|Postcode)	Poisson	ran_vals	cond	Postcode	TS12	Week_factor10	-0.0147654933298014	0.545864717397483	-1.08464067986	1.0551096932004	Negative	0.985342982013226	0.338023222627752	2.87229020732674
B.1.1.7	AR1 (Week|Postcode)	Poisson	ran_vals	cond	Postcode	TS13	Week_factor10	0.0605009319701019	0.550814885889444	-1.01907640652175	1.14007827046195	Positive	1.06236858766562	0.360928137153707	3.12701310836847
B.1.1.7	AR1 (Week|Postcode)	Poisson	ran_vals	cond	Postcode	TS14	Week_factor10	-0.0374660044165529	0.533767013324817	-1.08363012666871	1.0086981178356	Negative	0.963227162633613	0.338364985729923	2.74202889177121
B.1.1.7	AR1 (Week|Postcode)	Poisson	ran_vals	cond	Postcode	TS15	Week_factor10	-0.0397542261960936	0.536648518804787	-1.09156599541024	1.01205754301805	Negative	0.961025605048043	0.335690392264478	2.75125602293172
B.1.1.7	AR1 (Week|Postcode)	Poisson	ran_vals	cond	Postcode	TS16	Week_factor10	0.0125004624068708	0.527709214818279	-1.02179059294687	1.04679151776061	Positive	1.01257891976398	0.359949839145565	2.8484970883283
B.1.1.7	AR1 (Week|Postcode)	Poisson	ran_vals	cond	Postcode	TS17	Week_factor10	-0.278384607185264	0.436321296837127	-1.13355863467384	0.576789420303314	Negative	0.757005615718914	0.32188574207831	1.7803134072666
B.1.1.7	AR1 (Week|Postcode)	Poisson	ran_vals	cond	Postcode	TS18	Week_factor10	-0.00957568500651018	0.546990959899483	-1.08165826627849	1.06250689626547	Negative	0.990470015876414	0.339032852496329	2.89361589924636
B.1.1.7	AR1 (Week|Postcode)	Poisson	ran_vals	cond	Postcode	TS19	Week_factor10	-0.0112719681340121	0.550494697450186	-1.09022174881665	1.06767781254863	Negative	0.988791322472354	0.336141946362814	2.90861729687654
B.1.1.7	AR1 (Week|Postcode)	Poisson	ran_vals	cond	Postcode	TS2	Week_factor10	-4.88869510134742e-05	0.549443889328728	-1.07693912156093	1.0768413476589	Negative	0.999951114243934	0.34063657872305	2.93539300631199
B.1.1.7	AR1 (Week|Postcode)	Poisson	ran_vals	cond	Postcode	TS20	Week_factor10	-0.0218145630507087	0.546619353203086	-1.09316880858134	1.04953968247992	Negative	0.978421653756418	0.335152774248061	2.85633599389781
B.1.1.7	AR1 (Week|Postcode)	Poisson	ran_vals	cond	Postcode	TS21	Week_factor10	-0.0107478496108495	0.547377652384508	-1.08358833422657	1.06209263500487	Negative	0.989309702154335	0.338379127124509	2.89241743453215
B.1.1.7	AR1 (Week|Postcode)	Poisson	ran_vals	cond	Postcode	TS22	Week_factor10	-0.0501446225939869	0.556321214460147	-1.14051416677146	1.04022492158348	Negative	0.951091865181199	0.319654623770034	2.82985343789246
B.1.1.7	AR1 (Week|Postcode)	Poisson	ran_vals	cond	Postcode	TS23	Week_factor10	-0.190300111397372	0.534341618341656	-1.23759043878786	0.85699021599312	Negative	0.826710991319182	0.290082347681397	2.35605878341343
B.1.1.7	AR1 (Week|Postcode)	Poisson	ran_vals	cond	Postcode	TS24	Week_factor10	0.205250743461715	0.528171506729988	-0.829946387389317	1.24044787431275	Positive	1.22783289743919	0.436072664688844	3.45716149190324
B.1.1.7	AR1 (Week|Postcode)	Poisson	ran_vals	cond	Postcode	TS25	Week_factor10	-0.341541614709606	0.434978429206208	-1.19408367000558	0.511000440586367	Negative	0.710673892516821	0.302981458017917	1.66695805350288
B.1.1.7	AR1 (Week|Postcode)	Poisson	ran_vals	cond	Postcode	TS26	Week_factor10	0.698264544022848	0.610185051270271	-0.49767618037161	1.89420526841731	Positive	2.01026095906199	0.607941766508715	6.64726351462297
B.1.1.7	AR1 (Week|Postcode)	Poisson	ran_vals	cond	Postcode	TS27	Week_factor10	-0.000891496031771351	0.548771945603605	-1.07646474514081	1.07468175307727	Negative	0.999108901232754	0.340798207017122	2.9290605876702
B.1.1.7	AR1 (Week|Postcode)	Poisson	ran_vals	cond	Postcode	TS28	Week_factor10	0.000842475545341935	0.549603714070466	-1.07636100980222	1.0780459608929	Positive	1.00084283052755	0.340833561668249	2.93893115019401
B.1.1.7	AR1 (Week|Postcode)	Poisson	ran_vals	cond	Postcode	TS29	Week_factor10	-0.00322740172669984	0.549657472360748	-1.08053625138709	1.07408144793369	Negative	0.996777800735936	0.339413465892524	2.92730278519528
B.1.1.7	AR1 (Week|Postcode)	Poisson	ran_vals	cond	Postcode	TS3	Week_factor10	-0.166141207641989	0.574649567115689	-1.29243366292027	0.960151247636295	Negative	0.846926633232498	0.274601681306254	2.61209151621533
B.1.1.7	AR1 (Week|Postcode)	Poisson	ran_vals	cond	Postcode	TS4	Week_factor10	-0.057021162158737	0.552981605726126	-1.14084519349507	1.0268028691776	Negative	0.944574079928396	0.319548827058974	2.79212476129012
B.1.1.7	AR1 (Week|Postcode)	Poisson	ran_vals	cond	Postcode	TS5	Week_factor10	-0.0404043666040752	0.522682578290406	-1.06484339539981	0.984034662191658	Negative	0.960401006529465	0.344781844962537	2.67522813865977
B.1.1.7	AR1 (Week|Postcode)	Poisson	ran_vals	cond	Postcode	TS6	Week_factor10	-0.0950204250140474	0.516363122931004	-1.10707354890344	0.917032698875349	Negative	0.909354360702956	0.330524811826398	2.501855605817
B.1.1.7	AR1 (Week|Postcode)	Poisson	ran_vals	cond	Postcode	TS7	Week_factor10	0.176264537609526	0.524132645269802	-0.851016570240994	1.20354564546005	Positive	1.19275354509139	0.426980655422047	3.33190977451156
B.1.1.7	AR1 (Week|Postcode)	Poisson	ran_vals	cond	Postcode	TS8	Week_factor10	0.00932087845274655	0.480625485097459	-0.932687762390365	0.951329519295858	Positive	1.00936445311981	0.393494667613083	2.58914969649257
B.1.1.7	AR1 (Week|Postcode)	Poisson	ran_vals	cond	Postcode	TS9	Week_factor10	-0.239518242228438	0.52457343016057	-1.26766327258979	0.788626788132915	Negative	0.787006916451056	0.281488616035939	2.20037277266915
B.1.1.7	AR1 (Week|Postcode) -week FE	Poisson	ran_vals	cond	Postcode	TS1	(Intercept)	-0.228881936048124	0.409321669013446	-1.0311376654063	0.573373793310054	Negative	0.795422438678098	0.356601037046655	1.77424289394267
B.1.1.7	AR1 (Week|Postcode) -week FE	Poisson	ran_vals	cond	Postcode	TS10	(Intercept)	-0.152409104452052	0.340388495600182	-0.819558296580179	0.514740087676075	Negative	0.858636936684321	0.440626237644847	1.67320355905105
B.1.1.7	AR1 (Week|Postcode) -week FE	Poisson	ran_vals	cond	Postcode	TS11	(Intercept)	-0.202949970116621	0.423666313263585	-1.03332068557611	0.627420745342869	Negative	0.816319080752418	0.355823418877098	1.87277398352085
B.1.1.7	AR1 (Week|Postcode) -week FE	Poisson	ran_vals	cond	Postcode	TS12	(Intercept)	-0.245018564908162	0.411656086316153	-1.05184966810453	0.561812538288209	Negative	0.782690007538879	0.349291078665271	1.7538485387091
B.1.1.7	AR1 (Week|Postcode) -week FE	Poisson	ran_vals	cond	Postcode	TS13	(Intercept)	-0.0588335334147272	0.38198966150652	-0.807519512434153	0.689852445604699	Negative	0.942863711396332	0.44596290082253	1.99342137345599
B.1.1.7	AR1 (Week|Postcode) -week FE	Poisson	ran_vals	cond	Postcode	TS14	(Intercept)	-0.274593604008853	0.444544914144378	-1.14588562524228	0.596698417224578	Negative	0.759880873023925	0.317942215415904	1.81611284438046
B.1.1.7	AR1 (Week|Postcode) -week FE	Poisson	ran_vals	cond	Postcode	TS15	(Intercept)	-0.211314600125341	0.426005471389637	-1.04626998126604	0.623640781015356	Negative	0.809519351927116	0.351245460849515	1.86570832704728
B.1.1.7	AR1 (Week|Postcode) -week FE	Poisson	ran_vals	cond	Postcode	TS16	(Intercept)	-0.188010949657706	0.420106378113969	-1.01140432043665	0.63538242112124	Negative	0.828605634234939	0.363707858388055	1.88774391658411
B.1.1.7	AR1 (Week|Postcode) -week FE	Poisson	ran_vals	cond	Postcode	TS17	(Intercept)	-0.259781911662722	0.373496194437047	-0.991821001122104	0.472257177796661	Negative	0.771219761499782	0.370900665159485	1.60360974351995
B.1.1.7	AR1 (Week|Postcode) -week FE	Poisson	ran_vals	cond	Postcode	TS18	(Intercept)	0.131765938104862	0.342530666509999	-0.539581831855237	0.80311370806496	Positive	1.14084126054682	0.582991990087671	2.23248141294418
B.1.1.7	AR1 (Week|Postcode) -week FE	Poisson	ran_vals	cond	Postcode	TS19	(Intercept)	0.191831267337483	0.318059061422935	-0.431553038008083	0.81521557268305	Positive	1.21146608582007	0.649499613458893	2.25966274140838
B.1.1.7	AR1 (Week|Postcode) -week FE	Poisson	ran_vals	cond	Postcode	TS2	(Intercept)	-0.157468525634553	0.413857999269903	-0.968615298917367	0.653678247648261	Negative	0.854303701852247	0.379608318390829	1.9225996366261
B.1.1.7	AR1 (Week|Postcode) -week FE	Poisson	ran_vals	cond	Postcode	TS20	(Intercept)	0.486025937329734	0.491932940383099	-0.478144908630029	1.4501967832895	Positive	1.6258421656688	0.619932356924298	4.26395350741373
B.1.1.7	AR1 (Week|Postcode) -week FE	Poisson	ran_vals	cond	Postcode	TS21	(Intercept)	-0.0947291895506913	0.382381112481386	-0.844182398382567	0.654724019281185	Negative	0.909619235510147	0.429908708614349	1.92461128846843
B.1.1.7	AR1 (Week|Postcode) -week FE	Poisson	ran_vals	cond	Postcode	TS22	(Intercept)	0.354566433133664	0.485386387731967	-0.596773405406985	1.30590627167431	Positive	1.42556244363189	0.550585288641713	3.6910326567337
B.1.1.7	AR1 (Week|Postcode) -week FE	Poisson	ran_vals	cond	Postcode	TS23	(Intercept)	-0.237940818557785	0.408199456253103	-1.0379970513227	0.562115414207131	Negative	0.788249339446132	0.35416334301544	1.75437981764865
B.1.1.7	AR1 (Week|Postcode) -week FE	Poisson	ran_vals	cond	Postcode	TS24	(Intercept)	0.205784651606756	0.363377448840816	-0.506422060915289	0.917991364128801	Positive	1.22848862245677	0.602647963668673	2.50425519787444
B.1.1.7	AR1 (Week|Postcode) -week FE	Poisson	ran_vals	cond	Postcode	TS25	(Intercept)	0.404850204282541	0.374725959426715	-0.329599180266038	1.13929958883112	Positive	1.49907792778349	0.719211950009087	3.1245791084801
B.1.1.7	AR1 (Week|Postcode) -week FE	Poisson	ran_vals	cond	Postcode	TS26	(Intercept)	0.561858740285912	0.525723374784149	-0.468540140121873	1.5922576206937	Positive	1.75392957188719	0.625915350341674	4.91483223963289
B.1.1.7	AR1 (Week|Postcode) -week FE	Poisson	ran_vals	cond	Postcode	TS27	(Intercept)	0.0449655724620622	0.37158843468463	-0.683334376591426	0.773265521515551	Positive	1.04599184836478	0.504930553698728	2.16683054497507
B.1.1.7	AR1 (Week|Postcode) -week FE	Poisson	ran_vals	cond	Postcode	TS28	(Intercept)	0.102426174116126	0.395142011859493	-0.672037937907178	0.876890286139431	Positive	1.10785551047841	0.510666809368673	2.40341414319589
B.1.1.7	AR1 (Week|Postcode) -week FE	Poisson	ran_vals	cond	Postcode	TS29	(Intercept)	0.285664533589464	0.47220393081404	-0.639838164164297	1.21116723134323	Positive	1.33064599333491	0.527377765758641	3.35740123027598
B.1.1.7	AR1 (Week|Postcode) -week FE	Poisson	ran_vals	cond	Postcode	TS3	(Intercept)	-0.00834131120934592	0.338883892440193	-0.67254153533287	0.655858912914179	Negative	0.991693381000481	0.510409703622418	1.92679675746856
B.1.1.7	AR1 (Week|Postcode) -week FE	Poisson	ran_vals	cond	Postcode	TS4	(Intercept)	0.194781621478793	0.381459691807879	-0.552865636018399	0.942428878975985	Positive	1.21504561765018	0.575298848880212	2.5662068607377
B.1.1.7	AR1 (Week|Postcode) -week FE	Poisson	ran_vals	cond	Postcode	TS5	(Intercept)	-0.0735626904660516	0.321928728444474	-0.704531403805995	0.557406022873892	Negative	0.929077899639273	0.49434016591071	1.74613718067578
B.1.1.7	AR1 (Week|Postcode) -week FE	Poisson	ran_vals	cond	Postcode	TS6	(Intercept)	0.132225265578303	0.323875653441117	-0.502559350635663	0.767009881792268	Positive	1.14136540064739	0.604980319861054	2.1533179427955
B.1.1.7	AR1 (Week|Postcode) -week FE	Poisson	ran_vals	cond	Postcode	TS7	(Intercept)	0.308667720200921	0.401977143540527	-0.4791930037468	1.09652844414864	Positive	1.36160985987685	0.619282949228244	2.99375497553147
B.1.1.7	AR1 (Week|Postcode) -week FE	Poisson	ran_vals	cond	Postcode	TS8	(Intercept)	0.26415272317558	0.387040899399907	-0.494433500192228	1.02273894654339	Positive	1.30232707664048	0.609916326928956	2.78080080769586
B.1.1.7	AR1 (Week|Postcode) -week FE	Poisson	ran_vals	cond	Postcode	TS9	(Intercept)	0.0456944635841118	0.374515092269972	-0.688341628931728	0.779730556099951	Positive	1.04675454046278	0.502408558404857	2.18088456028349
B.1.1.7	AR1 (Week|Postcode) -week FE	Poisson	ran_vals	cond	Postcode	TS1	Week_factor1	0.178513867962968	0.578885143299736	-0.956080164089822	1.31310790001576	Positive	1.19543946146871	0.384396708702941	3.71771004715072
B.1.1.7	AR1 (Week|Postcode) -week FE	Poisson	ran_vals	cond	Postcode	TS10	Week_factor1	0.00789944039340758	0.565083987004486	-1.09964482237569	1.1154437031625	Positive	1.00793072329088	0.332989333057311	3.0509215824605
B.1.1.7	AR1 (Week|Postcode) -week FE	Poisson	ran_vals	cond	Postcode	TS11	Week_factor1	0.0163591556194837	0.571503417841862	-1.10376696039211	1.13648527163108	Positive	1.01649369927805	0.331619530266173	3.1157979140813
B.1.1.7	AR1 (Week|Postcode) -week FE	Poisson	ran_vals	cond	Postcode	TS12	Week_factor1	-0.00519399994116998	0.570076843538117	-1.12252408169615	1.11213608181381	Negative	0.994819465553178	0.325457276254075	3.04084695980467
B.1.1.7	AR1 (Week|Postcode) -week FE	Poisson	ran_vals	cond	Postcode	TS13	Week_factor1	-0.00144317814734009	0.569606868583128	-1.11785212591691	1.11496576962223	Negative	0.998557862733457	0.326981355700461	3.04946379309847
B.1.1.7	AR1 (Week|Postcode) -week FE	Poisson	ran_vals	cond	Postcode	TS14	Week_factor1	-0.0166143288755908	0.566143623332122	-1.12623544068356	1.09300678293238	Negative	0.983522927892104	0.324251626150909	2.98323052739067
B.1.1.7	AR1 (Week|Postcode) -week FE	Poisson	ran_vals	cond	Postcode	TS15	Week_factor1	-0.0404124161190421	0.558992299950092	-1.13601719165643	1.05519235941835	Negative	0.960393275798303	0.321095339662349	2.87252765850949
B.1.1.7	AR1 (Week|Postcode) -week FE	Poisson	ran_vals	cond	Postcode	TS16	Week_factor1	-0.0173950340818813	0.559577777217825	-1.1141473239778	1.07935725581403	Negative	0.982755386072725	0.32819500363556	2.94278748352739
B.1.1.7	AR1 (Week|Postcode) -week FE	Poisson	ran_vals	cond	Postcode	TS17	Week_factor1	0.221329385845458	0.456878557579367	-0.674136132318711	1.11679490400963	Positive	1.24773434891843	0.509596454422163	3.05504677664255
B.1.1.7	AR1 (Week|Postcode) -week FE	Poisson	ran_vals	cond	Postcode	TS18	Week_factor1	-0.0994129811376555	0.451057805087179	-0.983470034054214	0.784644071778903	Negative	0.905368730597692	0.374011013532168	2.19162674008683
B.1.1.7	AR1 (Week|Postcode) -week FE	Poisson	ran_vals	cond	Postcode	TS19	Week_factor1	0.00100136774478392	0.537392119783984	-1.05226783260746	1.05427056809703	Positive	1.00100186928086	0.349145048069518	2.86988100746101
B.1.1.7	AR1 (Week|Postcode) -week FE	Poisson	ran_vals	cond	Postcode	TS2	Week_factor1	-0.0285334701577353	0.570608679702947	-1.14690593164146	1.08983899132599	Negative	0.971869764967429	0.317617982375597	2.97379522718867
B.1.1.7	AR1 (Week|Postcode) -week FE	Poisson	ran_vals	cond	Postcode	TS20	Week_factor1	-0.0540837675634336	0.578429689719164	-1.18778512700167	1.07961759187481	Negative	0.947352745746693	0.304895822284631	2.9435536969607
B.1.1.7	AR1 (Week|Postcode) -week FE	Poisson	ran_vals	cond	Postcode	TS21	Week_factor1	0.0014363274195846	0.570510710475856	-1.11674411790745	1.11961677274662	Positive	1.00143735943186	0.327343854450194	3.06367989266296
B.1.1.7	AR1 (Week|Postcode) -week FE	Poisson	ran_vals	cond	Postcode	TS22	Week_factor1	0.000523271503498856	0.569763393893907	-1.11619246023787	1.11723900324486	Positive	1.00052340843391	0.327524486016907	3.05640382188874
B.1.1.7	AR1 (Week|Postcode) -week FE	Poisson	ran_vals	cond	Postcode	TS23	Week_factor1	-0.0436807416672173	0.561034849254276	-1.14328884027746	1.05592735694302	Negative	0.957259521772438	0.318768915897714	2.87463973531858
B.1.1.7	AR1 (Week|Postcode) -week FE	Poisson	ran_vals	cond	Postcode	TS24	Week_factor1	0.254046552350968	0.574091192660646	-0.871151509105544	1.37924461380748	Positive	1.28923181964301	0.418469400376583	3.97190017545914
B.1.1.7	AR1 (Week|Postcode) -week FE	Poisson	ran_vals	cond	Postcode	TS25	Week_factor1	0.0256119024346452	0.487774095277376	-0.930407756900621	0.981631561769912	Positive	1.02594270533371	0.394392861169446	2.66880701518386
B.1.1.7	AR1 (Week|Postcode) -week FE	Poisson	ran_vals	cond	Postcode	TS26	Week_factor1	0.0627226748513981	0.522774689514394	-0.961896888625923	1.08734223832872	Positive	1.06473152145627	0.382167269239401	2.96637965631856
B.1.1.7	AR1 (Week|Postcode) -week FE	Poisson	ran_vals	cond	Postcode	TS27	Week_factor1	-0.350344521212797	0.5544941174205	-1.4371330209963	0.736443978570707	Negative	0.704445351540027	0.237608000244855	2.08849555905093
B.1.1.7	AR1 (Week|Postcode) -week FE	Poisson	ran_vals	cond	Postcode	TS28	Week_factor1	-0.172662198921486	0.580700099274049	-1.31081347931746	0.965489081474484	Negative	0.841421800034426	0.269600652601702	2.6260717054685
B.1.1.7	AR1 (Week|Postcode) -week FE	Poisson	ran_vals	cond	Postcode	TS29	Week_factor1	0.16282798404114	0.61654754453126	-1.04558299799673	1.37123896607901	Positive	1.17683423800664	0.351486843507968	3.94022948319334
B.1.1.7	AR1 (Week|Postcode) -week FE	Poisson	ran_vals	cond	Postcode	TS3	Week_factor1	-0.0170574372594579	0.569963622293806	-1.13416560945331	1.10005073493439	Negative	0.983087217177694	0.321690424833316	3.00431844397904
B.1.1.7	AR1 (Week|Postcode) -week FE	Poisson	ran_vals	cond	Postcode	TS4	Week_factor1	-0.00328087881703718	0.569606397056813	-1.11968890241201	1.11312714477794	Negative	0.996724497384706	0.326381315270751	3.04386212446833
B.1.1.7	AR1 (Week|Postcode) -week FE	Poisson	ran_vals	cond	Postcode	TS5	Week_factor1	-0.0267045374130567	0.56203171525994	-1.12826645749181	1.0748573826657	Negative	0.973648875845286	0.323593733969286	2.92957506255287
B.1.1.7	AR1 (Week|Postcode) -week FE	Poisson	ran_vals	cond	Postcode	TS6	Week_factor1	-0.193974280249491	0.577258932773242	-1.32538099823907	0.937432437740092	Negative	0.823679088816809	0.265701707919057	2.55341693761626
B.1.1.7	AR1 (Week|Postcode) -week FE	Poisson	ran_vals	cond	Postcode	TS7	Week_factor1	0.157933057762604	0.548215632730831	-0.916549838151661	1.23241595367687	Positive	1.17108779684633	0.399896370915051	3.42950506098421
B.1.1.7	AR1 (Week|Postcode) -week FE	Poisson	ran_vals	cond	Postcode	TS8	Week_factor1	0.109184469898068	0.545534185526056	-0.960042886068394	1.17841182586453	Positive	1.11536808320172	0.382876465556723	3.24920979203089
B.1.1.7	AR1 (Week|Postcode) -week FE	Poisson	ran_vals	cond	Postcode	TS9	Week_factor1	0.480071103382692	0.638716850405543	-0.771790919731029	1.73193312649641	Positive	1.61618931463486	0.46218459116094	5.65156855225041
B.1.1.7	AR1 (Week|Postcode) -week FE	Poisson	ran_vals	cond	Postcode	TS1	Week_factor2	-0.389930260234556	0.557369468521355	-1.48235434461864	0.70249382414953	Negative	0.677104093932301	0.227102381213209	2.0187809197362
B.1.1.7	AR1 (Week|Postcode) -week FE	Poisson	ran_vals	cond	Postcode	TS10	Week_factor2	-0.0189378951409322	0.542037881486924	-1.08131262111169	1.04343683082983	Negative	0.981240300141069	0.339150057817739	2.83895728285078
B.1.1.7	AR1 (Week|Postcode) -week FE	Poisson	ran_vals	cond	Postcode	TS11	Week_factor2	-0.0357435843736425	0.57087335402352	-1.15463479799333	1.08314762924604	Negative	0.964887674042951	0.315172617560673	2.95396291316707
B.1.1.7	AR1 (Week|Postcode) -week FE	Poisson	ran_vals	cond	Postcode	TS12	Week_factor2	0.00625263335357081	0.569953972203523	-1.11083662501088	1.12334189171802	Positive	1.00627222187082	0.329283359109619	3.07511374776686
B.1.1.7	AR1 (Week|Postcode) -week FE	Poisson	ran_vals	cond	Postcode	TS13	Week_factor2	-0.00530132607645711	0.570274233499812	-1.12301828504727	1.11241563289436	Negative	0.99471270115404	0.325296473915304	3.04169715068841
B.1.1.7	AR1 (Week|Postcode) -week FE	Poisson	ran_vals	cond	Postcode	TS14	Week_factor2	0.00714433984047367	0.568543396918699	-1.10718024176824	1.12146892144918	Positive	1.00716992152147	0.330489549068515	3.06935954155474
B.1.1.7	AR1 (Week|Postcode) -week FE	Poisson	ran_vals	cond	Postcode	TS15	Week_factor2	0.00860166623736352	0.564497731675122	-1.09779355720043	1.11499688967516	Positive	1.00863876686785	0.333606355573258	3.04955869404977
B.1.1.7	AR1 (Week|Postcode) -week FE	Poisson	ran_vals	cond	Postcode	TS16	Week_factor2	-0.0204084513478182	0.557799656788304	-1.1136756892417	1.07285878654606	Negative	0.979798391590882	0.328349828306965	2.92372587223221
B.1.1.7	AR1 (Week|Postcode) -week FE	Poisson	ran_vals	cond	Postcode	TS17	Week_factor2	-0.343661723731535	0.517946068596103	-1.35881736411401	0.671493916650938	Negative	0.709168782448136	0.256964492756112	1.95715897011615
B.1.1.7	AR1 (Week|Postcode) -week FE	Poisson	ran_vals	cond	Postcode	TS18	Week_factor2	0.442628404692196	0.536695292476978	-0.609275039234871	1.49453184861926	Positive	1.5567937295999	0.543744919954733	4.45724939687404
B.1.1.7	AR1 (Week|Postcode) -week FE	Poisson	ran_vals	cond	Postcode	TS19	Week_factor2	-0.0236790128219665	0.399934564119365	-0.807536354668646	0.760178329024713	Negative	0.976599135252931	0.44595538987403	2.13865757121173
B.1.1.7	AR1 (Week|Postcode) -week FE	Poisson	ran_vals	cond	Postcode	TS2	Week_factor2	0.0611468645278474	0.565153392475166	-1.04653343046411	1.1688271595198	Positive	1.06305502779787	0.351152937702638	3.21821597028275
B.1.1.7	AR1 (Week|Postcode) -week FE	Poisson	ran_vals	cond	Postcode	TS20	Week_factor2	0.114336901898619	0.582450298379295	-1.02724470570941	1.25591850950664	Positive	1.12112977201435	0.357991976190107	3.5110618374013
B.1.1.7	AR1 (Week|Postcode) -week FE	Poisson	ran_vals	cond	Postcode	TS21	Week_factor2	-0.00603475741820487	0.570424907029789	-1.1240470310812	1.11197751624479	Negative	0.993983415156274	0.324961998532523	3.04036482440222
B.1.1.7	AR1 (Week|Postcode) -week FE	Poisson	ran_vals	cond	Postcode	TS22	Week_factor2	-0.0116807629278867	0.571664512650891	-1.13212261896327	1.1087610931075	Negative	0.988387192336275	0.322348307106776	3.03060143464873
B.1.1.7	AR1 (Week|Postcode) -week FE	Poisson	ran_vals	cond	Postcode	TS23	Week_factor2	0.0270498682162105	0.569399027285703	-1.08895171809591	1.14305145452833	Positive	1.02741903704068	0.336569128170815	3.13632412874735
B.1.1.7	AR1 (Week|Postcode) -week FE	Poisson	ran_vals	cond	Postcode	TS24	Week_factor2	-0.369856673327591	0.64497606511021	-1.63398653183396	0.894273185178781	Negative	0.69083333838554	0.195150049474737	2.44555767579599
B.1.1.7	AR1 (Week|Postcode) -week FE	Poisson	ran_vals	cond	Postcode	TS25	Week_factor2	0.225096684880922	0.491800825124247	-0.738815219929683	1.18900858969153	Positive	1.25244380271808	0.477679525575012	3.28382397608247
B.1.1.7	AR1 (Week|Postcode) -week FE	Poisson	ran_vals	cond	Postcode	TS26	Week_factor2	-0.413309605659827	0.585921193126289	-1.56169404196609	0.735074830646436	Negative	0.661457460148957	0.209780393229326	2.08563805630976
B.1.1.7	AR1 (Week|Postcode) -week FE	Poisson	ran_vals	cond	Postcode	TS27	Week_factor2	0.344910252091454	0.574310480741631	-0.780717606106027	1.47053811028894	Positive	1.41186320221188	0.458077174354285	4.35157613904221
B.1.1.7	AR1 (Week|Postcode) -week FE	Poisson	ran_vals	cond	Postcode	TS28	Week_factor2	0.369648654211085	0.572524945907253	-0.752479620017873	1.49177692844004	Positive	1.44722604854951	0.471196714158046	4.44498692938192
B.1.1.7	AR1 (Week|Postcode) -week FE	Poisson	ran_vals	cond	Postcode	TS29	Week_factor2	-0.350678151246945	0.633203522793867	-1.59173425080681	0.89037794831292	Negative	0.704210366614531	0.203572260066304	2.43605017837819
B.1.1.7	AR1 (Week|Postcode) -week FE	Poisson	ran_vals	cond	Postcode	TS3	Week_factor2	0.0336373469564985	0.565771776013172	-1.07525495749858	1.14252965141158	Positive	1.03420947949636	0.341210749970833	3.13468801194439
B.1.1.7	AR1 (Week|Postcode) -week FE	Poisson	ran_vals	cond	Postcode	TS4	Week_factor2	-0.000229664862110597	0.569499501393068	-1.11642817680604	1.11596884708182	Negative	0.999770361508845	0.327447292167361	3.05252417613718
B.1.1.7	AR1 (Week|Postcode) -week FE	Poisson	ran_vals	cond	Postcode	TS5	Week_factor2	0.00311873893800951	0.56558820671448	-1.10541377630297	1.11165125417898	Positive	1.00312360726399	0.331073863377159	3.03937303049497
B.1.1.7	AR1 (Week|Postcode) -week FE	Poisson	ran_vals	cond	Postcode	TS6	Week_factor2	0.322526394275605	0.614040673931941	-0.880971211673702	1.52602400022491	Positive	1.38061133061463	0.414380265234819	4.59985140735739
B.1.1.7	AR1 (Week|Postcode) -week FE	Poisson	ran_vals	cond	Postcode	TS7	Week_factor2	-0.0960791114804365	0.557106604152013	-1.18798799116779	0.995829768206921	Negative	0.908392148978265	0.304833976121286	2.70696956692594
B.1.1.7	AR1 (Week|Postcode) -week FE	Poisson	ran_vals	cond	Postcode	TS8	Week_factor2	0.0913398221171833	0.537003053873022	-0.961166823061961	1.14384646729633	Positive	1.09564126513821	0.382446378273896	3.13881853788647
B.1.1.7	AR1 (Week|Postcode) -week FE	Poisson	ran_vals	cond	Postcode	TS9	Week_factor2	-0.233506565866397	0.583526977356512	-1.37719842549268	0.910185293759886	Negative	0.791752397182722	0.252284357340593	2.48478290549852
B.1.1.7	AR1 (Week|Postcode) -week FE	Poisson	ran_vals	cond	Postcode	TS1	Week_factor3	0.272791719882155	0.53055052924465	-0.767068209416023	1.31265164918033	Positive	1.31362661402383	0.464372517501579	3.71601422572523
B.1.1.7	AR1 (Week|Postcode) -week FE	Poisson	ran_vals	cond	Postcode	TS10	Week_factor3	0.0271900271929267	0.431250079970393	-0.818044597879061	0.872424652264914	Positive	1.02756304913362	0.441293718063121	2.3927053042567
B.1.1.7	AR1 (Week|Postcode) -week FE	Poisson	ran_vals	cond	Postcode	TS11	Week_factor3	0.0768433077659331	0.564187004228016	-1.02894290106653	1.18262951659839	Positive	1.07987285544491	0.357384551786883	3.26294289469496
B.1.1.7	AR1 (Week|Postcode) -week FE	Poisson	ran_vals	cond	Postcode	TS12	Week_factor3	-0.0122404040708031	0.567168411600899	-1.12387006397736	1.09938925583575	Negative	0.987834204949991	0.325019511205039	3.00233180725445
B.1.1.7	AR1 (Week|Postcode) -week FE	Poisson	ran_vals	cond	Postcode	TS13	Week_factor3	0.0125290842821824	0.570548569844105	-1.1057255640431	1.13078373260746	Positive	1.01260790208632	0.330970654695917	3.09808361804686
B.1.1.7	AR1 (Week|Postcode) -week FE	Poisson	ran_vals	cond	Postcode	TS14	Week_factor3	-0.0126853378528963	0.570552286183657	-1.13094727006985	1.10557659436406	Negative	0.98739478190543	0.32272740157332	3.02096583860288
B.1.1.7	AR1 (Week|Postcode) -week FE	Poisson	ran_vals	cond	Postcode	TS15	Week_factor3	-0.00416934957569395	0.568295502380651	-1.11800806681787	1.10966936766648	Negative	0.995839330095197	0.326930369908746	3.03335530327531
B.1.1.7	AR1 (Week|Postcode) -week FE	Poisson	ran_vals	cond	Postcode	TS16	Week_factor3	0.000641908338261672	0.564783938005791	-1.10631426919979	1.10759808587632	Positive	1.00064211440551	0.330775867906403	3.02707887204533
B.1.1.7	AR1 (Week|Postcode) -week FE	Poisson	ran_vals	cond	Postcode	TS17	Week_factor3	0.277575017241212	0.49278865556862	-0.688272999663196	1.24342303414562	Positive	1.31992513257191	0.502443039519918	3.46746241575888
B.1.1.7	AR1 (Week|Postcode) -week FE	Poisson	ran_vals	cond	Postcode	TS18	Week_factor3	-0.238835728128166	0.534816759847223	-1.28705731575713	0.809385859500797	Negative	0.7875442431142	0.276082011094211	2.2465278791767
B.1.1.7	AR1 (Week|Postcode) -week FE	Poisson	ran_vals	cond	Postcode	TS19	Week_factor3	0.351739957297423	0.43751654398067	-0.505776711545125	1.20925662613997	Positive	1.42153881485538	0.603037007673608	3.35099268606444
B.1.1.7	AR1 (Week|Postcode) -week FE	Poisson	ran_vals	cond	Postcode	TS2	Week_factor3	-0.133363710040709	0.543667878479728	-1.19893317141227	0.932205751330857	Negative	0.875146734562909	0.30151570596696	2.54010584476832
B.1.1.7	AR1 (Week|Postcode) -week FE	Poisson	ran_vals	cond	Postcode	TS20	Week_factor3	-0.24638771375207	0.569451518602262	-1.36249218115414	0.869716753650004	Negative	0.781619121688268	0.256021928196297	2.38623486547734
B.1.1.7	AR1 (Week|Postcode) -week FE	Poisson	ran_vals	cond	Postcode	TS21	Week_factor3	0.0137176867130471	0.568520709821035	-1.10056242900133	1.12799780242742	Positive	1.01381220587768	0.332683919984988	3.08946458498187
B.1.1.7	AR1 (Week|Postcode) -week FE	Poisson	ran_vals	cond	Postcode	TS22	Week_factor3	0.0265687999565283	0.575596043590326	-1.10157871512426	1.15471631503731	Positive	1.02692489721958	0.332345989679811	3.17312312251895
B.1.1.7	AR1 (Week|Postcode) -week FE	Poisson	ran_vals	cond	Postcode	TS23	Week_factor3	-0.0531033285875956	0.5791923131015	-1.18829940238898	1.08209274521379	Negative	0.948282022777761	0.304739062179923	2.95084846783625
B.1.1.7	AR1 (Week|Postcode) -week FE	Poisson	ran_vals	cond	Postcode	TS24	Week_factor3	0.659806140920824	0.772382342639472	-0.854035432947216	2.17364771478887	Positive	1.93441729369539	0.425693603139649	8.79029010196385
B.1.1.7	AR1 (Week|Postcode) -week FE	Poisson	ran_vals	cond	Postcode	TS25	Week_factor3	-0.182049703698516	0.529145665807499	-1.21915615125668	0.855056743859649	Negative	0.8335599083757	0.295479401672788	2.35150781041836
B.1.1.7	AR1 (Week|Postcode) -week FE	Poisson	ran_vals	cond	Postcode	TS26	Week_factor3	0.779753854826981	0.747774273161091	-0.685856789134375	2.24536449878834	Positive	2.18093537270947	0.503658515513749	9.44385720369209
B.1.1.7	AR1 (Week|Postcode) -week FE	Poisson	ran_vals	cond	Postcode	TS27	Week_factor3	-0.280302571762918	0.599838630521663	-1.45596468412121	0.89535954059537	Negative	0.755555097229076	0.233175314844291	2.44821586423095
B.1.1.7	AR1 (Week|Postcode) -week FE	Poisson	ran_vals	cond	Postcode	TS28	Week_factor3	-0.209961700582302	0.563804366178692	-1.31499795261897	0.895074551454367	Negative	0.810615291469311	0.268474872909035	2.44751824870596
B.1.1.7	AR1 (Week|Postcode) -week FE	Poisson	ran_vals	cond	Postcode	TS29	Week_factor3	0.752647001099653	0.691977277786918	-0.603603541482775	2.10889754368208	Positive	2.12261114103462	0.546837529620648	8.23915296956638
B.1.1.7	AR1 (Week|Postcode) -week FE	Poisson	ran_vals	cond	Postcode	TS3	Week_factor3	-0.072790133628583	0.540672971406721	-1.13248968500001	0.986909417742845	Negative	0.929795942451909	0.322230005704779	2.68292983053878
B.1.1.7	AR1 (Week|Postcode) -week FE	Poisson	ran_vals	cond	Postcode	TS4	Week_factor3	0.0022991133977166	0.566042523199545	-1.10712384579157	1.111722072587	Positive	1.00230175838558	0.330508187874985	3.03958828167615
B.1.1.7	AR1 (Week|Postcode) -week FE	Poisson	ran_vals	cond	Postcode	TS5	Week_factor3	-5.20856041295977e-05	0.5676246485715	-1.11257595354147	1.11247178233321	Negative	0.999947915752302	0.32871112496432	3.04186794507155
B.1.1.7	AR1 (Week|Postcode) -week FE	Poisson	ran_vals	cond	Postcode	TS6	Week_factor3	-0.157345783343192	0.588173673308801	-1.31014499968307	0.995453432996686	Negative	0.854408567481723	0.269780935398359	2.70595103063243
B.1.1.7	AR1 (Week|Postcode) -week FE	Poisson	ran_vals	cond	Postcode	TS7	Week_factor3	0.0296425489364292	0.563945401376166	-1.07567012700784	1.1349552248807	Positive	1.03008626270779	0.341069119073662	3.11103424285719
B.1.1.7	AR1 (Week|Postcode) -week FE	Poisson	ran_vals	cond	Postcode	TS8	Week_factor3	-0.0655689387700652	0.554227021811295	-1.1518339407791	1.02069606323897	Negative	0.936534480998868	0.316056608448528	2.77512575486192
B.1.1.7	AR1 (Week|Postcode) -week FE	Poisson	ran_vals	cond	Postcode	TS9	Week_factor3	0.0624381414401564	0.572699177759815	-1.06003162094478	1.1849079038251	Positive	1.06442861286026	0.346444855243215	3.27038561759046
B.1.1.7	AR1 (Week|Postcode) -week FE	Poisson	ran_vals	cond	Postcode	TS1	Week_factor4	-0.148623826295661	0.549943408994471	-1.22649310146	0.929245448868684	Negative	0.861893275510981	0.293319417554037	2.53259748217723
B.1.1.7	AR1 (Week|Postcode) -week FE	Poisson	ran_vals	cond	Postcode	TS10	Week_factor4	-0.41714277857729	0.51386832113726	-1.42430618080238	0.590020623647802	Negative	0.658926832591756	0.240675390499289	1.80402562060323
B.1.1.7	AR1 (Week|Postcode) -week FE	Poisson	ran_vals	cond	Postcode	TS11	Week_factor4	-0.167862336551055	0.538350678413153	-1.22301027729354	0.887285604191429	Negative	0.845470217019733	0.294342778568772	2.42852870840988
B.1.1.7	AR1 (Week|Postcode) -week FE	Poisson	ran_vals	cond	Postcode	TS12	Week_factor4	0.0251585449455458	0.553215070801832	-1.05912306953082	1.10944015942191	Positive	1.02547769194148	0.346759761238788	3.03266011290583
B.1.1.7	AR1 (Week|Postcode) -week FE	Poisson	ran_vals	cond	Postcode	TS13	Week_factor4	-0.0280879301548189	0.568964054456583	-1.14323698538761	1.08706112507797	Negative	0.972302868300613	0.318785446053317	2.965545884888
B.1.1.7	AR1 (Week|Postcode) -week FE	Poisson	ran_vals	cond	Postcode	TS14	Week_factor4	0.0225841086917086	0.571963482709792	-1.09844371789158	1.143611935275	Positive	1.02284106037003	0.33338952832846	3.13808247074923
B.1.1.7	AR1 (Week|Postcode) -week FE	Poisson	ran_vals	cond	Postcode	TS15	Week_factor4	-0.0055934472406943	0.570125687219422	-1.12301926085191	1.11183236637052	Negative	0.994422166959357	0.325296156489651	3.03992354785662
B.1.1.7	AR1 (Week|Postcode) -week FE	Poisson	ran_vals	cond	Postcode	TS16	Week_factor4	-0.000497131323175812	0.568602230313879	-1.11493702426753	1.11394276162118	Negative	0.999502992226126	0.327935930254727	3.04634576239631
B.1.1.7	AR1 (Week|Postcode) -week FE	Poisson	ran_vals	cond	Postcode	TS17	Week_factor4	-0.188598030290235	0.542833341160988	-1.25253182857332	0.875335767992846	Negative	0.828119318682265	0.285780333324841	2.39968089474955
B.1.1.7	AR1 (Week|Postcode) -week FE	Poisson	ran_vals	cond	Postcode	TS18	Week_factor4	-0.0126705094126295	0.540739812936259	-1.07250106777462	1.04716004894936	Negative	0.987409423538529	0.342151701792984	2.84954704180484
B.1.1.7	AR1 (Week|Postcode) -week FE	Poisson	ran_vals	cond	Postcode	TS19	Week_factor4	-0.456629202312652	0.539956140581455	-1.51492379108355	0.601665386458245	Negative	0.633415165402185	0.219824936829673	1.82515586060352
B.1.1.7	AR1 (Week|Postcode) -week FE	Poisson	ran_vals	cond	Postcode	TS2	Week_factor4	0.0174595044826641	0.54699878460143	-1.05463841292332	1.08955742188865	Positive	1.01761281255907	0.348318351953099	2.97295801521196
B.1.1.7	AR1 (Week|Postcode) -week FE	Poisson	ran_vals	cond	Postcode	TS20	Week_factor4	0.522940469434355	0.572988508597873	-0.600096370972794	1.6459773098415	Positive	1.68698087943193	0.5487587491312	5.18607583400646
B.1.1.7	AR1 (Week|Postcode) -week FE	Poisson	ran_vals	cond	Postcode	TS21	Week_factor4	-0.0302226721978371	0.558124839998369	-1.12412725747182	1.06368191307615	Negative	0.970229466365642	0.324935929050036	2.89701794491062
B.1.1.7	AR1 (Week|Postcode) -week FE	Poisson	ran_vals	cond	Postcode	TS22	Week_factor4	-0.0586024757827035	0.582690679820234	-1.20065522235752	1.08345027079211	Negative	0.943081592423376	0.300996927370281	2.95485704036335
B.1.1.7	AR1 (Week|Postcode) -week FE	Poisson	ran_vals	cond	Postcode	TS23	Week_factor4	0.103887600384049	0.593067639339259	-1.05850361311709	1.26627881388519	Positive	1.10947574325949	0.346974630341062	3.54762659065662
B.1.1.7	AR1 (Week|Postcode) -week FE	Poisson	ran_vals	cond	Postcode	TS24	Week_factor4	-0.310780105492001	0.648208320677745	-1.58124506849957	0.959684857515568	Negative	0.732875013342544	0.205718804683017	2.61087354658432
B.1.1.7	AR1 (Week|Postcode) -week FE	Poisson	ran_vals	cond	Postcode	TS25	Week_factor4	0.0336756326815538	0.545318421271341	-1.03512883311651	1.10248009847962	Positive	1.03424907571412	0.355180618951121	3.01162589832277
B.1.1.7	AR1 (Week|Postcode) -week FE	Poisson	ran_vals	cond	Postcode	TS26	Week_factor4	-0.384420556582322	0.616442337332836	-1.59262533630037	0.823784223135727	Negative	0.680845033101099	0.203390940576049	2.2791081932438
B.1.1.7	AR1 (Week|Postcode) -week FE	Poisson	ran_vals	cond	Postcode	TS27	Week_factor4	0.319263254129448	0.59712890907304	-0.851087901781404	1.4896144100403	Positive	1.37611354479926	0.426950199320424	4.43538494933174
B.1.1.7	AR1 (Week|Postcode) -week FE	Poisson	ran_vals	cond	Postcode	TS28	Week_factor4	0.0815108973156489	0.568340623075946	-1.03241625486426	1.19543804949556	Positive	1.0849250402902	0.356145382079884	3.30500520931836
B.1.1.7	AR1 (Week|Postcode) -week FE	Poisson	ran_vals	cond	Postcode	TS29	Week_factor4	-0.387584563916964	0.607654720037699	-1.57856593022662	0.803396802392695	Negative	0.678694238781403	0.206270692768243	2.23311350523561
B.1.1.7	AR1 (Week|Postcode) -week FE	Poisson	ran_vals	cond	Postcode	TS3	Week_factor4	0.14407164796739	0.41219039535012	-0.663806681692171	0.951949977626951	Positive	1.15496685658819	0.514887586033129	2.59075665446589
B.1.1.7	AR1 (Week|Postcode) -week FE	Poisson	ran_vals	cond	Postcode	TS4	Week_factor4	-0.00669921271748153	0.548331130560458	-1.08140848021811	1.06801005478315	Negative	0.993323176982349	0.339117548754426	2.90958382293812
B.1.1.7	AR1 (Week|Postcode) -week FE	Poisson	ran_vals	cond	Postcode	TS5	Week_factor4	-0.00699636076776567	0.56278845838662	-1.11004147012036	1.09604874858483	Negative	0.993028056786373	0.329545294508787	2.99231922893873
B.1.1.7	AR1 (Week|Postcode) -week FE	Poisson	ran_vals	cond	Postcode	TS6	Week_factor4	0.077257893809808	0.582842418218772	-1.06509225456122	1.21960804218083	Positive	1.0803206484779	0.344696053517167	3.38586035905856
B.1.1.7	AR1 (Week|Postcode) -week FE	Poisson	ran_vals	cond	Postcode	TS7	Week_factor4	-0.00766589115802613	0.567555929587454	-1.12005507236159	1.10472329004553	Negative	0.992363416847121	0.326261826119	3.01838913491922
B.1.1.7	AR1 (Week|Postcode) -week FE	Poisson	ran_vals	cond	Postcode	TS8	Week_factor4	0.0188446478500533	0.563124830446341	-1.084859738625	1.12254903432511	Positive	1.01902332885509	0.337949183787787	3.07267658738588
B.1.1.7	AR1 (Week|Postcode) -week FE	Poisson	ran_vals	cond	Postcode	TS9	Week_factor4	-0.041612993692303	0.570150904426703	-1.15908823212158	1.07586224473697	Negative	0.959240941041915	0.313772137856044	2.9325203609797
B.1.1.7	AR1 (Week|Postcode) -week FE	Poisson	ran_vals	cond	Postcode	TS1	Week_factor5	0.00189634589152881	0.555262604651278	-1.08639836118688	1.09019105296994	Positive	1.00189814509252	0.337429607367346	2.97484237074383
B.1.1.7	AR1 (Week|Postcode) -week FE	Poisson	ran_vals	cond	Postcode	TS10	Week_factor5	0.50530228904505	0.542691968122649	-0.5583544231745	1.5689590012646	Positive	1.65748648474569	0.572149806066308	4.80164708261078
B.1.1.7	AR1 (Week|Postcode) -week FE	Poisson	ran_vals	cond	Postcode	TS11	Week_factor5	0.0194085216018702	0.541636281107716	-1.04217908208946	1.08099612529321	Positive	1.01959809139424	0.352685313754562	2.94761428228405
B.1.1.7	AR1 (Week|Postcode) -week FE	Poisson	ran_vals	cond	Postcode	TS12	Week_factor5	-0.0584040891482098	0.490365346943866	-1.01950250842468	0.902694330128257	Negative	0.943268705766329	0.360774377748559	2.46623902958596
B.1.1.7	AR1 (Week|Postcode) -week FE	Poisson	ran_vals	cond	Postcode	TS13	Week_factor5	0.0606094311867993	0.560759075657138	-1.03845816110516	1.15967702347876	Positive	1.0624838600786	0.3540000724791	3.18890316892285
B.1.1.7	AR1 (Week|Postcode) -week FE	Poisson	ran_vals	cond	Postcode	TS14	Week_factor5	-0.0471697625895678	0.571835244389124	-1.16794624668291	1.07360672150377	Negative	0.953925442990387	0.311005013397726	2.92591344699867
B.1.1.7	AR1 (Week|Postcode) -week FE	Poisson	ran_vals	cond	Postcode	TS15	Week_factor5	0.0161808895641667	0.57116622066887	-1.10328433213268	1.13564611126101	Positive	1.01631250910653	0.33177961785115	3.11318435670092
B.1.1.7	AR1 (Week|Postcode) -week FE	Poisson	ran_vals	cond	Postcode	TS16	Week_factor5	-0.00629986367771655	0.57029672225193	-1.12406089979274	1.11146117243731	Negative	0.993719938857217	0.324957491759555	3.03879535608015
B.1.1.7	AR1 (Week|Postcode) -week FE	Poisson	ran_vals	cond	Postcode	TS17	Week_factor5	0.0632308243015477	0.566648970143871	-1.04738074905715	1.17384239766025	Positive	1.06527270168202	0.35085552530884	3.23439663077845
B.1.1.7	AR1 (Week|Postcode) -week FE	Poisson	ran_vals	cond	Postcode	TS18	Week_factor5	-0.0252128246856187	0.54927798514671	-1.1017778930739	1.05135224370266	Negative	0.97510236408937	0.332279800278969	2.86151797266762
B.1.1.7	AR1 (Week|Postcode) -week FE	Poisson	ran_vals	cond	Postcode	TS19	Week_factor5	0.478981295447462	0.534369320500248	-0.568363327176164	1.52632591807109	Positive	1.61442893810532	0.56645177666555	4.60124039425645
B.1.1.7	AR1 (Week|Postcode) -week FE	Poisson	ran_vals	cond	Postcode	TS2	Week_factor5	-0.0190810497754434	0.556648523303212	-1.11009210749714	1.07193000794626	Negative	0.981099841098455	0.329528607622035	2.92101163886644
B.1.1.7	AR1 (Week|Postcode) -week FE	Poisson	ran_vals	cond	Postcode	TS20	Week_factor5	0.0683150773567945	0.516208128171059	-0.943434262385316	1.08006441709891	Positive	1.07070260948614	0.389288617805371	2.94486924488911
B.1.1.7	AR1 (Week|Postcode) -week FE	Poisson	ran_vals	cond	Postcode	TS21	Week_factor5	0.0626275714406441	0.507441724406008	-0.931939932648032	1.05719507552932	Positive	1.06463026667195	0.39378904468722	2.87828628044811
B.1.1.7	AR1 (Week|Postcode) -week FE	Poisson	ran_vals	cond	Postcode	TS22	Week_factor5	0.126322453205625	0.588872994265303	-1.02784740702263	1.28049231343388	Positive	1.13464798017971	0.357776278962963	3.59841083555786
B.1.1.7	AR1 (Week|Postcode) -week FE	Poisson	ran_vals	cond	Postcode	TS23	Week_factor5	-0.220687669471409	0.607951587588692	-1.41225088548919	0.970875546546375	Negative	0.801967119992677	0.243594362590526	2.64025511391027
B.1.1.7	AR1 (Week|Postcode) -week FE	Poisson	ran_vals	cond	Postcode	TS24	Week_factor5	0.146335434631765	0.611646787028035	-1.05247023920282	1.34514110846635	Positive	1.15758441683706	0.34907438596053	3.83872817943028
B.1.1.7	AR1 (Week|Postcode) -week FE	Poisson	ran_vals	cond	Postcode	TS25	Week_factor5	-0.00381327507186329	0.561209306095972	-1.10376330280868	1.09613675266496	Negative	0.996193986228812	0.33162074319449	2.9925825768276
B.1.1.7	AR1 (Week|Postcode) -week FE	Poisson	ran_vals	cond	Postcode	TS26	Week_factor5	0.145646467738053	0.590133848358487	-1.0109946211026	1.30228755657871	Positive	1.15678715417251	0.363856899784421	3.67769999923426
B.1.1.7	AR1 (Week|Postcode) -week FE	Poisson	ran_vals	cond	Postcode	TS27	Week_factor5	-0.158052738891236	0.58725964098315	-1.30906048479213	0.99295500700966	Negative	0.853804752065123	0.270073675551925	2.69919885068114
B.1.1.7	AR1 (Week|Postcode) -week FE	Poisson	ran_vals	cond	Postcode	TS28	Week_factor5	-0.0641833530038797	0.56179103213166	-1.16527354281952	1.03690683681176	Negative	0.937833029262526	0.311837349497051	2.82047930497833
B.1.1.7	AR1 (Week|Postcode) -week FE	Poisson	ran_vals	cond	Postcode	TS29	Week_factor5	0.155996636827876	0.598363008191402	-1.01677330890832	1.32876658256407	Positive	1.16882227213278	0.361760347848383	3.77638265763219
B.1.1.7	AR1 (Week|Postcode) -week FE	Poisson	ran_vals	cond	Postcode	TS3	Week_factor5	-0.229823825728334	0.507984529722666	-1.22545520868828	0.765807557231607	Negative	0.794673591212911	0.293624009696974	2.15073051152375
B.1.1.7	AR1 (Week|Postcode) -week FE	Poisson	ran_vals	cond	Postcode	TS4	Week_factor5	0.00831021803009983	0.462463088107734	-0.898100778840233	0.914721214900432	Positive	1.00834484374123	0.407342559162443	2.49607928518477
B.1.1.7	AR1 (Week|Postcode) -week FE	Poisson	ran_vals	cond	Postcode	TS5	Week_factor5	0.016057174307498	0.535020203961455	-1.03256315645823	1.06467750507322	Positive	1.01618678352086	0.356093067598206	2.89990362903561
B.1.1.7	AR1 (Week|Postcode) -week FE	Poisson	ran_vals	cond	Postcode	TS6	Week_factor5	-0.0479993918080636	0.574158690750332	-1.17332974708938	1.07733096347326	Negative	0.953134366765965	0.309335216490694	2.93683057304821
B.1.1.7	AR1 (Week|Postcode) -week FE	Poisson	ran_vals	cond	Postcode	TS7	Week_factor5	-0.0179756774429565	0.569643188800142	-1.13445581152978	1.09850445664387	Negative	0.982184921316555	0.321597083148677	2.99967652136828
B.1.1.7	AR1 (Week|Postcode) -week FE	Poisson	ran_vals	cond	Postcode	TS8	Week_factor5	-0.00791318650351048	0.567752571688453	-1.12068777914287	1.10486140613585	Negative	0.992118040334591	0.326055463339589	3.01880605181639
B.1.1.7	AR1 (Week|Postcode) -week FE	Poisson	ran_vals	cond	Postcode	TS9	Week_factor5	0.0193840481413624	0.572115789555016	-1.10194229437317	1.14071039065589	Positive	1.01957313860596	0.33222517753823	3.12899038137224
B.1.1.7	AR1 (Week|Postcode) -week FE	Poisson	ran_vals	cond	Postcode	TS1	Week_factor6	-0.0177168149334235	0.559270918189952	-1.11386767218638	1.07843404231953	Negative	0.982439205080959	0.328286796790724	2.94007191612825
B.1.1.7	AR1 (Week|Postcode) -week FE	Poisson	ran_vals	cond	Postcode	TS10	Week_factor6	-0.456903884335132	0.575882360778799	-1.58561257079348	0.671804802123214	Negative	0.63324120153695	0.204822286529306	1.95776751699619
B.1.1.7	AR1 (Week|Postcode) -week FE	Poisson	ran_vals	cond	Postcode	TS11	Week_factor6	-0.0233906715654237	0.552718790426776	-1.10669959438045	1.0599182512496	Negative	0.976880769676188	0.330648436188247	2.88613504169074
B.1.1.7	AR1 (Week|Postcode) -week FE	Poisson	ran_vals	cond	Postcode	TS12	Week_factor6	-0.0753094505326517	0.520756865069541	-1.09597415077094	0.945355249705633	Negative	0.92745644002815	0.334213873615038	2.5737275321505
B.1.1.7	AR1 (Week|Postcode) -week FE	Poisson	ran_vals	cond	Postcode	TS13	Week_factor6	-0.13329609948752	0.537352685573434	-1.18648801020733	0.919895811232287	Negative	0.875205905718029	0.305291564382616	2.50902896368181
B.1.1.7	AR1 (Week|Postcode) -week FE	Poisson	ran_vals	cond	Postcode	TS14	Week_factor6	0.100395077112096	0.564205166673123	-1.00542672945864	1.20621688368284	Positive	1.10560763207251	0.365888466098429	3.34082199729176
B.1.1.7	AR1 (Week|Postcode) -week FE	Poisson	ran_vals	cond	Postcode	TS15	Week_factor6	-0.0373156122550825	0.570929058305761	-1.15631600426174	1.08168477975158	Negative	0.963372035342176	0.314643192541427	2.94964486910719
B.1.1.7	AR1 (Week|Postcode) -week FE	Poisson	ran_vals	cond	Postcode	TS16	Week_factor6	0.0146787510282625	0.571099551330632	-1.10465580116676	1.13401330322328	Positive	1.0147870129622	0.331324904263203	3.10810527197399
B.1.1.7	AR1 (Week|Postcode) -week FE	Poisson	ran_vals	cond	Postcode	TS17	Week_factor6	-0.0479241507462524	0.571989967843541	-1.16900388723782	1.07315558574531	Negative	0.953206084305787	0.310676255767125	2.92459376051782
B.1.1.7	AR1 (Week|Postcode) -week FE	Poisson	ran_vals	cond	Postcode	TS18	Week_factor6	-0.0001451494604672	0.562216476484735	-1.10206919488556	1.10177889596462	Negative	0.999854861073206	0.332183020667892	3.00951487888119
B.1.1.7	AR1 (Week|Postcode) -week FE	Poisson	ran_vals	cond	Postcode	TS19	Week_factor6	-0.274703036926683	0.56093287392201	-1.37411126755837	0.824705193705002	Negative	0.759797721592621	0.253064402437744	2.28120815166549
B.1.1.7	AR1 (Week|Postcode) -week FE	Poisson	ran_vals	cond	Postcode	TS2	Week_factor6	-0.0153011769587798	0.559410628374873	-1.11172586114245	1.08112350722489	Negative	0.984815291259101	0.328990678599501	2.94798977900044
B.1.1.7	AR1 (Week|Postcode) -week FE	Poisson	ran_vals	cond	Postcode	TS20	Week_factor6	-0.175267790221806	0.542770793986797	-1.23907899829614	0.888543417852525	Negative	0.839232252484137	0.289650864068765	2.4315852668832
B.1.1.7	AR1 (Week|Postcode) -week FE	Poisson	ran_vals	cond	Postcode	TS21	Week_factor6	-0.088921983486097	0.53655738302277	-1.14055512984979	0.962711162877596	Negative	0.914916949421073	0.319641530000824	2.61878681514197
B.1.1.7	AR1 (Week|Postcode) -week FE	Poisson	ran_vals	cond	Postcode	TS22	Week_factor6	-0.275644047489052	0.552913829290592	-1.35933523945274	0.808047144474636	Negative	0.75908308020662	0.256831451634716	2.24352243071652
B.1.1.7	AR1 (Week|Postcode) -week FE	Poisson	ran_vals	cond	Postcode	TS23	Week_factor6	0.472588025589907	0.651935552714378	-0.805182177971487	1.7503582291513	Positive	1.60414038204028	0.447006484406528	5.75666451172121
B.1.1.7	AR1 (Week|Postcode) -week FE	Poisson	ran_vals	cond	Postcode	TS24	Week_factor6	-0.0743777785734767	0.582324347828205	-1.21571252763753	1.06695697049058	Negative	0.928320927833672	0.296498675509831	2.90652139869473
B.1.1.7	AR1 (Week|Postcode) -week FE	Poisson	ran_vals	cond	Postcode	TS25	Week_factor6	-0.0549912654385191	0.575089992101694	-1.18214693782726	1.07216440695023	Negative	0.946493415122304	0.306619737923586	2.92169640133585
B.1.1.7	AR1 (Week|Postcode) -week FE	Poisson	ran_vals	cond	Postcode	TS26	Week_factor6	-0.0459886593543751	0.569230920872913	-1.16166076315185	1.0696834444431	Negative	0.955052793044579	0.312965986664039	2.91445676645174
B.1.1.7	AR1 (Week|Postcode) -week FE	Poisson	ran_vals	cond	Postcode	TS27	Week_factor6	0.0687054408230617	0.580908131891611	-1.06985357601094	1.20726445765706	Positive	1.07112065425751	0.343058745771337	3.34432358923672
B.1.1.7	AR1 (Week|Postcode) -week FE	Poisson	ran_vals	cond	Postcode	TS28	Week_factor6	0.0223324512769727	0.567732391881082	-1.09040258966673	1.13506749222067	Positive	1.02258368721938	0.336081163663649	3.11138353000261
B.1.1.7	AR1 (Week|Postcode) -week FE	Poisson	ran_vals	cond	Postcode	TS29	Week_factor6	-0.104614509027696	0.571463135487412	-1.22466167307536	1.01543265501996	Negative	0.900671656466057	0.293857103277273	2.76055750810244
B.1.1.7	AR1 (Week|Postcode) -week FE	Poisson	ran_vals	cond	Postcode	TS3	Week_factor6	-0.1682614388571	0.514713949953587	-1.17708224310648	0.840559365392282	Negative	0.84513285523184	0.308176612510822	2.31766303475492
B.1.1.7	AR1 (Week|Postcode) -week FE	Poisson	ran_vals	cond	Postcode	TS4	Week_factor6	-0.104860708772288	0.508369681069961	-1.10124697450153	0.89152555695695	Negative	0.900449938628831	0.332456260635056	2.43884741537987
B.1.1.7	AR1 (Week|Postcode) -week FE	Poisson	ran_vals	cond	Postcode	TS5	Week_factor6	-0.0529502034771593	0.393279930643632	-0.823764703381089	0.71786429642677	Negative	0.948427239685117	0.43877667717119	2.05005023233216
B.1.1.7	AR1 (Week|Postcode) -week FE	Poisson	ran_vals	cond	Postcode	TS6	Week_factor6	0.0466613135901161	0.548448927005553	-1.0282788307004	1.12160145788064	Positive	1.04776708450674	0.357621959095889	3.06976637047445
B.1.1.7	AR1 (Week|Postcode) -week FE	Poisson	ran_vals	cond	Postcode	TS7	Week_factor6	0.0528929280173653	0.569062216778466	-1.06244852183095	1.16823437786568	Positive	1.0543167512907	0.345608543414072	3.21630883620947
B.1.1.7	AR1 (Week|Postcode) -week FE	Poisson	ran_vals	cond	Postcode	TS8	Week_factor6	-0.00596773752033724	0.568978034637037	-1.12114419340331	1.10920871836264	Negative	0.994050034055611	0.325906680932216	3.03195831205277
B.1.1.7	AR1 (Week|Postcode) -week FE	Poisson	ran_vals	cond	Postcode	TS9	Week_factor6	-0.0195082528545789	0.573061816960702	-1.14268877501264	1.10367226930348	Negative	0.980680801739224	0.318960255454018	3.01521841187055
B.1.1.7	AR1 (Week|Postcode) -week FE	Poisson	ran_vals	cond	Postcode	TS1	Week_factor7	0.00197794507543774	0.566373409481672	-1.1080935393098	1.11204942946067	Positive	1.00197990249914	0.330187851566603	3.04058347467603
B.1.1.7	AR1 (Week|Postcode) -week FE	Poisson	ran_vals	cond	Postcode	TS10	Week_factor7	0.386873349147206	0.592609219444515	-0.774619377870437	1.54836607616485	Positive	1.47237000254746	0.460879168429239	4.70377828485958
B.1.1.7	AR1 (Week|Postcode) -week FE	Poisson	ran_vals	cond	Postcode	TS11	Week_factor7	-0.0206622187814657	0.556369005477115	-1.11112543163098	1.06980099406805	Negative	0.979549782213372	0.329188273626938	2.91479937988819
B.1.1.7	AR1 (Week|Postcode) -week FE	Poisson	ran_vals	cond	Postcode	TS12	Week_factor7	0.00391660253914796	0.538223636265609	-1.05098234016963	1.05881554524793	Positive	1.00392428244999	0.34959415999166	2.88295423732697
B.1.1.7	AR1 (Week|Postcode) -week FE	Poisson	ran_vals	cond	Postcode	TS13	Week_factor7	-0.106969632973406	0.542641934121575	-1.17052828035285	0.956589014406038	Negative	0.898552958957608	0.310203023809238	2.6028031904292
B.1.1.7	AR1 (Week|Postcode) -week FE	Poisson	ran_vals	cond	Postcode	TS14	Week_factor7	-0.219148674146105	0.538620014734761	-1.27482450437867	0.836527156086459	Negative	0.803202293861004	0.279480011436103	2.30833654810793
B.1.1.7	AR1 (Week|Postcode) -week FE	Poisson	ran_vals	cond	Postcode	TS15	Week_factor7	0.0811197304996975	0.564436401663474	-1.02515528832409	1.18739474932349	Positive	1.08450073660882	0.358740752830016	3.27852868241697
B.1.1.7	AR1 (Week|Postcode) -week FE	Poisson	ran_vals	cond	Postcode	TS16	Week_factor7	-0.0326079325256957	0.570538445855836	-1.15084273819859	1.0856268731472	Negative	0.967917974361618	0.316370039885772	2.96129559369958
B.1.1.7	AR1 (Week|Postcode) -week FE	Poisson	ran_vals	cond	Postcode	TS17	Week_factor7	0.0409954396998661	0.575836254300827	-1.0876228797222	1.16961375912193	Positive	1.04184735439802	0.337016671434208	3.22074841356341
B.1.1.7	AR1 (Week|Postcode) -week FE	Poisson	ran_vals	cond	Postcode	TS18	Week_factor7	-0.00367393345907704	0.567461614853355	-1.11587826118059	1.10853039426244	Negative	0.996332807177044	0.327627410070121	3.02990235903897
B.1.1.7	AR1 (Week|Postcode) -week FE	Poisson	ran_vals	cond	Postcode	TS19	Week_factor7	0.0971370964744057	0.575116756575613	-1.03007103331928	1.2243452262681	Positive	1.10201144514897	0.35698160208039	3.40193785383327
B.1.1.7	AR1 (Week|Postcode) -week FE	Poisson	ran_vals	cond	Postcode	TS2	Week_factor7	0.00078646139652252	0.56563170957384	-1.10783131788202	1.10940424067507	Positive	1.00078677073838	0.330274445249338	3.03255118551124
B.1.1.7	AR1 (Week|Postcode) -week FE	Poisson	ran_vals	cond	Postcode	TS20	Week_factor7	0.181635961618956	0.544437074120056	-0.885441095504717	1.24871301874263	Positive	1.19917756775001	0.412532167056498	3.4858538408179
B.1.1.7	AR1 (Week|Postcode) -week FE	Poisson	ran_vals	cond	Postcode	TS21	Week_factor7	0.0224749394285613	0.550882895438616	-1.05723569533027	1.10218557418739	Positive	1.02272940366001	0.347414844665258	3.01073903194486
B.1.1.7	AR1 (Week|Postcode) -week FE	Poisson	ran_vals	cond	Postcode	TS22	Week_factor7	0.715289509928436	0.723539832962767	-0.702822504058713	2.13340152391558	Positive	2.04477858027469	0.495185665926925	8.44353891892981
B.1.1.7	AR1 (Week|Postcode) -week FE	Poisson	ran_vals	cond	Postcode	TS23	Week_factor7	-0.478513014370651	0.576121349470848	-1.60769011005813	0.650664081316824	Negative	0.619704198260751	0.200349866134561	1.91681332636415
B.1.1.7	AR1 (Week|Postcode) -week FE	Poisson	ran_vals	cond	Postcode	TS24	Week_factor7	0.0471525407604582	0.547983456433735	-1.02687529797344	1.12118037949435	Positive	1.0482819026028	0.358124245624699	3.06847403031225
B.1.1.7	AR1 (Week|Postcode) -week FE	Poisson	ran_vals	cond	Postcode	TS25	Week_factor7	0.141233349278683	0.587996229612035	-1.01121808380625	1.29368478236362	Positive	1.15169336344687	0.363775600421881	3.64619727620352
B.1.1.7	AR1 (Week|Postcode) -week FE	Poisson	ran_vals	cond	Postcode	TS26	Week_factor7	-0.03889219006879	0.570556080601467	-1.157161559208	1.07937717907042	Negative	0.961854401013567	0.314377256881119	2.94284611402095
B.1.1.7	AR1 (Week|Postcode) -week FE	Poisson	ran_vals	cond	Postcode	TS27	Week_factor7	-0.0332699788370812	0.575190675558438	-1.16062298717488	1.09408302950072	Negative	0.967277379911962	0.313290943833816	2.98644294737626
B.1.1.7	AR1 (Week|Postcode) -week FE	Poisson	ran_vals	cond	Postcode	TS28	Week_factor7	-0.0129855681190984	0.569551200682637	-1.12928540880861	1.10331427257042	Negative	0.987098380603759	0.32326417563841	3.01413916672426
B.1.1.7	AR1 (Week|Postcode) -week FE	Poisson	ran_vals	cond	Postcode	TS29	Week_factor7	0.0388191211101552	0.572599501624176	-1.08345527963881	1.16109352185912	Positive	1.03958242812753	0.338424153015158	3.1934234458234
B.1.1.7	AR1 (Week|Postcode) -week FE	Poisson	ran_vals	cond	Postcode	TS3	Week_factor7	0.361421206737058	0.544854484504479	-0.706473959706858	1.42931637318097	Positive	1.4353679202066	0.493380814602836	4.17584349731294
B.1.1.7	AR1 (Week|Postcode) -week FE	Poisson	ran_vals	cond	Postcode	TS4	Week_factor7	0.45500428068923	0.617237211477526	-0.754758423724652	1.66476698510311	Positive	1.57618013015686	0.47012417186002	5.28444175263765
B.1.1.7	AR1 (Week|Postcode) -week FE	Poisson	ran_vals	cond	Postcode	TS5	Week_factor7	0.0345209554701436	0.431821831980806	-0.811834282950342	0.880876193890629	Positive	1.03512371965304	0.444042818582751	2.41301304772406
B.1.1.7	AR1 (Week|Postcode) -week FE	Poisson	ran_vals	cond	Postcode	TS6	Week_factor7	-0.0878829521876646	0.421102795593804	-0.913229265340652	0.737463360965323	Negative	0.915868070803862	0.401226463043255	2.090625620144
B.1.1.7	AR1 (Week|Postcode) -week FE	Poisson	ran_vals	cond	Postcode	TS7	Week_factor7	-0.121503847647173	0.553148300837395	-1.20565459539799	0.962646900103649	Negative	0.88558764591351	0.299495886703823	2.61861853004414
B.1.1.7	AR1 (Week|Postcode) -week FE	Poisson	ran_vals	cond	Postcode	TS8	Week_factor7	0.0218275096068882	0.56578272647917	-1.08708625736716	1.13074127658094	Positive	1.0220674724447	0.33719757064706	3.09795208851872
B.1.1.7	AR1 (Week|Postcode) -week FE	Poisson	ran_vals	cond	Postcode	TS9	Week_factor7	0.0283214751171233	0.574515083240463	-1.09770739660922	1.15435034684346	Positive	1.02872634119064	0.333635100532411	3.17196207284751
B.1.1.7	AR1 (Week|Postcode) -week FE	Poisson	ran_vals	cond	Postcode	TS1	Week_factor8	-0.00315295321336982	0.569168276142631	-1.11870227559567	1.11239636916893	Negative	0.99685201212375	0.326703490736091	3.04163855683405
B.1.1.7	AR1 (Week|Postcode) -week FE	Poisson	ran_vals	cond	Postcode	TS10	Week_factor8	-0.194353967366461	0.593285428397683	-1.35717203957834	0.968464104845415	Negative	0.823366407842493	0.257387630745042	2.63389596306974
B.1.1.7	AR1 (Week|Postcode) -week FE	Poisson	ran_vals	cond	Postcode	TS11	Week_factor8	0.00126591869828907	0.564028359168922	-1.10420935153202	1.1067411889286	Positive	1.00126672031159	0.331472857169994	3.02448608843221
B.1.1.7	AR1 (Week|Postcode) -week FE	Poisson	ran_vals	cond	Postcode	TS12	Week_factor8	-0.0612351014760633	0.544187759897763	-1.12782351170321	1.00535330875108	Negative	0.940602076842509	0.323737100200355	2.73287265010064
B.1.1.7	AR1 (Week|Postcode) -week FE	Poisson	ran_vals	cond	Postcode	TS13	Week_factor8	0.275328542817223	0.594511990149475	-0.88989354625298	1.44055063188743	Positive	1.3169632826257	0.410699470922902	4.22302050666591
B.1.1.7	AR1 (Week|Postcode) -week FE	Poisson	ran_vals	cond	Postcode	TS14	Week_factor8	0.0191718245763186	0.534190000846747	-1.02782133798473	1.06616498713736	Positive	1.01935678411823	0.357785605967914	2.9042203934304
B.1.1.7	AR1 (Week|Postcode) -week FE	Poisson	ran_vals	cond	Postcode	TS15	Week_factor8	-0.177615075982001	0.538281764619175	-1.23262794817025	0.877397796206247	Negative	0.837264644740622	0.291525456355193	2.4046342096401
B.1.1.7	AR1 (Week|Postcode) -week FE	Poisson	ran_vals	cond	Postcode	TS16	Week_factor8	0.0703440316936018	0.564104497352702	-1.03528046663476	1.17596853002197	Positive	1.07287722153735	0.355126765747334	3.24128070175558
B.1.1.7	AR1 (Week|Postcode) -week FE	Poisson	ran_vals	cond	Postcode	TS17	Week_factor8	-0.0643230468148154	0.573041919186523	-1.18746457005211	1.05881847642248	Negative	0.937702028942827	0.304993574426083	2.88296268778145
B.1.1.7	AR1 (Week|Postcode) -week FE	Poisson	ran_vals	cond	Postcode	TS18	Week_factor8	6.56664001543616e-05	0.569871739649002	-1.11686241911907	1.11699375191938	Positive	1.00006566855624	0.327305131566122	3.05565432671132
B.1.1.7	AR1 (Week|Postcode) -week FE	Poisson	ran_vals	cond	Postcode	TS19	Week_factor8	-0.0542970216125601	0.572946384869851	-1.17725130102989	1.06865725780477	Negative	0.947150740477698	0.308124517216352	2.91146752388272
B.1.1.7	AR1 (Week|Postcode) -week FE	Poisson	ran_vals	cond	Postcode	TS2	Week_factor8	-0.00266369413213022	0.568930540880579	-1.11774706396296	1.1124196756987	Negative	0.997339850353244	0.327015710805272	3.04170944769971
B.1.1.7	AR1 (Week|Postcode) -week FE	Poisson	ran_vals	cond	Postcode	TS20	Week_factor8	-0.112491180668055	0.555619691588678	-1.20148576528312	0.976503403947007	Negative	0.893605228074898	0.300747040286966	2.65515598384892
B.1.1.7	AR1 (Week|Postcode) -week FE	Poisson	ran_vals	cond	Postcode	TS21	Week_factor8	-0.0463756817394848	0.553279540842338	-1.13078365517332	1.03803229169435	Negative	0.954683237752407	0.322780208903651	2.8236554141319
B.1.1.7	AR1 (Week|Postcode) -week FE	Poisson	ran_vals	cond	Postcode	TS22	Week_factor8	-0.338711624607571	0.609636377990553	-1.5335769691345	0.856153719919359	Negative	0.712687941123046	0.215762509522641	2.35408877355918
B.1.1.7	AR1 (Week|Postcode) -week FE	Poisson	ran_vals	cond	Postcode	TS23	Week_factor8	-0.0624356890701116	0.524839977400333	-1.09110314242158	0.966231764281356	Negative	0.939473479283793	0.335845803529312	2.62802276819446
B.1.1.7	AR1 (Week|Postcode) -week FE	Poisson	ran_vals	cond	Postcode	TS24	Week_factor8	-0.0583137848442518	0.446688971069337	-0.933808080431407	0.817180510742903	Negative	0.94335389083648	0.393054075285751	2.26410720384811
B.1.1.7	AR1 (Week|Postcode) -week FE	Poisson	ran_vals	cond	Postcode	TS25	Week_factor8	-0.318988525980734	0.564586474466109	-1.42555768209275	0.787580630131282	Negative	0.726883889538243	0.240374373338491	2.19807203876187
B.1.1.7	AR1 (Week|Postcode) -week FE	Poisson	ran_vals	cond	Postcode	TS26	Week_factor8	0.144775452096984	0.590468752321722	-1.01252203644989	1.30207294064386	Positive	1.15578001314931	0.363301563394103	3.6769107909022
B.1.1.7	AR1 (Week|Postcode) -week FE	Poisson	ran_vals	cond	Postcode	TS27	Week_factor8	0.0148509721819504	0.572605707748893	-1.10743559234795	1.13713753671185	Positive	1.01496179580254	0.330405169144262	3.11783090321122
B.1.1.7	AR1 (Week|Postcode) -week FE	Poisson	ran_vals	cond	Postcode	TS28	Week_factor8	0.00508063339786888	0.570524186307319	-1.1131262240735	1.12328749086923	Positive	1.00509356170111	0.328530294676056	3.07494646351911
B.1.1.7	AR1 (Week|Postcode) -week FE	Poisson	ran_vals	cond	Postcode	TS29	Week_factor8	-0.0213649469356126	0.571042187923648	-1.14058706891892	1.09785717504769	Negative	0.978861666810373	0.319631321110934	2.99773551421837
B.1.1.7	AR1 (Week|Postcode) -week FE	Poisson	ran_vals	cond	Postcode	TS3	Week_factor8	-0.314928586178001	0.593489176279248	-1.47814599689967	0.848288824543667	Negative	0.729840993142802	0.228060120838365	2.33564672908857
B.1.1.7	AR1 (Week|Postcode) -week FE	Poisson	ran_vals	cond	Postcode	TS4	Week_factor8	-0.27866182191459	0.564155326605031	-1.38438594374688	0.827062299917702	Negative	0.756795791696553	0.250477559890106	2.28659154369315
B.1.1.7	AR1 (Week|Postcode) -week FE	Poisson	ran_vals	cond	Postcode	TS5	Week_factor8	0.0103332805620451	0.482707582888765	-0.935756196964318	0.956422758088408	Positive	1.01038685327391	0.392289105510424	2.60237049392551
B.1.1.7	AR1 (Week|Postcode) -week FE	Poisson	ran_vals	cond	Postcode	TS6	Week_factor8	0.336334560075564	0.481199463756033	-0.606799058266247	1.27946817841737	Positive	1.39980726610386	0.545092890113915	3.59472746347449
B.1.1.7	AR1 (Week|Postcode) -week FE	Poisson	ran_vals	cond	Postcode	TS7	Week_factor8	0.257833076867832	0.475980386499662	-0.67507133801896	1.19073749175462	Positive	1.29412278156584	0.509120099692709	3.28950629680215
B.1.1.7	AR1 (Week|Postcode) -week FE	Poisson	ran_vals	cond	Postcode	TS8	Week_factor8	-0.0521386803020441	0.547207487091142	-1.12464564707135	1.02036828646726	Negative	0.949197222757328	0.324767529296015	2.77421628216106
B.1.1.7	AR1 (Week|Postcode) -week FE	Poisson	ran_vals	cond	Postcode	TS9	Week_factor8	-0.0553364132101086	0.575323359770872	-1.1829494778256	1.07227665140538	Negative	0.946166791399218	0.30637376203557	2.92202436396219
B.1.1.7	AR1 (Week|Postcode) -week FE	Poisson	ran_vals	cond	Postcode	TS1	Week_factor9	0.00108152656419422	0.570484356277966	-1.11704726548414	1.11921031861252	Positive	1.00108211162495	0.327244635993652	3.06243490033831
B.1.1.7	AR1 (Week|Postcode) -week FE	Poisson	ran_vals	cond	Postcode	TS10	Week_factor9	0.0832312859358293	0.58638124665758	-1.06605483872272	1.23251741059438	Positive	1.08679313945078	0.344364414196503	3.4298530256477
B.1.1.7	AR1 (Week|Postcode) -week FE	Poisson	ran_vals	cond	Postcode	TS11	Week_factor9	-0.00354848215865239	0.568289776035076	-1.11737597596974	1.11027901165243	Negative	0.996457806263845	0.327137084927995	3.03520513390497
B.1.1.7	AR1 (Week|Postcode) -week FE	Poisson	ran_vals	cond	Postcode	TS12	Week_factor9	0.0123096735713859	0.558364967532986	-1.08206555302214	1.10668490016492	Positive	1.01238574943899	0.338894797025834	3.02431584864085
B.1.1.7	AR1 (Week|Postcode) -week FE	Poisson	ran_vals	cond	Postcode	TS13	Week_factor9	-0.15704488802298	0.56737585247812	-1.26908112457781	0.954991348531846	Negative	0.854665693703326	0.281089789647297	2.59864810070098
B.1.1.7	AR1 (Week|Postcode) -week FE	Poisson	ran_vals	cond	Postcode	TS14	Week_factor9	-0.0266380865873399	0.546689890409422	-1.09813058250196	1.04485440932728	Negative	0.973713577766768	0.333493940735067	2.84298458148168
B.1.1.7	AR1 (Week|Postcode) -week FE	Poisson	ran_vals	cond	Postcode	TS15	Week_factor9	0.027410605779361	0.542345646601243	-1.03556732873116	1.09038854028988	Positive	1.02778973253831	0.355024907949094	2.97542992240599
B.1.1.7	AR1 (Week|Postcode) -week FE	Poisson	ran_vals	cond	Postcode	TS16	Week_factor9	-0.153775153847308	0.538800494733715	-1.20980471837775	0.902254410683137	Negative	0.85746479699885	0.298255517564598	2.46515432169008
B.1.1.7	AR1 (Week|Postcode) -week FE	Poisson	ran_vals	cond	Postcode	TS17	Week_factor9	0.124677943425445	0.548517931170064	-0.950397446542301	1.19975333339319	Positive	1.13278357391659	0.386587345113449	3.31929806175799
B.1.1.7	AR1 (Week|Postcode) -week FE	Poisson	ran_vals	cond	Postcode	TS18	Week_factor9	0.00139622192096158	0.57030525790723	-1.11638154377103	1.11917398761296	Positive	1.00139719709259	0.327462562384445	3.06232364103837
B.1.1.7	AR1 (Week|Postcode) -week FE	Poisson	ran_vals	cond	Postcode	TS19	Week_factor9	0.0235159589804088	0.572587106644631	-1.09873414805506	1.14576606601588	Positive	1.02379463933485	0.333292716012534	3.14484959668711
B.1.1.7	AR1 (Week|Postcode) -week FE	Poisson	ran_vals	cond	Postcode	TS2	Week_factor9	0.000437761231622124	0.570291665851329	-1.11731336452033	1.11818888698358	Positive	1.00043785706305	0.327157568096269	3.05930842947946
B.1.1.7	AR1 (Week|Postcode) -week FE	Poisson	ran_vals	cond	Postcode	TS20	Week_factor9	0.0401297591187605	0.564903786221294	-1.06706131660529	1.14732083484281	Positive	1.04094583764391	0.344017993391755	3.14974291380817
B.1.1.7	AR1 (Week|Postcode) -week FE	Poisson	ran_vals	cond	Postcode	TS21	Week_factor9	0.0119615336153863	0.563466088659157	-1.09241170666621	1.11633477389699	Positive	1.01203335885291	0.335406615134888	3.05364138098231
B.1.1.7	AR1 (Week|Postcode) -week FE	Poisson	ran_vals	cond	Postcode	TS22	Week_factor9	0.107231333661151	0.588627297463174	-1.04645696968381	1.26091963700612	Positive	1.11319174341682	0.351179788156747	3.52866508666569
B.1.1.7	AR1 (Week|Postcode) -week FE	Poisson	ran_vals	cond	Postcode	TS23	Week_factor9	0.208360492430519	0.547865657060929	-0.865436463775274	1.28215744863631	Positive	1.23165709258749	0.420867818976535	3.60440766749533
B.1.1.7	AR1 (Week|Postcode) -week FE	Poisson	ran_vals	cond	Postcode	TS24	Week_factor9	-0.219207260072867	0.517630145575289	-1.23374370271266	0.795329182566925	Negative	0.803155238888634	0.291200366896782	2.21517007216857
B.1.1.7	AR1 (Week|Postcode) -week FE	Poisson	ran_vals	cond	Postcode	TS25	Week_factor9	0.671496705142547	0.443703837051123	-0.198146835279882	1.54114024556498	Positive	1.95716442764512	0.820249402744239	4.66991208286665
B.1.1.7	AR1 (Week|Postcode) -week FE	Poisson	ran_vals	cond	Postcode	TS26	Week_factor9	-0.34188609304474	0.600022030300412	-1.51790766236415	0.834135476274669	Negative	0.710429122918836	0.219169985145614	2.30282234292211
B.1.1.7	AR1 (Week|Postcode) -week FE	Poisson	ran_vals	cond	Postcode	TS27	Week_factor9	-0.00637015329877074	0.57141913239898	-1.1263310728779	1.11359076628035	Negative	0.993650093114025	0.32422061873906	3.04527365158149
B.1.1.7	AR1 (Week|Postcode) -week FE	Poisson	ran_vals	cond	Postcode	TS28	Week_factor9	-0.00252386996122624	0.570903504530312	-1.12147417748834	1.11642643756588	Negative	0.997479312320779	0.32579915465626	3.05392130178388
B.1.1.7	AR1 (Week|Postcode) -week FE	Poisson	ran_vals	cond	Postcode	TS29	Week_factor9	0.00873705208004816	0.571023486458069	-1.11044841570426	1.12792251986436	Positive	1.00877533152151	0.329411214789916	3.08923201092391
B.1.1.7	AR1 (Week|Postcode) -week FE	Poisson	ran_vals	cond	Postcode	TS3	Week_factor9	0.375415580812307	0.625320780355013	-0.850190627467999	1.60102178909261	Positive	1.4555962067935	0.42733346268785	4.95809596539665
B.1.1.7	AR1 (Week|Postcode) -week FE	Poisson	ran_vals	cond	Postcode	TS4	Week_factor9	0.102747840257804	0.57110084998594	-1.01658925725485	1.22208493777046	Positive	1.10821192740656	0.361826936566257	3.39425717637601
B.1.1.7	AR1 (Week|Postcode) -week FE	Poisson	ran_vals	cond	Postcode	TS5	Week_factor9	0.0119026297353106	0.487269887379651	-0.943128800279694	0.966934059750315	Positive	1.01197374791698	0.389407548889806	2.62986906492391
B.1.1.7	AR1 (Week|Postcode) -week FE	Poisson	ran_vals	cond	Postcode	TS6	Week_factor9	-0.204893994306091	0.515416407582535	-1.21509159020888	0.805303601596695	Negative	0.814733678242824	0.296682839806338	2.23737566654134
B.1.1.7	AR1 (Week|Postcode) -week FE	Poisson	ran_vals	cond	Postcode	TS7	Week_factor9	-0.118267202031694	0.497881592034287	-1.09409719098436	0.857562786920973	Negative	0.888458622946058	0.334841768698501	2.35740818045302
B.1.1.7	AR1 (Week|Postcode) -week FE	Poisson	ran_vals	cond	Postcode	TS8	Week_factor9	0.107438780541446	0.459551365069164	-0.793265344040334	1.00814290512322	Positive	1.11342269552548	0.452365252807078	2.74050690502509
B.1.1.7	AR1 (Week|Postcode) -week FE	Poisson	ran_vals	cond	Postcode	TS9	Week_factor9	0.116037640200157	0.569104549594876	-0.99938678044369	1.231462060844	Positive	1.12303814271819	0.36810510122164	3.42623524046337
B.1.1.7	AR1 (Week|Postcode) -week FE	Poisson	ran_vals	cond	Postcode	TS1	Week_factor10	-0.00080446482983913	0.570848933060087	-1.11964781424073	1.11803888458105	Negative	0.99919585866524	0.326394725957646	3.05884956028156
B.1.1.7	AR1 (Week|Postcode) -week FE	Poisson	ran_vals	cond	Postcode	TS10	Week_factor10	-0.0401874114862859	0.577897250964933	-1.17284521014226	1.09247038716969	Negative	0.960609393047405	0.309485137150247	2.98163076426809
B.1.1.7	AR1 (Week|Postcode) -week FE	Poisson	ran_vals	cond	Postcode	TS11	Week_factor10	0.000480801527915704	0.570070544388803	-1.11683693412128	1.11779853717711	Positive	1.0004809171315	0.327313473042969	3.05811446207372
B.1.1.7	AR1 (Week|Postcode) -week FE	Poisson	ran_vals	cond	Postcode	TS12	Week_factor10	-0.0125556033297061	0.566092729439557	-1.12207696494121	1.0969657582818	Negative	0.987522889406464	0.325602826191788	2.99506447320354
B.1.1.7	AR1 (Week|Postcode) -week FE	Poisson	ran_vals	cond	Postcode	TS13	Week_factor10	0.0615206285550869	0.570300706396293	-1.0562482163394	1.17928947344957	Positive	1.06345243378964	0.347758078965921	3.25206270490109
B.1.1.7	AR1 (Week|Postcode) -week FE	Poisson	ran_vals	cond	Postcode	TS14	Week_factor10	-0.0361843833630375	0.553366070742579	-1.12076195228494	1.04839318555886	Negative	0.964462446258228	0.326031279678287	2.85306309002091
B.1.1.7	AR1 (Week|Postcode) -week FE	Poisson	ran_vals	cond	Postcode	TS15	Week_factor10	-0.0426073466641433	0.555877565519812	-1.13210735489678	1.04689266156849	Negative	0.958287591023242	0.322353227490323	2.84878521074121
B.1.1.7	AR1 (Week|Postcode) -week FE	Poisson	ran_vals	cond	Postcode	TS16	Week_factor10	0.0118240113815027	0.545654541703023	-1.05763923835713	1.08128726112014	Positive	1.01189419133417	0.347274676111189	2.94847256333772
B.1.1.7	AR1 (Week|Postcode) -week FE	Poisson	ran_vals	cond	Postcode	TS17	Week_factor10	-0.285760961696877	0.443525882277964	-1.15505571717304	0.583533793779283	Negative	0.751442217952826	0.315039983277137	1.79236108714853
B.1.1.7	AR1 (Week|Postcode) -week FE	Poisson	ran_vals	cond	Postcode	TS18	Week_factor10	-0.00493352579973438	0.569468090858239	-1.12107047422667	1.1112034226272	Negative	0.99507862404993	0.325930707389992	3.03801220808661
B.1.1.7	AR1 (Week|Postcode) -week FE	Poisson	ran_vals	cond	Postcode	TS19	Week_factor10	-0.0122259261807407	0.571413231275686	-1.13217527977074	1.10772342740926	Negative	0.987848506808541	0.322331332431593	3.02745831453095
B.1.1.7	AR1 (Week|Postcode) -week FE	Poisson	ran_vals	cond	Postcode	TS2	Week_factor10	-0.000396041237389715	0.5708446806441	-1.11923105606609	1.11843897359131	Negative	0.999604037176589	0.326530781977106	3.06007361722422
B.1.1.7	AR1 (Week|Postcode) -week FE	Poisson	ran_vals	cond	Postcode	TS20	Week_factor10	-0.0230931960203003	0.568966680687649	-1.13824739857139	1.09206100653079	Negative	0.977171411042875	0.320380028557843	2.98041039217626
B.1.1.7	AR1 (Week|Postcode) -week FE	Poisson	ran_vals	cond	Postcode	TS21	Week_factor10	-0.0096354509762053	0.568109775390301	-1.12311015000634	1.10383924805392	Negative	0.990410821244391	0.325266591940619	3.01572193131063
B.1.1.7	AR1 (Week|Postcode) -week FE	Poisson	ran_vals	cond	Postcode	TS22	Week_factor10	-0.0625633051351904	0.576659900545108	-1.19279594153205	1.06766933126167	Negative	0.939353595024863	0.303371867184908	2.90859262816322
B.1.1.7	AR1 (Week|Postcode) -week FE	Poisson	ran_vals	cond	Postcode	TS23	Week_factor10	-0.196347310630955	0.550746578931754	-1.27579076994584	0.88309614868393	Negative	0.821726790662048	0.279210089953259	2.41837577791256
B.1.1.7	AR1 (Week|Postcode) -week FE	Poisson	ran_vals	cond	Postcode	TS24	Week_factor10	0.21972481970336	0.542933881863851	-0.844406034736312	1.28385567414303	Positive	1.24573388199777	0.429812576148069	3.61053396497787
B.1.1.7	AR1 (Week|Postcode) -week FE	Poisson	ran_vals	cond	Postcode	TS25	Week_factor10	-0.359614393438165	0.441861553606802	-1.22564712466041	0.506418337784081	Negative	0.69794540651666	0.293567663966706	1.65933735308447
B.1.1.7	AR1 (Week|Postcode) -week FE	Poisson	ran_vals	cond	Postcode	TS26	Week_factor10	0.739997198070866	0.615784675141748	-0.466918587438656	1.94691298358039	Positive	2.09592964183981	0.626931128403732	7.00702336272223
B.1.1.7	AR1 (Week|Postcode) -week FE	Poisson	ran_vals	cond	Postcode	TS27	Week_factor10	0.00136752999147717	0.570673890708056	-1.11713274271366	1.11986780269661	Positive	1.00136846548701	0.32721666522424	3.06444906461177
B.1.1.7	AR1 (Week|Postcode) -week FE	Poisson	ran_vals	cond	Postcode	TS28	Week_factor10	0.00104510675550965	0.571007604188126	-1.11810923235172	1.12019944586274	Positive	1.00104565306988	0.326897297496263	3.06546553674569
B.1.1.7	AR1 (Week|Postcode) -week FE	Poisson	ran_vals	cond	Postcode	TS29	Week_factor10	-0.00434514759591598	0.571060294277234	-1.12360275738014	1.11491246218831	Negative	0.995664278899785	0.325106402677422	3.04930123834155
B.1.1.7	AR1 (Week|Postcode) -week FE	Poisson	ran_vals	cond	Postcode	TS3	Week_factor10	-0.180094091671243	0.598519846763602	-1.35317143536034	0.992983252017849	Negative	0.83519162313845	0.25841939925889	2.69927509065147
B.1.1.7	AR1 (Week|Postcode) -week FE	Poisson	ran_vals	cond	Postcode	TS4	Week_factor10	-0.0574225648685762	0.572105057332349	-1.1787278726132	1.06388274287605	Negative	0.944195001419729	0.307669885041186	2.89759981087087
B.1.1.7	AR1 (Week|Postcode) -week FE	Poisson	ran_vals	cond	Postcode	TS5	Week_factor10	-0.0721373477089541	0.536900521305337	-1.12444303274819	0.980168337330286	Negative	0.930403098301104	0.324833338515866	2.66490480713392
B.1.1.7	AR1 (Week|Postcode) -week FE	Poisson	ran_vals	cond	Postcode	TS6	Week_factor10	-0.0873056613252543	0.530861719040776	-1.1277755114162	0.953164188765688	Negative	0.91639694571495	0.323752640047037	2.59390429061422
B.1.1.7	AR1 (Week|Postcode) -week FE	Poisson	ran_vals	cond	Postcode	TS7	Week_factor10	0.189808025378231	0.539818684354385	-0.868217154138158	1.24783320489462	Positive	1.20901747470469	0.419699141506389	3.48278828709267
B.1.1.7	AR1 (Week|Postcode) -week FE	Poisson	ran_vals	cond	Postcode	TS8	Week_factor10	0.00392171666184557	0.493689305729579	-0.963691542120712	0.971534975444403	Positive	1.00392941665507	0.381482026484637	2.64199674860956
B.1.1.7	AR1 (Week|Postcode) -week FE	Poisson	ran_vals	cond	Postcode	TS9	Week_factor10	-0.251846637890227	0.540093803583797	-1.31041104118772	0.806717765407265	Negative	0.777363947102627	0.269709172018822	2.24054192051283
B.1.1.7	AR1 (Week|Postcode) -week -lockdown2 FE	Poisson	ran_vals	cond	Postcode	TS1	(Intercept)	-0.116541983900517	0.342158939048668	-0.787161181424342	0.554077213623308	Negative	0.889992730826023	0.455135008792234	1.74033428679784
B.1.1.7	AR1 (Week|Postcode) -week -lockdown2 FE	Poisson	ran_vals	cond	Postcode	TS10	(Intercept)	-0.0558611446811251	0.271834224023626	-0.588646433532824	0.476924144170574	Negative	0.945670438144416	0.555078111591357	1.61111122724043
B.1.1.7	AR1 (Week|Postcode) -week -lockdown2 FE	Poisson	ran_vals	cond	Postcode	TS11	(Intercept)	-0.0904893497535704	0.327158426258841	-0.731708082459701	0.550729382952561	Negative	0.913484062679523	0.481086552392718	1.73451768422808
B.1.1.7	AR1 (Week|Postcode) -week -lockdown2 FE	Poisson	ran_vals	cond	Postcode	TS12	(Intercept)	-0.112095563510284	0.341357382235853	-0.781143738549428	0.55695261152886	Negative	0.893958823575009	0.45788201439366	1.74534564172801
B.1.1.7	AR1 (Week|Postcode) -week -lockdown2 FE	Poisson	ran_vals	cond	Postcode	TS13	(Intercept)	-0.0153401937611311	0.273782185475123	-0.551943416901038	0.521263029378775	Negative	0.984776867665117	0.57582964519448	1.68415344222298
B.1.1.7	AR1 (Week|Postcode) -week -lockdown2 FE	Poisson	ran_vals	cond	Postcode	TS14	(Intercept)	-0.125245370178303	0.365594121649746	-0.841796681571359	0.591305941214754	Negative	0.88228039072612	0.430935573465098	1.80634585722564
B.1.1.7	AR1 (Week|Postcode) -week -lockdown2 FE	Poisson	ran_vals	cond	Postcode	TS15	(Intercept)	-0.0947206718788179	0.331464223532714	-0.74437861216647	0.554937268408835	Negative	0.909626983381321	0.475029385729919	1.7418317134718
B.1.1.7	AR1 (Week|Postcode) -week -lockdown2 FE	Poisson	ran_vals	cond	Postcode	TS16	(Intercept)	-0.083275288243166	0.320239471223584	-0.710933118269541	0.544382541783209	Negative	0.92009782024028	0.491185649251328	1.72354383744982
B.1.1.7	AR1 (Week|Postcode) -week -lockdown2 FE	Poisson	ran_vals	cond	Postcode	TS17	(Intercept)	-0.128600916951263	0.338274681444797	-0.791607109464825	0.534405275562298	Negative	0.879324819160722	0.453116002797807	1.70643308295837
B.1.1.7	AR1 (Week|Postcode) -week -lockdown2 FE	Poisson	ran_vals	cond	Postcode	TS18	(Intercept)	0.0563550308686083	0.277909603891382	-0.488337783716292	0.601047845453509	Positive	1.05797323022226	0.613645558553805	1.82402909996582
B.1.1.7	AR1 (Week|Postcode) -week -lockdown2 FE	Poisson	ran_vals	cond	Postcode	TS19	(Intercept)	0.0941715186671673	0.291653881831136	-0.477459585673161	0.665802623007495	Positive	1.09874818558059	0.620357356414524	1.9460518406587
B.1.1.7	AR1 (Week|Postcode) -week -lockdown2 FE	Poisson	ran_vals	cond	Postcode	TS2	(Intercept)	-0.0728489145198783	0.309471242391746	-0.679401403858565	0.533703574818809	Negative	0.92974128982397	0.506920342125345	1.70523609760722
B.1.1.7	AR1 (Week|Postcode) -week -lockdown2 FE	Poisson	ran_vals	cond	Postcode	TS20	(Intercept)	0.238979920155664	0.51585346459488	-0.772074291750508	1.25003413206184	Positive	1.26995303586854	0.462053639534861	3.49046209209664
B.1.1.7	AR1 (Week|Postcode) -week -lockdown2 FE	Poisson	ran_vals	cond	Postcode	TS21	(Intercept)	-0.0390340878279364	0.280582211505654	-0.588965117081618	0.510896941425745	Negative	0.961717925712437	0.554901245512549	1.66678553367153
B.1.1.7	AR1 (Week|Postcode) -week -lockdown2 FE	Poisson	ran_vals	cond	Postcode	TS22	(Intercept)	0.163471392589547	0.424237512726081	-0.668018853244424	0.994961638423519	Positive	1.1775916668574	0.512723352452082	2.7046205857799
B.1.1.7	AR1 (Week|Postcode) -week -lockdown2 FE	Poisson	ran_vals	cond	Postcode	TS23	(Intercept)	-0.0894037335603404	0.319140564661069	-0.714907746301812	0.536100279181131	Negative	0.914476294264112	0.489237243659528	1.70932794591779
B.1.1.7	AR1 (Week|Postcode) -week -lockdown2 FE	Poisson	ran_vals	cond	Postcode	TS24	(Intercept)	0.13543781879867	0.34892160425477	-0.548435958968618	0.819311596565957	Positive	1.14503799378272	0.577852889599352	2.26893735551795
B.1.1.7	AR1 (Week|Postcode) -week -lockdown2 FE	Poisson	ran_vals	cond	Postcode	TS25	(Intercept)	0.229441223575664	0.442232162408781	-0.637317887550815	1.09620033470214	Positive	1.2578969303667	0.528708579913627	2.99277285737343
B.1.1.7	AR1 (Week|Postcode) -week -lockdown2 FE	Poisson	ran_vals	cond	Postcode	TS26	(Intercept)	0.272761408366262	0.568240429057451	-0.840969367145929	1.38649218387845	Positive	1.3135867966133	0.43129224019888	4.0007913693071
B.1.1.7	AR1 (Week|Postcode) -week -lockdown2 FE	Poisson	ran_vals	cond	Postcode	TS27	(Intercept)	0.0262218276523015	0.273161900955709	-0.509165660169385	0.561609315473988	Positive	1.02656864453021	0.600996805259295	1.75349215288744
B.1.1.7	AR1 (Week|Postcode) -week -lockdown2 FE	Poisson	ran_vals	cond	Postcode	TS28	(Intercept)	0.0505229155726966	0.292414572928121	-0.522599115921082	0.623644947066475	Positive	1.05182096615865	0.592977326523028	1.86571609969973
B.1.1.7	AR1 (Week|Postcode) -week -lockdown2 FE	Poisson	ran_vals	cond	Postcode	TS29	(Intercept)	0.125922058440094	0.379991740847996	-0.618848068044656	0.870692184924844	Positive	1.13419376400668	0.538564470031565	2.38856360917432
B.1.1.7	AR1 (Week|Postcode) -week -lockdown2 FE	Poisson	ran_vals	cond	Postcode	TS3	(Intercept)	0.000117349862515564	0.257375239062824	-0.504328849213007	0.504563548938038	Positive	1.00011735674828	0.603910754621902	1.65626248516703
B.1.1.7	AR1 (Week|Postcode) -week -lockdown2 FE	Poisson	ran_vals	cond	Postcode	TS4	(Intercept)	0.116695832571838	0.339998299506473	-0.549688589265712	0.783080254409388	Positive	1.12377756116993	0.577129506722817	2.18820211456554
B.1.1.7	AR1 (Week|Postcode) -week -lockdown2 FE	Poisson	ran_vals	cond	Postcode	TS5	(Intercept)	-0.0223068722706866	0.253476096154106	-0.519110891674546	0.474497147133173	Negative	0.977940086305022	0.595049376197	1.60720580620465
B.1.1.7	AR1 (Week|Postcode) -week -lockdown2 FE	Poisson	ran_vals	cond	Postcode	TS6	(Intercept)	0.0689023983121103	0.277864630839052	-0.47570227070995	0.613507067334171	Positive	1.071331640269	0.621448478120944	1.84689724707652
B.1.1.7	AR1 (Week|Postcode) -week -lockdown2 FE	Poisson	ran_vals	cond	Postcode	TS7	(Intercept)	0.172831644653084	0.405694065241194	-0.6223141119613	0.967977401267467	Positive	1.18866596996585	0.53670101320364	2.63261434838909
B.1.1.7	AR1 (Week|Postcode) -week -lockdown2 FE	Poisson	ran_vals	cond	Postcode	TS8	(Intercept)	0.151320486524335	0.376963064780091	-0.587513543946482	0.890154516995151	Positive	1.16336944257159	0.555707310142534	2.43550594927786
B.1.1.7	AR1 (Week|Postcode) -week -lockdown2 FE	Poisson	ran_vals	cond	Postcode	TS9	(Intercept)	0.0202240480412163	0.272860188493243	-0.514572094220351	0.555020190302784	Positive	1.02042993974634	0.597756323286004	1.74197615544504
B.1.1.7	AR1 (Week|Postcode) -week -lockdown2 FE	Poisson	ran_vals	cond	Postcode	TS1	Week_factor1	0.201661723995314	0.771424497122934	-1.31030250715756	1.71362595514819	Positive	1.2234340797118	0.269738446230828	5.54904563407839
B.1.1.7	AR1 (Week|Postcode) -week -lockdown2 FE	Poisson	ran_vals	cond	Postcode	TS10	Week_factor1	0.00975235643557161	0.773612923528382	-1.5065011116548	1.52600582452594	Positive	1.00980006562983	0.221684271099299	4.59976780260268
B.1.1.7	AR1 (Week|Postcode) -week -lockdown2 FE	Poisson	ran_vals	cond	Postcode	TS11	Week_factor1	0.0141075445519557	0.781517396540561	-1.51763840595905	1.54585349506296	Positive	1.01420752556755	0.219229006013436	4.69197449563229
B.1.1.7	AR1 (Week|Postcode) -week -lockdown2 FE	Poisson	ran_vals	cond	Postcode	TS12	Week_factor1	-0.0364691952856	0.768413176758352	-1.54253134697798	1.46959295640678	Negative	0.964187794968507	0.213839114741332	4.34746517301468
B.1.1.7	AR1 (Week|Postcode) -week -lockdown2 FE	Poisson	ran_vals	cond	Postcode	TS13	Week_factor1	-0.00392973625139155	0.77558345170372	-1.52404536859594	1.51618589609316	Negative	0.996077975057667	0.217828903953195	4.55481946788922
B.1.1.7	AR1 (Week|Postcode) -week -lockdown2 FE	Poisson	ran_vals	cond	Postcode	TS14	Week_factor1	-0.0346405099237025	0.766826657542752	-1.53759314109273	1.46831212124532	Negative	0.965952604223905	0.214897707940603	4.34190035132828
B.1.1.7	AR1 (Week|Postcode) -week -lockdown2 FE	Poisson	ran_vals	cond	Postcode	TS15	Week_factor1	-0.0572947242190949	0.756176749170971	-1.53937391854078	1.42478447010259	Negative	0.944315715637875	0.214515363484896	4.15696179664753
B.1.1.7	AR1 (Week|Postcode) -week -lockdown2 FE	Poisson	ran_vals	cond	Postcode	TS16	Week_factor1	-0.0157628293167071	0.764938974132178	-1.51501566898679	1.48349001035338	Negative	0.984360753884966	0.2198047407032	4.40830389139497
B.1.1.7	AR1 (Week|Postcode) -week -lockdown2 FE	Poisson	ran_vals	cond	Postcode	TS17	Week_factor1	-0.0475131519515137	0.526140370899695	-1.07872932972746	0.983703025824433	Negative	0.953597931376395	0.340027313856188	2.67434108281649
B.1.1.7	AR1 (Week|Postcode) -week -lockdown2 FE	Poisson	ran_vals	cond	Postcode	TS18	Week_factor1	0.104844372337893	0.537116882845312	-0.947885373527337	1.15757411820312	Positive	1.11053776651013	0.387559701554885	3.18220425368619
B.1.1.7	AR1 (Week|Postcode) -week -lockdown2 FE	Poisson	ran_vals	cond	Postcode	TS19	Week_factor1	-0.106280397710674	0.737602424999684	-1.55195458561946	1.33939379019811	Negative	0.899172486818051	0.211833522161921	3.81672906534854
B.1.1.7	AR1 (Week|Postcode) -week -lockdown2 FE	Poisson	ran_vals	cond	Postcode	TS2	Week_factor1	-0.0303461212135121	0.780084114714779	-1.55928289096629	1.49859064853927	Negative	0.970109699885719	0.210286815719399	4.47537724413572
B.1.1.7	AR1 (Week|Postcode) -week -lockdown2 FE	Poisson	ran_vals	cond	Postcode	TS20	Week_factor1	-0.0609350673163968	0.788890377459786	-1.60713179488779	1.48526166025499	Negative	0.940884331937182	0.200461755736124	4.41612078490516
B.1.1.7	AR1 (Week|Postcode) -week -lockdown2 FE	Poisson	ran_vals	cond	Postcode	TS21	Week_factor1	-0.015891496967017	0.774122105003995	-1.53314294241118	1.50135994847715	Negative	0.984234106647582	0.215856176543189	4.48778808279568
B.1.1.7	AR1 (Week|Postcode) -week -lockdown2 FE	Poisson	ran_vals	cond	Postcode	TS22	Week_factor1	-0.00385209234624374	0.775741623660982	-1.52427773603039	1.51657355133791	Negative	0.996155317444026	0.217778293489973	4.55658550983041
B.1.1.7	AR1 (Week|Postcode) -week -lockdown2 FE	Poisson	ran_vals	cond	Postcode	TS23	Week_factor1	-0.0832428309009895	0.749548035255783	-1.55232998468508	1.3858443228831	Negative	0.920127684654725	0.211754014980029	3.99820025206092
B.1.1.7	AR1 (Week|Postcode) -week -lockdown2 FE	Poisson	ran_vals	cond	Postcode	TS24	Week_factor1	0.453194739938212	0.738833919742451	-0.99489313331355	1.90128261318997	Positive	1.5733305469764	0.369762957774767	6.69447536050078
B.1.1.7	AR1 (Week|Postcode) -week -lockdown2 FE	Poisson	ran_vals	cond	Postcode	TS25	Week_factor1	0.35920196253073	0.703902351512976	-1.02042129506776	1.73882522012922	Positive	1.43218602027814	0.360443055299746	5.6906542282369
B.1.1.7	AR1 (Week|Postcode) -week -lockdown2 FE	Poisson	ran_vals	cond	Postcode	TS26	Week_factor1	-0.0145576942627158	0.633271423223768	-1.25574687621972	1.22663148769429	Negative	0.985547756640899	0.284863011343894	3.40972447085215
B.1.1.7	AR1 (Week|Postcode) -week -lockdown2 FE	Poisson	ran_vals	cond	Postcode	TS27	Week_factor1	-0.43538463159468	0.686975014213172	-1.78183091773139	0.911061654542029	Negative	0.64701575650946	0.168329667181579	2.48696142623468
B.1.1.7	AR1 (Week|Postcode) -week -lockdown2 FE	Poisson	ran_vals	cond	Postcode	TS28	Week_factor1	-0.267060970465782	0.790143507836619	-1.8157137884437	1.28159184751213	Negative	0.765626389444697	0.162721718045588	3.60236958689127
B.1.1.7	AR1 (Week|Postcode) -week -lockdown2 FE	Poisson	ran_vals	cond	Postcode	TS29	Week_factor1	0.194426221142479	0.821979880792996	-1.41662474122832	1.80547718351328	Positive	1.21461386675578	0.242531242651159	6.08287340298412
B.1.1.7	AR1 (Week|Postcode) -week -lockdown2 FE	Poisson	ran_vals	cond	Postcode	TS3	Week_factor1	-0.0185447815034839	0.780589558194877	-1.54847220227348	1.51138263926651	Negative	0.981626114914224	0.212572493635805	4.53299395891026
B.1.1.7	AR1 (Week|Postcode) -week -lockdown2 FE	Poisson	ran_vals	cond	Postcode	TS4	Week_factor1	-0.0408801632858079	0.765153364961486	-1.54055320125995	1.45879287468834	Negative	0.959944159609168	0.21426253832921	4.30076483156331
B.1.1.7	AR1 (Week|Postcode) -week -lockdown2 FE	Poisson	ran_vals	cond	Postcode	TS5	Week_factor1	-0.0394395689457886	0.745696979804523	-1.50097879274295	1.42209965485137	Negative	0.961328046302572	0.222911868815358	4.14581609099249
B.1.1.7	AR1 (Week|Postcode) -week -lockdown2 FE	Poisson	ran_vals	cond	Postcode	TS6	Week_factor1	-0.300998685548558	0.765359791981101	-1.80107631304658	1.19907894194947	Negative	0.740078745543643	0.165121070582496	3.31706031019104
B.1.1.7	AR1 (Week|Postcode) -week -lockdown2 FE	Poisson	ran_vals	cond	Postcode	TS7	Week_factor1	0.368741060568376	0.73833753076429	-1.07837390816387	1.81585602930062	Positive	1.44591315126702	0.340148188375176	6.14633536928016
B.1.1.7	AR1 (Week|Postcode) -week -lockdown2 FE	Poisson	ran_vals	cond	Postcode	TS8	Week_factor1	0.31008049512691	0.760155740863038	-1.17979737960601	1.79995836985983	Positive	1.36353486762702	0.307341005848306	6.04939562198316
B.1.1.7	AR1 (Week|Postcode) -week -lockdown2 FE	Poisson	ran_vals	cond	Postcode	TS9	Week_factor1	0.685751365003398	0.711155393001284	-0.708087592690547	2.07959032269734	Positive	1.98526293237795	0.492585321036811	8.00119033668761
B.1.1.7	AR1 (Week|Postcode) -week -lockdown2 FE	Poisson	ran_vals	cond	Postcode	TS1	Week_factor2	-0.525086130249243	0.670708580093853	-1.83965079135519	0.789478530856706	Negative	0.591504415749981	0.158872896209819	2.202247722542
B.1.1.7	AR1 (Week|Postcode) -week -lockdown2 FE	Poisson	ran_vals	cond	Postcode	TS10	Week_factor2	-0.0389567723940583	0.7403715893426	-1.49005842268223	1.41214487789412	Negative	0.961792284225625	0.225359489049015	4.10475015673626
B.1.1.7	AR1 (Week|Postcode) -week -lockdown2 FE	Poisson	ran_vals	cond	Postcode	TS11	Week_factor2	-0.0366714424081888	0.779949875821683	-1.56534510876517	1.4920022239488	Negative	0.96399281047953	0.209015867517009	4.44598847779153
B.1.1.7	AR1 (Week|Postcode) -week -lockdown2 FE	Poisson	ran_vals	cond	Postcode	TS12	Week_factor2	0.0159912425066055	0.778717251412324	-1.51026652440157	1.54224900941478	Positive	1.01611978670481	0.220851107905203	4.67509278412229
B.1.1.7	AR1 (Week|Postcode) -week -lockdown2 FE	Poisson	ran_vals	cond	Postcode	TS13	Week_factor2	-0.0180865206474378	0.773666945799682	-1.53444587044392	1.49827282914904	Negative	0.982076058825928	0.215575114621222	4.47395510847207
B.1.1.7	AR1 (Week|Postcode) -week -lockdown2 FE	Poisson	ran_vals	cond	Postcode	TS14	Week_factor2	0.00906843103818857	0.771431580700985	-1.50290968367255	1.52104654574892	Positive	1.00910967383382	0.222481865588028	4.57701274274008
B.1.1.7	AR1 (Week|Postcode) -week -lockdown2 FE	Poisson	ran_vals	cond	Postcode	TS15	Week_factor2	0.000385032612177385	0.766707149224277	-1.50233336655678	1.50310343178114	Positive	1.00038510674675	0.222610122649933	4.49561929119669
B.1.1.7	AR1 (Week|Postcode) -week -lockdown2 FE	Poisson	ran_vals	cond	Postcode	TS16	Week_factor2	-0.0368317910434059	0.756828759911799	-1.52018890293464	1.44652532084783	Negative	0.963838247940288	0.218670575536975	4.2483272653916
B.1.1.7	AR1 (Week|Postcode) -week -lockdown2 FE	Poisson	ran_vals	cond	Postcode	TS17	Week_factor2	-0.319394129753917	0.663194004681736	-1.61923049369301	0.980442234185173	Negative	0.726589122473338	0.198051041987601	2.66563481614819
B.1.1.7	AR1 (Week|Postcode) -week -lockdown2 FE	Poisson	ran_vals	cond	Postcode	TS18	Week_factor2	0.47700784153336	0.568488780613508	-0.637209694084208	1.59122537715093	Positive	1.61124607864458	0.52876578582231	4.90976155333157
B.1.1.7	AR1 (Week|Postcode) -week -lockdown2 FE	Poisson	ran_vals	cond	Postcode	TS19	Week_factor2	0.240550009922847	0.462600523838367	-0.666130356029714	1.14723037587541	Positive	1.27194854228712	0.513692543944776	3.14945800420311
B.1.1.7	AR1 (Week|Postcode) -week -lockdown2 FE	Poisson	ran_vals	cond	Postcode	TS2	Week_factor2	0.0755229234649168	0.769759661789882	-1.43317829039498	1.58422413732482	Positive	1.07844794919843	0.238549536408353	4.87550718664725
B.1.1.7	AR1 (Week|Postcode) -week -lockdown2 FE	Poisson	ran_vals	cond	Postcode	TS20	Week_factor2	0.153086135267351	0.799024869525691	-1.41297383175482	1.71914610228952	Positive	1.16542535884441	0.243418320597882	5.5797618835821
B.1.1.7	AR1 (Week|Postcode) -week -lockdown2 FE	Poisson	ran_vals	cond	Postcode	TS21	Week_factor2	-0.00229414006554047	0.780007723149544	-1.53108118510174	1.52649290497066	Negative	0.99770848946256	0.21630167869381	4.60200880527955
B.1.1.7	AR1 (Week|Postcode) -week -lockdown2 FE	Poisson	ran_vals	cond	Postcode	TS22	Week_factor2	-0.0177242085536873	0.773906645143213	-1.5345533604306	1.49910494332323	Negative	0.982431941325398	0.215551943700364	4.47767949927681
B.1.1.7	AR1 (Week|Postcode) -week -lockdown2 FE	Poisson	ran_vals	cond	Postcode	TS23	Week_factor2	0.0290551912037349	0.76141356136529	-1.46328796641261	1.52139834882008	Positive	1.02948141122553	0.231473943605003	4.57862323315083
B.1.1.7	AR1 (Week|Postcode) -week -lockdown2 FE	Poisson	ran_vals	cond	Postcode	TS24	Week_factor2	-0.585334170585554	0.854763400006818	-2.26063964990192	1.08997130873081	Negative	0.556919724522652	0.10428375832048	2.9741887380892
B.1.1.7	AR1 (Week|Postcode) -week -lockdown2 FE	Poisson	ran_vals	cond	Postcode	TS25	Week_factor2	0.518093789380246	0.665566584705881	-0.786392745956608	1.8225803247171	Positive	1.67882440473005	0.455484885087058	6.18780441282594
B.1.1.7	AR1 (Week|Postcode) -week -lockdown2 FE	Poisson	ran_vals	cond	Postcode	TS26	Week_factor2	-0.535875375991139	0.78007442388836	-2.06479315207316	0.993042400090878	Negative	0.585156833638239	0.1268445253817	2.69943475229345
B.1.1.7	AR1 (Week|Postcode) -week -lockdown2 FE	Poisson	ran_vals	cond	Postcode	TS27	Week_factor2	0.393647578780871	0.676805547118706	-0.932866918108719	1.72016207567046	Positive	1.48237803513338	0.393424177107816	5.58543365382373
B.1.1.7	AR1 (Week|Postcode) -week -lockdown2 FE	Poisson	ran_vals	cond	Postcode	TS28	Week_factor2	0.677111583129689	0.708482511627456	-0.711488623336605	2.06571178959598	Positive	1.96818457655034	0.490912868906746	7.89091256865483
B.1.1.7	AR1 (Week|Postcode) -week -lockdown2 FE	Poisson	ran_vals	cond	Postcode	TS29	Week_factor2	-0.497090260896593	0.838844851341157	-2.14119595814212	1.14701543634893	Negative	0.608298075803473	0.11751421686257	3.14878113393672
B.1.1.7	AR1 (Week|Postcode) -week -lockdown2 FE	Poisson	ran_vals	cond	Postcode	TS3	Week_factor2	0.0430676789483291	0.776316556295916	-1.47848481199383	1.56462016989049	Positive	1.04400854986036	0.227982863715728	4.78085867690736
B.1.1.7	AR1 (Week|Postcode) -week -lockdown2 FE	Poisson	ran_vals	cond	Postcode	TS4	Week_factor2	0.00844896445938178	0.778003588387314	-1.51641004862268	1.53330797754144	Positive	1.00848475769384	0.21949846303219	4.63347894309242
B.1.1.7	AR1 (Week|Postcode) -week -lockdown2 FE	Poisson	ran_vals	cond	Postcode	TS5	Week_factor2	-0.083460291433267	0.736819397164006	-1.52759977298523	1.3606791901187	Negative	0.919927614953077	0.217056026314403	3.89884045664528
B.1.1.7	AR1 (Week|Postcode) -week -lockdown2 FE	Poisson	ran_vals	cond	Postcode	TS6	Week_factor2	0.566558292095795	0.799655515662714	-1.00073771864193	2.13385430283352	Positive	1.76219165361552	0.367608149730388	8.44736284097537
B.1.1.7	AR1 (Week|Postcode) -week -lockdown2 FE	Poisson	ran_vals	cond	Postcode	TS7	Week_factor2	-0.186275276302137	0.755843439824066	-1.66770119630817	1.2951506437039	Negative	0.830045071791897	0.18868030646523	3.6515460151268
B.1.1.7	AR1 (Week|Postcode) -week -lockdown2 FE	Poisson	ran_vals	cond	Postcode	TS8	Week_factor2	0.227712178052722	0.731104083196869	-1.20522549396331	1.66064985006876	Positive	1.25572384853102	0.299624428395228	5.26272971871832
B.1.1.7	AR1 (Week|Postcode) -week -lockdown2 FE	Poisson	ran_vals	cond	Postcode	TS9	Week_factor2	-0.275380650598838	0.768231473800249	-1.78108667103745	1.23032536983978	Negative	0.759283046663476	0.168454992610604	3.42234288231052
B.1.1.7	AR1 (Week|Postcode) -week -lockdown2 FE	Poisson	ran_vals	cond	Postcode	TS1	Week_factor3	0.203838629204423	0.625304385235969	-1.02173544523304	1.42941270364188	Positive	1.22610028071344	0.35996969010365	4.17624577761732
B.1.1.7	AR1 (Week|Postcode) -week -lockdown2 FE	Poisson	ran_vals	cond	Postcode	TS10	Week_factor3	0.0782139245140867	0.484617966352832	-0.871619835798508	1.02804768482668	Positive	1.08135396204936	0.418273465870458	2.79560260607587
B.1.1.7	AR1 (Week|Postcode) -week -lockdown2 FE	Poisson	ran_vals	cond	Postcode	TS11	Week_factor3	0.0914693283872979	0.767719776221314	-1.41323378322563	1.59617244000022	Positive	1.09578316674021	0.243355051871176	4.93411063086062
B.1.1.7	AR1 (Week|Postcode) -week -lockdown2 FE	Poisson	ran_vals	cond	Postcode	TS12	Week_factor3	-0.0120769115863817	0.776502281765752	-1.53399341776043	1.50983959458767	Negative	0.987995721621376	0.215672674229214	4.52600474042771
B.1.1.7	AR1 (Week|Postcode) -week -lockdown2 FE	Poisson	ran_vals	cond	Postcode	TS13	Week_factor3	0.0166473076570579	0.780060704366901	-1.51224357865701	1.54553819397113	Positive	1.01678664621327	0.220414904623361	4.69049534415226
B.1.1.7	AR1 (Week|Postcode) -week -lockdown2 FE	Poisson	ran_vals	cond	Postcode	TS14	Week_factor3	-0.0315396386591696	0.770812089995479	-1.54230357389836	1.47922429658002	Negative	0.968952547712719	0.21388782708251	4.389539379241
B.1.1.7	AR1 (Week|Postcode) -week -lockdown2 FE	Poisson	ran_vals	cond	Postcode	TS15	Week_factor3	-0.00305638920013179	0.773376251993558	-1.51884598960608	1.51273321120582	Negative	0.996948276802422	0.218964428432752	4.53912022940551
B.1.1.7	AR1 (Week|Postcode) -week -lockdown2 FE	Poisson	ran_vals	cond	Postcode	TS16	Week_factor3	-0.00460019835269099	0.768252097085801	-1.51034663968823	1.50114624298285	Negative	0.995410366353628	0.220833415064127	4.48682912029656
B.1.1.7	AR1 (Week|Postcode) -week -lockdown2 FE	Poisson	ran_vals	cond	Postcode	TS17	Week_factor3	0.409384921294026	0.596740918515524	-0.760205787097752	1.5789756296858	Positive	1.50589125855204	0.467570197194946	4.84998508499453
B.1.1.7	AR1 (Week|Postcode) -week -lockdown2 FE	Poisson	ran_vals	cond	Postcode	TS18	Week_factor3	-0.217261462867471	0.71179297961465	-1.61235006736064	1.17782714162569	Negative	0.804719537518362	0.199418416256691	3.24731058554897
B.1.1.7	AR1 (Week|Postcode) -week -lockdown2 FE	Poisson	ran_vals	cond	Postcode	TS19	Week_factor3	0.243619467710239	0.481454234101053	-0.700013491332141	1.18725242675262	Positive	1.27585873265754	0.496578604239333	3.27806210698911
B.1.1.7	AR1 (Week|Postcode) -week -lockdown2 FE	Poisson	ran_vals	cond	Postcode	TS2	Week_factor3	-0.195237987319563	0.705976358176351	-1.57892622328196	1.18845024864283	Negative	0.822638857141296	0.206196388256622	3.28199099412209
B.1.1.7	AR1 (Week|Postcode) -week -lockdown2 FE	Poisson	ran_vals	cond	Postcode	TS20	Week_factor3	-0.395998862200312	0.786700920306636	-1.93790433260583	1.14590660820521	Negative	0.67300746168463	0.144005421241289	3.1452916117947
B.1.1.7	AR1 (Week|Postcode) -week -lockdown2 FE	Poisson	ran_vals	cond	Postcode	TS21	Week_factor3	0.0217919366236818	0.778771556486618	-1.50457226627429	1.54815613952165	Positive	1.02203111510234	0.222112278428822	4.7027908930846
B.1.1.7	AR1 (Week|Postcode) -week -lockdown2 FE	Poisson	ran_vals	cond	Postcode	TS22	Week_factor3	0.0162996814313498	0.780885688884486	-1.51420814482499	1.54680750768769	Positive	1.01643324593826	0.219982310028307	4.69645283439223
B.1.1.7	AR1 (Week|Postcode) -week -lockdown2 FE	Poisson	ran_vals	cond	Postcode	TS23	Week_factor3	-0.0999854110353088	0.763717271544805	-1.59684375763432	1.39687293556371	Negative	0.904850618773395	0.202534759030091	4.04253890154702
B.1.1.7	AR1 (Week|Postcode) -week -lockdown2 FE	Poisson	ran_vals	cond	Postcode	TS24	Week_factor3	1.16473825835593	0.971677479436122	-0.739714605927524	3.06919112263939	Positive	3.20508386948382	0.47725010043668	21.5244849629704
B.1.1.7	AR1 (Week|Postcode) -week -lockdown2 FE	Poisson	ran_vals	cond	Postcode	TS25	Week_factor3	-0.332012684496123	0.70098056037484	-1.70590933669351	1.04188396770127	Negative	0.717478221946999	0.181607169005153	2.83455219189954
B.1.1.7	AR1 (Week|Postcode) -week -lockdown2 FE	Poisson	ran_vals	cond	Postcode	TS26	Week_factor3	1.39543614924338	0.896366413465658	-0.361409738100649	3.15228203658741	Positive	4.03673480757377	0.696693478114127	23.389379143877
B.1.1.7	AR1 (Week|Postcode) -week -lockdown2 FE	Poisson	ran_vals	cond	Postcode	TS27	Week_factor3	-0.342150776576968	0.784353354874296	-1.87945510328375	1.19515355012982	Negative	0.710241108912388	0.152673274261507	3.30406507117323
B.1.1.7	AR1 (Week|Postcode) -week -lockdown2 FE	Poisson	ran_vals	cond	Postcode	TS28	Week_factor3	-0.360999452262881	0.746262340078481	-1.82364676183528	1.10164785730952	Negative	0.696979380228246	0.161435957680437	3.00912054193622
B.1.1.7	AR1 (Week|Postcode) -week -lockdown2 FE	Poisson	ran_vals	cond	Postcode	TS29	Week_factor3	1.26360776545404	0.756830615007294	-0.219752982357554	2.74696851326564	Positive	3.53816335222773	0.802717058749918	15.595283257768
B.1.1.7	AR1 (Week|Postcode) -week -lockdown2 FE	Poisson	ran_vals	cond	Postcode	TS3	Week_factor3	-0.120870871161046	0.745369886245636	-1.58176900336321	1.34002726104112	Negative	0.886148379516649	0.205611049659909	3.81914761788747
B.1.1.7	AR1 (Week|Postcode) -week -lockdown2 FE	Poisson	ran_vals	cond	Postcode	TS4	Week_factor3	0.0141142419351102	0.776150086846008	-1.5071119748807	1.53534045875092	Positive	1.0142143181267	0.221548893683075	4.64290597887007
B.1.1.7	AR1 (Week|Postcode) -week -lockdown2 FE	Poisson	ran_vals	cond	Postcode	TS5	Week_factor3	0.0278894740066764	0.772476055439039	-1.48613577357341	1.54191472158676	Positive	1.02828202624808	0.226245231340247	4.67353021869753
B.1.1.7	AR1 (Week|Postcode) -week -lockdown2 FE	Poisson	ran_vals	cond	Postcode	TS6	Week_factor3	-0.275882948739642	0.772882821776008	-1.79070544369031	1.23893954621102	Negative	0.758901755969613	0.16684243020298	3.45195088871029
B.1.1.7	AR1 (Week|Postcode) -week -lockdown2 FE	Poisson	ran_vals	cond	Postcode	TS7	Week_factor3	0.0543151667651979	0.765281415605384	-1.44560884585918	1.55423917938958	Positive	1.05581730824906	0.235602587219211	4.73148534383915
B.1.1.7	AR1 (Week|Postcode) -week -lockdown2 FE	Poisson	ran_vals	cond	Postcode	TS8	Week_factor3	-0.132537772395936	0.750515029933707	-1.603520200922	1.33844465613013	Negative	0.875869849778615	0.201187051151411	3.81310819638123
B.1.1.7	AR1 (Week|Postcode) -week -lockdown2 FE	Poisson	ran_vals	cond	Postcode	TS9	Week_factor3	0.0467075226441563	0.760170114091786	-1.44319852309945	1.53661356838776	Positive	1.04781550195122	0.236171150432601	4.64882067144189
B.1.1.7	AR1 (Week|Postcode) -week -lockdown2 FE	Poisson	ran_vals	cond	Postcode	TS1	Week_factor4	-0.106811318898669	0.727654869173053	-1.53298865565306	1.31936601785572	Negative	0.898695223798873	0.215889482862185	3.74104886709317
B.1.1.7	AR1 (Week|Postcode) -week -lockdown2 FE	Poisson	ran_vals	cond	Postcode	TS10	Week_factor4	-0.81365221069883	0.641076971528578	-2.07013998621285	0.442835564815192	Negative	0.443236314126863	0.126168118671662	1.55711626858785
B.1.1.7	AR1 (Week|Postcode) -week -lockdown2 FE	Poisson	ran_vals	cond	Postcode	TS11	Week_factor4	-0.236855233853033	0.691200246110994	-1.5915828223358	1.11787235462974	Negative	0.789105515514304	0.203603089036518	3.05834021262521
B.1.1.7	AR1 (Week|Postcode) -week -lockdown2 FE	Poisson	ran_vals	cond	Postcode	TS12	Week_factor4	0.0150057347305157	0.754825743671947	-1.46442553747016	1.49443700693119	Positive	1.01511888603228	0.231210775260907	4.45682668386281
B.1.1.7	AR1 (Week|Postcode) -week -lockdown2 FE	Poisson	ran_vals	cond	Postcode	TS13	Week_factor4	-0.031629386104467	0.778850710397956	-1.5581487278179	1.49488995560896	Negative	0.968865590599095	0.210525450576231	4.45884585487221
B.1.1.7	AR1 (Week|Postcode) -week -lockdown2 FE	Poisson	ran_vals	cond	Postcode	TS14	Week_factor4	0.0281760353760674	0.780334356673693	-1.5012511996036	1.55760327035574	Positive	1.02857673437761	0.222851154362863	4.74742929435421
B.1.1.7	AR1 (Week|Postcode) -week -lockdown2 FE	Poisson	ran_vals	cond	Postcode	TS15	Week_factor4	-0.019650779456708	0.773375958993579	-1.53543980559325	1.49613824667983	Negative	0.980541038596998	0.215360953386299	4.46441526774021
B.1.1.7	AR1 (Week|Postcode) -week -lockdown2 FE	Poisson	ran_vals	cond	Postcode	TS16	Week_factor4	-0.000695649423310194	0.774431263293337	-1.51855303398011	1.51716173513349	Negative	0.999304592484652	0.219028584690959	4.55926640794359
B.1.1.7	AR1 (Week|Postcode) -week -lockdown2 FE	Poisson	ran_vals	cond	Postcode	TS17	Week_factor4	-0.292391498984048	0.70140331248321	-1.66711673008823	1.08233373212014	Negative	0.746476234071887	0.188790615963675	2.9515596693713
B.1.1.7	AR1 (Week|Postcode) -week -lockdown2 FE	Poisson	ran_vals	cond	Postcode	TS18	Week_factor4	-0.0675736557132145	0.711308344168268	-1.46171239218584	1.32656508075941	Negative	0.934658875114568	0.231838935445079	3.76807808901183
B.1.1.7	AR1 (Week|Postcode) -week -lockdown2 FE	Poisson	ran_vals	cond	Postcode	TS19	Week_factor4	-0.492185698624918	0.698965875494919	-1.86213364101747	0.877762243767631	Negative	0.611288839794943	0.155340834950576	2.40551073242742
B.1.1.7	AR1 (Week|Postcode) -week -lockdown2 FE	Poisson	ran_vals	cond	Postcode	TS2	Week_factor4	-0.0622999494755097	0.717470819697797	-1.46851691604162	1.3439170170906	Negative	0.939601011688413	0.230266736975404	3.83403210017343
B.1.1.7	AR1 (Week|Postcode) -week -lockdown2 FE	Poisson	ran_vals	cond	Postcode	TS20	Week_factor4	1.00206918998707	0.663885018490824	-0.299121536130648	2.3032599161048	Positive	2.72391229324229	0.741469288650319	10.0067505085509
B.1.1.7	AR1 (Week|Postcode) -week -lockdown2 FE	Poisson	ran_vals	cond	Postcode	TS21	Week_factor4	-0.0642514680213505	0.76321794217038	-1.56013114703007	1.43162821098737	Negative	0.937769150924915	0.21010851428616	4.18550853788206
B.1.1.7	AR1 (Week|Postcode) -week -lockdown2 FE	Poisson	ran_vals	cond	Postcode	TS22	Week_factor4	-0.0309539692043689	0.782322137216425	-1.56427718245696	1.50236924404823	Negative	0.969520199835094	0.209239200291011	4.49231987400528
B.1.1.7	AR1 (Week|Postcode) -week -lockdown2 FE	Poisson	ran_vals	cond	Postcode	TS23	Week_factor4	0.139126257820232	0.798281447668341	-1.42547662913621	1.70372914477668	Positive	1.14926919506715	0.240393857181727	5.49439864318917
B.1.1.7	AR1 (Week|Postcode) -week -lockdown2 FE	Poisson	ran_vals	cond	Postcode	TS24	Week_factor4	-0.486733867623012	0.849251518344999	-2.15123625739517	1.17776852214914	Negative	0.614630584278877	0.116340242348613	3.24712023548142
B.1.1.7	AR1 (Week|Postcode) -week -lockdown2 FE	Poisson	ran_vals	cond	Postcode	TS25	Week_factor4	0.0637888233578661	0.72752394976275	-1.36213191606745	1.48970956278318	Positive	1.06586728871836	0.256114180575111	4.43580700845514
B.1.1.7	AR1 (Week|Postcode) -week -lockdown2 FE	Poisson	ran_vals	cond	Postcode	TS26	Week_factor4	-0.58099248554987	0.819285308711571	-2.18676218368733	1.02477721258759	Negative	0.559342951193647	0.112279701762387	2.78647459994258
B.1.1.7	AR1 (Week|Postcode) -week -lockdown2 FE	Poisson	ran_vals	cond	Postcode	TS27	Week_factor4	0.534134382461704	0.782565955525374	-0.999666705895203	2.06793547081861	Positive	1.70597088461557	0.368002073655667	7.90847896655926
B.1.1.7	AR1 (Week|Postcode) -week -lockdown2 FE	Poisson	ran_vals	cond	Postcode	TS28	Week_factor4	0.126548372608077	0.774881512131562	-1.39219148345572	1.64528822867188	Positive	1.13490434813154	0.248530057890163	5.18250343778182
B.1.1.7	AR1 (Week|Postcode) -week -lockdown2 FE	Poisson	ran_vals	cond	Postcode	TS29	Week_factor4	-0.581509737442607	0.787459747372585	-2.12490248156788	0.961883006682669	Negative	0.559053704806523	0.119444615750441	2.61661894840785
B.1.1.7	AR1 (Week|Postcode) -week -lockdown2 FE	Poisson	ran_vals	cond	Postcode	TS3	Week_factor4	0.290499902287875	0.479429905243929	-0.649165445101677	1.23016524967743	Positive	1.33709573820029	0.522481634469457	3.42179494008206
B.1.1.7	AR1 (Week|Postcode) -week -lockdown2 FE	Poisson	ran_vals	cond	Postcode	TS4	Week_factor4	-0.0556628858484736	0.752655375467236	-1.53084031453473	1.41951454283778	Negative	0.945857944248312	0.216353785677069	4.13511253291864
B.1.1.7	AR1 (Week|Postcode) -week -lockdown2 FE	Poisson	ran_vals	cond	Postcode	TS5	Week_factor4	-0.00403045993077283	0.770957731132688	-1.51507984655356	1.50701892669201	Negative	0.995977651471634	0.21979063462243	4.51325637206982
B.1.1.7	AR1 (Week|Postcode) -week -lockdown2 FE	Poisson	ran_vals	cond	Postcode	TS6	Week_factor4	0.101081108595324	0.784661021291337	-1.43682623320811	1.63898845039876	Positive	1.10636637394685	0.237680906660533	5.14995743914991
B.1.1.7	AR1 (Week|Postcode) -week -lockdown2 FE	Poisson	ran_vals	cond	Postcode	TS7	Week_factor4	-0.0488789153035251	0.761773308744663	-1.54192716482697	1.44416933421992	Negative	0.952296431242069	0.213968351555002	4.23833004444707
B.1.1.7	AR1 (Week|Postcode) -week -lockdown2 FE	Poisson	ran_vals	cond	Postcode	TS8	Week_factor4	0.0360929978701569	0.763251545623688	-1.4598525426968	1.53203853843712	Positive	1.03675225775968	0.232270522189492	4.62760075552295
B.1.1.7	AR1 (Week|Postcode) -week -lockdown2 FE	Poisson	ran_vals	cond	Postcode	TS9	Week_factor4	-0.04206971233637	0.76730835119439	-1.54596644571419	1.46182702104145	Negative	0.958802937849714	0.213105816465594	4.31383379804496
B.1.1.7	AR1 (Week|Postcode) -week -lockdown2 FE	Poisson	ran_vals	cond	Postcode	TS1	Week_factor5	-0.0605113938012765	0.73299692831065	-1.49715897406864	1.37613618646609	Negative	0.941283044165357	0.223764980062407	3.9595729813758
B.1.1.7	AR1 (Week|Postcode) -week -lockdown2 FE	Poisson	ran_vals	cond	Postcode	TS10	Week_factor5	0.933386884999672	0.676684127530887	-0.392889633870776	2.25966340387012	Positive	2.54310782182302	0.675103252007426	9.57986407884505
B.1.1.7	AR1 (Week|Postcode) -week -lockdown2 FE	Poisson	ran_vals	cond	Postcode	TS11	Week_factor5	-0.0806230875115378	0.705475521244704	-1.46332970112578	1.3020835261027	Negative	0.922541343276737	0.231464283307947	3.67694971289605
B.1.1.7	AR1 (Week|Postcode) -week -lockdown2 FE	Poisson	ran_vals	cond	Postcode	TS12	Week_factor5	-0.0410596950812369	0.604682635038506	-1.22621588183349	1.14409649167101	Negative	0.959771834580056	0.293400742725369	3.13960341714404
B.1.1.7	AR1 (Week|Postcode) -week -lockdown2 FE	Poisson	ran_vals	cond	Postcode	TS13	Week_factor5	0.0740010965632708	0.76536043171519	-1.42607778479053	1.57407997791707	Positive	1.07680798628366	0.240249386484258	4.82629927298584
B.1.1.7	AR1 (Week|Postcode) -week -lockdown2 FE	Poisson	ran_vals	cond	Postcode	TS14	Week_factor5	-0.0523734336733729	0.780180561259412	-1.58149923518007	1.47675236783332	Negative	0.948974421661907	0.205666524461542	4.37870215061153
B.1.1.7	AR1 (Week|Postcode) -week -lockdown2 FE	Poisson	ran_vals	cond	Postcode	TS15	Week_factor5	0.0202412105400155	0.780340459923716	-1.50919798658989	1.54968040766992	Positive	1.02044745302424	0.221087221790593	4.70996467344439
B.1.1.7	AR1 (Week|Postcode) -week -lockdown2 FE	Poisson	ran_vals	cond	Postcode	TS16	Week_factor5	-0.0178796269834528	0.77445359453929	-1.53578077997805	1.50002152601114	Negative	0.982279265160378	0.215287533335598	4.48178554426527
B.1.1.7	AR1 (Week|Postcode) -week -lockdown2 FE	Poisson	ran_vals	cond	Postcode	TS17	Week_factor5	0.0611050116368417	0.735838205263104	-1.38111136912743	1.50332139240112	Positive	1.06301053680271	0.251299111732756	4.49659926595867
B.1.1.7	AR1 (Week|Postcode) -week -lockdown2 FE	Poisson	ran_vals	cond	Postcode	TS18	Week_factor5	-0.0377502793806039	0.738564168850835	-1.4853094506	1.40980889183879	Negative	0.962953380183174	0.226432260235022	4.09517270835767
B.1.1.7	AR1 (Week|Postcode) -week -lockdown2 FE	Poisson	ran_vals	cond	Postcode	TS19	Week_factor5	0.805902770383138	0.650474580651803	-0.469003980553191	2.08080952131947	Positive	2.23871663389705	0.625625092817394	8.01095132600472
B.1.1.7	AR1 (Week|Postcode) -week -lockdown2 FE	Poisson	ran_vals	cond	Postcode	TS2	Week_factor5	0.0122719067351407	0.757157472070373	-1.47172946914818	1.49627328261846	Positive	1.01234751555417	0.229528179816433	4.4650181649518
B.1.1.7	AR1 (Week|Postcode) -week -lockdown2 FE	Poisson	ran_vals	cond	Postcode	TS20	Week_factor5	0.111225308239995	0.659403126363868	-1.1811810707263	1.40363168720629	Positive	1.11764669349804	0.306916034909673	4.06995395941018
B.1.1.7	AR1 (Week|Postcode) -week -lockdown2 FE	Poisson	ran_vals	cond	Postcode	TS21	Week_factor5	0.162403413403087	0.644711371813741	-1.10120765577526	1.42601448258143	Positive	1.17633469479652	0.332469332648751	4.16207805741873
B.1.1.7	AR1 (Week|Postcode) -week -lockdown2 FE	Poisson	ran_vals	cond	Postcode	TS22	Week_factor5	0.0724084549755581	0.77790388408474	-1.45225514126435	1.59707205121547	Positive	1.07509438204363	0.234041894982217	4.93855140930896
B.1.1.7	AR1 (Week|Postcode) -week -lockdown2 FE	Poisson	ran_vals	cond	Postcode	TS23	Week_factor5	-0.311819339461622	0.818506621450205	-1.91606283861158	1.29242415968834	Negative	0.732113780351295	0.147185315188488	3.64160369323437
B.1.1.7	AR1 (Week|Postcode) -week -lockdown2 FE	Poisson	ran_vals	cond	Postcode	TS24	Week_factor5	0.186818269288629	0.815448856214263	-1.41143212012571	1.78506865870297	Positive	1.20540820545311	0.243793890889639	5.95998913865911
B.1.1.7	AR1 (Week|Postcode) -week -lockdown2 FE	Poisson	ran_vals	cond	Postcode	TS25	Week_factor5	-0.13513896368164	0.722166203509009	-1.55055871341132	1.28028078604804	Negative	0.873594505343971	0.212129421158807	3.5976497536183
B.1.1.7	AR1 (Week|Postcode) -week -lockdown2 FE	Poisson	ran_vals	cond	Postcode	TS26	Week_factor5	0.190104997306501	0.792540422109866	-1.36324568632101	1.74345568093401	Positive	1.20937657227377	0.255829087013109	5.71706568100178
B.1.1.7	AR1 (Week|Postcode) -week -lockdown2 FE	Poisson	ran_vals	cond	Postcode	TS27	Week_factor5	-0.229343312301327	0.785751346285773	-1.7693876518253	1.31070102722265	Negative	0.795055534300619	0.170437323861632	3.70877275176662
B.1.1.7	AR1 (Week|Postcode) -week -lockdown2 FE	Poisson	ran_vals	cond	Postcode	TS28	Week_factor5	-0.0829307020390187	0.764699663622929	-1.58171450172985	1.41585309765182	Negative	0.920414927887923	0.205622256103333	4.11999972927638
B.1.1.7	AR1 (Week|Postcode) -week -lockdown2 FE	Poisson	ran_vals	cond	Postcode	TS29	Week_factor5	0.2074818819523	0.800733094523924	-1.3619261445439	1.7768899084485	Positive	1.23057542101394	0.256166887002807	5.9114426713045
B.1.1.7	AR1 (Week|Postcode) -week -lockdown2 FE	Poisson	ran_vals	cond	Postcode	TS3	Week_factor5	-0.573980497809645	0.631400167529413	-1.81150208599985	0.66354109038056	Negative	0.563278840186052	0.163408498745923	1.94165575374799
B.1.1.7	AR1 (Week|Postcode) -week -lockdown2 FE	Poisson	ran_vals	cond	Postcode	TS4	Week_factor5	0.138864961022654	0.571074369147993	-0.980420235001344	1.25815015704665	Positive	1.14896893393727	0.37515341312612	3.51890603940509
B.1.1.7	AR1 (Week|Postcode) -week -lockdown2 FE	Poisson	ran_vals	cond	Postcode	TS5	Week_factor5	-0.0318758301479529	0.735380947778076	-1.47319600270991	1.40944434241401	Negative	0.968626848864801	0.229191815742257	4.09368008758599
B.1.1.7	AR1 (Week|Postcode) -week -lockdown2 FE	Poisson	ran_vals	cond	Postcode	TS6	Week_factor5	-0.0250999046300073	0.774793358891247	-1.54366698351767	1.49346717425765	Negative	0.975212478919519	0.213596409067817	4.45250640303788
B.1.1.7	AR1 (Week|Postcode) -week -lockdown2 FE	Poisson	ran_vals	cond	Postcode	TS7	Week_factor5	-0.010227901108721	0.778064515533088	-1.53520632920218	1.51475052698474	Negative	0.989824226003472	0.215411240954725	4.54828631059833
B.1.1.7	AR1 (Week|Postcode) -week -lockdown2 FE	Poisson	ran_vals	cond	Postcode	TS8	Week_factor5	-0.0446205349432494	0.762460331887884	-1.53901532508396	1.44977425519746	Negative	0.956360318309325	0.214592301084464	4.26215224784189
B.1.1.7	AR1 (Week|Postcode) -week -lockdown2 FE	Poisson	ran_vals	cond	Postcode	TS9	Week_factor5	0.0134819856154146	0.773944748664391	-1.5034218477907	1.53038581902152	Positive	1.01357327738692	0.222367947534395	4.61995894652919
B.1.1.7	AR1 (Week|Postcode) -week -lockdown2 FE	Poisson	ran_vals	cond	Postcode	TS1	Week_factor6	-0.020081911480388	0.751071028045057	-1.49215407628017	1.4519902533194	Negative	0.980118387070578	0.224887708142299	4.27160764191693
B.1.1.7	AR1 (Week|Postcode) -week -lockdown2 FE	Poisson	ran_vals	cond	Postcode	TS10	Week_factor6	-0.663723397473744	0.748661231688934	-2.13107244820545	0.803625653257963	Negative	0.514930469829057	0.118709915325522	2.2336246136751
B.1.1.7	AR1 (Week|Postcode) -week -lockdown2 FE	Poisson	ran_vals	cond	Postcode	TS11	Week_factor6	0.0157659456060169	0.751608003304343	-1.45735867136256	1.48889056257459	Positive	1.01589088385276	0.232850497878352	4.43217556886782
B.1.1.7	AR1 (Week|Postcode) -week -lockdown2 FE	Poisson	ran_vals	cond	Postcode	TS12	Week_factor6	-0.270916756211029	0.671080493176149	-1.58621035356366	1.0443768411416	Negative	0.762679982134118	0.204699883884211	2.84162718664329
B.1.1.7	AR1 (Week|Postcode) -week -lockdown2 FE	Poisson	ran_vals	cond	Postcode	TS13	Week_factor6	-0.190727161547101	0.690744352089163	-1.54456121416631	1.16310689107211	Negative	0.826358019640226	0.213405489987957	3.19985946313871
B.1.1.7	AR1 (Week|Postcode) -week -lockdown2 FE	Poisson	ran_vals	cond	Postcode	TS14	Week_factor6	0.12259315009246	0.765607008962808	-1.37796901378608	1.623155313971	Positive	1.13042441430856	0.252090024853005	5.06905958381329
B.1.1.7	AR1 (Week|Postcode) -week -lockdown2 FE	Poisson	ran_vals	cond	Postcode	TS15	Week_factor6	-0.040629830011031	0.779940803757057	-1.56928571544808	1.48802605542602	Negative	0.960184495655046	0.208193838902095	4.42834557717096
B.1.1.7	AR1 (Week|Postcode) -week -lockdown2 FE	Poisson	ran_vals	cond	Postcode	TS16	Week_factor6	0.0180395918457563	0.780463341484077	-1.51164044871682	1.54771963240833	Positive	1.01820328813931	0.220547883549359	4.7007385393734
B.1.1.7	AR1 (Week|Postcode) -week -lockdown2 FE	Poisson	ran_vals	cond	Postcode	TS17	Week_factor6	-0.151877328962511	0.728992783750758	-1.58067693010359	1.27692227217857	Negative	0.859093660188084	0.205835714642105	3.58558726438034
B.1.1.7	AR1 (Week|Postcode) -week -lockdown2 FE	Poisson	ran_vals	cond	Postcode	TS18	Week_factor6	-0.00114702494567112	0.757667126586278	-1.48614730532473	1.48385325543338	Negative	0.998853632635997	0.226242622351545	4.40990547696112
B.1.1.7	AR1 (Week|Postcode) -week -lockdown2 FE	Poisson	ran_vals	cond	Postcode	TS19	Week_factor6	-0.408302159575365	0.733783012824263	-1.84649043717821	1.02988611802748	Negative	0.664777979440115	0.157789969508087	2.80074686195964
B.1.1.7	AR1 (Week|Postcode) -week -lockdown2 FE	Poisson	ran_vals	cond	Postcode	TS2	Week_factor6	-0.0417879531495573	0.7591367073453	-1.52966855888867	1.44609265258955	Negative	0.95907312744821	0.216607448033108	4.24648954662305
B.1.1.7	AR1 (Week|Postcode) -week -lockdown2 FE	Poisson	ran_vals	cond	Postcode	TS20	Week_factor6	-0.234826173204803	0.735445510404576	-1.67627288618945	1.20662053977984	Negative	0.790708283970442	0.187069909164793	3.34217081267044
B.1.1.7	AR1 (Week|Postcode) -week -lockdown2 FE	Poisson	ran_vals	cond	Postcode	TS21	Week_factor6	-0.227827940170135	0.703472170729042	-1.60660805892527	1.150952178585	Negative	0.796261252625292	0.200566772264778	3.1612015054786
B.1.1.7	AR1 (Week|Postcode) -week -lockdown2 FE	Poisson	ran_vals	cond	Postcode	TS22	Week_factor6	-0.186616811194103	0.707197980695292	-1.57269938329633	1.19946576090812	Negative	0.829761630843217	0.207484345963633	3.31834366020207
B.1.1.7	AR1 (Week|Postcode) -week -lockdown2 FE	Poisson	ran_vals	cond	Postcode	TS23	Week_factor6	0.771131793610273	0.853887509518887	-0.902456971895347	2.44472055911589	Positive	2.16221204723625	0.405571955680438	11.527327942017
B.1.1.7	AR1 (Week|Postcode) -week -lockdown2 FE	Poisson	ran_vals	cond	Postcode	TS24	Week_factor6	-0.0650644163437594	0.783503617937655	-1.60070328925839	1.47057445657087	Negative	0.937007102861679	0.201754576261141	4.3517343055298
B.1.1.7	AR1 (Week|Postcode) -week -lockdown2 FE	Poisson	ran_vals	cond	Postcode	TS25	Week_factor6	-0.00143215397279545	0.772136990938346	-1.51479284734308	1.51192853939749	Negative	0.998568871070307	0.219853723413819	4.53546919646097
B.1.1.7	AR1 (Week|Postcode) -week -lockdown2 FE	Poisson	ran_vals	cond	Postcode	TS26	Week_factor6	-0.102961664552823	0.757854718064993	-1.58832961747397	1.38240628836832	Negative	0.90216155758535	0.204266530165492	3.98447790406693
B.1.1.7	AR1 (Week|Postcode) -week -lockdown2 FE	Poisson	ran_vals	cond	Postcode	TS27	Week_factor6	0.0828032607494017	0.782305187796321	-1.45048673225023	1.61609325374903	Positive	1.08632806415373	0.234456142950951	5.03338768656134
B.1.1.7	AR1 (Week|Postcode) -week -lockdown2 FE	Poisson	ran_vals	cond	Postcode	TS28	Week_factor6	0.0172076997091431	0.772449825059737	-1.49676613727221	1.53118153669049	Positive	1.01735660505377	0.223852900448379	4.62363659248274
B.1.1.7	AR1 (Week|Postcode) -week -lockdown2 FE	Poisson	ran_vals	cond	Postcode	TS29	Week_factor6	-0.118114694148715	0.770838962495161	-1.62893129851945	1.39270191022202	Negative	0.888594130222459	0.196139076280553	4.02571248544264
B.1.1.7	AR1 (Week|Postcode) -week -lockdown2 FE	Poisson	ran_vals	cond	Postcode	TS3	Week_factor6	-0.149758382738829	0.6858102124824	-1.4939216994341	1.19440493395644	Negative	0.860915963454606	0.224490542545319	3.30159252023434
B.1.1.7	AR1 (Week|Postcode) -week -lockdown2 FE	Poisson	ran_vals	cond	Postcode	TS4	Week_factor6	-0.253265544635317	0.652873854285101	-1.53287478548197	1.02634369621133	Negative	0.77626172231671	0.215914067634245	2.79084298738177
B.1.1.7	AR1 (Week|Postcode) -week -lockdown2 FE	Poisson	ran_vals	cond	Postcode	TS5	Week_factor6	0.0674097895469529	0.452021863787989	-0.818536783702175	0.95335636279608	Positive	1.06973375407847	0.441076572993507	2.59440281955682
B.1.1.7	AR1 (Week|Postcode) -week -lockdown2 FE	Poisson	ran_vals	cond	Postcode	TS6	Week_factor6	-0.0377950772683306	0.740813044382054	-1.48976196353463	1.41417180899797	Negative	0.962910242872	0.225426308835222	4.11307864028223
B.1.1.7	AR1 (Week|Postcode) -week -lockdown2 FE	Poisson	ran_vals	cond	Postcode	TS7	Week_factor6	0.0769222906765283	0.781201098158828	-1.45420372639791	1.60804830775097	Positive	1.07995815031448	0.23358628846323	4.99305680185196
B.1.1.7	AR1 (Week|Postcode) -week -lockdown2 FE	Poisson	ran_vals	cond	Postcode	TS8	Week_factor6	-0.000768073096840884	0.777674508728924	-1.52498210190041	1.52344595570673	Negative	0.999232221795796	0.217624951903438	4.58800805855199
B.1.1.7	AR1 (Week|Postcode) -week -lockdown2 FE	Poisson	ran_vals	cond	Postcode	TS9	Week_factor6	-0.0296125557843724	0.773217530840538	-1.54509106844682	1.48586595687807	Negative	0.970821599904726	0.213292446126636	4.41879023827217
B.1.1.7	AR1 (Week|Postcode) -week -lockdown2 FE	Poisson	ran_vals	cond	Postcode	TS1	Week_factor7	-0.00244184281743064	0.764974894593238	-1.5017650852975	1.49688139966264	Negative	0.997561136055602	0.222736663762828	4.46773424436385
B.1.1.7	AR1 (Week|Postcode) -week -lockdown2 FE	Poisson	ran_vals	cond	Postcode	TS10	Week_factor7	0.544865142810974	0.730607322683575	-0.887098896490066	1.97682918211201	Positive	1.72437582221938	0.411848837392258	7.21981393727406
B.1.1.7	AR1 (Week|Postcode) -week -lockdown2 FE	Poisson	ran_vals	cond	Postcode	TS11	Week_factor7	-0.0527007399539931	0.753642048885225	-1.52981201300401	1.42441053309602	Negative	0.948663867199535	0.21657637703196	4.15540764539233
B.1.1.7	AR1 (Week|Postcode) -week -lockdown2 FE	Poisson	ran_vals	cond	Postcode	TS12	Week_factor7	0.0683817731722851	0.732580222009265	-1.36744907775223	1.5042126240968	Positive	1.0707740232513	0.25475599411564	4.50060856408869
B.1.1.7	AR1 (Week|Postcode) -week -lockdown2 FE	Poisson	ran_vals	cond	Postcode	TS13	Week_factor7	-0.265913608181685	0.717135188348761	-1.6714727493916	1.13964553302823	Negative	0.766505344431131	0.187970028940245	3.1256602254834
B.1.1.7	AR1 (Week|Postcode) -week -lockdown2 FE	Poisson	ran_vals	cond	Postcode	TS14	Week_factor7	-0.31500960260604	0.677376308038807	-1.64264277034281	1.01262356513073	Negative	0.729781866427652	0.193468074392792	2.75281373548662
B.1.1.7	AR1 (Week|Postcode) -week -lockdown2 FE	Poisson	ran_vals	cond	Postcode	TS15	Week_factor7	0.0968577729012366	0.767589264130039	-1.40758953971324	1.60130508551572	Positive	1.10170367036082	0.244732490687147	4.95950077522846
B.1.1.7	AR1 (Week|Postcode) -week -lockdown2 FE	Poisson	ran_vals	cond	Postcode	TS16	Week_factor7	-0.0358223025655145	0.779894961189895	-1.56438833822197	1.49274373309094	Negative	0.964811722819302	0.209215943440224	4.44928644147768
B.1.1.7	AR1 (Week|Postcode) -week -lockdown2 FE	Poisson	ran_vals	cond	Postcode	TS17	Week_factor7	0.0727857236773009	0.775209023218411	-1.44659604232126	1.59216748967586	Positive	1.075500058025	0.235370115944941	4.9143892807631
B.1.1.7	AR1 (Week|Postcode) -week -lockdown2 FE	Poisson	ran_vals	cond	Postcode	TS18	Week_factor7	-0.0480493495291146	0.757311635896036	-1.53235288095846	1.43625418190023	Negative	0.95308675153453	0.216026783573753	4.2049154318891
B.1.1.7	AR1 (Week|Postcode) -week -lockdown2 FE	Poisson	ran_vals	cond	Postcode	TS19	Week_factor7	0.110799798592929	0.754216306859483	-1.36743699940447	1.58903659659033	Positive	1.11717122521329	0.254759071165714	4.89902691485605
B.1.1.7	AR1 (Week|Postcode) -week -lockdown2 FE	Poisson	ran_vals	cond	Postcode	TS2	Week_factor7	0.000498793050974207	0.7698988826732	-1.50847528872613	1.50947287482807	Positive	1.00049891746891	0.221247058803463	4.5243452693564
B.1.1.7	AR1 (Week|Postcode) -week -lockdown2 FE	Poisson	ran_vals	cond	Postcode	TS20	Week_factor7	0.391193029228684	0.743081296822624	-1.06521955012898	1.84760560858634	Positive	1.4787439266653	0.344652178029967	6.34460984157591
B.1.1.7	AR1 (Week|Postcode) -week -lockdown2 FE	Poisson	ran_vals	cond	Postcode	TS21	Week_factor7	0.0695860288131811	0.753062074312468	-1.40638851496228	1.54556057258864	Positive	1.07206428565588	0.245026597044981	4.69060031212803
B.1.1.7	AR1 (Week|Postcode) -week -lockdown2 FE	Poisson	ran_vals	cond	Postcode	TS22	Week_factor7	1.05037996900361	0.783749379745314	-0.485740588202812	2.58650052621003	Positive	2.85873714322604	0.615241387488177	13.283205942021
B.1.1.7	AR1 (Week|Postcode) -week -lockdown2 FE	Poisson	ran_vals	cond	Postcode	TS23	Week_factor7	-0.672386802670086	0.667851646371833	-1.98135197657466	0.636578371234487	Negative	0.510488686785451	0.137882697063803	1.8900029146902
B.1.1.7	AR1 (Week|Postcode) -week -lockdown2 FE	Poisson	ran_vals	cond	Postcode	TS24	Week_factor7	-0.002476425864821	0.747359005405619	-1.46727315998151	1.46232030825187	Negative	0.997526637948087	0.230553310801984	4.31596228201921
B.1.1.7	AR1 (Week|Postcode) -week -lockdown2 FE	Poisson	ran_vals	cond	Postcode	TS25	Week_factor7	0.131936542883255	0.787652921350692	-1.41183481528186	1.67570790104837	Positive	1.14103591012086	0.243695736035247	5.34257582577086
B.1.1.7	AR1 (Week|Postcode) -week -lockdown2 FE	Poisson	ran_vals	cond	Postcode	TS26	Week_factor7	-0.0242409123631057	0.777925885487371	-1.54894763055978	1.50046580583357	Negative	0.976050538789439	0.212471454679731	4.4837771535342
B.1.1.7	AR1 (Week|Postcode) -week -lockdown2 FE	Poisson	ran_vals	cond	Postcode	TS27	Week_factor7	-0.0510610301423103	0.774850875014331	-1.56974083855974	1.46761877827512	Negative	0.950220676659635	0.208099106633363	4.33889096863012
B.1.1.7	AR1 (Week|Postcode) -week -lockdown2 FE	Poisson	ran_vals	cond	Postcode	TS28	Week_factor7	-0.0100572467061957	0.776028412230467	-1.53104498565771	1.51093049224532	Negative	0.989993158279474	0.216309508836043	4.53094484248054
B.1.1.7	AR1 (Week|Postcode) -week -lockdown2 FE	Poisson	ran_vals	cond	Postcode	TS29	Week_factor7	0.0284865441845319	0.773844463559495	-1.4882207340278	1.54519382239686	Positive	1.02889616610443	0.225774010389135	4.68888034898167
B.1.1.7	AR1 (Week|Postcode) -week -lockdown2 FE	Poisson	ran_vals	cond	Postcode	TS3	Week_factor7	0.606377368214842	0.666054100252891	-0.699064680036055	1.91181941646574	Positive	1.83377625534329	0.497049987219815	6.76538666356256
B.1.1.7	AR1 (Week|Postcode) -week -lockdown2 FE	Poisson	ran_vals	cond	Postcode	TS4	Week_factor7	0.942256263772307	0.824825666095804	-0.674372335299728	2.55888486284434	Positive	2.56576393264691	0.509476100435058	12.921400145071
B.1.1.7	AR1 (Week|Postcode) -week -lockdown2 FE	Poisson	ran_vals	cond	Postcode	TS5	Week_factor7	-0.195871097208696	0.514413360589997	-1.20410275713131	0.812360562713914	Negative	0.822118201179265	0.299961016691439	2.25322058234482
B.1.1.7	AR1 (Week|Postcode) -week -lockdown2 FE	Poisson	ran_vals	cond	Postcode	TS6	Week_factor7	0.115843086874783	0.493893306471471	-0.852170006014703	1.08385617976427	Positive	1.12281967316568	0.426488444580768	2.95605668680462
B.1.1.7	AR1 (Week|Postcode) -week -lockdown2 FE	Poisson	ran_vals	cond	Postcode	TS7	Week_factor7	-0.222174617236512	0.76292223185751	-1.71747471468215	1.27312548020912	Negative	0.800775522916776	0.179518912464969	3.57199934702014
B.1.1.7	AR1 (Week|Postcode) -week -lockdown2 FE	Poisson	ran_vals	cond	Postcode	TS8	Week_factor7	0.0449388600697434	0.777222861094891	-1.47838995563742	1.56826767577691	Positive	1.04596390779335	0.2280044903652	4.79832872876312
B.1.1.7	AR1 (Week|Postcode) -week -lockdown2 FE	Poisson	ran_vals	cond	Postcode	TS9	Week_factor7	0.0286725031723847	0.781433844376777	-1.50290968810678	1.56025469445155	Positive	1.02908751638519	0.222481864601492	4.76003344486861
B.1.1.7	AR1 (Week|Postcode) -week -lockdown2 FE	Poisson	ran_vals	cond	Postcode	TS1	Week_factor8	-0.0321463651581965	0.765025789480972	-1.53156935978522	1.46727662946883	Negative	0.968364836833633	0.216196111459998	4.33740667620348
B.1.1.7	AR1 (Week|Postcode) -week -lockdown2 FE	Poisson	ran_vals	cond	Postcode	TS10	Week_factor8	-0.229273131020062	0.761241594190655	-1.7212792391676	1.26273297712748	Negative	0.795111334274728	0.178837225935691	3.53506956163296
B.1.1.7	AR1 (Week|Postcode) -week -lockdown2 FE	Poisson	ran_vals	cond	Postcode	TS11	Week_factor8	0.000405429102823663	0.76691850101414	-1.50272721196234	1.50353807016798	Positive	1.00040551130031	0.222522465938628	4.49757368460973
B.1.1.7	AR1 (Week|Postcode) -week -lockdown2 FE	Poisson	ran_vals	cond	Postcode	TS12	Week_factor8	-0.116145948813441	0.732562915062653	-1.55194287874592	1.31965098111903	Negative	0.890345268978804	0.211836002084694	3.74211508049516
B.1.1.7	AR1 (Week|Postcode) -week -lockdown2 FE	Poisson	ran_vals	cond	Postcode	TS13	Week_factor8	0.57290879804411	0.808736428472336	-1.01218547474722	2.15800307083544	Positive	1.77341807118055	0.363423857365441	8.6538392883417
B.1.1.7	AR1 (Week|Postcode) -week -lockdown2 FE	Poisson	ran_vals	cond	Postcode	TS14	Week_factor8	-0.120287291260588	0.688196055468311	-1.46912677428101	1.22855219175983	Negative	0.886665668824898	0.230126349721116	3.4162798359486
B.1.1.7	AR1 (Week|Postcode) -week -lockdown2 FE	Poisson	ran_vals	cond	Postcode	TS15	Week_factor8	-0.249012297481499	0.688863913083784	-1.59916075737505	1.10113616241205	Negative	0.779570386573348	0.202066029278985	3.00758118418336
B.1.1.7	AR1 (Week|Postcode) -week -lockdown2 FE	Poisson	ran_vals	cond	Postcode	TS16	Week_factor8	0.0852291800363814	0.768341797884066	-1.42069307163314	1.5911514317059	Positive	1.08896660750915	0.24154654980864	4.90939851225134
B.1.1.7	AR1 (Week|Postcode) -week -lockdown2 FE	Poisson	ran_vals	cond	Postcode	TS17	Week_factor8	-0.0695207128119732	0.775011348789591	-1.58851504404938	1.44947361842543	Negative	0.932840811428123	0.204228657233764	4.26087108074084
B.1.1.7	AR1 (Week|Postcode) -week -lockdown2 FE	Poisson	ran_vals	cond	Postcode	TS18	Week_factor8	0.0181256610671504	0.777337695790461	-1.50542822650751	1.54167954864181	Positive	1.01829092787503	0.221922240495238	4.67243126006041
B.1.1.7	AR1 (Week|Postcode) -week -lockdown2 FE	Poisson	ran_vals	cond	Postcode	TS19	Week_factor8	-0.144631338576552	0.7380804157808	-1.59124237120127	1.30197969404816	Negative	0.865341252250986	0.203672417740024	3.67656794747301
B.1.1.7	AR1 (Week|Postcode) -week -lockdown2 FE	Poisson	ran_vals	cond	Postcode	TS2	Week_factor8	-0.00378626047618164	0.775360762951491	-1.5234654308866	1.51589290993424	Negative	0.99622089837008	0.217955267786816	4.55348516430453
B.1.1.7	AR1 (Week|Postcode) -week -lockdown2 FE	Poisson	ran_vals	cond	Postcode	TS20	Week_factor8	-0.197812048362764	0.755826831936242	-1.67920541750681	1.28358132078128	Negative	0.820524057485893	0.186522124388205	3.60954353871646
B.1.1.7	AR1 (Week|Postcode) -week -lockdown2 FE	Poisson	ran_vals	cond	Postcode	TS21	Week_factor8	-0.0781852140968244	0.751882970578968	-1.55184875702059	1.39547832882694	Negative	0.924793125956814	0.211855941393043	4.03690507895787
B.1.1.7	AR1 (Week|Postcode) -week -lockdown2 FE	Poisson	ran_vals	cond	Postcode	TS22	Week_factor8	-0.413167032994636	0.792051385270581	-1.96555922203003	1.13922515604076	Negative	0.661551772624992	0.140077530267721	3.1243465459936
B.1.1.7	AR1 (Week|Postcode) -week -lockdown2 FE	Poisson	ran_vals	cond	Postcode	TS23	Week_factor8	-0.362560847570074	0.659792731000463	-1.6557308375923	0.930609142452158	Negative	0.695891969055021	0.190952449468521	2.53605352506937
B.1.1.7	AR1 (Week|Postcode) -week -lockdown2 FE	Poisson	ran_vals	cond	Postcode	TS24	Week_factor8	0.0581059862573625	0.550229956147042	-1.02032491100589	1.13653688352062	Positive	1.0598273168887	0.360477797939778	3.11595873044905
B.1.1.7	AR1 (Week|Postcode) -week -lockdown2 FE	Poisson	ran_vals	cond	Postcode	TS25	Week_factor8	-0.411050057491672	0.773793200983795	-1.92765686290187	1.10555674791853	Negative	0.662953744968547	0.145488699376567	3.02090588376386
B.1.1.7	AR1 (Week|Postcode) -week -lockdown2 FE	Poisson	ran_vals	cond	Postcode	TS26	Week_factor8	0.171312022686331	0.801667366452242	-1.39992714314114	1.7425511885138	Positive	1.18686101881581	0.246614930876304	5.71189697630696
B.1.1.7	AR1 (Week|Postcode) -week -lockdown2 FE	Poisson	ran_vals	cond	Postcode	TS27	Week_factor8	0.0197735259612108	0.780903043909566	-1.51076831551924	1.55031536744166	Positive	1.01997031707024	0.220740314580807	4.71295626120678
B.1.1.7	AR1 (Week|Postcode) -week -lockdown2 FE	Poisson	ran_vals	cond	Postcode	TS28	Week_factor8	-0.00742544332716568	0.77581538412995	-1.52799565487397	1.51314476821964	Negative	0.992602057167251	0.216970114771277	4.5409887206415
B.1.1.7	AR1 (Week|Postcode) -week -lockdown2 FE	Poisson	ran_vals	cond	Postcode	TS29	Week_factor8	-0.0149882302507857	0.775752733249357	-1.53543564832803	1.50545918782646	Negative	0.985123534191772	0.21536184870076	4.50622235773491
B.1.1.7	AR1 (Week|Postcode) -week -lockdown2 FE	Poisson	ran_vals	cond	Postcode	TS3	Week_factor8	-0.483471414765353	0.774388231713709	-2.00124445897588	1.03430162944517	Negative	0.61663906208559	0.135166968780576	2.81314093465444
B.1.1.7	AR1 (Week|Postcode) -week -lockdown2 FE	Poisson	ran_vals	cond	Postcode	TS4	Week_factor8	-0.442867602491407	0.76731439977939	-1.94677619087798	1.06104098589517	Negative	0.642192226110293	0.14273347615476	2.88937722520913
B.1.1.7	AR1 (Week|Postcode) -week -lockdown2 FE	Poisson	ran_vals	cond	Postcode	TS5	Week_factor8	0.235391685342041	0.648068095940889	-1.03479844223155	1.50558181291563	Positive	1.26540431199881	0.355297986777701	4.50677496753457
B.1.1.7	AR1 (Week|Postcode) -week -lockdown2 FE	Poisson	ran_vals	cond	Postcode	TS6	Week_factor8	0.282217402084412	0.528054351573737	-0.752750108879764	1.31718491304859	Positive	1.32606697837684	0.471069277930923	3.73289813945229
B.1.1.7	AR1 (Week|Postcode) -week -lockdown2 FE	Poisson	ran_vals	cond	Postcode	TS7	Week_factor8	0.566400089160151	0.58712448397225	-0.584342753867123	1.71714293218742	Positive	1.7619128917738	0.557472137839019	5.56859585885735
B.1.1.7	AR1 (Week|Postcode) -week -lockdown2 FE	Poisson	ran_vals	cond	Postcode	TS8	Week_factor8	-0.137213578999092	0.754170613865764	-1.61536082037445	1.34093366237627	Negative	0.871784011490451	0.198818919580001	3.82261086769748
B.1.1.7	AR1 (Week|Postcode) -week -lockdown2 FE	Poisson	ran_vals	cond	Postcode	TS9	Week_factor8	-0.0555403134271713	0.782369303531201	-1.58895597095801	1.47787534410367	Negative	0.945973887452321	0.204138627173073	4.38362209119282
B.1.1.7	AR1 (Week|Postcode) -week -lockdown2 FE	Poisson	ran_vals	cond	Postcode	TS1	Week_factor9	0.012721176279144	0.778715884798429	-1.51353391211502	1.53897626467331	Positive	1.01280243464385	0.220130679309434	4.65981740863391
B.1.1.7	AR1 (Week|Postcode) -week -lockdown2 FE	Poisson	ran_vals	cond	Postcode	TS10	Week_factor9	-0.00529240806111986	0.75070998538344	-1.47665694224725	1.46607212612501	Negative	0.99472157205672	0.228399967784874	4.33218540051178
B.1.1.7	AR1 (Week|Postcode) -week -lockdown2 FE	Poisson	ran_vals	cond	Postcode	TS11	Week_factor9	-0.00469660311629658	0.773700442192154	-1.52112160463563	1.51172839840304	Negative	0.995314408678032	0.218466716203967	4.53456155397694
B.1.1.7	AR1 (Week|Postcode) -week -lockdown2 FE	Poisson	ran_vals	cond	Postcode	TS12	Week_factor9	0.00865763933012855	0.75510188758119	-1.47131486498722	1.48863014364747	Positive	1.00869522507917	0.229623362885129	4.43102149673901
B.1.1.7	AR1 (Week|Postcode) -week -lockdown2 FE	Poisson	ran_vals	cond	Postcode	TS13	Week_factor9	-0.261659213254071	0.774020225066623	-1.77871097769024	1.2553925511821	Negative	0.769773307554193	0.168855665765681	3.50921565075109
B.1.1.7	AR1 (Week|Postcode) -week -lockdown2 FE	Poisson	ran_vals	cond	Postcode	TS14	Week_factor9	0.0270192274867555	0.741388111695592	-1.42607477000276	1.48011322497627	Positive	1.02738755665422	0.240250110786261	4.39344310024887
B.1.1.7	AR1 (Week|Postcode) -week -lockdown2 FE	Poisson	ran_vals	cond	Postcode	TS15	Week_factor9	-0.0783182853220396	0.703733475888047	-1.4576105527778	1.30097398213372	Negative	0.924670070790205	0.232791854551299	3.672872238005
B.1.1.7	AR1 (Week|Postcode) -week -lockdown2 FE	Poisson	ran_vals	cond	Postcode	TS16	Week_factor9	-0.218924720761157	0.695172007450825	-1.58143681842518	1.14358737690287	Negative	0.80338219387737	0.205679361899218	3.13800540549844
B.1.1.7	AR1 (Week|Postcode) -week -lockdown2 FE	Poisson	ran_vals	cond	Postcode	TS17	Week_factor9	0.112139911461322	0.741276635416718	-1.34073559653647	1.56501541945912	Positive	1.11866936436196	0.261653126638702	4.78274868272448
B.1.1.7	AR1 (Week|Postcode) -week -lockdown2 FE	Poisson	ran_vals	cond	Postcode	TS18	Week_factor9	-0.00776899130104759	0.779335253659669	-1.53523802035639	1.51970003775429	Negative	0.992261109310966	0.21540441443204	4.57085390588252
B.1.1.7	AR1 (Week|Postcode) -week -lockdown2 FE	Poisson	ran_vals	cond	Postcode	TS19	Week_factor9	0.0569785934634536	0.77615128903686	-1.46424997960313	1.57820716653004	Positive	1.05863314848376	0.231251369694678	4.84625948182842
B.1.1.7	AR1 (Week|Postcode) -week -lockdown2 FE	Poisson	ran_vals	cond	Postcode	TS2	Week_factor9	-0.0103954891307005	0.77541675768525	-1.53018440720261	1.50939342894121	Negative	0.989658357218527	0.216495740260863	4.52398584301167
B.1.1.7	AR1 (Week|Postcode) -week -lockdown2 FE	Poisson	ran_vals	cond	Postcode	TS20	Week_factor9	0.0623315515485526	0.766637010755241	-1.44024937874717	1.56491248184427	Positive	1.06431516157628	0.236868681301121	4.78225638332117
B.1.1.7	AR1 (Week|Postcode) -week -lockdown2 FE	Poisson	ran_vals	cond	Postcode	TS21	Week_factor9	0.0105600545134014	0.766484297121564	-1.49172156256036	1.51284167158716	Positive	1.01061600867528	0.224984996199181	4.53961257081587
B.1.1.7	AR1 (Week|Postcode) -week -lockdown2 FE	Poisson	ran_vals	cond	Postcode	TS22	Week_factor9	0.105166284657126	0.774796452960331	-1.4134068584945	1.62373942780876	Positive	1.11089531984547	0.243312936774787	5.07202135658263
B.1.1.7	AR1 (Week|Postcode) -week -lockdown2 FE	Poisson	ran_vals	cond	Postcode	TS23	Week_factor9	0.51616773456425	0.721730330992602	-0.898397720731422	1.93073318985992	Positive	1.67559400885852	0.407221620049396	6.89456341287085
B.1.1.7	AR1 (Week|Postcode) -week -lockdown2 FE	Poisson	ran_vals	cond	Postcode	TS24	Week_factor9	-0.526571732623831	0.659219603497798	-1.81861841338229	0.765474948134627	Negative	0.590626327791638	0.162249758250219	2.15001527794365
B.1.1.7	AR1 (Week|Postcode) -week -lockdown2 FE	Poisson	ran_vals	cond	Postcode	TS25	Week_factor9	1.04718808895553	0.540317890991384	-0.0118155175902213	2.10619169550128	Positive	2.84962694424169	0.988254011527485	8.21688920725663
B.1.1.7	AR1 (Week|Postcode) -week -lockdown2 FE	Poisson	ran_vals	cond	Postcode	TS26	Week_factor9	-0.489261285072426	0.812631896627036	-2.08199053514989	1.10346796500504	Negative	0.613079117643027	0.124681781556908	3.01460245271196
B.1.1.7	AR1 (Week|Postcode) -week -lockdown2 FE	Poisson	ran_vals	cond	Postcode	TS27	Week_factor9	-0.00801444806934703	0.781002204957678	-1.53875064163276	1.52272174549407	Negative	0.992017581994702	0.21464910763286	4.58468657913005
B.1.1.7	AR1 (Week|Postcode) -week -lockdown2 FE	Poisson	ran_vals	cond	Postcode	TS28	Week_factor9	0.00295119985563619	0.780608204393368	-1.52701276679185	1.53291516650312	Positive	1.00295555893304	0.217183476949657	4.63165921884502
B.1.1.7	AR1 (Week|Postcode) -week -lockdown2 FE	Poisson	ran_vals	cond	Postcode	TS29	Week_factor9	-0.00709936168222172	0.775098997605432	-1.52626548144197	1.51206675807752	Negative	0.992925779255874	0.217345835636797	4.53609612635233
B.1.1.7	AR1 (Week|Postcode) -week -lockdown2 FE	Poisson	ran_vals	cond	Postcode	TS3	Week_factor9	0.622439611333744	0.797157796935562	-0.939960960655252	2.18484018332274	Positive	1.86346864016138	0.39064308551093	8.88922779299451
B.1.1.7	AR1 (Week|Postcode) -week -lockdown2 FE	Poisson	ran_vals	cond	Postcode	TS4	Week_factor9	0.120631201347884	0.771298484649187	-1.39108604989484	1.63234845259061	Positive	1.128208753765	0.248804943262808	5.11587501188626
B.1.1.7	AR1 (Week|Postcode) -week -lockdown2 FE	Poisson	ran_vals	cond	Postcode	TS5	Week_factor9	0.0483834498347022	0.637089702078745	-1.20028942116099	1.2970563208304	Positive	1.04957303678045	0.301107052547197	3.65851131754499
B.1.1.7	AR1 (Week|Postcode) -week -lockdown2 FE	Poisson	ran_vals	cond	Postcode	TS6	Week_factor9	-0.157508541625196	0.691871719788626	-1.51355219433269	1.1985351110823	Negative	0.854269516727288	0.220126654869226	3.31525688083082
B.1.1.7	AR1 (Week|Postcode) -week -lockdown2 FE	Poisson	ran_vals	cond	Postcode	TS7	Week_factor9	-0.25493353084012	0.646312427513684	-1.52168261152759	1.01181554984735	Negative	0.774968007721564	0.218344189242961	2.75059031831456
B.1.1.7	AR1 (Week|Postcode) -week -lockdown2 FE	Poisson	ran_vals	cond	Postcode	TS8	Week_factor9	0.348385788865148	0.575546743077313	-0.779665098985713	1.47643667671601	Positive	1.41677872177707	0.458559557653344	4.37732005140693
B.1.1.7	AR1 (Week|Postcode) -week -lockdown2 FE	Poisson	ran_vals	cond	Postcode	TS9	Week_factor9	0.132002346676562	0.772269990539982	-1.38161902112289	1.64562371447602	Positive	1.14111099708252	0.251171571612965	5.18424238579498
B.1.1.7	AR1 (Week|Postcode) -week -lockdown2 FE	Poisson	ran_vals	cond	Postcode	TS1	Week_factor10	-0.00693007782544005	0.780369586421576	-1.53642636184215	1.52256620619127	Negative	0.993093879789236	0.21514859246219	4.58397353563054
B.1.1.7	AR1 (Week|Postcode) -week -lockdown2 FE	Poisson	ran_vals	cond	Postcode	TS10	Week_factor10	0.000207451413870004	0.775996323626698	-1.52071739502995	1.52113229785769	Positive	1.0002074729334	0.218555040398721	4.57740524806344
B.1.1.7	AR1 (Week|Postcode) -week -lockdown2 FE	Poisson	ran_vals	cond	Postcode	TS11	Week_factor10	-0.0133708250766774	0.773779326929315	-1.52995043783978	1.50320878768642	Negative	0.986718167329424	0.216546399557399	4.49609295618821
B.1.1.7	AR1 (Week|Postcode) -week -lockdown2 FE	Poisson	ran_vals	cond	Postcode	TS12	Week_factor10	-0.0243368116941194	0.768458220047618	-1.53048724661121	1.48181362322297	Negative	0.975956940683804	0.216430186745514	4.40092005829511
B.1.1.7	AR1 (Week|Postcode) -week -lockdown2 FE	Poisson	ran_vals	cond	Postcode	TS13	Week_factor10	0.0777966815650164	0.77667659719538	-1.44446147657305	1.60005483970308	Positive	1.08090286884752	0.2358730655311	4.95330405467062
B.1.1.7	AR1 (Week|Postcode) -week -lockdown2 FE	Poisson	ran_vals	cond	Postcode	TS14	Week_factor10	-0.0873113605994443	0.746530246330238	-1.55048375677653	1.37586103557764	Negative	0.916391722932372	0.212145322262297	3.95848365122405
B.1.1.7	AR1 (Week|Postcode) -week -lockdown2 FE	Poisson	ran_vals	cond	Postcode	TS15	Week_factor10	-0.00452498854250873	0.753980299288	-1.48229922019972	1.4732492431147	Negative	0.995485233793682	0.227114900445064	4.36338984698616
B.1.1.7	AR1 (Week|Postcode) -week -lockdown2 FE	Poisson	ran_vals	cond	Postcode	TS16	Week_factor10	-0.078548972555664	0.712390309455125	-1.47480832202305	1.31771037691173	Negative	0.924456785811565	0.228822583091776	3.73486015796911
B.1.1.7	AR1 (Week|Postcode) -week -lockdown2 FE	Poisson	ran_vals	cond	Postcode	TS17	Week_factor10	-0.305440603307852	0.507787461825648	-1.30068574028713	0.689804533671425	Negative	0.736798666933418	0.272344971067001	1.99332586707213
B.1.1.7	AR1 (Week|Postcode) -week -lockdown2 FE	Poisson	ran_vals	cond	Postcode	TS18	Week_factor10	-0.00266364884081656	0.778773252616325	-1.52903117609193	1.52370387841029	Negative	0.997339895524077	0.216745553902608	4.58919156261415
B.1.1.7	AR1 (Week|Postcode) -week -lockdown2 FE	Poisson	ran_vals	cond	Postcode	TS19	Week_factor10	-0.0288494800770871	0.778597136328105	-1.55487182574619	1.49717286559202	Negative	0.971562693002831	0.211216453417354	4.4690366264684
B.1.1.7	AR1 (Week|Postcode) -week -lockdown2 FE	Poisson	ran_vals	cond	Postcode	TS2	Week_factor10	0.00384973033905179	0.780595738061928	-1.52608980274779	1.53378926342589	Positive	1.00385715006916	0.217384022023555	4.63570950783024
B.1.1.7	AR1 (Week|Postcode) -week -lockdown2 FE	Poisson	ran_vals	cond	Postcode	TS20	Week_factor10	-0.0645100457038274	0.762834596947584	-1.55963838188222	1.43061829047457	Negative	0.937526696099225	0.210212073952468	4.18128364071739
B.1.1.7	AR1 (Week|Postcode) -week -lockdown2 FE	Poisson	ran_vals	cond	Postcode	TS21	Week_factor10	-0.0156585725130413	0.774252124563594	-1.53316485161131	1.50184770658522	Negative	0.984463385540751	0.215851447358826	4.48997757174748
B.1.1.7	AR1 (Week|Postcode) -week -lockdown2 FE	Poisson	ran_vals	cond	Postcode	TS22	Week_factor10	-0.0626380543807013	0.773833402529337	-1.57932365337229	1.45404754461088	Negative	0.939283381676597	0.206114455889685	4.28040462899903
B.1.1.7	AR1 (Week|Postcode) -week -lockdown2 FE	Poisson	ran_vals	cond	Postcode	TS23	Week_factor10	-0.346439401487704	0.733786276085376	-1.78463407496481	1.0917552719894	Negative	0.707201673358111	0.167858473381116	2.9794993170525
B.1.1.7	AR1 (Week|Postcode) -week -lockdown2 FE	Poisson	ran_vals	cond	Postcode	TS24	Week_factor10	0.536632473273034	0.742364908366102	-0.918376010510904	1.99164095705697	Positive	1.71023788226163	0.399166757618508	7.32754809386746
B.1.1.7	AR1 (Week|Postcode) -week -lockdown2 FE	Poisson	ran_vals	cond	Postcode	TS25	Week_factor10	-0.515410653124493	0.549697512428671	-1.59279797987595	0.561976673626961	Negative	0.597255279505327	0.203355829467769	1.75413643085911
B.1.1.7	AR1 (Week|Postcode) -week -lockdown2 FE	Poisson	ran_vals	cond	Postcode	TS26	Week_factor10	1.25561403650881	0.694548415183525	-0.105675842770274	2.61690391578789	Positive	3.50999297660595	0.899716250338129	13.6932623937747
B.1.1.7	AR1 (Week|Postcode) -week -lockdown2 FE	Poisson	ran_vals	cond	Postcode	TS27	Week_factor10	0.000951542574675039	0.780607452612052	-1.5290109506085	1.53091403575785	Positive	1.00095199543494	0.216749937730548	4.62239993079352
B.1.1.7	AR1 (Week|Postcode) -week -lockdown2 FE	Poisson	ran_vals	cond	Postcode	TS28	Week_factor10	-0.00181044222227293	0.781209967087071	-1.53295384207665	1.52933295763211	Negative	0.99819119563968	0.21589699887802	4.61509732988702
B.1.1.7	AR1 (Week|Postcode) -week -lockdown2 FE	Poisson	ran_vals	cond	Postcode	TS29	Week_factor10	0.00253377054088273	0.780522226977213	-1.52726168346745	1.53232922454922	Positive	1.00253698325031	0.217129423088312	4.62894613032634
B.1.1.7	AR1 (Week|Postcode) -week -lockdown2 FE	Poisson	ran_vals	cond	Postcode	TS3	Week_factor10	-0.307283082425331	0.779365160582095	-1.83481072797151	1.22024456312085	Negative	0.735442380624094	0.159643714998541	3.38801621612838
B.1.1.7	AR1 (Week|Postcode) -week -lockdown2 FE	Poisson	ran_vals	cond	Postcode	TS4	Week_factor10	-0.0723417730053693	0.772096761353304	-1.58562361783786	1.44094007182712	Negative	0.930212919811257	0.204820023860913	4.22466543979791
B.1.1.7	AR1 (Week|Postcode) -week -lockdown2 FE	Poisson	ran_vals	cond	Postcode	TS5	Week_factor10	-0.153657746762385	0.714534894330392	-1.55412040534709	1.24680491182232	Negative	0.85756547535115	0.211375225413867	3.47920880072068
B.1.1.7	AR1 (Week|Postcode) -week -lockdown2 FE	Poisson	ran_vals	cond	Postcode	TS6	Week_factor10	-0.170392458383589	0.695126815329619	-1.53281598111767	1.19203106435049	Negative	0.843333778229811	0.215926764697053	3.29376426540362
B.1.1.7	AR1 (Week|Postcode) -week -lockdown2 FE	Poisson	ran_vals	cond	Postcode	TS7	Week_factor10	0.473017477636958	0.745544426864475	-0.988222747891969	1.93425770316588	Positive	1.60482943135733	0.372237663662989	6.91890626651481
B.1.1.7	AR1 (Week|Postcode) -week -lockdown2 FE	Poisson	ran_vals	cond	Postcode	TS8	Week_factor10	-0.0797790596101506	0.62312492024634	-1.30108146116237	1.14152334194207	Negative	0.923320322604546	0.272237219797802	3.13153513236637
B.1.1.7	AR1 (Week|Postcode) -week -lockdown2 FE	Poisson	ran_vals	cond	Postcode	TS9	Week_factor10	-0.338147722078117	0.69197947230581	-1.69440256583854	1.0181071216823	Negative	0.713089940989474	0.183708950251498	2.76795040875384
