# Supplementary material for: Spatial and temporal epidemiology of SARS-CoV-2 virus lineages in Teesside, UK, in 2020: effects of socio-economic deprivation, weather, and lockdown on lineage dynamics
Source: Peer Community J. Author manuscript; Available in PMC 2024 Sep 23. (PMC7616629; doi:10.24072/pcjournal.461)
Supplement: Supplementary file: main dataset and code (compressed) [file EMS198536-supplement-Supplementary_file__main_dataset_and_code__compressed_.zip › Covid-19-Teesside-main/Data/Results/Lin51-B1177_GLMM_Fixed-Effects.csv]

Lineage	Model	Family	effect	component	term	estimate	std.error	statistic	p.value	conf.low	conf.high	Sign	Asterisks	estimate_exp	conf.low_exp	conf.high_exp
B.1.177	AR1 (Week|Postcode)	Poisson	fixed	cond	(Intercept)	-2.27062435996458	0.988676457853898	-2.29663035053285	0.0216398657430245	-4.20839460972085	-0.332854110208305	Negative	*	0.103247696226667	0.0148702216953484	0.716874771238197
B.1.177	AR1 (Week|Postcode)	Poisson	fixed	cond	Temperature_Lag2	-0.0644307737731288	0.0485134672753141	-1.32810078091273	0.184144815528	-0.159515422397907	0.0306538748516493	Negative		0.937601018596311	0.852556818824534	1.03112854259367
B.1.177	AR1 (Week|Postcode)	Poisson	fixed	cond	Rain_Lag2	-0.0195687867217289	0.0518970528499204	-0.377069325657457	0.706122086146104	-0.121285141211345	0.0821475677678869	Negative		0.980621439134597	0.885781350812643	1.0856159999397
B.1.177	AR1 (Week|Postcode)	Poisson	fixed	cond	Lockdown_2_Lag2	-0.104724672699694	0.0891199713343984	-1.17509769282514	0.239955633607792	-0.279396606818357	0.0699472614189686	Negative		0.900572440634206	0.756239913823924	1.07245162018608
B.1.177	AR1 (Week|Postcode)	Poisson	fixed	cond	Week1_per_lin	0.131418911094997	0.0417321794786513	3.14910250882599	0.00163772736605613	0.0496253423204792	0.213212479869515	Positive	**	1.14044542650197	1.0508773033599	1.23764759850735
B.1.177	AR1 (Week|Postcode)	Poisson	fixed	cond	Tier_2_Lag2	0.188846852119452	0.0757358595117109	2.49349321889258	0.0126493000439658	0.0404072951383135	0.337286409100591	Positive	*	1.20785595773755	1.04123477770204	1.40114030561086
B.1.177	AR1 (Week|Postcode)	Poisson	fixed	cond	Tier_3_Lag2	-0.261898166299152	0.138686968089963	-1.88841222723439	0.05897063112624	-0.533719628880535	0.00992329628223126	Negative	.	0.769589389853053	0.586419644452938	1.00997269545244
B.1.177	AR1 (Week|Postcode)	Poisson	fixed	cond	Eat_out_Lag2	0.125818578970959	0.106222584595046	1.18448048925394	0.236222915137637	-0.082373861180091	0.334011019122008	Positive		1.13407640431035	0.920927595250759	1.39655853233858
B.1.177	AR1 (Week|Postcode)	Poisson	fixed	cond	DEC_10	0.353894628617158	0.212111785139586	1.66843453976057	0.0952294964779451	-0.061836830952929	0.769626088187246	Positive	.	1.42460506596502	0.940036259098551	2.15895884262953
B.1.177	AR1 (Week|Postcode)	Poisson	fixed	cond	I(Poptot/1000)	0.0540608956639971	0.00579772467172919	9.32450206330223	1.11505927722263e-20	0.0426975641151286	0.0654242272128656	Positive	***	1.05554887854782	1.043622218308	1.067611838324
B.1.177	AR1 (Week|Postcode) -week FE	Poisson	fixed	cond	(Intercept)	0.49659834729002	0.460214913617662	1.07905748509181	0.280562102285729	-0.40540630854881	1.39860300312885	Positive		1.64312242159057	0.666705867525388	4.04953882040173
B.1.177	AR1 (Week|Postcode) -week FE	Poisson	fixed	cond	Temperature_Lag2	-0.188670824868814	0.0293279842874262	-6.43313304520907	1.25000143894901e-10	-0.246152617811326	-0.131189031926302	Negative	***	0.828059038279518	0.781802898772762	0.877051967897218
B.1.177	AR1 (Week|Postcode) -week FE	Poisson	fixed	cond	Rain_Lag2	-0.0266938604049507	0.0515720437120609	-0.517603307597987	0.60473507357044	-0.127773208689716	0.0743854878798141	Negative		0.973659271557723	0.88005294487439	1.07722198148615
B.1.177	AR1 (Week|Postcode) -week FE	Poisson	fixed	cond	Lockdown_2_Lag2	0.0314910067667731	0.0768342553564129	0.409856341038186	0.681911333593557	-0.11910136651075	0.182083380044296	Positive		1.03199209460832	0.887717811344004	1.19971422193461
B.1.177	AR1 (Week|Postcode) -week FE	Poisson	fixed	cond	Tier_2_Lag2	0.274720796041297	0.0713078323804667	3.85260337988553	0.000116868608986004	0.134960012759963	0.414481579322631	Positive	***	1.31616314560164	1.14449101839922	1.51358586305285
B.1.177	AR1 (Week|Postcode) -week FE	Poisson	fixed	cond	Tier_3_Lag2	0.0595979495893854	0.0930674072418035	0.640374018742573	0.521929469733227	-0.122810816739072	0.242006715917842	Positive		1.06140972053435	0.884430966269056	1.27380274754207
B.1.177	AR1 (Week|Postcode) -week FE	Poisson	fixed	cond	Eat_out_Lag2	0.0476343788904554	0.101955563839253	0.467207252814155	0.640351605078979	-0.152194854257954	0.247463612038865	Positive		1.04878712650276	0.858820919523141	1.28077275682649
B.1.177	AR1 (Week|Postcode) -week FE	Poisson	fixed	cond	DEC_10	0.355518953711566	0.211997119511034	1.67699898249354	0.0935426808169672	-0.0599877653562938	0.771025672779426	Positive	.	1.42692096810307	0.941776055808257	2.16198260367192
B.1.177	AR1 (Week|Postcode) -week FE	Poisson	fixed	cond	I(Poptot/1000)	0.0538969368004664	0.00579627786992172	9.29854261821204	1.42383868065152e-20	0.0425364409310333	0.0652574326698996	Positive	***	1.05537582614042	1.04345408011903	1.06743378134524
B.1.177	AR1 (Week|Postcode) -week -temp FE	Poisson	fixed	cond	(Intercept)	-2.30633219694117	0.200930465132405	-11.4782603793874	1.69659741236074e-30	-2.70014867199757	-1.91251572188478	Negative	***	0.0996259907686362	0.0671955219046203	0.147708325723264
B.1.177	AR1 (Week|Postcode) -week -temp FE	Poisson	fixed	cond	Rain_Lag2	0.19798763565489	0.0393587621898834	5.03033186612203	4.8963159385248e-07	0.120845879286641	0.275129392023138	Positive	***	1.2189473222431	1.12845098129427	1.31670103445651
B.1.177	AR1 (Week|Postcode) -week -temp FE	Poisson	fixed	cond	Lockdown_2_Lag2	0.430413498448686	0.0520879136205909	8.26321249078672	1.41803484690624e-16	0.328323063722495	0.532503933174878	Positive	***	1.5378933085885	1.38863751823689	1.70319165191807
B.1.177	AR1 (Week|Postcode) -week -temp FE	Poisson	fixed	cond	Tier_2_Lag2	0.525470414394534	0.066118184090177	7.94744171554769	1.90402538674489e-15	0.395881154854598	0.65505967393447	Positive	***	1.69125425162464	1.48569273968922	1.92525740163255
B.1.177	AR1 (Week|Postcode) -week -temp FE	Poisson	fixed	cond	Tier_3_Lag2	0.510499980399865	0.0668947815572789	7.63138721011814	2.32240977532508e-14	0.379388617793924	0.641611343005806	Positive	***	1.6661240160832	1.4613908478927	1.89953922386479
B.1.177	AR1 (Week|Postcode) -week -temp FE	Poisson	fixed	cond	Eat_out_Lag2	-0.39867638867382	0.0771985114320436	-5.16430150372481	2.41338424469928e-07	-0.549982690740729	-0.247370086606911	Negative	***	0.671207876682468	0.576959797040772	0.780851657310104
B.1.177	AR1 (Week|Postcode) -week -temp FE	Poisson	fixed	cond	DEC_10	0.360964531622587	0.203041465027402	1.77778726908748	0.0754388001819248	-0.0369894271993704	0.758918490444544	Positive	.	1.43471257304909	0.963686324158566	2.13596490441265
B.1.177	AR1 (Week|Postcode) -week -temp FE	Poisson	fixed	cond	I(Poptot/1000)	0.0535894666819096	0.00556600244229907	9.62799913177439	6.09038005669575e-22	0.0426803023571415	0.0644986310066778	Positive	***	1.05505137949142	1.04360420370932	1.06662411804235
