# Supplementary material for: Spatial and temporal epidemiology of SARS-CoV-2 virus lineages in Teesside, UK, in 2020: effects of socio-economic deprivation, weather, and lockdown on lineage dynamics
Source: Peer Community J. Author manuscript; Available in PMC 2024 Sep 23. (PMC7616629; doi:10.24072/pcjournal.461)
Supplement: Supplementary file: main dataset and code (compressed) [file EMS198536-supplement-Supplementary_file__main_dataset_and_code__compressed_.zip › Covid-19-Teesside-main/Data/Results/Lin51-B1177_GLMM_Observed-Fitted.csv]

Lineage	Postcode	Week	Type	Obs_cases
B.1.177	TS1	33	Observed	0
B.1.177	TS10	33	Observed	0
B.1.177	TS11	33	Observed	0
B.1.177	TS12	33	Observed	0
B.1.177	TS13	33	Observed	0
B.1.177	TS14	33	Observed	1
B.1.177	TS15	33	Observed	0
B.1.177	TS16	33	Observed	0
B.1.177	TS17	33	Observed	0
B.1.177	TS18	33	Observed	0
B.1.177	TS19	33	Observed	1
B.1.177	TS2	33	Observed	0
B.1.177	TS20	33	Observed	0
B.1.177	TS21	33	Observed	0
B.1.177	TS22	33	Observed	0
B.1.177	TS23	33	Observed	0
B.1.177	TS24	33	Observed	0
B.1.177	TS25	33	Observed	0
B.1.177	TS26	33	Observed	1
B.1.177	TS27	33	Observed	0
B.1.177	TS28	33	Observed	0
B.1.177	TS29	33	Observed	0
B.1.177	TS3	33	Observed	0
B.1.177	TS4	33	Observed	0
B.1.177	TS5	33	Observed	0
B.1.177	TS6	33	Observed	1
B.1.177	TS7	33	Observed	0
B.1.177	TS8	33	Observed	0
B.1.177	TS9	33	Observed	0
B.1.177	TS1	34	Observed	0
B.1.177	TS10	34	Observed	1
B.1.177	TS11	34	Observed	0
B.1.177	TS12	34	Observed	0
B.1.177	TS13	34	Observed	0
B.1.177	TS14	34	Observed	2
B.1.177	TS15	34	Observed	0
B.1.177	TS16	34	Observed	0
B.1.177	TS17	34	Observed	0
B.1.177	TS18	34	Observed	0
B.1.177	TS19	34	Observed	0
B.1.177	TS2	34	Observed	0
B.1.177	TS20	34	Observed	0
B.1.177	TS21	34	Observed	0
B.1.177	TS22	34	Observed	0
B.1.177	TS23	34	Observed	1
B.1.177	TS24	34	Observed	1
B.1.177	TS25	34	Observed	0
B.1.177	TS26	34	Observed	0
B.1.177	TS27	34	Observed	0
B.1.177	TS28	34	Observed	0
B.1.177	TS29	34	Observed	0
B.1.177	TS3	34	Observed	0
B.1.177	TS4	34	Observed	0
B.1.177	TS5	34	Observed	0
B.1.177	TS6	34	Observed	0
B.1.177	TS7	34	Observed	0
B.1.177	TS8	34	Observed	0
B.1.177	TS9	34	Observed	0
B.1.177	TS1	35	Observed	0
B.1.177	TS10	35	Observed	0
B.1.177	TS11	35	Observed	0
B.1.177	TS12	35	Observed	0
B.1.177	TS13	35	Observed	0
B.1.177	TS14	35	Observed	0
B.1.177	TS15	35	Observed	0
B.1.177	TS16	35	Observed	0
B.1.177	TS17	35	Observed	0
B.1.177	TS18	35	Observed	1
B.1.177	TS19	35	Observed	0
B.1.177	TS2	35	Observed	0
B.1.177	TS20	35	Observed	0
B.1.177	TS21	35	Observed	0
B.1.177	TS22	35	Observed	3
B.1.177	TS23	35	Observed	0
B.1.177	TS24	35	Observed	0
B.1.177	TS25	35	Observed	1
B.1.177	TS26	35	Observed	0
B.1.177	TS27	35	Observed	0
B.1.177	TS28	35	Observed	0
B.1.177	TS29	35	Observed	0
B.1.177	TS3	35	Observed	0
B.1.177	TS4	35	Observed	0
B.1.177	TS5	35	Observed	0
B.1.177	TS6	35	Observed	0
B.1.177	TS7	35	Observed	0
B.1.177	TS8	35	Observed	0
B.1.177	TS9	35	Observed	0
B.1.177	TS1	36	Observed	0
B.1.177	TS10	36	Observed	0
B.1.177	TS11	36	Observed	0
B.1.177	TS12	36	Observed	0
B.1.177	TS13	36	Observed	0
B.1.177	TS14	36	Observed	1
B.1.177	TS15	36	Observed	0
B.1.177	TS16	36	Observed	0
B.1.177	TS17	36	Observed	1
B.1.177	TS18	36	Observed	0
B.1.177	TS19	36	Observed	1
B.1.177	TS2	36	Observed	0
B.1.177	TS20	36	Observed	0
B.1.177	TS21	36	Observed	0
B.1.177	TS22	36	Observed	0
B.1.177	TS23	36	Observed	1
B.1.177	TS24	36	Observed	0
B.1.177	TS25	36	Observed	1
B.1.177	TS26	36	Observed	1
B.1.177	TS27	36	Observed	0
B.1.177	TS28	36	Observed	0
B.1.177	TS29	36	Observed	0
B.1.177	TS3	36	Observed	0
B.1.177	TS4	36	Observed	0
B.1.177	TS5	36	Observed	0
B.1.177	TS6	36	Observed	1
B.1.177	TS7	36	Observed	0
B.1.177	TS8	36	Observed	0
B.1.177	TS9	36	Observed	0
B.1.177	TS1	37	Observed	0
B.1.177	TS10	37	Observed	1
B.1.177	TS11	37	Observed	0
B.1.177	TS12	37	Observed	0
B.1.177	TS13	37	Observed	0
B.1.177	TS14	37	Observed	0
B.1.177	TS15	37	Observed	0
B.1.177	TS16	37	Observed	0
B.1.177	TS17	37	Observed	1
B.1.177	TS18	37	Observed	0
B.1.177	TS19	37	Observed	0
B.1.177	TS2	37	Observed	0
B.1.177	TS20	37	Observed	0
B.1.177	TS21	37	Observed	0
B.1.177	TS22	37	Observed	1
B.1.177	TS23	37	Observed	0
B.1.177	TS24	37	Observed	4
B.1.177	TS25	37	Observed	5
B.1.177	TS26	37	Observed	1
B.1.177	TS27	37	Observed	2
B.1.177	TS28	37	Observed	0
B.1.177	TS29	37	Observed	0
B.1.177	TS3	37	Observed	2
B.1.177	TS4	37	Observed	0
B.1.177	TS5	37	Observed	6
B.1.177	TS6	37	Observed	1
B.1.177	TS7	37	Observed	2
B.1.177	TS8	37	Observed	0
B.1.177	TS9	37	Observed	0
B.1.177	TS1	38	Observed	0
B.1.177	TS10	38	Observed	0
B.1.177	TS11	38	Observed	0
B.1.177	TS12	38	Observed	0
B.1.177	TS13	38	Observed	0
B.1.177	TS14	38	Observed	0
B.1.177	TS15	38	Observed	0
B.1.177	TS16	38	Observed	1
B.1.177	TS17	38	Observed	0
B.1.177	TS18	38	Observed	1
B.1.177	TS19	38	Observed	1
B.1.177	TS2	38	Observed	0
B.1.177	TS20	38	Observed	1
B.1.177	TS21	38	Observed	0
B.1.177	TS22	38	Observed	1
B.1.177	TS23	38	Observed	1
B.1.177	TS24	38	Observed	2
B.1.177	TS25	38	Observed	4
B.1.177	TS26	38	Observed	2
B.1.177	TS27	38	Observed	1
B.1.177	TS28	38	Observed	0
B.1.177	TS29	38	Observed	0
B.1.177	TS3	38	Observed	0
B.1.177	TS4	38	Observed	1
B.1.177	TS5	38	Observed	0
B.1.177	TS6	38	Observed	0
B.1.177	TS7	38	Observed	0
B.1.177	TS8	38	Observed	2
B.1.177	TS9	38	Observed	0
B.1.177	TS1	39	Observed	0
B.1.177	TS10	39	Observed	0
B.1.177	TS11	39	Observed	0
B.1.177	TS12	39	Observed	1
B.1.177	TS13	39	Observed	0
B.1.177	TS14	39	Observed	0
B.1.177	TS15	39	Observed	0
B.1.177	TS16	39	Observed	0
B.1.177	TS17	39	Observed	2
B.1.177	TS18	39	Observed	1
B.1.177	TS19	39	Observed	0
B.1.177	TS2	39	Observed	0
B.1.177	TS20	39	Observed	0
B.1.177	TS21	39	Observed	1
B.1.177	TS22	39	Observed	0
B.1.177	TS23	39	Observed	2
B.1.177	TS24	39	Observed	3
B.1.177	TS25	39	Observed	2
B.1.177	TS26	39	Observed	0
B.1.177	TS27	39	Observed	0
B.1.177	TS28	39	Observed	0
B.1.177	TS29	39	Observed	0
B.1.177	TS3	39	Observed	1
B.1.177	TS4	39	Observed	2
B.1.177	TS5	39	Observed	2
B.1.177	TS6	39	Observed	0
B.1.177	TS7	39	Observed	0
B.1.177	TS8	39	Observed	1
B.1.177	TS9	39	Observed	0
B.1.177	TS1	40	Observed	1
B.1.177	TS10	40	Observed	0
B.1.177	TS11	40	Observed	0
B.1.177	TS12	40	Observed	4
B.1.177	TS13	40	Observed	0
B.1.177	TS14	40	Observed	1
B.1.177	TS15	40	Observed	1
B.1.177	TS16	40	Observed	1
B.1.177	TS17	40	Observed	1
B.1.177	TS18	40	Observed	1
B.1.177	TS19	40	Observed	2
B.1.177	TS2	40	Observed	1
B.1.177	TS20	40	Observed	0
B.1.177	TS21	40	Observed	0
B.1.177	TS22	40	Observed	0
B.1.177	TS23	40	Observed	6
B.1.177	TS24	40	Observed	1
B.1.177	TS25	40	Observed	4
B.1.177	TS26	40	Observed	1
B.1.177	TS27	40	Observed	0
B.1.177	TS28	40	Observed	0
B.1.177	TS29	40	Observed	0
B.1.177	TS3	40	Observed	1
B.1.177	TS4	40	Observed	2
B.1.177	TS5	40	Observed	3
B.1.177	TS6	40	Observed	0
B.1.177	TS7	40	Observed	3
B.1.177	TS8	40	Observed	2
B.1.177	TS9	40	Observed	1
B.1.177	TS1	41	Observed	0
B.1.177	TS10	41	Observed	2
B.1.177	TS11	41	Observed	0
B.1.177	TS12	41	Observed	0
B.1.177	TS13	41	Observed	0
B.1.177	TS14	41	Observed	0
B.1.177	TS15	41	Observed	0
B.1.177	TS16	41	Observed	0
B.1.177	TS17	41	Observed	0
B.1.177	TS18	41	Observed	0
B.1.177	TS19	41	Observed	2
B.1.177	TS2	41	Observed	0
B.1.177	TS20	41	Observed	1
B.1.177	TS21	41	Observed	0
B.1.177	TS22	41	Observed	0
B.1.177	TS23	41	Observed	12
B.1.177	TS24	41	Observed	2
B.1.177	TS25	41	Observed	4
B.1.177	TS26	41	Observed	0
B.1.177	TS27	41	Observed	0
B.1.177	TS28	41	Observed	0
B.1.177	TS29	41	Observed	0
B.1.177	TS3	41	Observed	1
B.1.177	TS4	41	Observed	0
B.1.177	TS5	41	Observed	0
B.1.177	TS6	41	Observed	1
B.1.177	TS7	41	Observed	0
B.1.177	TS8	41	Observed	0
B.1.177	TS9	41	Observed	1
B.1.177	TS1	42	Observed	1
B.1.177	TS10	42	Observed	2
B.1.177	TS11	42	Observed	0
B.1.177	TS12	42	Observed	0
B.1.177	TS13	42	Observed	0
B.1.177	TS14	42	Observed	1
B.1.177	TS15	42	Observed	0
B.1.177	TS16	42	Observed	2
B.1.177	TS17	42	Observed	1
B.1.177	TS18	42	Observed	2
B.1.177	TS19	42	Observed	1
B.1.177	TS2	42	Observed	0
B.1.177	TS20	42	Observed	0
B.1.177	TS21	42	Observed	1
B.1.177	TS22	42	Observed	0
B.1.177	TS23	42	Observed	0
B.1.177	TS24	42	Observed	0
B.1.177	TS25	42	Observed	1
B.1.177	TS26	42	Observed	1
B.1.177	TS27	42	Observed	0
B.1.177	TS28	42	Observed	0
B.1.177	TS29	42	Observed	0
B.1.177	TS3	42	Observed	0
B.1.177	TS4	42	Observed	0
B.1.177	TS5	42	Observed	1
B.1.177	TS6	42	Observed	1
B.1.177	TS7	42	Observed	0
B.1.177	TS8	42	Observed	2
B.1.177	TS9	42	Observed	1
B.1.177	TS1	43	Observed	0
B.1.177	TS10	43	Observed	1
B.1.177	TS11	43	Observed	0
B.1.177	TS12	43	Observed	2
B.1.177	TS13	43	Observed	0
B.1.177	TS14	43	Observed	0
B.1.177	TS15	43	Observed	2
B.1.177	TS16	43	Observed	0
B.1.177	TS17	43	Observed	1
B.1.177	TS18	43	Observed	2
B.1.177	TS19	43	Observed	2
B.1.177	TS2	43	Observed	0
B.1.177	TS20	43	Observed	2
B.1.177	TS21	43	Observed	0
B.1.177	TS22	43	Observed	0
B.1.177	TS23	43	Observed	4
B.1.177	TS24	43	Observed	0
B.1.177	TS25	43	Observed	2
B.1.177	TS26	43	Observed	0
B.1.177	TS27	43	Observed	1
B.1.177	TS28	43	Observed	0
B.1.177	TS29	43	Observed	0
B.1.177	TS3	43	Observed	0
B.1.177	TS4	43	Observed	0
B.1.177	TS5	43	Observed	0
B.1.177	TS6	43	Observed	1
B.1.177	TS7	43	Observed	0
B.1.177	TS8	43	Observed	1
B.1.177	TS9	43	Observed	0
B.1.177	TS1	44	Observed	0
B.1.177	TS10	44	Observed	1
B.1.177	TS11	44	Observed	0
B.1.177	TS12	44	Observed	1
B.1.177	TS13	44	Observed	1
B.1.177	TS14	44	Observed	3
B.1.177	TS15	44	Observed	0
B.1.177	TS16	44	Observed	0
B.1.177	TS17	44	Observed	6
B.1.177	TS18	44	Observed	3
B.1.177	TS19	44	Observed	3
B.1.177	TS2	44	Observed	1
B.1.177	TS20	44	Observed	1
B.1.177	TS21	44	Observed	1
B.1.177	TS22	44	Observed	0
B.1.177	TS23	44	Observed	4
B.1.177	TS24	44	Observed	0
B.1.177	TS25	44	Observed	0
B.1.177	TS26	44	Observed	1
B.1.177	TS27	44	Observed	0
B.1.177	TS28	44	Observed	0
B.1.177	TS29	44	Observed	0
B.1.177	TS3	44	Observed	2
B.1.177	TS4	44	Observed	1
B.1.177	TS5	44	Observed	3
B.1.177	TS6	44	Observed	9
B.1.177	TS7	44	Observed	1
B.1.177	TS8	44	Observed	1
B.1.177	TS9	44	Observed	1
B.1.177	TS1	45	Observed	1
B.1.177	TS10	45	Observed	6
B.1.177	TS11	45	Observed	4
B.1.177	TS12	45	Observed	4
B.1.177	TS13	45	Observed	1
B.1.177	TS14	45	Observed	1
B.1.177	TS15	45	Observed	3
B.1.177	TS16	45	Observed	2
B.1.177	TS17	45	Observed	3
B.1.177	TS18	45	Observed	6
B.1.177	TS19	45	Observed	4
B.1.177	TS2	45	Observed	1
B.1.177	TS20	45	Observed	4
B.1.177	TS21	45	Observed	0
B.1.177	TS22	45	Observed	0
B.1.177	TS23	45	Observed	4
B.1.177	TS24	45	Observed	0
B.1.177	TS25	45	Observed	2
B.1.177	TS26	45	Observed	0
B.1.177	TS27	45	Observed	0
B.1.177	TS28	45	Observed	0
B.1.177	TS29	45	Observed	1
B.1.177	TS3	45	Observed	1
B.1.177	TS4	45	Observed	3
B.1.177	TS5	45	Observed	4
B.1.177	TS6	45	Observed	9
B.1.177	TS7	45	Observed	5
B.1.177	TS8	45	Observed	1
B.1.177	TS9	45	Observed	2
B.1.177	TS1	46	Observed	3
B.1.177	TS10	46	Observed	4
B.1.177	TS11	46	Observed	4
B.1.177	TS12	46	Observed	4
B.1.177	TS13	46	Observed	2
B.1.177	TS14	46	Observed	3
B.1.177	TS15	46	Observed	1
B.1.177	TS16	46	Observed	0
B.1.177	TS17	46	Observed	9
B.1.177	TS18	46	Observed	1
B.1.177	TS19	46	Observed	5
B.1.177	TS2	46	Observed	0
B.1.177	TS20	46	Observed	3
B.1.177	TS21	46	Observed	2
B.1.177	TS22	46	Observed	1
B.1.177	TS23	46	Observed	2
B.1.177	TS24	46	Observed	2
B.1.177	TS25	46	Observed	3
B.1.177	TS26	46	Observed	5
B.1.177	TS27	46	Observed	5
B.1.177	TS28	46	Observed	0
B.1.177	TS29	46	Observed	1
B.1.177	TS3	46	Observed	3
B.1.177	TS4	46	Observed	1
B.1.177	TS5	46	Observed	5
B.1.177	TS6	46	Observed	3
B.1.177	TS7	46	Observed	0
B.1.177	TS8	46	Observed	1
B.1.177	TS9	46	Observed	0
B.1.177	TS1	47	Observed	2
B.1.177	TS10	47	Observed	8
B.1.177	TS11	47	Observed	1
B.1.177	TS12	47	Observed	2
B.1.177	TS13	47	Observed	0
B.1.177	TS14	47	Observed	2
B.1.177	TS15	47	Observed	0
B.1.177	TS16	47	Observed	0
B.1.177	TS17	47	Observed	2
B.1.177	TS18	47	Observed	3
B.1.177	TS19	47	Observed	5
B.1.177	TS2	47	Observed	0
B.1.177	TS20	47	Observed	2
B.1.177	TS21	47	Observed	0
B.1.177	TS22	47	Observed	0
B.1.177	TS23	47	Observed	4
B.1.177	TS24	47	Observed	1
B.1.177	TS25	47	Observed	6
B.1.177	TS26	47	Observed	1
B.1.177	TS27	47	Observed	0
B.1.177	TS28	47	Observed	0
B.1.177	TS29	47	Observed	0
B.1.177	TS3	47	Observed	3
B.1.177	TS4	47	Observed	0
B.1.177	TS5	47	Observed	2
B.1.177	TS6	47	Observed	3
B.1.177	TS7	47	Observed	1
B.1.177	TS8	47	Observed	4
B.1.177	TS9	47	Observed	0
B.1.177	TS1	48	Observed	1
B.1.177	TS10	48	Observed	1
B.1.177	TS11	48	Observed	0
B.1.177	TS12	48	Observed	1
B.1.177	TS13	48	Observed	0
B.1.177	TS14	48	Observed	3
B.1.177	TS15	48	Observed	0
B.1.177	TS16	48	Observed	1
B.1.177	TS17	48	Observed	2
B.1.177	TS18	48	Observed	1
B.1.177	TS19	48	Observed	4
B.1.177	TS2	48	Observed	0
B.1.177	TS20	48	Observed	3
B.1.177	TS21	48	Observed	2
B.1.177	TS22	48	Observed	0
B.1.177	TS23	48	Observed	0
B.1.177	TS24	48	Observed	5
B.1.177	TS25	48	Observed	6
B.1.177	TS26	48	Observed	2
B.1.177	TS27	48	Observed	1
B.1.177	TS28	48	Observed	0
B.1.177	TS29	48	Observed	2
B.1.177	TS3	48	Observed	3
B.1.177	TS4	48	Observed	3
B.1.177	TS5	48	Observed	1
B.1.177	TS6	48	Observed	2
B.1.177	TS7	48	Observed	3
B.1.177	TS8	48	Observed	4
B.1.177	TS9	48	Observed	2
B.1.177	TS1	49	Observed	1
B.1.177	TS10	49	Observed	1
B.1.177	TS11	49	Observed	0
B.1.177	TS12	49	Observed	0
B.1.177	TS13	49	Observed	0
B.1.177	TS14	49	Observed	2
B.1.177	TS15	49	Observed	0
B.1.177	TS16	49	Observed	0
B.1.177	TS17	49	Observed	0
B.1.177	TS18	49	Observed	1
B.1.177	TS19	49	Observed	1
B.1.177	TS2	49	Observed	0
B.1.177	TS20	49	Observed	0
B.1.177	TS21	49	Observed	0
B.1.177	TS22	49	Observed	0
B.1.177	TS23	49	Observed	0
B.1.177	TS24	49	Observed	0
B.1.177	TS25	49	Observed	0
B.1.177	TS26	49	Observed	0
B.1.177	TS27	49	Observed	0
B.1.177	TS28	49	Observed	0
B.1.177	TS29	49	Observed	0
B.1.177	TS3	49	Observed	1
B.1.177	TS4	49	Observed	3
B.1.177	TS5	49	Observed	1
B.1.177	TS6	49	Observed	2
B.1.177	TS7	49	Observed	0
B.1.177	TS8	49	Observed	1
B.1.177	TS9	49	Observed	1
B.1.177	TS1	50	Observed	7
B.1.177	TS10	50	Observed	4
B.1.177	TS11	50	Observed	3
B.1.177	TS12	50	Observed	2
B.1.177	TS13	50	Observed	0
B.1.177	TS14	50	Observed	1
B.1.177	TS15	50	Observed	1
B.1.177	TS16	50	Observed	3
B.1.177	TS17	50	Observed	9
B.1.177	TS18	50	Observed	5
B.1.177	TS19	50	Observed	9
B.1.177	TS2	50	Observed	0
B.1.177	TS20	50	Observed	5
B.1.177	TS21	50	Observed	0
B.1.177	TS22	50	Observed	0
B.1.177	TS23	50	Observed	6
B.1.177	TS24	50	Observed	4
B.1.177	TS25	50	Observed	2
B.1.177	TS26	50	Observed	3
B.1.177	TS27	50	Observed	2
B.1.177	TS28	50	Observed	4
B.1.177	TS29	50	Observed	3
B.1.177	TS3	50	Observed	4
B.1.177	TS4	50	Observed	6
B.1.177	TS5	50	Observed	14
B.1.177	TS6	50	Observed	5
B.1.177	TS7	50	Observed	3
B.1.177	TS8	50	Observed	3
B.1.177	TS9	50	Observed	0
B.1.177	TS1	51	Observed	3
B.1.177	TS10	51	Observed	11
B.1.177	TS11	51	Observed	2
B.1.177	TS12	51	Observed	0
B.1.177	TS13	51	Observed	1
B.1.177	TS14	51	Observed	4
B.1.177	TS15	51	Observed	2
B.1.177	TS16	51	Observed	1
B.1.177	TS17	51	Observed	0
B.1.177	TS18	51	Observed	6
B.1.177	TS19	51	Observed	6
B.1.177	TS2	51	Observed	1
B.1.177	TS20	51	Observed	2
B.1.177	TS21	51	Observed	4
B.1.177	TS22	51	Observed	0
B.1.177	TS23	51	Observed	6
B.1.177	TS24	51	Observed	6
B.1.177	TS25	51	Observed	4
B.1.177	TS26	51	Observed	3
B.1.177	TS27	51	Observed	1
B.1.177	TS28	51	Observed	0
B.1.177	TS29	51	Observed	1
B.1.177	TS3	51	Observed	9
B.1.177	TS4	51	Observed	13
B.1.177	TS5	51	Observed	12
B.1.177	TS6	51	Observed	2
B.1.177	TS7	51	Observed	4
B.1.177	TS8	51	Observed	4
B.1.177	TS9	51	Observed	2
B.1.177	TS1	52	Observed	0
B.1.177	TS10	52	Observed	4
B.1.177	TS11	52	Observed	1
B.1.177	TS12	52	Observed	3
B.1.177	TS13	52	Observed	0
B.1.177	TS14	52	Observed	0
B.1.177	TS15	52	Observed	1
B.1.177	TS16	52	Observed	0
B.1.177	TS17	52	Observed	5
B.1.177	TS18	52	Observed	4
B.1.177	TS19	52	Observed	3
B.1.177	TS2	52	Observed	0
B.1.177	TS20	52	Observed	2
B.1.177	TS21	52	Observed	0
B.1.177	TS22	52	Observed	1
B.1.177	TS23	52	Observed	3
B.1.177	TS24	52	Observed	0
B.1.177	TS25	52	Observed	2
B.1.177	TS26	52	Observed	7
B.1.177	TS27	52	Observed	1
B.1.177	TS28	52	Observed	0
B.1.177	TS29	52	Observed	3
B.1.177	TS3	52	Observed	7
B.1.177	TS4	52	Observed	21
B.1.177	TS5	52	Observed	7
B.1.177	TS6	52	Observed	0
B.1.177	TS7	52	Observed	3
B.1.177	TS8	52	Observed	1
B.1.177	TS9	52	Observed	3
B.1.177	TS1	53	Observed	1
B.1.177	TS10	53	Observed	1
B.1.177	TS11	53	Observed	1
B.1.177	TS12	53	Observed	0
B.1.177	TS13	53	Observed	0
B.1.177	TS14	53	Observed	2
B.1.177	TS15	53	Observed	2
B.1.177	TS16	53	Observed	1
B.1.177	TS17	53	Observed	3
B.1.177	TS18	53	Observed	7
B.1.177	TS19	53	Observed	10
B.1.177	TS2	53	Observed	0
B.1.177	TS20	53	Observed	3
B.1.177	TS21	53	Observed	0
B.1.177	TS22	53	Observed	1
B.1.177	TS23	53	Observed	1
B.1.177	TS24	53	Observed	4
B.1.177	TS25	53	Observed	5
B.1.177	TS26	53	Observed	6
B.1.177	TS27	53	Observed	0
B.1.177	TS28	53	Observed	1
B.1.177	TS29	53	Observed	0
B.1.177	TS3	53	Observed	0
B.1.177	TS4	53	Observed	6
B.1.177	TS5	53	Observed	2
B.1.177	TS6	53	Observed	2
B.1.177	TS7	53	Observed	2
B.1.177	TS8	53	Observed	1
B.1.177	TS9	53	Observed	0
B.1.177	TS1	33	Fit AR1-PC	0.125853089747418
B.1.177	TS10	33	Fit AR1-PC	0.25687204016635
B.1.177	TS11	33	Fit AR1-PC	0.0699414644663948
B.1.177	TS12	33	Fit AR1-PC	0.127947415111697
B.1.177	TS13	33	Fit AR1-PC	0.05758618757643
B.1.177	TS14	33	Fit AR1-PC	0.179404942079991
B.1.177	TS15	33	Fit AR1-PC	0.0762089173942845
B.1.177	TS16	33	Fit AR1-PC	0.0710510659578095
B.1.177	TS17	33	Fit AR1-PC	0.313089393972129
B.1.177	TS18	33	Fit AR1-PC	0.209152539136219
B.1.177	TS19	33	Fit AR1-PC	0.434269045288785
B.1.177	TS2	33	Fit AR1-PC	0.0507337600961523
B.1.177	TS20	33	Fit AR1-PC	0.13088094056094
B.1.177	TS21	33	Fit AR1-PC	0.0695705484251353
B.1.177	TS22	33	Fit AR1-PC	0.0583806134638914
B.1.177	TS23	33	Fit AR1-PC	0.208007193488659
B.1.177	TS24	33	Fit AR1-PC	0.166991843943803
B.1.177	TS25	33	Fit AR1-PC	0.318714612086625
B.1.177	TS26	33	Fit AR1-PC	0.248390927833469
B.1.177	TS27	33	Fit AR1-PC	0.072849462521508
B.1.177	TS28	33	Fit AR1-PC	0.0464507206789493
B.1.177	TS29	33	Fit AR1-PC	0.054798275050206
B.1.177	TS3	33	Fit AR1-PC	0.223000217027331
B.1.177	TS4	33	Fit AR1-PC	0.183400888560655
B.1.177	TS5	33	Fit AR1-PC	0.317448007015576
B.1.177	TS6	33	Fit AR1-PC	0.324972963790598
B.1.177	TS7	33	Fit AR1-PC	0.145473677623496
B.1.177	TS8	33	Fit AR1-PC	0.148249698412713
B.1.177	TS9	33	Fit AR1-PC	0.0774360843691802
B.1.177	TS1	34	Fit AR1-PC	0.14991624832757
B.1.177	TS10	34	Fit AR1-PC	0.4287484472944
B.1.177	TS11	34	Fit AR1-PC	0.0940563291076159
B.1.177	TS12	34	Fit AR1-PC	0.163683618292655
B.1.177	TS13	34	Fit AR1-PC	0.0761327814561055
B.1.177	TS14	34	Fit AR1-PC	0.318477685080465
B.1.177	TS15	34	Fit AR1-PC	0.0974955692683809
B.1.177	TS16	34	Fit AR1-PC	0.0817172237638863
B.1.177	TS17	34	Fit AR1-PC	0.40244094170313
B.1.177	TS18	34	Fit AR1-PC	0.229694843698161
B.1.177	TS19	34	Fit AR1-PC	0.367301353302361
B.1.177	TS2	34	Fit AR1-PC	0.0630911973505232
B.1.177	TS20	34	Fit AR1-PC	0.165055660380928
B.1.177	TS21	34	Fit AR1-PC	0.0857161371472921
B.1.177	TS22	34	Fit AR1-PC	0.0745668950512719
B.1.177	TS23	34	Fit AR1-PC	0.443920076793843
B.1.177	TS24	34	Fit AR1-PC	0.331578334679407
B.1.177	TS25	34	Fit AR1-PC	0.390596568373503
B.1.177	TS26	34	Fit AR1-PC	0.211758929275732
B.1.177	TS27	34	Fit AR1-PC	0.102513295265487
B.1.177	TS28	34	Fit AR1-PC	0.0587658898309031
B.1.177	TS29	34	Fit AR1-PC	0.0706609693230142
B.1.177	TS3	34	Fit AR1-PC	0.278459667909692
B.1.177	TS4	34	Fit AR1-PC	0.230319379368739
B.1.177	TS5	34	Fit AR1-PC	0.391808216149425
B.1.177	TS6	34	Fit AR1-PC	0.265924454816444
B.1.177	TS7	34	Fit AR1-PC	0.173905987236037
B.1.177	TS8	34	Fit AR1-PC	0.157801323019286
B.1.177	TS9	34	Fit AR1-PC	0.0953868869511882
B.1.177	TS1	35	Fit AR1-PC	0.209687524154134
B.1.177	TS10	35	Fit AR1-PC	0.436252154506215
B.1.177	TS11	35	Fit AR1-PC	0.129279082277447
B.1.177	TS12	35	Fit AR1-PC	0.209191404398268
B.1.177	TS13	35	Fit AR1-PC	0.10069779319486
B.1.177	TS14	35	Fit AR1-PC	0.200969789456661
B.1.177	TS15	35	Fit AR1-PC	0.120852383538853
B.1.177	TS16	35	Fit AR1-PC	0.113243664892692
B.1.177	TS17	35	Fit AR1-PC	0.510817974115581
B.1.177	TS18	35	Fit AR1-PC	0.45718067261491
B.1.177	TS19	35	Fit AR1-PC	0.467466624734506
B.1.177	TS2	35	Fit AR1-PC	0.0848712688288841
B.1.177	TS20	35	Fit AR1-PC	0.203799355588484
B.1.177	TS21	35	Fit AR1-PC	0.115098000901254
B.1.177	TS22	35	Fit AR1-PC	0.337566914388464
B.1.177	TS23	35	Fit AR1-PC	0.391055995952379
B.1.177	TS24	35	Fit AR1-PC	0.267980215714544
B.1.177	TS25	35	Fit AR1-PC	0.695358438586848
B.1.177	TS26	35	Fit AR1-PC	0.27953502557796
B.1.177	TS27	35	Fit AR1-PC	0.126474246173418
B.1.177	TS28	35	Fit AR1-PC	0.0776559284882943
B.1.177	TS29	35	Fit AR1-PC	0.0873401745730869
B.1.177	TS3	35	Fit AR1-PC	0.362986781271034
B.1.177	TS4	35	Fit AR1-PC	0.280813635128024
B.1.177	TS5	35	Fit AR1-PC	0.52353381566455
B.1.177	TS6	35	Fit AR1-PC	0.349521637640469
B.1.177	TS7	35	Fit AR1-PC	0.227352417817908
B.1.177	TS8	35	Fit AR1-PC	0.214146076542347
B.1.177	TS9	35	Fit AR1-PC	0.124494915118906
B.1.177	TS1	36	Fit AR1-PC	0.248316544910336
B.1.177	TS10	36	Fit AR1-PC	0.516407275181865
B.1.177	TS11	36	Fit AR1-PC	0.154269200153154
B.1.177	TS12	36	Fit AR1-PC	0.263750968812257
B.1.177	TS13	36	Fit AR1-PC	0.117257562871096
B.1.177	TS14	36	Fit AR1-PC	0.317038855009161
B.1.177	TS15	36	Fit AR1-PC	0.155227462066081
B.1.177	TS16	36	Fit AR1-PC	0.139643561438685
B.1.177	TS17	36	Fit AR1-PC	0.814585005776454
B.1.177	TS18	36	Fit AR1-PC	0.366101603333075
B.1.177	TS19	36	Fit AR1-PC	0.803601472514735
B.1.177	TS2	36	Fit AR1-PC	0.0970377745831219
B.1.177	TS20	36	Fit AR1-PC	0.273407413759715
B.1.177	TS21	36	Fit AR1-PC	0.140795145039406
B.1.177	TS22	36	Fit AR1-PC	0.119615618780364
B.1.177	TS23	36	Fit AR1-PC	0.666252943546009
B.1.177	TS24	36	Fit AR1-PC	0.356222971103737
B.1.177	TS25	36	Fit AR1-PC	0.878412962696046
B.1.177	TS26	36	Fit AR1-PC	0.474773917305894
B.1.177	TS27	36	Fit AR1-PC	0.162876534972169
B.1.177	TS28	36	Fit AR1-PC	0.0930246129478702
B.1.177	TS29	36	Fit AR1-PC	0.113074503423511
B.1.177	TS3	36	Fit AR1-PC	0.427251114665527
B.1.177	TS4	36	Fit AR1-PC	0.325558288517756
B.1.177	TS5	36	Fit AR1-PC	0.579478493688091
B.1.177	TS6	36	Fit AR1-PC	0.530734218267557
B.1.177	TS7	36	Fit AR1-PC	0.272634217527255
B.1.177	TS8	36	Fit AR1-PC	0.274143668239747
B.1.177	TS9	36	Fit AR1-PC	0.148942375475966
B.1.177	TS1	37	Fit AR1-PC	0.311028490164036
B.1.177	TS10	37	Fit AR1-PC	0.881792281237025
B.1.177	TS11	37	Fit AR1-PC	0.183272126170824
B.1.177	TS12	37	Fit AR1-PC	0.33527839909286
B.1.177	TS13	37	Fit AR1-PC	0.171628383437438
B.1.177	TS14	37	Fit AR1-PC	0.336545489939973
B.1.177	TS15	37	Fit AR1-PC	0.200139060861057
B.1.177	TS16	37	Fit AR1-PC	0.175645723648115
B.1.177	TS17	37	Fit AR1-PC	1.02886780339077
B.1.177	TS18	37	Fit AR1-PC	0.491871740559067
B.1.177	TS19	37	Fit AR1-PC	0.746846179328604
B.1.177	TS2	37	Fit AR1-PC	0.142489325018
B.1.177	TS20	37	Fit AR1-PC	0.329419289616652
B.1.177	TS21	37	Fit AR1-PC	0.213087316982967
B.1.177	TS22	37	Fit AR1-PC	0.261430497921719
B.1.177	TS23	37	Fit AR1-PC	0.590127379330843
B.1.177	TS24	37	Fit AR1-PC	1.61691579398169
B.1.177	TS25	37	Fit AR1-PC	2.98156077285125
B.1.177	TS26	37	Fit AR1-PC	0.664355056133184
B.1.177	TS27	37	Fit AR1-PC	0.478340753971218
B.1.177	TS28	37	Fit AR1-PC	0.120369757614717
B.1.177	TS29	37	Fit AR1-PC	0.143762178646986
B.1.177	TS3	37	Fit AR1-PC	1.10420766855043
B.1.177	TS4	37	Fit AR1-PC	0.422083427413583
B.1.177	TS5	37	Fit AR1-PC	3.19611660292623
B.1.177	TS6	37	Fit AR1-PC	0.711255106316652
B.1.177	TS7	37	Fit AR1-PC	0.687601167994725
B.1.177	TS8	37	Fit AR1-PC	0.377849557457313
B.1.177	TS9	37	Fit AR1-PC	0.216370961135902
B.1.177	TS1	38	Fit AR1-PC	0.26180062766592
B.1.177	TS10	38	Fit AR1-PC	0.510312702887829
B.1.177	TS11	38	Fit AR1-PC	0.156547224362122
B.1.177	TS12	38	Fit AR1-PC	0.292425973413853
B.1.177	TS13	38	Fit AR1-PC	0.129872207311971
B.1.177	TS14	38	Fit AR1-PC	0.247443053926665
B.1.177	TS15	38	Fit AR1-PC	0.167383950149738
B.1.177	TS16	38	Fit AR1-PC	0.238674704832708
B.1.177	TS17	38	Fit AR1-PC	0.67231103443449
B.1.177	TS18	38	Fit AR1-PC	0.598553319714507
B.1.177	TS19	38	Fit AR1-PC	0.861851142911795
B.1.177	TS2	38	Fit AR1-PC	0.114311009498782
B.1.177	TS20	38	Fit AR1-PC	0.430489892898439
B.1.177	TS21	38	Fit AR1-PC	0.145147668147176
B.1.177	TS22	38	Fit AR1-PC	0.204024283470773
B.1.177	TS23	38	Fit AR1-PC	0.729520656076968
B.1.177	TS24	38	Fit AR1-PC	0.729133412540456
B.1.177	TS25	38	Fit AR1-PC	2.13570329328534
B.1.177	TS26	38	Fit AR1-PC	0.71720097618374
B.1.177	TS27	38	Fit AR1-PC	0.245245518356971
B.1.177	TS28	38	Fit AR1-PC	0.109037686334576
B.1.177	TS29	38	Fit AR1-PC	0.123051914453263
B.1.177	TS3	38	Fit AR1-PC	0.438716139410011
B.1.177	TS4	38	Fit AR1-PC	0.551800049811794
B.1.177	TS5	38	Fit AR1-PC	0.595296807228345
B.1.177	TS6	38	Fit AR1-PC	0.480008587689142
B.1.177	TS7	38	Fit AR1-PC	0.302369683567107
B.1.177	TS8	38	Fit AR1-PC	0.637286013666987
B.1.177	TS9	38	Fit AR1-PC	0.175375455585796
B.1.177	TS1	39	Fit AR1-PC	0.310425001947647
B.1.177	TS10	39	Fit AR1-PC	0.561179686855728
B.1.177	TS11	39	Fit AR1-PC	0.186162901925072
B.1.177	TS12	39	Fit AR1-PC	0.447460092571338
B.1.177	TS13	39	Fit AR1-PC	0.157820361159919
B.1.177	TS14	39	Fit AR1-PC	0.302275920709761
B.1.177	TS15	39	Fit AR1-PC	0.193736534706004
B.1.177	TS16	39	Fit AR1-PC	0.180270489450167
B.1.177	TS17	39	Fit AR1-PC	1.32599876557797
B.1.177	TS18	39	Fit AR1-PC	0.633047892319898
B.1.177	TS19	39	Fit AR1-PC	0.680765116375263
B.1.177	TS2	39	Fit AR1-PC	0.130943696376992
B.1.177	TS20	39	Fit AR1-PC	0.32456058180264
B.1.177	TS21	39	Fit AR1-PC	0.282058960888814
B.1.177	TS22	39	Fit AR1-PC	0.145886661492826
B.1.177	TS23	39	Fit AR1-PC	1.05470501981091
B.1.177	TS24	39	Fit AR1-PC	1.18652150957978
B.1.177	TS25	39	Fit AR1-PC	1.34213595763588
B.1.177	TS26	39	Fit AR1-PC	0.383894183976027
B.1.177	TS27	39	Fit AR1-PC	0.203088001825604
B.1.177	TS28	39	Fit AR1-PC	0.120415583884028
B.1.177	TS29	39	Fit AR1-PC	0.132171464416686
B.1.177	TS3	39	Fit AR1-PC	0.689179783050624
B.1.177	TS4	39	Fit AR1-PC	0.733782295265169
B.1.177	TS5	39	Fit AR1-PC	1.27275637225953
B.1.177	TS6	39	Fit AR1-PC	0.537174991546917
B.1.177	TS7	39	Fit AR1-PC	0.325603488514916
B.1.177	TS8	39	Fit AR1-PC	0.478652762438633
B.1.177	TS9	39	Fit AR1-PC	0.187841686839892
B.1.177	TS1	40	Fit AR1-PC	0.476720281990847
B.1.177	TS10	40	Fit AR1-PC	0.679085155893569
B.1.177	TS11	40	Fit AR1-PC	0.206126391974393
B.1.177	TS12	40	Fit AR1-PC	1.34649185679431
B.1.177	TS13	40	Fit AR1-PC	0.168169663005961
B.1.177	TS14	40	Fit AR1-PC	0.427821042594799
B.1.177	TS15	40	Fit AR1-PC	0.292078615689158
B.1.177	TS16	40	Fit AR1-PC	0.270506928135126
B.1.177	TS17	40	Fit AR1-PC	1.04827682536673
B.1.177	TS18	40	Fit AR1-PC	0.660770123004599
B.1.177	TS19	40	Fit AR1-PC	1.23762829002199
B.1.177	TS2	40	Fit AR1-PC	0.210774067799593
B.1.177	TS20	40	Fit AR1-PC	0.326998327168688
B.1.177	TS21	40	Fit AR1-PC	0.187577043814159
B.1.177	TS22	40	Fit AR1-PC	0.160450968415791
B.1.177	TS23	40	Fit AR1-PC	3.0899708528852
B.1.177	TS24	40	Fit AR1-PC	0.561634984878527
B.1.177	TS25	40	Fit AR1-PC	2.20280729121693
B.1.177	TS26	40	Fit AR1-PC	0.568424101218428
B.1.177	TS27	40	Fit AR1-PC	0.214858524163437
B.1.177	TS28	40	Fit AR1-PC	0.123978411594355
B.1.177	TS29	40	Fit AR1-PC	0.144488001004638
B.1.177	TS3	40	Fit AR1-PC	0.794371878111503
B.1.177	TS4	40	Fit AR1-PC	0.794313567545404
B.1.177	TS5	40	Fit AR1-PC	1.81547311887098
B.1.177	TS6	40	Fit AR1-PC	0.54851098501299
B.1.177	TS7	40	Fit AR1-PC	0.951474124288466
B.1.177	TS8	40	Fit AR1-PC	0.750330925126816
B.1.177	TS9	40	Fit AR1-PC	0.294416359980558
B.1.177	TS1	41	Fit AR1-PC	0.426311284923527
B.1.177	TS10	41	Fit AR1-PC	1.49942167740517
B.1.177	TS11	41	Fit AR1-PC	0.27534157352122
B.1.177	TS12	41	Fit AR1-PC	0.462602245271928
B.1.177	TS13	41	Fit AR1-PC	0.219742117682385
B.1.177	TS14	41	Fit AR1-PC	0.388093839036134
B.1.177	TS15	41	Fit AR1-PC	0.27484461010826
B.1.177	TS16	41	Fit AR1-PC	0.24861350699027
B.1.177	TS17	41	Fit AR1-PC	0.996323084973468
B.1.177	TS18	41	Fit AR1-PC	0.640271933837413
B.1.177	TS19	41	Fit AR1-PC	1.62265280518693
B.1.177	TS2	41	Fit AR1-PC	0.182595350642018
B.1.177	TS20	41	Fit AR1-PC	0.677793443142436
B.1.177	TS21	41	Fit AR1-PC	0.260783299214422
B.1.177	TS22	41	Fit AR1-PC	0.214865388082988
B.1.177	TS23	41	Fit AR1-PC	7.66841738703721
B.1.177	TS24	41	Fit AR1-PC	1.11935391806415
B.1.177	TS25	41	Fit AR1-PC	2.75950036145662
B.1.177	TS26	41	Fit AR1-PC	0.56185084817162
B.1.177	TS27	41	Fit AR1-PC	0.282072264819654
B.1.177	TS28	41	Fit AR1-PC	0.169173030413926
B.1.177	TS29	41	Fit AR1-PC	0.202620216645923
B.1.177	TS3	41	Fit AR1-PC	0.990844341864845
B.1.177	TS4	41	Fit AR1-PC	0.548411992516557
B.1.177	TS5	41	Fit AR1-PC	0.951984096839628
B.1.177	TS6	41	Fit AR1-PC	0.933900309076798
B.1.177	TS7	41	Fit AR1-PC	0.472595301950316
B.1.177	TS8	41	Fit AR1-PC	0.476928639701455
B.1.177	TS9	41	Fit AR1-PC	0.397491450092222
B.1.177	TS1	42	Fit AR1-PC	0.677910841989344
B.1.177	TS10	42	Fit AR1-PC	1.66084314264502
B.1.177	TS11	42	Fit AR1-PC	0.316150097099582
B.1.177	TS12	42	Fit AR1-PC	0.545205889446329
B.1.177	TS13	42	Fit AR1-PC	0.275931462115199
B.1.177	TS14	42	Fit AR1-PC	0.679484689634628
B.1.177	TS15	42	Fit AR1-PC	0.334154102599986
B.1.177	TS16	42	Fit AR1-PC	0.604242979872852
B.1.177	TS17	42	Fit AR1-PC	1.4278149237129
B.1.177	TS18	42	Fit AR1-PC	1.35796273279269
B.1.177	TS19	42	Fit AR1-PC	1.39119212493377
B.1.177	TS2	42	Fit AR1-PC	0.226453299500552
B.1.177	TS20	42	Fit AR1-PC	0.529164222743975
B.1.177	TS21	42	Fit AR1-PC	0.476791651282862
B.1.177	TS22	42	Fit AR1-PC	0.271736432921287
B.1.177	TS23	42	Fit AR1-PC	0.864029334318235
B.1.177	TS24	42	Fit AR1-PC	0.648203836309741
B.1.177	TS25	42	Fit AR1-PC	1.57001415021205
B.1.177	TS26	42	Fit AR1-PC	0.929227503292154
B.1.177	TS27	42	Fit AR1-PC	0.341553981547207
B.1.177	TS28	42	Fit AR1-PC	0.189512311917312
B.1.177	TS29	42	Fit AR1-PC	0.233071616594201
B.1.177	TS3	42	Fit AR1-PC	0.839074665637164
B.1.177	TS4	42	Fit AR1-PC	0.647853450734361
B.1.177	TS5	42	Fit AR1-PC	1.36070721763405
B.1.177	TS6	42	Fit AR1-PC	1.11246425010808
B.1.177	TS7	42	Fit AR1-PC	0.551223558729743
B.1.177	TS8	42	Fit AR1-PC	1.09501000651464
B.1.177	TS9	42	Fit AR1-PC	0.509100550607002
B.1.177	TS1	43	Fit AR1-PC	0.530466378067546
B.1.177	TS10	43	Fit AR1-PC	1.27338806062303
B.1.177	TS11	43	Fit AR1-PC	0.338266904923309
B.1.177	TS12	43	Fit AR1-PC	1.08714353159628
B.1.177	TS13	43	Fit AR1-PC	0.278192524485386
B.1.177	TS14	43	Fit AR1-PC	0.504233869274537
B.1.177	TS15	43	Fit AR1-PC	0.700873840423424
B.1.177	TS16	43	Fit AR1-PC	0.319195998738657
B.1.177	TS17	43	Fit AR1-PC	1.61589973326346
B.1.177	TS18	43	Fit AR1-PC	1.35871726300208
B.1.177	TS19	43	Fit AR1-PC	1.90327748004841
B.1.177	TS2	43	Fit AR1-PC	0.233511266047877
B.1.177	TS20	43	Fit AR1-PC	1.12525968202136
B.1.177	TS21	43	Fit AR1-PC	0.309529568414541
B.1.177	TS22	43	Fit AR1-PC	0.251464116371383
B.1.177	TS23	43	Fit AR1-PC	2.58533511963728
B.1.177	TS24	43	Fit AR1-PC	0.686808921593021
B.1.177	TS25	43	Fit AR1-PC	1.99464312067262
B.1.177	TS26	43	Fit AR1-PC	0.703068106537276
B.1.177	TS27	43	Fit AR1-PC	0.530245200337459
B.1.177	TS28	43	Fit AR1-PC	0.223688104504954
B.1.177	TS29	43	Fit AR1-PC	0.25992892208515
B.1.177	TS3	43	Fit AR1-PC	0.832503617113747
B.1.177	TS4	43	Fit AR1-PC	0.64292722830961
B.1.177	TS5	43	Fit AR1-PC	1.12214599027021
B.1.177	TS6	43	Fit AR1-PC	1.18648922151219
B.1.177	TS7	43	Fit AR1-PC	0.566167549624259
B.1.177	TS8	43	Fit AR1-PC	0.825882438903361
B.1.177	TS9	43	Fit AR1-PC	0.348776657581828
B.1.177	TS1	44	Fit AR1-PC	0.801236003165842
B.1.177	TS10	44	Fit AR1-PC	1.75981543662591
B.1.177	TS11	44	Fit AR1-PC	0.507991846581609
B.1.177	TS12	44	Fit AR1-PC	1.08048130014532
B.1.177	TS13	44	Fit AR1-PC	0.61038902912529
B.1.177	TS14	44	Fit AR1-PC	1.79276728790856
B.1.177	TS15	44	Fit AR1-PC	0.510900474034367
B.1.177	TS16	44	Fit AR1-PC	0.48023174468657
B.1.177	TS17	44	Fit AR1-PC	4.84500499913492
B.1.177	TS18	44	Fit AR1-PC	2.32789932853986
B.1.177	TS19	44	Fit AR1-PC	2.94442181694981
B.1.177	TS2	44	Fit AR1-PC	0.521816903677423
B.1.177	TS20	44	Fit AR1-PC	1.12509442866056
B.1.177	TS21	44	Fit AR1-PC	0.709767186096835
B.1.177	TS22	44	Fit AR1-PC	0.405659439086649
B.1.177	TS23	44	Fit AR1-PC	3.17180073846618
B.1.177	TS24	44	Fit AR1-PC	0.984073489840399
B.1.177	TS25	44	Fit AR1-PC	1.6055377296732
B.1.177	TS26	44	Fit AR1-PC	1.21980976515507
B.1.177	TS27	44	Fit AR1-PC	0.532216068658348
B.1.177	TS28	44	Fit AR1-PC	0.334872769660425
B.1.177	TS29	44	Fit AR1-PC	0.363792594294243
B.1.177	TS3	44	Fit AR1-PC	1.95766630992957
B.1.177	TS4	44	Fit AR1-PC	1.17249047219744
B.1.177	TS5	44	Fit AR1-PC	2.93530915582272
B.1.177	TS6	44	Fit AR1-PC	6.4314664597739
B.1.177	TS7	44	Fit AR1-PC	1.10641674462934
B.1.177	TS8	44	Fit AR1-PC	1.17923103084307
B.1.177	TS9	44	Fit AR1-PC	0.705352150266639
B.1.177	TS1	45	Fit AR1-PC	1.3142109216741
B.1.177	TS10	45	Fit AR1-PC	5.0827999520904
B.1.177	TS11	45	Fit AR1-PC	2.04575761894798
B.1.177	TS12	45	Fit AR1-PC	2.8052467820543
B.1.177	TS13	45	Fit AR1-PC	0.767716688310766
B.1.177	TS14	45	Fit AR1-PC	1.24603226415295
B.1.177	TS15	45	Fit AR1-PC	1.57317433090115
B.1.177	TS16	45	Fit AR1-PC	1.13934457582474
B.1.177	TS17	45	Fit AR1-PC	3.38563147022674
B.1.177	TS18	45	Fit AR1-PC	4.38364530589648
B.1.177	TS19	45	Fit AR1-PC	3.86485632678476
B.1.177	TS2	45	Fit AR1-PC	0.663752764914327
B.1.177	TS20	45	Fit AR1-PC	2.73812988741271
B.1.177	TS21	45	Fit AR1-PC	0.63317312975857
B.1.177	TS22	45	Fit AR1-PC	0.500953335414682
B.1.177	TS23	45	Fit AR1-PC	3.71460409302833
B.1.177	TS24	45	Fit AR1-PC	1.08584406027711
B.1.177	TS25	45	Fit AR1-PC	2.71088241197604
B.1.177	TS26	45	Fit AR1-PC	1.11763632657228
B.1.177	TS27	45	Fit AR1-PC	0.65097594689974
B.1.177	TS28	45	Fit AR1-PC	0.423591778617995
B.1.177	TS29	45	Fit AR1-PC	0.725019748743476
B.1.177	TS3	45	Fit AR1-PC	1.88077074567767
B.1.177	TS4	45	Fit AR1-PC	2.46128185450208
B.1.177	TS5	45	Fit AR1-PC	3.83270813059724
B.1.177	TS6	45	Fit AR1-PC	6.85352468123718
B.1.177	TS7	45	Fit AR1-PC	3.2396155186617
B.1.177	TS8	45	Fit AR1-PC	1.42878373991472
B.1.177	TS9	45	Fit AR1-PC	1.26278315020257
B.1.177	TS1	46	Fit AR1-PC	2.56560102933604
B.1.177	TS10	46	Fit AR1-PC	4.25052213788984
B.1.177	TS11	46	Fit AR1-PC	2.45961476532673
B.1.177	TS12	46	Fit AR1-PC	3.19597196773899
B.1.177	TS13	46	Fit AR1-PC	1.31974475091193
B.1.177	TS14	46	Fit AR1-PC	2.47136524546565
B.1.177	TS15	46	Fit AR1-PC	1.16502808799905
B.1.177	TS16	46	Fit AR1-PC	0.766042292411721
B.1.177	TS17	46	Fit AR1-PC	8.2538043104401
B.1.177	TS18	46	Fit AR1-PC	2.07857774917012
B.1.177	TS19	46	Fit AR1-PC	5.10024798127803
B.1.177	TS2	46	Fit AR1-PC	0.613995201583289
B.1.177	TS20	46	Fit AR1-PC	2.63895610202573
B.1.177	TS21	46	Fit AR1-PC	1.48839402734693
B.1.177	TS22	46	Fit AR1-PC	0.936831553209447
B.1.177	TS23	46	Fit AR1-PC	2.92832287515763
B.1.177	TS24	46	Fit AR1-PC	2.38188689717718
B.1.177	TS25	46	Fit AR1-PC	3.83897466576929
B.1.177	TS26	46	Fit AR1-PC	4.03039468473058
B.1.177	TS27	46	Fit AR1-PC	3.01879126858449
B.1.177	TS28	46	Fit AR1-PC	0.573819989881582
B.1.177	TS29	46	Fit AR1-PC	0.92582814227814
B.1.177	TS3	46	Fit AR1-PC	3.35476730692627
B.1.177	TS4	46	Fit AR1-PC	1.92354652451648
B.1.177	TS5	46	Fit AR1-PC	5.24114838415898
B.1.177	TS6	46	Fit AR1-PC	3.29923007833847
B.1.177	TS7	46	Fit AR1-PC	1.31089851371639
B.1.177	TS8	46	Fit AR1-PC	1.67030830446908
B.1.177	TS9	46	Fit AR1-PC	0.873239452105977
B.1.177	TS1	47	Fit AR1-PC	1.61444456935063
B.1.177	TS10	47	Fit AR1-PC	6.32160667358882
B.1.177	TS11	47	Fit AR1-PC	0.852115549400197
B.1.177	TS12	47	Fit AR1-PC	1.63634196000656
B.1.177	TS13	47	Fit AR1-PC	0.500814375709314
B.1.177	TS14	47	Fit AR1-PC	1.4974389732949
B.1.177	TS15	47	Fit AR1-PC	0.612750365813007
B.1.177	TS16	47	Fit AR1-PC	0.565140846910554
B.1.177	TS17	47	Fit AR1-PC	2.68073673083181
B.1.177	TS18	47	Fit AR1-PC	2.59280103270972
B.1.177	TS19	47	Fit AR1-PC	4.53406913408798
B.1.177	TS2	47	Fit AR1-PC	0.426906203964742
B.1.177	TS20	47	Fit AR1-PC	1.71217483175316
B.1.177	TS21	47	Fit AR1-PC	0.561090837692732
B.1.177	TS22	47	Fit AR1-PC	0.490803485376964
B.1.177	TS23	47	Fit AR1-PC	3.37926184938787
B.1.177	TS24	47	Fit AR1-PC	1.39208247383215
B.1.177	TS25	47	Fit AR1-PC	5.24516960854548
B.1.177	TS26	47	Fit AR1-PC	1.52747143100877
B.1.177	TS27	47	Fit AR1-PC	0.636509500320988
B.1.177	TS28	47	Fit AR1-PC	0.39788146414696
B.1.177	TS29	47	Fit AR1-PC	0.470862082681572
B.1.177	TS3	47	Fit AR1-PC	2.76491498221111
B.1.177	TS4	47	Fit AR1-PC	1.11561125694985
B.1.177	TS5	47	Fit AR1-PC	2.64264500880015
B.1.177	TS6	47	Fit AR1-PC	2.77907579498455
B.1.177	TS7	47	Fit AR1-PC	1.31054515853463
B.1.177	TS8	47	Fit AR1-PC	2.68869476818872
B.1.177	TS9	47	Fit AR1-PC	0.627848134713038
B.1.177	TS1	48	Fit AR1-PC	1.11518072638713
B.1.177	TS10	48	Fit AR1-PC	1.89188634011086
B.1.177	TS11	48	Fit AR1-PC	0.558742597987703
B.1.177	TS12	48	Fit AR1-PC	1.08553506311122
B.1.177	TS13	48	Fit AR1-PC	0.458078070609141
B.1.177	TS14	48	Fit AR1-PC	1.85986596904316
B.1.177	TS15	48	Fit AR1-PC	0.560978009412824
B.1.177	TS16	48	Fit AR1-PC	0.705983834675317
B.1.177	TS17	48	Fit AR1-PC	2.59320011623092
B.1.177	TS18	48	Fit AR1-PC	1.50440700093361
B.1.177	TS19	48	Fit AR1-PC	3.65789072225553
B.1.177	TS2	48	Fit AR1-PC	0.374406544435779
B.1.177	TS20	48	Fit AR1-PC	2.06356135364146
B.1.177	TS21	48	Fit AR1-PC	1.03552637823742
B.1.177	TS22	48	Fit AR1-PC	0.403492811319542
B.1.177	TS23	48	Fit AR1-PC	1.25925565775576
B.1.177	TS24	48	Fit AR1-PC	3.40357909476614
B.1.177	TS25	48	Fit AR1-PC	4.9492546113855
B.1.177	TS26	48	Fit AR1-PC	1.80808152492414
B.1.177	TS27	48	Fit AR1-PC	0.820549334273476
B.1.177	TS28	48	Fit AR1-PC	0.363927360789883
B.1.177	TS29	48	Fit AR1-PC	0.855102413028369
B.1.177	TS3	48	Fit AR1-PC	2.62245960671858
B.1.177	TS4	48	Fit AR1-PC	2.25670366839153
B.1.177	TS5	48	Fit AR1-PC	1.98250505573802
B.1.177	TS6	48	Fit AR1-PC	2.14283543132398
B.1.177	TS7	48	Fit AR1-PC	1.92233563430155
B.1.177	TS8	48	Fit AR1-PC	2.58627243609184
B.1.177	TS9	48	Fit AR1-PC	1.0654638473604
B.1.177	TS1	49	Fit AR1-PC	1.2583059461525
B.1.177	TS10	49	Fit AR1-PC	1.981853865812
B.1.177	TS11	49	Fit AR1-PC	0.623983731157484
B.1.177	TS12	49	Fit AR1-PC	0.975808140963863
B.1.177	TS13	49	Fit AR1-PC	0.515809889757665
B.1.177	TS14	49	Fit AR1-PC	1.58217226899719
B.1.177	TS15	49	Fit AR1-PC	0.627614811296823
B.1.177	TS16	49	Fit AR1-PC	0.576966660019019
B.1.177	TS17	49	Fit AR1-PC	1.78641180962957
B.1.177	TS18	49	Fit AR1-PC	1.70911565551923
B.1.177	TS19	49	Fit AR1-PC	2.13503460707712
B.1.177	TS2	49	Fit AR1-PC	0.440037585781552
B.1.177	TS20	49	Fit AR1-PC	0.975422328139871
B.1.177	TS21	49	Fit AR1-PC	0.599924877227704
B.1.177	TS22	49	Fit AR1-PC	0.505351863076326
B.1.177	TS23	49	Fit AR1-PC	1.28683747328251
B.1.177	TS24	49	Fit AR1-PC	1.13433216142873
B.1.177	TS25	49	Fit AR1-PC	1.71636815644041
B.1.177	TS26	49	Fit AR1-PC	1.16988904854862
B.1.177	TS27	49	Fit AR1-PC	0.645335030262198
B.1.177	TS28	49	Fit AR1-PC	0.408896372377108
B.1.177	TS29	49	Fit AR1-PC	0.479337342241308
B.1.177	TS3	49	Fit AR1-PC	1.81404712494114
B.1.177	TS4	49	Fit AR1-PC	2.50616210158455
B.1.177	TS5	49	Fit AR1-PC	2.25580296083118
B.1.177	TS6	49	Fit AR1-PC	2.24019310354841
B.1.177	TS7	49	Fit AR1-PC	1.00100270474926
B.1.177	TS8	49	Fit AR1-PC	1.37439176638239
B.1.177	TS9	49	Fit AR1-PC	0.864627007439653
B.1.177	TS1	50	Fit AR1-PC	4.68365163505206
B.1.177	TS10	50	Fit AR1-PC	3.89474176152898
B.1.177	TS11	50	Fit AR1-PC	1.77033917591316
B.1.177	TS12	50	Fit AR1-PC	1.93084068200095
B.1.177	TS13	50	Fit AR1-PC	0.609667821005905
B.1.177	TS14	50	Fit AR1-PC	1.37808856963164
B.1.177	TS15	50	Fit AR1-PC	1.02177702749449
B.1.177	TS16	50	Fit AR1-PC	1.58992226453186
B.1.177	TS17	50	Fit AR1-PC	7.85177869451872
B.1.177	TS18	50	Fit AR1-PC	4.07422199183114
B.1.177	TS19	50	Fit AR1-PC	7.77285286863605
B.1.177	TS2	50	Fit AR1-PC	0.517416777726059
B.1.177	TS20	50	Fit AR1-PC	3.60423577570602
B.1.177	TS21	50	Fit AR1-PC	0.681991632038925
B.1.177	TS22	50	Fit AR1-PC	0.577117491664651
B.1.177	TS23	50	Fit AR1-PC	5.24646143333641
B.1.177	TS24	50	Fit AR1-PC	3.15985466875421
B.1.177	TS25	50	Fit AR1-PC	2.94072866096923
B.1.177	TS26	50	Fit AR1-PC	2.65282740309003
B.1.177	TS27	50	Fit AR1-PC	1.32881084664144
B.1.177	TS28	50	Fit AR1-PC	1.68219990214533
B.1.177	TS29	50	Fit AR1-PC	1.4539953913424
B.1.177	TS3	50	Fit AR1-PC	3.64155967214459
B.1.177	TS4	50	Fit AR1-PC	4.61945435768188
B.1.177	TS5	50	Fit AR1-PC	11.594014505537
B.1.177	TS6	50	Fit AR1-PC	4.26725584194743
B.1.177	TS7	50	Fit AR1-PC	2.37199177229141
B.1.177	TS8	50	Fit AR1-PC	2.41635464561679
B.1.177	TS9	50	Fit AR1-PC	0.730526763552544
B.1.177	TS1	51	Fit AR1-PC	2.63148598550748
B.1.177	TS10	51	Fit AR1-PC	9.54106834225463
B.1.177	TS11	51	Fit AR1-PC	1.5630167524492
B.1.177	TS12	51	Fit AR1-PC	1.302519331974
B.1.177	TS13	51	Fit AR1-PC	1.01438541475143
B.1.177	TS14	51	Fit AR1-PC	3.14016242611485
B.1.177	TS15	51	Fit AR1-PC	1.50334642128467
B.1.177	TS16	51	Fit AR1-PC	1.07940663946524
B.1.177	TS17	51	Fit AR1-PC	2.28731462554484
B.1.177	TS18	51	Fit AR1-PC	5.04480664239898
B.1.177	TS19	51	Fit AR1-PC	5.88219420187932
B.1.177	TS2	51	Fit AR1-PC	0.880571566508746
B.1.177	TS20	51	Fit AR1-PC	2.10481239968393
B.1.177	TS21	51	Fit AR1-PC	2.44754932395249
B.1.177	TS22	51	Fit AR1-PC	0.705897175089208
B.1.177	TS23	51	Fit AR1-PC	5.37720726890208
B.1.177	TS24	51	Fit AR1-PC	4.86166077893366
B.1.177	TS25	51	Fit AR1-PC	4.49659377813089
B.1.177	TS26	51	Fit AR1-PC	2.9617310444194
B.1.177	TS27	51	Fit AR1-PC	1.17752499045993
B.1.177	TS28	51	Fit AR1-PC	0.591522149492538
B.1.177	TS29	51	Fit AR1-PC	0.95323895069399
B.1.177	TS3	51	Fit AR1-PC	7.66701172939812
B.1.177	TS4	51	Fit AR1-PC	10.3079888313629
B.1.177	TS5	51	Fit AR1-PC	10.6637744513607
B.1.177	TS6	51	Fit AR1-PC	2.8190693698299
B.1.177	TS7	51	Fit AR1-PC	3.31189008448185
B.1.177	TS8	51	Fit AR1-PC	3.2121311427732
B.1.177	TS9	51	Fit AR1-PC	1.59167216459083
B.1.177	TS1	52	Fit AR1-PC	1.22965074530035
B.1.177	TS10	52	Fit AR1-PC	4.27633071221517
B.1.177	TS11	52	Fit AR1-PC	1.14798661797781
B.1.177	TS12	52	Fit AR1-PC	2.54799362217228
B.1.177	TS13	52	Fit AR1-PC	0.680090120158746
B.1.177	TS14	52	Fit AR1-PC	1.12709847642312
B.1.177	TS15	52	Fit AR1-PC	1.15024005365779
B.1.177	TS16	52	Fit AR1-PC	0.781059995183291
B.1.177	TS17	52	Fit AR1-PC	5.01792682790155
B.1.177	TS18	52	Fit AR1-PC	3.6381730300527
B.1.177	TS19	52	Fit AR1-PC	3.81720303982834
B.1.177	TS2	52	Fit AR1-PC	0.583491527619215
B.1.177	TS20	52	Fit AR1-PC	2.13198487340732
B.1.177	TS21	52	Fit AR1-PC	0.760657499646913
B.1.177	TS22	52	Fit AR1-PC	0.956190745549758
B.1.177	TS23	52	Fit AR1-PC	3.3831002877477
B.1.177	TS24	52	Fit AR1-PC	1.39501956724949
B.1.177	TS25	52	Fit AR1-PC	3.3394810401082
B.1.177	TS26	52	Fit AR1-PC	5.526460809492
B.1.177	TS27	52	Fit AR1-PC	1.18853348838253
B.1.177	TS28	52	Fit AR1-PC	0.563803265593183
B.1.177	TS29	52	Fit AR1-PC	1.61750949271277
B.1.177	TS3	52	Fit AR1-PC	5.92401246835681
B.1.177	TS4	52	Fit AR1-PC	16.8464870344354
B.1.177	TS5	52	Fit AR1-PC	6.47586605446394
B.1.177	TS6	52	Fit AR1-PC	1.62672135250518
B.1.177	TS7	52	Fit AR1-PC	2.63832548623482
B.1.177	TS8	52	Fit AR1-PC	1.67902520486611
B.1.177	TS9	52	Fit AR1-PC	1.93499448635455
B.1.177	TS1	53	Fit AR1-PC	1.27342974751813
B.1.177	TS10	53	Fit AR1-PC	2.03450732880389
B.1.177	TS11	53	Fit AR1-PC	0.843123582902819
B.1.177	TS12	53	Fit AR1-PC	0.870551325561593
B.1.177	TS13	53	Fit AR1-PC	0.531357478303875
B.1.177	TS14	53	Fit AR1-PC	1.63152694290208
B.1.177	TS15	53	Fit AR1-PC	1.1411203521739
B.1.177	TS16	53	Fit AR1-PC	0.810909393867662
B.1.177	TS17	53	Fit AR1-PC	3.38407667259907
B.1.177	TS18	53	Fit AR1-PC	5.06190159659421
B.1.177	TS19	53	Fit AR1-PC	8.19207629301274
B.1.177	TS2	53	Fit AR1-PC	0.435418117742608
B.1.177	TS20	53	Fit AR1-PC	2.19547772657664
B.1.177	TS21	53	Fit AR1-PC	0.640776823329077
B.1.177	TS22	53	Fit AR1-PC	0.761126685048646
B.1.177	TS23	53	Fit AR1-PC	1.79807655227112
B.1.177	TS24	53	Fit AR1-PC	3.15313838199613
B.1.177	TS25	53	Fit AR1-PC	4.66735244495106
B.1.177	TS26	53	Fit AR1-PC	4.35494658337254
B.1.177	TS27	53	Fit AR1-PC	0.700234226835074
B.1.177	TS28	53	Fit AR1-PC	0.622764349707283
B.1.177	TS29	53	Fit AR1-PC	0.498005612150191
B.1.177	TS3	53	Fit AR1-PC	1.47033788531941
B.1.177	TS4	53	Fit AR1-PC	4.20240811021525
B.1.177	TS5	53	Fit AR1-PC	2.69747825260399
B.1.177	TS6	53	Fit AR1-PC	2.23085597168912
B.1.177	TS7	53	Fit AR1-PC	1.60552794378219
B.1.177	TS8	53	Fit AR1-PC	1.36011936262358
B.1.177	TS9	53	Fit AR1-PC	0.641074390746944
B.1.177	TS1	33	Fit AR1-PC-S2	0.346165041646374
B.1.177	TS10	33	Fit AR1-PC-S2	0.640828896174913
B.1.177	TS11	33	Fit AR1-PC-S2	0.19203576649345
B.1.177	TS12	33	Fit AR1-PC-S2	0.337676294741885
B.1.177	TS13	33	Fit AR1-PC-S2	0.17343668720613
B.1.177	TS14	33	Fit AR1-PC-S2	0.483625790086843
B.1.177	TS15	33	Fit AR1-PC-S2	0.213974812952751
B.1.177	TS16	33	Fit AR1-PC-S2	0.201472716682173
B.1.177	TS17	33	Fit AR1-PC-S2	0.779146534289655
B.1.177	TS18	33	Fit AR1-PC-S2	0.506895745462718
B.1.177	TS19	33	Fit AR1-PC-S2	1.01847489952688
B.1.177	TS2	33	Fit AR1-PC-S2	0.156126932699353
B.1.177	TS20	33	Fit AR1-PC-S2	0.335313682805181
B.1.177	TS21	33	Fit AR1-PC-S2	0.200022663542789
B.1.177	TS22	33	Fit AR1-PC-S2	0.169070271535372
B.1.177	TS23	33	Fit AR1-PC-S2	0.482031882238339
B.1.177	TS24	33	Fit AR1-PC-S2	0.41247259917243
B.1.177	TS25	33	Fit AR1-PC-S2	0.740875503019719
B.1.177	TS26	33	Fit AR1-PC-S2	0.646019991380724
B.1.177	TS27	33	Fit AR1-PC-S2	0.20206193331369
B.1.177	TS28	33	Fit AR1-PC-S2	0.138683116105555
B.1.177	TS29	33	Fit AR1-PC-S2	0.15575222747148
B.1.177	TS3	33	Fit AR1-PC-S2	0.575987947538171
B.1.177	TS4	33	Fit AR1-PC-S2	0.431372337448
B.1.177	TS5	33	Fit AR1-PC-S2	0.744935944830926
B.1.177	TS6	33	Fit AR1-PC-S2	0.816950567613663
B.1.177	TS7	33	Fit AR1-PC-S2	0.382340040424513
B.1.177	TS8	33	Fit AR1-PC-S2	0.382333687724344
B.1.177	TS9	33	Fit AR1-PC-S2	0.217162749952836
B.1.177	TS1	34	Fit AR1-PC-S2	0.268794164767405
B.1.177	TS10	34	Fit AR1-PC-S2	0.729581136704153
B.1.177	TS11	34	Fit AR1-PC-S2	0.171269144398472
B.1.177	TS12	34	Fit AR1-PC-S2	0.284474002637262
B.1.177	TS13	34	Fit AR1-PC-S2	0.152889991005487
B.1.177	TS14	34	Fit AR1-PC-S2	0.600372327041231
B.1.177	TS15	34	Fit AR1-PC-S2	0.182136961835613
B.1.177	TS16	34	Fit AR1-PC-S2	0.149164224663843
B.1.177	TS17	34	Fit AR1-PC-S2	0.673392252354549
B.1.177	TS18	34	Fit AR1-PC-S2	0.360720957466233
B.1.177	TS19	34	Fit AR1-PC-S2	0.569861258941463
B.1.177	TS2	34	Fit AR1-PC-S2	0.128182811364525
B.1.177	TS20	34	Fit AR1-PC-S2	0.280563630957449
B.1.177	TS21	34	Fit AR1-PC-S2	0.163177369008748
B.1.177	TS22	34	Fit AR1-PC-S2	0.143397186619424
B.1.177	TS23	34	Fit AR1-PC-S2	0.704884258595882
B.1.177	TS24	34	Fit AR1-PC-S2	0.580985348005135
B.1.177	TS25	34	Fit AR1-PC-S2	0.602284659727526
B.1.177	TS26	34	Fit AR1-PC-S2	0.351773447344672
B.1.177	TS27	34	Fit AR1-PC-S2	0.190940548159568
B.1.177	TS28	34	Fit AR1-PC-S2	0.116894982340605
B.1.177	TS29	34	Fit AR1-PC-S2	0.133859104454354
B.1.177	TS3	34	Fit AR1-PC-S2	0.47813769194083
B.1.177	TS4	34	Fit AR1-PC-S2	0.365377745621414
B.1.177	TS5	34	Fit AR1-PC-S2	0.619834890245131
B.1.177	TS6	34	Fit AR1-PC-S2	0.432647690117541
B.1.177	TS7	34	Fit AR1-PC-S2	0.30167993817404
B.1.177	TS8	34	Fit AR1-PC-S2	0.258114474662433
B.1.177	TS9	34	Fit AR1-PC-S2	0.175345783633902
B.1.177	TS1	35	Fit AR1-PC-S2	0.156774031562435
B.1.177	TS10	35	Fit AR1-PC-S2	0.329703132337806
B.1.177	TS11	35	Fit AR1-PC-S2	0.0927460206590457
B.1.177	TS12	35	Fit AR1-PC-S2	0.148215960068148
B.1.177	TS13	35	Fit AR1-PC-S2	0.0766375318152317
B.1.177	TS14	35	Fit AR1-PC-S2	0.139411310544702
B.1.177	TS15	35	Fit AR1-PC-S2	0.0863692888428758
B.1.177	TS16	35	Fit AR1-PC-S2	0.0808639254841552
B.1.177	TS17	35	Fit AR1-PC-S2	0.399351859752752
B.1.177	TS18	35	Fit AR1-PC-S2	0.351531929720524
B.1.177	TS19	35	Fit AR1-PC-S2	0.332519118021348
B.1.177	TS2	35	Fit AR1-PC-S2	0.0655307910306658
B.1.177	TS20	35	Fit AR1-PC-S2	0.138249855861693
B.1.177	TS21	35	Fit AR1-PC-S2	0.0839312113728293
B.1.177	TS22	35	Fit AR1-PC-S2	0.347518322278891
B.1.177	TS23	35	Fit AR1-PC-S2	0.263163442224492
B.1.177	TS24	35	Fit AR1-PC-S2	0.181917369769468
B.1.177	TS25	35	Fit AR1-PC-S2	0.549790904449643
B.1.177	TS26	35	Fit AR1-PC-S2	0.196099795978875
B.1.177	TS27	35	Fit AR1-PC-S2	0.0898076400463601
B.1.177	TS28	35	Fit AR1-PC-S2	0.0580331287138175
B.1.177	TS29	35	Fit AR1-PC-S2	0.061221076732737
B.1.177	TS3	35	Fit AR1-PC-S2	0.274372777491071
B.1.177	TS4	35	Fit AR1-PC-S2	0.181793154530799
B.1.177	TS5	35	Fit AR1-PC-S2	0.386108859125208
B.1.177	TS6	35	Fit AR1-PC-S2	0.245270943712569
B.1.177	TS7	35	Fit AR1-PC-S2	0.163497293042711
B.1.177	TS8	35	Fit AR1-PC-S2	0.146232924211493
B.1.177	TS9	35	Fit AR1-PC-S2	0.0885479683246605
B.1.177	TS1	36	Fit AR1-PC-S2	0.2113862592879
B.1.177	TS10	36	Fit AR1-PC-S2	0.437706254641926
B.1.177	TS11	36	Fit AR1-PC-S2	0.126951232309692
B.1.177	TS12	36	Fit AR1-PC-S2	0.216067585643414
B.1.177	TS13	36	Fit AR1-PC-S2	0.10266842626251
B.1.177	TS14	36	Fit AR1-PC-S2	0.268751663995974
B.1.177	TS15	36	Fit AR1-PC-S2	0.129554685342097
B.1.177	TS16	36	Fit AR1-PC-S2	0.115916156110548
B.1.177	TS17	36	Fit AR1-PC-S2	0.767423220507057
B.1.177	TS18	36	Fit AR1-PC-S2	0.282276530380899
B.1.177	TS19	36	Fit AR1-PC-S2	0.707148831831381
B.1.177	TS2	36	Fit AR1-PC-S2	0.084929715040932
B.1.177	TS20	36	Fit AR1-PC-S2	0.218570990879488
B.1.177	TS21	36	Fit AR1-PC-S2	0.118855381576197
B.1.177	TS22	36	Fit AR1-PC-S2	0.101348600551055
B.1.177	TS23	36	Fit AR1-PC-S2	0.554075105467965
B.1.177	TS24	36	Fit AR1-PC-S2	0.284084192073306
B.1.177	TS25	36	Fit AR1-PC-S2	0.784054295433879
B.1.177	TS26	36	Fit AR1-PC-S2	0.419820573606419
B.1.177	TS27	36	Fit AR1-PC-S2	0.136010361788658
B.1.177	TS28	36	Fit AR1-PC-S2	0.0801929661838071
B.1.177	TS29	36	Fit AR1-PC-S2	0.0939895316019988
B.1.177	TS3	36	Fit AR1-PC-S2	0.363754213686645
B.1.177	TS4	36	Fit AR1-PC-S2	0.238531031425011
B.1.177	TS5	36	Fit AR1-PC-S2	0.471923990851591
B.1.177	TS6	36	Fit AR1-PC-S2	0.463139880317236
B.1.177	TS7	36	Fit AR1-PC-S2	0.221577965626811
B.1.177	TS8	36	Fit AR1-PC-S2	0.217826422539177
B.1.177	TS9	36	Fit AR1-PC-S2	0.121809183650404
B.1.177	TS1	37	Fit AR1-PC-S2	0.294176959155071
B.1.177	TS10	37	Fit AR1-PC-S2	0.876442313605143
B.1.177	TS11	37	Fit AR1-PC-S2	0.163502357512106
B.1.177	TS12	37	Fit AR1-PC-S2	0.302509288348059
B.1.177	TS13	37	Fit AR1-PC-S2	0.171684704573228
B.1.177	TS14	37	Fit AR1-PC-S2	0.297786004198746
B.1.177	TS15	37	Fit AR1-PC-S2	0.183979553158229
B.1.177	TS16	37	Fit AR1-PC-S2	0.16035229646122
B.1.177	TS17	37	Fit AR1-PC-S2	1.0471892331801
B.1.177	TS18	37	Fit AR1-PC-S2	0.431093418054516
B.1.177	TS19	37	Fit AR1-PC-S2	0.657529384106685
B.1.177	TS2	37	Fit AR1-PC-S2	0.142714001991196
B.1.177	TS20	37	Fit AR1-PC-S2	0.287768873455254
B.1.177	TS21	37	Fit AR1-PC-S2	0.207765218238979
B.1.177	TS22	37	Fit AR1-PC-S2	0.280645280986572
B.1.177	TS23	37	Fit AR1-PC-S2	0.490264902832525
B.1.177	TS24	37	Fit AR1-PC-S2	1.8006216852017
B.1.177	TS25	37	Fit AR1-PC-S2	3.22068151614548
B.1.177	TS26	37	Fit AR1-PC-S2	0.651838695806689
B.1.177	TS27	37	Fit AR1-PC-S2	0.537625867431952
B.1.177	TS28	37	Fit AR1-PC-S2	0.116055978604608
B.1.177	TS29	37	Fit AR1-PC-S2	0.131778612611291
B.1.177	TS3	37	Fit AR1-PC-S2	1.18707026588072
B.1.177	TS4	37	Fit AR1-PC-S2	0.344715064853154
B.1.177	TS5	37	Fit AR1-PC-S2	3.53082065979145
B.1.177	TS6	37	Fit AR1-PC-S2	0.685124529900143
B.1.177	TS7	37	Fit AR1-PC-S2	0.723298154727201
B.1.177	TS8	37	Fit AR1-PC-S2	0.338415549220721
B.1.177	TS9	37	Fit AR1-PC-S2	0.201916804480994
B.1.177	TS1	38	Fit AR1-PC-S2	0.380686080079108
B.1.177	TS10	38	Fit AR1-PC-S2	0.681223051168412
B.1.177	TS11	38	Fit AR1-PC-S2	0.232954564460221
B.1.177	TS12	38	Fit AR1-PC-S2	0.416984639809123
B.1.177	TS13	38	Fit AR1-PC-S2	0.207108229346173
B.1.177	TS14	38	Fit AR1-PC-S2	0.330850953036021
B.1.177	TS15	38	Fit AR1-PC-S2	0.24728254736271
B.1.177	TS16	38	Fit AR1-PC-S2	0.388340386915563
B.1.177	TS17	38	Fit AR1-PC-S2	0.929961120758941
B.1.177	TS18	38	Fit AR1-PC-S2	0.813776781162213
B.1.177	TS19	38	Fit AR1-PC-S2	1.13863521121463
B.1.177	TS2	38	Fit AR1-PC-S2	0.186244477841065
B.1.177	TS20	38	Fit AR1-PC-S2	0.625444074385489
B.1.177	TS21	38	Fit AR1-PC-S2	0.215869028902556
B.1.177	TS22	38	Fit AR1-PC-S2	0.344093208221632
B.1.177	TS23	38	Fit AR1-PC-S2	0.938689263217119
B.1.177	TS24	38	Fit AR1-PC-S2	1.04380633908855
B.1.177	TS25	38	Fit AR1-PC-S2	2.83427456359505
B.1.177	TS26	38	Fit AR1-PC-S2	1.04755600788191
B.1.177	TS27	38	Fit AR1-PC-S2	0.390330804186847
B.1.177	TS28	38	Fit AR1-PC-S2	0.175912958701512
B.1.177	TS29	38	Fit AR1-PC-S2	0.185304052406446
B.1.177	TS3	38	Fit AR1-PC-S2	0.601908824561728
B.1.177	TS4	38	Fit AR1-PC-S2	0.761495125462882
B.1.177	TS5	38	Fit AR1-PC-S2	0.763216546875235
B.1.177	TS6	38	Fit AR1-PC-S2	0.642627734979605
B.1.177	TS7	38	Fit AR1-PC-S2	0.419125678549502
B.1.177	TS8	38	Fit AR1-PC-S2	0.954090766990475
B.1.177	TS9	38	Fit AR1-PC-S2	0.26011718482392
B.1.177	TS1	39	Fit AR1-PC-S2	0.316455560202867
B.1.177	TS10	39	Fit AR1-PC-S2	0.536283609962758
B.1.177	TS11	39	Fit AR1-PC-S2	0.184754453369632
B.1.177	TS12	39	Fit AR1-PC-S2	0.470489940952487
B.1.177	TS13	39	Fit AR1-PC-S2	0.174236560660642
B.1.177	TS14	39	Fit AR1-PC-S2	0.286152849199682
B.1.177	TS15	39	Fit AR1-PC-S2	0.197827599031414
B.1.177	TS16	39	Fit AR1-PC-S2	0.185789452127519
B.1.177	TS17	39	Fit AR1-PC-S2	1.46249179099167
B.1.177	TS18	39	Fit AR1-PC-S2	0.622933044418848
B.1.177	TS19	39	Fit AR1-PC-S2	0.627642648728619
B.1.177	TS2	39	Fit AR1-PC-S2	0.145366398317999
B.1.177	TS20	39	Fit AR1-PC-S2	0.305705215911459
B.1.177	TS21	39	Fit AR1-PC-S2	0.329689616405608
B.1.177	TS22	39	Fit AR1-PC-S2	0.152919497298612
B.1.177	TS23	39	Fit AR1-PC-S2	1.07818561038073
B.1.177	TS24	39	Fit AR1-PC-S2	1.35263660172054
B.1.177	TS25	39	Fit AR1-PC-S2	1.39414381412132
B.1.177	TS26	39	Fit AR1-PC-S2	0.358885973569413
B.1.177	TS27	39	Fit AR1-PC-S2	0.20701918244321
B.1.177	TS28	39	Fit AR1-PC-S2	0.130166771716206
B.1.177	TS29	39	Fit AR1-PC-S2	0.132801718846762
B.1.177	TS3	39	Fit AR1-PC-S2	0.727142175206413
B.1.177	TS4	39	Fit AR1-PC-S2	0.75484039318567
B.1.177	TS5	39	Fit AR1-PC-S2	1.34023353752745
B.1.177	TS6	39	Fit AR1-PC-S2	0.51456389477448
B.1.177	TS7	39	Fit AR1-PC-S2	0.3133881255239
B.1.177	TS8	39	Fit AR1-PC-S2	0.490689379295536
B.1.177	TS9	39	Fit AR1-PC-S2	0.188948875816692
B.1.177	TS1	40	Fit AR1-PC-S2	0.488567584229239
B.1.177	TS10	40	Fit AR1-PC-S2	0.629767432728251
B.1.177	TS11	40	Fit AR1-PC-S2	0.187520975196042
B.1.177	TS12	40	Fit AR1-PC-S2	1.56011996779101
B.1.177	TS13	40	Fit AR1-PC-S2	0.165837503685416
B.1.177	TS14	40	Fit AR1-PC-S2	0.400597261216496
B.1.177	TS15	40	Fit AR1-PC-S2	0.296885101798464
B.1.177	TS16	40	Fit AR1-PC-S2	0.269938795343398
B.1.177	TS17	40	Fit AR1-PC-S2	1.05738475625854
B.1.177	TS18	40	Fit AR1-PC-S2	0.618668714613046
B.1.177	TS19	40	Fit AR1-PC-S2	1.23451016139579
B.1.177	TS2	40	Fit AR1-PC-S2	0.231716768548627
B.1.177	TS20	40	Fit AR1-PC-S2	0.281897071157404
B.1.177	TS21	40	Fit AR1-PC-S2	0.174297331729329
B.1.177	TS22	40	Fit AR1-PC-S2	0.150801113750694
B.1.177	TS23	40	Fit AR1-PC-S2	3.35097963591931
B.1.177	TS24	40	Fit AR1-PC-S2	0.520514279920105
B.1.177	TS25	40	Fit AR1-PC-S2	2.33563342126915
B.1.177	TS26	40	Fit AR1-PC-S2	0.541061345810286
B.1.177	TS27	40	Fit AR1-PC-S2	0.196569365816951
B.1.177	TS28	40	Fit AR1-PC-S2	0.118073318644271
B.1.177	TS29	40	Fit AR1-PC-S2	0.130140654444176
B.1.177	TS3	40	Fit AR1-PC-S2	0.798238617360537
B.1.177	TS4	40	Fit AR1-PC-S2	0.760114876702506
B.1.177	TS5	40	Fit AR1-PC-S2	1.90161392690983
B.1.177	TS6	40	Fit AR1-PC-S2	0.487594833292554
B.1.177	TS7	40	Fit AR1-PC-S2	1.04785575862091
B.1.177	TS8	40	Fit AR1-PC-S2	0.78688122496549
B.1.177	TS9	40	Fit AR1-PC-S2	0.291231530930599
B.1.177	TS1	41	Fit AR1-PC-S2	0.590128503769643
B.1.177	TS10	41	Fit AR1-PC-S2	1.98684884680536
B.1.177	TS11	41	Fit AR1-PC-S2	0.383812465600473
B.1.177	TS12	41	Fit AR1-PC-S2	0.619641004539713
B.1.177	TS13	41	Fit AR1-PC-S2	0.332129974035807
B.1.177	TS14	41	Fit AR1-PC-S2	0.49900527391889
B.1.177	TS15	41	Fit AR1-PC-S2	0.387376633123926
B.1.177	TS16	41	Fit AR1-PC-S2	0.351242405462289
B.1.177	TS17	41	Fit AR1-PC-S2	1.2900659340182
B.1.177	TS18	41	Fit AR1-PC-S2	0.797723428219788
B.1.177	TS19	41	Fit AR1-PC-S2	2.06517594631421
B.1.177	TS2	41	Fit AR1-PC-S2	0.27887640525661
B.1.177	TS20	41	Fit AR1-PC-S2	0.927426581887714
B.1.177	TS21	41	Fit AR1-PC-S2	0.377134999773809
B.1.177	TS22	41	Fit AR1-PC-S2	0.311950684414148
B.1.177	TS23	41	Fit AR1-PC-S2	9.01095295208812
B.1.177	TS24	41	Fit AR1-PC-S2	1.50643581304061
B.1.177	TS25	41	Fit AR1-PC-S2	3.45936190584078
B.1.177	TS26	41	Fit AR1-PC-S2	0.722882244175532
B.1.177	TS27	41	Fit AR1-PC-S2	0.394435429300415
B.1.177	TS28	41	Fit AR1-PC-S2	0.251771078728042
B.1.177	TS29	41	Fit AR1-PC-S2	0.2896629736491
B.1.177	TS3	41	Fit AR1-PC-S2	1.34120033401162
B.1.177	TS4	41	Fit AR1-PC-S2	0.658159650867844
B.1.177	TS5	41	Fit AR1-PC-S2	1.17752778757225
B.1.177	TS6	41	Fit AR1-PC-S2	1.22606911759359
B.1.177	TS7	41	Fit AR1-PC-S2	0.626901048234489
B.1.177	TS8	41	Fit AR1-PC-S2	0.621410679462082
B.1.177	TS9	41	Fit AR1-PC-S2	0.591442635078644
B.1.177	TS1	42	Fit AR1-PC-S2	0.496648326892795
B.1.177	TS10	42	Fit AR1-PC-S2	1.34422742862518
B.1.177	TS11	42	Fit AR1-PC-S2	0.195599486164368
B.1.177	TS12	42	Fit AR1-PC-S2	0.349538149795134
B.1.177	TS13	42	Fit AR1-PC-S2	0.185812610178628
B.1.177	TS14	42	Fit AR1-PC-S2	0.461756357502102
B.1.177	TS15	42	Fit AR1-PC-S2	0.211799025425233
B.1.177	TS16	42	Fit AR1-PC-S2	0.472197362467658
B.1.177	TS17	42	Fit AR1-PC-S2	1.10499367260831
B.1.177	TS18	42	Fit AR1-PC-S2	1.03679909287763
B.1.177	TS19	42	Fit AR1-PC-S2	1.01207961726637
B.1.177	TS2	42	Fit AR1-PC-S2	0.149921862583449
B.1.177	TS20	42	Fit AR1-PC-S2	0.324118623629423
B.1.177	TS21	42	Fit AR1-PC-S2	0.350341161619797
B.1.177	TS22	42	Fit AR1-PC-S2	0.175191458240722
B.1.177	TS23	42	Fit AR1-PC-S2	0.52595135915436
B.1.177	TS24	42	Fit AR1-PC-S2	0.400102685675735
B.1.177	TS25	42	Fit AR1-PC-S2	1.16291678063553
B.1.177	TS26	42	Fit AR1-PC-S2	0.657991628671516
B.1.177	TS27	42	Fit AR1-PC-S2	0.215655104320622
B.1.177	TS28	42	Fit AR1-PC-S2	0.120095760093395
B.1.177	TS29	42	Fit AR1-PC-S2	0.143311159447187
B.1.177	TS3	42	Fit AR1-PC-S2	0.575153910216627
B.1.177	TS4	42	Fit AR1-PC-S2	0.379619353616273
B.1.177	TS5	42	Fit AR1-PC-S2	0.995439554707901
B.1.177	TS6	42	Fit AR1-PC-S2	0.805164876622094
B.1.177	TS7	42	Fit AR1-PC-S2	0.349708079878621
B.1.177	TS8	42	Fit AR1-PC-S2	0.848895580633873
B.1.177	TS9	42	Fit AR1-PC-S2	0.366669461648837
B.1.177	TS1	43	Fit AR1-PC-S2	0.646382548604052
B.1.177	TS10	43	Fit AR1-PC-S2	1.48500397702207
B.1.177	TS11	43	Fit AR1-PC-S2	0.415486402320711
B.1.177	TS12	43	Fit AR1-PC-S2	1.41762198050709
B.1.177	TS13	43	Fit AR1-PC-S2	0.374273256152071
B.1.177	TS14	43	Fit AR1-PC-S2	0.57276469088984
B.1.177	TS15	43	Fit AR1-PC-S2	0.968780561247945
B.1.177	TS16	43	Fit AR1-PC-S2	0.402625507192073
B.1.177	TS17	43	Fit AR1-PC-S2	1.90560991387325
B.1.177	TS18	43	Fit AR1-PC-S2	1.59097405536553
B.1.177	TS19	43	Fit AR1-PC-S2	2.17288609578294
B.1.177	TS2	43	Fit AR1-PC-S2	0.318243400777775
B.1.177	TS20	43	Fit AR1-PC-S2	1.4098495696334
B.1.177	TS21	43	Fit AR1-PC-S2	0.39041631719596
B.1.177	TS22	43	Fit AR1-PC-S2	0.318217040263196
B.1.177	TS23	43	Fit AR1-PC-S2	2.98072301149038
B.1.177	TS24	43	Fit AR1-PC-S2	0.761071390710644
B.1.177	TS25	43	Fit AR1-PC-S2	2.26083863186405
B.1.177	TS26	43	Fit AR1-PC-S2	0.796408566220051
B.1.177	TS27	43	Fit AR1-PC-S2	0.705283665208953
B.1.177	TS28	43	Fit AR1-PC-S2	0.302705398354539
B.1.177	TS29	43	Fit AR1-PC-S2	0.332225223928518
B.1.177	TS3	43	Fit AR1-PC-S2	0.961942100461898
B.1.177	TS4	43	Fit AR1-PC-S2	0.673357946811385
B.1.177	TS5	43	Fit AR1-PC-S2	1.26075023519094
B.1.177	TS6	43	Fit AR1-PC-S2	1.38881281503194
B.1.177	TS7	43	Fit AR1-PC-S2	0.655970556584232
B.1.177	TS8	43	Fit AR1-PC-S2	0.996283649383024
B.1.177	TS9	43	Fit AR1-PC-S2	0.433693516510537
B.1.177	TS1	44	Fit AR1-PC-S2	0.711940582759194
B.1.177	TS10	44	Fit AR1-PC-S2	1.60167234062904
B.1.177	TS11	44	Fit AR1-PC-S2	0.436375403632656
B.1.177	TS12	44	Fit AR1-PC-S2	0.985500943745718
B.1.177	TS13	44	Fit AR1-PC-S2	0.617825279124462
B.1.177	TS14	44	Fit AR1-PC-S2	1.78032519167254
B.1.177	TS15	44	Fit AR1-PC-S2	0.444239011272913
B.1.177	TS16	44	Fit AR1-PC-S2	0.420983360152261
B.1.177	TS17	44	Fit AR1-PC-S2	4.96445483126848
B.1.177	TS18	44	Fit AR1-PC-S2	2.23026251061697
B.1.177	TS19	44	Fit AR1-PC-S2	2.79277347627818
B.1.177	TS2	44	Fit AR1-PC-S2	0.533184457217412
B.1.177	TS20	44	Fit AR1-PC-S2	1.01019692372221
B.1.177	TS21	44	Fit AR1-PC-S2	0.693050504484904
B.1.177	TS22	44	Fit AR1-PC-S2	0.358961745698139
B.1.177	TS23	44	Fit AR1-PC-S2	3.03062195893596
B.1.177	TS24	44	Fit AR1-PC-S2	0.81718294261533
B.1.177	TS25	44	Fit AR1-PC-S2	1.34305733484645
B.1.177	TS26	44	Fit AR1-PC-S2	1.07060179062519
B.1.177	TS27	44	Fit AR1-PC-S2	0.462153418806252
B.1.177	TS28	44	Fit AR1-PC-S2	0.305963434593988
B.1.177	TS29	44	Fit AR1-PC-S2	0.311175632545374
B.1.177	TS3	44	Fit AR1-PC-S2	1.88382415240777
B.1.177	TS4	44	Fit AR1-PC-S2	0.976163252409101
B.1.177	TS5	44	Fit AR1-PC-S2	2.80099908641384
B.1.177	TS6	44	Fit AR1-PC-S2	6.72125279905372
B.1.177	TS7	44	Fit AR1-PC-S2	1.00181023802729
B.1.177	TS8	44	Fit AR1-PC-S2	1.0666622835525
B.1.177	TS9	44	Fit AR1-PC-S2	0.660919290693971
B.1.177	TS1	45	Fit AR1-PC-S2	1.19600884588693
B.1.177	TS10	45	Fit AR1-PC-S2	5.0818339780742
B.1.177	TS11	45	Fit AR1-PC-S2	2.11592900464092
B.1.177	TS12	45	Fit AR1-PC-S2	2.80175511503582
B.1.177	TS13	45	Fit AR1-PC-S2	0.733364583990945
B.1.177	TS14	45	Fit AR1-PC-S2	1.07024807956835
B.1.177	TS15	45	Fit AR1-PC-S2	1.58500328259648
B.1.177	TS16	45	Fit AR1-PC-S2	1.09993129188288
B.1.177	TS17	45	Fit AR1-PC-S2	3.2037458169543
B.1.177	TS18	45	Fit AR1-PC-S2	4.36164394872606
B.1.177	TS19	45	Fit AR1-PC-S2	3.68281169144407
B.1.177	TS2	45	Fit AR1-PC-S2	0.638887157174978
B.1.177	TS20	45	Fit AR1-PC-S2	2.69768075795853
B.1.177	TS21	45	Fit AR1-PC-S2	0.53920191280037
B.1.177	TS22	45	Fit AR1-PC-S2	0.416222588507778
B.1.177	TS23	45	Fit AR1-PC-S2	3.47605546180264
B.1.177	TS24	45	Fit AR1-PC-S2	0.844047725271769
B.1.177	TS25	45	Fit AR1-PC-S2	2.41764907792184
B.1.177	TS26	45	Fit AR1-PC-S2	0.892848469015524
B.1.177	TS27	45	Fit AR1-PC-S2	0.532599288970334
B.1.177	TS28	45	Fit AR1-PC-S2	0.363460726124294
B.1.177	TS29	45	Fit AR1-PC-S2	0.660905720169757
B.1.177	TS3	45	Fit AR1-PC-S2	1.68045227617618
B.1.177	TS4	45	Fit AR1-PC-S2	2.24762646541946
B.1.177	TS5	45	Fit AR1-PC-S2	3.64110236895994
B.1.177	TS6	45	Fit AR1-PC-S2	6.99458664541575
B.1.177	TS7	45	Fit AR1-PC-S2	3.26496543001794
B.1.177	TS8	45	Fit AR1-PC-S2	1.24534601572319
B.1.177	TS9	45	Fit AR1-PC-S2	1.21752852115709
B.1.177	TS1	46	Fit AR1-PC-S2	2.71396269845064
B.1.177	TS10	46	Fit AR1-PC-S2	4.32815687049298
B.1.177	TS11	46	Fit AR1-PC-S2	2.70920995581032
B.1.177	TS12	46	Fit AR1-PC-S2	3.3773832262664
B.1.177	TS13	46	Fit AR1-PC-S2	1.48009025861381
B.1.177	TS14	46	Fit AR1-PC-S2	2.54328143901141
B.1.177	TS15	46	Fit AR1-PC-S2	1.19130434109207
B.1.177	TS16	46	Fit AR1-PC-S2	0.734336910995643
B.1.177	TS17	46	Fit AR1-PC-S2	8.6410907917789
B.1.177	TS18	46	Fit AR1-PC-S2	1.96171200352775
B.1.177	TS19	46	Fit AR1-PC-S2	5.17189738571945
B.1.177	TS2	46	Fit AR1-PC-S2	0.630910057042538
B.1.177	TS20	46	Fit AR1-PC-S2	2.7110685195798
B.1.177	TS21	46	Fit AR1-PC-S2	1.61355662076966
B.1.177	TS22	46	Fit AR1-PC-S2	0.975651128978554
B.1.177	TS23	46	Fit AR1-PC-S2	2.78104284237234
B.1.177	TS24	46	Fit AR1-PC-S2	2.34177970013199
B.1.177	TS25	46	Fit AR1-PC-S2	3.79710540703042
B.1.177	TS26	46	Fit AR1-PC-S2	4.20517331310105
B.1.177	TS27	46	Fit AR1-PC-S2	3.35814603029418
B.1.177	TS28	46	Fit AR1-PC-S2	0.578772765467371
B.1.177	TS29	46	Fit AR1-PC-S2	0.956507980575431
B.1.177	TS3	46	Fit AR1-PC-S2	3.42013713648877
B.1.177	TS4	46	Fit AR1-PC-S2	1.76863116158978
B.1.177	TS5	46	Fit AR1-PC-S2	5.32405528588546
B.1.177	TS6	46	Fit AR1-PC-S2	3.32902998180241
B.1.177	TS7	46	Fit AR1-PC-S2	1.2245765609601
B.1.177	TS8	46	Fit AR1-PC-S2	1.61421531164235
B.1.177	TS9	46	Fit AR1-PC-S2	0.842860346779713
B.1.177	TS1	47	Fit AR1-PC-S2	1.20847218064299
B.1.177	TS10	47	Fit AR1-PC-S2	5.8513898528879
B.1.177	TS11	47	Fit AR1-PC-S2	0.55286612781665
B.1.177	TS12	47	Fit AR1-PC-S2	1.18667259839554
B.1.177	TS13	47	Fit AR1-PC-S2	0.303753206345477
B.1.177	TS14	47	Fit AR1-PC-S2	1.04572788924842
B.1.177	TS15	47	Fit AR1-PC-S2	0.356669073684259
B.1.177	TS16	47	Fit AR1-PC-S2	0.326736103360642
B.1.177	TS17	47	Fit AR1-PC-S2	2.06546511281134
B.1.177	TS18	47	Fit AR1-PC-S2	1.989441715024
B.1.177	TS19	47	Fit AR1-PC-S2	3.86489048090697
B.1.177	TS2	47	Fit AR1-PC-S2	0.25708930055293
B.1.177	TS20	47	Fit AR1-PC-S2	1.23350613746349
B.1.177	TS21	47	Fit AR1-PC-S2	0.325279868896554
B.1.177	TS22	47	Fit AR1-PC-S2	0.284755605211973
B.1.177	TS23	47	Fit AR1-PC-S2	2.67122258608191
B.1.177	TS24	47	Fit AR1-PC-S2	0.884853607572499
B.1.177	TS25	47	Fit AR1-PC-S2	4.57915883700559
B.1.177	TS26	47	Fit AR1-PC-S2	1.01906641776046
B.1.177	TS27	47	Fit AR1-PC-S2	0.37121229906432
B.1.177	TS28	47	Fit AR1-PC-S2	0.232921311427492
B.1.177	TS29	47	Fit AR1-PC-S2	0.269016935103935
B.1.177	TS3	47	Fit AR1-PC-S2	2.22234041765378
B.1.177	TS4	47	Fit AR1-PC-S2	0.616894482469903
B.1.177	TS5	47	Fit AR1-PC-S2	1.96008489387897
B.1.177	TS6	47	Fit AR1-PC-S2	2.18661283943197
B.1.177	TS7	47	Fit AR1-PC-S2	0.870920886983319
B.1.177	TS8	47	Fit AR1-PC-S2	2.20370221339079
B.1.177	TS9	47	Fit AR1-PC-S2	0.367307183824848
B.1.177	TS1	48	Fit AR1-PC-S2	0.964422323484196
B.1.177	TS10	48	Fit AR1-PC-S2	1.6166287646157
B.1.177	TS11	48	Fit AR1-PC-S2	0.43542198273645
B.1.177	TS12	48	Fit AR1-PC-S2	0.899304781085988
B.1.177	TS13	48	Fit AR1-PC-S2	0.381291542436916
B.1.177	TS14	48	Fit AR1-PC-S2	1.72508545585737
B.1.177	TS15	48	Fit AR1-PC-S2	0.442932016451569
B.1.177	TS16	48	Fit AR1-PC-S2	0.60469859201954
B.1.177	TS17	48	Fit AR1-PC-S2	2.34502762750052
B.1.177	TS18	48	Fit AR1-PC-S2	1.21269133256322
B.1.177	TS19	48	Fit AR1-PC-S2	3.39727078339761
B.1.177	TS2	48	Fit AR1-PC-S2	0.307786620640389
B.1.177	TS20	48	Fit AR1-PC-S2	1.92834129559092
B.1.177	TS21	48	Fit AR1-PC-S2	0.982968293598545
B.1.177	TS22	48	Fit AR1-PC-S2	0.309476582093381
B.1.177	TS23	48	Fit AR1-PC-S2	0.906058220555952
B.1.177	TS24	48	Fit AR1-PC-S2	3.29995000430774
B.1.177	TS25	48	Fit AR1-PC-S2	4.75379945517695
B.1.177	TS26	48	Fit AR1-PC-S2	1.58960277964636
B.1.177	TS27	48	Fit AR1-PC-S2	0.709593452712457
B.1.177	TS28	48	Fit AR1-PC-S2	0.296633497490455
B.1.177	TS29	48	Fit AR1-PC-S2	0.804798553773057
B.1.177	TS3	48	Fit AR1-PC-S2	2.46408120179119
B.1.177	TS4	48	Fit AR1-PC-S2	1.99236847990704
B.1.177	TS5	48	Fit AR1-PC-S2	1.63773259685964
B.1.177	TS6	48	Fit AR1-PC-S2	1.89894845884193
B.1.177	TS7	48	Fit AR1-PC-S2	1.79156662175833
B.1.177	TS8	48	Fit AR1-PC-S2	2.50129456152232
B.1.177	TS9	48	Fit AR1-PC-S2	0.984573313064919
B.1.177	TS1	49	Fit AR1-PC-S2	1.23996527296444
B.1.177	TS10	49	Fit AR1-PC-S2	1.87739367928749
B.1.177	TS11	49	Fit AR1-PC-S2	0.568938548656152
B.1.177	TS12	49	Fit AR1-PC-S2	0.879758832498514
B.1.177	TS13	49	Fit AR1-PC-S2	0.50381186323288
B.1.177	TS14	49	Fit AR1-PC-S2	1.55010502449997
B.1.177	TS15	49	Fit AR1-PC-S2	0.578657136752629
B.1.177	TS16	49	Fit AR1-PC-S2	0.531811465479834
B.1.177	TS17	49	Fit AR1-PC-S2	1.63746941220614
B.1.177	TS18	49	Fit AR1-PC-S2	1.57013771510636
B.1.177	TS19	49	Fit AR1-PC-S2	1.95190087273919
B.1.177	TS2	49	Fit AR1-PC-S2	0.43264425417694
B.1.177	TS20	49	Fit AR1-PC-S2	0.859112726069492
B.1.177	TS21	49	Fit AR1-PC-S2	0.565717954291773
B.1.177	TS22	49	Fit AR1-PC-S2	0.475003175219975
B.1.177	TS23	49	Fit AR1-PC-S2	1.07147870950889
B.1.177	TS24	49	Fit AR1-PC-S2	0.982175583110915
B.1.177	TS25	49	Fit AR1-PC-S2	1.49547651353017
B.1.177	TS26	49	Fit AR1-PC-S2	1.03159052571695
B.1.177	TS27	49	Fit AR1-PC-S2	0.58887339348025
B.1.177	TS28	49	Fit AR1-PC-S2	0.393329166370109
B.1.177	TS29	49	Fit AR1-PC-S2	0.443307482109345
B.1.177	TS3	49	Fit AR1-PC-S2	1.74351394279659
B.1.177	TS4	49	Fit AR1-PC-S2	2.43428141689134
B.1.177	TS5	49	Fit AR1-PC-S2	2.08807740824184
B.1.177	TS6	49	Fit AR1-PC-S2	2.16584021323822
B.1.177	TS7	49	Fit AR1-PC-S2	0.896420318329254
B.1.177	TS8	49	Fit AR1-PC-S2	1.29667586690055
B.1.177	TS9	49	Fit AR1-PC-S2	0.853423802296664
B.1.177	TS1	50	Fit AR1-PC-S2	5.27629631802587
B.1.177	TS10	50	Fit AR1-PC-S2	4.08438105036542
B.1.177	TS11	50	Fit AR1-PC-S2	2.0360267848296
B.1.177	TS12	50	Fit AR1-PC-S2	2.06408641391028
B.1.177	TS13	50	Fit AR1-PC-S2	0.669779474415064
B.1.177	TS14	50	Fit AR1-PC-S2	1.3952092024855
B.1.177	TS15	50	Fit AR1-PC-S2	1.11654795280707
B.1.177	TS16	50	Fit AR1-PC-S2	1.84108637036112
B.1.177	TS17	50	Fit AR1-PC-S2	8.35020512529986
B.1.177	TS18	50	Fit AR1-PC-S2	4.28970501348964
B.1.177	TS19	50	Fit AR1-PC-S2	8.14936749395325
B.1.177	TS2	50	Fit AR1-PC-S2	0.576714037480907
B.1.177	TS20	50	Fit AR1-PC-S2	3.95113648947457
B.1.177	TS21	50	Fit AR1-PC-S2	0.712778686703819
B.1.177	TS22	50	Fit AR1-PC-S2	0.606691632846892
B.1.177	TS23	50	Fit AR1-PC-S2	5.44191874480415
B.1.177	TS24	50	Fit AR1-PC-S2	3.34273670339
B.1.177	TS25	50	Fit AR1-PC-S2	2.90271602455748
B.1.177	TS26	50	Fit AR1-PC-S2	2.7840332869858
B.1.177	TS27	50	Fit AR1-PC-S2	1.48456594227432
B.1.177	TS28	50	Fit AR1-PC-S2	2.11821435850431
B.1.177	TS29	50	Fit AR1-PC-S2	1.73677548810161
B.1.177	TS3	50	Fit AR1-PC-S2	3.89587320729137
B.1.177	TS4	50	Fit AR1-PC-S2	4.88656440981526
B.1.177	TS5	50	Fit AR1-PC-S2	12.2044737359766
B.1.177	TS6	50	Fit AR1-PC-S2	4.51757578845392
B.1.177	TS7	50	Fit AR1-PC-S2	2.55685794622053
B.1.177	TS8	50	Fit AR1-PC-S2	2.57405202934747
B.1.177	TS9	50	Fit AR1-PC-S2	0.747300963222924
B.1.177	TS1	51	Fit AR1-PC-S2	2.11526730283641
B.1.177	TS10	51	Fit AR1-PC-S2	9.01088446702598
B.1.177	TS11	51	Fit AR1-PC-S2	1.132715218828
B.1.177	TS12	51	Fit AR1-PC-S2	0.792149486480355
B.1.177	TS13	51	Fit AR1-PC-S2	0.704770973187455
B.1.177	TS14	51	Fit AR1-PC-S2	2.55588256311218
B.1.177	TS15	51	Fit AR1-PC-S2	1.09083867129947
B.1.177	TS16	51	Fit AR1-PC-S2	0.709155073862021
B.1.177	TS17	51	Fit AR1-PC-S2	1.56744529243054
B.1.177	TS18	51	Fit AR1-PC-S2	4.35299656075308
B.1.177	TS19	51	Fit AR1-PC-S2	5.09679636287401
B.1.177	TS2	51	Fit AR1-PC-S2	0.607328623626784
B.1.177	TS20	51	Fit AR1-PC-S2	1.51276147081341
B.1.177	TS21	51	Fit AR1-PC-S2	2.07797109886788
B.1.177	TS22	51	Fit AR1-PC-S2	0.417994222653348
B.1.177	TS23	51	Fit AR1-PC-S2	4.56902593024985
B.1.177	TS24	51	Fit AR1-PC-S2	4.21749952622261
B.1.177	TS25	51	Fit AR1-PC-S2	3.67816050523534
B.1.177	TS26	51	Fit AR1-PC-S2	2.29916471583461
B.1.177	TS27	51	Fit AR1-PC-S2	0.776280727454326
B.1.177	TS28	51	Fit AR1-PC-S2	0.353809231112325
B.1.177	TS29	51	Fit AR1-PC-S2	0.626650681926213
B.1.177	TS3	51	Fit AR1-PC-S2	7.15360049842311
B.1.177	TS4	51	Fit AR1-PC-S2	9.76027801201531
B.1.177	TS5	51	Fit AR1-PC-S2	10.0211529736699
B.1.177	TS6	51	Fit AR1-PC-S2	2.09997693968145
B.1.177	TS7	51	Fit AR1-PC-S2	2.73209536287287
B.1.177	TS8	51	Fit AR1-PC-S2	2.61059265821846
B.1.177	TS9	51	Fit AR1-PC-S2	1.16929508266225
B.1.177	TS1	52	Fit AR1-PC-S2	0.982286395356308
B.1.177	TS10	52	Fit AR1-PC-S2	3.982287710404
B.1.177	TS11	52	Fit AR1-PC-S2	0.965550828491857
B.1.177	TS12	52	Fit AR1-PC-S2	2.32750720524805
B.1.177	TS13	52	Fit AR1-PC-S2	0.551316318845877
B.1.177	TS14	52	Fit AR1-PC-S2	0.832733759381379
B.1.177	TS15	52	Fit AR1-PC-S2	0.975471518186854
B.1.177	TS16	52	Fit AR1-PC-S2	0.607118159749139
B.1.177	TS17	52	Fit AR1-PC-S2	4.76010006994048
B.1.177	TS18	52	Fit AR1-PC-S2	3.30615381337867
B.1.177	TS19	52	Fit AR1-PC-S2	3.37960113696817
B.1.177	TS2	52	Fit AR1-PC-S2	0.473274181427495
B.1.177	TS20	52	Fit AR1-PC-S2	1.84830118000062
B.1.177	TS21	52	Fit AR1-PC-S2	0.592328134234025
B.1.177	TS22	52	Fit AR1-PC-S2	0.823473358379184
B.1.177	TS23	52	Fit AR1-PC-S2	2.91107060177424
B.1.177	TS24	52	Fit AR1-PC-S2	1.03174829883492
B.1.177	TS25	52	Fit AR1-PC-S2	2.86032407184007
B.1.177	TS26	52	Fit AR1-PC-S2	5.40572581478917
B.1.177	TS27	52	Fit AR1-PC-S2	1.00671743941132
B.1.177	TS28	52	Fit AR1-PC-S2	0.45185895634896
B.1.177	TS29	52	Fit AR1-PC-S2	1.55644212871643
B.1.177	TS3	52	Fit AR1-PC-S2	5.8190753304939
B.1.177	TS4	52	Fit AR1-PC-S2	17.0732117487799
B.1.177	TS5	52	Fit AR1-PC-S2	6.19216449565447
B.1.177	TS6	52	Fit AR1-PC-S2	1.23838258934928
B.1.177	TS7	52	Fit AR1-PC-S2	2.40678418395633
B.1.177	TS8	52	Fit AR1-PC-S2	1.36771332501622
B.1.177	TS9	52	Fit AR1-PC-S2	1.82576326199838
B.1.177	TS1	53	Fit AR1-PC-S2	1.52623716431595
B.1.177	TS10	53	Fit AR1-PC-S2	2.25653940602017
B.1.177	TS11	53	Fit AR1-PC-S2	1.03701877340514
B.1.177	TS12	53	Fit AR1-PC-S2	0.965863727268972
B.1.177	TS13	53	Fit AR1-PC-S2	0.680528295325516
B.1.177	TS14	53	Fit AR1-PC-S2	1.9121372695598
B.1.177	TS15	53	Fit AR1-PC-S2	1.44889752961655
B.1.177	TS16	53	Fit AR1-PC-S2	1.01699436091944
B.1.177	TS17	53	Fit AR1-PC-S2	3.81350544455495
B.1.177	TS18	53	Fit AR1-PC-S2	5.71843462082543
B.1.177	TS19	53	Fit AR1-PC-S2	8.96578415617157
B.1.177	TS2	53	Fit AR1-PC-S2	0.562079764561837
B.1.177	TS20	53	Fit AR1-PC-S2	2.58880615092116
B.1.177	TS21	53	Fit AR1-PC-S2	0.791120461014632
B.1.177	TS22	53	Fit AR1-PC-S2	0.99264361943826
B.1.177	TS23	53	Fit AR1-PC-S2	1.87408045167393
B.1.177	TS24	53	Fit AR1-PC-S2	3.62102499689634
B.1.177	TS25	53	Fit AR1-PC-S2	5.1195780193925
B.1.177	TS26	53	Fit AR1-PC-S2	5.02156940865224
B.1.177	TS27	53	Fit AR1-PC-S2	0.84117489511802
B.1.177	TS28	53	Fit AR1-PC-S2	0.845723374184591
B.1.177	TS29	53	Fit AR1-PC-S2	0.61054553013831
B.1.177	TS3	53	Fit AR1-PC-S2	1.63156655816
B.1.177	TS4	53	Fit AR1-PC-S2	4.72813113422545
B.1.177	TS5	53	Fit AR1-PC-S2	2.93357115562279
B.1.177	TS6	53	Fit AR1-PC-S2	2.50891119073862
B.1.177	TS7	53	Fit AR1-PC-S2	1.88131252286598
B.1.177	TS8	53	Fit AR1-PC-S2	1.54747928141976
B.1.177	TS9	53	Fit AR1-PC-S2	0.762145179019892
