# Supplementary material for: Spatial and temporal epidemiology of SARS-CoV-2 virus lineages in Teesside, UK, in 2020: effects of socio-economic deprivation, weather, and lockdown on lineage dynamics
Source: Peer Community J. Author manuscript; Available in PMC 2024 Sep 23. (PMC7616629; doi:10.24072/pcjournal.461)
Supplement: Supplementary file: main dataset and code (compressed) [file EMS198536-supplement-Supplementary_file__main_dataset_and_code__compressed_.zip › Covid-19-Teesside-main/Data/Results/Lin51-B1177_GLMM_Random-Effects.csv]

Lineage	Model	Family	effect	component	group	level	term	estimate	std.error	conf.low	conf.high	Sign	estimate_exp	conf.low_exp	conf.high_exp
B.1.177	AR1 (Week|Postcode)	Poisson	ran_vals	cond	Postcode	TS1	(Intercept)	-0.0485767340434057	0.172877391437348	-0.38741019500184	0.290256726915029	Negative	0.952584240860815	0.678812592277806	1.33677062897651
B.1.177	AR1 (Week|Postcode)	Poisson	ran_vals	cond	Postcode	TS10	(Intercept)	-0.0695078503011752	0.158327943071454	-0.379824916467533	0.240809215865183	Negative	0.932852810180299	0.683981152565837	1.27227828164098
B.1.177	AR1 (Week|Postcode)	Poisson	ran_vals	cond	Postcode	TS11	(Intercept)	0.0606558800857929	0.176629049753251	-0.285530696054113	0.406842456225699	Positive	1.06253321243027	0.751615269201256	1.50206744564564
B.1.177	AR1 (Week|Postcode)	Poisson	ran_vals	cond	Postcode	TS12	(Intercept)	0.0514496513515199	0.164804988766109	-0.271562191102583	0.374461493805622	Positive	1.05279617809301	0.762187880689364	1.45420810365649
B.1.177	AR1 (Week|Postcode)	Poisson	ran_vals	cond	Postcode	TS13	(Intercept)	-0.150292988653175	0.196920929533586	-0.536250918341154	0.235664941034803	Negative	0.860455835693258	0.584937123723578	1.26575013817804
B.1.177	AR1 (Week|Postcode)	Poisson	ran_vals	cond	Postcode	TS14	(Intercept)	0.214652892151464	0.196429815536377	-0.170342471789681	0.599648256092608	Positive	1.23943160585356	0.843375934666532	1.82147799391042
B.1.177	AR1 (Week|Postcode)	Poisson	ran_vals	cond	Postcode	TS15	(Intercept)	0.0207822039484879	0.17401068868421	-0.320272478797575	0.36183688669455	Positive	1.0209996577261	0.725951203811118	1.43596469790833
B.1.177	AR1 (Week|Postcode)	Poisson	ran_vals	cond	Postcode	TS16	(Intercept)	0.0424449613823311	0.177718079170959	-0.305876073194386	0.390765995959048	Positive	1.04335862977664	0.736477883152438	1.47811258862211
B.1.177	AR1 (Week|Postcode)	Poisson	ran_vals	cond	Postcode	TS17	(Intercept)	-0.24944285149108	0.196825772603383	-0.635214277022981	0.136328574040821	Negative	0.779234811664403	0.52982194748379	1.14605839677533
B.1.177	AR1 (Week|Postcode)	Poisson	ran_vals	cond	Postcode	TS18	(Intercept)	0.223021861418435	0.183704074253821	-0.137031507932325	0.583075230769195	Positive	1.24984789688518	0.871942752586055	1.79153936507331
B.1.177	AR1 (Week|Postcode)	Poisson	ran_vals	cond	Postcode	TS19	(Intercept)	0.0632287817026466	0.152212496564125	-0.235102229559965	0.361559792965258	Positive	1.0652705257594	0.790490034049598	1.43556685621732
B.1.177	AR1 (Week|Postcode)	Poisson	ran_vals	cond	Postcode	TS2	(Intercept)	-0.119665258988393	0.195552231268382	-0.502940589370869	0.263610071394084	Negative	0.887217375057307	0.604749721888318	1.30162055824632
B.1.177	AR1 (Week|Postcode)	Poisson	ran_vals	cond	Postcode	TS20	(Intercept)	0.127605164444619	0.172349736111732	-0.210194111079358	0.465404439968597	Positive	1.13610433974089	0.81042691785735	1.59265819327744
B.1.177	AR1 (Week|Postcode)	Poisson	ran_vals	cond	Postcode	TS21	(Intercept)	-0.0337664919891359	0.175215299816968	-0.377182169170781	0.309649185192509	Negative	0.966797233180598	0.685791132514193	1.36294688830249
B.1.177	AR1 (Week|Postcode)	Poisson	ran_vals	cond	Postcode	TS22	(Intercept)	-0.013722786572363	0.179130890579123	-0.364812880626029	0.337367307481303	Negative	0.986370941636052	0.694326560674645	1.40125366017777
B.1.177	AR1 (Week|Postcode)	Poisson	ran_vals	cond	Postcode	TS23	(Intercept)	0.286262728462539	0.190119517193586	-0.0863646779950327	0.65889013492011	Positive	1.33144221707074	0.917259665803687	1.93264616715159
B.1.177	AR1 (Week|Postcode)	Poisson	ran_vals	cond	Postcode	TS24	(Intercept)	0.174912272075754	0.180565313174348	-0.178989238603164	0.528813782754672	Positive	1.1911417156384	0.83611489711283	1.69691820063641
B.1.177	AR1 (Week|Postcode)	Poisson	ran_vals	cond	Postcode	TS25	(Intercept)	0.048759580654006	0.151765279246413	-0.248694900772627	0.346214062080639	Positive	1.04996788779986	0.779817858919756	1.41370520410758
B.1.177	AR1 (Week|Postcode)	Poisson	ran_vals	cond	Postcode	TS26	(Intercept)	0.115415375599405	0.166074156979932	-0.210083990844112	0.440914742042922	Positive	1.1223395332192	0.810516167174182	1.5541281948988
B.1.177	AR1 (Week|Postcode)	Poisson	ran_vals	cond	Postcode	TS27	(Intercept)	0.0215944509544029	0.173093848162945	-0.317663257390415	0.36085215929922	Positive	1.02182929853215	0.727847844534411	1.434551360122
B.1.177	AR1 (Week|Postcode)	Poisson	ran_vals	cond	Postcode	TS28	(Intercept)	-0.0917222708611656	0.188525994153041	-0.461226429550735	0.277781887828404	Negative	0.912358502902976	0.63050989516131	1.32019821450447
B.1.177	AR1 (Week|Postcode)	Poisson	ran_vals	cond	Postcode	TS29	(Intercept)	0.043649919133888	0.180686342090051	-0.310488803860895	0.397788642128671	Positive	1.04461659058785	0.733088532127003	1.48852938425496
B.1.177	AR1 (Week|Postcode)	Poisson	ran_vals	cond	Postcode	TS3	(Intercept)	-0.0830426472122553	0.168362902052973	-0.413027871568727	0.246942577144216	Negative	0.920311897646348	0.661643841519054	1.28010560334828
B.1.177	AR1 (Week|Postcode)	Poisson	ran_vals	cond	Postcode	TS4	(Intercept)	0.368695109049275	0.239729167008824	-0.101165424331807	0.838555642430357	Positive	1.44584671088776	0.903783512735377	2.3130237296075
B.1.177	AR1 (Week|Postcode)	Poisson	ran_vals	cond	Postcode	TS5	(Intercept)	0.0220578986533097	0.154575566832725	-0.280904645228694	0.325020442535314	Positive	1.02230297272236	0.755100334467136	1.3840589393653
B.1.177	AR1 (Week|Postcode)	Poisson	ran_vals	cond	Postcode	TS6	(Intercept)	0.0530994707550715	0.155075692902203	-0.250843302210839	0.357042243720982	Positive	1.05453453524899	0.778144295496854	1.42909623892153
B.1.177	AR1 (Week|Postcode)	Poisson	ran_vals	cond	Postcode	TS7	(Intercept)	0.100101798366565	0.169177740209457	-0.231480479429844	0.431684076162974	Positive	1.10528342839647	0.793358182156023	1.53984856344193
B.1.177	AR1 (Week|Postcode)	Poisson	ran_vals	cond	Postcode	TS8	(Intercept)	0.158577570456873	0.177731579698167	-0.189769924666945	0.506925065580692	Positive	1.17184282108271	0.827149418730606	1.66017839851779
B.1.177	AR1 (Week|Postcode)	Poisson	ran_vals	cond	Postcode	TS9	(Intercept)	0.0450263447529218	0.175322452938268	-0.298599348687302	0.388652038193146	Positive	1.04605541761723	0.741856575711898	1.47499122141813
B.1.177	AR1 (Week|Postcode)	Poisson	ran_vals	cond	Postcode	TS1	Week_factor1	-0.0364714859082876	0.648094356592094	-1.30671308341245	1.23377011159587	Negative	0.964185586380598	0.270708391545675	3.43415229825723
B.1.177	AR1 (Week|Postcode)	Poisson	ran_vals	cond	Postcode	TS10	Week_factor1	-0.0955234070748121	0.415729150249667	-0.910337568887599	0.719290754737975	Negative	0.908897086782574	0.402388367310889	2.05297663022053
B.1.177	AR1 (Week|Postcode)	Poisson	ran_vals	cond	Postcode	TS11	Week_factor1	-0.144151713583148	0.647360015400822	-1.41295402880005	1.12465060163376	Negative	0.865756391090913	0.243423141047603	3.07914081417668
B.1.177	AR1 (Week|Postcode)	Poisson	ran_vals	cond	Postcode	TS12	Week_factor1	-0.559291438914882	0.538070591158286	-1.6138904187253	0.495307540895534	Negative	0.57161394378707	0.199111478283923	1.64100283694287
B.1.177	AR1 (Week|Postcode)	Poisson	ran_vals	cond	Postcode	TS13	Week_factor1	-0.123770875743646	0.628086648079602	-1.35479808515015	1.10725633366286	Negative	0.883582267821446	0.257999383099613	3.02604453789355
B.1.177	AR1 (Week|Postcode)	Poisson	ran_vals	cond	Postcode	TS14	Week_factor1	-0.0600609072225756	0.63889516592693	-1.3122724223361	1.19215060789095	Negative	0.94170717506898	0.269207607396763	3.29415803718132
B.1.177	AR1 (Week|Postcode)	Poisson	ran_vals	cond	Postcode	TS15	Week_factor1	-0.236421418557498	0.598561188238654	-1.40957979004876	0.936736952933764	Negative	0.789447915820601	0.244245896148538	2.55164169233155
B.1.177	AR1 (Week|Postcode)	Poisson	ran_vals	cond	Postcode	TS16	Week_factor1	0.308919490021413	0.631465214037632	-0.928729586982222	1.54656856702505	Positive	1.36195271530537	0.395055275071173	4.69533079489568
B.1.177	AR1 (Week|Postcode)	Poisson	ran_vals	cond	Postcode	TS17	Week_factor1	-0.170874400848175	0.446216188941098	-1.04544206049145	0.703693258795096	Negative	0.842927437794483	0.351536384677856	2.02120376824689
B.1.177	AR1 (Week|Postcode)	Poisson	ran_vals	cond	Postcode	TS18	Week_factor1	0.625325980342923	0.419435583504733	-0.196752657160895	1.44740461784674	Positive	1.86885506816376	0.821393774057016	4.25206444961309
B.1.177	AR1 (Week|Postcode)	Poisson	ran_vals	cond	Postcode	TS19	Week_factor1	-0.328674323539639	0.580397781830691	-1.46623307263473	0.808884425555451	Negative	0.719877425706161	0.230793231130728	2.24540167622071
B.1.177	AR1 (Week|Postcode)	Poisson	ran_vals	cond	Postcode	TS2	Week_factor1	-0.220531448017909	0.604117238875175	-1.40457947865303	0.963516582617214	Negative	0.802092414248392	0.245470260236184	2.62089688736958
B.1.177	AR1 (Week|Postcode)	Poisson	ran_vals	cond	Postcode	TS20	Week_factor1	-0.304588222598128	0.60275339556004	-1.48596316945503	0.876786724258775	Negative	0.737426967641724	0.226284285569303	2.40316525399516
B.1.177	AR1 (Week|Postcode)	Poisson	ran_vals	cond	Postcode	TS21	Week_factor1	-0.0668190315962789	0.654035708822773	-1.34870546549204	1.21506740229948	Negative	0.935364457434071	0.259576073422868	3.37052123754738
B.1.177	AR1 (Week|Postcode)	Poisson	ran_vals	cond	Postcode	TS22	Week_factor1	-0.215135454299295	0.605400648786501	-1.40169892213802	0.97142801353943	Negative	0.806432198070519	0.246178370579846	2.6417141707172
B.1.177	AR1 (Week|Postcode)	Poisson	ran_vals	cond	Postcode	TS23	Week_factor1	0.392742714992991	0.556870758348843	-0.698703915414249	1.48418934540023	Positive	1.48103729161605	0.497229337620167	4.41138785103825
B.1.177	AR1 (Week|Postcode)	Poisson	ran_vals	cond	Postcode	TS24	Week_factor1	-0.70890861581786	0.536794984326392	-1.76100745217933	0.343190220543611	Negative	0.492181063071343	0.171871624130055	1.40943684027058
B.1.177	AR1 (Week|Postcode)	Poisson	ran_vals	cond	Postcode	TS25	Week_factor1	-0.644348780781988	0.519053857895026	-1.66167564829281	0.372978086728835	Negative	0.52500432371228	0.18982064083093	1.45205252026352
B.1.177	AR1 (Week|Postcode)	Poisson	ran_vals	cond	Postcode	TS26	Week_factor1	0.251537429172505	0.607252821081644	-0.938656229657863	1.44173108800287	Positive	1.28600103311762	0.391153102298517	4.22800854054698
B.1.177	AR1 (Week|Postcode)	Poisson	ran_vals	cond	Postcode	TS27	Week_factor1	-0.281060728758861	0.589826359203254	-1.43709914992962	0.874977692411901	Negative	0.754982484938727	0.237616048417574	2.39882178144201
B.1.177	AR1 (Week|Postcode)	Poisson	ran_vals	cond	Postcode	TS28	Week_factor1	-0.0555995139305944	0.642471612691996	-1.31482073589627	1.20362170803508	Negative	0.945917886979603	0.268522455362218	3.33216321778746
B.1.177	AR1 (Week|Postcode)	Poisson	ran_vals	cond	Postcode	TS29	Week_factor1	-0.0170027262017797	0.657775903150473	-1.30621980627501	1.27221435387145	Negative	0.9831410043905	0.270841958746252	3.56874628653651
B.1.177	AR1 (Week|Postcode)	Poisson	ran_vals	cond	Postcode	TS3	Week_factor1	-0.146082357285635	0.443557440615992	-1.01543896596774	0.723274251396472	Negative	0.864086536432438	0.362243382409923	2.06117096598575
B.1.177	AR1 (Week|Postcode)	Poisson	ran_vals	cond	Postcode	TS4	Week_factor1	0.242822663873144	0.599960677424293	-0.933078656018724	1.41872398376501	Positive	1.27484252843524	0.393340883113369	4.13184477403723
B.1.177	AR1 (Week|Postcode)	Poisson	ran_vals	cond	Postcode	TS5	Week_factor1	0.62030532587832	0.321462431342918	-0.00974946193647885	1.25036011369312	Positive	1.85949570734053	0.990297909992278	3.49160010409878
B.1.177	AR1 (Week|Postcode)	Poisson	ran_vals	cond	Postcode	TS6	Week_factor1	-0.0454337266872034	0.54350277532092	-1.11067959181377	1.01981213843936	Negative	0.955582930119899	0.329335071588436	2.77267383620068
B.1.177	AR1 (Week|Postcode)	Poisson	ran_vals	cond	Postcode	TS7	Week_factor1	-0.069750331671963	0.635601454901413	-1.31550629179999	1.17600562845607	Negative	0.932626638174501	0.268338431294264	3.2414009504246
B.1.177	AR1 (Week|Postcode)	Poisson	ran_vals	cond	Postcode	TS8	Week_factor1	0.637948637658316	0.47385698811834	-0.290793992876254	1.56669126819289	Positive	1.89259449739902	0.747669687435848	4.79077056590231
B.1.177	AR1 (Week|Postcode)	Poisson	ran_vals	cond	Postcode	TS9	Week_factor1	0.26734402298043	0.629792587386332	-0.967026766027074	1.50171481198793	Positive	1.30648983155255	0.380211817902525	4.48938091763318
B.1.177	AR1 (Week|Postcode)	Poisson	ran_vals	cond	Postcode	TS1	Week_factor2	-0.171436096616843	0.611207914001617	-1.36938159512587	1.02650940189218	Negative	0.84245410196719	0.254264149133531	2.79130548423726
B.1.177	AR1 (Week|Postcode)	Poisson	ran_vals	cond	Postcode	TS10	Week_factor2	-0.130944433420045	0.628304988949335	-1.36239958306758	1.10051071622749	Negative	0.877266519736935	0.256045636434618	3.00570069214155
B.1.177	AR1 (Week|Postcode)	Poisson	ran_vals	cond	Postcode	TS11	Week_factor2	0.693069198446316	0.481549746693841	-0.250750961837998	1.63688935873063	Positive	1.99984404185379	0.778216152948846	5.13915854429843
B.1.177	AR1 (Week|Postcode)	Poisson	ran_vals	cond	Postcode	TS12	Week_factor2	-0.106070709145889	0.624601857495843	-1.33026785451456	1.11812643622278	Negative	0.899361052775678	0.264406429358137	3.0591173793062
B.1.177	AR1 (Week|Postcode)	Poisson	ran_vals	cond	Postcode	TS13	Week_factor2	0.0169542024582359	0.558071019152452	-1.07684489589613	1.1107533008126	Positive	1.01709874063653	0.34066867694335	3.03664504023787
B.1.177	AR1 (Week|Postcode)	Poisson	ran_vals	cond	Postcode	TS14	Week_factor2	-0.257052109403978	0.602487767800587	-1.43790643541906	0.923802216611104	Negative	0.773327915058754	0.237424301837158	2.51884941676818
B.1.177	AR1 (Week|Postcode)	Poisson	ran_vals	cond	Postcode	TS15	Week_factor2	-0.086584393260806	0.648337884855332	-1.35730329739013	1.18413451086852	Negative	0.917058151991072	0.257353848824966	3.26785730220521
B.1.177	AR1 (Week|Postcode)	Poisson	ran_vals	cond	Postcode	TS16	Week_factor2	0.0990317458299104	0.584387887960046	-1.04634746757321	1.24441095923303	Positive	1.10410134961618	0.351218245190278	3.4708897015411
B.1.177	AR1 (Week|Postcode)	Poisson	ran_vals	cond	Postcode	TS17	Week_factor2	0.0233569207303212	0.552448025906989	-1.05942131337763	1.10613515483827	Positive	1.02363182977378	0.346656357694181	3.02265370205728
B.1.177	AR1 (Week|Postcode)	Poisson	ran_vals	cond	Postcode	TS18	Week_factor2	0.762142910803655	0.418731910123374	-0.058556552215821	1.58284237382313	Positive	2.14286326877324	0.943124903088444	4.86877504095226
B.1.177	AR1 (Week|Postcode)	Poisson	ran_vals	cond	Postcode	TS19	Week_factor2	0.0124354108325645	0.418939869448132	-0.808671644973687	0.833542466638816	Positive	1.01251305205356	0.445449388327099	2.30145715190882
B.1.177	AR1 (Week|Postcode)	Poisson	ran_vals	cond	Postcode	TS2	Week_factor2	-0.0572115813990393	0.644649854776589	-1.32070207940013	1.20627891660205	Negative	0.944394231973486	0.266947817595451	3.34102924466084
B.1.177	AR1 (Week|Postcode)	Poisson	ran_vals	cond	Postcode	TS20	Week_factor2	0.666741163049301	0.441041500836464	-0.197684294277661	1.53116662037626	Positive	1.94787914559988	0.820628889482378	4.62356762538081
B.1.177	AR1 (Week|Postcode)	Poisson	ran_vals	cond	Postcode	TS21	Week_factor2	0.26837929365181	0.607713067676808	-0.922716431929086	1.45947501923271	Positive	1.30784310253763	0.397437960242996	4.30369957567583
B.1.177	AR1 (Week|Postcode)	Poisson	ran_vals	cond	Postcode	TS22	Week_factor2	0.00029275077101442	0.655102364055722	-1.28368428896525	1.28426979050728	Positive	1.0002927936267	0.277014815416975	3.61202945580867
B.1.177	AR1 (Week|Postcode)	Poisson	ran_vals	cond	Postcode	TS23	Week_factor2	0.197712825945789	0.445026224753052	-0.67452254674602	1.0699481986376	Positive	1.21861238970753	0.509399577040649	2.91522848325845
B.1.177	AR1 (Week|Postcode)	Poisson	ran_vals	cond	Postcode	TS24	Week_factor2	0.894671218468539	0.55553232908257	-0.194152138780952	1.98349457571803	Positive	2.44653128291415	0.823532603490896	7.26809757489305
B.1.177	AR1 (Week|Postcode)	Poisson	ran_vals	cond	Postcode	TS25	Week_factor2	-0.544121659474624	0.437812046797471	-1.40221750319543	0.313974184246185	Negative	0.580351305610732	0.246050740236318	1.36885439808308
B.1.177	AR1 (Week|Postcode)	Poisson	ran_vals	cond	Postcode	TS26	Week_factor2	-0.195855595168665	0.542640591311813	-1.25941161068934	0.867700420352007	Negative	0.822130945787313	0.283820974607314	2.38142826814085
B.1.177	AR1 (Week|Postcode)	Poisson	ran_vals	cond	Postcode	TS27	Week_factor2	-0.0162305744300695	0.644723809563527	-1.27986602115004	1.2474048722899	Negative	0.983900431617689	0.278074554066497	3.4812968147599
B.1.177	AR1 (Week|Postcode)	Poisson	ran_vals	cond	Postcode	TS28	Week_factor2	-0.17013076095816	0.614103046192468	-1.37375061429173	1.03348909237541	Negative	0.843554505388957	0.253155687401273	2.81085608175212
B.1.177	AR1 (Week|Postcode)	Poisson	ran_vals	cond	Postcode	TS29	Week_factor2	-0.0643472032323306	0.638231290019107	-1.31525754547632	1.18656313901166	Negative	0.937679377694698	0.268405187794921	3.27580335751824
B.1.177	AR1 (Week|Postcode)	Poisson	ran_vals	cond	Postcode	TS3	Week_factor2	-0.0862492812249819	0.632837623859967	-1.32658823205242	1.15408966960246	Negative	0.917365520713958	0.265381137373727	3.17113532228801
B.1.177	AR1 (Week|Postcode)	Poisson	ran_vals	cond	Postcode	TS4	Week_factor2	-0.425618566453124	0.503866213941398	-1.41317819880482	0.56194106589857	Negative	0.653365510121069	0.243368578996731	1.75407397115755
B.1.177	AR1 (Week|Postcode)	Poisson	ran_vals	cond	Postcode	TS5	Week_factor2	-0.318177475240105	0.591305907212276	-1.47711575722195	0.840760806741738	Negative	0.727473668393163	0.228295198496132	2.31812995495117
B.1.177	AR1 (Week|Postcode)	Poisson	ran_vals	cond	Postcode	TS6	Week_factor2	-0.333025338538135	0.45532579133061	-1.22544749077833	0.55939681370206	Negative	0.716752032476897	0.293626275869383	1.74961683704455
B.1.177	AR1 (Week|Postcode)	Poisson	ran_vals	cond	Postcode	TS7	Week_factor2	-0.274238381613705	0.595740880327318	-1.44186905117343	0.893392287946024	Negative	0.76015084767535	0.236485342155096	2.44340433938012
B.1.177	AR1 (Week|Postcode)	Poisson	ran_vals	cond	Postcode	TS8	Week_factor2	-0.168416982616791	0.638703094267026	-1.42025204419445	1.08341807896087	Negative	0.845001410313082	0.24165310195931	2.95476191963522
B.1.177	AR1 (Week|Postcode)	Poisson	ran_vals	cond	Postcode	TS9	Week_factor2	0.38433221376169	0.556601024424829	-0.706585747869074	1.47525017539245	Positive	1.46863326082751	0.493325663550974	4.37212943531768
B.1.177	AR1 (Week|Postcode)	Poisson	ran_vals	cond	Postcode	TS1	Week_factor3	-0.0861552466405925	0.539011704689092	-1.14259877507675	0.970288281795568	Negative	0.917451788855462	0.318988963148385	2.63870504034506
B.1.177	AR1 (Week|Postcode)	Poisson	ran_vals	cond	Postcode	TS10	Week_factor3	0.278293134607681	0.523642397414369	-0.748027105102692	1.30461337431805	Positive	1.32087333415131	0.473299402206974	3.68626361397565
B.1.177	AR1 (Week|Postcode)	Poisson	ran_vals	cond	Postcode	TS11	Week_factor3	-0.0962341271605224	0.658160812579506	-1.38620561585197	1.19373736153093	Negative	0.908251344865211	0.250022187301474	3.29938920362609
B.1.177	AR1 (Week|Postcode)	Poisson	ran_vals	cond	Postcode	TS12	Week_factor3	0.368182886762273	0.44841131202688	-0.510687135070764	1.24705290859531	Positive	1.44510630562108	0.600083098971137	3.48007174027452
B.1.177	AR1 (Week|Postcode)	Poisson	ran_vals	cond	Postcode	TS13	Week_factor3	-0.0914682634246418	0.646342531186684	-1.358276346227	1.17533981937771	Negative	0.912590278182566	0.257103552756602	3.23924351454512
B.1.177	AR1 (Week|Postcode)	Poisson	ran_vals	cond	Postcode	TS14	Week_factor3	0.41893779038409	0.451743263168869	-0.466462735685493	1.30433831645367	Positive	1.52034577172173	0.627216981206027	3.68524981761117
B.1.177	AR1 (Week|Postcode)	Poisson	ran_vals	cond	Postcode	TS15	Week_factor3	0.554296883226301	0.589946516837316	-0.60197704257969	1.71057080903229	Positive	1.74071662733245	0.547727683984047	5.5321183596773
B.1.177	AR1 (Week|Postcode)	Poisson	ran_vals	cond	Postcode	TS16	Week_factor3	-0.0460698696094989	0.648712805699859	-1.31752360509115	1.22538386587215	Negative	0.954975236112851	0.267797654252036	3.4054730768123
B.1.177	AR1 (Week|Postcode)	Poisson	ran_vals	cond	Postcode	TS17	Week_factor3	-0.240080471564311	0.46945010560129	-1.16018577108136	0.680024827952743	Negative	0.786564562438947	0.313427949624799	1.97392674018188
B.1.177	AR1 (Week|Postcode)	Poisson	ran_vals	cond	Postcode	TS18	Week_factor3	0.0922161404237181	0.587167783184989	-1.05861156750108	1.24304384834852	Positive	1.09660181644912	0.346937174930357	3.46614785250644
B.1.177	AR1 (Week|Postcode)	Poisson	ran_vals	cond	Postcode	TS19	Week_factor3	0.756633631766001	0.360081012635524	0.0508878154836614	1.46237944804834	Positive	2.13109009770672	1.05220484557008	4.31621753469788
B.1.177	AR1 (Week|Postcode)	Poisson	ran_vals	cond	Postcode	TS2	Week_factor3	0.17872026495525	0.589104395897023	-0.975903134137139	1.33334366404764	Positive	1.19568622204245	0.376851852054798	3.79370708618481
B.1.177	AR1 (Week|Postcode)	Poisson	ran_vals	cond	Postcode	TS20	Week_factor3	-0.272891020126454	0.632065916156814	-1.51171745164912	0.965935411396215	Negative	0.761175735944454	0.22053090136946	2.62724406145658
B.1.177	AR1 (Week|Postcode)	Poisson	ran_vals	cond	Postcode	TS21	Week_factor3	-0.320919751873801	0.586662515568283	-1.4707571534673	0.828917649719702	Negative	0.725481467182573	0.229751462197761	2.2908379088893
B.1.177	AR1 (Week|Postcode)	Poisson	ran_vals	cond	Postcode	TS22	Week_factor3	-0.0874114664514237	0.630098197183494	-1.32238123965469	1.14755830675184	Negative	0.916299991349712	0.266499945559799	3.15049097808948
B.1.177	AR1 (Week|Postcode)	Poisson	ran_vals	cond	Postcode	TS23	Week_factor3	0.267720164736012	0.609053023135275	-0.926001825284366	1.46144215475639	Positive	1.30698134936583	0.396134362797036	4.31217386830274
B.1.177	AR1 (Week|Postcode)	Poisson	ran_vals	cond	Postcode	TS24	Week_factor3	-0.304979959437475	0.53864999934154	-1.36071455841942	0.750754639544467	Negative	0.737138146906725	0.256477443343538	2.11859819148798
B.1.177	AR1 (Week|Postcode)	Poisson	ran_vals	cond	Postcode	TS25	Week_factor3	0.309787616791561	0.529523329697055	-0.728059038388394	1.34763427197152	Positive	1.36313557627955	0.482845265283421	3.84831069686122
B.1.177	AR1 (Week|Postcode)	Poisson	ran_vals	cond	Postcode	TS26	Week_factor3	0.682867538948747	0.389973239751374	-0.0814659658983499	1.44720104379584	Positive	1.9795460266511	0.921764080732465	4.2511989277303
B.1.177	AR1 (Week|Postcode)	Poisson	ran_vals	cond	Postcode	TS27	Week_factor3	-0.223177975630759	0.599480296944611	-1.39813776708357	0.951781815822055	Negative	0.799972461020769	0.247056612778712	2.59032102477999
B.1.177	AR1 (Week|Postcode)	Poisson	ran_vals	cond	Postcode	TS28	Week_factor3	-0.00912109973768959	0.652480848186251	-1.28796006278489	1.26971786330951	Negative	0.990920371309557	0.275832891342254	3.55984805690884
B.1.177	AR1 (Week|Postcode)	Poisson	ran_vals	cond	Postcode	TS29	Week_factor3	-0.200346925939972	0.606168059511032	-1.38841449116013	0.987720639280183	Negative	0.818446763406427	0.249470528961997	2.68510716403098
B.1.177	AR1 (Week|Postcode)	Poisson	ran_vals	cond	Postcode	TS3	Week_factor3	0.050116290704602	0.558830158267528	-1.04517069297457	1.14540327438377	Positive	1.05139335654127	0.351631793178456	3.14370887850323
B.1.177	AR1 (Week|Postcode)	Poisson	ran_vals	cond	Postcode	TS4	Week_factor3	-0.0050720497532006	0.644520589465647	-1.26830919240039	1.25816509289399	Negative	0.994940791371701	0.281306855670012	3.518958597641
B.1.177	AR1 (Week|Postcode)	Poisson	ran_vals	cond	Postcode	TS5	Week_factor3	-0.0601230690993777	0.393623847785187	-0.831611634214421	0.711365496015665	Negative	0.941648638602966	0.435347100357974	2.03677056273881
B.1.177	AR1 (Week|Postcode)	Poisson	ran_vals	cond	Postcode	TS6	Week_factor3	-0.15631864934769	0.605803239015657	-1.34367117953609	1.03103388084071	Negative	0.855286610424114	0.260886148483159	2.80396330055826
B.1.177	AR1 (Week|Postcode)	Poisson	ran_vals	cond	Postcode	TS7	Week_factor3	0.339146168764704	0.44141218529721	-0.526005816754948	1.20429815428436	Positive	1.403748514404	0.59096066719818	3.33441800963486
B.1.177	AR1 (Week|Postcode)	Poisson	ran_vals	cond	Postcode	TS8	Week_factor3	0.064500278758768	0.571294549388566	-1.05521646260686	1.1842170201244	Positive	1.06662587557592	0.348117064822568	3.26812694180325
B.1.177	AR1 (Week|Postcode)	Poisson	ran_vals	cond	Postcode	TS9	Week_factor3	-0.0776195332681677	0.647158595973702	-1.34602707366213	1.1907880071258	Negative	0.925316411691041	0.260272251760163	3.28967247163086
B.1.177	AR1 (Week|Postcode)	Poisson	ran_vals	cond	Postcode	TS1	Week_factor4	-0.0673652283361431	0.631709378158875	-1.30549285822373	1.17076240155144	Negative	0.934853703915487	0.271038918361398	3.22445002735435
B.1.177	AR1 (Week|Postcode)	Poisson	ran_vals	cond	Postcode	TS10	Week_factor4	-0.4398246111869	0.493787253789634	-1.40762984463952	0.527980622265721	Negative	0.644149387772885	0.244722626960932	1.69550498423844
B.1.177	AR1 (Week|Postcode)	Poisson	ran_vals	cond	Postcode	TS11	Week_factor4	-0.080899518630232	0.630706496733023	-1.31706153704239	1.15526249978192	Negative	0.922286359385539	0.267921423584325	3.17485670734693
B.1.177	AR1 (Week|Postcode)	Poisson	ran_vals	cond	Postcode	TS12	Week_factor4	-0.0790462676859458	0.645883456224722	-1.34495458009665	1.18686204472476	Negative	0.923997172245092	0.260551541817071	3.2767826602091
B.1.177	AR1 (Week|Postcode)	Poisson	ran_vals	cond	Postcode	TS13	Week_factor4	0.309993029040489	0.538019540175387	-0.744505892682069	1.36449195076305	Positive	1.36341560978404	0.474968927592432	3.91373417714999
B.1.177	AR1 (Week|Postcode)	Poisson	ran_vals	cond	Postcode	TS14	Week_factor4	-0.174846751654571	0.632034908758367	-1.41361240979303	1.06391890648389	Negative	0.83958567602655	0.243262928624481	2.89770460042887
B.1.177	AR1 (Week|Postcode)	Poisson	ran_vals	cond	Postcode	TS15	Week_factor4	0.164418113943125	0.524808211877737	-0.864187080128104	1.19302330801435	Positive	1.17870704592749	0.421393972962835	3.29703410409632
B.1.177	AR1 (Week|Postcode)	Poisson	ran_vals	cond	Postcode	TS16	Week_factor4	-0.126683156465556	0.623340904344245	-1.3484088790709	1.09504256613979	Negative	0.881012771579906	0.259653071579236	2.98930992406938
B.1.177	AR1 (Week|Postcode)	Poisson	ran_vals	cond	Postcode	TS17	Week_factor4	-0.179766216910398	0.60272318782812	-1.36108195770068	1.00154952387989	Negative	0.835465506289378	0.256383231023021	2.72249713608099
B.1.177	AR1 (Week|Postcode)	Poisson	ran_vals	cond	Postcode	TS18	Week_factor4	-0.254218161240486	0.522370271658402	-1.27804508028536	0.769608757804386	Negative	0.775522594618629	0.278581372688752	2.15892142737042
B.1.177	AR1 (Week|Postcode)	Poisson	ran_vals	cond	Postcode	TS19	Week_factor4	0.232827852285009	0.544397349608632	-0.83417134622697	1.29982705079699	Positive	1.26216418194431	0.434234162163867	3.66866212055875
B.1.177	AR1 (Week|Postcode)	Poisson	ran_vals	cond	Postcode	TS2	Week_factor4	-0.249927365506741	0.614047551634976	-1.45343845150629	0.953583720492811	Negative	0.77885735292607	0.233765114601667	2.59499274406566
B.1.177	AR1 (Week|Postcode)	Poisson	ran_vals	cond	Postcode	TS20	Week_factor4	0.542097240462701	0.46302238136125	-0.365409951041318	1.44960443196672	Positive	1.71960951770748	0.693912122563397	4.26142849683387
B.1.177	AR1 (Week|Postcode)	Poisson	ran_vals	cond	Postcode	TS21	Week_factor4	-0.0313336412201728	0.639161316705259	-1.28406680227368	1.22139951983333	Negative	0.969152170016193	0.276908873826771	3.39193148874917
B.1.177	AR1 (Week|Postcode)	Poisson	ran_vals	cond	Postcode	TS22	Week_factor4	-0.281435023357377	0.597021986887073	-1.45157661563458	0.888706568919829	Negative	0.754699951951224	0.234200752294686	2.43198201497879
B.1.177	AR1 (Week|Postcode)	Poisson	ran_vals	cond	Postcode	TS23	Week_factor4	-0.447157828764099	0.570259276110105	-1.56484547178979	0.670529814261588	Negative	0.639442977815245	0.209120325666267	1.95527297776767
B.1.177	AR1 (Week|Postcode)	Poisson	ran_vals	cond	Postcode	TS24	Week_factor4	0.360103415054094	0.626470092106936	-0.86775540286699	1.58796223297518	Positive	1.43347765006404	0.419892982868291	4.89376640494532
B.1.177	AR1 (Week|Postcode)	Poisson	ran_vals	cond	Postcode	TS25	Week_factor4	0.313406790992272	0.386746903799947	-0.444603211588001	1.07141679357255	Positive	1.3680779396315	0.64107859813187	2.91951291832295
B.1.177	AR1 (Week|Postcode)	Poisson	ran_vals	cond	Postcode	TS26	Week_factor4	-0.218606049509199	0.614516700395623	-1.42303665018301	0.985824551164613	Negative	0.803638249483507	0.240981129308183	2.68002078788077
B.1.177	AR1 (Week|Postcode)	Poisson	ran_vals	cond	Postcode	TS27	Week_factor4	-0.0518816250553422	0.543292102839481	-1.11671457970576	1.01295132959507	Negative	0.949441250246523	0.327353523741796	2.75371615788899
B.1.177	AR1 (Week|Postcode)	Poisson	ran_vals	cond	Postcode	TS28	Week_factor4	-0.119239038149815	0.622316784684057	-1.33895752310533	1.1004794468057	Negative	0.887595606190174	0.262118778970692	3.00560670708829
B.1.177	AR1 (Week|Postcode)	Poisson	ran_vals	cond	Postcode	TS29	Week_factor4	-0.00309731184132925	0.651478673685961	-1.27997204896173	1.27377742527908	Negative	0.996907479880563	0.278045071993029	3.57432885365698
B.1.177	AR1 (Week|Postcode)	Poisson	ran_vals	cond	Postcode	TS3	Week_factor4	-0.342196513646773	0.504064990402732	-1.33014574070366	0.64575271341011	Negative	0.710208625308069	0.26443871900632	1.90742223134851
B.1.177	AR1 (Week|Postcode)	Poisson	ran_vals	cond	Postcode	TS4	Week_factor4	-0.264738772461126	0.597792213512067	-1.43638998118326	0.906912436261004	Negative	0.767406391477258	0.237784618057842	2.47666385862222
B.1.177	AR1 (Week|Postcode)	Poisson	ran_vals	cond	Postcode	TS5	Week_factor4	-0.0933069109097069	0.622914729767412	-1.31419734669333	1.12758352487392	Negative	0.910913887980276	0.268689901548287	3.08818495423143
B.1.177	AR1 (Week|Postcode)	Poisson	ran_vals	cond	Postcode	TS6	Week_factor4	-0.145859621068175	0.442006738635053	-1.01217690971689	0.720457667580538	Negative	0.864279021234994	0.363426970115133	2.055373673314
B.1.177	AR1 (Week|Postcode)	Poisson	ran_vals	cond	Postcode	TS7	Week_factor4	-0.107412979414172	0.623468285885399	-1.32938836525248	1.11456240642413	Negative	0.898154676996382	0.264639074262936	3.04823399967378
B.1.177	AR1 (Week|Postcode)	Poisson	ran_vals	cond	Postcode	TS8	Week_factor4	0.26973802533531	0.448914828831263	-0.610118871299929	1.14959492197055	Positive	1.30962131818349	0.543286284089102	3.15691385420541
B.1.177	AR1 (Week|Postcode)	Poisson	ran_vals	cond	Postcode	TS9	Week_factor4	-0.164329431607568	0.619225085200074	-1.37798829692346	1.04932943370832	Negative	0.848462465481413	0.252085163813292	2.85573551589092
B.1.177	AR1 (Week|Postcode)	Poisson	ran_vals	cond	Postcode	TS1	Week_factor5	-0.286918504587722	0.578068762089091	-1.41991245886999	0.846075449694549	Negative	0.750572894592159	0.241735177741423	2.33048278434288
B.1.177	AR1 (Week|Postcode)	Poisson	ran_vals	cond	Postcode	TS10	Week_factor5	-0.143109542149461	0.606134645856652	-1.33111161781044	1.04489253351152	Negative	0.866659127991839	0.264183427011679	2.84309297001576
B.1.177	AR1 (Week|Postcode)	Poisson	ran_vals	cond	Postcode	TS11	Week_factor5	-0.259858597857281	0.591487990046976	-1.41915375563734	0.899436559922777	Negative	0.77116062185873	0.241918652594902	2.45821766253535
B.1.177	AR1 (Week|Postcode)	Poisson	ran_vals	cond	Postcode	TS12	Week_factor5	-0.14881715798391	0.610028035642128	-1.3444501374022	1.04681582143438	Negative	0.861726660335451	0.260683008294734	2.84856631811353
B.1.177	AR1 (Week|Postcode)	Poisson	ran_vals	cond	Postcode	TS13	Week_factor5	-0.0511198361112405	0.656745239486991	-1.33831685252387	1.23607718030139	Negative	0.950164799655013	0.262286764567195	3.44208426983803
B.1.177	AR1 (Week|Postcode)	Poisson	ran_vals	cond	Postcode	TS14	Week_factor5	0.209317398236608	0.478606913369713	-0.728734914719911	1.14736971119313	Positive	1.23283623648534	0.482519031855976	3.1498968655085
B.1.177	AR1 (Week|Postcode)	Poisson	ran_vals	cond	Postcode	TS15	Week_factor5	-0.0836756663872373	0.640169419737209	-1.33838467307607	1.1710333403016	Negative	0.91972950691987	0.262268976737185	3.22532377417529
B.1.177	AR1 (Week|Postcode)	Poisson	ran_vals	cond	Postcode	TS16	Week_factor5	-0.0613214445024872	0.552140836854023	-1.14349759913018	1.0208547101252	Negative	0.940520865918582	0.318702377010081	2.77556605484703
B.1.177	AR1 (Week|Postcode)	Poisson	ran_vals	cond	Postcode	TS17	Week_factor5	-0.145009131120353	0.52656919232642	-1.17706578344848	0.887047521207775	Negative	0.865014394524137	0.308181685034213	2.42795058587239
B.1.177	AR1 (Week|Postcode)	Poisson	ran_vals	cond	Postcode	TS18	Week_factor5	0.239655317262276	0.607942473973807	-0.951890036398564	1.43120067092312	Positive	1.2708110481914	0.38601075917378	4.18371944777394
B.1.177	AR1 (Week|Postcode)	Poisson	ran_vals	cond	Postcode	TS19	Week_factor5	0.147335275309606	0.428283032471058	-0.692084043523267	0.986754594142478	Positive	1.15874239562573	0.500531851183591	2.6825144818366
B.1.177	AR1 (Week|Postcode)	Poisson	ran_vals	cond	Postcode	TS2	Week_factor5	0.390717389003152	0.640458990497428	-0.864559165946688	1.64599394395299	Positive	1.4780407438148	0.421237207408388	5.18616210048755
B.1.177	AR1 (Week|Postcode)	Poisson	ran_vals	cond	Postcode	TS20	Week_factor5	0.314177089890566	0.490840054843503	-0.647851739772364	1.2762059195535	Positive	1.36913217454704	0.523168472429692	3.58301963930335
B.1.177	AR1 (Week|Postcode)	Poisson	ran_vals	cond	Postcode	TS21	Week_factor5	-0.245002577380044	0.591068342460346	-1.40347524100411	0.913470086244021	Negative	0.782702520917411	0.245741467450278	2.49295832163298
B.1.177	AR1 (Week|Postcode)	Poisson	ran_vals	cond	Postcode	TS22	Week_factor5	0.379589049736612	0.634625682031023	-0.864254430708361	1.62343253018159	Positive	1.46168378665553	0.421365592789961	5.070465004096
B.1.177	AR1 (Week|Postcode)	Poisson	ran_vals	cond	Postcode	TS23	Week_factor5	0.409307739038504	0.40619349626942	-0.386816884403965	1.20543236248097	Positive	1.50577503495339	0.679215458483353	3.33820207942816
B.1.177	AR1 (Week|Postcode)	Poisson	ran_vals	cond	Postcode	TS24	Week_factor5	-0.350395635747899	0.589950960858395	-1.50667827167515	0.805887000179355	Negative	0.704409345063613	0.221645000987968	2.2386813291579
B.1.177	AR1 (Week|Postcode)	Poisson	ran_vals	cond	Postcode	TS25	Week_factor5	-0.184205456970111	0.612441244803883	-1.3845682394326	1.01615732549238	Negative	0.831764894374961	0.250431903073216	2.76255872764073
B.1.177	AR1 (Week|Postcode)	Poisson	ran_vals	cond	Postcode	TS26	Week_factor5	-0.197030074973099	0.520073825975036	-1.21635604318612	0.822295893239922	Negative	0.821165936397833	0.296307935380707	2.27571865138795
B.1.177	AR1 (Week|Postcode)	Poisson	ran_vals	cond	Postcode	TS27	Week_factor5	-0.0532553460011391	0.637377013088195	-1.30249133622772	1.19598064422544	Negative	0.948137878353857	0.271853669772093	3.30679897432687
B.1.177	AR1 (Week|Postcode)	Poisson	ran_vals	cond	Postcode	TS28	Week_factor5	-0.230413896862104	0.598138822928348	-1.40274444755685	0.941916653832638	Negative	0.794204815585052	0.245921119340628	2.56489272165687
B.1.177	AR1 (Week|Postcode)	Poisson	ran_vals	cond	Postcode	TS29	Week_factor5	-0.225564818829552	0.620650041957956	-1.44201654807042	0.990886910411314	Negative	0.798065329110788	0.236450463873228	2.69362241501115
B.1.177	AR1 (Week|Postcode)	Poisson	ran_vals	cond	Postcode	TS3	Week_factor5	-0.146532888132463	0.611151599664707	-1.34436801256933	1.0513022363044	Negative	0.863697326475576	0.260704417722333	2.86137487917664
B.1.177	AR1 (Week|Postcode)	Poisson	ran_vals	cond	Postcode	TS4	Week_factor5	0.257671267705207	0.47857778844099	-0.680323961439963	1.19566649685038	Positive	1.2939133975828	0.506452894577346	3.30576031526379
B.1.177	AR1 (Week|Postcode)	Poisson	ran_vals	cond	Postcode	TS5	Week_factor5	-0.350091762355818	0.564822170030463	-1.45712287328528	0.756939348573647	Negative	0.704623428846246	0.232905410051882	2.13174170736714
B.1.177	AR1 (Week|Postcode)	Poisson	ran_vals	cond	Postcode	TS6	Week_factor5	0.307235980109128	0.622520158291975	-0.912881109793315	1.52735307001157	Positive	1.35966178335349	0.401366176581713	4.60596899533619
B.1.177	AR1 (Week|Postcode)	Poisson	ran_vals	cond	Postcode	TS7	Week_factor5	-0.557776684124009	0.538424613297791	-1.61306953457758	0.497516166329567	Negative	0.572480454857166	0.199274992844148	1.64463120292162
B.1.177	AR1 (Week|Postcode)	Poisson	ran_vals	cond	Postcode	TS8	Week_factor5	0.599331471140258	0.594336235625997	-0.565546145393807	1.76420908767432	Positive	1.82090106847639	0.568049824229689	5.83695401310038
B.1.177	AR1 (Week|Postcode)	Poisson	ran_vals	cond	Postcode	TS9	Week_factor5	0.200779500045755	0.517722562043226	-0.813938075542772	1.21549707563428	Positive	1.22235521283705	0.44310962655572	3.37196977182353
B.1.177	AR1 (Week|Postcode)	Poisson	ran_vals	cond	Postcode	TS1	Week_factor6	-0.49071814464756	0.545058006762793	-1.55901220738782	0.577575918092703	Negative	0.612186597756106	0.210343744611693	1.78171417060226
B.1.177	AR1 (Week|Postcode)	Poisson	ran_vals	cond	Postcode	TS10	Week_factor6	-0.308045564859107	0.503650082948562	-1.2951815882489	0.679090458530685	Negative	0.734881832459036	0.273848132213405	1.9720832247908
B.1.177	AR1 (Week|Postcode)	Poisson	ran_vals	cond	Postcode	TS11	Week_factor6	-0.0156764613366839	0.64551132011966	-1.28085540038412	1.24950247771076	Negative	0.984445774806383	0.277799568931899	3.48860686595132
B.1.177	AR1 (Week|Postcode)	Poisson	ran_vals	cond	Postcode	TS12	Week_factor6	-0.399489734099401	0.561165662893761	-1.49935422273172	0.700374754532915	Negative	0.670662174778511	0.223274299069532	2.01450751185012
B.1.177	AR1 (Week|Postcode)	Poisson	ran_vals	cond	Postcode	TS13	Week_factor6	-0.0669670431974094	0.636638537566273	-1.31475564799755	1.18082156160274	Negative	0.935226022888298	0.268539933493397	3.25704897036838
B.1.177	AR1 (Week|Postcode)	Poisson	ran_vals	cond	Postcode	TS14	Week_factor6	0.357234908711401	0.642194772508222	-0.901443716464608	1.61591353388741	Positive	1.4293716022603	0.405983111935063	5.03248316810521
B.1.177	AR1 (Week|Postcode)	Poisson	ran_vals	cond	Postcode	TS15	Week_factor6	-0.0606468546235843	0.546247088562618	-1.13127147486618	1.00997776561901	Negative	0.94115554582588	0.322622788760729	2.74553996895656
B.1.177	AR1 (Week|Postcode)	Poisson	ran_vals	cond	Postcode	TS16	Week_factor6	0.376678144651209	0.635458875873679	-0.868798365717511	1.62215465501993	Positive	1.45743515057591	0.419455278380402	5.06398972099209
B.1.177	AR1 (Week|Postcode)	Poisson	ran_vals	cond	Postcode	TS17	Week_factor6	-0.950522285231481	0.492376602229221	-1.91556269243096	0.0145181219679963	Negative	0.38653908706833	0.147258947773717	1.01462402176885
B.1.177	AR1 (Week|Postcode)	Poisson	ran_vals	cond	Postcode	TS18	Week_factor6	0.211996210872178	0.536796778817041	-0.840106142626336	1.26409856437069	Positive	1.23614320116503	0.431664702972101	3.53990030518038
B.1.177	AR1 (Week|Postcode)	Poisson	ran_vals	cond	Postcode	TS19	Week_factor6	-0.225029823255183	0.605134657588792	-1.41107195792619	0.961012311415827	Negative	0.798492404761525	0.243881712047592	2.61434166222936
B.1.177	AR1 (Week|Postcode)	Poisson	ran_vals	cond	Postcode	TS2	Week_factor6	-0.203909551895246	0.619531232384384	-1.41816845466635	1.01034935087586	Negative	0.815536131548957	0.242157132746273	2.74656036070065
B.1.177	AR1 (Week|Postcode)	Poisson	ran_vals	cond	Postcode	TS20	Week_factor6	-0.223858076740528	0.624240925957875	-1.4473478092939	0.99963165581284	Negative	0.799428583828948	0.235193238958896	2.71728074953059
B.1.177	AR1 (Week|Postcode)	Poisson	ran_vals	cond	Postcode	TS21	Week_factor6	-0.240109894066114	0.59185190794509	-1.40011831781981	0.919898529687577	Negative	0.786541420082145	0.246567788852463	2.50903578437414
B.1.177	AR1 (Week|Postcode)	Poisson	ran_vals	cond	Postcode	TS22	Week_factor6	-0.272777269294824	0.605271548256579	-1.45908770474452	0.913533166154867	Negative	0.761262325242142	0.232448239453851	2.49311558218159
B.1.177	AR1 (Week|Postcode)	Poisson	ran_vals	cond	Postcode	TS23	Week_factor6	-0.322761487742852	0.594975527866546	-1.48889209404399	0.843369118558285	Negative	0.724146551600421	0.225622485615393	2.32418425302113
B.1.177	AR1 (Week|Postcode)	Poisson	ran_vals	cond	Postcode	TS24	Week_factor6	0.286443641928892	0.455708805203709	-0.606729203708157	1.17961648756594	Positive	1.33168311468763	0.545130968666836	3.25312634921678
B.1.177	AR1 (Week|Postcode)	Poisson	ran_vals	cond	Postcode	TS25	Week_factor6	-0.173880953149461	0.519630758207462	-1.19233852449533	0.844576618196406	Negative	0.84039693831226	0.303510666387561	2.32699239974245
B.1.177	AR1 (Week|Postcode)	Poisson	ran_vals	cond	Postcode	TS26	Week_factor6	-0.0731751844900216	0.635083303147238	-1.31791558584134	1.1715652168613	Negative	0.929437992642169	0.267692703297344	3.22703970457934
B.1.177	AR1 (Week|Postcode)	Poisson	ran_vals	cond	Postcode	TS27	Week_factor6	-0.270321455052549	0.59040358074905	-1.42749120966417	0.886848299559075	Negative	0.763134141578441	0.239910051893992	2.4274669337323
B.1.177	AR1 (Week|Postcode)	Poisson	ran_vals	cond	Postcode	TS28	Week_factor6	-0.00870795804895267	0.649603974946481	-1.28190835315811	1.26449243706021	Negative	0.991329846404956	0.277507213050658	3.54129484985271
B.1.177	AR1 (Week|Postcode)	Poisson	ran_vals	cond	Postcode	TS29	Week_factor6	0.634364605076874	0.522812371709291	-0.390328814145304	1.65905802429905	Positive	1.88582351801018	0.676834285217912	5.25435903403639
B.1.177	AR1 (Week|Postcode)	Poisson	ran_vals	cond	Postcode	TS3	Week_factor6	-0.0154009269742987	0.492712997009812	-0.981100655828322	0.950298801879725	Negative	0.98471706081784	0.374898237753681	2.58648238966336
B.1.177	AR1 (Week|Postcode)	Poisson	ran_vals	cond	Postcode	TS4	Week_factor6	-0.141687728246257	0.620731033712563	-1.3582981984092	1.07492274191668	Negative	0.867892232404123	0.257097934544308	2.92976654364214
B.1.177	AR1 (Week|Postcode)	Poisson	ran_vals	cond	Postcode	TS5	Week_factor6	-0.484449786206166	0.481996221497268	-1.4291450210252	0.46024544861287	Negative	0.616036055068478	0.239513613831788	1.58446284147697
B.1.177	AR1 (Week|Postcode)	Poisson	ran_vals	cond	Postcode	TS6	Week_factor6	0.00784455303896936	0.561453686241048	-1.09258445098074	1.10827355705867	Positive	1.00787540215825	0.33534868055315	3.02912426731513
B.1.177	AR1 (Week|Postcode)	Poisson	ran_vals	cond	Postcode	TS7	Week_factor6	0.014548428186594	0.648993888169599	-1.25745621881244	1.28655307518562	Positive	1.0146547716522	0.284376498792288	3.62028616995018
B.1.177	AR1 (Week|Postcode)	Poisson	ran_vals	cond	Postcode	TS8	Week_factor6	-0.354304970480599	0.515382163752946	-1.3644354497107	0.6558255087495	Negative	0.701660948845602	0.255524891927334	1.92673239550736
B.1.177	AR1 (Week|Postcode)	Poisson	ran_vals	cond	Postcode	TS9	Week_factor6	-0.0577669889906753	0.63965384844949	-1.31146549452412	1.19593151654277	Negative	0.943869853882816	0.269424926170858	3.30663652294667
B.1.177	AR1 (Week|Postcode)	Poisson	ran_vals	cond	Postcode	TS1	Week_factor7	-0.101798922368538	0.62354933527462	-1.32393316209068	1.12033531735361	Negative	0.903211148969232	0.266086679076801	3.06588207441553
B.1.177	AR1 (Week|Postcode)	Poisson	ran_vals	cond	Postcode	TS10	Week_factor7	-0.0522887330548561	0.411177965399178	-0.858182736473701	0.753605270363989	Negative	0.949054803786539	0.423931778494228	2.12464614893825
B.1.177	AR1 (Week|Postcode)	Poisson	ran_vals	cond	Postcode	TS11	Week_factor7	-0.214914685760857	0.601904280097235	-1.39462539689195	0.964796025370231	Negative	0.80661025258193	0.247925892783996	2.62425232098341
B.1.177	AR1 (Week|Postcode)	Poisson	ran_vals	cond	Postcode	TS12	Week_factor7	-0.0661430629047511	0.630841758211224	-1.30257018894268	1.17028406313317	Negative	0.935996948270382	0.271832234217296	3.22290801785907
B.1.177	AR1 (Week|Postcode)	Poisson	ran_vals	cond	Postcode	TS13	Week_factor7	-0.21075440569546	0.603296615379424	-1.39319404383405	0.971685232443125	Negative	0.80997296720346	0.248281016361744	2.64239375693753
B.1.177	AR1 (Week|Postcode)	Poisson	ran_vals	cond	Postcode	TS14	Week_factor7	-0.226182558398257	0.616509454621205	-1.43451888558425	0.982153768787735	Negative	0.797572484818967	0.238229952311757	2.67020104889182
B.1.177	AR1 (Week|Postcode)	Poisson	ran_vals	cond	Postcode	TS15	Week_factor7	-0.0168708269021146	0.653578353943785	-1.2978608617069	1.26411920790268	Negative	0.983270688552889	0.273115400214267	3.53997338197983
B.1.177	AR1 (Week|Postcode)	Poisson	ran_vals	cond	Postcode	TS16	Week_factor7	-0.37436741989743	0.580511047945992	-1.51214816649918	0.763413326704319	Negative	0.687724181854455	0.220435935888333	2.14558732631947
B.1.177	AR1 (Week|Postcode)	Poisson	ran_vals	cond	Postcode	TS17	Week_factor7	-0.227870165584179	0.58825629524195	-1.38083131793736	0.925090986769003	Negative	0.796227630874064	0.251369498203508	2.52209772744208
B.1.177	AR1 (Week|Postcode)	Poisson	ran_vals	cond	Postcode	TS18	Week_factor7	0.370814752610367	0.402068004271689	-0.41722405509804	1.15885356031877	Positive	1.44891464086918	0.658873279487708	3.18627830552996
B.1.177	AR1 (Week|Postcode)	Poisson	ran_vals	cond	Postcode	TS19	Week_factor7	0.062098096662679	0.498634095071434	-0.915206771141054	1.03940296446641	Positive	1.06406672100267	0.400433819372346	2.82752837540065
B.1.177	AR1 (Week|Postcode)	Poisson	ran_vals	cond	Postcode	TS2	Week_factor7	-0.00316725093863297	0.654509359605413	-1.28598202330962	1.27964752143235	Negative	0.996837759509443	0.276379039663303	3.59537221054953
B.1.177	AR1 (Week|Postcode)	Poisson	ran_vals	cond	Postcode	TS20	Week_factor7	0.449193075548099	0.494453466006701	-0.519917909856034	1.41830406095223	Positive	1.56704718648744	0.594569354250798	4.13011008240153
B.1.177	AR1 (Week|Postcode)	Poisson	ran_vals	cond	Postcode	TS21	Week_factor7	-0.102436736379475	0.638599018215663	-1.35406781264481	1.14919433988586	Negative	0.902635251920712	0.258187861767503	3.15564950432738
B.1.177	AR1 (Week|Postcode)	Poisson	ran_vals	cond	Postcode	TS22	Week_factor7	0.138464940689052	0.579325216610908	-0.996991619204194	1.2739215005823	Positive	1.14850941491562	0.368987829007833	3.57484386326957
B.1.177	AR1 (Week|Postcode)	Poisson	ran_vals	cond	Postcode	TS23	Week_factor7	0.214216676076574	0.430766255532171	-0.630069670521659	1.05850302267481	Positive	1.2388910637685	0.532554696350855	2.88205338982545
B.1.177	AR1 (Week|Postcode)	Poisson	ran_vals	cond	Postcode	TS24	Week_factor7	1.06933958815713	0.538280720290444	0.0143287628155804	2.12435041349868	Positive	2.91345478445116	1.01443191161355	8.36746033308446
B.1.177	AR1 (Week|Postcode)	Poisson	ran_vals	cond	Postcode	TS25	Week_factor7	-0.493545018685163	0.455407401498172	-1.38612712391455	0.399037086544226	Negative	0.610458467111389	0.250041812797565	1.49038889095599
B.1.177	AR1 (Week|Postcode)	Poisson	ran_vals	cond	Postcode	TS26	Week_factor7	0.0248897387891341	0.561962456962924	-1.07653643752184	1.12631591510011	Positive	1.02520207427014	0.340773775258007	3.08427282085319
B.1.177	AR1 (Week|Postcode)	Poisson	ran_vals	cond	Postcode	TS27	Week_factor7	0.00344707791223143	0.652581696499021	-1.2755895441959	1.28248370002036	Positive	1.00345302591775	0.27926627986624	3.6055838023329
B.1.177	AR1 (Week|Postcode)	Poisson	ran_vals	cond	Postcode	TS28	Week_factor7	-0.172928845832222	0.615253152086507	-1.37880286529652	1.03294517363208	Negative	0.841197467420949	0.251879906820808	2.80932762016157
B.1.177	AR1 (Week|Postcode)	Poisson	ran_vals	cond	Postcode	TS29	Week_factor7	-0.104715886694613	0.647244917849916	-1.37329261485703	1.16386084146781	Negative	0.900580353103005	0.253271659118457	3.20227290814169
B.1.177	AR1 (Week|Postcode)	Poisson	ran_vals	cond	Postcode	TS3	Week_factor7	0.459730406640746	0.381524435255517	-0.28804374568205	1.20750455896354	Positive	1.58364698672809	0.749728794124207	3.34512666210535
B.1.177	AR1 (Week|Postcode)	Poisson	ran_vals	cond	Postcode	TS4	Week_factor7	-0.251348365968395	0.560465771503578	-1.34984109268286	0.847144360746074	Negative	0.777751382246524	0.259281459093485	2.33297519499179
B.1.177	AR1 (Week|Postcode)	Poisson	ran_vals	cond	Postcode	TS5	Week_factor7	-0.201975201305259	0.595461627107106	-1.36905854461081	0.965108142000288	Negative	0.817115191081178	0.25434630256701	2.62507152161067
B.1.177	AR1 (Week|Postcode)	Poisson	ran_vals	cond	Postcode	TS6	Week_factor7	-0.114278758900075	0.479646914079799	-1.05436943579226	0.825811917992108	Negative	0.892009265699955	0.348412054225424	2.28373421770237
B.1.177	AR1 (Week|Postcode)	Poisson	ran_vals	cond	Postcode	TS7	Week_factor7	-0.162226442015438	0.60711647930782	-1.35215287587952	1.02769999184865	Negative	0.850248650721826	0.258682748883891	2.79463076364155
B.1.177	AR1 (Week|Postcode)	Poisson	ran_vals	cond	Postcode	TS8	Week_factor7	-0.00537244746302114	0.647048785435345	-1.27356476315668	1.26281986823064	Negative	0.994641958323195	0.279832305780495	3.53537674107232
B.1.177	AR1 (Week|Postcode)	Poisson	ran_vals	cond	Postcode	TS9	Week_factor7	-0.369667708069277	0.570881233496359	-1.48857436517194	0.749238949033387	Negative	0.69096389422065	0.225694183782942	2.11538948462991
B.1.177	AR1 (Week|Postcode)	Poisson	ran_vals	cond	Postcode	TS1	Week_factor8	0.187578940470565	0.516665370175931	-0.825066577133313	1.20022445807444	Positive	1.20632547356295	0.438205817006653	3.32086223343033
B.1.177	AR1 (Week|Postcode)	Poisson	ran_vals	cond	Postcode	TS10	Week_factor8	-0.317635841198437	0.596158589287263	-1.48608520527568	0.850813522878805	Negative	0.727867799624192	0.226256672465742	2.34155098259027
B.1.177	AR1 (Week|Postcode)	Poisson	ran_vals	cond	Postcode	TS11	Week_factor8	-0.0317447250374585	0.546646386769329	-1.1031519553843	1.03966250530938	Negative	0.968753849119859	0.331823540665255	2.82826232974015
B.1.177	AR1 (Week|Postcode)	Poisson	ran_vals	cond	Postcode	TS12	Week_factor8	-0.0469910443286823	0.548698158940006	-1.12241967423453	1.02843758557716	Negative	0.954095942121773	0.325491258196109	2.79669282615503
B.1.177	AR1 (Week|Postcode)	Poisson	ran_vals	cond	Postcode	TS13	Week_factor8	-0.0505124618451065	0.64796738498012	-1.32050519956274	1.21948027587253	Negative	0.950742080597958	0.267000379412381	3.38542778781466
B.1.177	AR1 (Week|Postcode)	Poisson	ran_vals	cond	Postcode	TS14	Week_factor8	0.182053350659531	0.518810943700811	-0.834797413779296	1.19890411509836	Positive	1.19967819579555	0.433962387328405	3.31648044967114
B.1.177	AR1 (Week|Postcode)	Poisson	ran_vals	cond	Postcode	TS15	Week_factor8	-0.0891625587136481	0.629471677364281	-1.32290437563566	1.14457925820836	Negative	0.914696869541721	0.266360566309679	3.14111947853679
B.1.177	AR1 (Week|Postcode)	Poisson	ran_vals	cond	Postcode	TS16	Week_factor8	0.0185920784995428	0.657045063070156	-1.26919258133781	1.3063767383369	Positive	1.01876598729442	0.281058462035941	3.69276957309779
B.1.177	AR1 (Week|Postcode)	Poisson	ran_vals	cond	Postcode	TS17	Week_factor8	0.36265686609435	0.356449771989845	-0.335971849303259	1.06128558149196	Positive	1.4371426422585	0.714643223237551	2.89008404059434
B.1.177	AR1 (Week|Postcode)	Poisson	ran_vals	cond	Postcode	TS18	Week_factor8	0.186280550278622	0.590935924755612	-0.971932579413248	1.34449367997049	Positive	1.2047602087819	0.378351137483879	3.83624368177312
B.1.177	AR1 (Week|Postcode)	Poisson	ran_vals	cond	Postcode	TS19	Week_factor8	0.037450843908377	0.375463628594809	-0.698444345642171	0.773346033458925	Positive	1.03816096389208	0.497358420078231	2.16700500773628
B.1.177	AR1 (Week|Postcode)	Poisson	ran_vals	cond	Postcode	TS2	Week_factor8	-0.107949343940274	0.633508846800532	-1.34960386755682	1.13370517967627	Negative	0.897673067859263	0.259342974466507	3.10714773907989
B.1.177	AR1 (Week|Postcode)	Poisson	ran_vals	cond	Postcode	TS20	Week_factor8	-0.180910646132936	0.643062012059702	-1.44128902959581	1.07946773732994	Negative	0.834509922053117	0.236622548543823	2.9431126251103
B.1.177	AR1 (Week|Postcode)	Poisson	ran_vals	cond	Postcode	TS21	Week_factor8	0.436856382614862	0.55851664661849	-0.657816129523462	1.53152889475319	Positive	1.54783376525481	0.517981304266574	4.6252429289029
B.1.177	AR1 (Week|Postcode)	Poisson	ran_vals	cond	Postcode	TS22	Week_factor8	-0.0521817488756228	0.643060712827396	-1.31255758588997	1.20819408813873	Negative	0.949156343067221	0.269130850143414	3.34743401993741
B.1.177	AR1 (Week|Postcode)	Poisson	ran_vals	cond	Postcode	TS23	Week_factor8	-0.51838256705282	0.520724345518517	-1.5389835301423	0.502218396036663	Negative	0.59548292317113	0.214599124142626	1.65238284734453
B.1.177	AR1 (Week|Postcode)	Poisson	ran_vals	cond	Postcode	TS24	Week_factor8	-0.63153410236655	0.562034762567135	-1.73310199505765	0.470033790324555	Negative	0.531775377063638	0.176735326673478	1.60004825845387
B.1.177	AR1 (Week|Postcode)	Poisson	ran_vals	cond	Postcode	TS25	Week_factor8	0.973145977582417	0.471450296442297	0.0491203760547823	1.89717157911005	Positive	2.64625644128592	1.05034677973186	6.6670106370345
B.1.177	AR1 (Week|Postcode)	Poisson	ran_vals	cond	Postcode	TS26	Week_factor8	0.126680606347171	0.467704201065188	-0.790002783158677	1.04336399585302	Positive	1.13505443069978	0.453843532162033	2.83875051499298
B.1.177	AR1 (Week|Postcode)	Poisson	ran_vals	cond	Postcode	TS27	Week_factor8	-0.173879858239601	0.620442479423312	-1.38992477238803	1.04216505590882	Negative	0.840397858471657	0.249094042676838	2.83534906308468
B.1.177	AR1 (Week|Postcode)	Poisson	ran_vals	cond	Postcode	TS28	Week_factor8	0.0142539803358653	0.659325686184339	-1.2780006186676	1.30650857933933	Positive	1.01435605271619	0.278593759142618	3.69325646363541
B.1.177	AR1 (Week|Postcode)	Poisson	ran_vals	cond	Postcode	TS29	Week_factor8	-0.19367676732819	0.6074752321578	-1.38430634385759	0.996952809201206	Negative	0.823924180445893	0.250497498669696	2.71001131240262
B.1.177	AR1 (Week|Postcode)	Poisson	ran_vals	cond	Postcode	TS3	Week_factor8	0.0739256476601671	0.583722823071553	-1.07015006251412	1.21800135783446	Positive	1.07672674536705	0.342957048560087	3.38042471806961
B.1.177	AR1 (Week|Postcode)	Poisson	ran_vals	cond	Postcode	TS4	Week_factor8	1.78153412738219	0.34074638216508	1.11368349047632	2.44938476428807	Positive	5.93896055536256	3.04555603522402	11.5812193472112
B.1.177	AR1 (Week|Postcode)	Poisson	ran_vals	cond	Postcode	TS5	Week_factor8	0.0294598167932887	0.447239771568887	-0.84711402793565	0.906033661522228	Positive	1.02989805003416	0.428650221149903	2.47448838500245
B.1.177	AR1 (Week|Postcode)	Poisson	ran_vals	cond	Postcode	TS6	Week_factor8	0.087272561787645	0.610689714528302	-1.10965728441687	1.28420240799216	Positive	1.09119405699244	0.329671925422924	3.61178607637913
B.1.177	AR1 (Week|Postcode)	Poisson	ran_vals	cond	Postcode	TS7	Week_factor8	-0.408779347447028	0.558993757575844	-1.5043869798784	0.686828284984341	Negative	0.66446083112666	0.222153436625285	1.98740205332156
B.1.177	AR1 (Week|Postcode)	Poisson	ran_vals	cond	Postcode	TS8	Week_factor8	-0.191922707235197	0.605264694445686	-1.37821970946238	0.994374294991988	Negative	0.825370661206685	0.252026834894791	2.70303251106234
B.1.177	AR1 (Week|Postcode)	Poisson	ran_vals	cond	Postcode	TS9	Week_factor8	-0.0216266132302367	0.653467273424516	-1.30239893421788	1.2591457077574	Negative	0.978605565213108	0.271878790758159	3.52241103322374
B.1.177	AR1 (Week|Postcode)	Poisson	ran_vals	cond	Postcode	TS1	Week_factor9	-0.0893151457901418	0.642924658172456	-1.34942432058088	1.1707940290006	Negative	0.914557309268337	0.259389542893789	3.22455201009635
B.1.177	AR1 (Week|Postcode)	Poisson	ran_vals	cond	Postcode	TS10	Week_factor9	0.744625621294633	0.368495798309234	0.0223871281541982	1.46686411443507	Positive	2.10565297576375	1.02263960043067	4.3356177997366
B.1.177	AR1 (Week|Postcode)	Poisson	ran_vals	cond	Postcode	TS11	Week_factor9	-0.0854251869867545	0.638157619444133	-1.33619113755707	1.16534076358356	Negative	0.91812182794534	0.262844904481244	3.20701553112986
B.1.177	AR1 (Week|Postcode)	Poisson	ran_vals	cond	Postcode	TS12	Week_factor9	0.178779038297931	0.469352703844042	-0.741135357282886	1.09869343387875	Positive	1.19575649858369	0.476572528154482	3.000243445509
B.1.177	AR1 (Week|Postcode)	Poisson	ran_vals	cond	Postcode	TS13	Week_factor9	0.208206644815895	0.593209340688111	-0.954462298225553	1.37087558785734	Positive	1.23146761965711	0.385019114364965	3.93879794972055
B.1.177	AR1 (Week|Postcode)	Poisson	ran_vals	cond	Postcode	TS14	Week_factor9	0.216130955859154	0.631527527042269	-1.02164025238934	1.45390216410765	Positive	1.24126491927158	0.360003958273112	4.27978238685203
B.1.177	AR1 (Week|Postcode)	Poisson	ran_vals	cond	Postcode	TS15	Week_factor9	-0.260512784990826	0.591338726310584	-1.41951539122336	0.898489821241707	Negative	0.770656303479297	0.241831182018392	2.45589147410777
B.1.177	AR1 (Week|Postcode)	Poisson	ran_vals	cond	Postcode	TS16	Week_factor9	-0.0839264026394478	0.632168711242857	-1.32295430882855	1.15510150354965	Negative	0.919498926298926	0.266347266408199	3.17434560852265
B.1.177	AR1 (Week|Postcode)	Poisson	ran_vals	cond	Postcode	TS17	Week_factor9	-0.13848586069371	0.621326512752896	-1.35626344832925	1.07929172694183	Negative	0.870675561930533	0.257621597167786	2.94259465230053
B.1.177	AR1 (Week|Postcode)	Poisson	ran_vals	cond	Postcode	TS18	Week_factor9	-0.485977282885586	0.492929181482219	-1.45210072551954	0.48014615974837	Negative	0.615095780356032	0.234078037526164	1.61631062448354
B.1.177	AR1 (Week|Postcode)	Poisson	ran_vals	cond	Postcode	TS19	Week_factor9	0.0639130699505697	0.565105213129288	-1.04367279525867	1.1714989351598	Positive	1.06599972732461	0.352158896313034	3.2268258179854
B.1.177	AR1 (Week|Postcode)	Poisson	ran_vals	cond	Postcode	TS2	Week_factor9	0.066391816489941	0.570116405150987	-1.05101580460144	1.18379943758132	Positive	1.06864534801665	0.34958246121748	3.26676251394426
B.1.177	AR1 (Week|Postcode)	Poisson	ran_vals	cond	Postcode	TS20	Week_factor9	0.410845718116425	0.551335171674896	-0.669751361776578	1.49144279800943	Positive	1.50809266723134	0.511835823916703	4.44350197208366
B.1.177	AR1 (Week|Postcode)	Poisson	ran_vals	cond	Postcode	TS21	Week_factor9	-0.0750759235271172	0.648449357360315	-1.34601330975148	1.19586146269724	Negative	0.927673051444677	0.260275834148835	3.30640488845603
B.1.177	AR1 (Week|Postcode)	Poisson	ran_vals	cond	Postcode	TS22	Week_factor9	-0.299193854372376	0.625630964908314	-1.52540801320571	0.927020304460962	Negative	0.741415668833937	0.217532282711936	2.52696835218892
B.1.177	AR1 (Week|Postcode)	Poisson	ran_vals	cond	Postcode	TS23	Week_factor9	1.38922630269205	0.469084629829192	0.469837322525531	2.30861528285857	Positive	4.01174497566626	1.59973393137279	10.0604840806074
B.1.177	AR1 (Week|Postcode)	Poisson	ran_vals	cond	Postcode	TS24	Week_factor9	0.427461893957524	0.453642993452068	-0.461662035047468	1.31658582296252	Positive	1.53336074824531	0.630235301396852	3.73066246693612
B.1.177	AR1 (Week|Postcode)	Poisson	ran_vals	cond	Postcode	TS25	Week_factor9	-0.424737546979546	0.461009553171797	-1.32829966772517	0.478824573766079	Negative	0.653941391502957	0.264927343059004	1.61417594191318
B.1.177	AR1 (Week|Postcode)	Poisson	ran_vals	cond	Postcode	TS26	Week_factor9	0.195017519330137	0.588347428249578	-0.958122250435799	1.34815728909607	Positive	1.21533227811063	0.383612538376925	3.85032395569482
B.1.177	AR1 (Week|Postcode)	Poisson	ran_vals	cond	Postcode	TS27	Week_factor9	0.237417296509562	0.538239874617172	-0.817513472783448	1.29234806580257	Positive	1.26797012689896	0.441528162485467	3.64132660000161
B.1.177	AR1 (Week|Postcode)	Poisson	ran_vals	cond	Postcode	TS28	Week_factor9	-0.19569378285138	0.649918905290211	-1.46951143009189	1.07812386438913	Negative	0.822263987464363	0.230037847306033	2.93916011212413
B.1.177	AR1 (Week|Postcode)	Poisson	ran_vals	cond	Postcode	TS29	Week_factor9	0.00942673624122547	0.656981531891341	-1.27823340477375	1.29708687725621	Positive	1.00947130786419	0.278528913934052	3.65862311028263
B.1.177	AR1 (Week|Postcode)	Poisson	ran_vals	cond	Postcode	TS3	Week_factor9	0.103762581833394	0.458835099698112	-0.795537688417751	1.00306285208454	Positive	1.10933704688007	0.451338490189265	2.72662028683739
B.1.177	AR1 (Week|Postcode)	Poisson	ran_vals	cond	Postcode	TS4	Week_factor9	0.413311432942202	0.603770725959969	-0.77005744485894	1.59668031074334	Positive	1.51181578186275	0.462986471354768	4.93661715773531
B.1.177	AR1 (Week|Postcode)	Poisson	ran_vals	cond	Postcode	TS5	Week_factor9	0.188599825244589	0.36913173228189	-0.534885075578795	0.912084726067974	Positive	1.20755762170505	0.585736601716779	2.48950706762055
B.1.177	AR1 (Week|Postcode)	Poisson	ran_vals	cond	Postcode	TS6	Week_factor9	1.19096456038707	0.368544957599003	0.46862971680918	1.91329940396495	Positive	3.29025332530854	1.59780324951847	6.77540676423488
B.1.177	AR1 (Week|Postcode)	Poisson	ran_vals	cond	Postcode	TS7	Week_factor9	-0.0677984911794528	0.629859897612986	-1.30230120580699	1.16670422344809	Negative	0.934448754272801	0.271905362338711	3.21139115040422
B.1.177	AR1 (Week|Postcode)	Poisson	ran_vals	cond	Postcode	TS8	Week_factor9	-0.13059398706197	0.529957247690616	-1.16929110588155	0.908103131757609	Negative	0.877574008469845	0.310587036567625	2.47961456747454
B.1.177	AR1 (Week|Postcode)	Poisson	ran_vals	cond	Postcode	TS9	Week_factor9	0.259074799549649	0.615769665079396	-0.947811566778258	1.46596116587756	Positive	1.29573072127777	0.38758830713216	4.33170472681604
B.1.177	AR1 (Week|Postcode)	Poisson	ran_vals	cond	Postcode	TS1	Week_factor10	0.0387836638543369	0.591735712088918	-1.12099702020611	1.19856434791478	Positive	1.03954556804092	0.325954649190174	3.31535380985782
B.1.177	AR1 (Week|Postcode)	Poisson	ran_vals	cond	Postcode	TS10	Week_factor10	0.153542699614769	0.617658643316164	-1.05704599602478	1.36413139525432	Positive	1.16595757199837	0.347480755271407	3.91232331309542
B.1.177	AR1 (Week|Postcode)	Poisson	ran_vals	cond	Postcode	TS11	Week_factor10	0.0762487836177679	0.57016908930536	-1.04126209651874	1.19375966375428	Positive	1.07923103576296	0.35300886942355	3.29946278816157
B.1.177	AR1 (Week|Postcode)	Poisson	ran_vals	cond	Postcode	TS12	Week_factor10	0.204767230645445	0.608719980984763	-0.988302008754596	1.39783647004549	Positive	1.22723936799814	0.372208160953885	4.04643590431937
B.1.177	AR1 (Week|Postcode)	Poisson	ran_vals	cond	Postcode	TS13	Week_factor10	-0.315794104564916	0.587007095475472	-1.46630687036631	0.834718661236474	Negative	0.729209575634862	0.230776199742253	2.3041657059587
B.1.177	AR1 (Week|Postcode)	Poisson	ran_vals	cond	Postcode	TS14	Week_factor10	0.557617801889066	0.509201967679699	-0.440399715620072	1.5556353193982	Positive	1.74650701504846	0.643779041108564	4.73809577329667
B.1.177	AR1 (Week|Postcode)	Poisson	ran_vals	cond	Postcode	TS15	Week_factor10	-0.0159405636751973	0.645364485679208	-1.28083171250766	1.24895058515727	Negative	0.984185814704663	0.277806149491709	3.48668206099156
B.1.177	AR1 (Week|Postcode)	Poisson	ran_vals	cond	Postcode	TS16	Week_factor10	-0.239112392164499	0.596298977018886	-1.40783691113959	0.929612126810594	Negative	0.787326388082825	0.244671958349146	2.5335263000878
B.1.177	AR1 (Week|Postcode)	Poisson	ran_vals	cond	Postcode	TS17	Week_factor10	-0.335922160320027	0.569135251772638	-1.45140675612653	0.779562435486479	Negative	0.714678734014928	0.234240536898057	2.18051793945242
B.1.177	AR1 (Week|Postcode)	Poisson	ran_vals	cond	Postcode	TS18	Week_factor10	-0.0115545879008383	0.641000250904161	-1.26789199375413	1.24478281795245	Negative	0.988511909984963	0.281424240994179	3.47218062214595
B.1.177	AR1 (Week|Postcode)	Poisson	ran_vals	cond	Postcode	TS19	Week_factor10	-0.0753064440519385	0.396417008608938	-0.85226950378456	0.701656615680683	Negative	0.927459228412241	0.426446012042669	2.01709148655601
B.1.177	AR1 (Week|Postcode)	Poisson	ran_vals	cond	Postcode	TS2	Week_factor10	-0.0281917071060439	0.648498194746582	-1.29922481284859	1.2428413986365	Negative	0.972201970908776	0.272743138083724	3.46544620289867
B.1.177	AR1 (Week|Postcode)	Poisson	ran_vals	cond	Postcode	TS20	Week_factor10	-0.115941496549717	0.489902896085432	-1.07613352879903	0.844250535699598	Negative	0.890527320694351	0.340911103648107	2.32623373195155
B.1.177	AR1 (Week|Postcode)	Poisson	ran_vals	cond	Postcode	TS21	Week_factor10	-0.202683040517621	0.626188554789835	-1.42999005543688	1.02462397440164	Negative	0.81653700956183	0.239311302078269	2.78604763834395
B.1.177	AR1 (Week|Postcode)	Poisson	ran_vals	cond	Postcode	TS22	Week_factor10	1.20736013047464	0.650379895634541	-0.0673610412379764	2.48208130218726	Positive	3.34464356540366	0.934857618247912	11.9661436792502
B.1.177	AR1 (Week|Postcode)	Poisson	ran_vals	cond	Postcode	TS23	Week_factor10	-0.677596930933732	0.546421884785796	-1.74856414547839	0.393370283610923	Negative	0.507835891951765	0.17402363677163	1.48196703585089
B.1.177	AR1 (Week|Postcode)	Poisson	ran_vals	cond	Postcode	TS24	Week_factor10	0.0683252152577301	0.607291583586681	-1.12194441668646	1.25859484720192	Positive	1.07071346421815	0.325645987138533	3.52047121026037
B.1.177	AR1 (Week|Postcode)	Poisson	ran_vals	cond	Postcode	TS25	Week_factor10	0.111535588521644	0.409095648659547	-0.69027714908312	0.913348326126409	Positive	1.11799353103452	0.501437076980053	2.49265479721349
B.1.177	AR1 (Week|Postcode)	Poisson	ran_vals	cond	Postcode	TS26	Week_factor10	-0.587538705860225	0.552132342342271	-1.66969821155082	0.494620799830366	Negative	0.555693327659044	0.188303885002032	1.63987627977749
B.1.177	AR1 (Week|Postcode)	Poisson	ran_vals	cond	Postcode	TS27	Week_factor10	0.668602406532932	0.61513045539099	-0.537031131827129	1.87423594489299	Positive	1.95150799900881	0.584480925880198	6.51583875805726
B.1.177	AR1 (Week|Postcode)	Poisson	ran_vals	cond	Postcode	TS28	Week_factor10	1.04047307770277	0.528662777991485	0.00431307287256999	2.07663308253298	Positive	2.83055577048023	1.0043223875582	7.97756384708157
B.1.177	AR1 (Week|Postcode)	Poisson	ran_vals	cond	Postcode	TS29	Week_factor10	-0.177961024506963	0.638169592410691	-1.42875044166052	1.0728283926466	Negative	0.83697504436807	0.239608139609099	2.92363701015243
B.1.177	AR1 (Week|Postcode)	Poisson	ran_vals	cond	Postcode	TS3	Week_factor10	-0.0919539772676638	0.62721177996041	-1.32126647666933	1.137358522134	Negative	0.912147128082227	0.266797195485534	3.11851997452412
B.1.177	AR1 (Week|Postcode)	Poisson	ran_vals	cond	Postcode	TS4	Week_factor10	-0.527169266209678	0.550745566423972	-1.60661074104577	0.552272208626419	Negative	0.590273514143597	0.200566234321247	1.73719580805093
B.1.177	AR1 (Week|Postcode)	Poisson	ran_vals	cond	Postcode	TS5	Week_factor10	0.327164744329357	0.534937967531408	-0.721294405995258	1.37562389465397	Positive	1.38702996368002	0.486122608519277	3.95754504405017
B.1.177	AR1 (Week|Postcode)	Poisson	ran_vals	cond	Postcode	TS6	Week_factor10	-0.815801030028912	0.519074166725724	-1.83316770211647	0.201565642058646	Negative	0.442284901939812	0.159906229349757	1.22331653544307
B.1.177	AR1 (Week|Postcode)	Poisson	ran_vals	cond	Postcode	TS7	Week_factor10	-0.0580521033843072	0.546815921129608	-1.12979161497143	1.01368740820282	Negative	0.943600781361806	0.323100578730857	2.75574385562553
B.1.177	AR1 (Week|Postcode)	Poisson	ran_vals	cond	Postcode	TS8	Week_factor10	-0.101100938563967	0.627236427496457	-1.33046174624859	1.12825986912066	Negative	0.903841795788351	0.264355168106787	3.09027433684939
B.1.177	AR1 (Week|Postcode)	Poisson	ran_vals	cond	Postcode	TS9	Week_factor10	0.0391286206072338	0.569003711207822	-1.07609816042973	1.15435540164419	Positive	1.03990422816211	0.340923161331151	3.17197810652425
B.1.177	AR1 (Week|Postcode)	Poisson	ran_vals	cond	Postcode	TS1	Week_factor11	1.02436440676411	0.420044509453345	0.201092296331756	1.84763651719646	Positive	2.78532456438776	1.22273762081257	6.34480594767847
B.1.177	AR1 (Week|Postcode)	Poisson	ran_vals	cond	Postcode	TS10	Week_factor11	0.126912817795151	0.510688883171843	-0.874019000526643	1.12784463611695	Positive	1.13531803393733	0.417271161751543	3.08899141932749
B.1.177	AR1 (Week|Postcode)	Poisson	ran_vals	cond	Postcode	TS11	Week_factor11	-0.0278041301036789	0.651489729414418	-1.30470053605368	1.24909227584633	Negative	0.972578847063902	0.271253753603485	3.48717612637673
B.1.177	AR1 (Week|Postcode)	Poisson	ran_vals	cond	Postcode	TS12	Week_factor11	0.14197233166839	0.513688495629379	-0.864838619037754	1.14878328237453	Positive	1.15254475910525	0.421119507815229	3.15435261746131
B.1.177	AR1 (Week|Postcode)	Poisson	ran_vals	cond	Postcode	TS13	Week_factor11	-0.0110996412417871	0.646112757391984	-1.27745737568194	1.25525809319837	Negative	0.988961732490708	0.278745144363877	3.50874384041026
B.1.177	AR1 (Week|Postcode)	Poisson	ran_vals	cond	Postcode	TS14	Week_factor11	-0.53862554644265	0.549742604638822	-1.61610125230198	0.538850159416683	Negative	0.583549763476218	0.198671762190884	1.71403486181377
B.1.177	AR1 (Week|Postcode)	Poisson	ran_vals	cond	Postcode	TS15	Week_factor11	-0.21566179044297	0.60170364370616	-1.39497926147356	0.963655680587624	Negative	0.806007855340506	0.247838176112501	2.62126147416332
B.1.177	AR1 (Week|Postcode)	Poisson	ran_vals	cond	Postcode	TS16	Week_factor11	-0.0161963856675216	0.646643443934488	-1.28359424661806	1.25120147528302	Negative	0.983934070530949	0.277039759604159	3.49453903849355
B.1.177	AR1 (Week|Postcode)	Poisson	ran_vals	cond	Postcode	TS17	Week_factor11	-0.74910039939478	0.513862060730477	-1.75625153144805	0.258050732658489	Negative	0.472791685173772	0.172690978798902	1.29440448553921
B.1.177	AR1 (Week|Postcode)	Poisson	ran_vals	cond	Postcode	TS18	Week_factor11	-0.247744576853479	0.589067196663734	-1.40229506678837	0.906805913081413	Negative	0.780559290728058	0.246031656396975	2.47640005056431
B.1.177	AR1 (Week|Postcode)	Poisson	ran_vals	cond	Postcode	TS19	Week_factor11	0.232111397971123	0.609492365858903	-0.962471687964437	1.42669448390668	Positive	1.26126022283269	0.381947662866686	4.16490923850794
B.1.177	AR1 (Week|Postcode)	Poisson	ran_vals	cond	Postcode	TS2	Week_factor11	-0.264308868835562	0.595129988564452	-1.43074221254162	0.902124474870498	Negative	0.76773637319232	0.239131370059223	2.46483403066909
B.1.177	AR1 (Week|Postcode)	Poisson	ran_vals	cond	Postcode	TS20	Week_factor11	0.244065521797519	0.609373581759197	-0.95028475158068	1.43841579517572	Positive	1.27642796160404	0.386630914014421	4.21401466387626
B.1.177	AR1 (Week|Postcode)	Poisson	ran_vals	cond	Postcode	TS21	Week_factor11	0.712106143783726	0.479445714458701	-0.227590189097402	1.65180247666485	Positive	2.03827965109263	0.796450587098625	5.21637375043309
B.1.177	AR1 (Week|Postcode)	Poisson	ran_vals	cond	Postcode	TS22	Week_factor11	-0.203980117536454	0.638014209000366	-1.45446498880198	1.04650475372907	Negative	0.815478584749343	0.233525269119326	2.84768035892934
B.1.177	AR1 (Week|Postcode)	Poisson	ran_vals	cond	Postcode	TS23	Week_factor11	-0.162073345550101	0.613990762852488	-1.36547312758125	1.04132643648105	Negative	0.850378830749706	0.255259876925487	2.83297228102296
B.1.177	AR1 (Week|Postcode)	Poisson	ran_vals	cond	Postcode	TS24	Week_factor11	0.700873527262387	0.445591053698096	-0.172468889819134	1.57421594434391	Positive	2.01551254388079	0.8415844702496	4.82695553226644
B.1.177	AR1 (Week|Postcode)	Poisson	ran_vals	cond	Postcode	TS25	Week_factor11	0.726840917351554	0.489900992908895	-0.233347384740293	1.6870292194434	Positive	2.0685356000854	0.791878439252393	5.40340450847518
B.1.177	AR1 (Week|Postcode)	Poisson	ran_vals	cond	Postcode	TS26	Week_factor11	0.765512954286786	0.422099717838632	-0.0617872905614509	1.59281319913502	Positive	2.15009699330428	0.940082830016392	4.91756357313271
B.1.177	AR1 (Week|Postcode)	Poisson	ran_vals	cond	Postcode	TS27	Week_factor11	-0.325959059842607	0.589024221978349	-1.4804253209419	0.828507201256683	Negative	0.721834738854612	0.22754088989445	2.28989783093054
B.1.177	AR1 (Week|Postcode)	Poisson	ran_vals	cond	Postcode	TS28	Week_factor11	-0.143914806844277	0.654575677385107	-1.426859559675	1.13902994598644	Negative	0.865961518911305	0.240061638945613	3.12373670166046
B.1.177	AR1 (Week|Postcode)	Poisson	ran_vals	cond	Postcode	TS29	Week_factor11	0.705526862394005	0.535710701564237	-0.344446818804584	1.75550054359259	Positive	2.02491325457491	0.708612236030588	5.78634333429175
B.1.177	AR1 (Week|Postcode)	Poisson	ran_vals	cond	Postcode	TS3	Week_factor11	-0.369767685513556	0.571126591836469	-1.48915523612614	0.749619865099032	Negative	0.690894816869563	0.225563122655536	2.11619542395757
B.1.177	AR1 (Week|Postcode)	Poisson	ran_vals	cond	Postcode	TS4	Week_factor11	-0.00508468409458185	0.642541174438766	-1.26444224457863	1.25427287638947	Negative	0.994928221029498	0.2823967605473	3.50528866932637
B.1.177	AR1 (Week|Postcode)	Poisson	ran_vals	cond	Postcode	TS5	Week_factor11	-0.301665924457304	0.461494578665161	-1.20617867770151	0.602846828786898	Negative	0.739585100916846	0.299338967332552	1.82731345127714
B.1.177	AR1 (Week|Postcode)	Poisson	ran_vals	cond	Postcode	TS6	Week_factor11	-0.158336596921042	0.603452992836649	-1.34108272924378	1.0244095354017	Negative	0.853562427124929	0.2615623140434	2.78545026512693
B.1.177	AR1 (Week|Postcode)	Poisson	ran_vals	cond	Postcode	TS7	Week_factor11	0.178836129561823	0.465381384550014	-0.73329462323159	1.09096688235524	Positive	1.19582476778227	0.480323894116739	2.97715123639879
B.1.177	AR1 (Week|Postcode)	Poisson	ran_vals	cond	Postcode	TS8	Week_factor11	-0.0331399004706025	0.542669141886637	-1.09675187408967	1.03047207314846	Negative	0.967403209957179	0.333954048741112	2.80238845482888
B.1.177	AR1 (Week|Postcode)	Poisson	ran_vals	cond	Postcode	TS9	Week_factor11	-0.0780027952899766	0.643395535265901	-1.33903487222501	1.18302928164506	Negative	0.924961841003363	0.26209850509798	3.26424756597715
B.1.177	AR1 (Week|Postcode)	Poisson	ran_vals	cond	Postcode	TS1	Week_factor12	-0.234682947482469	0.62959170039288	-1.46866000521785	0.999294110252909	Negative	0.790821541846097	0.230233790654885	2.7163636982605
B.1.177	AR1 (Week|Postcode)	Poisson	ran_vals	cond	Postcode	TS10	Week_factor12	0.0319779763975431	0.424370727737721	-0.799773366061444	0.86372931885653	Positive	1.03249476580046	0.449430808850368	2.37199012709488
B.1.177	AR1 (Week|Postcode)	Poisson	ran_vals	cond	Postcode	TS11	Week_factor12	-0.196321061564485	0.625418247973718	-1.42211830286711	1.02947617973814	Negative	0.821748360506289	0.241202535329718	2.79959896388194
B.1.177	AR1 (Week|Postcode)	Poisson	ran_vals	cond	Postcode	TS12	Week_factor12	-0.0605354011543874	0.641279938294238	-1.31742098421916	1.19635018191039	Negative	0.941260446722192	0.267825137290974	3.30802118697735
B.1.177	AR1 (Week|Postcode)	Poisson	ran_vals	cond	Postcode	TS13	Week_factor12	-0.215747609077529	0.604479228131	-1.40050512561686	0.969009907461802	Negative	0.80593868781489	0.246472432952624	2.63533394276851
B.1.177	AR1 (Week|Postcode)	Poisson	ran_vals	cond	Postcode	TS14	Week_factor12	-0.0892248400950299	0.626136854073747	-1.31643052347278	1.13798084328272	Negative	0.914639902731144	0.26809053898964	3.12046129945811
B.1.177	AR1 (Week|Postcode)	Poisson	ran_vals	cond	Postcode	TS15	Week_factor12	-0.0362402145972467	0.546230693284398	-1.10683270068501	1.03435227149052	Negative	0.964408600632653	0.330604427725763	2.81328340147259
B.1.177	AR1 (Week|Postcode)	Poisson	ran_vals	cond	Postcode	TS16	Week_factor12	-0.172025275736351	0.606341980351961	-1.36043371954089	1.01638316806818	Negative	0.841957891793858	0.25654948229629	2.76318270147688
B.1.177	AR1 (Week|Postcode)	Poisson	ran_vals	cond	Postcode	TS17	Week_factor12	0.107221380835028	0.571389820562925	-1.01268208860111	1.22712485027117	Positive	1.11318066406809	0.363243420850385	3.41140711634655
B.1.177	AR1 (Week|Postcode)	Poisson	ran_vals	cond	Postcode	TS18	Week_factor12	-0.26297716732252	0.509575977325679	-1.26172773026765	0.73577339562261	Negative	0.768759449947353	0.283164371969925	2.08709551901581
B.1.177	AR1 (Week|Postcode)	Poisson	ran_vals	cond	Postcode	TS19	Week_factor12	0.195245625311161	0.513955950128454	-0.812089526580672	1.20258077720299	Positive	1.21560953429289	0.443929493945025	3.32869647099135
B.1.177	AR1 (Week|Postcode)	Poisson	ran_vals	cond	Postcode	TS2	Week_factor12	0.0130936079487486	0.658659110480088	-1.27785452668141	1.30404174257891	Positive	1.01317970459484	0.27863446243137	3.6841570308473
B.1.177	AR1 (Week|Postcode)	Poisson	ran_vals	cond	Postcode	TS20	Week_factor12	0.140098990237909	0.468306992009672	-0.777765847809334	1.05796382828515	Positive	1.15038767037023	0.459431305004203	2.88049982168222
B.1.177	AR1 (Week|Postcode)	Poisson	ran_vals	cond	Postcode	TS21	Week_factor12	-0.165919964792841	0.651812510515383	-1.44344901007563	1.11160908048994	Negative	0.847114030423233	0.236112000043779	3.03924485162481
B.1.177	AR1 (Week|Postcode)	Poisson	ran_vals	cond	Postcode	TS22	Week_factor12	-0.324810554972023	0.584488615211487	-1.47038719016023	0.820766080216181	Negative	0.722664245823159	0.22983647753383	2.27223988896317
B.1.177	AR1 (Week|Postcode)	Poisson	ran_vals	cond	Postcode	TS23	Week_factor12	0.609809517783625	0.478588045282276	-0.328205814401059	1.54782484996831	Positive	1.84008086271622	0.720214773877942	4.70123316563383
B.1.177	AR1 (Week|Postcode)	Poisson	ran_vals	cond	Postcode	TS24	Week_factor12	-0.155847247704006	0.628460475442858	-1.38760714527893	1.07591264987091	Negative	0.855689888983709	0.249672019291284	2.93266817878664
B.1.177	AR1 (Week|Postcode)	Poisson	ran_vals	cond	Postcode	TS25	Week_factor12	0.367162936583185	0.39903314264152	-0.414927651632028	1.1492535247984	Positive	1.44363312060124	0.660388056974845	3.15583627669428
B.1.177	AR1 (Week|Postcode)	Poisson	ran_vals	cond	Postcode	TS26	Week_factor12	0.0954778509402179	0.601329604225074	-1.08310651617865	1.27406221805909	Positive	1.10018445371283	0.338542203578431	3.57534694167306
B.1.177	AR1 (Week|Postcode)	Poisson	ran_vals	cond	Postcode	TS27	Week_factor12	-0.260061516576092	0.586543986385406	-1.40966660524004	0.889543572087856	Negative	0.771004154808928	0.244224692814743	2.43401844375969
B.1.177	AR1 (Week|Postcode)	Poisson	ran_vals	cond	Postcode	TS28	Week_factor12	-0.188423727429007	0.612045520238176	-1.38801090399491	1.0111634491369	Negative	0.828263674829428	0.249571232385522	2.74879724111081
B.1.177	AR1 (Week|Postcode)	Poisson	ran_vals	cond	Postcode	TS29	Week_factor12	-0.155481750852806	0.651937748647006	-1.43325625836306	1.12229275665745	Negative	0.856002698105629	0.238530937910766	3.07188922989198
B.1.177	AR1 (Week|Postcode)	Poisson	ran_vals	cond	Postcode	TS3	Week_factor12	0.150863140736502	0.434400601830547	-0.700546393713894	1.0022726751869	Positive	1.16283750210698	0.496314046816307	2.72446662547687
B.1.177	AR1 (Week|Postcode)	Poisson	ran_vals	cond	Postcode	TS4	Week_factor12	-0.351727295723333	0.590918135951209	-1.50990555999925	0.80645096855258	Negative	0.703471935626312	0.220930841683033	2.23994423071007
B.1.177	AR1 (Week|Postcode)	Poisson	ran_vals	cond	Postcode	TS5	Week_factor12	-0.110653664097584	0.617428911926078	-1.32079209448645	1.09948476629128	Negative	0.895248752027751	0.266923789346076	3.00261857502747
B.1.177	AR1 (Week|Postcode)	Poisson	ran_vals	cond	Postcode	TS6	Week_factor12	0.125787135235841	0.456848560898601	-0.769619590514371	1.02119386098605	Positive	1.13404074527292	0.463189236380262	2.77650755010931
B.1.177	AR1 (Week|Postcode)	Poisson	ran_vals	cond	Postcode	TS7	Week_factor12	-0.147920880796514	0.620199710062419	-1.36348997574104	1.06764821414801	Negative	0.862499352504336	0.25576659830679	2.90853120773061
B.1.177	AR1 (Week|Postcode)	Poisson	ran_vals	cond	Postcode	TS8	Week_factor12	-0.311918629788831	0.510822111844521	-1.31311157151078	0.689274311933122	Negative	0.732041092143167	0.26898179681283	1.99226924251329
B.1.177	AR1 (Week|Postcode)	Poisson	ran_vals	cond	Postcode	TS9	Week_factor12	0.0861304048186732	0.583148343453826	-1.05681934599502	1.22908015563237	Positive	1.08994845356847	0.347559520720691	3.41808398450117
B.1.177	AR1 (Week|Postcode)	Poisson	ran_vals	cond	Postcode	TS1	Week_factor13	-0.0962865658106552	0.535800675402128	-1.14643659249106	0.953863460869751	Negative	0.908203718639444	0.317767087917395	2.59571876985868
B.1.177	AR1 (Week|Postcode)	Poisson	ran_vals	cond	Postcode	TS10	Week_factor13	-0.000546682158559641	0.568158600576799	-1.11411707679576	1.11302371247864	Negative	0.999453467244905	0.328204930759711	3.04354730709148
B.1.177	AR1 (Week|Postcode)	Poisson	ran_vals	cond	Postcode	TS11	Week_factor13	0.579151450967814	0.514562109294612	-0.429371751058589	1.58767465299422	Positive	1.78452353239188	0.65091790477725	4.89235925803909
B.1.177	AR1 (Week|Postcode)	Poisson	ran_vals	cond	Postcode	TS12	Week_factor13	-0.238147481360637	0.597973891242221	-1.41015477189066	0.933859809169386	Negative	0.788086454460009	0.244105499559906	2.54431080341526
B.1.177	AR1 (Week|Postcode)	Poisson	ran_vals	cond	Postcode	TS13	Week_factor13	0.000271182975206707	0.654961358772465	-1.28342949148424	1.28397185743466	Positive	1.00027121974863	0.277085407087052	3.61095347306789
B.1.177	AR1 (Week|Postcode)	Poisson	ran_vals	cond	Postcode	TS14	Week_factor13	0.151520430503714	0.527719933885967	-0.882791633836639	1.18583249484407	Positive	1.16360207454334	0.413626604414664	3.27341078506689
B.1.177	AR1 (Week|Postcode)	Poisson	ran_vals	cond	Postcode	TS15	Week_factor13	-0.0520046381176612	0.638426694106757	-1.30329796533587	1.19928868910055	Negative	0.949324463754117	0.271634473105985	3.31775612711133
B.1.177	AR1 (Week|Postcode)	Poisson	ran_vals	cond	Postcode	TS16	Week_factor13	-0.317771661112666	0.577436750423086	-1.44952689529176	0.813983573066427	Negative	0.72776894739528	0.234681290657356	2.25688055195734
B.1.177	AR1 (Week|Postcode)	Poisson	ran_vals	cond	Postcode	TS17	Week_factor13	0.499241656234153	0.395435921938347	-0.275798508958399	1.27428182142671	Positive	1.64747144716071	0.758965840173462	3.57613218611986
B.1.177	AR1 (Week|Postcode)	Poisson	ran_vals	cond	Postcode	TS18	Week_factor13	-0.162190319521723	0.615709586573878	-1.36895893414257	1.04457829509912	Negative	0.850279364378091	0.254371639383188	2.84219970135159
B.1.177	AR1 (Week|Postcode)	Poisson	ran_vals	cond	Postcode	TS19	Week_factor13	-0.52740482569449	0.485710393109902	-1.47937970310669	0.424570051717709	Negative	0.590134485994049	0.22777893513765	1.5289329162462
B.1.177	AR1 (Week|Postcode)	Poisson	ran_vals	cond	Postcode	TS2	Week_factor13	-0.061244588408905	0.640567776348847	-1.31673435970955	1.19424518289174	Negative	0.940593153456103	0.268009095742491	3.30106512944079
B.1.177	AR1 (Week|Postcode)	Poisson	ran_vals	cond	Postcode	TS20	Week_factor13	-0.0929536312557312	0.64605122087012	-1.3591907563293	1.17328349381784	Negative	0.911235752174111	0.256868562125901	3.23258941914944
B.1.177	AR1 (Week|Postcode)	Poisson	ran_vals	cond	Postcode	TS21	Week_factor13	0.244600006054663	0.526096742769149	-0.786530662156701	1.27573067426603	Positive	1.27711037460816	0.455422070674169	3.58131723066774
B.1.177	AR1 (Week|Postcode)	Poisson	ran_vals	cond	Postcode	TS22	Week_factor13	0.381023679070353	0.6395347419211	-0.872441381957122	1.63448874009783	Positive	1.46378226600262	0.417929976027022	5.12683618110519
B.1.177	AR1 (Week|Postcode)	Poisson	ran_vals	cond	Postcode	TS23	Week_factor13	0.189123803475993	0.398701764618437	-0.59231729574871	0.970564902700696	Positive	1.20819052141035	0.553044231655072	2.6394350622867
B.1.177	AR1 (Week|Postcode)	Poisson	ran_vals	cond	Postcode	TS24	Week_factor13	-0.331581077913569	0.583871600817422	-1.47594838711146	0.812786231284324	Negative	0.717787957107489	0.228561859102752	2.25417991169262
B.1.177	AR1 (Week|Postcode)	Poisson	ran_vals	cond	Postcode	TS25	Week_factor13	0.0895470285789355	0.584237417163238	-1.05553726748171	1.23463132463959	Positive	1.09367876626112	0.348005405082605	3.43711110891087
B.1.177	AR1 (Week|Postcode)	Poisson	ran_vals	cond	Postcode	TS26	Week_factor13	0.083449310834622	0.504156478756775	-0.90467923010119	1.07157785177043	Positive	1.08703011324717	0.404671670777124	2.91998316768003
B.1.177	AR1 (Week|Postcode)	Poisson	ran_vals	cond	Postcode	TS27	Week_factor13	-0.0753318979359678	0.635147282762671	-1.32019769702928	1.16953390115735	Negative	0.927435621273047	0.267082495330265	3.22049122142021
B.1.177	AR1 (Week|Postcode)	Poisson	ran_vals	cond	Postcode	TS28	Week_factor13	0.189929611782565	0.59247016667695	-0.971290576818699	1.35114980038383	Positive	1.20916448372918	0.378594117884473	3.86186335086752
B.1.177	AR1 (Week|Postcode)	Poisson	ran_vals	cond	Postcode	TS29	Week_factor13	0.159845939124808	0.582633234422365	-0.982094216539108	1.30178609478873	Positive	1.17333009280576	0.374525938575651	3.67585623553678
B.1.177	AR1 (Week|Postcode)	Poisson	ran_vals	cond	Postcode	TS3	Week_factor13	0.410480583327247	0.553689522469866	-0.67473093933087	1.49569210598536	Positive	1.50754211065303	0.509293433006267	4.4624239546482
B.1.177	AR1 (Week|Postcode)	Poisson	ran_vals	cond	Postcode	TS4	Week_factor13	0.665403234627123	0.430826184252118	-0.179000570103846	1.50980703935809	Positive	1.94527476535369	0.836105422729983	4.52585739770273
B.1.177	AR1 (Week|Postcode)	Poisson	ran_vals	cond	Postcode	TS5	Week_factor13	-0.246506457592829	0.532431767376752	-1.29005354587627	0.797040630690612	Negative	0.781526314741984	0.275256043869076	2.21896446686091
B.1.177	AR1 (Week|Postcode)	Poisson	ran_vals	cond	Postcode	TS6	Week_factor13	-0.121098927678949	0.627449206340557	-1.35087677423468	1.10867891887678	Negative	0.885946310645308	0.259013065078929	3.03035240753917
B.1.177	AR1 (Week|Postcode)	Poisson	ran_vals	cond	Postcode	TS7	Week_factor13	-0.114828808978213	0.53382638719878	-1.16110930188495	0.931451683928529	Negative	0.89151875084989	0.313138622880259	2.53819115574534
B.1.177	AR1 (Week|Postcode)	Poisson	ran_vals	cond	Postcode	TS8	Week_factor13	0.198550464939811	0.604938853546283	-0.987107900859854	1.38420883073948	Positive	1.21963357459618	0.372652883127653	3.99166657130818
B.1.177	AR1 (Week|Postcode)	Poisson	ran_vals	cond	Postcode	TS9	Week_factor13	0.463163416962358	0.501821303649772	-0.520388264866133	1.44671509879085	Positive	1.58909300595073	0.594289761335294	4.2491335807093
B.1.177	AR1 (Week|Postcode)	Poisson	ran_vals	cond	Postcode	TS1	Week_factor14	-0.134853794711686	0.538929473887094	-1.19113615373751	0.921428564314136	Negative	0.873843662913532	0.303875818217461	2.51287763433576
B.1.177	AR1 (Week|Postcode)	Poisson	ran_vals	cond	Postcode	TS10	Week_factor14	0.448403551736417	0.389699277700767	-0.31539299735836	1.21220010083119	Positive	1.56581045369891	0.72950212551875	3.36087077905268
B.1.177	AR1 (Week|Postcode)	Poisson	ran_vals	cond	Postcode	TS11	Week_factor14	-0.235901426396887	0.658998179988917	-1.52751412505261	1.05571127225883	Negative	0.78985852929668	0.217074617510457	2.87401863680658
B.1.177	AR1 (Week|Postcode)	Poisson	ran_vals	cond	Postcode	TS12	Week_factor14	0.0791629622519662	0.500080173280321	-0.900976166760012	1.05930209126394	Positive	1.08238069489439	0.406172973600543	2.88435726851744
B.1.177	AR1 (Week|Postcode)	Poisson	ran_vals	cond	Postcode	TS13	Week_factor14	-0.092895422554504	0.629259372241275	-1.32622112908169	1.14043028397268	Negative	0.911288795567535	0.265478577461812	3.12811405299316
B.1.177	AR1 (Week|Postcode)	Poisson	ran_vals	cond	Postcode	TS14	Week_factor14	0.703336640405476	0.636274624305966	-0.543738707510971	1.95041198832192	Positive	2.02048309832368	0.580573594843157	7.03158391437782
B.1.177	AR1 (Week|Postcode)	Poisson	ran_vals	cond	Postcode	TS15	Week_factor14	-0.259972247414181	0.592769228625658	-1.42177858666406	0.901834091835698	Negative	0.77107298477581	0.241284489659005	2.46411838859318
B.1.177	AR1 (Week|Postcode)	Poisson	ran_vals	cond	Postcode	TS16	Week_factor14	-0.0185028334756543	0.642687545798267	-1.27814727655269	1.24114160960139	Negative	0.981667293057475	0.278552904167027	3.45956067893283
B.1.177	AR1 (Week|Postcode)	Poisson	ran_vals	cond	Postcode	TS17	Week_factor14	-0.0978193168690251	0.398057137422432	-0.877996970006103	0.682358336268053	Negative	0.906812734716846	0.415614566931782	1.97853829309986
B.1.177	AR1 (Week|Postcode)	Poisson	ran_vals	cond	Postcode	TS18	Week_factor14	0.296615852480892	0.477767435303269	-0.639791113699585	1.23302281866137	Positive	1.34529840712745	0.527402579711348	3.43158693916548
B.1.177	AR1 (Week|Postcode)	Poisson	ran_vals	cond	Postcode	TS19	Week_factor14	0.137067808104412	0.573375142191509	-0.986726820221478	1.2608624364303	Positive	1.14690591539982	0.372794920988469	3.5284632507635
B.1.177	AR1 (Week|Postcode)	Poisson	ran_vals	cond	Postcode	TS2	Week_factor14	-0.178727911713787	0.611585399086908	-1.37741326739468	1.01995744396711	Negative	0.836333424970413	0.25223016191135	2.77307675030782
B.1.177	AR1 (Week|Postcode)	Poisson	ran_vals	cond	Postcode	TS20	Week_factor14	0.196581761263561	0.587693830274548	-0.955276980010948	1.34844050253807	Positive	1.21723483946828	0.3847055740406	3.85141457362665
B.1.177	AR1 (Week|Postcode)	Poisson	ran_vals	cond	Postcode	TS21	Week_factor14	-0.0477136333510969	0.654534767842992	-1.33057820495265	1.23515093825045	Negative	0.953406771891074	0.264324383439105	3.43889754271258
B.1.177	AR1 (Week|Postcode)	Poisson	ran_vals	cond	Postcode	TS22	Week_factor14	-0.0118932382876129	0.565149307173068	-1.11956552623459	1.09577904965936	Negative	0.988177206721209	0.32642158543395	2.99151231247519
B.1.177	AR1 (Week|Postcode)	Poisson	ran_vals	cond	Postcode	TS23	Week_factor14	0.138651856245679	0.578026094995378	-0.99425847206959	1.27156218456095	Positive	1.14872410925643	0.369997706478591	3.56641961850466
B.1.177	AR1 (Week|Postcode)	Poisson	ran_vals	cond	Postcode	TS24	Week_factor14	0.4724984665836	0.405065512389754	-0.32141534907958	1.26641228224678	Positive	1.60399672325475	0.725122009675019	3.54810011816499
B.1.177	AR1 (Week|Postcode)	Poisson	ran_vals	cond	Postcode	TS25	Week_factor14	0.026463210016669	0.493875705497066	-0.941515385596891	0.994441805630229	Positive	1.02681647000596	0.390036331854213	2.70321500067227
B.1.177	AR1 (Week|Postcode)	Poisson	ran_vals	cond	Postcode	TS26	Week_factor14	-0.0984958193791642	0.627234547733879	-1.32785294279684	1.13086130403851	Negative	0.906199481082784	0.265045719146152	3.09832395014794
B.1.177	AR1 (Week|Postcode)	Poisson	ran_vals	cond	Postcode	TS27	Week_factor14	0.0954799794118132	0.573122884369604	-1.02782023266832	1.21878019149195	Positive	1.10018679542668	0.357786001434431	3.38305853213505
B.1.177	AR1 (Week|Postcode)	Poisson	ran_vals	cond	Postcode	TS28	Week_factor14	-0.0579664110839227	0.647216802353334	-1.32648803388564	1.21055521171779	Negative	0.943681644148015	0.265407729409406	3.3553470634919
B.1.177	AR1 (Week|Postcode)	Poisson	ran_vals	cond	Postcode	TS29	Week_factor14	-0.222786260638608	0.604035829602935	-1.40667473203213	0.961102210754918	Negative	0.800285883609214	0.244956476285697	2.61457670038168
B.1.177	AR1 (Week|Postcode)	Poisson	ran_vals	cond	Postcode	TS3	Week_factor14	-0.359676595518151	0.500239855021588	-1.340128694992	0.620775503955699	Negative	0.697901994210839	0.261811972522406	1.86037020702628
B.1.177	AR1 (Week|Postcode)	Poisson	ran_vals	cond	Postcode	TS4	Week_factor14	-0.274524170196638	0.614692730936049	-1.47929978438986	0.930251443996588	Negative	0.759933636281524	0.227797139665297	2.53514654486259
B.1.177	AR1 (Week|Postcode)	Poisson	ran_vals	cond	Postcode	TS5	Week_factor14	0.948741111042466	0.329064148598793	0.303787231185494	1.59369499089944	Positive	2.58245658603698	1.354980727774	4.92190175259684
B.1.177	AR1 (Week|Postcode)	Poisson	ran_vals	cond	Postcode	TS6	Week_factor14	-0.0708184873616591	0.546951224588771	-1.14282318885573	1.00118621413241	Negative	0.931630979578437	0.3189173856615	2.72150820598883
B.1.177	AR1 (Week|Postcode)	Poisson	ran_vals	cond	Postcode	TS7	Week_factor14	-0.0347370635483212	0.641696122638629	-1.29243835293903	1.22296422584239	Negative	0.965859342501209	0.274600393422238	3.39724301873968
B.1.177	AR1 (Week|Postcode)	Poisson	ran_vals	cond	Postcode	TS8	Week_factor14	0.564960129625581	0.467359346896965	-0.351047358130631	1.48096761738179	Positive	1.75937763427838	0.703950415290476	4.39719842870141
B.1.177	AR1 (Week|Postcode)	Poisson	ran_vals	cond	Postcode	TS9	Week_factor14	-0.103634471435933	0.637999753600319	-1.35409101063799	1.14682206776612	Negative	0.901554781224274	0.258181872396718	3.14817231745616
B.1.177	AR1 (Week|Postcode)	Poisson	ran_vals	cond	Postcode	TS1	Week_factor15	0.248771708330224	0.605189930448482	-0.9373787591551	1.43492217581555	Positive	1.28244922717304	0.391653108152134	4.19931818755759
B.1.177	AR1 (Week|Postcode)	Poisson	ran_vals	cond	Postcode	TS10	Week_factor15	-0.474249690942576	0.494266564436582	-1.44299435600062	0.49449497411547	Negative	0.622351837548701	0.23621937373385	1.63966995415306
B.1.177	AR1 (Week|Postcode)	Poisson	ran_vals	cond	Postcode	TS11	Week_factor15	0.873939163678222	0.500405210618979	-0.106837026811158	1.8547153541676	Positive	2.39633182926224	0.898672120517675	6.38987913926543
B.1.177	AR1 (Week|Postcode)	Poisson	ran_vals	cond	Postcode	TS12	Week_factor15	-0.218685104477075	0.623641489012502	-1.44099996220651	1.00362975325236	Negative	0.803574720398688	0.236690958293218	2.72816644928144
B.1.177	AR1 (Week|Postcode)	Poisson	ran_vals	cond	Postcode	TS13	Week_factor15	-0.247370506500787	0.594602312812372	-1.41276962473725	0.918028611735681	Negative	0.780851329435344	0.243468033402831	2.50434847712478
B.1.177	AR1 (Week|Postcode)	Poisson	ran_vals	cond	Postcode	TS14	Week_factor15	0.080278757438986	0.587845589503833	-1.07187742645924	1.23243494133721	Positive	1.08358908409634	0.342365148280456	3.42957017987968
B.1.177	AR1 (Week|Postcode)	Poisson	ran_vals	cond	Postcode	TS15	Week_factor15	0.00165244339995666	0.652788958889597	-1.27779040552905	1.28109529232896	Positive	1.00165380943688	0.278652329367007	3.60058125564053
B.1.177	AR1 (Week|Postcode)	Poisson	ran_vals	cond	Postcode	TS16	Week_factor15	-0.235312350113674	0.597634142413628	-1.40665374517587	0.936029044948519	Negative	0.790323953295043	0.244961617206002	2.54983600400806
B.1.177	AR1 (Week|Postcode)	Poisson	ran_vals	cond	Postcode	TS17	Week_factor15	0.336792128881991	0.531998498869343	-0.705905768731295	1.37949002649528	Positive	1.40044792080447	0.493661228786069	3.97287504977524
B.1.177	AR1 (Week|Postcode)	Poisson	ran_vals	cond	Postcode	TS18	Week_factor15	0.111001646266708	0.434925876676186	-0.741437407963125	0.963440700496542	Positive	1.11739674638601	0.476428600835936	2.6206980157012
B.1.177	AR1 (Week|Postcode)	Poisson	ran_vals	cond	Postcode	TS19	Week_factor15	0.0446276000189116	0.446827603631656	-0.831138410397472	0.920393610435295	Positive	1.04563839167695	0.435553165728178	2.51027826722561
B.1.177	AR1 (Week|Postcode)	Poisson	ran_vals	cond	Postcode	TS2	Week_factor15	-0.0488804224236032	0.650954402589274	-1.32472760707637	1.22696676222916	Negative	0.952294996018079	0.26587537179597	3.41086785630146
B.1.177	AR1 (Week|Postcode)	Poisson	ran_vals	cond	Postcode	TS20	Week_factor15	-0.436461252794072	0.560251217868129	-1.53453346211031	0.661610956522163	Negative	0.64631954047738	0.215556232864654	1.93791171264892
B.1.177	AR1 (Week|Postcode)	Poisson	ran_vals	cond	Postcode	TS21	Week_factor15	-0.081384298683174	0.631574307378546	-1.31924719470595	1.15647859733961	Negative	0.92183936171194	0.267336478549294	3.17871999142378
B.1.177	AR1 (Week|Postcode)	Poisson	ran_vals	cond	Postcode	TS22	Week_factor15	-0.0166148371379002	0.656242130171075	-1.30282577741105	1.26959610313525	Negative	0.983522428004597	0.271762765910925	3.55941463557636
B.1.177	AR1 (Week|Postcode)	Poisson	ran_vals	cond	Postcode	TS23	Week_factor15	-0.388732073733066	0.458689393710627	-1.28774676549641	0.510282618030276	Negative	0.677915877154485	0.275891732025108	1.66576190277536
B.1.177	AR1 (Week|Postcode)	Poisson	ran_vals	cond	Postcode	TS24	Week_factor15	0.522284600065426	0.586134660072975	-0.626518223768233	1.67108742389908	Positive	1.68587480310758	0.53444939847363	5.31794751733314
B.1.177	AR1 (Week|Postcode)	Poisson	ran_vals	cond	Postcode	TS25	Week_factor15	-0.313681484536951	0.40560678762714	-1.10865618017113	0.481293211097231	Negative	0.730751746826225	0.33000212664251	1.61816567948381
B.1.177	AR1 (Week|Postcode)	Poisson	ran_vals	cond	Postcode	TS26	Week_factor15	-0.293046445690045	0.583186248633727	-1.43607048929117	0.84997759791108	Negative	0.745987491988755	0.237860600452607	2.33959443953625
B.1.177	AR1 (Week|Postcode)	Poisson	ran_vals	cond	Postcode	TS27	Week_factor15	-0.0895064554470323	0.64774980593421	-1.35907274607089	1.18005983517683	Negative	0.914382362358345	0.256898877039994	3.25456893477141
B.1.177	AR1 (Week|Postcode)	Poisson	ran_vals	cond	Postcode	TS28	Week_factor15	-0.150301946107591	0.619294500558048	-1.36409686302509	1.0634929708099	Negative	0.860448128233853	0.255611423902043	2.89647062748209
B.1.177	AR1 (Week|Postcode)	Poisson	ran_vals	cond	Postcode	TS29	Week_factor15	-0.0940364178106177	0.644819438959494	-1.35785929470255	1.16978645908131	Negative	0.91024961233915	0.257210800547593	3.22130468471623
B.1.177	AR1 (Week|Postcode)	Poisson	ran_vals	cond	Postcode	TS3	Week_factor15	-0.612910683085515	0.530131632368811	-1.65194958959381	0.426128223422783	Negative	0.541771646313815	0.191675854861551	1.53131711326703
B.1.177	AR1 (Week|Postcode)	Poisson	ran_vals	cond	Postcode	TS4	Week_factor15	0.185999605250485	0.480304424716233	-0.755379768808562	1.12737897930953	Positive	1.20442178493262	0.469832153248568	3.08755334429573
B.1.177	AR1 (Week|Postcode)	Poisson	ran_vals	cond	Postcode	TS5	Week_factor15	1.11309012634878	0.479358688373239	0.173564361460874	2.05261589123669	Positive	3.04374944755948	1.18953724466072	7.78824769136256
B.1.177	AR1 (Week|Postcode)	Poisson	ran_vals	cond	Postcode	TS6	Week_factor15	0.32633804565971	0.416898127183011	-0.49076726884119	1.14344336016061	Positive	1.38588378169313	0.612156525321788	3.13755351272359
B.1.177	AR1 (Week|Postcode)	Poisson	ran_vals	cond	Postcode	TS7	Week_factor15	-0.261951628394909	0.597285092122994	-1.43260889745866	0.908705640668847	Negative	0.769548247091198	0.238685403506559	2.48110900750939
B.1.177	AR1 (Week|Postcode)	Poisson	ran_vals	cond	Postcode	TS8	Week_factor15	-0.170738839744565	0.649349897322499	-1.44344125186144	1.10196357237231	Negative	0.843041713713724	0.236113831858352	3.0100707166014
B.1.177	AR1 (Week|Postcode)	Poisson	ran_vals	cond	Postcode	TS9	Week_factor15	-0.256361735891772	0.591949350174361	-1.41656114290541	0.903837671121865	Negative	0.773861984500046	0.242546667721944	2.46906039435217
B.1.177	AR1 (Week|Postcode)	Poisson	ran_vals	cond	Postcode	TS1	Week_factor16	-0.0705688164999549	0.549488559588362	-1.14754660320994	1.00640897021003	Negative	0.931863609727175	0.317414558735483	2.73575916175104
B.1.177	AR1 (Week|Postcode)	Poisson	ran_vals	cond	Postcode	TS10	Week_factor16	-0.20534740416596	0.59172711327783	-1.36511123486636	0.95441642653444	Negative	0.814364353693964	0.255352270332592	2.59715451013455
B.1.177	AR1 (Week|Postcode)	Poisson	ran_vals	cond	Postcode	TS11	Week_factor16	-0.0195154157829951	0.577246064695612	-1.15089691280387	1.11186608123788	Negative	0.980673777218	0.316352901127985	3.04002604020358
B.1.177	AR1 (Week|Postcode)	Poisson	ran_vals	cond	Postcode	TS12	Week_factor16	0.602889653141828	0.460815145192419	-0.300291434965909	1.50607074124957	Positive	1.82739170647255	0.740602351806226	4.508978996273
B.1.177	AR1 (Week|Postcode)	Poisson	ran_vals	cond	Postcode	TS13	Week_factor16	-0.062051703503136	0.64080512260713	-1.31800666492188	1.19390325791561	Negative	0.939834292809555	0.267668323202334	3.29993660577141
B.1.177	AR1 (Week|Postcode)	Poisson	ran_vals	cond	Postcode	TS14	Week_factor16	-0.159840048387906	0.531386631888224	-1.20133870875487	0.881658611979056	Negative	0.852280101640418	0.300791270354673	2.41490177156971
B.1.177	AR1 (Week|Postcode)	Poisson	ran_vals	cond	Postcode	TS15	Week_factor16	-0.147392393045916	0.621203029785753	-1.36492795851315	1.07014317242132	Negative	0.862955293315989	0.255399074654414	2.91579693180073
B.1.177	AR1 (Week|Postcode)	Poisson	ran_vals	cond	Postcode	TS16	Week_factor16	-0.0693471632759301	0.653453289159487	-1.35009207560776	1.2113977490559	Negative	0.933002719567283	0.259216392040211	3.35817525993846
B.1.177	AR1 (Week|Postcode)	Poisson	ran_vals	cond	Postcode	TS17	Week_factor16	-0.318708236815528	0.463259621380186	-1.22668041021235	0.589263936581298	Negative	0.727087655772243	0.293264481405067	1.8026610540885
B.1.177	AR1 (Week|Postcode)	Poisson	ran_vals	cond	Postcode	TS18	Week_factor16	0.127773155850922	0.588117361195539	-1.02491569077507	1.28046200247691	Positive	1.13629521153859	0.358826716533065	3.59830176593487
B.1.177	AR1 (Week|Postcode)	Poisson	ran_vals	cond	Postcode	TS19	Week_factor16	-0.327896466748023	0.421916879939364	-1.15483835589869	0.49904542240264	Negative	0.720437605092303	0.31510846821209	1.64714818924444
B.1.177	AR1 (Week|Postcode)	Poisson	ran_vals	cond	Postcode	TS2	Week_factor16	0.242331520754444	0.602952658200307	-0.939433973700846	1.42409701520973	Positive	1.27421655203456	0.390849003574124	4.15410505497405
B.1.177	AR1 (Week|Postcode)	Poisson	ran_vals	cond	Postcode	TS20	Week_factor16	-0.0667614428562139	0.630056211027829	-1.30164892470653	1.1681260389941	Negative	0.935418325445757	0.272082778924132	3.21596040381421
B.1.177	AR1 (Week|Postcode)	Poisson	ran_vals	cond	Postcode	TS21	Week_factor16	-0.2453406101192	0.594447937070567	-1.41043715746164	0.919755937223243	Negative	0.782437986553477	0.244036577420799	2.50867804028496
B.1.177	AR1 (Week|Postcode)	Poisson	ran_vals	cond	Postcode	TS22	Week_factor16	-0.0686061141273957	0.636708283632267	-1.31653141870495	1.17931919045016	Negative	0.933694376682504	0.268063491296981	3.25215934788636
B.1.177	AR1 (Week|Postcode)	Poisson	ran_vals	cond	Postcode	TS23	Week_factor16	-0.262546529837861	0.657881964891249	-1.55197148710315	1.02687842742743	Negative	0.769090577876118	0.211829941891357	2.79233573732078
B.1.177	AR1 (Week|Postcode)	Poisson	ran_vals	cond	Postcode	TS24	Week_factor16	-0.211105243903709	0.479248692902629	-1.15041542163076	0.728204933823341	Negative	0.80968884758184	0.316505258933993	2.0713590418892
B.1.177	AR1 (Week|Postcode)	Poisson	ran_vals	cond	Postcode	TS25	Week_factor16	0.888859140511244	0.492451097378368	-0.0763272744975849	1.85404555552007	Positive	2.4323530946525	0.926512932880604	6.38560063988658
B.1.177	AR1 (Week|Postcode)	Poisson	ran_vals	cond	Postcode	TS26	Week_factor16	-0.00797074303178505	0.451730800448318	-0.893346842617939	0.877405356554369	Negative	0.99206093910784	0.409283649964559	2.40465238958056
B.1.177	AR1 (Week|Postcode)	Poisson	ran_vals	cond	Postcode	TS27	Week_factor16	0.226917592968366	0.601004564827957	-0.951029708638596	1.40486489457533	Positive	1.25472646539626	0.386342997842125	4.07497615269098
B.1.177	AR1 (Week|Postcode)	Poisson	ran_vals	cond	Postcode	TS28	Week_factor16	-0.0100194389588037	0.654428085945365	-1.2926749178832	1.27263603996559	Negative	0.990030588398292	0.27453544027862	3.57025149455941
B.1.177	AR1 (Week|Postcode)	Poisson	ran_vals	cond	Postcode	TS29	Week_factor16	0.514805985124096	0.575335346366158	-0.61283057278645	1.64244254303464	Positive	1.67331382252862	0.541815049540925	5.16777662606036
B.1.177	AR1 (Week|Postcode)	Poisson	ran_vals	cond	Postcode	TS3	Week_factor16	0.137558244630488	0.57373794106568	-0.986947456422408	1.26206394568338	Positive	1.14746853790674	0.372712678006599	3.53270527991677
B.1.177	AR1 (Week|Postcode)	Poisson	ran_vals	cond	Postcode	TS4	Week_factor16	0.713930380538856	0.447515242997248	-0.16318337826844	1.59104413934615	Positive	2.04200134934666	0.849435406137555	4.90887179955662
B.1.177	AR1 (Week|Postcode)	Poisson	ran_vals	cond	Postcode	TS5	Week_factor16	-0.00798555491658576	0.421049971297568	-0.833228334351442	0.81725722451827	Negative	0.992046244924319	0.434643843272263	2.26428089872186
B.1.177	AR1 (Week|Postcode)	Poisson	ran_vals	cond	Postcode	TS6	Week_factor16	-0.0124555511431455	0.595233786990076	-1.17909233602508	1.15418123373879	Negative	0.987621698173762	0.307557771057115	3.17142569784877
B.1.177	AR1 (Week|Postcode)	Poisson	ran_vals	cond	Postcode	TS7	Week_factor16	0.250156375597703	0.480290972692262	-0.691196632978841	1.19150938417425	Positive	1.28422622262991	0.500976225568247	3.29204642200253
B.1.177	AR1 (Week|Postcode)	Poisson	ran_vals	cond	Postcode	TS8	Week_factor16	0.385602973827418	0.552764520414291	-0.697795578116148	1.46900152577098	Positive	1.47050072762638	0.497681194761517	4.34489470912378
B.1.177	AR1 (Week|Postcode)	Poisson	ran_vals	cond	Postcode	TS9	Week_factor16	-0.040943557091493	0.650911374055082	-1.31670640736693	1.23481929318395	Negative	0.959883307024504	0.268016587329264	3.43775723840693
B.1.177	AR1 (Week|Postcode)	Poisson	ran_vals	cond	Postcode	TS1	Week_factor17	-0.0567732302782274	0.637202284426535	-1.30566675862088	1.19212029806443	Negative	0.9448082989903	0.270991788683905	3.29405819333581
B.1.177	AR1 (Week|Postcode)	Poisson	ran_vals	cond	Postcode	TS10	Week_factor17	-0.349946637752136	0.500585287720884	-1.33107577287569	0.631182497371418	Negative	0.704725694462552	0.264192896819103	1.87983216208792
B.1.177	AR1 (Week|Postcode)	Poisson	ran_vals	cond	Postcode	TS11	Week_factor17	-0.0619747049669449	0.637501424572142	-1.31145453722132	1.18750512728743	Negative	0.939906661460468	0.269427878357529	3.27889057971003
B.1.177	AR1 (Week|Postcode)	Poisson	ran_vals	cond	Postcode	TS12	Week_factor17	-0.574275073776763	0.590956008622447	-1.7325275671243	0.583977419570774	Negative	0.563112936213808	0.176836877545966	1.79315640115231
B.1.177	AR1 (Week|Postcode)	Poisson	ran_vals	cond	Postcode	TS13	Week_factor17	0.133326681093197	0.578058823178032	-0.999647793281353	1.26630115546775	Positive	1.14262321076646	0.368009033602598	3.54770585113439
B.1.177	AR1 (Week|Postcode)	Poisson	ran_vals	cond	Postcode	TS14	Week_factor17	-0.116657968344575	0.620948258101392	-1.33369419048618	1.10037825379703	Negative	0.889889511499956	0.263502034363433	3.00530257609094
B.1.177	AR1 (Week|Postcode)	Poisson	ran_vals	cond	Postcode	TS15	Week_factor17	0.0230670817557371	0.557581474365403	-1.0697725264472	1.11590668995867	Positive	1.02333518436566	0.343086551659833	3.05233444591265
B.1.177	AR1 (Week|Postcode)	Poisson	ran_vals	cond	Postcode	TS16	Week_factor17	0.550524267014152	0.603718327981405	-0.632741912636142	1.73379044666445	Positive	1.73416194349089	0.531133481024452	5.66207507847474
B.1.177	AR1 (Week|Postcode)	Poisson	ran_vals	cond	Postcode	TS17	Week_factor17	-0.115231438047305	0.616303361513104	-1.32316383016396	1.09270095406935	Negative	0.891159871737586	0.266291466819065	2.9823183088888
B.1.177	AR1 (Week|Postcode)	Poisson	ran_vals	cond	Postcode	TS18	Week_factor17	0.178295066242041	0.46788021038229	-0.73873329518627	1.09532342767035	Positive	1.19517792587054	0.477718660950634	2.99014962414418
B.1.177	AR1 (Week|Postcode)	Poisson	ran_vals	cond	Postcode	TS19	Week_factor17	-0.286490024023868	0.582720525509714	-1.42860126707516	0.855621219027424	Negative	0.750894569400028	0.239643885720115	2.35283555288774
B.1.177	AR1 (Week|Postcode)	Poisson	ran_vals	cond	Postcode	TS2	Week_factor17	-0.278084876531671	0.596895130463086	-1.44797783478666	0.891808081723314	Negative	0.757232547514395	0.235045107890702	2.43953654751997
B.1.177	AR1 (Week|Postcode)	Poisson	ran_vals	cond	Postcode	TS20	Week_factor17	-0.0431067285203164	0.545413973385211	-1.11209847302022	1.02588501597958	Negative	0.957809159057354	0.328868115600614	2.78956317640798
B.1.177	AR1 (Week|Postcode)	Poisson	ran_vals	cond	Postcode	TS21	Week_factor17	-0.0532317876035408	0.644668804463615	-1.31675942630872	1.21029585110164	Negative	0.948160215226083	0.268002377750114	3.35447693145398
B.1.177	AR1 (Week|Postcode)	Poisson	ran_vals	cond	Postcode	TS22	Week_factor17	-0.210433861958398	0.603665123275169	-1.39359576230066	0.972728038383865	Negative	0.8102326405814	0.248181297323391	2.6451506980725
B.1.177	AR1 (Week|Postcode)	Poisson	ran_vals	cond	Postcode	TS23	Week_factor17	1.98972720837809	0.384336390947295	1.23644172417329	2.74301269258289	Positive	7.31353841815836	3.44333928930606	15.5337129744939
B.1.177	AR1 (Week|Postcode)	Poisson	ran_vals	cond	Postcode	TS24	Week_factor17	-0.0980105165502317	0.640389238625453	-1.35315036034315	1.15712932724268	Negative	0.906639368985319	0.258424845509561	3.18078915273526
B.1.177	AR1 (Week|Postcode)	Poisson	ran_vals	cond	Postcode	TS25	Week_factor17	-0.441912934076557	0.427207575059237	-1.27922439511535	0.395398526962238	Negative	0.642805599482329	0.278253031191633	1.4849758759367
B.1.177	AR1 (Week|Postcode)	Poisson	ran_vals	cond	Postcode	TS26	Week_factor17	0.52092096431385	0.587206269595413	-0.629982175589277	1.67182410421698	Positive	1.68357745068533	0.532601294226511	5.32186658797461
B.1.177	AR1 (Week|Postcode)	Poisson	ran_vals	cond	Postcode	TS27	Week_factor17	-0.1282516188078	0.544708287632305	-1.1958602446476	0.939357007032003	Negative	0.879632019336658	0.302443666697259	2.55833589736498
B.1.177	AR1 (Week|Postcode)	Poisson	ran_vals	cond	Postcode	TS28	Week_factor17	-0.068931436926805	0.635771021174888	-1.31501974084384	1.17715686699023	Negative	0.933390674017469	0.268469023381859	3.24513472492355
B.1.177	AR1 (Week|Postcode)	Poisson	ran_vals	cond	Postcode	TS29	Week_factor17	-0.0816558100577492	0.653922668339375	-1.36332068867725	1.20000906856176	Negative	0.921589105814903	0.255809899948333	3.32014703155842
B.1.177	AR1 (Week|Postcode)	Poisson	ran_vals	cond	Postcode	TS3	Week_factor17	0.162692096179739	0.466565577790376	-0.751759632715518	1.077143825075	Positive	1.17667433138374	0.471536091968348	2.93628103070064
B.1.177	AR1 (Week|Postcode)	Poisson	ran_vals	cond	Postcode	TS4	Week_factor17	0.414160408720765	0.59029624184712	-0.742798965508935	1.57111978295047	Positive	1.51309982182549	0.475780357290019	4.812033611158
B.1.177	AR1 (Week|Postcode)	Poisson	ran_vals	cond	Postcode	TS5	Week_factor17	-0.366284487861018	0.466036221846276	-1.27969869817084	0.547129722448801	Negative	0.693305536142319	0.278121086222165	1.72828523351021
B.1.177	AR1 (Week|Postcode)	Poisson	ran_vals	cond	Postcode	TS6	Week_factor17	0.950320827970827	0.361871679185649	0.241065369741921	1.65957628619973	Positive	2.58653936038753	1.27260422239883	5.25708287390647
B.1.177	AR1 (Week|Postcode)	Poisson	ran_vals	cond	Postcode	TS7	Week_factor17	0.464781534417103	0.602588088298216	-0.716269416160243	1.64583248499445	Positive	1.59166642656778	0.488571517403766	5.18532481575135
B.1.177	AR1 (Week|Postcode)	Poisson	ran_vals	cond	Postcode	TS8	Week_factor17	0.229862704083753	0.479241110976347	-0.709432613340849	1.16915802150836	Positive	1.25842722114979	0.491923228971546	3.2192809317862
B.1.177	AR1 (Week|Postcode)	Poisson	ran_vals	cond	Postcode	TS9	Week_factor17	0.252920695204418	0.603865202615262	-0.930633353438477	1.43647474384731	Positive	1.28778114556443	0.394303897540732	4.20584297851107
B.1.177	AR1 (Week|Postcode)	Poisson	ran_vals	cond	Postcode	TS1	Week_factor18	-0.245511887819888	0.599571603182449	-1.42065063621043	0.929626860570654	Negative	0.782303983850375	0.241556800156074	2.5335636287314
B.1.177	AR1 (Week|Postcode)	Poisson	ran_vals	cond	Postcode	TS10	Week_factor18	-0.132106998351513	0.612670730077122	-1.33291956368453	1.06870556698151	Negative	0.876247233053817	0.263706229178719	2.9116081778793
B.1.177	AR1 (Week|Postcode)	Poisson	ran_vals	cond	Postcode	TS11	Week_factor18	-0.233957714566805	0.598112161632152	-1.40623601008122	0.938320580947612	Negative	0.791395279680293	0.245063967646547	2.55568574488912
B.1.177	AR1 (Week|Postcode)	Poisson	ran_vals	cond	Postcode	TS12	Week_factor18	1.22802079538294	0.550940625844709	0.14819701110735	2.30784457965852	Positive	3.41446491948405	1.15974135578646	10.0527334204454
B.1.177	AR1 (Week|Postcode)	Poisson	ran_vals	cond	Postcode	TS13	Week_factor18	-0.241703728662031	0.601176783775073	-1.4199885732028	0.936581115878736	Negative	0.785288801654159	0.241716778929869	2.55124408298667
B.1.177	AR1 (Week|Postcode)	Poisson	ran_vals	cond	Postcode	TS14	Week_factor18	-0.110382507694736	0.53794999064288	-1.16474511483844	0.943980099448968	Negative	0.895491537373918	0.312002176623867	2.57019070246755
B.1.177	AR1 (Week|Postcode)	Poisson	ran_vals	cond	Postcode	TS15	Week_factor18	-0.154317585167971	0.639874331614128	-1.4084482297633	1.09981305942736	Negative	0.856999807360464	0.244522431533228	3.0036044759193
B.1.177	AR1 (Week|Postcode)	Poisson	ran_vals	cond	Postcode	TS16	Week_factor18	0.570751441352308	0.526121879600668	-0.460428494143519	1.60193137684813	Positive	1.76959629978165	0.631013202107771	4.96260784043955
B.1.177	AR1 (Week|Postcode)	Poisson	ran_vals	cond	Postcode	TS17	Week_factor18	-0.229719440672491	0.525981806743024	-1.26062483841212	0.801185957067141	Negative	0.794756547589735	0.283476843929262	2.22818189020889
B.1.177	AR1 (Week|Postcode)	Poisson	ran_vals	cond	Postcode	TS18	Week_factor18	-0.145671945770544	0.633024019328531	-1.38637622500325	1.09503233346216	Negative	0.864441240279318	0.249979534866849	2.9892793355811
B.1.177	AR1 (Week|Postcode)	Poisson	ran_vals	cond	Postcode	TS19	Week_factor18	0.250241656891992	0.40266509691271	-0.538967430888251	1.03945074467223	Positive	1.28433574777449	0.583350290989065	2.82766347851599
B.1.177	AR1 (Week|Postcode)	Poisson	ran_vals	cond	Postcode	TS2	Week_factor18	-0.00688502522014138	0.649058510580222	-1.27901632981659	1.2652462793763	Negative	0.993138622263702	0.278310932015067	3.54396543423758
B.1.177	AR1 (Week|Postcode)	Poisson	ran_vals	cond	Postcode	TS20	Week_factor18	-0.0360498478486054	0.486666883162585	-0.989899411315635	0.917799715618424	Negative	0.964592209438268	0.371614069312421	2.50377530708281
B.1.177	AR1 (Week|Postcode)	Poisson	ran_vals	cond	Postcode	TS21	Week_factor18	0.173394767329662	0.583696856105864	-0.970630048527088	1.31741958318641	Positive	1.18933552323104	0.378844272618417	3.73377424196669
B.1.177	AR1 (Week|Postcode)	Poisson	ran_vals	cond	Postcode	TS22	Week_factor18	-0.00979807898062612	0.649613069093452	-1.28301629829032	1.26342014032907	Negative	0.990249765805393	0.277199920547858	3.53749956616001
B.1.177	AR1 (Week|Postcode)	Poisson	ran_vals	cond	Postcode	TS23	Week_factor18	-0.792266373336487	0.560634523761856	-1.89108984839949	0.306557101726516	Negative	0.452817378234499	0.150907253153964	1.35873905160787
B.1.177	AR1 (Week|Postcode)	Poisson	ran_vals	cond	Postcode	TS24	Week_factor18	0.449532316250498	0.553055029219981	-0.634435622489411	1.53350025499041	Positive	1.5675788828571	0.530234656403167	4.63436994226021
B.1.177	AR1 (Week|Postcode)	Poisson	ran_vals	cond	Postcode	TS25	Week_factor18	-0.159779439192697	0.620588222143152	-1.37611000382302	1.05655112543762	Negative	0.852331759216917	0.252559098592082	2.87643340437777
B.1.177	AR1 (Week|Postcode)	Poisson	ran_vals	cond	Postcode	TS26	Week_factor18	0.33000306068403	0.42803812995192	-0.508936258031608	1.16894237939967	Positive	1.39097238578423	0.601134691026259	3.21858679410296
B.1.177	AR1 (Week|Postcode)	Poisson	ran_vals	cond	Postcode	TS27	Week_factor18	0.249902949908522	0.638931915344747	-1.00238059274038	1.50218649255742	Positive	1.28390080795033	0.367004711644943	4.49149897086405
B.1.177	AR1 (Week|Postcode)	Poisson	ran_vals	cond	Postcode	TS28	Week_factor18	-0.249484717930381	0.59552383361308	-1.41668998374724	0.917720547886478	Negative	0.779202188560371	0.242515419818138	2.50357709671648
B.1.177	AR1 (Week|Postcode)	Poisson	ran_vals	cond	Postcode	TS29	Week_factor18	-0.107934933255442	0.630272573081978	-1.34324647693951	1.12737661042862	Negative	0.897686004036136	0.260996971039479	3.08754603025822
B.1.177	AR1 (Week|Postcode)	Poisson	ran_vals	cond	Postcode	TS3	Week_factor18	-0.129860521945622	0.618153809119702	-1.34141972472649	1.08169868083524	Negative	0.878217914504512	0.26147418357574	2.9496858726523
B.1.177	AR1 (Week|Postcode)	Poisson	ran_vals	cond	Postcode	TS4	Week_factor18	0.289160203750844	0.492548746820962	-0.676217600648578	1.25453800815027	Positive	1.33530563236478	0.508536848691718	3.50621815589613
B.1.177	AR1 (Week|Postcode)	Poisson	ran_vals	cond	Postcode	TS5	Week_factor18	0.603908984472039	0.506399844689474	-0.388616472896006	1.59643444184008	Positive	1.82925537377739	0.677994249327197	4.9354035462897
B.1.177	AR1 (Week|Postcode)	Poisson	ran_vals	cond	Postcode	TS6	Week_factor18	-0.179101540315235	0.486933587614399	-1.13347383490234	0.775270754271866	Negative	0.836021005250603	0.321913039073062	2.17117990384229
B.1.177	AR1 (Week|Postcode)	Poisson	ran_vals	cond	Postcode	TS7	Week_factor18	0.712071689879773	0.448029706913258	-0.166050399674248	1.5901937794338	Positive	2.03820942561108	0.847003544410908	4.90469926609241
B.1.177	AR1 (Week|Postcode)	Poisson	ran_vals	cond	Postcode	TS8	Week_factor18	-0.172755036259607	0.614895721388998	-1.37792850442982	1.0324184319106	Negative	0.841343688300172	0.252100237064475	2.8078482197599
B.1.177	AR1 (Week|Postcode)	Poisson	ran_vals	cond	Postcode	TS9	Week_factor18	-0.333195807258757	0.5819070287373	-1.47371262593458	0.807321011417066	Negative	0.716629859088583	0.229073440507671	2.2418939262412
B.1.177	AR1 (Week|Postcode)	Poisson	ran_vals	cond	Postcode	TS1	Week_factor19	0.203035794009639	0.468428862029541	-0.715067904887344	1.12113949290662	Positive	1.22511631928803	0.489158894388915	3.06834857344438
B.1.177	AR1 (Week|Postcode)	Poisson	ran_vals	cond	Postcode	TS10	Week_factor19	-0.177767812408484	0.536762088697858	-1.22980217452278	0.874266549705812	Negative	0.837136773696296	0.292350406319328	2.39711648325598
B.1.177	AR1 (Week|Postcode)	Poisson	ran_vals	cond	Postcode	TS11	Week_factor19	-0.0127242158600635	0.648656374516996	-1.2840673482557	1.25861891653557	Negative	0.987356394710236	0.276908722639546	3.52055594667631
B.1.177	AR1 (Week|Postcode)	Poisson	ran_vals	cond	Postcode	TS12	Week_factor19	-0.15659115309835	0.558022931963158	-1.25029600229358	0.937113696096885	Negative	0.855053573368062	0.286420003333355	2.55260318700077
B.1.177	AR1 (Week|Postcode)	Poisson	ran_vals	cond	Postcode	TS13	Week_factor19	-0.0260006488036578	0.64380395973418	-1.28783322298693	1.23583192537961	Negative	0.974334457456784	0.275867880149404	3.44124018524184
B.1.177	AR1 (Week|Postcode)	Poisson	ran_vals	cond	Postcode	TS14	Week_factor19	0.152124877224449	0.518100974752892	-0.863334373646315	1.16758412809521	Positive	1.16430562260877	0.421753451578058	3.21421811194711
B.1.177	AR1 (Week|Postcode)	Poisson	ran_vals	cond	Postcode	TS15	Week_factor19	0.604809902486447	0.522680467880004	-0.419624989980905	1.6292447949538	Positive	1.83090412548012	0.657293265162351	5.10002170168612
B.1.177	AR1 (Week|Postcode)	Poisson	ran_vals	cond	Postcode	TS16	Week_factor19	-0.179318451799201	0.64758300270579	-1.44855781410285	1.08992091050445	Negative	0.835839682359947	0.234908826113878	2.97403884802906
B.1.177	AR1 (Week|Postcode)	Poisson	ran_vals	cond	Postcode	TS17	Week_factor19	0.527638572617786	0.361955678210649	-0.181781520674854	1.23705866591043	Positive	1.69492513652951	0.833783484970715	3.44546428446047
B.1.177	AR1 (Week|Postcode)	Poisson	ran_vals	cond	Postcode	TS18	Week_factor19	0.250477083319697	0.533804531752475	-0.795760573699421	1.29671474033882	Positive	1.2846381499469	0.45123790469268	3.65726185485888
B.1.177	AR1 (Week|Postcode)	Poisson	ran_vals	cond	Postcode	TS19	Week_factor19	-0.163175408049738	0.615201670674052	-1.36894852579975	1.04259770970027	Negative	0.849442176350496	0.254374286984193	2.8365760530187
B.1.177	AR1 (Week|Postcode)	Poisson	ran_vals	cond	Postcode	TS2	Week_factor19	-0.184514192309163	0.612643945266317	-1.38527426037767	1.01624587575935	Negative	0.831508138795084	0.250255155305486	2.76280336378472
B.1.177	AR1 (Week|Postcode)	Poisson	ran_vals	cond	Postcode	TS20	Week_factor19	-0.152923975761413	0.620321713404475	-1.36873219286236	1.06288424133954	Negative	0.858194962950026	0.254429322473672	2.89470799698807
B.1.177	AR1 (Week|Postcode)	Poisson	ran_vals	cond	Postcode	TS21	Week_factor19	-0.389488613503041	0.580855621568966	-1.52794471199584	0.748967484989759	Negative	0.677403200787203	0.216981168134935	2.11481531038392
B.1.177	AR1 (Week|Postcode)	Poisson	ran_vals	cond	Postcode	TS22	Week_factor19	-0.179572008715926	0.613106743367596	-1.38123914439505	1.0220951269632	Negative	0.835627776293471	0.251267003972834	2.77901104988965
B.1.177	AR1 (Week|Postcode)	Poisson	ran_vals	cond	Postcode	TS23	Week_factor19	0.191067407375519	0.587193550577761	-0.959810803711092	1.34194561846213	Positive	1.21054104872621	0.382965334741491	3.82648113997143
B.1.177	AR1 (Week|Postcode)	Poisson	ran_vals	cond	Postcode	TS24	Week_factor19	-0.534246232955277	0.548970576711042	-1.6102087918811	0.541716325970547	Negative	0.586110914774948	0.199845883520845	1.7189546182596
B.1.177	AR1 (Week|Postcode)	Poisson	ran_vals	cond	Postcode	TS25	Week_factor19	0.643710271662692	0.464307109755848	-0.266314941224655	1.55373548455004	Positive	1.90353040831709	0.766197782230363	4.72910271919635
B.1.177	AR1 (Week|Postcode)	Poisson	ran_vals	cond	Postcode	TS26	Week_factor19	0.314185322147671	0.633068547802042	-0.926606231289406	1.55497687558475	Positive	1.36914344564151	0.395895009150036	4.73497703031836
B.1.177	AR1 (Week|Postcode)	Poisson	ran_vals	cond	Postcode	TS27	Week_factor19	0.843073525865104	0.461552946680748	-0.0615536265874973	1.74770067831771	Positive	2.32349734266617	0.94030251917202	5.74138619359492
B.1.177	AR1 (Week|Postcode)	Poisson	ran_vals	cond	Postcode	TS28	Week_factor19	0.00657451490098687	0.651930112009268	-1.27118502507434	1.28433405487632	Positive	1.0065961744651	0.280499026370775	3.61226158806143
B.1.177	AR1 (Week|Postcode)	Poisson	ran_vals	cond	Postcode	TS29	Week_factor19	0.0385227381193221	0.562019849221236	-1.06301592495093	1.14006140118958	Positive	1.03927435923371	0.345412499671423	3.12696035837755
B.1.177	AR1 (Week|Postcode)	Poisson	ran_vals	cond	Postcode	TS3	Week_factor19	-0.416666167001709	0.571929483392034	-1.53762735614669	0.704295022143276	Negative	0.659240959599967	0.214890355329713	2.02242042062552
B.1.177	AR1 (Week|Postcode)	Poisson	ran_vals	cond	Postcode	TS4	Week_factor19	-0.109860139790292	0.627047618625667	-1.33885088888821	1.11913060930762	Negative	0.895959435608614	0.262146731291792	3.06219080550955
B.1.177	AR1 (Week|Postcode)	Poisson	ran_vals	cond	Postcode	TS5	Week_factor19	-0.477258270197494	0.495176380219929	-1.44778614142347	0.493269601028479	Negative	0.620482256522554	0.235090168796735	1.63766197723138
B.1.177	AR1 (Week|Postcode)	Poisson	ran_vals	cond	Postcode	TS6	Week_factor19	-0.215870144948675	0.597189603397294	-1.38634025954913	0.954599969651778	Negative	0.805839937466042	0.24998852565602	2.59763124371879
B.1.177	AR1 (Week|Postcode)	Poisson	ran_vals	cond	Postcode	TS7	Week_factor19	0.00302502165417352	0.532936422077424	-1.04151117166721	1.04756121497556	Positive	1.00302960164921	0.352920954636134	2.85069041259349
B.1.177	AR1 (Week|Postcode)	Poisson	ran_vals	cond	Postcode	TS8	Week_factor19	-0.145383133735304	0.526100709633254	-1.17652157685745	0.885755309386839	Negative	0.864690937369295	0.308349445182394	2.42481518566158
B.1.177	AR1 (Week|Postcode)	Poisson	ran_vals	cond	Postcode	TS9	Week_factor19	-0.0970658497119388	0.634573156225723	-1.34080638147026	1.14667468204639	Negative	0.907496245799322	0.261634606194949	3.14770835600479
B.1.177	AR1 (Week|Postcode)	Poisson	ran_vals	cond	Postcode	TS1	Week_factor20	-0.157620140931024	0.628577688763928	-1.38960977239375	1.0743694905317	Negative	0.854174186161742	0.24917251965833	2.92814609454338
B.1.177	AR1 (Week|Postcode)	Poisson	ran_vals	cond	Postcode	TS10	Week_factor20	0.683156820713787	0.329381780582403	0.0375803936086033	1.32873324781897	Positive	1.98011875605576	1.03829546604591	3.77625677497705
B.1.177	AR1 (Week|Postcode)	Poisson	ran_vals	cond	Postcode	TS11	Week_factor20	-0.167739261897167	0.62063399502323	-1.38415953972391	1.04868101592958	Negative	0.845574279377653	0.250534275437401	2.85388440642202
B.1.177	AR1 (Week|Postcode)	Poisson	ran_vals	cond	Postcode	TS12	Week_factor20	-0.118220898786784	0.635614487163812	-1.36400240167975	1.12756060410618	Negative	0.888499762415707	0.255635570441467	3.08811417147256
B.1.177	AR1 (Week|Postcode)	Poisson	ran_vals	cond	Postcode	TS13	Week_factor20	-0.193116762088424	0.609056318364044	-1.38684521063851	1.00061168646166	Negative	0.824385711521961	0.24986232554278	2.71994507329281
B.1.177	AR1 (Week|Postcode)	Poisson	ran_vals	cond	Postcode	TS14	Week_factor20	0.179722953594092	0.614783432783888	-1.02523043295423	1.38467634014241	Positive	1.19688572429606	0.358713796401658	3.99353314925102
B.1.177	AR1 (Week|Postcode)	Poisson	ran_vals	cond	Postcode	TS15	Week_factor20	0.276680350433196	0.557685908342153	-0.816363944602929	1.36972464546932	Positive	1.3187447674622	0.442036003383527	3.93426722800235
B.1.177	AR1 (Week|Postcode)	Poisson	ran_vals	cond	Postcode	TS16	Week_factor20	0.387710151177244	0.548819292018176	-0.687955895199152	1.46337619755364	Positive	1.47360260040282	0.502602391714989	4.32052186720464
B.1.177	AR1 (Week|Postcode)	Poisson	ran_vals	cond	Postcode	TS17	Week_factor20	-0.0517410630622284	0.555686829191674	-1.14086723496117	1.03738510883671	Negative	0.949574714980816	0.319541783811958	2.82182858396234
B.1.177	AR1 (Week|Postcode)	Poisson	ran_vals	cond	Postcode	TS18	Week_factor20	0.401934475638188	0.428245295470255	-0.437410880032226	1.2412798313086	Positive	1.49471338932631	0.645706069167826	3.46003889836549
B.1.177	AR1 (Week|Postcode)	Poisson	ran_vals	cond	Postcode	TS19	Week_factor20	-0.212281917410597	0.527269655867448	-1.24571145305162	0.821147618230428	Negative	0.808736668477892	0.287736124548584	2.27310700026574
B.1.177	AR1 (Week|Postcode)	Poisson	ran_vals	cond	Postcode	TS2	Week_factor20	0.0032781147463183	0.656937663854982	-1.28429604649733	1.29085227598996	Positive	1.0032834936404	0.276845401342598	3.63588401226735
B.1.177	AR1 (Week|Postcode)	Poisson	ran_vals	cond	Postcode	TS20	Week_factor20	0.150697424412078	0.509500231950925	-0.847904680326538	1.14929952915069	Positive	1.16264481691621	0.428311441773707	3.1559814622377
B.1.177	AR1 (Week|Postcode)	Poisson	ran_vals	cond	Postcode	TS21	Week_factor20	0.383906677199758	0.632743422274491	-0.856247641912862	1.62406099631238	Positive	1.46800843663116	0.424752920810738	5.07365262116821
B.1.177	AR1 (Week|Postcode)	Poisson	ran_vals	cond	Postcode	TS22	Week_factor20	0.0457418595940133	0.561819869501983	-1.05540485042887	1.14688856961689	Positive	1.04680415362706	0.348051489983867	3.14838168370336
B.1.177	AR1 (Week|Postcode)	Poisson	ran_vals	cond	Postcode	TS23	Week_factor20	0.360448283163975	0.446927986247514	-0.515514473564165	1.23641103989212	Positive	1.4339720960462	0.597193275418314	3.44323363453613
B.1.177	AR1 (Week|Postcode)	Poisson	ran_vals	cond	Postcode	TS24	Week_factor20	-0.0508814241497711	0.627571006958375	-1.28089799552972	1.17913514723018	Negative	0.950391357314573	0.277787736270822	3.25156086508312
B.1.177	AR1 (Week|Postcode)	Poisson	ran_vals	cond	Postcode	TS25	Week_factor20	-0.828199804731557	0.51293996413018	-1.83354366065798	0.177144051194864	Negative	0.436834967160865	0.159846122536535	1.19380304949729
B.1.177	AR1 (Week|Postcode)	Poisson	ran_vals	cond	Postcode	TS26	Week_factor20	-0.224601218483066	0.597214301541577	-1.3951197405568	0.945917303590667	Negative	0.79883471576953	0.24780336247808	2.57517451231128
B.1.177	AR1 (Week|Postcode)	Poisson	ran_vals	cond	Postcode	TS27	Week_factor20	-0.110345086176278	0.658656370597236	-1.40128785073473	1.18059767838217	Negative	0.895525048654031	0.246279588270524	3.25631985337693
B.1.177	AR1 (Week|Postcode)	Poisson	ran_vals	cond	Postcode	TS28	Week_factor20	-0.249984700702593	0.597778668693259	-1.42160936206768	0.921639960662495	Negative	0.778812698267353	0.241325324384403	2.51340890364375
B.1.177	AR1 (Week|Postcode)	Poisson	ran_vals	cond	Postcode	TS29	Week_factor20	-0.0616717411071123	0.646544723842982	-1.32887611423375	1.20553263201953	Negative	0.940191462350516	0.264774670625044	3.33853681619193
B.1.177	AR1 (Week|Postcode)	Poisson	ran_vals	cond	Postcode	TS3	Week_factor20	0.650578760628828	0.355589002258395	-0.0463628770961569	1.34752039835381	Positive	1.91664978950902	0.954695462209023	3.84787250075008
B.1.177	AR1 (Week|Postcode)	Poisson	ran_vals	cond	Postcode	TS4	Week_factor20	-0.398396619747807	0.595641897140492	-1.56583328582628	0.769040046330669	Negative	0.671395686059648	0.208913855667028	2.15769397305058
B.1.177	AR1 (Week|Postcode)	Poisson	ran_vals	cond	Postcode	TS5	Week_factor20	-0.123824249244081	0.609554584152108	-1.3185292807935	1.07088078230534	Negative	0.883535109201412	0.267528472035703	2.91794844582887
B.1.177	AR1 (Week|Postcode)	Poisson	ran_vals	cond	Postcode	TS6	Week_factor20	-0.0223746269796251	0.486116306700877	-0.97514508041097	0.93039582645172	Negative	0.977873828503779	0.377137634310929	2.53551260197033
B.1.177	AR1 (Week|Postcode)	Poisson	ran_vals	cond	Postcode	TS7	Week_factor20	0.84599431804885	0.575748328670457	-0.282451670304376	1.97444030640208	Positive	2.33029371610913	0.753933078435033	7.20258728348875
B.1.177	AR1 (Week|Postcode)	Poisson	ran_vals	cond	Postcode	TS8	Week_factor20	-0.201678874012719	0.53349973853817	-1.24731914730907	0.843961399283629	Negative	0.817357360492375	0.287273904487314	2.32556123029464
B.1.177	AR1 (Week|Postcode)	Poisson	ran_vals	cond	Postcode	TS9	Week_factor20	0.364302409354862	0.539764844267511	-0.693617245530332	1.42222206424005	Positive	1.43950946947207	0.499765022746421	4.14632360886764
B.1.177	AR1 (Week|Postcode)	Poisson	ran_vals	cond	Postcode	TS1	Week_factor21	0.207563270081267	0.473819872076918	-0.721106614348867	1.1362331545114	Positive	1.2306755793208	0.486213906856542	3.11501246710218
B.1.177	AR1 (Week|Postcode)	Poisson	ran_vals	cond	Postcode	TS10	Week_factor21	-0.298115449082015	0.603671588529255	-1.48129002108944	0.885059122925406	Negative	0.74221564668621	0.227344220295756	2.42312764964587
B.1.177	AR1 (Week|Postcode)	Poisson	ran_vals	cond	Postcode	TS11	Week_factor21	0.209798824146546	0.520023800100952	-0.809429095154976	1.22902674344807	Positive	1.23342989868301	0.44511211035891	3.41790142204502
B.1.177	AR1 (Week|Postcode)	Poisson	ran_vals	cond	Postcode	TS12	Week_factor21	0.412961586607865	0.555478891606305	-0.67575703511272	1.50168020832845	Positive	1.51128697115991	0.508771117181795	4.4892255713124
B.1.177	AR1 (Week|Postcode)	Poisson	ran_vals	cond	Postcode	TS13	Week_factor21	-0.0230836056156131	0.651558650976144	-1.30011509534436	1.25394788411313	Negative	0.977180782557093	0.272500427698482	3.50414966267671
B.1.177	AR1 (Week|Postcode)	Poisson	ran_vals	cond	Postcode	TS14	Week_factor21	0.48009530061184	0.508433012972637	-0.516415093365714	1.47660569458939	Positive	1.6162284224112	0.596655673452946	4.37805995926021
B.1.177	AR1 (Week|Postcode)	Poisson	ran_vals	cond	Postcode	TS15	Week_factor21	0.280102247513925	0.62881836196811	-0.952359094761042	1.51256358978889	Positive	1.32326510598795	0.385829740056767	4.5383503626954
B.1.177	AR1 (Week|Postcode)	Poisson	ran_vals	cond	Postcode	TS16	Week_factor21	0.0406133830200305	0.576013446620671	-1.08835222696727	1.16957899300733	Positive	1.04144938568504	0.336770958869139	3.22063644260137
B.1.177	AR1 (Week|Postcode)	Poisson	ran_vals	cond	Postcode	TS17	Week_factor21	-0.163370409234267	0.43860542764114	-1.02302125083469	0.696280432366155	Negative	0.849276550269084	0.359507136500425	2.00627633114066
B.1.177	AR1 (Week|Postcode)	Poisson	ran_vals	cond	Postcode	TS18	Week_factor21	-0.259381138883022	0.605138349220418	-1.44543050901906	0.926668231253018	Negative	0.771528907331837	0.235644607586918	2.52607883093229
B.1.177	AR1 (Week|Postcode)	Poisson	ran_vals	cond	Postcode	TS19	Week_factor21	0.560957492876014	0.359014836049458	-0.142698655696476	1.2646136414485	Positive	1.75234955950136	0.867015299654931	3.5417240963415
B.1.177	AR1 (Week|Postcode)	Poisson	ran_vals	cond	Postcode	TS2	Week_factor21	-0.0996045759413423	0.635539212675693	-1.34523854354864	1.14602939166596	Negative	0.905195283269823	0.26047756520566	3.14567782529369
B.1.177	AR1 (Week|Postcode)	Poisson	ran_vals	cond	Postcode	TS20	Week_factor21	-0.0887641191147965	0.641770044538157	-1.34661029276625	1.16908205453666	Negative	0.915061393611081	0.26012050026715	3.21903638205173
B.1.177	AR1 (Week|Postcode)	Poisson	ran_vals	cond	Postcode	TS21	Week_factor21	-0.287752700793995	0.599143417344481	-1.46205222036343	0.886546818775438	Negative	0.749947030613931	0.231760163427386	2.42673520940482
B.1.177	AR1 (Week|Postcode)	Poisson	ran_vals	cond	Postcode	TS22	Week_factor21	-0.0689231782577165	0.64453522272563	-1.33218900156745	1.19434264505202	Negative	0.933398382614007	0.263898953349712	3.30138687405823
B.1.177	AR1 (Week|Postcode)	Poisson	ran_vals	cond	Postcode	TS23	Week_factor21	-0.207188227623074	0.442321347747244	-1.07412213880089	0.65974568355474	Negative	0.812866631632933	0.341597498905106	1.93430034745607
B.1.177	AR1 (Week|Postcode)	Poisson	ran_vals	cond	Postcode	TS24	Week_factor21	-0.425742195755515	0.559610854824207	-1.52255931656863	0.671074925057603	Negative	0.653284739991727	0.218152849678006	1.95633910873036
B.1.177	AR1 (Week|Postcode)	Poisson	ran_vals	cond	Postcode	TS25	Week_factor21	0.143558526062825	0.57223853271036	-0.978008388615526	1.26512544074118	Positive	1.154374369817	0.376059317541704	3.54353721216497
B.1.177	AR1 (Week|Postcode)	Poisson	ran_vals	cond	Postcode	TS26	Week_factor21	-0.488244408391512	0.546652948528028	-1.55966449954907	0.58317568276605	Negative	0.613702860582391	0.210206583775247	1.79171933781914
B.1.177	AR1 (Week|Postcode)	Poisson	ran_vals	cond	Postcode	TS27	Week_factor21	-0.111596078181654	0.62899561636049	-1.34440483268179	1.12121267631848	Negative	0.894405454425277	0.260694818733073	3.0685731338787
B.1.177	AR1 (Week|Postcode)	Poisson	ran_vals	cond	Postcode	TS28	Week_factor21	0.00688956021897662	0.659277565010435	-1.28527072301674	1.29904984345469	Positive	1.00691334783634	0.276575698088467	3.66581191716523
B.1.177	AR1 (Week|Postcode)	Poisson	ran_vals	cond	Postcode	TS29	Week_factor21	0.0392291621715677	0.565149289877162	-1.06844309187606	1.14690141621919	Positive	1.04000878701614	0.343542966101849	3.14842212997054
B.1.177	AR1 (Week|Postcode)	Poisson	ran_vals	cond	Postcode	TS3	Week_factor21	-0.263186062918299	0.611355475293512	-1.46142077624495	0.935048650408352	Negative	0.768598876256198	0.231906553233107	2.54733738372839
B.1.177	AR1 (Week|Postcode)	Poisson	ran_vals	cond	Postcode	TS4	Week_factor21	1.22324660690048	0.362974517592186	0.511829625113999	1.93466358868697	Positive	3.39820247127716	1.66834084254347	6.92171512038813
B.1.177	AR1 (Week|Postcode)	Poisson	ran_vals	cond	Postcode	TS5	Week_factor21	-0.478304472504738	0.551078274327302	-1.55839804284873	0.601789097839257	Negative	0.619833446006885	0.210472969959404	1.82538166712273
B.1.177	AR1 (Week|Postcode)	Poisson	ran_vals	cond	Postcode	TS6	Week_factor21	-0.150745454807736	0.619257469305065	-1.36446779180308	1.06297688218761	Negative	0.860066596615508	0.255516627851312	2.89497617761389
B.1.177	AR1 (Week|Postcode)	Poisson	ran_vals	cond	Postcode	TS7	Week_factor21	0.380095654173364	0.506416846006933	-0.612463125164591	1.37265443351132	Positive	1.46242446974781	0.542014174774173	3.9458106987852
B.1.177	AR1 (Week|Postcode)	Poisson	ran_vals	cond	Postcode	TS8	Week_factor21	0.569672450283948	0.584339644460321	-0.575612207597221	1.71495710816512	Positive	1.76768795091042	0.562360482040133	5.55643718146411
B.1.177	AR1 (Week|Postcode)	Poisson	ran_vals	cond	Postcode	TS9	Week_factor21	-0.320670151614717	0.591158801778517	-1.47932011224446	0.837979809015029	Negative	0.725662570145476	0.227792509085229	2.31169219666092
B.1.177	AR1 (Week|Postcode) -week FE	Poisson	ran_vals	cond	Postcode	TS1	(Intercept)	-0.0457439077899549	0.170406535905756	-0.379734580895468	0.288246765315558	Negative	0.955286572317535	0.68404294318544	1.33408646977708
B.1.177	AR1 (Week|Postcode) -week FE	Poisson	ran_vals	cond	Postcode	TS10	(Intercept)	-0.0645981845507192	0.156963107934368	-0.372240223003553	0.243043853902115	Negative	0.937444067218761	0.689188663666293	1.27512454207919
B.1.177	AR1 (Week|Postcode) -week FE	Poisson	ran_vals	cond	Postcode	TS11	(Intercept)	0.0578243331298774	0.174217378978016	-0.283635455147999	0.399284121407754	Positive	1.0595288552436	0.75304111193605	1.49075711445241
B.1.177	AR1 (Week|Postcode) -week FE	Poisson	ran_vals	cond	Postcode	TS12	(Intercept)	0.0522010047266894	0.163300792931446	-0.267862668065778	0.372264677519156	Positive	1.05358749729773	0.765012834581378	1.4510169820478
B.1.177	AR1 (Week|Postcode) -week FE	Poisson	ran_vals	cond	Postcode	TS13	(Intercept)	-0.142452956625645	0.194678969613727	-0.524016725615916	0.239110812364627	Negative	0.8672283506806	0.592137311663412	1.27011927370606
B.1.177	AR1 (Week|Postcode) -week FE	Poisson	ran_vals	cond	Postcode	TS14	(Intercept)	0.210921842326861	0.197999090775989	-0.177149244565755	0.598992929219477	Positive	1.2348158409569	0.837654759772719	1.82028472146665
B.1.177	AR1 (Week|Postcode) -week FE	Poisson	ran_vals	cond	Postcode	TS15	(Intercept)	0.0209437937338599	0.171424436235223	-0.31504192735726	0.35692951482498	Positive	1.02116465417217	0.729758276791641	1.42893514756024
B.1.177	AR1 (Week|Postcode) -week FE	Poisson	ran_vals	cond	Postcode	TS16	(Intercept)	0.0391166193306603	0.174838490413624	-0.303560524991394	0.381793763652714	Positive	1.03989174805875	0.738185209126255	1.46490993630263
B.1.177	AR1 (Week|Postcode) -week FE	Poisson	ran_vals	cond	Postcode	TS17	(Intercept)	-0.240022344556953	0.198715967856427	-0.629498484708569	0.149453795594664	Negative	0.786610284411883	0.532858970928494	1.16119981702546
B.1.177	AR1 (Week|Postcode) -week FE	Poisson	ran_vals	cond	Postcode	TS18	(Intercept)	0.211161215464875	0.18439083441532	-0.150238179068442	0.572560609998191	Positive	1.23511145807961	0.860502998212761	1.77280069569537
B.1.177	AR1 (Week|Postcode) -week FE	Poisson	ran_vals	cond	Postcode	TS19	(Intercept)	0.0632744507765244	0.151489364328723	-0.233639247348639	0.360188148901688	Positive	1.06531917678865	0.79164735326994	1.43359911928697
B.1.177	AR1 (Week|Postcode) -week FE	Poisson	ran_vals	cond	Postcode	TS2	(Intercept)	-0.113716939694612	0.192678552437145	-0.491359963064728	0.263926083675504	Negative	0.892510554440511	0.611793811185233	1.30203195132768
B.1.177	AR1 (Week|Postcode) -week FE	Poisson	ran_vals	cond	Postcode	TS20	(Intercept)	0.124339936081896	0.171913114864682	-0.212603577522977	0.46128344968677	Positive	1.13240074945234	0.8084765719838	1.58610836949015
B.1.177	AR1 (Week|Postcode) -week FE	Poisson	ran_vals	cond	Postcode	TS21	(Intercept)	-0.0271823251349612	0.172223668563968	-0.364734512805702	0.310369862535779	Negative	0.973183789482085	0.694380975665964	1.36392948727085
B.1.177	AR1 (Week|Postcode) -week FE	Poisson	ran_vals	cond	Postcode	TS22	(Intercept)	-0.0145634235732713	0.175999435111419	-0.359515977691047	0.330389130544504	Negative	0.985542110147909	0.698014098715431	1.39150950197465
B.1.177	AR1 (Week|Postcode) -week FE	Poisson	ran_vals	cond	Postcode	TS23	(Intercept)	0.274184390354764	0.192966959530116	-0.104023900530462	0.65239268123999	Positive	1.3154573375226	0.901203757915935	1.92012959515805
B.1.177	AR1 (Week|Postcode) -week FE	Poisson	ran_vals	cond	Postcode	TS24	(Intercept)	0.16859830368675	0.180642640075493	-0.185454764933448	0.522651372306949	Positive	1.1836445777517	0.830726412695579	1.68649324859543
B.1.177	AR1 (Week|Postcode) -week FE	Poisson	ran_vals	cond	Postcode	TS25	(Intercept)	0.0497259449832064	0.150949518183648	-0.246129674140417	0.34558156410683	Positive	1.05098302973291	0.781820836406964	1.4128113211498
B.1.177	AR1 (Week|Postcode) -week FE	Poisson	ran_vals	cond	Postcode	TS26	(Intercept)	0.108335355579808	0.164974909349706	-0.215009525098376	0.431680236257991	Positive	1.11442141016584	0.806533757827353	1.53984265058111
B.1.177	AR1 (Week|Postcode) -week FE	Poisson	ran_vals	cond	Postcode	TS27	(Intercept)	0.0191964697933353	0.1704358379068	-0.314851634178899	0.353244573765569	Positive	1.01938190669697	0.729897158027224	1.42367929546369
B.1.177	AR1 (Week|Postcode) -week FE	Poisson	ran_vals	cond	Postcode	TS28	(Intercept)	-0.0908616647784477	0.18627428436631	-0.455952553382388	0.274229223825493	Negative	0.91314402214303	0.633843910134741	1.31551631536271
B.1.177	AR1 (Week|Postcode) -week FE	Poisson	ran_vals	cond	Postcode	TS29	(Intercept)	0.0411267067914012	0.177751094461891	-0.307259036566482	0.389512450149285	Positive	1.04198412364651	0.735460065180389	1.4762608676313
B.1.177	AR1 (Week|Postcode) -week FE	Poisson	ran_vals	cond	Postcode	TS3	(Intercept)	-0.0774939610452515	0.166479193775858	-0.403787185021198	0.248799262930695	Negative	0.925432613025435	0.667786221058389	1.28248456503597
B.1.177	AR1 (Week|Postcode) -week FE	Poisson	ran_vals	cond	Postcode	TS4	(Intercept)	0.352147595436385	0.24273669184557	-0.123607578307329	0.827902769180099	Positive	1.42211840641612	0.883726566322024	2.28851416143867
B.1.177	AR1 (Week|Postcode) -week FE	Poisson	ran_vals	cond	Postcode	TS5	(Intercept)	0.0181134458015633	0.153362059924483	-0.282470668245297	0.318697559848424	Positive	1.01827848925687	0.753918755395005	1.37533530538048
B.1.177	AR1 (Week|Postcode) -week FE	Poisson	ran_vals	cond	Postcode	TS6	(Intercept)	0.0514012753269005	0.154026607628701	-0.250485328286236	0.353287878940036	Positive	1.05274524923105	0.77842290072795	1.42374094947893
B.1.177	AR1 (Week|Postcode) -week FE	Poisson	ran_vals	cond	Postcode	TS7	(Intercept)	0.0987310519819941	0.168469317404772	-0.231462742631406	0.428924846595394	Positive	1.10376940304252	0.793372253914983	1.53560562406988
B.1.177	AR1 (Week|Postcode) -week FE	Poisson	ran_vals	cond	Postcode	TS8	(Intercept)	0.156520976861979	0.178241704058861	-0.192826343636435	0.505868297360393	Positive	1.16943529314449	0.824625163113041	1.65842490142939
B.1.177	AR1 (Week|Postcode) -week FE	Poisson	ran_vals	cond	Postcode	TS9	(Intercept)	0.0457201705853289	0.1730378395933	-0.293427762980158	0.384868104150816	Positive	1.0467814497289	0.745703088287322	1.46942049819477
B.1.177	AR1 (Week|Postcode) -week FE	Poisson	ran_vals	cond	Postcode	TS1	Week_factor1	-0.0751247309915645	0.646310782509778	-1.34187058753063	1.1916211255475	Negative	0.927627775180119	0.261356321164008	3.29241430034377
B.1.177	AR1 (Week|Postcode) -week FE	Poisson	ran_vals	cond	Postcode	TS10	Week_factor1	-0.0988566078129622	0.417981897327154	-0.918086072763902	0.720372857137978	Negative	0.905872593763423	0.399282507908268	2.05519936355489
B.1.177	AR1 (Week|Postcode) -week FE	Poisson	ran_vals	cond	Postcode	TS11	Week_factor1	-0.136191653616952	0.650085816700016	-1.41033644120929	1.13795313397539	Negative	0.872675365070388	0.24406115710808	3.12037483483487
B.1.177	AR1 (Week|Postcode) -week FE	Poisson	ran_vals	cond	Postcode	TS12	Week_factor1	-0.52228204050983	0.550745395583304	-1.60172318050437	0.55715909948471	Negative	0.593165374863875	0.201548913429665	1.74570607179277
B.1.177	AR1 (Week|Postcode) -week FE	Poisson	ran_vals	cond	Postcode	TS13	Week_factor1	-0.123059410395585	0.636907673268434	-1.37137551147892	1.12525669068775	Negative	0.884211129667342	0.253757672792108	3.08100761338599
B.1.177	AR1 (Week|Postcode) -week FE	Poisson	ran_vals	cond	Postcode	TS14	Week_factor1	-0.0790869110015937	0.644692729088034	-1.34266144110898	1.18448761910579	Negative	0.923959618699518	0.261149708293224	3.26901141328792
B.1.177	AR1 (Week|Postcode) -week FE	Poisson	ran_vals	cond	Postcode	TS15	Week_factor1	-0.183747151227883	0.61892779217698	-1.39682333292566	1.02932903046989	Negative	0.83214618436926	0.247381565947473	2.79918703525124
B.1.177	AR1 (Week|Postcode) -week FE	Poisson	ran_vals	cond	Postcode	TS16	Week_factor1	0.33891035203555	0.645643313088257	-0.926527288476552	1.60434799254765	Positive	1.40341752604861	0.395926263449288	4.97461505903024
B.1.177	AR1 (Week|Postcode) -week FE	Poisson	ran_vals	cond	Postcode	TS17	Week_factor1	-0.13425850062654	0.452269432565971	-1.02069029976421	0.752173298511129	Negative	0.874364011742331	0.360346107465363	2.12160589275584
B.1.177	AR1 (Week|Postcode) -week FE	Poisson	ran_vals	cond	Postcode	TS18	Week_factor1	0.683275027059279	0.423461527975733	-0.146694316611457	1.51324437073002	Positive	1.98035283249194	0.863557912382857	4.5414410370432
B.1.177	AR1 (Week|Postcode) -week FE	Poisson	ran_vals	cond	Postcode	TS19	Week_factor1	-0.34186243539629	0.5864543534603	-1.4912918467552	0.807566975962621	Negative	0.710445930200084	0.225081696583325	2.24244542048318
B.1.177	AR1 (Week|Postcode) -week FE	Poisson	ran_vals	cond	Postcode	TS2	Week_factor1	-0.269294252367345	0.601547496430192	-1.44830568036076	0.909717175626068	Negative	0.763918437764453	0.234968062022629	2.48362000577032
B.1.177	AR1 (Week|Postcode) -week FE	Poisson	ran_vals	cond	Postcode	TS20	Week_factor1	-0.30356857843303	0.601861376762173	-1.48319520057258	0.876058043706521	Negative	0.738179264218695	0.226911501086404	2.40141475206654
B.1.177	AR1 (Week|Postcode) -week FE	Poisson	ran_vals	cond	Postcode	TS21	Week_factor1	-0.0657634925466912	0.658071665063865	-1.35556025531817	1.22403327022479	Negative	0.936352292401963	0.257802818583767	3.40087676427607
B.1.177	AR1 (Week|Postcode) -week FE	Poisson	ran_vals	cond	Postcode	TS22	Week_factor1	-0.20901320506214	0.613913488807448	-1.41226153274807	0.994235122623792	Negative	0.811384521189648	0.243591768992094	2.7026563498027
B.1.177	AR1 (Week|Postcode) -week FE	Poisson	ran_vals	cond	Postcode	TS23	Week_factor1	0.401860369026129	0.561953894581375	-0.699549025325383	1.50326976337764	Positive	1.49460262528526	0.4968093016921	4.49636711692247
B.1.177	AR1 (Week|Postcode) -week FE	Poisson	ran_vals	cond	Postcode	TS24	Week_factor1	-0.75077930699913	0.532198596075103	-1.79386938792911	0.292310773930853	Negative	0.471998577581741	0.166315384268793	1.33951924062018
B.1.177	AR1 (Week|Postcode) -week FE	Poisson	ran_vals	cond	Postcode	TS25	Week_factor1	-0.696893591896939	0.522554333155456	-1.72108126484698	0.327294081053099	Negative	0.498130298853154	0.178872634618887	1.38720936919287
B.1.177	AR1 (Week|Postcode) -week FE	Poisson	ran_vals	cond	Postcode	TS26	Week_factor1	0.281022561523578	0.621732351767233	-0.937550455963586	1.49959557901074	Positive	1.32448348596356	0.391585868336027	4.47987694766561
B.1.177	AR1 (Week|Postcode) -week FE	Poisson	ran_vals	cond	Postcode	TS27	Week_factor1	-0.256410744451498	0.602526518444002	-1.43734102033205	0.924519531429054	Negative	0.773824059568089	0.237558583078182	2.52065687295907
B.1.177	AR1 (Week|Postcode) -week FE	Poisson	ran_vals	cond	Postcode	TS28	Week_factor1	-0.0740438603227649	0.647426069802707	-1.34297563978839	1.19488791914286	Negative	0.928630962894295	0.261067668288856	3.3031875256642
B.1.177	AR1 (Week|Postcode) -week FE	Poisson	ran_vals	cond	Postcode	TS29	Week_factor1	-0.0335062389710198	0.660833019820859	-1.32871515761475	1.26170267967271	Negative	0.967048877822658	0.264817291290773	3.53142926407785
B.1.177	AR1 (Week|Postcode) -week FE	Poisson	ran_vals	cond	Postcode	TS3	Week_factor1	-0.151056706333473	0.446168447032564	-1.02553079355546	0.72341738088852	Negative	0.85979894123131	0.35860606908943	2.06146600145277
B.1.177	AR1 (Week|Postcode) -week FE	Poisson	ran_vals	cond	Postcode	TS4	Week_factor1	0.186130641446069	0.59609277650102	-0.982189731940414	1.35445101483255	Positive	1.2045796181219	0.37449016728871	3.8746332564616
B.1.177	AR1 (Week|Postcode) -week FE	Poisson	ran_vals	cond	Postcode	TS5	Week_factor1	0.741638810258694	0.323018383068781	0.108534413099521	1.37474320741787	Positive	2.09937317118123	1.11464326620798	3.95406121894889
B.1.177	AR1 (Week|Postcode) -week FE	Poisson	ran_vals	cond	Postcode	TS6	Week_factor1	-0.0384667991632665	0.553079354158556	-1.12248241390671	1.04554881558018	Negative	0.962263652167884	0.325470837621869	2.84495945335429
B.1.177	AR1 (Week|Postcode) -week FE	Poisson	ran_vals	cond	Postcode	TS7	Week_factor1	-0.0902689362757705	0.641219978459936	-1.34703700022479	1.16649912767325	Negative	0.913685429069811	0.260009528587472	3.21073257518574
B.1.177	AR1 (Week|Postcode) -week FE	Poisson	ran_vals	cond	Postcode	TS8	Week_factor1	0.824012003869118	0.495299679524395	-0.146757529552927	1.79478153729116	Positive	2.27962738930872	0.863503326072385	6.01815983468588
B.1.177	AR1 (Week|Postcode) -week FE	Poisson	ran_vals	cond	Postcode	TS9	Week_factor1	0.307630128254314	0.645192182967191	-0.956923313468157	1.57218356997679	Positive	1.36019779715096	0.38407274145255	4.81715531380118
B.1.177	AR1 (Week|Postcode) -week FE	Poisson	ran_vals	cond	Postcode	TS1	Week_factor2	-0.201591722325897	0.613738808300093	-1.40449768250861	1.00131423785682	Negative	0.817428597669253	0.245490339578236	2.72185664590917
B.1.177	AR1 (Week|Postcode) -week FE	Poisson	ran_vals	cond	Postcode	TS10	Week_factor2	-0.184640435560577	0.620554954908337	-1.40090579760879	1.03162492648764	Negative	0.831403173129808	0.246373698133415	2.80562106071892
B.1.177	AR1 (Week|Postcode) -week FE	Poisson	ran_vals	cond	Postcode	TS11	Week_factor2	0.701085590460199	0.48377668948595	-0.247099297492279	1.64927047841268	Positive	2.01594000523889	0.781063132070285	5.20318260823617
B.1.177	AR1 (Week|Postcode) -week FE	Poisson	ran_vals	cond	Postcode	TS12	Week_factor2	-0.149379806208839	0.625271869986284	-1.37489015192797	1.07613053951029	Negative	0.861241947733769	0.252867371272392	2.9333072464191
B.1.177	AR1 (Week|Postcode) -week FE	Poisson	ran_vals	cond	Postcode	TS13	Week_factor2	0.0497253379527417	0.570328257357204	-1.06809750583287	1.16754818173835	Positive	1.05098239175439	0.343661710273151	3.21410257459242
B.1.177	AR1 (Week|Postcode) -week FE	Poisson	ran_vals	cond	Postcode	TS14	Week_factor2	-0.243696425568607	0.612657763216399	-1.44448357632162	0.957090725184404	Negative	0.783725517181697	0.235867852853258	2.60410937247921
B.1.177	AR1 (Week|Postcode) -week FE	Poisson	ran_vals	cond	Postcode	TS15	Week_factor2	-0.084698180065581	0.656048351541987	-1.37052932120475	1.20113296107359	Negative	0.918789551559171	0.253972490942518	3.32388061762708
B.1.177	AR1 (Week|Postcode) -week FE	Poisson	ran_vals	cond	Postcode	TS16	Week_factor2	0.186541362533383	0.606506585284646	-1.00218970101089	1.37527242607766	Positive	1.20507446598768	0.367074776496265	3.9561543357373
B.1.177	AR1 (Week|Postcode) -week FE	Poisson	ran_vals	cond	Postcode	TS17	Week_factor2	0.0669013065623711	0.571457151682832	-1.05313412944382	1.18693674256856	Positive	1.06918995093553	0.348842715792599	3.2770274379505
B.1.177	AR1 (Week|Postcode) -week FE	Poisson	ran_vals	cond	Postcode	TS18	Week_factor2	0.836656954537208	0.425688458180965	0.00232290786813183	1.67099100120628	Positive	2.30863618606153	1.00232560790886	5.31743477123392
B.1.177	AR1 (Week|Postcode) -week FE	Poisson	ran_vals	cond	Postcode	TS19	Week_factor2	0.0516966351469744	0.42362900029279	-0.778600948233602	0.881994218527551	Positive	1.05305623380236	0.45904779388391	2.41571236443074
B.1.177	AR1 (Week|Postcode) -week FE	Poisson	ran_vals	cond	Postcode	TS2	Week_factor2	-0.0600054830618744	0.652210794975618	-1.33831515154232	1.21830418541857	Negative	0.941759369845197	0.262287210712522	3.38144855893608
B.1.177	AR1 (Week|Postcode) -week FE	Poisson	ran_vals	cond	Postcode	TS20	Week_factor2	0.545694193295776	0.432347941857373	-0.301692201534693	1.39308058812624	Positive	1.72580600959762	0.739565667037247	4.02723722248352
B.1.177	AR1 (Week|Postcode) -week FE	Poisson	ran_vals	cond	Postcode	TS21	Week_factor2	0.242347471122372	0.609045586891242	-0.951359944127522	1.43605488637227	Positive	1.27423687641947	0.386215434737431	4.20407749454943
B.1.177	AR1 (Week|Postcode) -week FE	Poisson	ran_vals	cond	Postcode	TS22	Week_factor2	-0.0208295810150164	0.660692794305523	-1.31576366269897	1.27410450066894	Negative	0.979385856291833	0.268269377677548	3.57549811986896
B.1.177	AR1 (Week|Postcode) -week FE	Poisson	ran_vals	cond	Postcode	TS23	Week_factor2	0.258051927600134	0.449524929269246	-0.623000743920503	1.13910459912077	Positive	1.29440603227796	0.536332623623941	3.12396990710071
B.1.177	AR1 (Week|Postcode) -week FE	Poisson	ran_vals	cond	Postcode	TS24	Week_factor2	0.880539115102426	0.561434689044812	-0.219852655096849	1.9809308853017	Positive	2.41219980928043	0.802637053729019	7.24948828721407
B.1.177	AR1 (Week|Postcode) -week FE	Poisson	ran_vals	cond	Postcode	TS25	Week_factor2	-0.641981210394511	0.435865199636809	-1.49626130379702	0.212298883007995	Negative	0.526248780991194	0.223965937416066	1.23651740389542
B.1.177	AR1 (Week|Postcode) -week FE	Poisson	ran_vals	cond	Postcode	TS26	Week_factor2	-0.194028264444085	0.541282703192743	-1.25492286815634	0.866866339268175	Negative	0.823634624364795	0.285097837498235	2.37944279200903
B.1.177	AR1 (Week|Postcode) -week FE	Poisson	ran_vals	cond	Postcode	TS27	Week_factor2	-0.0278055739511972	0.65654671635752	-1.31461349217997	1.25900234427758	Negative	0.972577442809361	0.26857811072069	3.52190608431712
B.1.177	AR1 (Week|Postcode) -week FE	Poisson	ran_vals	cond	Postcode	TS28	Week_factor2	-0.155994903382527	0.625955070761873	-1.38284429801602	1.07085449125096	Negative	0.855563550840049	0.250864005355451	2.91787173089608
B.1.177	AR1 (Week|Postcode) -week FE	Poisson	ran_vals	cond	Postcode	TS29	Week_factor2	-0.0857016574322518	0.64294167300369	-1.34584418067941	1.17444086581491	Negative	0.917868029480051	0.260319858081904	3.23633289349952
B.1.177	AR1 (Week|Postcode) -week FE	Poisson	ran_vals	cond	Postcode	TS3	Week_factor2	-0.143352290993794	0.62710134132741	-1.37244833465228	1.08574375266469	Negative	0.866448773022833	0.253485581659253	2.96164172872737
B.1.177	AR1 (Week|Postcode) -week FE	Poisson	ran_vals	cond	Postcode	TS4	Week_factor2	-0.417042227353062	0.508035269975899	-1.41277305938191	0.578688604675783	Negative	0.658993091822617	0.243467197178088	1.78369776340867
B.1.177	AR1 (Week|Postcode) -week FE	Poisson	ran_vals	cond	Postcode	TS5	Week_factor2	-0.365367126520117	0.589264024300931	-1.52030339153508	0.789569138494843	Negative	0.693941839654106	0.218645541681898	2.20244727204695
B.1.177	AR1 (Week|Postcode) -week FE	Poisson	ran_vals	cond	Postcode	TS6	Week_factor2	-0.263544965713347	0.465702445241053	-1.17630498589805	0.649215054471354	Negative	0.768323073467395	0.308416238117668	1.91403782377102
B.1.177	AR1 (Week|Postcode) -week FE	Poisson	ran_vals	cond	Postcode	TS7	Week_factor2	-0.264037797599069	0.605782467156456	-1.45134961569154	0.923274020493403	Negative	0.767944512649338	0.234253921886636	2.51751932159165
B.1.177	AR1 (Week|Postcode) -week FE	Poisson	ran_vals	cond	Postcode	TS8	Week_factor2	-0.163029943878065	0.649142636945358	-1.43532613312033	1.1092662453642	Negative	0.849565748740522	0.238037719369956	3.03213273654033
B.1.177	AR1 (Week|Postcode) -week FE	Poisson	ran_vals	cond	Postcode	TS9	Week_factor2	0.5025289405868	0.580816588189732	-0.635850653888508	1.64090853506211	Positive	1.65289606551694	0.529484888313268	5.15985529276329
B.1.177	AR1 (Week|Postcode) -week FE	Poisson	ran_vals	cond	Postcode	TS1	Week_factor3	-0.0449503802815186	0.552167244521884	-1.12717829298713	1.0372775324241	Negative	0.956044919335925	0.32394604883803	2.82152503809373
B.1.177	AR1 (Week|Postcode) -week FE	Poisson	ran_vals	cond	Postcode	TS10	Week_factor3	0.221208382986169	0.522075091247906	-0.802039993085189	1.24445675905753	Positive	1.24758337862868	0.448413270459373	3.47104867132065
B.1.177	AR1 (Week|Postcode) -week FE	Poisson	ran_vals	cond	Postcode	TS11	Week_factor3	-0.089520076545741	0.660482816646235	-1.38404260957993	1.20500245648845	Negative	0.914369907550754	0.250563572159101	3.33676727478762
B.1.177	AR1 (Week|Postcode) -week FE	Poisson	ran_vals	cond	Postcode	TS12	Week_factor3	0.372285833245645	0.450359196933286	-0.510401972849977	1.25497363934127	Positive	1.45104767969091	0.600254244401242	3.50774590663107
B.1.177	AR1 (Week|Postcode) -week FE	Poisson	ran_vals	cond	Postcode	TS13	Week_factor3	-0.097721805273373	0.650494028704312	-1.37266667369219	1.17722306314544	Negative	0.906901163784926	0.253430241902356	3.24534954747563
B.1.177	AR1 (Week|Postcode) -week FE	Poisson	ran_vals	cond	Postcode	TS14	Week_factor3	0.499095264474701	0.461958602047672	-0.406326957887207	1.40451748683661	Positive	1.64723028856916	0.666092347671204	4.07356072032075
B.1.177	AR1 (Week|Postcode) -week FE	Poisson	ran_vals	cond	Postcode	TS15	Week_factor3	0.583391000122814	0.598717352027131	-0.590073446769552	1.75685544701518	Positive	1.79210516762746	0.554286572681271	5.79418858425749
B.1.177	AR1 (Week|Postcode) -week FE	Poisson	ran_vals	cond	Postcode	TS16	Week_factor3	-0.0575653775435851	0.655848333768016	-1.3430044910495	1.22787373596233	Negative	0.944060168034034	0.261060136266044	3.41396282717092
B.1.177	AR1 (Week|Postcode) -week FE	Poisson	ran_vals	cond	Postcode	TS17	Week_factor3	-0.0720736526679157	0.487366489190402	-1.02729441875283	0.883147113417001	Negative	0.930462362252022	0.357974179761809	2.41849903292935
B.1.177	AR1 (Week|Postcode) -week FE	Poisson	ran_vals	cond	Postcode	TS18	Week_factor3	0.152827513330668	0.609075120302868	-1.04093778634235	1.34659281300369	Positive	1.16512399325261	0.353123372358488	3.84430492546033
B.1.177	AR1 (Week|Postcode) -week FE	Poisson	ran_vals	cond	Postcode	TS19	Week_factor3	0.821025285599478	0.365069790777037	0.105501643832912	1.53654892736604	Positive	2.27282894211411	1.11126793126015	4.64852017663615
B.1.177	AR1 (Week|Postcode) -week FE	Poisson	ran_vals	cond	Postcode	TS2	Week_factor3	0.180984731015043	0.597247184743711	-0.989598240950571	1.35156770298066	Positive	1.19839688084955	0.371726005312396	3.86347757086031
B.1.177	AR1 (Week|Postcode) -week FE	Poisson	ran_vals	cond	Postcode	TS20	Week_factor3	-0.23081703071285	0.637669126917154	-1.48062555352357	1.01899149209787	Negative	0.793884709266646	0.227495333355733	2.77039938494854
B.1.177	AR1 (Week|Postcode) -week FE	Poisson	ran_vals	cond	Postcode	TS21	Week_factor3	-0.369801532420423	0.582077018926806	-1.5106515257454	0.771048460904556	Negative	0.690871432612786	0.220766096297715	2.16203187176338
B.1.177	AR1 (Week|Postcode) -week FE	Poisson	ran_vals	cond	Postcode	TS22	Week_factor3	-0.111538600289748	0.634374511927434	-1.35488979637769	1.1318125957982	Negative	0.894456864442763	0.25797572274446	3.10127276255866
B.1.177	AR1 (Week|Postcode) -week FE	Poisson	ran_vals	cond	Postcode	TS23	Week_factor3	0.223036914609779	0.606353528343499	-0.965394162842265	1.41146799206182	Positive	1.24986671122633	0.380833059910187	4.1019726496437
B.1.177	AR1 (Week|Postcode) -week FE	Poisson	ran_vals	cond	Postcode	TS24	Week_factor3	-0.248794721210141	0.542934566926357	-1.31292691834765	0.81533747592737	Negative	0.779740021044868	0.269031469738427	2.25993821841805
B.1.177	AR1 (Week|Postcode) -week FE	Poisson	ran_vals	cond	Postcode	TS25	Week_factor3	0.304984682557744	0.534054350407108	-0.741742610027121	1.35171197514261	Positive	1.35660422314022	0.476283216030614	3.86403500333213
B.1.177	AR1 (Week|Postcode) -week FE	Poisson	ran_vals	cond	Postcode	TS26	Week_factor3	0.588458991593026	0.385006071790155	-0.16613904294492	1.34305702613097	Positive	1.80121059495568	0.846928466574082	3.83073628461726
B.1.177	AR1 (Week|Postcode) -week FE	Poisson	ran_vals	cond	Postcode	TS27	Week_factor3	-0.243159449008919	0.60321965918318	-1.42544825577448	0.939129357756639	Negative	0.784146472425086	0.240400678060361	2.55775356033862
B.1.177	AR1 (Week|Postcode) -week FE	Poisson	ran_vals	cond	Postcode	TS28	Week_factor3	-0.0154786390633704	0.662754325267288	-1.3144532471854	1.28349596905866	Negative	0.984640539371258	0.268621152467105	3.60923547110479
B.1.177	AR1 (Week|Postcode) -week FE	Poisson	ran_vals	cond	Postcode	TS29	Week_factor3	-0.183019331143943	0.618590731202927	-1.39543488547198	1.02939622318409	Negative	0.8327520575316	0.247725280812597	2.79937512654481
B.1.177	AR1 (Week|Postcode) -week FE	Poisson	ran_vals	cond	Postcode	TS3	Week_factor3	0.00052961846834018	0.558655301467589	-1.0944146521805	1.09547388911718	Positive	1.00052975874096	0.334735486301254	2.99059956023103
B.1.177	AR1 (Week|Postcode) -week FE	Poisson	ran_vals	cond	Postcode	TS4	Week_factor3	-0.0757652562624423	0.641119491531985	-1.33233636945177	1.18080585692688	Negative	0.927033796397666	0.263860065984729	3.25699781987171
B.1.177	AR1 (Week|Postcode) -week FE	Poisson	ran_vals	cond	Postcode	TS5	Week_factor3	-0.0587301160445673	0.396499900795694	-0.835855641477831	0.718395409388696	Negative	0.942961224923993	0.433503399209815	2.05113932977443
B.1.177	AR1 (Week|Postcode) -week FE	Poisson	ran_vals	cond	Postcode	TS6	Week_factor3	-0.227011067377657	0.603717125756385	-1.41027489071021	0.956252755954896	Negative	0.796911962515685	0.244076179656425	2.60192812299242
B.1.177	AR1 (Week|Postcode) -week FE	Poisson	ran_vals	cond	Postcode	TS7	Week_factor3	0.420912405765017	0.450624221910763	-0.462294839741462	1.3041196512715	Positive	1.52335083581336	0.629836611699467	3.68444406988613
B.1.177	AR1 (Week|Postcode) -week FE	Poisson	ran_vals	cond	Postcode	TS8	Week_factor3	0.0808424770750146	0.581051228598805	-1.05799700415139	1.21968195830142	Positive	1.08420009674416	0.347150455333161	3.38611063797088
B.1.177	AR1 (Week|Postcode) -week FE	Poisson	ran_vals	cond	Postcode	TS9	Week_factor3	-0.0823279572895613	0.654985801183332	-1.366076537994	1.20142062341488	Negative	0.920969870380566	0.255105896919033	3.32483691044585
B.1.177	AR1 (Week|Postcode) -week FE	Poisson	ran_vals	cond	Postcode	TS1	Week_factor4	-0.0691602103025961	0.644938907275674	-1.33321724079153	1.19489682018634	Negative	0.933177163505733	0.263627741553883	3.30321692761086
B.1.177	AR1 (Week|Postcode) -week FE	Poisson	ran_vals	cond	Postcode	TS10	Week_factor4	-0.377634749471247	0.505337137495699	-1.36807733901338	0.612807840070888	Negative	0.685480827181719	0.254595991060614	1.84560629755503
B.1.177	AR1 (Week|Postcode) -week FE	Poisson	ran_vals	cond	Postcode	TS11	Week_factor4	-0.112668227727421	0.634419177836267	-1.35610696738802	1.13077051193317	Negative	0.893447031901529	0.257661913192056	3.09804265956317
B.1.177	AR1 (Week|Postcode) -week FE	Poisson	ran_vals	cond	Postcode	TS12	Week_factor4	-0.102321499019468	0.644544513971661	-1.3656055328368	1.16096253479786	Negative	0.902739275217762	0.255226081413653	3.19300517606543
B.1.177	AR1 (Week|Postcode) -week FE	Poisson	ran_vals	cond	Postcode	TS13	Week_factor4	0.310389972195011	0.541239812865831	-0.750420568021215	1.37120051241124	Positive	1.36395691570384	0.472167932244282	3.94007796983097
B.1.177	AR1 (Week|Postcode) -week FE	Poisson	ran_vals	cond	Postcode	TS14	Week_factor4	-0.185902502597805	0.635023649549955	-1.4305259850469	1.05872097985129	Negative	0.830354548446867	0.239183082426897	2.8826816225062
B.1.177	AR1 (Week|Postcode) -week FE	Poisson	ran_vals	cond	Postcode	TS15	Week_factor4	0.235251636039592	0.535332009814951	-0.813979822969153	1.28448309504834	Positive	1.26522710541671	0.443091128255337	3.61280000027144
B.1.177	AR1 (Week|Postcode) -week FE	Poisson	ran_vals	cond	Postcode	TS16	Week_factor4	-0.130323415846508	0.632668762736481	-1.37033140495353	1.10968457326051	Negative	0.877811486861934	0.254022761200325	3.03340142759528
B.1.177	AR1 (Week|Postcode) -week FE	Poisson	ran_vals	cond	Postcode	TS17	Week_factor4	-0.222275115254082	0.607914617273101	-1.41376587078481	0.969215640276646	Negative	0.800695050607925	0.243225600118499	2.635876173214
B.1.177	AR1 (Week|Postcode) -week FE	Poisson	ran_vals	cond	Postcode	TS18	Week_factor4	-0.117542845235353	0.546278999491019	-1.18823000974832	0.953144319277618	Negative	0.889102417128053	0.304760209561887	2.59385275157589
B.1.177	AR1 (Week|Postcode) -week FE	Poisson	ran_vals	cond	Postcode	TS19	Week_factor4	0.331438287523334	0.56848912814224	-0.782779929238031	1.4456565042847	Positive	1.39297017998604	0.457133444673634	4.24463785124196
B.1.177	AR1 (Week|Postcode) -week FE	Poisson	ran_vals	cond	Postcode	TS2	Week_factor4	-0.226732001580054	0.622935395086581	-1.44766294064498	0.994198937484874	Negative	0.797134384421854	0.235119133872769	2.70255855557659
B.1.177	AR1 (Week|Postcode) -week FE	Poisson	ran_vals	cond	Postcode	TS20	Week_factor4	0.578948618344694	0.468877700630378	-0.340034788044799	1.49793202473419	Positive	1.78416160950891	0.711745562095425	4.47243062460942
B.1.177	AR1 (Week|Postcode) -week FE	Poisson	ran_vals	cond	Postcode	TS21	Week_factor4	-0.0552613135493681	0.647836163026485	-1.3249968609639	1.21447423386516	Negative	0.946237850872494	0.265803793455321	3.36852254358175
B.1.177	AR1 (Week|Postcode) -week FE	Poisson	ran_vals	cond	Postcode	TS22	Week_factor4	-0.320401896122168	0.593389780055438	-1.48342449382497	0.842620701580634	Negative	0.725857259227695	0.226859477774841	2.32244544482493
B.1.177	AR1 (Week|Postcode) -week FE	Poisson	ran_vals	cond	Postcode	TS23	Week_factor4	-0.458089171537525	0.568722838317669	-1.57276545182555	0.656587108750501	Negative	0.632491073491148	0.207470638230888	1.92820035382928
B.1.177	AR1 (Week|Postcode) -week FE	Poisson	ran_vals	cond	Postcode	TS24	Week_factor4	0.30993176363205	0.624696750393742	-0.914451368398892	1.53431489566299	Positive	1.36333208212854	0.400736422456764	4.63814682669994
B.1.177	AR1 (Week|Postcode) -week FE	Poisson	ran_vals	cond	Postcode	TS25	Week_factor4	0.36266822040785	0.389873189509079	-0.401469189567703	1.1268056303834	Positive	1.43715896011924	0.669335941911755	3.08578360628859
B.1.177	AR1 (Week|Postcode) -week FE	Poisson	ran_vals	cond	Postcode	TS26	Week_factor4	-0.20436866303827	0.621254614266738	-1.4220053322304	1.01326800615386	Negative	0.815161795760865	0.241229785672926	2.75458833333721
B.1.177	AR1 (Week|Postcode) -week FE	Poisson	ran_vals	cond	Postcode	TS27	Week_factor4	-0.110380093678021	0.540398956647519	-1.16954258599018	0.948782398634137	Negative	0.895493699108066	0.310508939926217	2.58256321165116
B.1.177	AR1 (Week|Postcode) -week FE	Poisson	ran_vals	cond	Postcode	TS28	Week_factor4	-0.140373281289202	0.627322652128458	-1.36990308614713	1.08915652356872	Negative	0.869033780796102	0.254131587230655	2.97176640021264
B.1.177	AR1 (Week|Postcode) -week FE	Poisson	ran_vals	cond	Postcode	TS29	Week_factor4	-0.0159245550082212	0.661718873153501	-1.31286971427951	1.28102060426307	Negative	0.984201570333727	0.269046859873139	3.60031234523277
B.1.177	AR1 (Week|Postcode) -week FE	Poisson	ran_vals	cond	Postcode	TS3	Week_factor4	-0.289162149042101	0.516287414079436	-1.30106688630911	0.722742588224911	Negative	0.74889076363714	0.272241187644247	2.06007540855242
B.1.177	AR1 (Week|Postcode) -week FE	Poisson	ran_vals	cond	Postcode	TS4	Week_factor4	-0.284208229754848	0.600081980878205	-1.46034730004758	0.891930840537886	Negative	0.75260991261102	0.232155633064732	2.43983604051697
B.1.177	AR1 (Week|Postcode) -week FE	Poisson	ran_vals	cond	Postcode	TS5	Week_factor4	-0.178700016437747	0.614623692676119	-1.38334031812795	1.02594028525246	Negative	0.836356755047562	0.250739602619114	2.7897173577971
B.1.177	AR1 (Week|Postcode) -week FE	Poisson	ran_vals	cond	Postcode	TS6	Week_factor4	-0.139840669745292	0.444003608859553	-1.01007175211582	0.73039041262524	Negative	0.869496761503291	0.36419284702666	2.07589090350632
B.1.177	AR1 (Week|Postcode) -week FE	Poisson	ran_vals	cond	Postcode	TS7	Week_factor4	-0.154066723341643	0.623961715437478	-1.37700921333093	1.06887576664764	Negative	0.857214822865765	0.252332097125553	2.91210377479311
B.1.177	AR1 (Week|Postcode) -week FE	Poisson	ran_vals	cond	Postcode	TS8	Week_factor4	0.369730412527237	0.455832756759008	-0.523685373694024	1.2631461987485	Positive	1.4473443761514	0.592333550009837	3.53653063065951
B.1.177	AR1 (Week|Postcode) -week FE	Poisson	ran_vals	cond	Postcode	TS9	Week_factor4	-0.160259979207194	0.628632713900152	-1.39235745795516	1.07183749954078	Negative	0.851922278094899	0.248488811661214	2.92074143323567
B.1.177	AR1 (Week|Postcode) -week FE	Poisson	ran_vals	cond	Postcode	TS1	Week_factor5	-0.331110059955434	0.582739383523112	-1.47325826403381	0.811038144122939	Negative	0.718126127761393	0.229177546400602	2.25024285089483
B.1.177	AR1 (Week|Postcode) -week FE	Poisson	ran_vals	cond	Postcode	TS10	Week_factor5	-0.146656170768769	0.622375320594529	-1.36648938400062	1.07317704246308	Negative	0.863590854155427	0.255000599205593	2.92465651337395
B.1.177	AR1 (Week|Postcode) -week FE	Poisson	ran_vals	cond	Postcode	TS11	Week_factor5	-0.238492123296434	0.604672686535009	-1.42362881134013	0.946644564747261	Negative	0.787814893617084	0.240838471886069	2.57704801788687
B.1.177	AR1 (Week|Postcode) -week FE	Poisson	ran_vals	cond	Postcode	TS12	Week_factor5	-0.192131515754116	0.612772700640321	-1.39314393971849	1.00888090821026	Negative	0.825198334773599	0.248293456574128	2.74253015407122
B.1.177	AR1 (Week|Postcode) -week FE	Poisson	ran_vals	cond	Postcode	TS13	Week_factor5	-0.0561779841295823	0.659911840785757	-1.3495814250412	1.23722545678203	Negative	0.94537085990598	0.259348794840575	3.44603900437925
B.1.177	AR1 (Week|Postcode) -week FE	Poisson	ran_vals	cond	Postcode	TS14	Week_factor5	0.220375719517007	0.480952284447868	-0.722273436283077	1.16302487531709	Positive	1.24654499389707	0.485646912660266	3.19959703501064
B.1.177	AR1 (Week|Postcode) -week FE	Poisson	ran_vals	cond	Postcode	TS15	Week_factor5	-0.104569287783944	0.643549946676206	-1.36590400552198	1.15676542995409	Negative	0.900712386879506	0.255149914767202	3.17963188276348
B.1.177	AR1 (Week|Postcode) -week FE	Poisson	ran_vals	cond	Postcode	TS16	Week_factor5	-0.00897323686316901	0.563696557633446	-1.11379818803393	1.09585171430759	Negative	0.991066902477073	0.328309608313069	2.99172969756305
B.1.177	AR1 (Week|Postcode) -week FE	Poisson	ran_vals	cond	Postcode	TS17	Week_factor5	-0.156989283878772	0.538542809669928	-1.21251379496484	0.898535227207296	Negative	0.854713217979069	0.297448614000266	2.45600298876323
B.1.177	AR1 (Week|Postcode) -week FE	Poisson	ran_vals	cond	Postcode	TS18	Week_factor5	0.225935517885437	0.613790484238107	-0.977071725274652	1.42894276104553	Positive	1.25349483467462	0.376411723535562	4.17428364291502
B.1.177	AR1 (Week|Postcode) -week FE	Poisson	ran_vals	cond	Postcode	TS19	Week_factor5	0.358664301489788	0.44353860819681	-0.510655396328981	1.22798399930856	Positive	1.43141619662229	0.600102145155913	3.41433928289039
B.1.177	AR1 (Week|Postcode) -week FE	Poisson	ran_vals	cond	Postcode	TS2	Week_factor5	0.397502282445051	0.653088265863982	-0.882527197374072	1.67753176226417	Positive	1.4881031904767	0.413735996833793	5.35232883397508
B.1.177	AR1 (Week|Postcode) -week FE	Poisson	ran_vals	cond	Postcode	TS20	Week_factor5	0.361917775221949	0.49915350333198	-0.616405114065726	1.34024066450962	Positive	1.43608085567599	0.539881766638896	3.81996272420602
B.1.177	AR1 (Week|Postcode) -week FE	Poisson	ran_vals	cond	Postcode	TS21	Week_factor5	-0.251492456087659	0.600309456062066	-1.42807736954814	0.925092457372819	Negative	0.777639324030533	0.239769467452316	2.52210143645136
B.1.177	AR1 (Week|Postcode) -week FE	Poisson	ran_vals	cond	Postcode	TS22	Week_factor5	0.368929972255038	0.642282757520576	-0.889921100376363	1.62778104488644	Positive	1.44618632696142	0.410688154614913	5.09256200547406
B.1.177	AR1 (Week|Postcode) -week FE	Poisson	ran_vals	cond	Postcode	TS23	Week_factor5	0.275824169159287	0.400687381926464	-0.509508668476228	1.0611570067948	Positive	1.31761616609986	0.600790693713712	2.88971247280167
B.1.177	AR1 (Week|Postcode) -week FE	Poisson	ran_vals	cond	Postcode	TS24	Week_factor5	-0.356211730163904	0.588865944731218	-1.51036777355925	0.797944313231438	Negative	0.700324324752427	0.220828748048534	2.22097061263125
B.1.177	AR1 (Week|Postcode) -week FE	Poisson	ran_vals	cond	Postcode	TS25	Week_factor5	-0.223165397794759	0.610852230409433	-1.42041376927321	0.974082973683692	Negative	0.799982523006467	0.241614023752412	2.64873713527319
B.1.177	AR1 (Week|Postcode) -week FE	Poisson	ran_vals	cond	Postcode	TS26	Week_factor5	-0.181910638287825	0.529016420415173	-1.21876376953186	0.854942492956215	Negative	0.833675835787254	0.295595365139549	2.35123916387344
B.1.177	AR1 (Week|Postcode) -week FE	Poisson	ran_vals	cond	Postcode	TS27	Week_factor5	-0.0673488989818198	0.645652684961413	-1.33280490802777	1.19810711006414	Negative	0.934868969597498	0.263736466323013	3.31383825111949
B.1.177	AR1 (Week|Postcode) -week FE	Poisson	ran_vals	cond	Postcode	TS28	Week_factor5	-0.270742644379149	0.598208424280259	-1.44320961121691	0.901724322458614	Negative	0.762812785303911	0.236168531753662	2.46384791869753
B.1.177	AR1 (Week|Postcode) -week FE	Poisson	ran_vals	cond	Postcode	TS29	Week_factor5	-0.214784716978727	0.623434994534103	-1.43669485296749	1.00712541901004	Negative	0.806715093546991	0.237712135286608	2.73771989541837
B.1.177	AR1 (Week|Postcode) -week FE	Poisson	ran_vals	cond	Postcode	TS3	Week_factor5	-0.141027801225313	0.625924812848597	-1.36781789143854	1.08576228898791	Negative	0.868465166966259	0.254662053942616	2.96169662718453
B.1.177	AR1 (Week|Postcode) -week FE	Poisson	ran_vals	cond	Postcode	TS4	Week_factor5	0.33696234939681	0.491395950889591	-0.626156016495602	1.30008071528922	Positive	1.40068632606068	0.534643014995149	3.66959284791399
B.1.177	AR1 (Week|Postcode) -week FE	Poisson	ran_vals	cond	Postcode	TS5	Week_factor5	-0.409098530299587	0.567039613987354	-1.5204757515223	0.702278690923121	Negative	0.664248780466434	0.218607859186699	2.01834665959709
B.1.177	AR1 (Week|Postcode) -week FE	Poisson	ran_vals	cond	Postcode	TS6	Week_factor5	0.240937883305345	0.610899666520416	-0.956403461242199	1.43827922785289	Positive	1.27244199296259	0.384272454428243	4.21343920647048
B.1.177	AR1 (Week|Postcode) -week FE	Poisson	ran_vals	cond	Postcode	TS7	Week_factor5	-0.568908935511476	0.544061484509147	-1.6352498505248	0.497431979501848	Negative	0.566142800152395	0.194903668431374	1.64449275246581
B.1.177	AR1 (Week|Postcode) -week FE	Poisson	ran_vals	cond	Postcode	TS8	Week_factor5	0.552864211661626	0.587947434680904	-0.599491585115661	1.70522000843891	Positive	1.73822453771754	0.549090731040516	5.50259615163751
B.1.177	AR1 (Week|Postcode) -week FE	Poisson	ran_vals	cond	Postcode	TS9	Week_factor5	0.25592785471473	0.529718758071594	-0.78230183304088	1.29415754247034	Positive	1.29165953743232	0.457352050688311	3.64792146034759
B.1.177	AR1 (Week|Postcode) -week FE	Poisson	ran_vals	cond	Postcode	TS1	Week_factor6	-0.565168255052172	0.5442216530274	-1.63182309459273	0.501486584488386	Negative	0.568264525336015	0.19557270138499	1.65117405685204
B.1.177	AR1 (Week|Postcode) -week FE	Poisson	ran_vals	cond	Postcode	TS10	Week_factor6	-0.349335083200045	0.505432932937403	-1.3399654283578	0.641295261957713	Negative	0.705156804479186	0.261854721171571	1.89893891039487
B.1.177	AR1 (Week|Postcode) -week FE	Poisson	ran_vals	cond	Postcode	TS11	Week_factor6	-0.0264314578874655	0.657169805308837	-1.31446060801999	1.26159769224505	Negative	0.973914795725379	0.268619175198512	3.53105852786514
B.1.177	AR1 (Week|Postcode) -week FE	Poisson	ran_vals	cond	Postcode	TS12	Week_factor6	-0.372836642517568	0.575301658385907	-1.50040717320011	0.754733888164974	Negative	0.688777740651877	0.223039326020947	2.12704541607586
B.1.177	AR1 (Week|Postcode) -week FE	Poisson	ran_vals	cond	Postcode	TS13	Week_factor6	-0.0924044331585219	0.640914943208362	-1.34857463900044	1.1637657726834	Negative	0.911736338563278	0.259610035071349	3.2019684864197
B.1.177	AR1 (Week|Postcode) -week FE	Poisson	ran_vals	cond	Postcode	TS14	Week_factor6	0.325306601293373	0.637115426558912	-0.923416688756967	1.57402989134371	Positive	1.38445505662598	0.3971597490187	4.82605754624695
B.1.177	AR1 (Week|Postcode) -week FE	Poisson	ran_vals	cond	Postcode	TS15	Week_factor6	-0.0635784844032975	0.55081316738	-1.14315245467853	1.01599548587193	Negative	0.938400466609732	0.318812394352079	2.7621116723614
B.1.177	AR1 (Week|Postcode) -week FE	Poisson	ran_vals	cond	Postcode	TS16	Week_factor6	0.343634067915458	0.636117133725265	-0.90313260413491	1.59040073996583	Positive	1.41006255395833	0.405298030738399	4.90571445030988
B.1.177	AR1 (Week|Postcode) -week FE	Poisson	ran_vals	cond	Postcode	TS17	Week_factor6	-0.908671323257679	0.505704270635495	-1.89983348053134	0.0824908340159869	Negative	0.403059404070231	0.149593527383425	1.0859887192382
B.1.177	AR1 (Week|Postcode) -week FE	Poisson	ran_vals	cond	Postcode	TS18	Week_factor6	0.257202931939959	0.546116448762324	-0.813165638999109	1.32757150287903	Positive	1.29330755354187	0.443452032850663	3.7718722751052
B.1.177	AR1 (Week|Postcode) -week FE	Poisson	ran_vals	cond	Postcode	TS19	Week_factor6	-0.248666235433694	0.612102682253589	-1.44836544749109	0.951032976623705	Negative	0.779840212983381	0.2349540190755	2.58838201695347
B.1.177	AR1 (Week|Postcode) -week FE	Poisson	ran_vals	cond	Postcode	TS2	Week_factor6	-0.151523743356949	0.636529715009446	-1.39909905986501	1.09605157315111	Negative	0.859397477049625	0.246819233154181	2.99232768095466
B.1.177	AR1 (Week|Postcode) -week FE	Poisson	ran_vals	cond	Postcode	TS20	Week_factor6	-0.185602494013178	0.6440061900002	-1.44783143223443	1.07662644420807	Negative	0.830603699311516	0.235079521613453	2.93476224800389
B.1.177	AR1 (Week|Postcode) -week FE	Poisson	ran_vals	cond	Postcode	TS21	Week_factor6	-0.246526847936344	0.601715346816119	-1.42586725664097	0.932813560768277	Negative	0.781510379314425	0.240299971067581	2.54165021436648
B.1.177	AR1 (Week|Postcode) -week FE	Poisson	ran_vals	cond	Postcode	TS22	Week_factor6	-0.252860299082703	0.613358999145977	-1.45502184700235	0.949301248836945	Negative	0.776576362676341	0.233395264858552	2.58390352277757
B.1.177	AR1 (Week|Postcode) -week FE	Poisson	ran_vals	cond	Postcode	TS23	Week_factor6	-0.305328786786057	0.600985845155203	-1.48323939850862	0.872581824936506	Negative	0.736881057803863	0.22690147228802	2.39308140169705
B.1.177	AR1 (Week|Postcode) -week FE	Poisson	ran_vals	cond	Postcode	TS24	Week_factor6	0.191390724583099	0.445996236199838	-0.682745835609002	1.0655272847752	Positive	1.21093250075593	0.505227813489062	2.90236895562114
B.1.177	AR1 (Week|Postcode) -week FE	Poisson	ran_vals	cond	Postcode	TS25	Week_factor6	-0.2380076325107	0.52041728649576	-1.25800677097445	0.781991505953052	Negative	0.788196675151255	0.284219977786494	2.18582100933869
B.1.177	AR1 (Week|Postcode) -week FE	Poisson	ran_vals	cond	Postcode	TS26	Week_factor6	-0.104784372882248	0.637158510052967	-1.35359210502927	1.14402335926477	Negative	0.900518677899935	0.258310712917885	3.13937381878714
B.1.177	AR1 (Week|Postcode) -week FE	Poisson	ran_vals	cond	Postcode	TS27	Week_factor6	-0.264769026218055	0.599435256012746	-1.43964053906658	0.910102486630474	Negative	0.76738317490202	0.237012940264218	2.48457715627777
B.1.177	AR1 (Week|Postcode) -week FE	Poisson	ran_vals	cond	Postcode	TS28	Week_factor6	-0.0258083480862534	0.657852612468577	-1.31517577566025	1.26355907948774	Negative	0.974521840688333	0.268427136135103	3.53799109751923
B.1.177	AR1 (Week|Postcode) -week FE	Poisson	ran_vals	cond	Postcode	TS29	Week_factor6	0.577541877400865	0.516630283279352	-0.43503487114939	1.59011862595112	Positive	1.78165352085152	0.647242096608665	4.90433067471172
B.1.177	AR1 (Week|Postcode) -week FE	Poisson	ran_vals	cond	Postcode	TS3	Week_factor6	-0.0419614742174323	0.491378016594936	-1.00504468953823	0.921121741103367	Negative	0.958906722492765	0.366028276803832	2.51210674342139
B.1.177	AR1 (Week|Postcode) -week FE	Poisson	ran_vals	cond	Postcode	TS4	Week_factor6	-0.129659361512933	0.635127062773952	-1.37448553015659	1.11516680713072	Negative	0.878394594970152	0.252969707618441	3.05007691132949
B.1.177	AR1 (Week|Postcode) -week FE	Poisson	ran_vals	cond	Postcode	TS5	Week_factor6	-0.430517343090604	0.495603924370943	-1.40188318545436	0.540848499273157	Negative	0.650172645375163	0.246133013115857	1.71746351065535
B.1.177	AR1 (Week|Postcode) -week FE	Poisson	ran_vals	cond	Postcode	TS6	Week_factor6	-0.0196888755470233	0.560199834963897	-1.11766037622154	1.0782826251275	Negative	0.980503684528561	0.327044060287408	2.93962677239639
B.1.177	AR1 (Week|Postcode) -week FE	Poisson	ran_vals	cond	Postcode	TS7	Week_factor6	-0.0481719193335471	0.648401408573681	-1.319015327663	1.22267148899591	Negative	0.952969939036776	0.26739847225492	3.39624866608058
B.1.177	AR1 (Week|Postcode) -week FE	Poisson	ran_vals	cond	Postcode	TS8	Week_factor6	-0.341580089687914	0.517627954186739	-1.35611223728507	0.672952057909243	Negative	0.710646549880229	0.257660555343876	1.96001486600334
B.1.177	AR1 (Week|Postcode) -week FE	Poisson	ran_vals	cond	Postcode	TS9	Week_factor6	-0.0886517223279626	0.642638175132952	-1.34819940067909	1.17089595602317	Negative	0.915164249351698	0.259707468984441	3.22488069583256
B.1.177	AR1 (Week|Postcode) -week FE	Poisson	ran_vals	cond	Postcode	TS1	Week_factor7	-0.117855315407535	0.631567470918601	-1.35570481221504	1.11999418139997	Negative	0.888824642543082	0.257765554101792	3.06483637018413
B.1.177	AR1 (Week|Postcode) -week FE	Poisson	ran_vals	cond	Postcode	TS10	Week_factor7	-0.157733731620148	0.408394312371258	-0.958171875358813	0.642704412118518	Negative	0.854077165437734	0.383593502106581	1.90161668671717
B.1.177	AR1 (Week|Postcode) -week FE	Poisson	ran_vals	cond	Postcode	TS11	Week_factor7	-0.233325781410832	0.605696253079543	-1.42046862301759	0.953817060195931	Negative	0.791895546647998	0.241600770682007	2.59559832955298
B.1.177	AR1 (Week|Postcode) -week FE	Poisson	ran_vals	cond	Postcode	TS12	Week_factor7	-0.0702108752061672	0.644206177219747	-1.3328317811751	1.19241003076276	Negative	0.932197221896498	0.263729378989329	3.29501272797791
B.1.177	AR1 (Week|Postcode) -week FE	Poisson	ran_vals	cond	Postcode	TS13	Week_factor7	-0.196557049860825	0.615475012274914	-1.402865907304	1.00975180758235	Negative	0.821554460390652	0.245891251637551	2.7449196622199
B.1.177	AR1 (Week|Postcode) -week FE	Poisson	ran_vals	cond	Postcode	TS14	Week_factor7	-0.231348973353679	0.619264668116746	-1.44508541976065	0.982387473053293	Negative	0.793462520437961	0.23572594004247	2.67082515919263
B.1.177	AR1 (Week|Postcode) -week FE	Poisson	ran_vals	cond	Postcode	TS15	Week_factor7	-0.0420207437869217	0.655926626753374	-1.32761330872438	1.24357182115054	Negative	0.958849890188372	0.265109240741883	3.46797836748889
B.1.177	AR1 (Week|Postcode) -week FE	Poisson	ran_vals	cond	Postcode	TS16	Week_factor7	-0.367608843818211	0.585036741827469	-1.51425978743271	0.779042099796287	Negative	0.692387960557832	0.219970949861502	2.17938363328101
B.1.177	AR1 (Week|Postcode) -week FE	Poisson	ran_vals	cond	Postcode	TS17	Week_factor7	-0.315859317265437	0.585451465989364	-1.46332310530077	0.831604470769892	Negative	0.729162023459709	0.231465810010892	2.2970012566039
B.1.177	AR1 (Week|Postcode) -week FE	Poisson	ran_vals	cond	Postcode	TS18	Week_factor7	0.484870359488815	0.407751167098493	-0.314307242678404	1.28404796165603	Positive	1.62396446361372	0.730294616012848	3.61122829232771
B.1.177	AR1 (Week|Postcode) -week FE	Poisson	ran_vals	cond	Postcode	TS19	Week_factor7	0.0835817896504334	0.507181420294003	-0.910475527753685	1.07763910705455	Positive	1.08717413124878	0.402332858097091	2.93773567798262
B.1.177	AR1 (Week|Postcode) -week FE	Poisson	ran_vals	cond	Postcode	TS2	Week_factor7	-0.0236419858341773	0.66121604996584	-1.31960162976706	1.27231765809871	Negative	0.976635296446652	0.267241741918168	3.56911497215697
B.1.177	AR1 (Week|Postcode) -week FE	Poisson	ran_vals	cond	Postcode	TS20	Week_factor7	0.606399399406916	0.51830337826963	-0.409456555067	1.62225535388083	Positive	1.83381665606523	0.664011005518504	5.06449968466457
B.1.177	AR1 (Week|Postcode) -week FE	Poisson	ran_vals	cond	Postcode	TS21	Week_factor7	-0.0884432182000618	0.65187786026097	-1.3661003466306	1.18921391023047	Negative	0.91535508476969	0.255099823267744	3.28449828181308
B.1.177	AR1 (Week|Postcode) -week FE	Poisson	ran_vals	cond	Postcode	TS22	Week_factor7	0.147787882111459	0.58902221110298	-1.00667443774453	1.30225020196745	Positive	1.15926696901938	0.36543222871234	3.67756262274629
B.1.177	AR1 (Week|Postcode) -week FE	Poisson	ran_vals	cond	Postcode	TS23	Week_factor7	0.240188716137916	0.43853049706724	-0.619315264236322	1.09969269651215	Positive	1.2714890781898	0.538312913529896	3.00324297508454
B.1.177	AR1 (Week|Postcode) -week FE	Poisson	ran_vals	cond	Postcode	TS24	Week_factor7	1.08052997532721	0.541434114688545	0.0193386105363371	2.14172134011809	Positive	2.94624057218894	1.01952681269687	8.51408065105306
B.1.177	AR1 (Week|Postcode) -week FE	Poisson	ran_vals	cond	Postcode	TS25	Week_factor7	-0.59579170976679	0.448148725158238	-1.47414707079447	0.282563651260895	Negative	0.551126061212736	0.228973942343702	1.32652620747532
B.1.177	AR1 (Week|Postcode) -week FE	Poisson	ran_vals	cond	Postcode	TS26	Week_factor7	0.000696560440637039	0.560796481113807	-1.09844434519922	1.09983746608049	Positive	1.0006968030952	0.333389319190728	3.00367778474651
B.1.177	AR1 (Week|Postcode) -week FE	Poisson	ran_vals	cond	Postcode	TS27	Week_factor7	-0.0276257796735183	0.657259365985093	-1.31583046550593	1.26057890615889	Negative	0.97275232238888	0.268251457128676	3.5274629664325
B.1.177	AR1 (Week|Postcode) -week FE	Poisson	ran_vals	cond	Postcode	TS28	Week_factor7	-0.167620167385233	0.623781187821419	-1.39020882974883	1.05496849497836	Negative	0.845674988630601	0.249023295729055	2.87188467368728
B.1.177	AR1 (Week|Postcode) -week FE	Poisson	ran_vals	cond	Postcode	TS29	Week_factor7	-0.0870979264646378	0.654553746557659	-1.36999969566341	1.19580384273413	Negative	0.916587333081099	0.254107036886858	3.30621437901695
B.1.177	AR1 (Week|Postcode) -week FE	Poisson	ran_vals	cond	Postcode	TS3	Week_factor7	0.357639373712175	0.376955524918186	-0.381179878900859	1.09645862632521	Positive	1.42994984997911	0.683055011383956	2.99354596537159
B.1.177	AR1 (Week|Postcode) -week FE	Poisson	ran_vals	cond	Postcode	TS4	Week_factor7	-0.225438841959813	0.557928536888877	-1.31895868020914	0.868080996289513	Negative	0.798165873215779	0.26741362012658	2.38233475491918
B.1.177	AR1 (Week|Postcode) -week FE	Poisson	ran_vals	cond	Postcode	TS5	Week_factor7	-0.190656640626298	0.612178437973254	-1.39050433116586	1.00919104991327	Negative	0.826416297223553	0.248949719863714	2.74338085895647
B.1.177	AR1 (Week|Postcode) -week FE	Poisson	ran_vals	cond	Postcode	TS6	Week_factor7	-0.0429755269339703	0.491103970995195	-1.00552162274916	0.919570568881216	Negative	0.957934833382594	0.365853747385233	2.50821305389416
B.1.177	AR1 (Week|Postcode) -week FE	Poisson	ran_vals	cond	Postcode	TS7	Week_factor7	-0.200625419961781	0.610218204468358	-1.39663112343046	0.995380283506898	Negative	0.818218862611626	0.247429119603371	2.70575309893453
B.1.177	AR1 (Week|Postcode) -week FE	Poisson	ran_vals	cond	Postcode	TS8	Week_factor7	-0.0639121799858926	0.645268956759247	-1.32861609557575	1.20079173560397	Negative	0.938087378760241	0.264843525931016	3.32274661838808
B.1.177	AR1 (Week|Postcode) -week FE	Poisson	ran_vals	cond	Postcode	TS9	Week_factor7	-0.380409248333572	0.57662162470344	-1.51056686545929	0.749748368792142	Negative	0.68358159733042	0.22078478720977	2.11646738035822
B.1.177	AR1 (Week|Postcode) -week FE	Poisson	ran_vals	cond	Postcode	TS1	Week_factor8	0.210708101652065	0.52384396673147	-0.816007206660214	1.23742340996434	Positive	1.23455193879012	0.442193722528509	3.44672122628831
B.1.177	AR1 (Week|Postcode) -week FE	Poisson	ran_vals	cond	Postcode	TS10	Week_factor8	-0.303933431951132	0.602017132801606	-1.48386533031835	0.875998466416081	Negative	0.737909986043687	0.226759491878505	2.40127168654416
B.1.177	AR1 (Week|Postcode) -week FE	Poisson	ran_vals	cond	Postcode	TS11	Week_factor8	-0.0898441042611902	0.543841021164732	-1.15575291905955	0.97606471053717	Negative	0.914073674355009	0.314820413357644	2.65399143987427
B.1.177	AR1 (Week|Postcode) -week FE	Poisson	ran_vals	cond	Postcode	TS12	Week_factor8	-0.0658660608564732	0.549222822317306	-1.14232301208583	1.01059089037289	Negative	0.936256257255137	0.319076940628841	2.74722384363417
B.1.177	AR1 (Week|Postcode) -week FE	Poisson	ran_vals	cond	Postcode	TS13	Week_factor8	-0.0441206389324487	0.658472926139173	-1.33470385895993	1.24646258109503	Negative	0.95683851853257	0.263236118932372	3.47801796448311
B.1.177	AR1 (Week|Postcode) -week FE	Poisson	ran_vals	cond	Postcode	TS14	Week_factor8	0.244187755552622	0.531849389333362	-0.798217892740389	1.28659340384563	Positive	1.27658399372291	0.45013043046351	3.62043217418432
B.1.177	AR1 (Week|Postcode) -week FE	Poisson	ran_vals	cond	Postcode	TS15	Week_factor8	-0.116427423533805	0.633497435833058	-1.35805958206507	1.12520473499746	Negative	0.890094694560027	0.257159289633404	3.08084754166701
B.1.177	AR1 (Week|Postcode) -week FE	Poisson	ran_vals	cond	Postcode	TS16	Week_factor8	-0.018310740131952	0.659898095976592	-1.31168724171263	1.27506576144872	Negative	0.981855882923051	0.269365188574532	3.57893675842919
B.1.177	AR1 (Week|Postcode) -week FE	Poisson	ran_vals	cond	Postcode	TS17	Week_factor8	0.360182719011405	0.359415623221819	-0.344258957984378	1.06462439600719	Positive	1.43359133502218	0.7087453690113	2.8997496219519
B.1.177	AR1 (Week|Postcode) -week FE	Poisson	ran_vals	cond	Postcode	TS18	Week_factor8	0.13145300277288	0.587301410543411	-1.01963660996178	1.28254261550754	Positive	1.14048430686284	0.360726000593754	3.60579623331685
B.1.177	AR1 (Week|Postcode) -week FE	Poisson	ran_vals	cond	Postcode	TS19	Week_factor8	0.141809589464012	0.380244619536233	-0.603456170142141	0.887075349070164	Positive	1.15235720669227	0.546918123738982	2.42801815148728
B.1.177	AR1 (Week|Postcode) -week FE	Poisson	ran_vals	cond	Postcode	TS2	Week_factor8	-0.105393032643479	0.642257883277174	-1.36419535265367	1.15340928736671	Negative	0.899970735188717	0.255586250067542	3.1689784719721
B.1.177	AR1 (Week|Postcode) -week FE	Poisson	ran_vals	cond	Postcode	TS20	Week_factor8	-0.167276144788475	0.65361856010852	-1.4483449822281	1.11379269265115	Negative	0.845965969985413	0.234958827520493	3.04588863472662
B.1.177	AR1 (Week|Postcode) -week FE	Poisson	ran_vals	cond	Postcode	TS21	Week_factor8	0.541812489333933	0.582702507284114	-0.600263438644118	1.68388841731198	Positive	1.71911992666538	0.548667076942807	5.38646010751258
B.1.177	AR1 (Week|Postcode) -week FE	Poisson	ran_vals	cond	Postcode	TS22	Week_factor8	-0.0533140996327556	0.654744036476719	-1.3365888302195	1.22996063095399	Negative	0.948082173446679	0.262740393774322	3.42109484839794
B.1.177	AR1 (Week|Postcode) -week FE	Poisson	ran_vals	cond	Postcode	TS23	Week_factor8	-0.456338925907159	0.534539132822347	-1.50401637456623	0.591338522751914	Negative	0.63359905756807	0.222235783127097	1.80640471170909
B.1.177	AR1 (Week|Postcode) -week FE	Poisson	ran_vals	cond	Postcode	TS24	Week_factor8	-0.585408304697884	0.571460897302608	-1.70545108198394	0.534634472588169	Negative	0.556878439303576	0.18169041041707	1.70682423716981
B.1.177	AR1 (Week|Postcode) -week FE	Poisson	ran_vals	cond	Postcode	TS25	Week_factor8	0.963219959739128	0.475754586070488	0.0307581055612105	1.89568181391705	Positive	2.62011958468026	1.03123602345462	6.65708575135627
B.1.177	AR1 (Week|Postcode) -week FE	Poisson	ran_vals	cond	Postcode	TS26	Week_factor8	0.0309003434664014	0.459105327230993	-0.86892956301682	0.930730249949623	Positive	1.03138271473864	0.419400250590525	2.53636067876416
B.1.177	AR1 (Week|Postcode) -week FE	Poisson	ran_vals	cond	Postcode	TS27	Week_factor8	-0.18102037233582	0.622826355479411	-1.40173759769781	1.03969685302617	Negative	0.8344183594716	0.246168849677671	2.82835947576202
B.1.177	AR1 (Week|Postcode) -week FE	Poisson	ran_vals	cond	Postcode	TS28	Week_factor8	-0.0113003895906414	0.664380560854269	-1.31346236089353	1.29086158171225	Negative	0.988763219982026	0.268887457401956	3.63591784695166
B.1.177	AR1 (Week|Postcode) -week FE	Poisson	ran_vals	cond	Postcode	TS29	Week_factor8	-0.192850968067138	0.616374668426799	-1.40092311916648	1.01522118303221	Negative	0.824604857437864	0.24636943059415	2.75997378924114
B.1.177	AR1 (Week|Postcode) -week FE	Poisson	ran_vals	cond	Postcode	TS3	Week_factor8	0.0928138951777269	0.587641602148068	-1.0589424808499	1.24457027120535	Positive	1.09725751135101	0.346822387781318	3.47144269987364
B.1.177	AR1 (Week|Postcode) -week FE	Poisson	ran_vals	cond	Postcode	TS4	Week_factor8	1.67745049601195	0.337773420383447	1.01542675712548	2.33947423489841	Positive	5.35189388794351	2.76054122667356	10.3757799054215
B.1.177	AR1 (Week|Postcode) -week FE	Poisson	ran_vals	cond	Postcode	TS5	Week_factor8	-0.00570452302931935	0.447029594433489	-0.881866428142505	0.870457382083867	Negative	0.994311716867215	0.414009471192263	2.38800283349147
B.1.177	AR1 (Week|Postcode) -week FE	Poisson	ran_vals	cond	Postcode	TS6	Week_factor8	0.162691854766093	0.6260782786558	-1.06439902290211	1.38978273243429	Positive	1.17667404731853	0.344935090578692	4.01397785105054
B.1.177	AR1 (Week|Postcode) -week FE	Poisson	ran_vals	cond	Postcode	TS7	Week_factor8	-0.38166135046565	0.573242725567606	-1.50519644697774	0.741873746046435	Negative	0.682726218977235	0.221973683489271	2.09986644701276
B.1.177	AR1 (Week|Postcode) -week FE	Poisson	ran_vals	cond	Postcode	TS8	Week_factor8	-0.22271167220415	0.607698459770946	-1.41377876681567	0.968355422407368	Negative	0.800345577906616	0.24322246349388	2.63360972038997
B.1.177	AR1 (Week|Postcode) -week FE	Poisson	ran_vals	cond	Postcode	TS9	Week_factor8	-0.0461270988378256	0.655559424233796	-1.33099996006188	1.23874576238623	Negative	0.954920585180847	0.264212926785254	3.45128202127401
B.1.177	AR1 (Week|Postcode) -week FE	Poisson	ran_vals	cond	Postcode	TS1	Week_factor9	-0.10235508268228	0.64632974125408	-1.36913809767737	1.16442793231281	Negative	0.902708958435413	0.25432606934349	3.20408940280115
B.1.177	AR1 (Week|Postcode) -week FE	Poisson	ran_vals	cond	Postcode	TS10	Week_factor9	0.79239412561734	0.371131804593418	0.0649891550968836	1.5197990961378	Positive	2.20867795388275	1.06714745121072	4.57130670970831
B.1.177	AR1 (Week|Postcode) -week FE	Poisson	ran_vals	cond	Postcode	TS11	Week_factor9	-0.0856019792783309	0.645811885480992	-1.35137001560898	1.18016605705232	Negative	0.917959525430771	0.258885340620831	3.25491465954902
B.1.177	AR1 (Week|Postcode) -week FE	Poisson	ran_vals	cond	Postcode	TS12	Week_factor9	0.108110604262667	0.463541800731329	-0.80041463049958	1.01663583902491	Positive	1.11417097063042	0.449142697242986	2.76388096570551
B.1.177	AR1 (Week|Postcode) -week FE	Poisson	ran_vals	cond	Postcode	TS13	Week_factor9	0.184689066585331	0.59578178974741	-0.983021783964408	1.35239991713507	Positive	1.20284437746682	0.374178701582857	3.86669414983566
B.1.177	AR1 (Week|Postcode) -week FE	Poisson	ran_vals	cond	Postcode	TS14	Week_factor9	0.27304178394605	0.645649453602814	-0.99240789175343	1.53849145964553	Positive	1.31395514590867	0.370683050898082	4.65755885324942
B.1.177	AR1 (Week|Postcode) -week FE	Poisson	ran_vals	cond	Postcode	TS15	Week_factor9	-0.240131529023638	0.604385744544984	-1.42470582110123	0.944442763053956	Negative	0.786524403476008	0.240579226131162	2.57138011129033
B.1.177	AR1 (Week|Postcode) -week FE	Poisson	ran_vals	cond	Postcode	TS16	Week_factor9	-0.106617664966617	0.636583310433331	-1.35429802657523	1.14106269664199	Negative	0.89886927651513	0.258128430166314	3.13009293762123
B.1.177	AR1 (Week|Postcode) -week FE	Poisson	ran_vals	cond	Postcode	TS17	Week_factor9	-0.209072616181735	0.611963355189081	-1.40849875221063	0.990353519847156	Negative	0.811336317358757	0.244510077973629	2.69218604533865
B.1.177	AR1 (Week|Postcode) -week FE	Poisson	ran_vals	cond	Postcode	TS18	Week_factor9	-0.481115933036287	0.496852301511029	-1.45492854963374	0.492696683561166	Negative	0.618093256121143	0.233417041038424	1.63672400079627
B.1.177	AR1 (Week|Postcode) -week FE	Poisson	ran_vals	cond	Postcode	TS19	Week_factor9	-0.0092808423829878	0.558908910043403	-1.10472217670659	1.08616049194062	Negative	0.990762091710502	0.331302913123667	2.96287621836926
B.1.177	AR1 (Week|Postcode) -week FE	Poisson	ran_vals	cond	Postcode	TS2	Week_factor9	0.0997320737456018	0.581985174571831	-1.04093790795144	1.24040205544265	Positive	1.10487485343461	0.353123329415479	3.45700309229881
B.1.177	AR1 (Week|Postcode) -week FE	Poisson	ran_vals	cond	Postcode	TS20	Week_factor9	0.428574020424657	0.560764246554286	-0.670503706639482	1.5276517474888	Positive	1.53506698791838	0.51145089168298	4.60734490000153
B.1.177	AR1 (Week|Postcode) -week FE	Poisson	ran_vals	cond	Postcode	TS21	Week_factor9	-0.0793516011730057	0.656318901741304	-1.36571301095884	1.20700980861283	Negative	0.923715088033526	0.2551986516678	3.34347206885515
B.1.177	AR1 (Week|Postcode) -week FE	Poisson	ran_vals	cond	Postcode	TS22	Week_factor9	-0.215849488593916	0.644351335320967	-1.4787548992133	1.04705592202547	Negative	0.80585658335359	0.227921296772576	2.84925034268434
B.1.177	AR1 (Week|Postcode) -week FE	Poisson	ran_vals	cond	Postcode	TS23	Week_factor9	1.51717761727209	0.489360384710139	0.558048887779548	2.47630634676462	Positive	4.55933881941963	1.7472600718847	11.8972388854763
B.1.177	AR1 (Week|Postcode) -week FE	Poisson	ran_vals	cond	Postcode	TS24	Week_factor9	0.464866933786268	0.461949906613565	-0.44053824583796	1.3702721134105	Positive	1.59180235968075	0.643689864434702	3.93642170288085
B.1.177	AR1 (Week|Postcode) -week FE	Poisson	ran_vals	cond	Postcode	TS25	Week_factor9	-0.382502514292525	0.466564961398576	-1.29695303508205	0.531948006497004	Negative	0.68215217584418	0.273363454224219	1.70224506538197
B.1.177	AR1 (Week|Postcode) -week FE	Poisson	ran_vals	cond	Postcode	TS26	Week_factor9	0.185249043622541	0.595938718900207	-0.982769382414803	1.35326746965989	Positive	1.20351813132327	0.374273156786784	3.87005016565755
B.1.177	AR1 (Week|Postcode) -week FE	Poisson	ran_vals	cond	Postcode	TS27	Week_factor9	0.181144529775975	0.528433841185666	-0.85456676716009	1.21685582671204	Positive	1.19858839848795	0.425467477643525	3.37655455346829
B.1.177	AR1 (Week|Postcode) -week FE	Poisson	ran_vals	cond	Postcode	TS28	Week_factor9	-0.161779660420797	0.651717128577174	-1.43912176053992	1.11556243969832	Negative	0.850628611043155	0.237135929387469	3.05128385982763
B.1.177	AR1 (Week|Postcode) -week FE	Poisson	ran_vals	cond	Postcode	TS29	Week_factor9	-0.0162773986519445	0.662179022476075	-1.31412443402299	1.2815696367191	Negative	0.983854362324164	0.268709493160733	3.6022895762945
B.1.177	AR1 (Week|Postcode) -week FE	Poisson	ran_vals	cond	Postcode	TS3	Week_factor9	0.135935908835981	0.464263787583007	-0.774004394152867	1.04587621182483	Positive	1.1456084678617	0.461162688784855	2.84589103488533
B.1.177	AR1 (Week|Postcode) -week FE	Poisson	ran_vals	cond	Postcode	TS4	Week_factor9	0.470687506254245	0.605362556190936	-0.715801301469094	1.65717631397758	Positive	1.60109457744913	0.488800278447765	5.24448114898314
B.1.177	AR1 (Week|Postcode) -week FE	Poisson	ran_vals	cond	Postcode	TS5	Week_factor9	0.0942808276331324	0.364736231897575	-0.620589050742963	0.809150706009228	Positive	1.09886829517303	0.537627654333904	2.24599966241045
B.1.177	AR1 (Week|Postcode) -week FE	Poisson	ran_vals	cond	Postcode	TS6	Week_factor9	1.14148001571082	0.367127814583729	0.421922721403812	1.86103731001783	Positive	3.13139945769021	1.52489067871886	6.43040363513848
B.1.177	AR1 (Week|Postcode) -week FE	Poisson	ran_vals	cond	Postcode	TS7	Week_factor9	-0.0720426875946152	0.643418218915586	-1.33311922366607	1.18903384847684	Negative	0.930491174533357	0.263653582853726	3.28390692253485
B.1.177	AR1 (Week|Postcode) -week FE	Poisson	ran_vals	cond	Postcode	TS8	Week_factor9	-0.0868615109181727	0.543691187566885	-1.15247665726108	0.978753635424733	Negative	0.916804054193443	0.315853538922095	2.66113742671361
B.1.177	AR1 (Week|Postcode) -week FE	Poisson	ran_vals	cond	Postcode	TS9	Week_factor9	0.24872655694334	0.617284276854449	-0.961128393914232	1.45858150780091	Positive	1.28239132411903	0.382461075644667	4.29985588835096
B.1.177	AR1 (Week|Postcode) -week FE	Poisson	ran_vals	cond	Postcode	TS1	Week_factor10	0.0501497598933631	0.586960380523648	-1.10027144628491	1.20057096607164	Positive	1.05142854641287	0.33278073934143	3.32201313813911
B.1.177	AR1 (Week|Postcode) -week FE	Poisson	ran_vals	cond	Postcode	TS10	Week_factor10	0.147263890631591	0.612459038921704	-1.05313376766096	1.34766154892415	Positive	1.15865968212519	0.348842841997937	3.84841566848144
B.1.177	AR1 (Week|Postcode) -week FE	Poisson	ran_vals	cond	Postcode	TS11	Week_factor10	0.0922338543093054	0.578633718152205	-1.04186739350952	1.22633510212813	Positive	1.09662124170028	0.352795258872604	3.40871402748221
B.1.177	AR1 (Week|Postcode) -week FE	Poisson	ran_vals	cond	Postcode	TS12	Week_factor10	0.221973361291982	0.614347847772876	-0.982126294322549	1.42607301690651	Positive	1.24853811797891	0.374513924806389	4.1623216889791
B.1.177	AR1 (Week|Postcode) -week FE	Poisson	ran_vals	cond	Postcode	TS13	Week_factor10	-0.35290179162772	0.585393186617554	-1.50025135419326	0.794447770937821	Negative	0.702646195728053	0.223074082495006	2.21321845572158
B.1.177	AR1 (Week|Postcode) -week FE	Poisson	ran_vals	cond	Postcode	TS14	Week_factor10	0.529461348058898	0.508858434903501	-0.467882857581383	1.52680555369918	Positive	1.6980174218576	0.626326888806986	4.60344784242602
B.1.177	AR1 (Week|Postcode) -week FE	Poisson	ran_vals	cond	Postcode	TS15	Week_factor10	-0.0267393523491622	0.657036935459013	-1.31450808236139	1.26102937766307	Negative	0.973614978911947	0.268606422982784	3.52905234593913
B.1.177	AR1 (Week|Postcode) -week FE	Poisson	ran_vals	cond	Postcode	TS16	Week_factor10	-0.219823162946948	0.609260219221554	-1.41395124983417	0.974304923940276	Negative	0.802660725570389	0.243180515366982	2.64932508840574
B.1.177	AR1 (Week|Postcode) -week FE	Poisson	ran_vals	cond	Postcode	TS17	Week_factor10	-0.4089723938706	0.571908372700268	-1.52989220682003	0.711947419078834	Negative	0.664332571720015	0.216559009642212	2.0379561514309
B.1.177	AR1 (Week|Postcode) -week FE	Poisson	ran_vals	cond	Postcode	TS18	Week_factor10	-0.0880750197185186	0.637052855416246	-1.33667567258276	1.16052563314572	Negative	0.915692179176991	0.262717577768316	3.19161045152964
B.1.177	AR1 (Week|Postcode) -week FE	Poisson	ran_vals	cond	Postcode	TS19	Week_factor10	-0.0672774867344569	0.397693739647457	-0.846742893320522	0.712187919851608	Negative	0.934935733075443	0.428809337609741	2.03844634040324
B.1.177	AR1 (Week|Postcode) -week FE	Poisson	ran_vals	cond	Postcode	TS2	Week_factor10	-0.0527302348672116	0.65284672980678	-1.33228631271325	1.22682584297883	Negative	0.94863588685374	0.263873274289636	3.41038723322548
B.1.177	AR1 (Week|Postcode) -week FE	Poisson	ran_vals	cond	Postcode	TS20	Week_factor10	-0.0341946374892281	0.499433793362608	-1.01306688514216	0.944677610163703	Negative	0.966383391894174	0.363103672927465	2.57198406339296
B.1.177	AR1 (Week|Postcode) -week FE	Poisson	ran_vals	cond	Postcode	TS21	Week_factor10	-0.181442436303942	0.636121866241784	-1.42821838391624	1.06533351130836	Negative	0.834066255858078	0.239735658896175	2.90180660801235
B.1.177	AR1 (Week|Postcode) -week FE	Poisson	ran_vals	cond	Postcode	TS22	Week_factor10	1.21153243989051	0.653937099143962	-0.0701607225862528	2.49322560236727	Positive	3.35862760582972	0.932243975201844	12.1002438146078
B.1.177	AR1 (Week|Postcode) -week FE	Poisson	ran_vals	cond	Postcode	TS23	Week_factor10	-0.540768449885123	0.57319684237729	-1.66421361699669	0.582676717226447	Negative	0.58230061156319	0.189339492812724	1.79082555461498
B.1.177	AR1 (Week|Postcode) -week FE	Poisson	ran_vals	cond	Postcode	TS24	Week_factor10	0.142581020414489	0.632229877192563	-1.09656676883311	1.38172880966209	Positive	1.15324651368289	0.334015871112628	3.98177941931769
B.1.177	AR1 (Week|Postcode) -week FE	Poisson	ran_vals	cond	Postcode	TS25	Week_factor10	0.162975887438572	0.416280981347985	-0.652919843452469	0.978871618329612	Positive	1.17700830866115	0.520523708000468	2.6614514139597
B.1.177	AR1 (Week|Postcode) -week FE	Poisson	ran_vals	cond	Postcode	TS26	Week_factor10	-0.555813341103236	0.561202294506926	-1.65574962637805	0.544122944171578	Negative	0.573605534459926	0.190948861737565	1.72309646765665
B.1.177	AR1 (Week|Postcode) -week FE	Poisson	ran_vals	cond	Postcode	TS27	Week_factor10	0.685569636414414	0.620322246184636	-0.530239624916461	1.90137889774529	Positive	1.98490218612643	0.588463942159196	6.69511996611623
B.1.177	AR1 (Week|Postcode) -week FE	Poisson	ran_vals	cond	Postcode	TS28	Week_factor10	0.963682798703178	0.516842312928741	-0.0493095203235334	1.97667511772989	Positive	2.62133255879871	0.951886455893296	7.21870170678051
B.1.177	AR1 (Week|Postcode) -week FE	Poisson	ran_vals	cond	Postcode	TS29	Week_factor10	-0.160052474906483	0.640212876352284	-1.41484665499575	1.09474170518279	Negative	0.852099073973793	0.242962867734274	2.98841069270343
B.1.177	AR1 (Week|Postcode) -week FE	Poisson	ran_vals	cond	Postcode	TS3	Week_factor10	-0.135940931380586	0.627697958293379	-1.36620632280493	1.09432446004376	Negative	0.872894191620735	0.255072790196856	2.98716405296376
B.1.177	AR1 (Week|Postcode) -week FE	Poisson	ran_vals	cond	Postcode	TS4	Week_factor10	-0.50351697197084	0.55995413859484	-1.60100691661088	0.593972972669196	Negative	0.604401255106026	0.201693327352193	1.81116986847988
B.1.177	AR1 (Week|Postcode) -week FE	Poisson	ran_vals	cond	Postcode	TS5	Week_factor10	0.328899743593511	0.539475185126128	-0.728452189806779	1.3862516769938	Positive	1.3894385484886	0.482655471293847	3.99982926713946
B.1.177	AR1 (Week|Postcode) -week FE	Poisson	ran_vals	cond	Postcode	TS6	Week_factor10	-0.863908177329453	0.515011075744392	-1.87331133742769	0.145494982768784	Negative	0.421511517312191	0.153614150412922	1.15661193157814
B.1.177	AR1 (Week|Postcode) -week FE	Poisson	ran_vals	cond	Postcode	TS7	Week_factor10	-0.0767195045593324	0.547344657403602	-1.14949532020081	0.996056311082142	Negative	0.926149597915837	0.316796609890987	2.70758288106312
B.1.177	AR1 (Week|Postcode) -week FE	Poisson	ran_vals	cond	Postcode	TS8	Week_factor10	-0.0936493360472717	0.640674633859776	-1.34934854422082	1.16204987212627	Negative	0.910602021565372	0.259409199233921	3.19647893801645
B.1.177	AR1 (Week|Postcode) -week FE	Poisson	ran_vals	cond	Postcode	TS9	Week_factor10	0.085153416771706	0.581481832492725	-1.05453003257839	1.2248368661218	Positive	1.08888410696913	0.34835610486203	3.4036107932702
B.1.177	AR1 (Week|Postcode) -week FE	Poisson	ran_vals	cond	Postcode	TS1	Week_factor11	0.896657675242718	0.410457014710935	0.0921767092074595	1.70113864127798	Positive	2.45139604177123	1.09655857695824	5.48018380402534
B.1.177	AR1 (Week|Postcode) -week FE	Poisson	ran_vals	cond	Postcode	TS10	Week_factor11	0.088124766176094	0.506936390856673	-0.905452302355705	1.08170183470789	Positive	1.09212437371015	0.404358951229235	2.94969517560057
B.1.177	AR1 (Week|Postcode) -week FE	Poisson	ran_vals	cond	Postcode	TS11	Week_factor11	-0.0464395866886281	0.656164069353849	-1.33249753057141	1.23961835719416	Negative	0.954622230717997	0.263817545427487	3.45429490636924
B.1.177	AR1 (Week|Postcode) -week FE	Poisson	ran_vals	cond	Postcode	TS12	Week_factor11	0.174338838789778	0.520196929950802	-0.845228408782098	1.19390608636165	Positive	1.19045887113194	0.429459254741982	3.29994593947724
B.1.177	AR1 (Week|Postcode) -week FE	Poisson	ran_vals	cond	Postcode	TS13	Week_factor11	-0.034497366971219	0.654355629148898	-1.31701083318411	1.24801609924167	Negative	0.966090883428244	0.267935008578619	3.48342532763613
B.1.177	AR1 (Week|Postcode) -week FE	Poisson	ran_vals	cond	Postcode	TS14	Week_factor11	-0.584086609053545	0.547046089799752	-1.65627724294452	0.488104024837432	Negative	0.557614949725322	0.190848140528189	1.62922432095295
B.1.177	AR1 (Week|Postcode) -week FE	Poisson	ran_vals	cond	Postcode	TS15	Week_factor11	-0.234903457834743	0.605385118059375	-1.42143648600765	0.95162957033816	Negative	0.79064717673468	0.241367047362017	2.58992669012073
B.1.177	AR1 (Week|Postcode) -week FE	Poisson	ran_vals	cond	Postcode	TS16	Week_factor11	-0.0245284971421299	0.658155256139971	-1.31448909541221	1.26543210112795	Negative	0.975769881869189	0.268611523047706	3.5446240412922
B.1.177	AR1 (Week|Postcode) -week FE	Poisson	ran_vals	cond	Postcode	TS17	Week_factor11	-0.709695414627991	0.527304494917398	-1.74319323355217	0.323802404296192	Negative	0.491793967899529	0.174960816900899	1.38237412894202
B.1.177	AR1 (Week|Postcode) -week FE	Poisson	ran_vals	cond	Postcode	TS18	Week_factor11	-0.286835619394857	0.591530220181524	-1.44621354671769	0.872542307927979	Negative	0.75063510854956	0.23546016119936	2.39298683614738
B.1.177	AR1 (Week|Postcode) -week FE	Poisson	ran_vals	cond	Postcode	TS19	Week_factor11	0.1546708940173	0.593797103865575	-1.00915004368342	1.31849183171802	Positive	1.1672737411124	0.364528681391694	3.73777992307403
B.1.177	AR1 (Week|Postcode) -week FE	Poisson	ran_vals	cond	Postcode	TS2	Week_factor11	-0.272512211363432	0.600723295608556	-1.44990823543041	0.904883812703547	Negative	0.761464130603192	0.234591814322981	2.47164473265458
B.1.177	AR1 (Week|Postcode) -week FE	Poisson	ran_vals	cond	Postcode	TS20	Week_factor11	0.207233431752466	0.606949743865451	-0.982366206649628	1.39683307015456	Positive	1.2302697222817	0.374424085076425	4.04237774729198
B.1.177	AR1 (Week|Postcode) -week FE	Poisson	ran_vals	cond	Postcode	TS21	Week_factor11	0.78350514565609	0.489498099915597	-0.175893500679269	1.74290379199145	Positive	2.18913206003889	0.838707300338668	5.71391136616434
B.1.177	AR1 (Week|Postcode) -week FE	Poisson	ran_vals	cond	Postcode	TS22	Week_factor11	-0.17051033157289	0.647351144895942	-1.43929526091971	1.09827459777393	Negative	0.843234377646173	0.23709478978263	2.99898709835091
B.1.177	AR1 (Week|Postcode) -week FE	Poisson	ran_vals	cond	Postcode	TS23	Week_factor11	-0.188732411446664	0.62012428912443	-1.40415368406905	1.02668886117572	Negative	0.828008042527436	0.245574802398685	2.79180645487017
B.1.177	AR1 (Week|Postcode) -week FE	Poisson	ran_vals	cond	Postcode	TS24	Week_factor11	0.91553226990136	0.463924172179101	0.00625760087276284	1.82480693892996	Positive	2.49810456396696	1.00627722055981	6.20159761645086
B.1.177	AR1 (Week|Postcode) -week FE	Poisson	ran_vals	cond	Postcode	TS25	Week_factor11	0.851234939744587	0.510803682606843	-0.149921881335254	1.85239176082443	Positive	2.3425379596162	0.860775216409227	6.37504889503461
B.1.177	AR1 (Week|Postcode) -week FE	Poisson	ran_vals	cond	Postcode	TS26	Week_factor11	0.81759987612351	0.428722960198166	-0.0226816852102943	1.65788143745731	Positive	2.26505689114645	0.977573610390761	5.24818045986249
B.1.177	AR1 (Week|Postcode) -week FE	Poisson	ran_vals	cond	Postcode	TS27	Week_factor11	-0.310293542151146	0.597466859721589	-1.48130706916171	0.860719984859412	Negative	0.733231690223376	0.227340344548096	2.36486274627814
B.1.177	AR1 (Week|Postcode) -week FE	Poisson	ran_vals	cond	Postcode	TS28	Week_factor11	-0.108287329843515	0.661077106597149	-1.40397464977787	1.18739999009084	Negative	0.897369718283435	0.245618772645336	3.27854586446808
B.1.177	AR1 (Week|Postcode) -week FE	Poisson	ran_vals	cond	Postcode	TS29	Week_factor11	0.631115406005543	0.525808104882226	-0.39944954234288	1.66168035435397	Positive	1.87970604581126	0.670689130411042	5.26815577955463
B.1.177	AR1 (Week|Postcode) -week FE	Poisson	ran_vals	cond	Postcode	TS3	Week_factor11	-0.404183794500282	0.571562331873986	-1.52442537989302	0.716057790892461	Negative	0.667521423227252	0.217746142235051	2.04635014835918
B.1.177	AR1 (Week|Postcode) -week FE	Poisson	ran_vals	cond	Postcode	TS4	Week_factor11	-0.0661044810930257	0.64398974208014	-1.32830118198334	1.19609221979729	Negative	0.936033061425067	0.264926941890915	3.30716795289754
B.1.177	AR1 (Week|Postcode) -week FE	Poisson	ran_vals	cond	Postcode	TS5	Week_factor11	-0.26449170452135	0.467601250417446	-1.18097331446544	0.651989905422739	Negative	0.767596016417528	0.3069798052616	1.91935636911996
B.1.177	AR1 (Week|Postcode) -week FE	Poisson	ran_vals	cond	Postcode	TS6	Week_factor11	-0.191852781743914	0.611347362719845	-1.39007159471836	1.00636603123053	Negative	0.825428377673563	0.249057472793724	2.73564169356648
B.1.177	AR1 (Week|Postcode) -week FE	Poisson	ran_vals	cond	Postcode	TS7	Week_factor11	0.101023588089099	0.460433985429203	-0.801410440610379	1.00345761678858	Positive	1.10630273702318	0.448695659023411	2.72769687277302
B.1.177	AR1 (Week|Postcode) -week FE	Poisson	ran_vals	cond	Postcode	TS8	Week_factor11	-0.0688553423586823	0.544949368529933	-1.1369364780752	0.999225793357832	Negative	0.933461702680111	0.320800296712735	2.71617813106549
B.1.177	AR1 (Week|Postcode) -week FE	Poisson	ran_vals	cond	Postcode	TS9	Week_factor11	-0.0680330683271318	0.654821198440619	-1.3514590335841	1.21539289692984	Negative	0.934229579657055	0.25886229619772	3.37161850267897
B.1.177	AR1 (Week|Postcode) -week FE	Poisson	ran_vals	cond	Postcode	TS1	Week_factor12	-0.200782159921647	0.634251883340867	-1.44389300839645	1.04232868855315	Negative	0.818090625070175	0.236007189981702	2.83581305671069
B.1.177	AR1 (Week|Postcode) -week FE	Poisson	ran_vals	cond	Postcode	TS10	Week_factor12	-0.0917291717838276	0.41728994253651	-0.909602430266176	0.72614408669852	Negative	0.912352206809232	0.402684287298289	2.06709468316822
B.1.177	AR1 (Week|Postcode) -week FE	Poisson	ran_vals	cond	Postcode	TS11	Week_factor12	-0.189499231138388	0.626991491241089	-1.41837997258398	1.03938151030721	Negative	0.827373353032821	0.242105917590468	2.82746771380745
B.1.177	AR1 (Week|Postcode) -week FE	Poisson	ran_vals	cond	Postcode	TS12	Week_factor12	-0.0857759477036645	0.644185151468655	-1.34835564395771	1.17680374855038	Negative	0.917799843347835	0.259666894607825	3.24398901031077
B.1.177	AR1 (Week|Postcode) -week FE	Poisson	ran_vals	cond	Postcode	TS13	Week_factor12	-0.211511323026386	0.612883677079323	-1.41274125681434	0.989718610761564	Negative	0.809360116594885	0.2434749401832	2.69047729446648
B.1.177	AR1 (Week|Postcode) -week FE	Poisson	ran_vals	cond	Postcode	TS14	Week_factor12	-0.110297169645279	0.633677743397851	-1.35228272450968	1.13168838521912	Negative	0.895567960135861	0.258649161463991	3.1008875755956
B.1.177	AR1 (Week|Postcode) -week FE	Poisson	ran_vals	cond	Postcode	TS15	Week_factor12	-0.0939899947118056	0.543243277412071	-1.15872725328297	0.970747263859355	Negative	0.910291869927704	0.313885423403569	2.63991643661352
B.1.177	AR1 (Week|Postcode) -week FE	Poisson	ran_vals	cond	Postcode	TS16	Week_factor12	-0.199804938510162	0.61108934600396	-1.39751804801406	0.997908170993734	Negative	0.818890471495403	0.247209765923961	2.7126015907973
B.1.177	AR1 (Week|Postcode) -week FE	Poisson	ran_vals	cond	Postcode	TS17	Week_factor12	0.145956006877837	0.587784696543002	-1.00608082901025	1.29799284276593	Positive	1.15714528049733	0.365649216871752	3.66193919853759
B.1.177	AR1 (Week|Postcode) -week FE	Poisson	ran_vals	cond	Postcode	TS18	Week_factor12	-0.212734223316707	0.523839720415151	-1.23944120900194	0.813972762368521	Negative	0.808370954819711	0.289545968423165	2.25685615363536
B.1.177	AR1 (Week|Postcode) -week FE	Poisson	ran_vals	cond	Postcode	TS19	Week_factor12	0.144327628621437	0.511992467080483	-0.859159167212118	1.14781442445499	Positive	1.15526254360301	0.423518040500834	3.15129797794164
B.1.177	AR1 (Week|Postcode) -week FE	Poisson	ran_vals	cond	Postcode	TS2	Week_factor12	-0.0130269911663473	0.662836576666164	-1.31216280906785	1.28610882673516	Negative	0.987057492827754	0.26923711773978	3.61867822061988
B.1.177	AR1 (Week|Postcode) -week FE	Poisson	ran_vals	cond	Postcode	TS20	Week_factor12	0.149315000749927	0.470442948425161	-0.772736234944222	1.07136623644408	Positive	1.16103865966132	0.46174788747945	2.91936531986438
B.1.177	AR1 (Week|Postcode) -week FE	Poisson	ran_vals	cond	Postcode	TS21	Week_factor12	-0.151648462195282	0.657122165531249	-1.4395842400795	1.13628731568893	Negative	0.859290300678216	0.237026284228304	3.11518118441435
B.1.177	AR1 (Week|Postcode) -week FE	Poisson	ran_vals	cond	Postcode	TS22	Week_factor12	-0.296898508494977	0.596661653923735	-1.4663338611416	0.872536844151646	Negative	0.743119428844054	0.230769970997763	2.39297376143826
B.1.177	AR1 (Week|Postcode) -week FE	Poisson	ran_vals	cond	Postcode	TS23	Week_factor12	0.65717921520213	0.486900348455359	-0.297127931830376	1.61148636223463	Positive	1.92934239176946	0.742948959461664	5.0102527465358
B.1.177	AR1 (Week|Postcode) -week FE	Poisson	ran_vals	cond	Postcode	TS24	Week_factor12	-0.166238618160603	0.637367331385368	-1.41545563259833	1.08297839627712	Negative	0.846844137687958	0.242814953832265	2.95346304755127
B.1.177	AR1 (Week|Postcode) -week FE	Poisson	ran_vals	cond	Postcode	TS25	Week_factor12	0.61753972029088	0.409126041600395	-0.184332586383329	1.41941202696509	Positive	1.85436018031689	0.831659159313164	4.1346886399769
B.1.177	AR1 (Week|Postcode) -week FE	Poisson	ran_vals	cond	Postcode	TS26	Week_factor12	0.163414106118953	0.623528077071581	-1.05867846829086	1.38550668052877	Positive	1.17752420871924	0.34691396533573	3.99685051819119
B.1.177	AR1 (Week|Postcode) -week FE	Poisson	ran_vals	cond	Postcode	TS27	Week_factor12	-0.266257681902384	0.59688098885023	-1.43612292310549	0.90360755930072	Negative	0.766241655452162	0.23784812884102	2.46849229973346
B.1.177	AR1 (Week|Postcode) -week FE	Poisson	ran_vals	cond	Postcode	TS28	Week_factor12	-0.188024441416087	0.620546494631118	-1.40427322162566	1.02822433879348	Negative	0.828594454963343	0.245545448741309	2.79609650398907
B.1.177	AR1 (Week|Postcode) -week FE	Poisson	ran_vals	cond	Postcode	TS29	Week_factor12	-0.120262748597658	0.658268645860351	-1.4104455866359	1.16992008944058	Negative	0.886687430228581	0.244034520402634	3.22173517758137
B.1.177	AR1 (Week|Postcode) -week FE	Poisson	ran_vals	cond	Postcode	TS3	Week_factor12	0.0288510801999626	0.42705488711199	-0.808161117961356	0.865863278361281	Positive	1.02927130418463	0.445676860332827	2.37705726257985
B.1.177	AR1 (Week|Postcode) -week FE	Poisson	ran_vals	cond	Postcode	TS4	Week_factor12	-0.352884225297462	0.589709012592312	-1.50869265133707	0.802924200742147	Negative	0.702658538751592	0.221198973191295	2.23205838145344
B.1.177	AR1 (Week|Postcode) -week FE	Poisson	ran_vals	cond	Postcode	TS5	Week_factor12	-0.174574804267132	0.615989101308999	-1.38189125770196	1.0327416491677	Negative	0.83981403020643	0.251103202830213	2.80875591144275
B.1.177	AR1 (Week|Postcode) -week FE	Poisson	ran_vals	cond	Postcode	TS6	Week_factor12	0.158633818007525	0.463219695997799	-0.749260103077753	1.0665277390928	Positive	1.17190873622491	0.472716184629389	2.90527409616195
B.1.177	AR1 (Week|Postcode) -week FE	Poisson	ran_vals	cond	Postcode	TS7	Week_factor12	-0.149395866717067	0.62758639774213	-1.37944260347887	1.08065087004474	Negative	0.861228115861455	0.251718821158866	2.94659677864198
B.1.177	AR1 (Week|Postcode) -week FE	Poisson	ran_vals	cond	Postcode	TS8	Week_factor12	-0.375099447980236	0.507190770530824	-1.36917509151177	0.618976195551299	Negative	0.687220932658857	0.254316661021023	1.85702583695635
B.1.177	AR1 (Week|Postcode) -week FE	Poisson	ran_vals	cond	Postcode	TS9	Week_factor12	0.0859720506992092	0.58360050580279	-1.05786392203362	1.22980802343204	Positive	1.08977586940591	0.347196657925244	3.42057280342576
B.1.177	AR1 (Week|Postcode) -week FE	Poisson	ran_vals	cond	Postcode	TS1	Week_factor13	-0.0953221542721053	0.54396308168163	-1.16147020328752	0.97082589474331	Negative	0.909080023276285	0.313025631102736	2.64012402373777
B.1.177	AR1 (Week|Postcode) -week FE	Poisson	ran_vals	cond	Postcode	TS10	Week_factor13	0.0136156167278755	0.571937403967526	-1.10736109645981	1.13459232991556	Positive	1.01370873136177	0.330429783887619	3.10990546901965
B.1.177	AR1 (Week|Postcode) -week FE	Poisson	ran_vals	cond	Postcode	TS11	Week_factor13	0.490463423374705	0.505233003659366	-0.499775067598646	1.48070191434806	Positive	1.63307284875281	0.606667103455152	4.39603023494215
B.1.177	AR1 (Week|Postcode) -week FE	Poisson	ran_vals	cond	Postcode	TS12	Week_factor13	-0.261635259920469	0.599519111224319	-1.4366711259636	0.913400606122658	Negative	0.769791746411861	0.237717775550281	2.49278511660346
B.1.177	AR1 (Week|Postcode) -week FE	Poisson	ran_vals	cond	Postcode	TS13	Week_factor13	-0.0215981642335769	0.660390026708798	-1.31593883233226	1.27274250386511	Negative	0.978633405955583	0.268222389144638	3.57063161769011
B.1.177	AR1 (Week|Postcode) -week FE	Poisson	ran_vals	cond	Postcode	TS14	Week_factor13	0.198284722048446	0.533315087106874	-0.846993641092868	1.24356308518976	Positive	1.21930950870468	0.428701828103022	3.46794807149823
B.1.177	AR1 (Week|Postcode) -week FE	Poisson	ran_vals	cond	Postcode	TS15	Week_factor13	-0.0650950130698137	0.646610158021821	-1.33242763483034	1.20223760869071	Negative	0.936978433950632	0.263835985794778	3.32755436315449
B.1.177	AR1 (Week|Postcode) -week FE	Poisson	ran_vals	cond	Postcode	TS16	Week_factor13	-0.368407608614247	0.576753091370294	-1.49882289567216	0.762007678443669	Negative	0.691835126251424	0.223392962268024	2.14257350390951
B.1.177	AR1 (Week|Postcode) -week FE	Poisson	ran_vals	cond	Postcode	TS17	Week_factor13	0.45248095722378	0.395150598490471	-0.32199998428699	1.22696189873455	Positive	1.5722079315273	0.724698201717093	3.41085126760436
B.1.177	AR1 (Week|Postcode) -week FE	Poisson	ran_vals	cond	Postcode	TS18	Week_factor13	-0.142824449703529	0.630530781106754	-1.37864207181667	1.09299317240962	Negative	0.866906241185806	0.251920410723824	2.98318992433999
B.1.177	AR1 (Week|Postcode) -week FE	Poisson	ran_vals	cond	Postcode	TS19	Week_factor13	-0.4585487562319	0.497213123837321	-1.4330685715937	0.515971059129902	Negative	0.63220045706099	0.238575711213442	1.67526449308393
B.1.177	AR1 (Week|Postcode) -week FE	Poisson	ran_vals	cond	Postcode	TS2	Week_factor13	-0.0794923993722172	0.645386629563174	-1.34442694941973	1.1854421506753	Negative	0.923585039768042	0.260689053077843	3.27213327760496
B.1.177	AR1 (Week|Postcode) -week FE	Poisson	ran_vals	cond	Postcode	TS20	Week_factor13	-0.112651948981972	0.64455105517119	-1.37594880331479	1.15064490535085	Negative	0.893461576216715	0.252599814528759	3.16023030208826
B.1.177	AR1 (Week|Postcode) -week FE	Poisson	ran_vals	cond	Postcode	TS21	Week_factor13	0.241272680239535	0.529471154341987	-0.796471713123608	1.27901707360268	Positive	1.27286807396209	0.450917125701778	3.59310623030873
B.1.177	AR1 (Week|Postcode) -week FE	Poisson	ran_vals	cond	Postcode	TS22	Week_factor13	0.35609615011536	0.640944617363451	-0.90013221600181	1.61232451623253	Positive	1.42774481949352	0.406515908279211	5.01445387025415
B.1.177	AR1 (Week|Postcode) -week FE	Poisson	ran_vals	cond	Postcode	TS23	Week_factor13	0.308802648129688	0.404387067689548	-0.483781440355587	1.10138673661496	Positive	1.36179359147002	0.616447917827742	3.00833490086833
B.1.177	AR1 (Week|Postcode) -week FE	Poisson	ran_vals	cond	Postcode	TS24	Week_factor13	-0.320240481335646	0.594409138962185	-1.48526098578299	0.844780023111702	Negative	0.725974432778756	0.226443234499009	2.32746576957565
B.1.177	AR1 (Week|Postcode) -week FE	Poisson	ran_vals	cond	Postcode	TS25	Week_factor13	0.0760646557079951	0.590592495969397	-1.08147536593164	1.23360467734763	Positive	1.07903233750169	0.339094867393744	3.4335842188446
B.1.177	AR1 (Week|Postcode) -week FE	Poisson	ran_vals	cond	Postcode	TS26	Week_factor13	0.233577905250704	0.527552507877293	-0.800406010142573	1.26756182064398	Positive	1.26311122705477	0.449146569030071	3.55218114068458
B.1.177	AR1 (Week|Postcode) -week FE	Poisson	ran_vals	cond	Postcode	TS27	Week_factor13	-0.0717487636251323	0.648469418449508	-1.3427254688618	1.19922794161154	Negative	0.930764708390054	0.261132987999538	3.31755458787901
B.1.177	AR1 (Week|Postcode) -week FE	Poisson	ran_vals	cond	Postcode	TS28	Week_factor13	0.200910279774813	0.601863307146447	-0.97872012584839	1.38054068539802	Positive	1.22251508257423	0.375791757351214	3.97705137988078
B.1.177	AR1 (Week|Postcode) -week FE	Poisson	ran_vals	cond	Postcode	TS29	Week_factor13	0.161326449522121	0.591317384483003	-0.997634327496989	1.32028722654123	Positive	1.17506850676007	0.368750753663495	3.74449674166463
B.1.177	AR1 (Week|Postcode) -week FE	Poisson	ran_vals	cond	Postcode	TS3	Week_factor13	0.411720071429503	0.558177569388413	-0.682287861549893	1.5057280044089	Positive	1.50941184968309	0.505459247712971	4.50743386785853
B.1.177	AR1 (Week|Postcode) -week FE	Poisson	ran_vals	cond	Postcode	TS4	Week_factor13	0.541808376995861	0.424439210589477	-0.290077189386125	1.37369394337785	Positive	1.71911285707759	0.748205811802219	3.94991454056051
B.1.177	AR1 (Week|Postcode) -week FE	Poisson	ran_vals	cond	Postcode	TS5	Week_factor13	-0.262337288456011	0.527206321403951	-1.2956426908296	0.77096811391758	Negative	0.76925152028872	0.273721889240638	2.1618581659952
B.1.177	AR1 (Week|Postcode) -week FE	Poisson	ran_vals	cond	Postcode	TS6	Week_factor13	-0.151425800722029	0.628149253558218	-1.38257571461185	1.0797241131678	Negative	0.859481652825102	0.250931392313096	2.94386726480702
B.1.177	AR1 (Week|Postcode) -week FE	Poisson	ran_vals	cond	Postcode	TS7	Week_factor13	-0.099000816720757	0.542299467470419	-1.16188824179803	0.963886608356514	Negative	0.90574196828498	0.312894801681933	2.62186686612544
B.1.177	AR1 (Week|Postcode) -week FE	Poisson	ran_vals	cond	Postcode	TS8	Week_factor13	0.21197666833784	0.610901721723007	-0.985368704332764	1.40932204100844	Positive	1.23611904403013	0.373301563655749	4.09317945537199
B.1.177	AR1 (Week|Postcode) -week FE	Poisson	ran_vals	cond	Postcode	TS9	Week_factor13	0.403559233341068	0.495122664764502	-0.566863357526856	1.37398182420899	Positive	1.49714391038844	0.567302074689535	3.95105180893242
B.1.177	AR1 (Week|Postcode) -week FE	Poisson	ran_vals	cond	Postcode	TS1	Week_factor14	-0.111107720038608	0.54796333949073	-1.18509613028873	0.962880690211518	Negative	0.894842351284517	0.305716789442857	2.61923080872231
B.1.177	AR1 (Week|Postcode) -week FE	Poisson	ran_vals	cond	Postcode	TS10	Week_factor14	0.479108689127613	0.393989414893218	-0.293096374353102	1.25131375260833	Positive	1.61463461925005	0.745950246760434	3.49493141801723
B.1.177	AR1 (Week|Postcode) -week FE	Poisson	ran_vals	cond	Postcode	TS11	Week_factor14	-0.180396845613712	0.665738727161843	-1.48522077396446	1.12442708273704	Negative	0.834938803854776	0.226452340376343	3.07845264493134
B.1.177	AR1 (Week|Postcode) -week FE	Poisson	ran_vals	cond	Postcode	TS12	Week_factor14	-0.0228613947205252	0.492963635363131	-0.989052365720197	0.943329576279147	Negative	0.977397946900696	0.371928976724675	2.56851927757399
B.1.177	AR1 (Week|Postcode) -week FE	Poisson	ran_vals	cond	Postcode	TS13	Week_factor14	-0.115886197091664	0.63340508205986	-1.35733734555363	1.1255649513703	Negative	0.890576567734222	0.257345086548216	3.08195751329671
B.1.177	AR1 (Week|Postcode) -week FE	Poisson	ran_vals	cond	Postcode	TS14	Week_factor14	0.700266079323654	0.633567440998238	-0.541503286810097	1.9420354454574	Positive	2.01428859672025	0.581872872750763	6.97292955366067
B.1.177	AR1 (Week|Postcode) -week FE	Poisson	ran_vals	cond	Postcode	TS15	Week_factor14	-0.255198598888343	0.60168283082939	-1.43447527743005	0.924078079653367	Negative	0.774762615686957	0.238240341306772	2.51954437008286
B.1.177	AR1 (Week|Postcode) -week FE	Poisson	ran_vals	cond	Postcode	TS16	Week_factor14	-0.0413915406014622	0.651534470111361	-1.31837563670612	1.23559255550319	Negative	0.9594533914362	0.267569579361506	3.44041655458409
B.1.177	AR1 (Week|Postcode) -week FE	Poisson	ran_vals	cond	Postcode	TS17	Week_factor14	-0.189143816356052	0.39457872261569	-0.962503901748624	0.584216269036521	Negative	0.827667466015955	0.38193535908528	1.79358474675375
B.1.177	AR1 (Week|Postcode) -week FE	Poisson	ran_vals	cond	Postcode	TS18	Week_factor14	0.271329166042015	0.477397031440363	-0.664351821907431	1.20701015399146	Positive	1.31170676865581	0.514606976596338	3.34347322361915
B.1.177	AR1 (Week|Postcode) -week FE	Poisson	ran_vals	cond	Postcode	TS19	Week_factor14	0.168142984465008	0.590595889030205	-0.989403687451608	1.32568965638162	Positive	1.18310576429911	0.371798332942954	3.76478086504099
B.1.177	AR1 (Week|Postcode) -week FE	Poisson	ran_vals	cond	Postcode	TS2	Week_factor14	-0.167149523995927	0.623261961245654	-1.38872052097121	1.05442147297935	Negative	0.8460730936489	0.249394195223943	2.87031411919525
B.1.177	AR1 (Week|Postcode) -week FE	Poisson	ran_vals	cond	Postcode	TS20	Week_factor14	0.156372772637481	0.588605322369428	-0.997272460315186	1.31001800559015	Positive	1.16926199073616	0.368884216605984	3.70624044465586
B.1.177	AR1 (Week|Postcode) -week FE	Poisson	ran_vals	cond	Postcode	TS21	Week_factor14	-0.0588053550862737	0.656880679285875	-1.34626782862679	1.22865711845425	Negative	0.942890280094007	0.260209597465856	3.4166383137056
B.1.177	AR1 (Week|Postcode) -week FE	Poisson	ran_vals	cond	Postcode	TS22	Week_factor14	0.00143735369941162	0.568487900549869	-1.11277845702512	1.11565316442394	Positive	1.00143838718734	0.328644566555784	3.0515606992765
B.1.177	AR1 (Week|Postcode) -week FE	Poisson	ran_vals	cond	Postcode	TS23	Week_factor14	0.0723317718887515	0.573662934015438	-1.05202691804708	1.19669046182459	Positive	1.07501194364866	0.349229172328253	3.30914703168333
B.1.177	AR1 (Week|Postcode) -week FE	Poisson	ran_vals	cond	Postcode	TS24	Week_factor14	0.579918413400203	0.410845576548205	-0.225324119841873	1.38516094664228	Positive	1.78589271989151	0.798257445747819	3.99546891037591
B.1.177	AR1 (Week|Postcode) -week FE	Poisson	ran_vals	cond	Postcode	TS25	Week_factor14	0.0464532680119939	0.502228524314911	-0.937896551653931	1.03080308767792	Positive	1.04754912387156	0.391450365604404	2.80331623967127
B.1.177	AR1 (Week|Postcode) -week FE	Poisson	ran_vals	cond	Postcode	TS26	Week_factor14	-0.12617682312135	0.633536276988424	-1.36788510891825	1.11553146267555	Negative	0.881458970676035	0.254644936776464	3.05118934160197
B.1.177	AR1 (Week|Postcode) -week FE	Poisson	ran_vals	cond	Postcode	TS27	Week_factor14	0.177158172330145	0.596379970535244	-0.991725091019992	1.34604143568028	Positive	1.19381990747068	0.370936239986119	3.84218584715971
B.1.177	AR1 (Week|Postcode) -week FE	Poisson	ran_vals	cond	Postcode	TS28	Week_factor14	-0.0507390181117604	0.658575312963223	-1.34152291262687	1.24004487640335	Negative	0.950526708419506	0.261447203995739	3.45576854374601
B.1.177	AR1 (Week|Postcode) -week FE	Poisson	ran_vals	cond	Postcode	TS29	Week_factor14	-0.215547051136351	0.613734332458256	-1.41844423883026	0.987350136557562	Negative	0.80610034142875	0.242090358851898	2.6841125087888
B.1.177	AR1 (Week|Postcode) -week FE	Poisson	ran_vals	cond	Postcode	TS3	Week_factor14	-0.352350067425082	0.508112394980064	-1.3482320616844	0.643531926834233	Negative	0.703033969602407	0.259698986815937	1.90319095378383
B.1.177	AR1 (Week|Postcode) -week FE	Poisson	ran_vals	cond	Postcode	TS4	Week_factor14	-0.246627717057903	0.621335316658468	-1.46442256003129	0.971167125915483	Negative	0.781431553024611	0.231211463677882	2.64102507007688
B.1.177	AR1 (Week|Postcode) -week FE	Poisson	ran_vals	cond	Postcode	TS5	Week_factor14	0.803300365416719	0.320968915062077	0.174212851738152	1.43238787909529	Positive	2.2328981609059	1.1903088981762	4.18868934325894
B.1.177	AR1 (Week|Postcode) -week FE	Poisson	ran_vals	cond	Postcode	TS6	Week_factor14	-0.0980316195940336	0.544675599721572	-1.16557617830607	0.969512939118003	Negative	0.906620236336882	0.311742990727937	2.63665993264587
B.1.177	AR1 (Week|Postcode) -week FE	Poisson	ran_vals	cond	Postcode	TS7	Week_factor14	-0.0711560332774359	0.64451019798181	-1.33437280899056	1.19206074243569	Negative	0.931316564414031	0.263323277667634	3.2938620194707
B.1.177	AR1 (Week|Postcode) -week FE	Poisson	ran_vals	cond	Postcode	TS8	Week_factor14	0.608333321122157	0.472780389840816	-0.318299215562648	1.53496585780696	Positive	1.83736654541582	0.727385110904749	4.64116706762691
B.1.177	AR1 (Week|Postcode) -week FE	Poisson	ran_vals	cond	Postcode	TS9	Week_factor14	-0.0967677491936384	0.645391112168874	-1.36171108498688	1.1681755865996	Negative	0.907766811226394	0.256221984064411	3.21611975089922
B.1.177	AR1 (Week|Postcode) -week FE	Poisson	ran_vals	cond	Postcode	TS1	Week_factor15	0.277129682782326	0.622057526581089	-0.942080665628675	1.49634003119333	Positive	1.31933745529341	0.389815914408805	4.46531620849794
B.1.177	AR1 (Week|Postcode) -week FE	Poisson	ran_vals	cond	Postcode	TS10	Week_factor15	-0.446761295467396	0.503081442601293	-1.43278280425638	0.539260213321593	Negative	0.639696588526515	0.238643898101513	1.71473785262422
B.1.177	AR1 (Week|Postcode) -week FE	Poisson	ran_vals	cond	Postcode	TS11	Week_factor15	0.906628423251091	0.506756522044005	-0.0865961088859365	1.89985295538812	Positive	2.47596055374379	0.917047408144476	6.68491138980398
B.1.177	AR1 (Week|Postcode) -week FE	Poisson	ran_vals	cond	Postcode	TS12	Week_factor15	-0.196494463464987	0.629420708137679	-1.43013638253853	1.03714745560856	Negative	0.821605880132384	0.239276286910941	2.82115804697086
B.1.177	AR1 (Week|Postcode) -week FE	Poisson	ran_vals	cond	Postcode	TS13	Week_factor15	-0.3052611817857	0.591692292210195	-1.46495676444763	0.854434400876231	Negative	0.73693087633201	0.231087982477913	2.35004482131982
B.1.177	AR1 (Week|Postcode) -week FE	Poisson	ran_vals	cond	Postcode	TS14	Week_factor15	0.0785644942703927	0.585845174943609	-1.06967094913565	1.22679993767643	Positive	1.08173311850082	0.343121403239414	3.41029888725724
B.1.177	AR1 (Week|Postcode) -week FE	Poisson	ran_vals	cond	Postcode	TS15	Week_factor15	-0.0270063736059935	0.657641252016352	-1.31595954230587	1.26194679509388	Negative	0.973355037723064	0.268216834323558	3.53229144565164
B.1.177	AR1 (Week|Postcode) -week FE	Poisson	ran_vals	cond	Postcode	TS16	Week_factor15	-0.232511957660168	0.606735135944087	-1.42169097226559	0.956667056945255	Negative	0.79254027236287	0.241305630580538	2.60300632772584
B.1.177	AR1 (Week|Postcode) -week FE	Poisson	ran_vals	cond	Postcode	TS17	Week_factor15	0.3251880053082	0.537012425011463	-0.727337006964784	1.37771301758118	Positive	1.38429087555041	0.483194020628705	3.96582148437763
B.1.177	AR1 (Week|Postcode) -week FE	Poisson	ran_vals	cond	Postcode	TS18	Week_factor15	0.0387592646625243	0.430148572663778	-0.80431644575979	0.881834975084839	Positive	1.03952020427863	0.447393639881218	2.415327708705
B.1.177	AR1 (Week|Postcode) -week FE	Poisson	ran_vals	cond	Postcode	TS19	Week_factor15	0.00291599128846805	0.446922644714401	-0.873036296227147	0.878868278804083	Positive	1.00292024692653	0.417681417463262	2.40817278346753
B.1.177	AR1 (Week|Postcode) -week FE	Poisson	ran_vals	cond	Postcode	TS2	Week_factor15	-0.0409015491805891	0.661008838128734	-1.33645506537557	1.2546519670144	Negative	0.959923630563892	0.262775541552805	3.50661774330239
B.1.177	AR1 (Week|Postcode) -week FE	Poisson	ran_vals	cond	Postcode	TS20	Week_factor15	-0.398537774048268	0.573647870063048	-1.52286693917995	0.725791391083418	Negative	0.671300922359559	0.218085751249747	2.06636575648964
B.1.177	AR1 (Week|Postcode) -week FE	Poisson	ran_vals	cond	Postcode	TS21	Week_factor15	-0.109841346504691	0.635460178939559	-1.3553204108356	1.13563771782622	Negative	0.895976273788396	0.257864658583089	3.1131582265007
B.1.177	AR1 (Week|Postcode) -week FE	Poisson	ran_vals	cond	Postcode	TS22	Week_factor15	-0.0356089524184085	0.659662805990092	-1.32852429409962	1.2573063892628	Negative	0.965017587502144	0.26486784007366	3.51593815213456
B.1.177	AR1 (Week|Postcode) -week FE	Poisson	ran_vals	cond	Postcode	TS23	Week_factor15	-0.388278473644194	0.463202835070332	-1.29613934791889	0.519582400630502	Negative	0.678223449608782	0.273585977077517	1.68132538265624
B.1.177	AR1 (Week|Postcode) -week FE	Poisson	ran_vals	cond	Postcode	TS24	Week_factor15	0.479885494282148	0.57916853888871	-0.655263982918409	1.61503497148271	Positive	1.61588936302759	0.519304956853004	5.02806375923891
B.1.177	AR1 (Week|Postcode) -week FE	Poisson	ran_vals	cond	Postcode	TS25	Week_factor15	-0.208392545804547	0.410155807563733	-1.01228315667941	0.595498065070311	Negative	0.811888270816455	0.363388359154646	1.81393417726079
B.1.177	AR1 (Week|Postcode) -week FE	Poisson	ran_vals	cond	Postcode	TS26	Week_factor15	-0.292992768232919	0.593517691135488	-1.45626606704584	0.870280530580004	Negative	0.746027535775088	0.233105050374738	2.38758054894106
B.1.177	AR1 (Week|Postcode) -week FE	Poisson	ran_vals	cond	Postcode	TS27	Week_factor15	-0.0880158268585719	0.655526911928448	-1.37282496513509	1.19679331141794	Negative	0.915746383220138	0.253390129238521	3.30948739361265
B.1.177	AR1 (Week|Postcode) -week FE	Poisson	ran_vals	cond	Postcode	TS28	Week_factor15	-0.11543849334711	0.636951163282601	-1.3638398332919	1.13296284659768	Negative	0.890975371464709	0.255677132082245	3.10484205643123
B.1.177	AR1 (Week|Postcode) -week FE	Poisson	ran_vals	cond	Postcode	TS29	Week_factor15	-0.0787658297922853	0.657625984317834	-1.36768907435294	1.21015741476837	Negative	0.92425633240329	0.254694860879219	3.35401258210971
B.1.177	AR1 (Week|Postcode) -week FE	Poisson	ran_vals	cond	Postcode	TS3	Week_factor15	-0.609576484725523	0.540146688292211	-1.66824454014684	0.449091570695793	Negative	0.543581035202948	0.188577816029529	1.56688813166677
B.1.177	AR1 (Week|Postcode) -week FE	Poisson	ran_vals	cond	Postcode	TS4	Week_factor15	0.229911098751899	0.488587139637642	-0.727702098247322	1.18752429575112	Positive	1.25848812379122	0.483017642902943	3.27895343160743
B.1.177	AR1 (Week|Postcode) -week FE	Poisson	ran_vals	cond	Postcode	TS5	Week_factor15	1.14410627710186	0.475613782787282	0.211920392287929	2.07629216191579	Positive	3.13963413966648	1.23604948209046	7.97484459464208
B.1.177	AR1 (Week|Postcode) -week FE	Poisson	ran_vals	cond	Postcode	TS6	Week_factor15	0.201751570423494	0.409103220896886	-0.600076008493737	1.00357914934072	Positive	1.22354400583214	0.548769923333504	2.72802839688054
B.1.177	AR1 (Week|Postcode) -week FE	Poisson	ran_vals	cond	Postcode	TS7	Week_factor15	-0.278671295571261	0.59811273797371	-1.45095072069437	0.893608129551852	Negative	0.756788622107013	0.234347383243538	2.44393178461669
B.1.177	AR1 (Week|Postcode) -week FE	Poisson	ran_vals	cond	Postcode	TS8	Week_factor15	-0.155417285442313	0.653563968159275	-1.43637912462757	1.12554455374295	Negative	0.856057882449667	0.237787199593801	3.08189464931699
B.1.177	AR1 (Week|Postcode) -week FE	Poisson	ran_vals	cond	Postcode	TS9	Week_factor15	-0.256681249428319	0.600898559276288	-1.43442078397185	0.921058285115212	Negative	0.773614764617732	0.238253324200591	2.51194734026323
B.1.177	AR1 (Week|Postcode) -week FE	Poisson	ran_vals	cond	Postcode	TS1	Week_factor16	0.0391564037769482	0.572203159879823	-1.08234118142752	1.16065398898142	Positive	1.03993312039913	0.338801400865249	3.19202013964871
B.1.177	AR1 (Week|Postcode) -week FE	Poisson	ran_vals	cond	Postcode	TS10	Week_factor16	-0.202425240341134	0.609261786439097	-1.3965563989183	0.99170591823603	Negative	0.81674754008324	0.247447609314436	2.69582941649825
B.1.177	AR1 (Week|Postcode) -week FE	Poisson	ran_vals	cond	Postcode	TS11	Week_factor16	0.0255556208645902	0.586385613181454	-1.1237390620235	1.17485030375268	Positive	1.02588496529233	0.325062092185084	3.23765824227088
B.1.177	AR1 (Week|Postcode) -week FE	Poisson	ran_vals	cond	Postcode	TS12	Week_factor16	0.622062150789727	0.467416700264639	-0.294057747501518	1.53818204908097	Positive	1.86276538700821	0.745233454830608	4.65611797825765
B.1.177	AR1 (Week|Postcode) -week FE	Poisson	ran_vals	cond	Postcode	TS13	Week_factor16	-0.0678761653106375	0.648488185422693	-1.33888965313885	1.20313732251757	Negative	0.934376174596495	0.262136569567152	3.33054955703128
B.1.177	AR1 (Week|Postcode) -week FE	Poisson	ran_vals	cond	Postcode	TS14	Week_factor16	-0.23954570225625	0.525144259783963	-1.26880953812076	0.789718133608263	Negative	0.786985305515963	0.281166140194796	2.20277545037593
B.1.177	AR1 (Week|Postcode) -week FE	Poisson	ran_vals	cond	Postcode	TS15	Week_factor16	-0.161379753492581	0.624085374462154	-1.3845646107166	1.06180510373143	Negative	0.850968851345743	0.250432811821119	2.89158589361662
B.1.177	AR1 (Week|Postcode) -week FE	Poisson	ran_vals	cond	Postcode	TS16	Week_factor16	-0.0684900399869858	0.658874686369568	-1.35986069559646	1.22288061562249	Negative	0.933802760744855	0.25669653342046	3.39695898637801
B.1.177	AR1 (Week|Postcode) -week FE	Poisson	ran_vals	cond	Postcode	TS17	Week_factor16	-0.287809083264904	0.469250265287325	-1.20752270296393	0.631904536434118	Negative	0.749904747939307	0.298936918440885	1.88118996447446
B.1.177	AR1 (Week|Postcode) -week FE	Poisson	ran_vals	cond	Postcode	TS18	Week_factor16	0.141415830400204	0.59430239778908	-1.02339546519219	1.3062271259926	Positive	1.15190354491997	0.359372628937223	3.69221713051214
B.1.177	AR1 (Week|Postcode) -week FE	Poisson	ran_vals	cond	Postcode	TS19	Week_factor16	-0.424193510777922	0.419221475792554	-1.24585250487706	0.397465483321213	Negative	0.654297256086506	0.287695541705182	1.48804843059067
B.1.177	AR1 (Week|Postcode) -week FE	Poisson	ran_vals	cond	Postcode	TS2	Week_factor16	0.222657350622304	0.605813778882417	-0.964715837325345	1.41003053856995	Positive	1.24939239685562	0.381091476327728	4.09608049060178
B.1.177	AR1 (Week|Postcode) -week FE	Poisson	ran_vals	cond	Postcode	TS20	Week_factor16	-0.071591032368502	0.643592424950504	-1.33300900599429	1.18982694125728	Negative	0.930911530656062	0.263682643739268	3.28651239846226
B.1.177	AR1 (Week|Postcode) -week FE	Poisson	ran_vals	cond	Postcode	TS21	Week_factor16	-0.228774854568576	0.607103426642164	-1.41867570567807	0.961125996540919	Negative	0.795507618250193	0.242034329444375	2.61463889088318
B.1.177	AR1 (Week|Postcode) -week FE	Poisson	ran_vals	cond	Postcode	TS22	Week_factor16	-0.090976729823888	0.641316319937464	-1.34793361959908	1.16598015995131	Negative	0.913038957229394	0.25977650348966	3.20906674090993
B.1.177	AR1 (Week|Postcode) -week FE	Poisson	ran_vals	cond	Postcode	TS23	Week_factor16	-0.250648284051607	0.650109062730317	-1.52483863302612	1.0235420649229	Negative	0.778296062563166	0.217656176550135	2.78303501698147
B.1.177	AR1 (Week|Postcode) -week FE	Poisson	ran_vals	cond	Postcode	TS24	Week_factor16	-0.200147182263903	0.481783597599207	-1.14442568190049	0.744131317372679	Negative	0.818610259299708	0.318406732037845	2.10461240044097
B.1.177	AR1 (Week|Postcode) -week FE	Poisson	ran_vals	cond	Postcode	TS25	Week_factor16	0.767767628631238	0.480853019660891	-0.174686971761438	1.71022222902391	Positive	2.15495023101247	0.839719835653861	5.53019030987247
B.1.177	AR1 (Week|Postcode) -week FE	Poisson	ran_vals	cond	Postcode	TS26	Week_factor16	0.0799091274975266	0.460486172549025	-0.822627186077259	0.982445441072312	Positive	1.08318863114088	0.439276077218237	2.67097998612371
B.1.177	AR1 (Week|Postcode) -week FE	Poisson	ran_vals	cond	Postcode	TS27	Week_factor16	0.233964377503112	0.610405816207893	-0.962409038218134	1.43033779322436	Positive	1.26359947883754	0.381971592540451	4.18011096662745
B.1.177	AR1 (Week|Postcode) -week FE	Poisson	ran_vals	cond	Postcode	TS28	Week_factor16	-0.0243404848620329	0.661662395244951	-1.32117494946664	1.27249397974258	Negative	0.975953355836668	0.266821615804065	3.56974433985997
B.1.177	AR1 (Week|Postcode) -week FE	Poisson	ran_vals	cond	Postcode	TS29	Week_factor16	0.610452355951922	0.599642155458277	-0.564824672358269	1.78572938426211	Positive	1.84126411720735	0.568459804737869	5.96392835704309
B.1.177	AR1 (Week|Postcode) -week FE	Poisson	ran_vals	cond	Postcode	TS3	Week_factor16	0.170163593369024	0.592513962769547	-0.991142433996394	1.33146962073444	Positive	1.18549877519621	0.37115243156831	3.78660417245051
B.1.177	AR1 (Week|Postcode) -week FE	Poisson	ran_vals	cond	Postcode	TS4	Week_factor16	0.786161809639307	0.45700161220896	-0.109544891166994	1.68186851044561	Positive	2.19495558048068	0.896241930112883	5.37559094080373
B.1.177	AR1 (Week|Postcode) -week FE	Poisson	ran_vals	cond	Postcode	TS5	Week_factor16	0.0388024854747028	0.425721360731967	-0.795596049009336	0.873201019958742	Positive	1.03956513415708	0.451312150576577	2.39456364464015
B.1.177	AR1 (Week|Postcode) -week FE	Poisson	ran_vals	cond	Postcode	TS6	Week_factor16	0.0316269771104705	0.597429469835574	-1.13931326707011	1.20256722129105	Positive	1.03213242446825	0.320038727501119	3.32865134778096
B.1.177	AR1 (Week|Postcode) -week FE	Poisson	ran_vals	cond	Postcode	TS7	Week_factor16	0.156473191093267	0.471233105671924	-0.767126724346661	1.0800731065332	Positive	1.16937941211522	0.464345345570916	2.94489483424808
B.1.177	AR1 (Week|Postcode) -week FE	Poisson	ran_vals	cond	Postcode	TS8	Week_factor16	0.362363082225893	0.549620407098722	-0.714873120855844	1.43959928530763	Positive	1.4367204949466	0.489254184010555	4.21900486098874
B.1.177	AR1 (Week|Postcode) -week FE	Poisson	ran_vals	cond	Postcode	TS9	Week_factor16	-0.0522588955206587	0.655546912591434	-1.3371072343763	1.23258944333498	Negative	0.949083121664168	0.262604223360736	3.43010009625946
B.1.177	AR1 (Week|Postcode) -week FE	Poisson	ran_vals	cond	Postcode	TS1	Week_factor17	-0.0855363193885892	0.643114003093278	-1.3460166034048	1.17494396462762	Negative	0.918019800530804	0.260274976891882	3.237961498376
B.1.177	AR1 (Week|Postcode) -week FE	Poisson	ran_vals	cond	Postcode	TS10	Week_factor17	-0.215755232683522	0.523037873159133	-1.24089062662585	0.809380161258807	Negative	0.8059325436793	0.289126599387453	2.24651507795368
B.1.177	AR1 (Week|Postcode) -week FE	Poisson	ran_vals	cond	Postcode	TS11	Week_factor17	-0.0638064108695007	0.650043239029973	-1.33786774776201	1.21025492602301	Negative	0.938186604680817	0.262404585257072	3.35433965203089
B.1.177	AR1 (Week|Postcode) -week FE	Poisson	ran_vals	cond	Postcode	TS12	Week_factor17	-0.514310078841939	0.604095899643426	-1.69831628535138	0.669696127667498	Negative	0.597912965155641	0.182991370067941	1.95364357219949
B.1.177	AR1 (Week|Postcode) -week FE	Poisson	ran_vals	cond	Postcode	TS13	Week_factor17	0.136807264483549	0.586309856988884	-1.01233893899549	1.28595346796259	Positive	1.14660713530414	0.363368089075695	3.61811607088179
B.1.177	AR1 (Week|Postcode) -week FE	Poisson	ran_vals	cond	Postcode	TS14	Week_factor17	-0.129787752846868	0.629104411694363	-1.36280974228308	1.10323423658934	Negative	0.878281823955948	0.255940638491655	3.01389793679263
B.1.177	AR1 (Week|Postcode) -week FE	Poisson	ran_vals	cond	Postcode	TS15	Week_factor17	-0.0501688848451975	0.551644346891133	-1.13137193702694	1.03103416733654	Negative	0.951068789831372	0.322590379006263	2.80396410388218
B.1.177	AR1 (Week|Postcode) -week FE	Poisson	ran_vals	cond	Postcode	TS16	Week_factor17	0.562890725606617	0.600139606504102	-0.613361288837463	1.7391427400507	Positive	1.75574053574226	0.541527575887642	5.69246141121374
B.1.177	AR1 (Week|Postcode) -week FE	Poisson	ran_vals	cond	Postcode	TS17	Week_factor17	-0.180976684564815	0.615072245577508	-1.38649613378691	1.02454276465728	Negative	0.834454814146116	0.24994956192193	2.78582139331422
B.1.177	AR1 (Week|Postcode) -week FE	Poisson	ran_vals	cond	Postcode	TS18	Week_factor17	0.219511514747098	0.474503731832448	-0.710498710174352	1.14952173966855	Positive	1.24546818912437	0.491399070626234	3.1566828324358
B.1.177	AR1 (Week|Postcode) -week FE	Poisson	ran_vals	cond	Postcode	TS19	Week_factor17	-0.299433591074813	0.589786634655952	-1.45539415356356	0.856526971413935	Negative	0.741237945590599	0.233308386443795	2.3549676047146
B.1.177	AR1 (Week|Postcode) -week FE	Poisson	ran_vals	cond	Postcode	TS2	Week_factor17	-0.309210874427115	0.595862271562206	-1.47707946643526	0.858657717581033	Negative	0.734025966399622	0.228303483658818	2.35999079258065
B.1.177	AR1 (Week|Postcode) -week FE	Poisson	ran_vals	cond	Postcode	TS20	Week_factor17	-0.0677566898117209	0.546793302038736	-1.13945186879537	1.00393848917193	Negative	0.934487816325223	0.319994372655237	2.72900886229379
B.1.177	AR1 (Week|Postcode) -week FE	Poisson	ran_vals	cond	Postcode	TS21	Week_factor17	-0.0481954735930437	0.655702966743825	-1.333349672967	1.23695872578092	Negative	0.952947492799892	0.263592831070241	3.44511996151979
B.1.177	AR1 (Week|Postcode) -week FE	Poisson	ran_vals	cond	Postcode	TS22	Week_factor17	-0.193020944550465	0.616152512630493	-1.40065767829009	1.01461578918916	Negative	0.824464705915632	0.246434835791945	2.75830342376768
B.1.177	AR1 (Week|Postcode) -week FE	Poisson	ran_vals	cond	Postcode	TS23	Week_factor17	1.91671143108689	0.38209173275066	1.16782539610509	2.66559746606868	Positive	6.79856412017349	3.21499369351204	14.3765364732705
B.1.177	AR1 (Week|Postcode) -week FE	Poisson	ran_vals	cond	Postcode	TS24	Week_factor17	-0.129791737969517	0.637069381456632	-1.37842478127773	1.11884130533869	Negative	0.878278323902133	0.251975156593307	3.06130502969129
B.1.177	AR1 (Week|Postcode) -week FE	Poisson	ran_vals	cond	Postcode	TS25	Week_factor17	-0.430192047745554	0.428168275394433	-1.26938644684127	0.409002351350162	Negative	0.650384177913592	0.281003979776983	1.50531526000468
B.1.177	AR1 (Week|Postcode) -week FE	Poisson	ran_vals	cond	Postcode	TS26	Week_factor17	0.48211339881519	0.580126850247393	-0.654914334134363	1.61914113176474	Positive	1.61949342352499	0.519486562947042	5.0487522409854
B.1.177	AR1 (Week|Postcode) -week FE	Poisson	ran_vals	cond	Postcode	TS27	Week_factor17	-0.0706975549835902	0.556395534737986	-1.16121276422895	1.01981765426177	Negative	0.931743650740938	0.313106226500273	2.77268912981931
B.1.177	AR1 (Week|Postcode) -week FE	Poisson	ran_vals	cond	Postcode	TS28	Week_factor17	-0.0776718529014518	0.64486516578457	-1.34158435272366	1.18624064692076	Negative	0.925268000742142	0.261431141147677	3.27474710716944
B.1.177	AR1 (Week|Postcode) -week FE	Poisson	ran_vals	cond	Postcode	TS29	Week_factor17	-0.0752357273364945	0.66232644906299	-1.37337171350826	1.22290025883527	Negative	0.927524817601681	0.253251626464116	3.39702571422154
B.1.177	AR1 (Week|Postcode) -week FE	Poisson	ran_vals	cond	Postcode	TS3	Week_factor17	0.343521855762214	0.485024509571404	-0.607108714616941	1.29415242614137	Positive	1.40990433668006	0.544924124769752	3.64790279642908
B.1.177	AR1 (Week|Postcode) -week FE	Poisson	ran_vals	cond	Postcode	TS4	Week_factor17	0.507577243363552	0.616732109716722	-0.701195479790627	1.71634996651773	Positive	1.66126148312835	0.495992000807928	5.56418190380159
B.1.177	AR1 (Week|Postcode) -week FE	Poisson	ran_vals	cond	Postcode	TS5	Week_factor17	-0.321558156442634	0.475436706182847	-1.25339697748936	0.610280664604097	Negative	0.725018464306621	0.285533197699211	1.84094801522613
B.1.177	AR1 (Week|Postcode) -week FE	Poisson	ran_vals	cond	Postcode	TS6	Week_factor17	0.995530970327027	0.364791696632265	0.280552383068526	1.71050955758553	Positive	2.70616085098572	1.32386088874176	5.53177951980142
B.1.177	AR1 (Week|Postcode) -week FE	Poisson	ran_vals	cond	Postcode	TS7	Week_factor17	0.510380050928935	0.604423511589688	-0.674268263196082	1.69502836505395	Positive	1.66592421069296	0.509529125443752	5.4468004618106
B.1.177	AR1 (Week|Postcode) -week FE	Poisson	ran_vals	cond	Postcode	TS8	Week_factor17	0.136889478620026	0.470011656115913	-0.784316439681187	1.05809539692124	Positive	1.14670140649481	0.456431593700733	2.88087883004727
B.1.177	AR1 (Week|Postcode) -week FE	Poisson	ran_vals	cond	Postcode	TS9	Week_factor17	0.227846771738291	0.605294819375239	-0.958509274265854	1.41420281774244	Positive	1.25589287240637	0.38346409990953	4.11320618366423
B.1.177	AR1 (Week|Postcode) -week FE	Poisson	ran_vals	cond	Postcode	TS1	Week_factor18	-0.239600045882528	0.609134940283376	-1.4334825905629	0.954282498797845	Negative	0.786942539042687	0.238476956787923	2.59680670240049
B.1.177	AR1 (Week|Postcode) -week FE	Poisson	ran_vals	cond	Postcode	TS10	Week_factor18	-0.177565372538055	0.617172227298961	-1.38720071030239	1.03206996522628	Negative	0.83730626071118	0.249773515356966	2.80686994865802
B.1.177	AR1 (Week|Postcode) -week FE	Poisson	ran_vals	cond	Postcode	TS11	Week_factor18	-0.18064053166644	0.618972397959997	-1.39380413909243	1.03252307575955	Negative	0.834735365701922	0.248129587488631	2.80814205917884
B.1.177	AR1 (Week|Postcode) -week FE	Poisson	ran_vals	cond	Postcode	TS12	Week_factor18	1.30888657844984	0.572901636601652	0.186020004026548	2.43175315287313	Positive	3.70204947496377	1.20444635391348	11.3788134029787
B.1.177	AR1 (Week|Postcode) -week FE	Poisson	ran_vals	cond	Postcode	TS13	Week_factor18	-0.233347137638036	0.61039949690019	-1.42970816774378	0.963013892467704	Negative	0.791878634927368	0.239378770497959	2.61957971941283
B.1.177	AR1 (Week|Postcode) -week FE	Poisson	ran_vals	cond	Postcode	TS14	Week_factor18	-0.0940444314854245	0.546387833263542	-1.16494490627284	0.976856043301993	Negative	0.910242317923991	0.311939847488084	2.65609246145217
B.1.177	AR1 (Week|Postcode) -week FE	Poisson	ran_vals	cond	Postcode	TS15	Week_factor18	-0.13252694643981	0.646926719416999	-1.40048001713378	1.13542612425416	Negative	0.875879331958508	0.24647862157923	3.11249957191715
B.1.177	AR1 (Week|Postcode) -week FE	Poisson	ran_vals	cond	Postcode	TS16	Week_factor18	0.508008357904909	0.515183285279253	-0.501732326679451	1.51774904248927	Positive	1.66197783151374	0.605480860029441	4.56194488510964
B.1.177	AR1 (Week|Postcode) -week FE	Poisson	ran_vals	cond	Postcode	TS17	Week_factor18	-0.26318217270647	0.52319536099801	-1.288626237141	0.762261891728063	Negative	0.768601866274454	0.275649199735582	2.14311824379412
B.1.177	AR1 (Week|Postcode) -week FE	Poisson	ran_vals	cond	Postcode	TS18	Week_factor18	-0.157935857778411	0.635083930133805	-1.40267748800082	1.086805772444	Negative	0.853904551546903	0.245937586660912	2.96478872161107
B.1.177	AR1 (Week|Postcode) -week FE	Poisson	ran_vals	cond	Postcode	TS19	Week_factor18	0.289229203744006	0.407689115467939	-0.509826779462147	1.08828518695016	Positive	1.33539777162305	0.600599605988968	2.96917811912211
B.1.177	AR1 (Week|Postcode) -week FE	Poisson	ran_vals	cond	Postcode	TS2	Week_factor18	-0.0274361451773673	0.657112567773417	-1.3153531118019	1.26048082144717	Negative	0.972936807277213	0.26837953852298	3.52711699321193
B.1.177	AR1 (Week|Postcode) -week FE	Poisson	ran_vals	cond	Postcode	TS20	Week_factor18	-0.109540124847299	0.482651417556516	-1.05551952034527	0.836439270650675	Negative	0.896246201898626	0.348011581236816	2.30813368785883
B.1.177	AR1 (Week|Postcode) -week FE	Poisson	ran_vals	cond	Postcode	TS21	Week_factor18	0.144382980847745	0.586058573582068	-1.00427071620403	1.29303667789952	Positive	1.15532649172658	0.366311682589757	3.64383492507967
B.1.177	AR1 (Week|Postcode) -week FE	Poisson	ran_vals	cond	Postcode	TS22	Week_factor18	-0.0193737534339495	0.660419578598107	-1.31377234217136	1.27502483530346	Negative	0.980812711609582	0.268804120241466	3.57879028934075
B.1.177	AR1 (Week|Postcode) -week FE	Poisson	ran_vals	cond	Postcode	TS23	Week_factor18	-0.688283904282906	0.573775778865715	-1.81286376606113	0.436295957495314	Negative	0.502437560599519	0.163186140076379	1.54696656335544
B.1.177	AR1 (Week|Postcode) -week FE	Poisson	ran_vals	cond	Postcode	TS24	Week_factor18	0.404095304991627	0.552201998929071	-0.678200725100376	1.48639133508363	Positive	1.49794670195329	0.507529356154168	4.42111238430735
B.1.177	AR1 (Week|Postcode) -week FE	Poisson	ran_vals	cond	Postcode	TS25	Week_factor18	-0.225033777375636	0.610710735713871	-1.42200482434678	0.971937269595511	Negative	0.798489247432618	0.241229908189613	2.64305982226859
B.1.177	AR1 (Week|Postcode) -week FE	Poisson	ran_vals	cond	Postcode	TS26	Week_factor18	0.355232303936942	0.427575640121182	-0.482800551367233	1.19326515924112	Positive	1.42651200014725	0.617052881454808	3.29783159227194
B.1.177	AR1 (Week|Postcode) -week FE	Poisson	ran_vals	cond	Postcode	TS27	Week_factor18	0.257712052253892	0.639992560396029	-0.9966503164959	1.51207442100368	Positive	1.29396617033291	0.369113787046888	4.53613088625519
B.1.177	AR1 (Week|Postcode) -week FE	Poisson	ran_vals	cond	Postcode	TS28	Week_factor18	-0.230121478360518	0.607846921447167	-1.42147955251051	0.961236595789476	Negative	0.794437089726151	0.241356652751211	2.61492808397173
B.1.177	AR1 (Week|Postcode) -week FE	Poisson	ran_vals	cond	Postcode	TS29	Week_factor18	-0.110000789232055	0.639361700825702	-1.3631266959447	1.14312511748059	Negative	0.895833428275792	0.255859530023618	3.13655516815136
B.1.177	AR1 (Week|Postcode) -week FE	Poisson	ran_vals	cond	Postcode	TS3	Week_factor18	-0.166014332002074	0.623310529365236	-1.38768052074253	1.05565185673838	Negative	0.847034094408008	0.249653700163215	2.87384788056632
B.1.177	AR1 (Week|Postcode) -week FE	Poisson	ran_vals	cond	Postcode	TS4	Week_factor18	0.473879352390248	0.515501640088163	-0.536485296153881	1.48424400093438	Positive	1.60621318955502	0.584800043504845	4.4116289643866
B.1.177	AR1 (Week|Postcode) -week FE	Poisson	ran_vals	cond	Postcode	TS5	Week_factor18	0.686499375621654	0.526986970926584	-0.346376107716307	1.71937485895961	Positive	1.98674848566695	0.707246436235746	5.58103843733503
B.1.177	AR1 (Week|Postcode) -week FE	Poisson	ran_vals	cond	Postcode	TS6	Week_factor18	-0.130764594756388	0.495384702967024	-1.10170077106383	0.840171581551052	Negative	0.87742430036262	0.332305427353265	2.31676445671891
B.1.177	AR1 (Week|Postcode) -week FE	Poisson	ran_vals	cond	Postcode	TS7	Week_factor18	0.759625427192897	0.452607495263244	-0.127468962655943	1.64671981704174	Positive	2.13747543035701	0.880320738227845	5.18992796259379
B.1.177	AR1 (Week|Postcode) -week FE	Poisson	ran_vals	cond	Postcode	TS8	Week_factor18	-0.172575206623393	0.622137668746839	-1.39194263079291	1.04679221754612	Negative	0.841495000434366	0.248591912952937	2.84849908166599
B.1.177	AR1 (Week|Postcode) -week FE	Poisson	ran_vals	cond	Postcode	TS9	Week_factor18	-0.387235406481752	0.577647223741885	-1.5194031607854	0.744932347821893	Negative	0.678931251296042	0.21884246174525	2.10629893444989
B.1.177	AR1 (Week|Postcode) -week FE	Poisson	ran_vals	cond	Postcode	TS1	Week_factor19	0.269645958669468	0.478733590245677	-0.668654636401615	1.20794655374055	Positive	1.30950075126539	0.51239747518491	3.34660551741752
B.1.177	AR1 (Week|Postcode) -week FE	Poisson	ran_vals	cond	Postcode	TS10	Week_factor19	-0.148382653060585	0.545071466606341	-1.21670309660944	0.91993779048827	Negative	0.862101166168349	0.296205118539877	2.50913429306176
B.1.177	AR1 (Week|Postcode) -week FE	Poisson	ran_vals	cond	Postcode	TS11	Week_factor19	-0.0383203962880195	0.655297007721053	-1.32267893059815	1.24603813802211	Negative	0.962404540646295	0.266420622747	3.47654205709207
B.1.177	AR1 (Week|Postcode) -week FE	Poisson	ran_vals	cond	Postcode	TS12	Week_factor19	-0.0229189345785254	0.582587848424485	-1.1647701353212	1.11893226616414	Negative	0.977341709179593	0.311994370276447	3.06158350118857
B.1.177	AR1 (Week|Postcode) -week FE	Poisson	ran_vals	cond	Postcode	TS13	Week_factor19	-0.035466803947189	0.655697800427427	-1.32061087752708	1.2496772696327	Negative	0.965154773027033	0.266972164846663	3.48921669954577
B.1.177	AR1 (Week|Postcode) -week FE	Poisson	ran_vals	cond	Postcode	TS14	Week_factor19	0.18586949434139	0.527625902409139	-0.848258271690967	1.21999726037375	Positive	1.20426508671354	0.42816002131867	3.38717845400561
B.1.177	AR1 (Week|Postcode) -week FE	Poisson	ran_vals	cond	Postcode	TS15	Week_factor19	0.639063107784541	0.529012086342423	-0.397781528833001	1.67590774440208	Positive	1.89470491320668	0.671808782479286	5.34364361073265
B.1.177	AR1 (Week|Postcode) -week FE	Poisson	ran_vals	cond	Postcode	TS16	Week_factor19	-0.143427808379953	0.654990425216324	-1.42718545202252	1.14032983526262	Negative	0.866383343546817	0.239983417441134	3.12779985375233
B.1.177	AR1 (Week|Postcode) -week FE	Poisson	ran_vals	cond	Postcode	TS17	Week_factor19	0.373341794946518	0.357777045268233	-0.327888328274374	1.07457191816741	Positive	1.45258073975071	0.720443468378626	2.9287388922316
B.1.177	AR1 (Week|Postcode) -week FE	Poisson	ran_vals	cond	Postcode	TS18	Week_factor19	0.228861479716371	0.530146379112662	-0.810206329878764	1.26792928931151	Positive	1.25716788369628	0.444766288180672	3.55348669581576
B.1.177	AR1 (Week|Postcode) -week FE	Poisson	ran_vals	cond	Postcode	TS19	Week_factor19	-0.20457167272122	0.614096782911109	-1.4081792502489	0.999035904806465	Negative	0.814996326819622	0.24458821190451	2.71566240890135
B.1.177	AR1 (Week|Postcode) -week FE	Poisson	ran_vals	cond	Postcode	TS2	Week_factor19	-0.180670688866176	0.620925738158782	-1.39766277273134	1.03632139499898	Negative	0.834710192800346	0.247173991149289	2.81882856171534
B.1.177	AR1 (Week|Postcode) -week FE	Poisson	ran_vals	cond	Postcode	TS20	Week_factor19	-0.153070214416983	0.627707027655359	-1.38335338146417	1.07721295263021	Negative	0.858069470848549	0.250736327144776	2.93648401564556
B.1.177	AR1 (Week|Postcode) -week FE	Poisson	ran_vals	cond	Postcode	TS21	Week_factor19	-0.419317796545049	0.577743969593011	-1.55167516923255	0.713039576142456	Negative	0.657495212355679	0.211892720189374	2.04018313552387
B.1.177	AR1 (Week|Postcode) -week FE	Poisson	ran_vals	cond	Postcode	TS22	Week_factor19	-0.192405454106053	0.617065730393955	-1.40183206177211	1.01702115356	Negative	0.82497231226128	0.246145596663468	2.76494613441416
B.1.177	AR1 (Week|Postcode) -week FE	Poisson	ran_vals	cond	Postcode	TS23	Week_factor19	0.218701016625782	0.604061380771924	-0.965237534138725	1.40263956739029	Positive	1.24445914846494	0.380892713970274	4.06591807980595
B.1.177	AR1 (Week|Postcode) -week FE	Poisson	ran_vals	cond	Postcode	TS24	Week_factor19	-0.483627063710785	0.561864501444947	-1.58486125073443	0.617607123312864	Negative	0.616543090335008	0.204976231445425	1.85448517400932
B.1.177	AR1 (Week|Postcode) -week FE	Poisson	ran_vals	cond	Postcode	TS25	Week_factor19	0.571984842617809	0.462330284778413	-0.334165864510028	1.47813554974565	Positive	1.77178026867535	0.715935024166612	4.38476288280702
B.1.177	AR1 (Week|Postcode) -week FE	Poisson	ran_vals	cond	Postcode	TS26	Week_factor19	0.272542725022736	0.624247755879326	-0.950960393930694	1.49604584397617	Positive	1.31329956846776	0.38636977802229	4.46400276275776
B.1.177	AR1 (Week|Postcode) -week FE	Poisson	ran_vals	cond	Postcode	TS27	Week_factor19	0.859809232807198	0.462007648958139	-0.0457091197327782	1.76532758534717	Positive	2.3627099231716	0.955319805459488	5.84348628506506
B.1.177	AR1 (Week|Postcode) -week FE	Poisson	ran_vals	cond	Postcode	TS28	Week_factor19	-0.028202756910952	0.656679439513124	-1.31527080774462	1.25886529392272	Negative	0.972191228326018	0.268401628156911	3.52142343891261
B.1.177	AR1 (Week|Postcode) -week FE	Poisson	ran_vals	cond	Postcode	TS29	Week_factor19	0.074918747196729	0.574856205698108	-1.05177871226091	1.20161620665437	Positive	1.07779657333378	0.349315863787741	3.32548725641588
B.1.177	AR1 (Week|Postcode) -week FE	Poisson	ran_vals	cond	Postcode	TS3	Week_factor19	-0.399710568467808	0.581585530077049	-1.53959726134846	0.740176124412844	Negative	0.670514085872891	0.214467458371155	2.09630469241588
B.1.177	AR1 (Week|Postcode) -week FE	Poisson	ran_vals	cond	Postcode	TS4	Week_factor19	-0.137300103471435	0.633522684489058	-1.37898174845912	1.10438154151625	Negative	0.871708584102064	0.251834853776216	3.01735778111341
B.1.177	AR1 (Week|Postcode) -week FE	Poisson	ran_vals	cond	Postcode	TS5	Week_factor19	-0.318049903142844	0.516606810247171	-1.33058064539542	0.694480839109729	Negative	0.72756647965468	0.264323738371362	2.00266909653566
B.1.177	AR1 (Week|Postcode) -week FE	Poisson	ran_vals	cond	Postcode	TS6	Week_factor19	-0.200162324227253	0.614666946487835	-1.40488740183062	1.00456275337611	Negative	0.818597864027008	0.245394685889792	2.73071301670536
B.1.177	AR1 (Week|Postcode) -week FE	Poisson	ran_vals	cond	Postcode	TS7	Week_factor19	0.0701540792632888	0.543929946160127	-0.995929025323371	1.13623718384995	Positive	1.07267344525621	0.369380121603979	3.11502501856728
B.1.177	AR1 (Week|Postcode) -week FE	Poisson	ran_vals	cond	Postcode	TS8	Week_factor19	-0.140741210483884	0.534922238623835	-1.18916953271614	0.907687111748374	Negative	0.868714096711142	0.304474014809651	2.47858321274626
B.1.177	AR1 (Week|Postcode) -week FE	Poisson	ran_vals	cond	Postcode	TS9	Week_factor19	-0.098536242699309	0.642090156571805	-1.35700982440773	1.15993733900911	Negative	0.90616285023142	0.257429386310076	3.18973339799859
B.1.177	AR1 (Week|Postcode) -week FE	Poisson	ran_vals	cond	Postcode	TS1	Week_factor20	-0.177750281837941	0.630096906198048	-1.41271752475623	1.05721696108035	Negative	0.837151449310197	0.243480718413193	2.87834927401869
B.1.177	AR1 (Week|Postcode) -week FE	Poisson	ran_vals	cond	Postcode	TS10	Week_factor20	0.793861221710067	0.331990389096009	0.14317201586845	1.44455042755168	Positive	2.21192067478894	1.1539282785699	4.23994555157475
B.1.177	AR1 (Week|Postcode) -week FE	Poisson	ran_vals	cond	Postcode	TS11	Week_factor20	-0.159397428585036	0.630041636199517	-1.39425634429678	1.0754614871267	Negative	0.852657421189388	0.248017407363945	2.93134536658746
B.1.177	AR1 (Week|Postcode) -week FE	Poisson	ran_vals	cond	Postcode	TS12	Week_factor20	-0.127205222689556	0.64317090363606	-1.38779702972031	1.1333865843412	Negative	0.88055294460946	0.249624614960186	3.10615797398049
B.1.177	AR1 (Week|Postcode) -week FE	Poisson	ran_vals	cond	Postcode	TS13	Week_factor20	-0.149029297871222	0.627951544130023	-1.37979170840238	1.08173311265994	Negative	0.861543873127748	0.251630960216296	2.94978743746769
B.1.177	AR1 (Week|Postcode) -week FE	Poisson	ran_vals	cond	Postcode	TS14	Week_factor20	0.233420757858562	0.63491919747299	-1.01099800228157	1.4778395179987	Positive	1.26291274801509	0.363855669521204	4.3834650459008
B.1.177	AR1 (Week|Postcode) -week FE	Poisson	ran_vals	cond	Postcode	TS15	Week_factor20	0.331224525327701	0.566595305562061	-0.779281867383406	1.44173091803881	Positive	1.39267244744503	0.458735325845188	4.22800782193753
B.1.177	AR1 (Week|Postcode) -week FE	Poisson	ran_vals	cond	Postcode	TS16	Week_factor20	0.407835806713827	0.556710786740907	-0.683297285103309	1.49896889853096	Positive	1.50356026640034	0.504949282671702	4.47707037573447
B.1.177	AR1 (Week|Postcode) -week FE	Poisson	ran_vals	cond	Postcode	TS17	Week_factor20	-0.0434278551888398	0.559689679281315	-1.14039946909899	1.05354375872131	Negative	0.957501630373498	0.319691289514071	2.86779590886399
B.1.177	AR1 (Week|Postcode) -week FE	Poisson	ran_vals	cond	Postcode	TS18	Week_factor20	0.288194010434138	0.420461248822619	-0.535894894152929	1.11228291502121	Positive	1.33401609205996	0.585145412563947	3.04129348989889
B.1.177	AR1 (Week|Postcode) -week FE	Poisson	ran_vals	cond	Postcode	TS19	Week_factor20	-0.242935336157773	0.524120078427431	-1.27019181344985	0.7843211411343	Negative	0.784322229420703	0.280777759662085	2.19091911091465
B.1.177	AR1 (Week|Postcode) -week FE	Poisson	ran_vals	cond	Postcode	TS2	Week_factor20	-0.0165214851064886	0.662634792637974	-1.31526181358008	1.28221884336711	Negative	0.983614246106826	0.268404042216173	3.60462896592696
B.1.177	AR1 (Week|Postcode) -week FE	Poisson	ran_vals	cond	Postcode	TS20	Week_factor20	0.175350150581906	0.517272716635756	-0.838485744209369	1.18918604537318	Positive	1.19166340520345	0.432364738788749	3.2844067610123
B.1.177	AR1 (Week|Postcode) -week FE	Poisson	ran_vals	cond	Postcode	TS21	Week_factor20	0.366684746940941	0.640153845156628	-0.88799373413088	1.62136322801276	Positive	1.44294295522388	0.411480464391828	5.05998352827655
B.1.177	AR1 (Week|Postcode) -week FE	Poisson	ran_vals	cond	Postcode	TS22	Week_factor20	-0.00480499413975287	0.559159693759698	-1.10073785551521	1.0911278672357	Negative	0.995206531377186	0.332625563523467	2.9776305513149
B.1.177	AR1 (Week|Postcode) -week FE	Poisson	ran_vals	cond	Postcode	TS23	Week_factor20	0.332027324208951	0.446852193408812	-0.543786881285048	1.20784152970295	Positive	1.39379093222688	0.580545627095626	3.34625406184978
B.1.177	AR1 (Week|Postcode) -week FE	Poisson	ran_vals	cond	Postcode	TS24	Week_factor20	-0.0692905530044298	0.642874179594752	-1.32930079160088	1.19071968559202	Negative	0.933055538599584	0.264662250687832	3.28944772383962
B.1.177	AR1 (Week|Postcode) -week FE	Poisson	ran_vals	cond	Postcode	TS25	Week_factor20	-0.761242378466681	0.524886706267857	-1.79000141871553	0.267516661782174	Negative	0.467085769084542	0.166959932798222	1.3067154018621
B.1.177	AR1 (Week|Postcode) -week FE	Poisson	ran_vals	cond	Postcode	TS26	Week_factor20	-0.259500924444594	0.599214160550865	-1.43393909815069	0.914937249261504	Negative	0.771436494843355	0.238368115093056	2.49661858232959
B.1.177	AR1 (Week|Postcode) -week FE	Poisson	ran_vals	cond	Postcode	TS27	Week_factor20	-0.100908820759031	0.661411305276484	-1.39725115806857	1.1954335165505	Negative	0.904015456571297	0.247275752530103	3.3049902279453
B.1.177	AR1 (Week|Postcode) -week FE	Poisson	ran_vals	cond	Postcode	TS28	Week_factor20	-0.254758002939126	0.603660342748854	-1.43791053362198	0.928394527743733	Negative	0.775104048168395	0.237423328826184	2.53044335810347
B.1.177	AR1 (Week|Postcode) -week FE	Poisson	ran_vals	cond	Postcode	TS29	Week_factor20	-0.0763782377404887	0.650922542739042	-1.35216297823425	1.19940650275327	Negative	0.926465715980126	0.258680135592202	3.31814702710571
B.1.177	AR1 (Week|Postcode) -week FE	Poisson	ran_vals	cond	Postcode	TS3	Week_factor20	0.751925155341812	0.359902079209648	0.0465300421298208	1.4573202685538	Positive	2.12107949605914	1.04762955161877	4.29443615985324
B.1.177	AR1 (Week|Postcode) -week FE	Poisson	ran_vals	cond	Postcode	TS4	Week_factor20	-0.359271086442979	0.608174912820555	-1.55127201187205	0.832729838986095	Negative	0.698185057191497	0.211978163521552	2.29958768387922
B.1.177	AR1 (Week|Postcode) -week FE	Poisson	ran_vals	cond	Postcode	TS5	Week_factor20	-0.184308116704146	0.613659409379082	-1.38705845786127	1.01844222445298	Negative	0.831679509994968	0.24980904877655	2.76887811203419
B.1.177	AR1 (Week|Postcode) -week FE	Poisson	ran_vals	cond	Postcode	TS6	Week_factor20	0.131128305888682	0.508420022815122	-0.865356627847989	1.12761323962535	Positive	1.14011405527494	0.420901420690421	3.08827672024311
B.1.177	AR1 (Week|Postcode) -week FE	Poisson	ran_vals	cond	Postcode	TS7	Week_factor20	0.934506465559214	0.598994917101708	-0.239501998882689	2.10851493000112	Positive	2.5459566303389	0.787019700180333	8.23600115992187
B.1.177	AR1 (Week|Postcode) -week FE	Poisson	ran_vals	cond	Postcode	TS8	Week_factor20	-0.16949646877213	0.543382375765432	-1.23450635510619	0.895513417561927	Negative	0.844089735148297	0.290978366905145	2.44859261724767
B.1.177	AR1 (Week|Postcode) -week FE	Poisson	ran_vals	cond	Postcode	TS9	Week_factor20	0.377457697654193	0.547836811874005	-0.696282723024102	1.45119811833249	Positive	1.45857174148307	0.498434684107614	4.26822529186919
B.1.177	AR1 (Week|Postcode) -week FE	Poisson	ran_vals	cond	Postcode	TS1	Week_factor21	0.205350062083809	0.476564731358868	-0.728699647681578	1.1393997718492	Positive	1.22795485016671	0.482536049173242	3.12489215392606
B.1.177	AR1 (Week|Postcode) -week FE	Poisson	ran_vals	cond	Postcode	TS10	Week_factor21	-0.33411019308259	0.600480257186661	-1.51102987059579	0.842809484430613	Negative	0.715974882400832	0.220682586380809	2.3228839240823
B.1.177	AR1 (Week|Postcode) -week FE	Poisson	ran_vals	cond	Postcode	TS11	Week_factor21	0.265150316493032	0.532229948083502	-0.778001213244255	1.30830184623032	Positive	1.30362691767784	0.459323183479819	3.6998854001213
B.1.177	AR1 (Week|Postcode) -week FE	Poisson	ran_vals	cond	Postcode	TS12	Week_factor21	0.437273933890723	0.563224305878615	-0.666625420848932	1.54117328863038	Positive	1.54848020016878	0.513438295778228	4.67006639362646
B.1.177	AR1 (Week|Postcode) -week FE	Poisson	ran_vals	cond	Postcode	TS13	Week_factor21	-0.0386379970894697	0.658135883236988	-1.32856062516742	1.25128463098848	Negative	0.96209892872673	0.264858217317007	3.49482964143505
B.1.177	AR1 (Week|Postcode) -week FE	Poisson	ran_vals	cond	Postcode	TS14	Week_factor21	0.642722773064685	0.532512021289952	-0.400981609998248	1.68642715612762	Positive	1.90165160251933	0.669662376016966	5.40015229595746
B.1.177	AR1 (Week|Postcode) -week FE	Poisson	ran_vals	cond	Postcode	TS15	Week_factor21	0.31992402556324	0.643266472271411	-0.940855092550858	1.58070314367734	Positive	1.37702314180409	0.390293955175921	4.85837074317307
B.1.177	AR1 (Week|Postcode) -week FE	Poisson	ran_vals	cond	Postcode	TS16	Week_factor21	0.0730769116570884	0.585034569059377	-1.0735697734102	1.21972359672438	Positive	1.07581327631465	0.341786237662627	3.38625163321319
B.1.177	AR1 (Week|Postcode) -week FE	Poisson	ran_vals	cond	Postcode	TS17	Week_factor21	-0.139763396446271	0.443679293173629	-1.00935883175277	0.72983203886023	Negative	0.869563952982561	0.36445258009688	2.0747321040385
B.1.177	AR1 (Week|Postcode) -week FE	Poisson	ran_vals	cond	Postcode	TS18	Week_factor21	-0.245737763423035	0.610537463725457	-1.44236920353736	0.95089367669129	Negative	0.782127300421167	0.236367093025938	2.58802148062537
B.1.177	AR1 (Week|Postcode) -week FE	Poisson	ran_vals	cond	Postcode	TS19	Week_factor21	0.41302499522123	0.351944183248184	-0.276772928513576	1.10282291895604	Positive	1.51138280280939	0.758226649216635	3.01265852234023
B.1.177	AR1 (Week|Postcode) -week FE	Poisson	ran_vals	cond	Postcode	TS2	Week_factor21	-0.113303054170811	0.638973756228313	-1.36566860344458	1.13906249510296	Negative	0.892880028093457	0.255209984657197	3.12383837818506
B.1.177	AR1 (Week|Postcode) -week FE	Poisson	ran_vals	cond	Postcode	TS20	Week_factor21	-0.10478143286731	0.644288712452487	-1.36756410491987	1.15800123918525	Negative	0.900521325442192	0.254726691940503	3.18356373020215
B.1.177	AR1 (Week|Postcode) -week FE	Poisson	ran_vals	cond	Postcode	TS21	Week_factor21	-0.269331727040305	0.606554476807321	-1.45815665624419	0.919493202163579	Negative	0.763889810707228	0.232664760818903	2.50801900918944
B.1.177	AR1 (Week|Postcode) -week FE	Poisson	ran_vals	cond	Postcode	TS22	Week_factor21	-0.0672315705691246	0.651685422710805	-1.34451152833206	1.21004838719381	Negative	0.934978662724713	0.260667005213682	3.35364692218671
B.1.177	AR1 (Week|Postcode) -week FE	Poisson	ran_vals	cond	Postcode	TS23	Week_factor21	-0.280783333482499	0.438957165694751	-1.14112356899999	0.579556902034994	Negative	0.75519194256372	0.319459884873133	1.78524721606174
B.1.177	AR1 (Week|Postcode) -week FE	Poisson	ran_vals	cond	Postcode	TS24	Week_factor21	-0.456576110281515	0.561495741933184	-1.55708754194315	0.643935321380122	Negative	0.633448795592609	0.210748975790581	1.90395884550563
B.1.177	AR1 (Week|Postcode) -week FE	Poisson	ran_vals	cond	Postcode	TS25	Week_factor21	0.163467940345357	0.588917401235557	-0.990788955945258	1.31772483663597	Positive	1.17758760153042	0.371283648996369	3.73491416340755
B.1.177	AR1 (Week|Postcode) -week FE	Poisson	ran_vals	cond	Postcode	TS26	Week_factor21	-0.452863374481713	0.560849751765531	-1.55210868868038	0.646381939716957	Negative	0.635804994879502	0.211800880482906	1.90862280927274
B.1.177	AR1 (Week|Postcode) -week FE	Poisson	ran_vals	cond	Postcode	TS27	Week_factor21	-0.132976326197005	0.632002911344866	-1.3716792705574	1.10572661816339	Negative	0.87548581794222	0.253680603301134	3.02141908937399
B.1.177	AR1 (Week|Postcode) -week FE	Poisson	ran_vals	cond	Postcode	TS28	Week_factor21	-0.0162847265186903	0.663363132585442	-1.31645257505783	1.28388312202045	Negative	0.983847152796915	0.268084627233502	3.61063306783161
B.1.177	AR1 (Week|Postcode) -week FE	Poisson	ran_vals	cond	Postcode	TS29	Week_factor21	0.0389500422997182	0.569961004191302	-1.07815299850752	1.15605308310695	Positive	1.03971854040547	0.340223338694989	3.17736768855827
B.1.177	AR1 (Week|Postcode) -week FE	Poisson	ran_vals	cond	Postcode	TS3	Week_factor21	-0.293824901393597	0.609022226454178	-1.48748653102818	0.899836728240987	Negative	0.745406999743902	0.22593983521189	2.45920156021237
B.1.177	AR1 (Week|Postcode) -week FE	Poisson	ran_vals	cond	Postcode	TS4	Week_factor21	1.35200686435461	0.367933112682119	0.630871214777937	2.07314251393128	Positive	3.86517463359348	1.87924709412266	7.94976615629629
B.1.177	AR1 (Week|Postcode) -week FE	Poisson	ran_vals	cond	Postcode	TS5	Week_factor21	-0.467730464825458	0.560321609402896	-1.56594063901465	0.630479709363738	Negative	0.626422343760819	0.20889142930232	1.8785115027141
B.1.177	AR1 (Week|Postcode) -week FE	Poisson	ran_vals	cond	Postcode	TS6	Week_factor21	-0.173603742714712	0.624898737803452	-1.39838276279401	1.05117527736459	Negative	0.840629937406289	0.246996092382266	2.86101162511524
B.1.177	AR1 (Week|Postcode) -week FE	Poisson	ran_vals	cond	Postcode	TS7	Week_factor21	0.559523249217783	0.52984882605686	-0.478961367104491	1.59800786554006	Positive	1.74983806473689	0.619426414466504	4.94317513959959
B.1.177	AR1 (Week|Postcode) -week FE	Poisson	ran_vals	cond	Postcode	TS8	Week_factor21	0.627798556019486	0.602887759899728	-0.553839740104012	1.80943685214298	Positive	1.87348167120428	0.574738720776897	6.10700731559181
B.1.177	AR1 (Week|Postcode) -week FE	Poisson	ran_vals	cond	Postcode	TS9	Week_factor21	-0.300653595660133	0.600496824015825	-1.47760574356184	0.87629855224157	Negative	0.740334183307328	0.228183364368241	2.40199238227032
B.1.177	AR1 (Week|Postcode) -week -temp FE	Poisson	ran_vals	cond	Postcode	TS1	(Intercept)	-0.0282742302213344	0.144974394569737	-0.312418822258519	0.25587036181585	Negative	0.972121745083733	0.731675022261707	1.29158527831585
B.1.177	AR1 (Week|Postcode) -week -temp FE	Poisson	ran_vals	cond	Postcode	TS10	(Intercept)	-0.0342179428674071	0.137112371725165	-0.302953253283598	0.234517367548783	Negative	0.966360870226199	0.738633624260002	1.26429843000976
B.1.177	AR1 (Week|Postcode) -week -temp FE	Poisson	ran_vals	cond	Postcode	TS11	(Intercept)	0.0415808428331229	0.150242773537294	-0.25288958223738	0.336051267903626	Positive	1.04245743365739	0.776553622403549	1.39941076782824
B.1.177	AR1 (Week|Postcode) -week -temp FE	Poisson	ran_vals	cond	Postcode	TS12	(Intercept)	0.0399150325666505	0.143222944429774	-0.240796780275488	0.320626845408789	Positive	1.04072234292924	0.786001341135214	1.37799128116985
B.1.177	AR1 (Week|Postcode) -week -temp FE	Poisson	ran_vals	cond	Postcode	TS13	(Intercept)	-0.093576636374287	0.170177583915248	-0.427118571824215	0.239965299075641	Negative	0.910668224440993	0.652386193020681	1.27120503756618
B.1.177	AR1 (Week|Postcode) -week -temp FE	Poisson	ran_vals	cond	Postcode	TS14	(Intercept)	0.156197154007133	0.194114684502445	-0.224260636488014	0.536654944502281	Positive	1.16905666457691	0.799106830826858	1.71027631384095
B.1.177	AR1 (Week|Postcode) -week -temp FE	Poisson	ran_vals	cond	Postcode	TS15	(Intercept)	0.0165860117605107	0.145744320835905	-0.269067608029115	0.302239631550136	Positive	1.01672432327429	0.764091595175074	1.35288538189025
B.1.177	AR1 (Week|Postcode) -week -temp FE	Poisson	ran_vals	cond	Postcode	TS16	(Intercept)	0.0332295129735603	0.149687469876857	-0.260152536922004	0.326611562869125	Positive	1.03378777972273	0.770933980937732	1.38626289660253
B.1.177	AR1 (Week|Postcode) -week -temp FE	Poisson	ran_vals	cond	Postcode	TS17	(Intercept)	-0.169129780013841	0.19344059020053	-0.548266369955051	0.210006809927369	Negative	0.844399310120526	0.577950895411006	1.23368646124333
B.1.177	AR1 (Week|Postcode) -week -temp FE	Poisson	ran_vals	cond	Postcode	TS18	(Intercept)	0.164827670406286	0.188248853294578	-0.204133302182052	0.533788642994623	Positive	1.17918989188591	0.815353675518678	1.7053811651016
B.1.177	AR1 (Week|Postcode) -week -temp FE	Poisson	ran_vals	cond	Postcode	TS19	(Intercept)	0.0502586334336422	0.135803892504775	-0.215912104836065	0.31642937170335	Positive	1.05154302539282	0.805806125222395	1.37221932130028
B.1.177	AR1 (Week|Postcode) -week -temp FE	Poisson	ran_vals	cond	Postcode	TS2	(Intercept)	-0.0726902696312545	0.163733990063296	-0.393602993200353	0.248222453937844	Negative	0.929888800227919	0.674621832537129	1.28174502971148
B.1.177	AR1 (Week|Postcode) -week -temp FE	Poisson	ran_vals	cond	Postcode	TS20	(Intercept)	0.088100225089855	0.157091583212366	-0.21979362028076	0.39599407046047	Positive	1.09209757212058	0.802684438658539	1.48586050705666
B.1.177	AR1 (Week|Postcode) -week -temp FE	Poisson	ran_vals	cond	Postcode	TS21	(Intercept)	-0.0126362320782946	0.14554967332027	-0.297908349747594	0.272635885591005	Negative	0.987443269881543	0.742369374970598	1.31342192190104
B.1.177	AR1 (Week|Postcode) -week -temp FE	Poisson	ran_vals	cond	Postcode	TS22	(Intercept)	-0.00390046861527134	0.147619612893209	-0.293229593297705	0.285428656067163	Negative	0.99610712833201	0.745850878674836	1.33033216086941
B.1.177	AR1 (Week|Postcode) -week -temp FE	Poisson	ran_vals	cond	Postcode	TS23	(Intercept)	0.197178499005684	0.199457048382175	-0.193750132286042	0.58810713029741	Positive	1.21796142620732	0.823863735500418	1.80057693014966
B.1.177	AR1 (Week|Postcode) -week -temp FE	Poisson	ran_vals	cond	Postcode	TS24	(Intercept)	0.119303020186059	0.169695383948414	-0.213293820695529	0.451899861067646	Positive	1.12671128282812	0.807918719099042	1.57129459293612
B.1.177	AR1 (Week|Postcode) -week -temp FE	Poisson	ran_vals	cond	Postcode	TS25	(Intercept)	0.0427008948068755	0.134191045551467	-0.220308721521774	0.305710511135525	Positive	1.04362569429769	0.802271081377607	1.35758924268854
B.1.177	AR1 (Week|Postcode) -week -temp FE	Poisson	ran_vals	cond	Postcode	TS26	(Intercept)	0.0822531348576219	0.151781012659835	-0.215232183492674	0.379738453207917	Positive	1.08573061131087	0.80635419630707	1.46190218360144
B.1.177	AR1 (Week|Postcode) -week -temp FE	Poisson	ran_vals	cond	Postcode	TS27	(Intercept)	0.0150728481216911	0.145203380208179	-0.269520547519816	0.299666243763198	Positive	1.01518701638937	0.763745586283567	1.34940835895437
B.1.177	AR1 (Week|Postcode) -week -temp FE	Poisson	ran_vals	cond	Postcode	TS28	(Intercept)	-0.0637287114397028	0.159853906303974	-0.377036610583532	0.249579187704126	Negative	0.938259504077129	0.685890962567974	1.28348519667777
B.1.177	AR1 (Week|Postcode) -week -temp FE	Poisson	ran_vals	cond	Postcode	TS29	(Intercept)	0.0308441900630191	0.150844054609787	-0.264804724254157	0.326493104380195	Positive	1.03132480071507	0.76735578131869	1.38609869172046
B.1.177	AR1 (Week|Postcode) -week -temp FE	Poisson	ran_vals	cond	Postcode	TS3	(Intercept)	-0.0449821545252422	0.14357163076297	-0.326377380022347	0.236413070971862	Negative	0.956014542214255	0.721532843965677	1.26669743805676
B.1.177	AR1 (Week|Postcode) -week -temp FE	Poisson	ran_vals	cond	Postcode	TS4	(Intercept)	0.249149716776894	0.251223171079281	-0.24323865062044	0.741538084174229	Positive	1.28293409544971	0.784084369220171	2.09916172019136
B.1.177	AR1 (Week|Postcode) -week -temp FE	Poisson	ran_vals	cond	Postcode	TS5	(Intercept)	0.0251032822982123	0.134432518773219	-0.238379612848302	0.288586177444727	Positive	1.02542102289529	0.787903536010314	1.33453935175875
B.1.177	AR1 (Week|Postcode) -week -temp FE	Poisson	ran_vals	cond	Postcode	TS6	(Intercept)	0.0407709113656592	0.137238973600825	-0.2282125341672	0.309754356898519	Positive	1.04161345640638	0.795955074208402	1.36309023929004
B.1.177	AR1 (Week|Postcode) -week -temp FE	Poisson	ran_vals	cond	Postcode	TS7	(Intercept)	0.0791798361538478	0.154248782956034	-0.223142223099115	0.381501895406811	Positive	1.08239895903413	0.800001062572781	1.46448243799874
B.1.177	AR1 (Week|Postcode) -week -temp FE	Poisson	ran_vals	cond	Postcode	TS8	(Intercept)	0.123271315094658	0.17211633426137	-0.214070501208684	0.460613131397999	Positive	1.13119128858823	0.807291467992092	1.58504552830285
B.1.177	AR1 (Week|Postcode) -week -temp FE	Poisson	ran_vals	cond	Postcode	TS9	(Intercept)	0.0407979522992231	0.149862498582055	-0.25292714755479	0.334523052153236	Positive	1.04164162298748	0.776524451468149	1.39727379954177
B.1.177	AR1 (Week|Postcode) -week -temp FE	Poisson	ran_vals	cond	Postcode	TS1	Week_factor1	-0.160587568367633	0.693024908890215	-1.51889143018161	1.19771629344634	Negative	0.851643243297941	0.218954478789164	3.3125434011032
B.1.177	AR1 (Week|Postcode) -week -temp FE	Poisson	ran_vals	cond	Postcode	TS10	Week_factor1	-0.144120149298732	0.433718439207274	-0.994192669575915	0.70595237097845	Negative	0.865783718503159	0.370022054051388	2.02577505588642
B.1.177	AR1 (Week|Postcode) -week -temp FE	Poisson	ran_vals	cond	Postcode	TS11	Week_factor1	-0.222605153875508	0.713709898124903	-1.62145084961007	1.17624054185905	Negative	0.800430833920494	0.1976117860174	3.24216248839654
B.1.177	AR1 (Week|Postcode) -week -temp FE	Poisson	ran_vals	cond	Postcode	TS12	Week_factor1	-0.42145780289546	0.631406309236995	-1.65899142861133	0.816075822820411	Negative	0.656089672893964	0.190330845575471	2.26160745294132
B.1.177	AR1 (Week|Postcode) -week -temp FE	Poisson	ran_vals	cond	Postcode	TS13	Week_factor1	-0.237169260335996	0.688161420560827	-1.58594086018514	1.11160233951315	Negative	0.788857754388394	0.204755056581506	3.03922436421484
B.1.177	AR1 (Week|Postcode) -week -temp FE	Poisson	ran_vals	cond	Postcode	TS14	Week_factor1	-0.0292941807399047	0.730307112308261	-1.46066981851754	1.40208145703773	Negative	0.971130734482522	0.232080770658067	4.06364948195583
B.1.177	AR1 (Week|Postcode) -week -temp FE	Poisson	ran_vals	cond	Postcode	TS15	Week_factor1	-0.241175834330774	0.678117610096499	-1.57026192740229	1.08791025874074	Negative	0.785703460599375	0.207990696758795	2.96806509915079
B.1.177	AR1 (Week|Postcode) -week -temp FE	Poisson	ran_vals	cond	Postcode	TS16	Week_factor1	0.392272737834276	0.707919631545503	-0.995224243943776	1.77976971961233	Positive	1.48034140145683	0.369640545595889	5.92849104617151
B.1.177	AR1 (Week|Postcode) -week -temp FE	Poisson	ran_vals	cond	Postcode	TS17	Week_factor1	-0.465836560829353	0.457686335940311	-1.36288529548846	0.431212173829756	Negative	0.627609851698978	0.255921302086502	1.5391220767409
B.1.177	AR1 (Week|Postcode) -week -temp FE	Poisson	ran_vals	cond	Postcode	TS18	Week_factor1	0.85742712185636	0.439703895971552	-0.00437667810982856	1.71923092182255	Positive	2.35708838421298	0.995632885588313	5.58023517645143
B.1.177	AR1 (Week|Postcode) -week -temp FE	Poisson	ran_vals	cond	Postcode	TS19	Week_factor1	-0.391555515906329	0.648613062350251	-1.66281375801505	0.879702726202395	Negative	0.676004520449316	0.189604727004237	2.41018311562295
B.1.177	AR1 (Week|Postcode) -week -temp FE	Poisson	ran_vals	cond	Postcode	TS2	Week_factor1	-0.318056612562144	0.66189043056151	-1.61533801817441	0.979224793050123	Negative	0.727561598122475	0.198823453140464	2.66239153732311
B.1.177	AR1 (Week|Postcode) -week -temp FE	Poisson	ran_vals	cond	Postcode	TS20	Week_factor1	-0.260804922593596	0.696388982185692	-1.62570224690806	1.10409240172087	Negative	0.770431198676629	0.196773443131325	3.01648546901813
B.1.177	AR1 (Week|Postcode) -week -temp FE	Poisson	ran_vals	cond	Postcode	TS21	Week_factor1	-0.143360722695671	0.725761624864592	-1.56582736879154	1.2791059234002	Negative	0.866441467415887	0.208915091821227	3.59342549125269
B.1.177	AR1 (Week|Postcode) -week -temp FE	Poisson	ran_vals	cond	Postcode	TS22	Week_factor1	-0.154573835297422	0.703011861694442	-1.53245176492298	1.22330409432814	Negative	0.856780229183559	0.216005423045074	3.39839783081118
B.1.177	AR1 (Week|Postcode) -week -temp FE	Poisson	ran_vals	cond	Postcode	TS23	Week_factor1	0.442263506191497	0.608459121690852	-0.750294458387447	1.63482147077044	Positive	1.55622576153372	0.472227480924047	5.12854232058283
B.1.177	AR1 (Week|Postcode) -week -temp FE	Poisson	ran_vals	cond	Postcode	TS24	Week_factor1	-0.703890449239894	0.609928553621959	-1.89932844748154	0.491547549001753	Negative	0.49465711706205	0.149669096139544	1.63484426492431
B.1.177	AR1 (Week|Postcode) -week -temp FE	Poisson	ran_vals	cond	Postcode	TS25	Week_factor1	-0.709620528862863	0.576293578477936	-1.83913518720132	0.4198941294756	Negative	0.491830797646096	0.158954832856665	1.52180043327983
B.1.177	AR1 (Week|Postcode) -week -temp FE	Poisson	ran_vals	cond	Postcode	TS26	Week_factor1	0.351148176621718	0.682534587540111	-0.986595033159801	1.68889138640324	Positive	1.42069782452044	0.372844053773175	5.41347592423997
B.1.177	AR1 (Week|Postcode) -week -temp FE	Poisson	ran_vals	cond	Postcode	TS27	Week_factor1	-0.332725156240884	0.657416117823113	-1.62123707003033	0.955786757548558	Negative	0.716967221044848	0.197654035897887	2.60071591110004
B.1.177	AR1 (Week|Postcode) -week -temp FE	Poisson	ran_vals	cond	Postcode	TS28	Week_factor1	-0.118332141375533	0.70874100209615	-1.50743897985081	1.27077469709975	Negative	0.888400928899382	0.221476457937788	3.56361221331699
B.1.177	AR1 (Week|Postcode) -week -temp FE	Poisson	ran_vals	cond	Postcode	TS29	Week_factor1	-0.0733278734421587	0.725733538788045	-1.49573947183953	1.34908372495521	Negative	0.929296088562865	0.224082840498828	3.85389268672162
B.1.177	AR1 (Week|Postcode) -week -temp FE	Poisson	ran_vals	cond	Postcode	TS3	Week_factor1	-0.204315568397209	0.466281776851326	-1.11821105767315	0.709579920878732	Negative	0.815205077632825	0.326864012768514	2.03313700082665
B.1.177	AR1 (Week|Postcode) -week -temp FE	Poisson	ran_vals	cond	Postcode	TS4	Week_factor1	0.186366082878343	0.63599005174882	-1.06015151307511	1.43288367883179	Positive	1.20486325946163	0.346403321721301	4.19076660924305
B.1.177	AR1 (Week|Postcode) -week -temp FE	Poisson	ran_vals	cond	Postcode	TS5	Week_factor1	1.18637392688905	0.329729240771036	0.540116490328087	1.83263136345002	Positive	3.27518359444692	1.71620677203079	6.25031188091701
B.1.177	AR1 (Week|Postcode) -week -temp FE	Poisson	ran_vals	cond	Postcode	TS6	Week_factor1	-0.221358157274207	0.570000145978853	-1.33853791457533	0.895821600026919	Negative	0.801429591043916	0.262228789325249	2.44934734684746
B.1.177	AR1 (Week|Postcode) -week -temp FE	Poisson	ran_vals	cond	Postcode	TS7	Week_factor1	-0.0389885203795661	0.725837385218234	-1.46160365404003	1.3836266132809	Negative	0.961761749742831	0.231864146551725	3.98934322975217
B.1.177	AR1 (Week|Postcode) -week -temp FE	Poisson	ran_vals	cond	Postcode	TS8	Week_factor1	0.86958528765183	0.505821871739106	-0.121807363549455	1.86097793885312	Positive	2.38592117734899	0.885318896766994	6.43002186591825
B.1.177	AR1 (Week|Postcode) -week -temp FE	Poisson	ran_vals	cond	Postcode	TS9	Week_factor1	0.338014939107441	0.705812913241406	-1.04535295066901	1.72138282888389	Positive	1.40216145028941	0.351567711418415	5.59225625341295
B.1.177	AR1 (Week|Postcode) -week -temp FE	Poisson	ran_vals	cond	Postcode	TS1	Week_factor2	-0.300320873718562	0.656432798841261	-1.58690551771826	0.986263770281136	Negative	0.740580549717691	0.204557633311961	2.68119816278735
B.1.177	AR1 (Week|Postcode) -week -temp FE	Poisson	ran_vals	cond	Postcode	TS10	Week_factor2	-0.353394111850986	0.646299023123708	-1.62011692041687	0.913328696714901	Negative	0.702300353935535	0.197875562037842	2.49260586834696
B.1.177	AR1 (Week|Postcode) -week -temp FE	Poisson	ran_vals	cond	Postcode	TS11	Week_factor2	0.767688304659611	0.497256026939561	-0.206915599237407	1.74229220855663	Positive	2.1547792985811	0.813088272361883	5.71041790100637
B.1.177	AR1 (Week|Postcode) -week -temp FE	Poisson	ran_vals	cond	Postcode	TS12	Week_factor2	-0.230221549287597	0.67789890835753	-1.55887899482737	1.09843589625218	Negative	0.794357593647765	0.210371766906907	2.99947086942089
B.1.177	AR1 (Week|Postcode) -week -temp FE	Poisson	ran_vals	cond	Postcode	TS13	Week_factor2	0.213311282742838	0.642416196740302	-1.04580132595335	1.47242389143903	Positive	1.2377698876874	0.351410112480216	4.35979000163787
B.1.177	AR1 (Week|Postcode) -week -temp FE	Poisson	ran_vals	cond	Postcode	TS14	Week_factor2	-0.420509166756987	0.660824251236925	-1.71570089929201	0.874682565778034	Negative	0.656712358572122	0.179837628462824	2.39811392970249
B.1.177	AR1 (Week|Postcode) -week -temp FE	Poisson	ran_vals	cond	Postcode	TS15	Week_factor2	-0.0820172470423927	0.737620160473528	-1.52772619584116	1.36369170175638	Negative	0.921256069616842	0.217028587206161	3.91060346810284
B.1.177	AR1 (Week|Postcode) -week -temp FE	Poisson	ran_vals	cond	Postcode	TS16	Week_factor2	0.179590521906089	0.656053409757497	-1.1062505331533	1.46543157696548	Positive	1.19672722919436	0.330796950924364	4.32941131135964
B.1.177	AR1 (Week|Postcode) -week -temp FE	Poisson	ran_vals	cond	Postcode	TS17	Week_factor2	0.0431255196565401	0.60111704319153	-1.13504223549207	1.22129327480515	Positive	1.04406893780068	0.321408546199614	3.39157113203594
B.1.177	AR1 (Week|Postcode) -week -temp FE	Poisson	ran_vals	cond	Postcode	TS18	Week_factor2	0.596802964629953	0.421603209917006	-0.229524142573858	1.42313007183376	Positive	1.81630272419175	0.794911777189885	4.15009021198379
B.1.177	AR1 (Week|Postcode) -week -temp FE	Poisson	ran_vals	cond	Postcode	TS19	Week_factor2	0.162162515941945	0.444499647864335	-0.709040785012887	1.03336581689678	Positive	1.17605135288463	0.492116016195121	2.81050959348046
B.1.177	AR1 (Week|Postcode) -week -temp FE	Poisson	ran_vals	cond	Postcode	TS2	Week_factor2	-0.0726106825824547	0.726530232406895	-1.49658377177948	1.35136240661458	Negative	0.929962810278323	0.22389372721545	3.86268449436522
B.1.177	AR1 (Week|Postcode) -week -temp FE	Poisson	ran_vals	cond	Postcode	TS20	Week_factor2	0.653952998042425	0.447762172670153	-0.22364473403048	1.53155073011533	Positive	1.92312794420712	0.799599154283847	4.62534392385989
B.1.177	AR1 (Week|Postcode) -week -temp FE	Poisson	ran_vals	cond	Postcode	TS21	Week_factor2	0.431333768051571	0.69454337165301	-0.929946226089345	1.79261376219249	Positive	1.53930923647064	0.394574927638034	6.00512794785961
B.1.177	AR1 (Week|Postcode) -week -temp FE	Poisson	ran_vals	cond	Postcode	TS22	Week_factor2	-0.0567512428456225	0.727747384404095	-1.48310990612088	1.36960742042963	Negative	0.944829073127482	0.226930856203906	3.93380606040111
B.1.177	AR1 (Week|Postcode) -week -temp FE	Poisson	ran_vals	cond	Postcode	TS23	Week_factor2	0.675864682403338	0.502272092016064	-0.308570528387737	1.66029989319441	Positive	1.96573197516524	0.734496147543257	5.26088831250059
B.1.177	AR1 (Week|Postcode) -week -temp FE	Poisson	ran_vals	cond	Postcode	TS24	Week_factor2	1.0121697160484	0.584557345956908	-0.133541628925458	2.15788106102226	Positive	2.75156465696696	0.874991043282524	8.65278349943645
B.1.177	AR1 (Week|Postcode) -week -temp FE	Poisson	ran_vals	cond	Postcode	TS25	Week_factor2	-0.43219338450341	0.477203538615987	-1.36749513348581	0.503108364478994	Negative	0.649083841790871	0.254744261411627	1.6538540705073
B.1.177	AR1 (Week|Postcode) -week -temp FE	Poisson	ran_vals	cond	Postcode	TS26	Week_factor2	-0.190960675216836	0.603517217149161	-1.37383268487903	0.991911334445358	Negative	0.826165076274877	0.253134911617882	2.69638324043824
B.1.177	AR1 (Week|Postcode) -week -temp FE	Poisson	ran_vals	cond	Postcode	TS27	Week_factor2	-0.00672075090403035	0.730785961254895	-1.43903491537111	1.42559341356305	Negative	0.993301782832856	0.237156524391563	4.16032590421127
B.1.177	AR1 (Week|Postcode) -week -temp FE	Poisson	ran_vals	cond	Postcode	TS28	Week_factor2	-0.205436253785792	0.685730219508603	-1.5494427871334	1.13857027956182	Negative	0.814292000945039	0.212366274084821	3.12230115474097
B.1.177	AR1 (Week|Postcode) -week -temp FE	Poisson	ran_vals	cond	Postcode	TS29	Week_factor2	-0.126034206498189	0.702112891702582	-1.50215018731652	1.25008177432014	Negative	0.881584690342532	0.222650903938103	3.4906283895546
B.1.177	AR1 (Week|Postcode) -week -temp FE	Poisson	ran_vals	cond	Postcode	TS3	Week_factor2	-0.28480414580772	0.656327292749237	-1.5711820016669	1.00157371005146	Negative	0.752161553887893	0.207799417880308	2.72256298366013
B.1.177	AR1 (Week|Postcode) -week -temp FE	Poisson	ran_vals	cond	Postcode	TS4	Week_factor2	-0.434231968245989	0.549992016339378	-1.51219651205574	0.643732575563757	Negative	0.647761977846385	0.220425279047935	1.90357286494446
B.1.177	AR1 (Week|Postcode) -week -temp FE	Poisson	ran_vals	cond	Postcode	TS5	Week_factor2	-0.55560072050954	0.63347749993566	-1.79719380539991	0.685992364380828	Negative	0.57372750777577	0.165763400520241	1.98574143716605
B.1.177	AR1 (Week|Postcode) -week -temp FE	Poisson	ran_vals	cond	Postcode	TS6	Week_factor2	0.00971272982411992	0.51648987219844	-1.00258881806452	1.02201427771276	Positive	1.0097600514678	0.366928299925603	2.77878637801169
B.1.177	AR1 (Week|Postcode) -week -temp FE	Poisson	ran_vals	cond	Postcode	TS7	Week_factor2	-0.45393037397757	0.648390681145075	-1.72475275693331	0.816892008978171	Negative	0.635126953069965	0.178217109270851	2.26345409913971
B.1.177	AR1 (Week|Postcode) -week -temp FE	Poisson	ran_vals	cond	Postcode	TS8	Week_factor2	-0.17583496761311	0.727902635875435	-1.60249791818074	1.25082798295452	Negative	0.83875639388535	0.201392826363873	3.49323409867869
B.1.177	AR1 (Week|Postcode) -week -temp FE	Poisson	ran_vals	cond	Postcode	TS9	Week_factor2	0.53688760654559	0.6141346914867	-0.666794270424958	1.74056948351614	Positive	1.71067427651636	0.513351609258368	5.70058888986931
B.1.177	AR1 (Week|Postcode) -week -temp FE	Poisson	ran_vals	cond	Postcode	TS1	Week_factor3	-0.091053227636356	0.585055308571134	-1.23774056139975	1.05563410612704	Negative	0.912969114417913	0.290038803030302	2.87379686846227
B.1.177	AR1 (Week|Postcode) -week -temp FE	Poisson	ran_vals	cond	Postcode	TS10	Week_factor3	0.104990606878082	0.52677880327266	-0.927476875355443	1.13745808911161	Positive	1.11070017736453	0.395550475514393	3.11883049159096
B.1.177	AR1 (Week|Postcode) -week -temp FE	Poisson	ran_vals	cond	Postcode	TS11	Week_factor3	-0.178181784824112	0.718832102684042	-1.58706681701603	1.23070324736781	Negative	0.836790293885368	0.204524640970247	3.42363635315035
B.1.177	AR1 (Week|Postcode) -week -temp FE	Poisson	ran_vals	cond	Postcode	TS12	Week_factor3	0.398310108423602	0.465030929402317	-0.513133764902127	1.30975398174933	Positive	1.48930580457879	0.598616712344013	3.70526203798569
B.1.177	AR1 (Week|Postcode) -week -temp FE	Poisson	ran_vals	cond	Postcode	TS13	Week_factor3	-0.178383115814493	0.715415511891267	-1.58057175310266	1.22380552147368	Negative	0.83662183902492	0.205857364963794	3.4001023070345
B.1.177	AR1 (Week|Postcode) -week -temp FE	Poisson	ran_vals	cond	Postcode	TS14	Week_factor3	0.892762547192033	0.50567426640487	-0.098340802870224	1.88386589725429	Positive	2.44186611248206	0.906339967851348	6.57888907340584
B.1.177	AR1 (Week|Postcode) -week -temp FE	Poisson	ran_vals	cond	Postcode	TS15	Week_factor3	0.531127396415623	0.61714412920733	-0.678452870101077	1.74070766293232	Positive	1.70084875891028	0.507401401296572	5.70137664833876
B.1.177	AR1 (Week|Postcode) -week -temp FE	Poisson	ran_vals	cond	Postcode	TS16	Week_factor3	-0.0384290828575422	0.738876713588439	-1.4866008305062	1.40974266479112	Negative	0.962299945882405	0.226140038889036	4.09490150614003
B.1.177	AR1 (Week|Postcode) -week -temp FE	Poisson	ran_vals	cond	Postcode	TS17	Week_factor3	-0.179593050952303	0.506462816747505	-1.17224193128612	0.813055829381515	Negative	0.835610193001275	0.309671899318948	2.25478771623533
B.1.177	AR1 (Week|Postcode) -week -temp FE	Poisson	ran_vals	cond	Postcode	TS18	Week_factor3	0.164634782674541	0.65113070239407	-1.1115579432461	1.44082750859519	Positive	1.17896246255724	0.329045926660608	4.22418992456542
B.1.177	AR1 (Week|Postcode) -week -temp FE	Poisson	ran_vals	cond	Postcode	TS19	Week_factor3	0.520431362037451	0.358345326488566	-0.181912571908386	1.22277529598329	Positive	1.68275336908555	0.833674223776075	3.39660123872244
B.1.177	AR1 (Week|Postcode) -week -temp FE	Poisson	ran_vals	cond	Postcode	TS2	Week_factor3	0.257050221360844	0.652707115109004	-1.02223221670584	1.53633265942753	Positive	1.29311006687593	0.359790911840179	4.64751495946247
B.1.177	AR1 (Week|Postcode) -week -temp FE	Poisson	ran_vals	cond	Postcode	TS20	Week_factor3	-0.323698072297878	0.710086448928645	-1.71544193810796	1.06804579351221	Negative	0.723468644632769	0.179884205458583	2.90968780962421
B.1.177	AR1 (Week|Postcode) -week -temp FE	Poisson	ran_vals	cond	Postcode	TS21	Week_factor3	-0.444293727889346	0.642523365601142	-1.70361638369305	0.815028927914355	Negative	0.641277032212022	0.182024063485298	2.25924102653534
B.1.177	AR1 (Week|Postcode) -week -temp FE	Poisson	ran_vals	cond	Postcode	TS22	Week_factor3	-0.0458653025659474	0.723036153948554	-1.46299012382547	1.37125951869358	Negative	0.955170612556677	0.231542896671292	3.9403104660434
B.1.177	AR1 (Week|Postcode) -week -temp FE	Poisson	ran_vals	cond	Postcode	TS23	Week_factor3	0.127442325934618	0.640981859118816	-1.12885903268179	1.38374368455102	Positive	1.13591935326487	0.323402037153901	3.98981029457045
B.1.177	AR1 (Week|Postcode) -week -temp FE	Poisson	ran_vals	cond	Postcode	TS24	Week_factor3	-0.0858745236675046	0.627569215104787	-1.31588758307896	1.14413853574395	Negative	0.91770937480275	0.26823613569405	3.13973542163408
B.1.177	AR1 (Week|Postcode) -week -temp FE	Poisson	ran_vals	cond	Postcode	TS25	Week_factor3	0.294411338843757	0.569184779276419	-0.821170329086405	1.40999300677392	Positive	1.34233594503672	0.439916506035575	4.09592676022917
B.1.177	AR1 (Week|Postcode) -week -temp FE	Poisson	ran_vals	cond	Postcode	TS26	Week_factor3	0.949717963512105	0.403846510895044	0.158193346875657	1.74124258014855	Positive	2.58498049767475	1.17139265792456	5.70442722869541
B.1.177	AR1 (Week|Postcode) -week -temp FE	Poisson	ran_vals	cond	Postcode	TS27	Week_factor3	-0.261812540105137	0.673362557097556	-1.58157890055414	1.05795382034387	Negative	0.769655289684796	0.205650140613557	2.8804709939534
B.1.177	AR1 (Week|Postcode) -week -temp FE	Poisson	ran_vals	cond	Postcode	TS28	Week_factor3	-0.00416273918414755	0.740234363325711	-1.45499543142148	1.44666995305318	Negative	0.995845913004844	0.233401430211477	4.24894175476946
B.1.177	AR1 (Week|Postcode) -week -temp FE	Poisson	ran_vals	cond	Postcode	TS29	Week_factor3	-0.233719364267972	0.677558582296871	-1.56170978298586	1.09427105444991	Negative	0.791583931463411	0.209777091097999	2.98700452595344
B.1.177	AR1 (Week|Postcode) -week -temp FE	Poisson	ran_vals	cond	Postcode	TS3	Week_factor3	-0.112728579466999	0.575777475315548	-1.24123169419487	1.01577453526088	Negative	0.893393112446017	0.289028004495776	2.76150144951662
B.1.177	AR1 (Week|Postcode) -week -temp FE	Poisson	ran_vals	cond	Postcode	TS4	Week_factor3	-0.144360916265344	0.681519233216489	-1.48011406814102	1.19139223561033	Negative	0.865575291475691	0.227611723656776	3.29166078608062
B.1.177	AR1 (Week|Postcode) -week -temp FE	Poisson	ran_vals	cond	Postcode	TS5	Week_factor3	-0.0764274089684932	0.410578241106255	-0.881145974372555	0.728291156435569	Negative	0.926420161643158	0.414307853348947	2.07153764757647
B.1.177	AR1 (Week|Postcode) -week -temp FE	Poisson	ran_vals	cond	Postcode	TS6	Week_factor3	-0.341466319369	0.646022094382729	-1.60764635757628	0.924713718838284	Negative	0.710727404964212	0.200358632130207	2.52114640031527
B.1.177	AR1 (Week|Postcode) -week -temp FE	Poisson	ran_vals	cond	Postcode	TS7	Week_factor3	0.790371663134279	0.489713928765479	-0.169449999973674	1.75019332624223	Positive	2.20421549967805	0.844128959895435	5.75571529926279
B.1.177	AR1 (Week|Postcode) -week -temp FE	Poisson	ran_vals	cond	Postcode	TS8	Week_factor3	-0.0612650081954227	0.608214117032705	-1.25334277246835	1.13081275607751	Negative	0.940573946940806	0.285548675451673	3.09817353648881
B.1.177	AR1 (Week|Postcode) -week -temp FE	Poisson	ran_vals	cond	Postcode	TS9	Week_factor3	-0.0778336115161275	0.736886377003199	-1.5221043711406	1.36643714810835	Negative	0.925118342776697	0.218252119899133	3.92135457166435
B.1.177	AR1 (Week|Postcode) -week -temp FE	Poisson	ran_vals	cond	Postcode	TS1	Week_factor4	-0.0687202657035884	0.714093782649569	-1.46831836128072	1.33087782987354	Negative	0.933587800080783	0.230312462071626	3.78436395764211
B.1.177	AR1 (Week|Postcode) -week -temp FE	Poisson	ran_vals	cond	Postcode	TS10	Week_factor4	-0.484905498828341	0.532804782075938	-1.52918368248789	0.559372684831209	Negative	0.615755383620086	0.216712501339769	1.74957462127517
B.1.177	AR1 (Week|Postcode) -week -temp FE	Poisson	ran_vals	cond	Postcode	TS11	Week_factor4	-0.158867322086144	0.688244302255844	-1.5078013670725	1.19006672290021	Negative	0.853109540254729	0.221396212240413	3.28730053829161
B.1.177	AR1 (Week|Postcode) -week -temp FE	Poisson	ran_vals	cond	Postcode	TS12	Week_factor4	-0.203598043908412	0.690605095197055	-1.5571591580345	1.14996307021767	Negative	0.815790217140277	0.210733883313119	3.15807628046662
B.1.177	AR1 (Week|Postcode) -week -temp FE	Poisson	ran_vals	cond	Postcode	TS13	Week_factor4	0.324958279541772	0.568909324144643	-0.790083506250752	1.4400000653343	Positive	1.3839729047925	0.453806897987431	4.22069609275275
B.1.177	AR1 (Week|Postcode) -week -temp FE	Poisson	ran_vals	cond	Postcode	TS14	Week_factor4	-0.318785353615551	0.698179439978526	-1.68719191071981	1.0496212034887	Negative	0.727031587260834	0.185038399473678	2.85656885478086
B.1.177	AR1 (Week|Postcode) -week -temp FE	Poisson	ran_vals	cond	Postcode	TS15	Week_factor4	0.46738518755867	0.601491761146261	-0.71151700128557	1.64628737640291	Positive	1.59581597350595	0.490898938004072	5.18768411203124
B.1.177	AR1 (Week|Postcode) -week -temp FE	Poisson	ran_vals	cond	Postcode	TS16	Week_factor4	-0.23745134959562	0.683085919559041	-1.57627515027776	1.10137245108652	Negative	0.78863525747198	0.206743755169332	3.00829192552151
B.1.177	AR1 (Week|Postcode) -week -temp FE	Poisson	ran_vals	cond	Postcode	TS17	Week_factor4	-0.155859906503057	0.683995948754644	-1.49646733163346	1.18474751862735	Negative	0.855679057045914	0.22391979895161	3.26986113820696
B.1.177	AR1 (Week|Postcode) -week -temp FE	Poisson	ran_vals	cond	Postcode	TS18	Week_factor4	-0.181554847262794	0.587231400161058	-1.3325072421695	0.969397547643909	Negative	0.833972502940038	0.26381498334996	2.6363557021227
B.1.177	AR1 (Week|Postcode) -week -temp FE	Poisson	ran_vals	cond	Postcode	TS19	Week_factor4	0.329402313484811	0.587032664003229	-0.821160565710121	1.47996519267974	Positive	1.39013701396804	0.439920801126925	4.39279277691267
B.1.177	AR1 (Week|Postcode) -week -temp FE	Poisson	ran_vals	cond	Postcode	TS2	Week_factor4	-0.402504073655776	0.665377456834405	-1.70661992517606	0.901611777864513	Negative	0.668643615096687	0.181478166881649	2.46357064153691
B.1.177	AR1 (Week|Postcode) -week -temp FE	Poisson	ran_vals	cond	Postcode	TS20	Week_factor4	0.745067696351939	0.491552905957109	-0.218358295819999	1.70849368852388	Positive	2.10658403820825	0.803837378491053	5.52063940888659
B.1.177	AR1 (Week|Postcode) -week -temp FE	Poisson	ran_vals	cond	Postcode	TS21	Week_factor4	-0.0351061892746551	0.718359211936463	-1.4430643726327	1.37285199408339	Negative	0.96550288476278	0.236202835027869	3.94659031241205
B.1.177	AR1 (Week|Postcode) -week -temp FE	Poisson	ran_vals	cond	Postcode	TS22	Week_factor4	-0.389615125577025	0.656301973489336	-1.67594335659868	0.896713105444635	Negative	0.677317506524142	0.187131564393458	2.45153192691484
B.1.177	AR1 (Week|Postcode) -week -temp FE	Poisson	ran_vals	cond	Postcode	TS23	Week_factor4	-0.354757729662908	0.662771475388201	-1.65376595140426	0.944250492078441	Negative	0.701343337314339	0.191328018153084	2.57088575705443
B.1.177	AR1 (Week|Postcode) -week -temp FE	Poisson	ran_vals	cond	Postcode	TS24	Week_factor4	0.277264368534985	0.657847041593481	-1.01209214032446	1.56662087739443	Positive	1.31951516321868	0.363457778904384	4.79043335160549
B.1.177	AR1 (Week|Postcode) -week -temp FE	Poisson	ran_vals	cond	Postcode	TS25	Week_factor4	0.809990735703525	0.416526319014575	-0.00638584817808308	1.62636731958513	Positive	2.2478871614869	0.993634498018116	5.0853676083673
B.1.177	AR1 (Week|Postcode) -week -temp FE	Poisson	ran_vals	cond	Postcode	TS26	Week_factor4	-0.317232147626607	0.691917415904271	-1.673365363075	1.03890106782179	Negative	0.728161694493786	0.187614610732178	2.82610960446442
B.1.177	AR1 (Week|Postcode) -week -temp FE	Poisson	ran_vals	cond	Postcode	TS27	Week_factor4	0.0381816278951969	0.606286964410139	-1.15011898664479	1.22648224243519	Positive	1.03891991258023	0.316599096073602	3.40921562361249
B.1.177	AR1 (Week|Postcode) -week -temp FE	Poisson	ran_vals	cond	Postcode	TS28	Week_factor4	-0.143390574785209	0.699396044239147	-1.51418163242372	1.2274004828533	Negative	0.866415602713682	0.219988142364897	3.41234754089862
B.1.177	AR1 (Week|Postcode) -week -temp FE	Poisson	ran_vals	cond	Postcode	TS29	Week_factor4	0.00668496782855148	0.739338737838528	-1.44239233071026	1.45576226636737	Positive	1.00670736209984	0.236361626586521	4.28775062831542
B.1.177	AR1 (Week|Postcode) -week -temp FE	Poisson	ran_vals	cond	Postcode	TS3	Week_factor4	-0.383621670266493	0.544097759170909	-1.45003368231042	0.682790341777436	Negative	0.681389168203348	0.234562387357597	1.97939321719567
B.1.177	AR1 (Week|Postcode) -week -temp FE	Poisson	ran_vals	cond	Postcode	TS4	Week_factor4	-0.39504295425298	0.646031135896191	-1.66124071350101	0.871154804995055	Negative	0.673651102447518	0.189903218388453	2.38966886227532
B.1.177	AR1 (Week|Postcode) -week -temp FE	Poisson	ran_vals	cond	Postcode	TS5	Week_factor4	-0.342259123948568	0.635892576657207	-1.58858567223307	0.904067424335932	Negative	0.710164160323699	0.204214233444015	2.46962773408507
B.1.177	AR1 (Week|Postcode) -week -temp FE	Poisson	ran_vals	cond	Postcode	TS6	Week_factor4	-0.159871133282694	0.464279089807561	-1.06984142808055	0.750099161515163	Negative	0.852253609014891	0.343062913250413	2.1172099519505
B.1.177	AR1 (Week|Postcode) -week -temp FE	Poisson	ran_vals	cond	Postcode	TS7	Week_factor4	-0.251344652040585	0.677285605126481	-1.5788000453359	1.07611074125473	Negative	0.777754270764376	0.206222407334859	2.93324917262749
B.1.177	AR1 (Week|Postcode) -week -temp FE	Poisson	ran_vals	cond	Postcode	TS8	Week_factor4	0.719629348709723	0.500340809877446	-0.261020618645674	1.70027931606512	Positive	2.0536718734276	0.770265037629461	5.47547656672496
B.1.177	AR1 (Week|Postcode) -week -temp FE	Poisson	ran_vals	cond	Postcode	TS9	Week_factor4	-0.293301254573193	0.678423069471343	-1.62298603701814	1.03638352787176	Negative	0.7457974319646	0.197308647638467	2.81900370907288
B.1.177	AR1 (Week|Postcode) -week -temp FE	Poisson	ran_vals	cond	Postcode	TS1	Week_factor5	-0.33267050968026	0.643167654903925	-1.59325594931304	0.927914929952519	Negative	0.717006401908099	0.203262720035283	2.52923005403036
B.1.177	AR1 (Week|Postcode) -week -temp FE	Poisson	ran_vals	cond	Postcode	TS10	Week_factor5	-0.149512676321308	0.680533490498035	-1.48333380797079	1.18430845532817	Negative	0.861127522021358	0.226880051653228	3.26842577731797
B.1.177	AR1 (Week|Postcode) -week -temp FE	Poisson	ran_vals	cond	Postcode	TS11	Week_factor5	-0.298479645370031	0.659475001545331	-1.59102689710338	0.994067606363315	Negative	0.741945383720151	0.203716308599004	2.70220364883607
B.1.177	AR1 (Week|Postcode) -week -temp FE	Poisson	ran_vals	cond	Postcode	TS12	Week_factor5	-0.269703448455102	0.654886043111614	-1.55325650693181	1.01384961002161	Negative	0.763605909275433	0.211557911035678	2.75619087854401
B.1.177	AR1 (Week|Postcode) -week -temp FE	Poisson	ran_vals	cond	Postcode	TS13	Week_factor5	-0.118226839189339	0.720413714874314	-1.5302117743117	1.29375809593302	Negative	0.888494484385125	0.216489815479394	3.64646460173978
B.1.177	AR1 (Week|Postcode) -week -temp FE	Poisson	ran_vals	cond	Postcode	TS14	Week_factor5	0.257481645325226	0.505443574445131	-0.73316955680442	1.24813284745487	Positive	1.29366806590579	0.480383970266737	3.48383203505968
B.1.177	AR1 (Week|Postcode) -week -temp FE	Poisson	ran_vals	cond	Postcode	TS15	Week_factor5	-0.18384832868062	0.706817943671642	-1.5691860419037	1.20148938454246	Negative	0.832061994197166	0.208214591354156	3.32506553784107
B.1.177	AR1 (Week|Postcode) -week -temp FE	Poisson	ran_vals	cond	Postcode	TS16	Week_factor5	0.146209823433956	0.640640318961772	-1.10942212877537	1.40184177564328	Positive	1.1574390204038	0.329749458751875	4.06267561749469
B.1.177	AR1 (Week|Postcode) -week -temp FE	Poisson	ran_vals	cond	Postcode	TS17	Week_factor5	-0.397406712115676	0.542112288889411	-1.4599272739155	0.665113849684143	Negative	0.672060634838094	0.232253164978873	1.94471191357098
B.1.177	AR1 (Week|Postcode) -week -temp FE	Poisson	ran_vals	cond	Postcode	TS18	Week_factor5	0.37409101232128	0.691375281791871	-0.980979639792019	1.72916166443458	Positive	1.45366944626717	0.374943609197712	5.63592712923504
B.1.177	AR1 (Week|Postcode) -week -temp FE	Poisson	ran_vals	cond	Postcode	TS19	Week_factor5	0.322483345622909	0.454750496720451	-0.568811249900875	1.21377794114669	Positive	1.3805518984362	0.566198106858806	3.36617788224269
B.1.177	AR1 (Week|Postcode) -week -temp FE	Poisson	ran_vals	cond	Postcode	TS2	Week_factor5	0.503080219673002	0.716082989773721	-0.900416650225255	1.90657708957126	Positive	1.65380752376038	0.406400297685106	6.73001309601816
B.1.177	AR1 (Week|Postcode) -week -temp FE	Poisson	ran_vals	cond	Postcode	TS20	Week_factor5	0.172401876140292	0.500438228520198	-0.808439028246322	1.15324278052691	Positive	1.18815522851789	0.445553019358706	3.16845085930809
B.1.177	AR1 (Week|Postcode) -week -temp FE	Poisson	ran_vals	cond	Postcode	TS21	Week_factor5	-0.250649066369549	0.664497067352976	-1.55303938621387	1.05174125347477	Negative	0.77829545368843	0.211603849628139	2.8626313476649
B.1.177	AR1 (Week|Postcode) -week -temp FE	Poisson	ran_vals	cond	Postcode	TS22	Week_factor5	0.481405587292666	0.707615208668604	-0.905494736610593	1.86830591119593	Positive	1.61834753300426	0.404341792922485	6.47731395424433
B.1.177	AR1 (Week|Postcode) -week -temp FE	Poisson	ran_vals	cond	Postcode	TS23	Week_factor5	0.396029479438683	0.422118924005693	-0.431308408805276	1.22336736768264	Positive	1.48591312079047	0.64965851946729	3.39861286564479
B.1.177	AR1 (Week|Postcode) -week -temp FE	Poisson	ran_vals	cond	Postcode	TS24	Week_factor5	-0.28511511490591	0.681880643696124	-1.6215766183053	1.05134638849348	Negative	0.751927691251699	0.197586934203733	2.86150121793038
B.1.177	AR1 (Week|Postcode) -week -temp FE	Poisson	ran_vals	cond	Postcode	TS25	Week_factor5	-0.43471410385573	0.654223201458295	-1.71696801656448	0.847539808853019	Negative	0.647449744005804	0.179609897409004	2.33389794805465
B.1.177	AR1 (Week|Postcode) -week -temp FE	Poisson	ran_vals	cond	Postcode	TS26	Week_factor5	0.0527498963338124	0.605358239024211	-1.13373044989823	1.23923024256586	Positive	1.05416596137488	0.321830441958144	3.4529545041173
B.1.177	AR1 (Week|Postcode) -week -temp FE	Poisson	ran_vals	cond	Postcode	TS27	Week_factor5	-0.0981979911951838	0.714541988926215	-1.49867455493218	1.30227857254182	Negative	0.906469413023233	0.223426103003352	3.6776669587902
B.1.177	AR1 (Week|Postcode) -week -temp FE	Poisson	ran_vals	cond	Postcode	TS28	Week_factor5	-0.232045264780622	0.676870030367484	-1.55868614651542	1.09459561695418	Negative	0.792910231586689	0.210412340659201	2.98797415296642
B.1.177	AR1 (Week|Postcode) -week -temp FE	Poisson	ran_vals	cond	Postcode	TS29	Week_factor5	-0.274398582694518	0.70101138434839	-1.64835564876993	1.09955848338089	Negative	0.760029080441853	0.192365965907609	3.00283992748865
B.1.177	AR1 (Week|Postcode) -week -temp FE	Poisson	ran_vals	cond	Postcode	TS3	Week_factor5	-0.15931658914855	0.688040979746348	-1.50785212933904	1.18921895104194	Negative	0.852726352320972	0.221384973952118	3.28451483839142
B.1.177	AR1 (Week|Postcode) -week -temp FE	Poisson	ran_vals	cond	Postcode	TS4	Week_factor5	0.379685709051035	0.516039974533651	-0.631734055617887	1.39110547371996	Positive	1.46182507883675	0.531669057477841	4.01929081833981
B.1.177	AR1 (Week|Postcode) -week -temp FE	Poisson	ran_vals	cond	Postcode	TS5	Week_factor5	-0.557542895365933	0.593765656311971	-1.72130219699418	0.606216406262317	Negative	0.572614309998033	0.1788331202688	1.83348111089089
B.1.177	AR1 (Week|Postcode) -week -temp FE	Poisson	ran_vals	cond	Postcode	TS6	Week_factor5	0.136131825373343	0.624427687327434	-1.08772395273806	1.35998760348475	Positive	1.14583293349344	0.336982609864212	3.8961450028749
B.1.177	AR1 (Week|Postcode) -week -temp FE	Poisson	ran_vals	cond	Postcode	TS7	Week_factor5	-0.642440528472668	0.590605469096077	-1.80000597697336	0.515124920028027	Negative	0.526007120916146	0.165297900237487	1.6738475858252
B.1.177	AR1 (Week|Postcode) -week -temp FE	Poisson	ran_vals	cond	Postcode	TS8	Week_factor5	0.545992599611738	0.616230640686712	-0.66179726230426	1.75378246152774	Positive	1.726321077857	0.515923251325576	5.77641045678067
B.1.177	AR1 (Week|Postcode) -week -temp FE	Poisson	ran_vals	cond	Postcode	TS9	Week_factor5	0.516110812543483	0.593228631933492	-0.64659594064413	1.6788175657311	Positive	1.67549863337606	0.523825879640593	5.35921530332021
B.1.177	AR1 (Week|Postcode) -week -temp FE	Poisson	ran_vals	cond	Postcode	TS1	Week_factor6	-0.48934123326383	0.613314835296963	-1.69141622162999	0.712733755102333	Negative	0.613030105035644	0.184258388408532	2.0395592999912
B.1.177	AR1 (Week|Postcode) -week -temp FE	Poisson	ran_vals	cond	Postcode	TS10	Week_factor6	-0.330514762981623	0.550074258203065	-1.40864049788222	0.74761097191897	Negative	0.718553753341542	0.244475422184629	2.11194848065869
B.1.177	AR1 (Week|Postcode) -week -temp FE	Poisson	ran_vals	cond	Postcode	TS11	Week_factor6	-0.00696451788572862	0.732061973888693	-1.44177962115887	1.42785058538741	Negative	0.9930596781651	0.23650649198839	4.16972708066628
B.1.177	AR1 (Week|Postcode) -week -temp FE	Poisson	ran_vals	cond	Postcode	TS12	Week_factor6	-0.452426608192319	0.62163297653796	-1.67080485380915	0.765951637424515	Negative	0.636082753721327	0.188095615226802	2.15104041151543
B.1.177	AR1 (Week|Postcode) -week -temp FE	Poisson	ran_vals	cond	Postcode	TS13	Week_factor6	-0.141671037601975	0.695977412477147	-1.50576170011056	1.22241962490661	Negative	0.867906718205537	0.221848247624122	3.39539338071563
B.1.177	AR1 (Week|Postcode) -week -temp FE	Poisson	ran_vals	cond	Postcode	TS14	Week_factor6	0.298443274844036	0.670523893427363	-1.01575940704717	1.61264595673524	Positive	1.34775908318418	0.362127323345488	5.01606597791149
B.1.177	AR1 (Week|Postcode) -week -temp FE	Poisson	ran_vals	cond	Postcode	TS15	Week_factor6	-0.0748513085693619	0.590884336093855	-1.23296332634218	1.08326070920345	Negative	0.927881444091115	0.291427701473913	2.95429696605448
B.1.177	AR1 (Week|Postcode) -week -temp FE	Poisson	ran_vals	cond	Postcode	TS16	Week_factor6	0.376954826804358	0.685921469123749	-0.967426548900993	1.72133620250971	Positive	1.45783845266212	0.380059846109151	5.59199551285909
B.1.177	AR1 (Week|Postcode) -week -temp FE	Poisson	ran_vals	cond	Postcode	TS17	Week_factor6	-0.775167926632023	0.567298057356331	-1.88705168754997	0.336715834285924	Negative	0.460626423060073	0.151517872976321	1.40034107827184
B.1.177	AR1 (Week|Postcode) -week -temp FE	Poisson	ran_vals	cond	Postcode	TS18	Week_factor6	0.0796308634191084	0.565649791755385	-1.02902235628403	1.18828408312224	Positive	1.08288726058692	0.357356156847667	3.28144568568697
B.1.177	AR1 (Week|Postcode) -week -temp FE	Poisson	ran_vals	cond	Postcode	TS19	Week_factor6	-0.207604251211236	0.691013523718666	-1.56196587052994	1.14675736810746	Negative	0.812528530274091	0.209723376676027	3.14796863837088
B.1.177	AR1 (Week|Postcode) -week -temp FE	Poisson	ran_vals	cond	Postcode	TS2	Week_factor6	-0.232245933623985	0.701254914664206	-1.60668031034754	1.14218844309957	Negative	0.792751135171006	0.200552281553716	3.13361861279346
B.1.177	AR1 (Week|Postcode) -week -temp FE	Poisson	ran_vals	cond	Postcode	TS20	Week_factor6	-0.253295955933738	0.702339341773936	-1.62985577073622	1.12326385886874	Negative	0.776238115548778	0.195957834943108	3.07487379724141
B.1.177	AR1 (Week|Postcode) -week -temp FE	Poisson	ran_vals	cond	Postcode	TS21	Week_factor6	-0.398759146463337	0.634023986188672	-1.64142332472765	0.843905031800981	Negative	0.671152331300726	0.193704142094392	2.32543014795676
B.1.177	AR1 (Week|Postcode) -week -temp FE	Poisson	ran_vals	cond	Postcode	TS22	Week_factor6	-0.29369005413508	0.68162259753421	-1.62964579635077	1.04226568808061	Negative	0.745507522611762	0.195998985389193	2.83563440477571
B.1.177	AR1 (Week|Postcode) -week -temp FE	Poisson	ran_vals	cond	Postcode	TS23	Week_factor6	-0.368961815807911	0.670943955145453	-1.68398780353786	0.946064171922033	Negative	0.691451812475063	0.185632233183756	2.57555275166989
B.1.177	AR1 (Week|Postcode) -week -temp FE	Poisson	ran_vals	cond	Postcode	TS24	Week_factor6	0.251817735851823	0.47273453565294	-0.674724928276206	1.17836039997985	Positive	1.28636155832326	0.509296494406134	3.24904270283922
B.1.177	AR1 (Week|Postcode) -week -temp FE	Poisson	ran_vals	cond	Postcode	TS25	Week_factor6	0.0338671262530739	0.593546833107329	-1.1294632897751	1.19719754228125	Positive	1.03444714672752	0.323206678208418	3.31082546098469
B.1.177	AR1 (Week|Postcode) -week -temp FE	Poisson	ran_vals	cond	Postcode	TS26	Week_factor6	-0.227069390825564	0.689680247135388	-1.57881783605961	1.12467905440848	Negative	0.796865485217724	0.206218738521624	3.07922842552299
B.1.177	AR1 (Week|Postcode) -week -temp FE	Poisson	ran_vals	cond	Postcode	TS27	Week_factor6	-0.187890766181211	0.68838714853553	-1.53710478473107	1.16132325236865	Negative	0.828705224925163	0.215002680233237	3.19415715689344
B.1.177	AR1 (Week|Postcode) -week -temp FE	Poisson	ran_vals	cond	Postcode	TS28	Week_factor6	-0.0313396847311769	0.730702894879227	-1.46349104209362	1.40081167263126	Negative	0.969146312952087	0.231426941648909	4.05849279784169
B.1.177	AR1 (Week|Postcode) -week -temp FE	Poisson	ran_vals	cond	Postcode	TS29	Week_factor6	0.856842560817872	0.565640900798903	-0.251793232930771	1.96547835456651	Positive	2.35571092482306	0.777405463301281	7.13832642462418
B.1.177	AR1 (Week|Postcode) -week -temp FE	Poisson	ran_vals	cond	Postcode	TS3	Week_factor6	0.0070064937915166	0.531188949437763	-1.03410471609217	1.0481177036752	Positive	1.00703109669561	0.355544551792808	2.85227723107659
B.1.177	AR1 (Week|Postcode) -week -temp FE	Poisson	ran_vals	cond	Postcode	TS4	Week_factor6	-0.151737222472115	0.707265824024352	-1.53795276505589	1.23447832011166	Negative	0.859214033218059	0.214820439469828	3.43658525557821
B.1.177	AR1 (Week|Postcode) -week -temp FE	Poisson	ran_vals	cond	Postcode	TS5	Week_factor6	-0.517946988804767	0.521508137660603	-1.54008415626411	0.504190178654573	Negative	0.595742359077768	0.214363060673519	1.65564420140502
B.1.177	AR1 (Week|Postcode) -week -temp FE	Poisson	ran_vals	cond	Postcode	TS6	Week_factor6	-0.131036232715152	0.582244618760036	-1.27221471567708	1.01014225024677	Negative	0.877185990985101	0.280210347809552	2.74599160521896
B.1.177	AR1 (Week|Postcode) -week -temp FE	Poisson	ran_vals	cond	Postcode	TS7	Week_factor6	-0.105619942176603	0.689612151745569	-1.45723492289909	1.24599503854588	Negative	0.899766546416436	0.232879314552655	3.47639222317923
B.1.177	AR1 (Week|Postcode) -week -temp FE	Poisson	ran_vals	cond	Postcode	TS8	Week_factor6	-0.391437419850252	0.555463020401033	-1.48012493458011	0.69725009487961	Negative	0.676084358631266	0.227609250341281	2.00822268559157
B.1.177	AR1 (Week|Postcode) -week -temp FE	Poisson	ran_vals	cond	Postcode	TS9	Week_factor6	-0.153976312850182	0.704173245064039	-1.53413051205239	1.22617788635203	Negative	0.857292327582756	0.215643108763319	3.40817816598494
B.1.177	AR1 (Week|Postcode) -week -temp FE	Poisson	ran_vals	cond	Postcode	TS1	Week_factor7	-0.176782142379369	0.694696054362014	-1.53836138913099	1.18479710437226	Negative	0.837962321116235	0.214732676598668	3.27002328072719
B.1.177	AR1 (Week|Postcode) -week -temp FE	Poisson	ran_vals	cond	Postcode	TS10	Week_factor7	0.101734218869612	0.434615122196305	-0.750095767771619	0.953564205510844	Positive	1.10708918920615	0.472321317414949	2.59494210332319
B.1.177	AR1 (Week|Postcode) -week -temp FE	Poisson	ran_vals	cond	Postcode	TS11	Week_factor7	-0.250522270684699	0.677202662389484	-1.57781509920272	1.07677055783333	Negative	0.778394144450145	0.206425625360514	2.93518521770782
B.1.177	AR1 (Week|Postcode) -week -temp FE	Poisson	ran_vals	cond	Postcode	TS12	Week_factor7	-0.0649986271060703	0.714049292683779	-1.46450952395258	1.33451226974044	Negative	0.937068749872519	0.231191357496622	3.79814302530956
B.1.177	AR1 (Week|Postcode) -week -temp FE	Poisson	ran_vals	cond	Postcode	TS13	Week_factor7	-0.25822519708801	0.669933579379062	-1.57127088470498	1.05482049052896	Negative	0.772421265499569	0.20778094885754	2.87145965343061
B.1.177	AR1 (Week|Postcode) -week -temp FE	Poisson	ran_vals	cond	Postcode	TS14	Week_factor7	-0.343409468407125	0.668344633334115	-1.65334087900262	0.966521942188367	Negative	0.709347696614491	0.19140936370091	2.6287854729956
B.1.177	AR1 (Week|Postcode) -week -temp FE	Poisson	ran_vals	cond	Postcode	TS15	Week_factor7	-0.0909364535844491	0.713266608469861	-1.48891331756041	1.30704041039151	Negative	0.913075731745617	0.225617697163679	3.69522117450726
B.1.177	AR1 (Week|Postcode) -week -temp FE	Poisson	ran_vals	cond	Postcode	TS16	Week_factor7	-0.449234935365077	0.639605959040153	-1.70283957938098	0.804369708650823	Negative	0.638116165027906	0.182165515495866	2.23528717255578
B.1.177	AR1 (Week|Postcode) -week -temp FE	Poisson	ran_vals	cond	Postcode	TS17	Week_factor7	-0.464290530693599	0.61602553922816	-1.67167840113766	0.743097339750461	Negative	0.628580905889303	0.187931376550189	2.10243740295861
B.1.177	AR1 (Week|Postcode) -week -temp FE	Poisson	ran_vals	cond	Postcode	TS18	Week_factor7	0.903742709632036	0.438869138071131	0.0435750050864825	1.76391041417759	Positive	2.4688259398309	1.04453833706224	5.83521092995434
B.1.177	AR1 (Week|Postcode) -week -temp FE	Poisson	ran_vals	cond	Postcode	TS19	Week_factor7	-0.134751370928108	0.515421552760356	-1.14495905119412	0.875456309337901	Negative	0.873933169871486	0.31823694894666	2.39997017294695
B.1.177	AR1 (Week|Postcode) -week -temp FE	Poisson	ran_vals	cond	Postcode	TS2	Week_factor7	0.0148101622831661	0.744824406750645	-1.44501884975451	1.47463917432084	Positive	1.01492037615955	0.235741632842075	4.36945887548802
B.1.177	AR1 (Week|Postcode) -week -temp FE	Poisson	ran_vals	cond	Postcode	TS20	Week_factor7	0.650360410268722	0.534576668573589	-0.397390607110916	1.69811142764836	Positive	1.9162313340239	0.672071458464974	5.46361920186556
B.1.177	AR1 (Week|Postcode) -week -temp FE	Poisson	ran_vals	cond	Postcode	TS21	Week_factor7	-0.119734485901704	0.719925188372053	-1.53076192667414	1.29129295487073	Negative	0.887155957862881	0.216370745852186	3.63748662265683
B.1.177	AR1 (Week|Postcode) -week -temp FE	Poisson	ran_vals	cond	Postcode	TS22	Week_factor7	0.0439912482679969	0.609995451993369	-1.15157786837224	1.23956036490823	Positive	1.04497320952294	0.316137552188245	3.45409458971982
B.1.177	AR1 (Week|Postcode) -week -temp FE	Poisson	ran_vals	cond	Postcode	TS23	Week_factor7	0.420521462582665	0.465365825800988	-0.491578795623011	1.33262172078834	Positive	1.52275540858646	0.611659945428017	3.79096923333231
B.1.177	AR1 (Week|Postcode) -week -temp FE	Poisson	ran_vals	cond	Postcode	TS24	Week_factor7	1.27510970784119	0.568265284515913	0.161330216525596	2.38888919915679	Positive	3.57909404324462	1.17507293325555	10.9013779552382
B.1.177	AR1 (Week|Postcode) -week -temp FE	Poisson	ran_vals	cond	Postcode	TS25	Week_factor7	-0.637308373695396	0.482759365642266	-1.58349934355364	0.308882596162849	Negative	0.528713609994543	0.2052555802273	1.36190246854142
B.1.177	AR1 (Week|Postcode) -week -temp FE	Poisson	ran_vals	cond	Postcode	TS26	Week_factor7	0.209760291305822	0.64553545281808	-1.05546594696137	1.47498652957301	Positive	1.23338237204085	0.348030225894284	4.37097689360809
B.1.177	AR1 (Week|Postcode) -week -temp FE	Poisson	ran_vals	cond	Postcode	TS27	Week_factor7	-0.0688672159851592	0.719298695065133	-1.47866675243948	1.34093232046916	Negative	0.933450619170324	0.227941388185056	3.82260573811222
B.1.177	AR1 (Week|Postcode) -week -temp FE	Poisson	ran_vals	cond	Postcode	TS28	Week_factor7	-0.123110945875475	0.711731789711597	-1.51807962036244	1.27185772861149	Negative	0.884165562596621	0.219132300353876	3.56747380837675
B.1.177	AR1 (Week|Postcode) -week -temp FE	Poisson	ran_vals	cond	Postcode	TS29	Week_factor7	-0.159198887836398	0.731735273486953	-1.59337367008839	1.2749758944156	Negative	0.852826725238443	0.203238793198651	3.57861514445243
B.1.177	AR1 (Week|Postcode) -week -temp FE	Poisson	ran_vals	cond	Postcode	TS3	Week_factor7	0.656284852920852	0.393513763208793	-0.114987950389205	1.42755765623091	Positive	1.92761763210156	0.891376884586652	4.16850582490914
B.1.177	AR1 (Week|Postcode) -week -temp FE	Poisson	ran_vals	cond	Postcode	TS4	Week_factor7	-0.22086442393535	0.628641933594394	-1.45297997295198	1.01125112508128	Negative	0.801825381251131	0.233872315466229	2.74903825507025
B.1.177	AR1 (Week|Postcode) -week -temp FE	Poisson	ran_vals	cond	Postcode	TS5	Week_factor7	-0.213643531966101	0.671306205052388	-1.52937951646704	1.10209245253484	Negative	0.807636230214919	0.216670065823593	3.01045868000442
B.1.177	AR1 (Week|Postcode) -week -temp FE	Poisson	ran_vals	cond	Postcode	TS6	Week_factor7	-0.0952717599883368	0.513646171252032	-1.10199975643921	0.911456236462538	Negative	0.909125836867308	0.332206087741611	2.48794292987954
B.1.177	AR1 (Week|Postcode) -week -temp FE	Poisson	ran_vals	cond	Postcode	TS7	Week_factor7	-0.284299563862775	0.652036518168116	-1.56226765607718	0.993668528351629	Negative	0.752541176795045	0.209660094741294	2.70112547392898
B.1.177	AR1 (Week|Postcode) -week -temp FE	Poisson	ran_vals	cond	Postcode	TS8	Week_factor7	-0.130887292743538	0.687963509179399	-1.47927099341295	1.21749640792587	Negative	0.87731664877154	0.2278036982619	3.37871820380562
B.1.177	AR1 (Week|Postcode) -week -temp FE	Poisson	ran_vals	cond	Postcode	TS9	Week_factor7	-0.44158272247278	0.628522539236494	-1.67346426284797	0.790298817902411	Negative	0.643017896399775	0.187596056607285	2.204054938937
B.1.177	AR1 (Week|Postcode) -week -temp FE	Poisson	ran_vals	cond	Postcode	TS1	Week_factor8	0.489491765309227	0.589615775434175	-0.666133919258411	1.64511744987687	Positive	1.63148683100606	0.513690713544023	5.18161845166017
B.1.177	AR1 (Week|Postcode) -week -temp FE	Poisson	ran_vals	cond	Postcode	TS10	Week_factor8	-0.457955191623138	0.667099458279803	-1.76544610395773	0.849535720711455	Negative	0.632575820268081	0.171110436413279	2.3385608544727
B.1.177	AR1 (Week|Postcode) -week -temp FE	Poisson	ran_vals	cond	Postcode	TS11	Week_factor8	0.0651144065064442	0.611217549484304	-1.13284997720162	1.26307879021451	Positive	1.0672811213042	0.322113929658503	3.53629224634894
B.1.177	AR1 (Week|Postcode) -week -temp FE	Poisson	ran_vals	cond	Postcode	TS12	Week_factor8	-0.0256974261619186	0.606567350254657	-1.21454758685894	1.1631527345351	Negative	0.974629942521529	0.296844280173131	3.20000615914007
B.1.177	AR1 (Week|Postcode) -week -temp FE	Poisson	ran_vals	cond	Postcode	TS13	Week_factor8	-0.0574389333745292	0.734234646900528	-1.49651239750105	1.38163453075199	Negative	0.944179546484715	0.22390970803898	3.98140403918925
B.1.177	AR1 (Week|Postcode) -week -temp FE	Poisson	ran_vals	cond	Postcode	TS14	Week_factor8	0.256821142013895	0.561424004968299	-0.843549687780207	1.357191971808	Positive	1.29281387599318	0.430180802481597	3.88526802758012
B.1.177	AR1 (Week|Postcode) -week -temp FE	Poisson	ran_vals	cond	Postcode	TS15	Week_factor8	-0.170555294451337	0.68643952566991	-1.51595204232912	1.17484145342644	Negative	0.843196464253703	0.219599017735271	3.237629588066
B.1.177	AR1 (Week|Postcode) -week -temp FE	Poisson	ran_vals	cond	Postcode	TS16	Week_factor8	-0.0416882801694148	0.718625078829582	-1.45016755306265	1.36679099272382	Negative	0.959168725889209	0.234530988416103	3.92274236738245
B.1.177	AR1 (Week|Postcode) -week -temp FE	Poisson	ran_vals	cond	Postcode	TS17	Week_factor8	0.301575341165563	0.371236175239802	-0.42603419206285	1.02918487439398	Positive	1.35198697157533	0.653094011107431	2.79878354451601
B.1.177	AR1 (Week|Postcode) -week -temp FE	Poisson	ran_vals	cond	Postcode	TS18	Week_factor8	0.0597460489841167	0.625804701611786	-1.16680862753082	1.28630072549905	Positive	1.06156692631228	0.311359019981519	3.61937270713077
B.1.177	AR1 (Week|Postcode) -week -temp FE	Poisson	ran_vals	cond	Postcode	TS19	Week_factor8	0.535398341165268	0.402901218426884	-0.25427353627873	1.32507021860927	Positive	1.70812852465991	0.7754796512143	3.76244953969857
B.1.177	AR1 (Week|Postcode) -week -temp FE	Poisson	ran_vals	cond	Postcode	TS2	Week_factor8	-0.209154785109882	0.697426111714199	-1.57608484594752	1.15777527572776	Negative	0.811269653462081	0.206783103145118	3.18284444240397
B.1.177	AR1 (Week|Postcode) -week -temp FE	Poisson	ran_vals	cond	Postcode	TS20	Week_factor8	-0.191049747551659	0.732114608458455	-1.62596801268587	1.24386851758256	Negative	0.826091491099835	0.196721154432739	3.46900745695287
B.1.177	AR1 (Week|Postcode) -week -temp FE	Poisson	ran_vals	cond	Postcode	TS21	Week_factor8	0.590862629658243	0.613220532196224	-0.61102752802684	1.79275278734333	Positive	1.80554526070203	0.542792847568583	6.00596286971459
B.1.177	AR1 (Week|Postcode) -week -temp FE	Poisson	ran_vals	cond	Postcode	TS22	Week_factor8	-0.048706355041029	0.726586032315506	-1.47278881004928	1.37537609996722	Negative	0.95246077394332	0.229285159970758	3.95656450690663
B.1.177	AR1 (Week|Postcode) -week -temp FE	Poisson	ran_vals	cond	Postcode	TS23	Week_factor8	-0.728728805703982	0.553489195426444	-1.81354769457186	0.3560900831639	Negative	0.482521979581432	0.163074570579753	1.42773615746127
B.1.177	AR1 (Week|Postcode) -week -temp FE	Poisson	ran_vals	cond	Postcode	TS24	Week_factor8	-0.651792818010591	0.630139006275055	-1.88684257556356	0.583256939542376	Negative	0.521110682167765	0.15154956049272	1.79186493307183
B.1.177	AR1 (Week|Postcode) -week -temp FE	Poisson	ran_vals	cond	Postcode	TS25	Week_factor8	1.10858758536573	0.490900860748364	0.146439578319226	2.07073559241224	Positive	3.03007564745299	1.15770497822453	7.93065470217494
B.1.177	AR1 (Week|Postcode) -week -temp FE	Poisson	ran_vals	cond	Postcode	TS26	Week_factor8	0.0663330167288427	0.4889146595272	-0.891922107458131	1.02458814091582	Positive	1.06858251377283	0.409867186364703	2.78594780633406
B.1.177	AR1 (Week|Postcode) -week -temp FE	Poisson	ran_vals	cond	Postcode	TS27	Week_factor8	-0.136524110955767	0.712772728491136	-1.53353298796074	1.26048476604921	Negative	0.872385285963003	0.215771999219746	3.52713090631226
B.1.177	AR1 (Week|Postcode) -week -temp FE	Poisson	ran_vals	cond	Postcode	TS28	Week_factor8	-0.0287001079114604	0.734552455320551	-1.46839646509521	1.41099624927229	Negative	0.971707828265641	0.230294474492272	4.10003802998067
B.1.177	AR1 (Week|Postcode) -week -temp FE	Poisson	ran_vals	cond	Postcode	TS29	Week_factor8	-0.126937185345953	0.705947571018891	-1.51056899951651	1.2566946288246	Negative	0.880788997315692	0.220784316042902	3.51378789805718
B.1.177	AR1 (Week|Postcode) -week -temp FE	Poisson	ran_vals	cond	Postcode	TS3	Week_factor8	0.0217694054587553	0.641169178234509	-1.23489909187803	1.27843790279554	Positive	1.02200808781014	0.290864111438282	3.59102581059052
B.1.177	AR1 (Week|Postcode) -week -temp FE	Poisson	ran_vals	cond	Postcode	TS4	Week_factor8	2.1622125089386	0.352198381833249	1.47191636513214	2.85250865274505	Positive	8.69034386715997	4.35757785492836	17.331205326388
B.1.177	AR1 (Week|Postcode) -week -temp FE	Poisson	ran_vals	cond	Postcode	TS5	Week_factor8	0.0890123528032443	0.478217612463028	-0.848276944397024	1.02630165000351	Positive	1.09309415902001	0.428152026487089	2.79072564548444
B.1.177	AR1 (Week|Postcode) -week -temp FE	Poisson	ran_vals	cond	Postcode	TS6	Week_factor8	0.153678253160868	0.684682117304786	-1.18827403761514	1.49563054393688	Positive	1.16611563239444	0.304746791915347	4.4621492471442
B.1.177	AR1 (Week|Postcode) -week -temp FE	Poisson	ran_vals	cond	Postcode	TS7	Week_factor8	-0.459909556243029	0.619591489943245	-1.6742865616593	0.754467449173242	Negative	0.631340743753591	0.187441859999459	2.12647876373232
B.1.177	AR1 (Week|Postcode) -week -temp FE	Poisson	ran_vals	cond	Postcode	TS8	Week_factor8	-0.318346826404611	0.651070413504183	-1.59442138827241	0.957727735463187	Negative	0.72735048031159	0.203025967729344	2.60576874537925
B.1.177	AR1 (Week|Postcode) -week -temp FE	Poisson	ran_vals	cond	Postcode	TS9	Week_factor8	-0.096876318187619	0.712754477531235	-1.4938494239685	1.30009678759326	Negative	0.907668261246763	0.224506768290157	3.66965182719992
B.1.177	AR1 (Week|Postcode) -week -temp FE	Poisson	ran_vals	cond	Postcode	TS1	Week_factor9	-0.229838944468189	0.705278238587491	-1.61215889117952	1.15248100224314	Negative	0.794661576840437	0.199456543952394	3.16603812135266
B.1.177	AR1 (Week|Postcode) -week -temp FE	Poisson	ran_vals	cond	Postcode	TS10	Week_factor9	1.25816070705085	0.385612750345915	0.50237360439342	2.01394780970828	Positive	3.5189431640744	1.65263933087468	7.49283933925991
B.1.177	AR1 (Week|Postcode) -week -temp FE	Poisson	ran_vals	cond	Postcode	TS11	Week_factor9	-0.143297494271266	0.718924741180598	-1.55236409458002	1.26576910603749	Negative	0.866496252876692	0.211746792196011	3.54581879830476
B.1.177	AR1 (Week|Postcode) -week -temp FE	Poisson	ran_vals	cond	Postcode	TS12	Week_factor9	0.355146416828754	0.507481297318027	-0.639498648742241	1.34979148239975	Positive	1.42638948641801	0.527556849042413	3.85662127343598
B.1.177	AR1 (Week|Postcode) -week -temp FE	Poisson	ran_vals	cond	Postcode	TS13	Week_factor9	0.259004503127907	0.653444452442399	-1.02172308955669	1.5397320958125	Positive	1.29563963924593	0.359974137800112	4.66334077510164
B.1.177	AR1 (Week|Postcode) -week -temp FE	Poisson	ran_vals	cond	Postcode	TS14	Week_factor9	0.296015489470102	0.714792888087085	-1.10495282758595	1.69698380652616	Positive	1.34449098212364	0.331226506627372	5.45746178172081
B.1.177	AR1 (Week|Postcode) -week -temp FE	Poisson	ran_vals	cond	Postcode	TS15	Week_factor9	-0.302473279019899	0.658353788431915	-1.59282299343195	0.987876435392156	Negative	0.738988234485032	0.203350742878956	2.6855255258761
B.1.177	AR1 (Week|Postcode) -week -temp FE	Poisson	ran_vals	cond	Postcode	TS16	Week_factor9	-0.159023613579663	0.691560837437709	-1.51445794807593	1.19641072091661	Negative	0.852976216909471	0.219927364595172	3.30822145735458
B.1.177	AR1 (Week|Postcode) -week -temp FE	Poisson	ran_vals	cond	Postcode	TS17	Week_factor9	-0.403649013729517	0.631174941355483	-1.64072916673045	0.833431139271411	Negative	0.667878496317869	0.193838650053206	2.30120095100426
B.1.177	AR1 (Week|Postcode) -week -temp FE	Poisson	ran_vals	cond	Postcode	TS18	Week_factor9	-0.523642664018117	0.533489055907413	-1.56926199974292	0.521976671706688	Negative	0.592358848924037	0.208198776424343	1.68535575436544
B.1.177	AR1 (Week|Postcode) -week -temp FE	Poisson	ran_vals	cond	Postcode	TS19	Week_factor9	-0.130446487941945	0.588709849840234	-1.28429659097279	1.0234036150889	Negative	0.877703459410567	0.276845250607111	2.78264973291721
B.1.177	AR1 (Week|Postcode) -week -temp FE	Poisson	ran_vals	cond	Postcode	TS2	Week_factor9	0.254692563855974	0.655900176714765	-1.03084815995842	1.54023328767037	Positive	1.29006494730718	0.356704289935016	4.66567858932636
B.1.177	AR1 (Week|Postcode) -week -temp FE	Poisson	ran_vals	cond	Postcode	TS20	Week_factor9	0.326864619723025	0.571978160343356	-0.794191974493428	1.44792121393948	Positive	1.38661374432016	0.451946271538286	4.25426161696901
B.1.177	AR1 (Week|Postcode) -week -temp FE	Poisson	ran_vals	cond	Postcode	TS21	Week_factor9	-0.075773959705167	0.737819731254792	-1.52187406004758	1.37032614063725	Negative	0.927025728047226	0.218302391572261	3.93663438257397
B.1.177	AR1 (Week|Postcode) -week -temp FE	Poisson	ran_vals	cond	Postcode	TS22	Week_factor9	-0.349002876034006	0.712914139456402	-1.74628891343792	1.04828316136991	Negative	0.705391101538242	0.174420031700032	2.85274920133639
B.1.177	AR1 (Week|Postcode) -week -temp FE	Poisson	ran_vals	cond	Postcode	TS23	Week_factor9	1.64411807501231	0.485726808200978	0.692111024612798	2.59612512541182	Positive	5.17644265913111	1.99792876135414	13.411668684879
B.1.177	AR1 (Week|Postcode) -week -temp FE	Poisson	ran_vals	cond	Postcode	TS24	Week_factor9	0.273040336794634	0.459755650907132	-0.628064180672115	1.17414485426138	Positive	1.31395324441799	0.533623801069718	3.23537504334633
B.1.177	AR1 (Week|Postcode) -week -temp FE	Poisson	ran_vals	cond	Postcode	TS25	Week_factor9	-0.347434090634642	0.49906739481922	-1.32558821033854	0.630720029069261	Negative	0.706498577267921	0.26564665701413	1.87896300029496
B.1.177	AR1 (Week|Postcode) -week -temp FE	Poisson	ran_vals	cond	Postcode	TS26	Week_factor9	0.256424000871388	0.649721602745495	-1.01700694048742	1.5298549422302	Positive	1.29230054835193	0.3616758390794	4.61750696845432
B.1.177	AR1 (Week|Postcode) -week -temp FE	Poisson	ran_vals	cond	Postcode	TS27	Week_factor9	0.206782166877406	0.568070762692746	-0.906616068670576	1.32018040242539	Positive	1.2297146700164	0.403888645618671	3.74409676047512
B.1.177	AR1 (Week|Postcode) -week -temp FE	Poisson	ran_vals	cond	Postcode	TS28	Week_factor9	-0.191061801316145	0.738973559082816	-1.63942336264585	1.25729976001355	Negative	0.82608153364757	0.194091930685651	3.51591484418147
B.1.177	AR1 (Week|Postcode) -week -temp FE	Poisson	ran_vals	cond	Postcode	TS29	Week_factor9	-0.0410881608575534	0.730463639928162	-1.47277058713279	1.39059426541768	Negative	0.959744514318546	0.229289338253151	4.01723664860324
B.1.177	AR1 (Week|Postcode) -week -temp FE	Poisson	ran_vals	cond	Postcode	TS3	Week_factor9	0.465308093705006	0.512241379494616	-0.538666561495555	1.46928274890557	Positive	1.59250475400311	0.583525829642624	4.34611676586057
B.1.177	AR1 (Week|Postcode) -week -temp FE	Poisson	ran_vals	cond	Postcode	TS4	Week_factor9	0.488712066398787	0.666850456096035	-0.81829081062355	1.79571494342112	Positive	1.63021525828787	0.441185079300344	6.0237798444344
B.1.177	AR1 (Week|Postcode) -week -temp FE	Poisson	ran_vals	cond	Postcode	TS5	Week_factor9	0.403761706825066	0.38336139592486	-0.34761282225066	1.15513623590079	Positive	1.49744707302219	0.706372314919364	3.17445586292365
B.1.177	AR1 (Week|Postcode) -week -temp FE	Poisson	ran_vals	cond	Postcode	TS6	Week_factor9	1.35042134391924	0.371984727314172	0.621344675584508	2.07949801225397	Positive	3.85905117594207	1.86142937836374	8.000451777349
B.1.177	AR1 (Week|Postcode) -week -temp FE	Poisson	ran_vals	cond	Postcode	TS7	Week_factor9	-0.0660599058830054	0.713116432772772	-1.46374243090132	1.33162261913531	Negative	0.936074786225305	0.231368770818033	3.78718356115525
B.1.177	AR1 (Week|Postcode) -week -temp FE	Poisson	ran_vals	cond	Postcode	TS8	Week_factor9	-0.116010456399398	0.578832407920058	-1.25050112900731	1.01848021620851	Negative	0.890465912181564	0.286361256964757	2.76898330857282
B.1.177	AR1 (Week|Postcode) -week -temp FE	Poisson	ran_vals	cond	Postcode	TS9	Week_factor9	0.231883344971741	0.65616353632785	-1.05417355419928	1.51794024414276	Positive	1.2609726214513	0.348480308418269	4.5628172199081
B.1.177	AR1 (Week|Postcode) -week -temp FE	Poisson	ran_vals	cond	Postcode	TS1	Week_factor10	0.19472216560481	0.671663924424274	-1.1217149359816	1.51115926719122	Positive	1.2149733781986	0.325720725184339	4.53198152772103
B.1.177	AR1 (Week|Postcode) -week -temp FE	Poisson	ran_vals	cond	Postcode	TS10	Week_factor10	-0.0399676321179875	0.648860244929523	-1.31171034317969	1.23177507894371	Negative	0.960820538374834	0.269358965915377	3.42730788197685
B.1.177	AR1 (Week|Postcode) -week -temp FE	Poisson	ran_vals	cond	Postcode	TS11	Week_factor10	0.279135279225048	0.662444338560673	-1.01923176611633	1.57750232456642	Positive	1.32198616903807	0.36087206786021	4.84284483831246
B.1.177	AR1 (Week|Postcode) -week -temp FE	Poisson	ran_vals	cond	Postcode	TS12	Week_factor10	0.201627071352095	0.676155379774729	-1.12361312095938	1.52686726366357	Positive	1.22339168522168	0.325103033428916	4.60373192979386
B.1.177	AR1 (Week|Postcode) -week -temp FE	Poisson	ran_vals	cond	Postcode	TS13	Week_factor10	-0.333451646307225	0.662355602197375	-1.63164477157242	0.964741478957968	Negative	0.716446540638339	0.195607579609494	2.62410918133834
B.1.177	AR1 (Week|Postcode) -week -temp FE	Poisson	ran_vals	cond	Postcode	TS14	Week_factor10	0.708521408945339	0.548280712215465	-0.366089040414942	1.78313185830562	Positive	2.03098603965892	0.693441054181604	5.94845700065686
B.1.177	AR1 (Week|Postcode) -week -temp FE	Poisson	ran_vals	cond	Postcode	TS15	Week_factor10	-0.00759580227251404	0.731560053501261	-1.44142715966318	1.42623555511815	Negative	0.992432972930556	0.236589866112517	4.16299828028717
B.1.177	AR1 (Week|Postcode) -week -temp FE	Poisson	ran_vals	cond	Postcode	TS16	Week_factor10	-0.277441864466027	0.66482858779849	-1.58048195244369	1.02559822351164	Negative	0.757719613756899	0.205875851920879	2.78876326540984
B.1.177	AR1 (Week|Postcode) -week -temp FE	Poisson	ran_vals	cond	Postcode	TS17	Week_factor10	-0.57255750108065	0.594639007957045	-1.73802854047909	0.592913538317785	Negative	0.564080954700963	0.175866773299584	1.80925206897569
B.1.177	AR1 (Week|Postcode) -week -temp FE	Poisson	ran_vals	cond	Postcode	TS18	Week_factor10	-0.17604953981433	0.670402135145088	-1.49001357985745	1.1379145002288	Negative	0.838576439386934	0.225369595031683	3.12025428539289
B.1.177	AR1 (Week|Postcode) -week -temp FE	Poisson	ran_vals	cond	Postcode	TS19	Week_factor10	-0.0803126810232312	0.411951312442018	-0.887722416793594	0.727097054747132	Negative	0.922827750544459	0.411592121322318	2.06906549726701
B.1.177	AR1 (Week|Postcode) -week -temp FE	Poisson	ran_vals	cond	Postcode	TS2	Week_factor10	-0.0943802758524166	0.718304510732024	-1.50223124681985	1.31347069511501	Negative	0.909936669496943	0.222632856697875	3.7190590588289
B.1.177	AR1 (Week|Postcode) -week -temp FE	Poisson	ran_vals	cond	Postcode	TS20	Week_factor10	0.214912194303105	0.561429759838451	-0.88546991482923	1.31529430343544	Positive	1.23975303480757	0.412520278329416	3.72584735358691
B.1.177	AR1 (Week|Postcode) -week -temp FE	Poisson	ran_vals	cond	Postcode	TS21	Week_factor10	-0.34281918545926	0.689260343846802	-1.69374463537068	1.00810626445217	Negative	0.709766536068643	0.183829857737083	2.74040649285264
B.1.177	AR1 (Week|Postcode) -week -temp FE	Poisson	ran_vals	cond	Postcode	TS22	Week_factor10	1.56087481238208	0.726098383975938	0.13774813055651	2.98400149420766	Positive	4.76298614237345	1.1476864467209	19.766755159703
B.1.177	AR1 (Week|Postcode) -week -temp FE	Poisson	ran_vals	cond	Postcode	TS23	Week_factor10	-0.683003476034191	0.625765447201899	-1.90948121531951	0.543474263251133	Negative	0.505097663147093	0.148157228361951	1.72197909030386
B.1.177	AR1 (Week|Postcode) -week -temp FE	Poisson	ran_vals	cond	Postcode	TS24	Week_factor10	0.125057508769546	0.67356880557075	-1.19511309125879	1.44522810879788	Positive	1.13321362091392	0.302669722946588	4.24281985698137
B.1.177	AR1 (Week|Postcode) -week -temp FE	Poisson	ran_vals	cond	Postcode	TS25	Week_factor10	-0.128627904384746	0.414667131799457	-0.941360548284205	0.684104739514713	Negative	0.879301088760868	0.39009672870741	1.98199663775176
B.1.177	AR1 (Week|Postcode) -week -temp FE	Poisson	ran_vals	cond	Postcode	TS26	Week_factor10	-0.598180552910122	0.61894035197695	-1.81128135136349	0.614920245543243	Negative	0.54981107876903	0.163444572642706	1.84950908708351
B.1.177	AR1 (Week|Postcode) -week -temp FE	Poisson	ran_vals	cond	Postcode	TS27	Week_factor10	0.83301718749475	0.674330205179824	-0.488645728345211	2.15468010333471	Positive	2.30024856191731	0.613456618792973	8.62513058708767
B.1.177	AR1 (Week|Postcode) -week -temp FE	Poisson	ran_vals	cond	Postcode	TS28	Week_factor10	1.09308645874689	0.532812615745366	0.0487929213773908	2.13737999611638	Positive	2.98346822818218	1.05000289507235	8.47719821568609
B.1.177	AR1 (Week|Postcode) -week -temp FE	Poisson	ran_vals	cond	Postcode	TS29	Week_factor10	-0.162232915659403	0.729711004676914	-1.59244020394869	1.26797437262989	Negative	0.850243146532595	0.203428598304912	3.55364690239913
B.1.177	AR1 (Week|Postcode) -week -temp FE	Poisson	ran_vals	cond	Postcode	TS3	Week_factor10	-0.287273748159081	0.669692444444688	-1.59984681998926	1.0252993236711	Negative	0.750306305751308	0.201927446874233	2.7879298290777
B.1.177	AR1 (Week|Postcode) -week -temp FE	Poisson	ran_vals	cond	Postcode	TS4	Week_factor10	-0.386751719359081	0.652337768876576	-1.66531025211238	0.891806813394221	Negative	0.67925972103136	0.189131970285162	2.43953345338675
B.1.177	AR1 (Week|Postcode) -week -temp FE	Poisson	ran_vals	cond	Postcode	TS5	Week_factor10	0.318580065629467	0.574474535989805	-0.807369334945909	1.44452946620484	Positive	1.37517372092578	0.44602987944004	4.23985667753692
B.1.177	AR1 (Week|Postcode) -week -temp FE	Poisson	ran_vals	cond	Postcode	TS6	Week_factor10	-0.819606234539079	0.586212261773888	-1.96856115491166	0.329348685833507	Negative	0.440605115428659	0.139657657453946	1.39006246618392
B.1.177	AR1 (Week|Postcode) -week -temp FE	Poisson	ran_vals	cond	Postcode	TS7	Week_factor10	-0.0355281702570672	0.605231364404358	-1.22175984680365	1.15070350628951	Negative	0.965095546857415	0.294711063963231	3.16041549997668
B.1.177	AR1 (Week|Postcode) -week -temp FE	Poisson	ran_vals	cond	Postcode	TS8	Week_factor10	-0.108386639086741	0.711470439251231	-1.50284307608405	1.28606979791056	Negative	0.897280605600749	0.222496685062119	3.61853699061839
B.1.177	AR1 (Week|Postcode) -week -temp FE	Poisson	ran_vals	cond	Postcode	TS9	Week_factor10	0.0653442196069508	0.623372037156881	-1.1564425221899	1.2871309614038	Positive	1.06752642467368	0.314603387054705	3.62237888805189
B.1.177	AR1 (Week|Postcode) -week -temp FE	Poisson	ran_vals	cond	Postcode	TS1	Week_factor11	0.971928613749355	0.418871439438063	0.150955678298302	1.79290154920041	Positive	2.6430369444484	1.16294511323315	6.0068563943642
B.1.177	AR1 (Week|Postcode) -week -temp FE	Poisson	ran_vals	cond	Postcode	TS10	Week_factor11	0.381761334409967	0.572748111586511	-0.740804336512923	1.50432700533286	Positive	1.46486243115298	0.476730309672734	4.50112337870125
B.1.177	AR1 (Week|Postcode) -week -temp FE	Poisson	ran_vals	cond	Postcode	TS11	Week_factor11	-0.108908776072833	0.721762583047664	-1.52353744423485	1.30571989208919	Negative	0.896812224499851	0.21793957266335	3.69034478770282
B.1.177	AR1 (Week|Postcode) -week -temp FE	Poisson	ran_vals	cond	Postcode	TS12	Week_factor11	0.453105575028532	0.590146429701135	-0.70356017279059	1.60977132284765	Positive	1.57319026735439	0.494820517640492	5.00166733000492
B.1.177	AR1 (Week|Postcode) -week -temp FE	Poisson	ran_vals	cond	Postcode	TS13	Week_factor11	-0.0400872721702114	0.723333069609502	-1.45779403743164	1.37761949309122	Negative	0.960705592631639	0.232749144736867	3.96545060028964
B.1.177	AR1 (Week|Postcode) -week -temp FE	Poisson	ran_vals	cond	Postcode	TS14	Week_factor11	-0.529875112750699	0.626418426159067	-1.75763266727473	0.697882441773335	Negative	0.588678483524319	0.172452633732481	2.00949298055992
B.1.177	AR1 (Week|Postcode) -week -temp FE	Poisson	ran_vals	cond	Postcode	TS15	Week_factor11	-0.253593771679544	0.67608375172185	-1.57869357558709	1.071506032228	Negative	0.776006974035973	0.206244364951658	2.91977346335554
B.1.177	AR1 (Week|Postcode) -week -temp FE	Poisson	ran_vals	cond	Postcode	TS16	Week_factor11	-0.00937922340546593	0.733408290018478	-1.44683305780479	1.42807461099386	Negative	0.990664624317436	0.235314336193696	4.17066131094609
B.1.177	AR1 (Week|Postcode) -week -temp FE	Poisson	ran_vals	cond	Postcode	TS17	Week_factor11	-0.867329511273398	0.561607094198277	-1.96805918936421	0.233400166817418	Negative	0.42007184984617	0.139727778384099	1.26288674359447
B.1.177	AR1 (Week|Postcode) -week -temp FE	Poisson	ran_vals	cond	Postcode	TS18	Week_factor11	-0.395750897037828	0.629599687037708	-1.62974360830943	0.83824181423377	Negative	0.673174364781442	0.195979815282085	2.31229795143256
B.1.177	AR1 (Week|Postcode) -week -temp FE	Poisson	ran_vals	cond	Postcode	TS19	Week_factor11	-0.00438537538913015	0.601072667304938	-1.18246615539823	1.17369540461997	Negative	0.995624226328682	0.306521875136226	3.23392123192527
B.1.177	AR1 (Week|Postcode) -week -temp FE	Poisson	ran_vals	cond	Postcode	TS2	Week_factor11	-0.337552622841119	0.65542345238505	-1.62215898413872	0.947053738456483	Negative	0.713514426562261	0.19747189982342	2.57810269394134
B.1.177	AR1 (Week|Postcode) -week -temp FE	Poisson	ran_vals	cond	Postcode	TS20	Week_factor11	0.164619049565782	0.649799596512683	-1.10896475676774	1.4382028558993	Positive	1.17894391395851	0.329900311419104	4.21311743017445
B.1.177	AR1 (Week|Postcode) -week -temp FE	Poisson	ran_vals	cond	Postcode	TS21	Week_factor11	1.14670824402144	0.530382482425174	0.107177680437149	2.18623880760573	Positive	3.14781400108692	1.11313201869308	8.90166918122855
B.1.177	AR1 (Week|Postcode) -week -temp FE	Poisson	ran_vals	cond	Postcode	TS22	Week_factor11	-0.331470235085113	0.706765260654992	-1.71670469149296	1.05376422132274	Negative	0.717867523164468	0.179657199425715	2.86842822030836
B.1.177	AR1 (Week|Postcode) -week -temp FE	Poisson	ran_vals	cond	Postcode	TS23	Week_factor11	-0.125389024222756	0.704222499269641	-1.50563975989404	1.25486171144852	Negative	0.882153656682797	0.221875301496917	3.5073533139949
B.1.177	AR1 (Week|Postcode) -week -temp FE	Poisson	ran_vals	cond	Postcode	TS24	Week_factor11	0.952685677794597	0.470635191979672	0.0302576516573461	1.87511370393185	Positive	2.59266337587253	1.03072006647799	6.52156060525704
B.1.177	AR1 (Week|Postcode) -week -temp FE	Poisson	ran_vals	cond	Postcode	TS25	Week_factor11	0.87829546721909	0.512026016321046	-0.125257083917679	1.88184801835586	Positive	2.4067937491996	0.882270055984096	6.56562705704104
B.1.177	AR1 (Week|Postcode) -week -temp FE	Poisson	ran_vals	cond	Postcode	TS26	Week_factor11	0.597430144475209	0.420114305842791	-0.225978764366707	1.42083905331712	Positive	1.81744222995342	0.79773504189462	4.14059316157557
B.1.177	AR1 (Week|Postcode) -week -temp FE	Poisson	ran_vals	cond	Postcode	TS27	Week_factor11	-0.345600679154729	0.663666947703694	-1.6463639943836	0.955162636074138	Negative	0.70779506800736	0.192749474208613	2.59909325487103
B.1.177	AR1 (Week|Postcode) -week -temp FE	Poisson	ran_vals	cond	Postcode	TS28	Week_factor11	-0.169219791583325	0.736719907531312	-1.61316427703837	1.27472469387173	Negative	0.844323307833945	0.199256113935283	3.57771630728076
B.1.177	AR1 (Week|Postcode) -week -temp FE	Poisson	ran_vals	cond	Postcode	TS29	Week_factor11	0.74664333939963	0.553083240360032	-0.337379892158742	1.830666570958	Positive	2.10990587903289	0.713637683040828	6.23804337154495
B.1.177	AR1 (Week|Postcode) -week -temp FE	Poisson	ran_vals	cond	Postcode	TS3	Week_factor11	-0.291909996539833	0.657351994310228	-1.58029623055346	0.996476237473792	Negative	0.746835750750274	0.20591409112407	2.70872010533098
B.1.177	AR1 (Week|Postcode) -week -temp FE	Poisson	ran_vals	cond	Postcode	TS4	Week_factor11	-0.126682403238169	0.691856906186873	-1.48269702181975	1.22933221534341	Negative	0.881013435183103	0.227024571737379	3.41894565435419
B.1.177	AR1 (Week|Postcode) -week -temp FE	Poisson	ran_vals	cond	Postcode	TS5	Week_factor11	0.0250685197983439	0.524724220745588	-1.00337205467885	1.05350909427554	Positive	1.02538537731669	0.36664102076473	2.86769650003122
B.1.177	AR1 (Week|Postcode) -week -temp FE	Poisson	ran_vals	cond	Postcode	TS6	Week_factor11	-0.252588762569891	0.665174847808326	-1.55630750769612	1.05112998255634	Negative	0.776787260145681	0.210913431341366	2.86088203907709
B.1.177	AR1 (Week|Postcode) -week -temp FE	Poisson	ran_vals	cond	Postcode	TS7	Week_factor11	0.362395543530282	0.5035079497913	-0.624461903990268	1.34925299105083	Positive	1.43676713352488	0.535549528063496	3.85454507530172
B.1.177	AR1 (Week|Postcode) -week -temp FE	Poisson	ran_vals	cond	Postcode	TS8	Week_factor11	0.00194690506742078	0.599243238851318	-1.17254826106029	1.17644207119514	Positive	1.00194880151763	0.309577052123964	3.24281594509344
B.1.177	AR1 (Week|Postcode) -week -temp FE	Poisson	ran_vals	cond	Postcode	TS9	Week_factor11	-0.0899717482530642	0.730051491641859	-1.52084637873085	1.34090288222472	Negative	0.913957005788527	0.218526852178708	3.82249320896646
B.1.177	AR1 (Week|Postcode) -week -temp FE	Poisson	ran_vals	cond	Postcode	TS1	Week_factor12	-0.272919743931938	0.702880119993689	-1.65053946456876	1.10469997670488	Negative	0.761153872394679	0.191946332439971	3.01831876700535
B.1.177	AR1 (Week|Postcode) -week -temp FE	Poisson	ran_vals	cond	Postcode	TS10	Week_factor12	-0.0927789555601481	0.436987683609831	-0.949259077123001	0.763701166002704	Negative	0.911394936815401	0.387027674906449	2.14620499956116
B.1.177	AR1 (Week|Postcode) -week -temp FE	Poisson	ran_vals	cond	Postcode	TS11	Week_factor12	-0.16545108228768	0.717387958033226	-1.57150564297553	1.24060347840017	Negative	0.847511320505881	0.207732176286438	3.45769948221794
B.1.177	AR1 (Week|Postcode) -week -temp FE	Poisson	ran_vals	cond	Postcode	TS12	Week_factor12	-0.191325518123313	0.700989500948283	-1.56523969352265	1.18258865727603	Negative	0.825863710786093	0.209037902136746	3.26280957578305
B.1.177	AR1 (Week|Postcode) -week -temp FE	Poisson	ran_vals	cond	Postcode	TS13	Week_factor12	-0.157941092423992	0.699634365527708	-1.52919925120483	1.21331706635685	Negative	0.853900081670915	0.216709127430442	3.36462685316119
B.1.177	AR1 (Week|Postcode) -week -temp FE	Poisson	ran_vals	cond	Postcode	TS14	Week_factor12	-0.152803801360103	0.700233511491516	-1.52523626465149	1.21962866193128	Negative	0.858298102213131	0.217569646775509	3.38593017537402
B.1.177	AR1 (Week|Postcode) -week -temp FE	Poisson	ran_vals	cond	Postcode	TS15	Week_factor12	0.0544052819083222	0.609766214907244	-1.14071453829919	1.24952510211583	Positive	1.05591245766404	0.319590580501162	3.48868579449906
B.1.177	AR1 (Week|Postcode) -week -temp FE	Poisson	ran_vals	cond	Postcode	TS16	Week_factor12	-0.197910680738875	0.680868524718792	-1.53238846739463	1.13656710591688	Negative	0.820443131239487	0.216019096087195	3.11605290361159
B.1.177	AR1 (Week|Postcode) -week -temp FE	Poisson	ran_vals	cond	Postcode	TS17	Week_factor12	0.166286178770653	0.631785793705874	-1.07199122283691	1.40456358037822	Positive	1.18091100503026	0.342326190583406	4.07374848948875
B.1.177	AR1 (Week|Postcode) -week -temp FE	Poisson	ran_vals	cond	Postcode	TS18	Week_factor12	-0.2518249323799	0.557143027582014	-1.34380520067825	0.840155335918453	Negative	0.77738082036693	0.260851186566434	2.31672681972045
B.1.177	AR1 (Week|Postcode) -week -temp FE	Poisson	ran_vals	cond	Postcode	TS19	Week_factor12	0.0293657783617559	0.520333137736625	-0.990468431564748	1.04919998828826	Positive	1.02980120459057	0.371402673532071	2.85536587793196
B.1.177	AR1 (Week|Postcode) -week -temp FE	Poisson	ran_vals	cond	Postcode	TS2	Week_factor12	-0.0331859731628633	0.725940131065034	-1.45600248498262	1.38963053865689	Negative	0.967358640113529	0.233166500783121	4.01336699508439
B.1.177	AR1 (Week|Postcode) -week -temp FE	Poisson	ran_vals	cond	Postcode	TS20	Week_factor12	0.167979805561539	0.492337913537426	-0.796984773195411	1.13294438431849	Positive	1.18291272214843	0.450685837466341	3.10478473449949
B.1.177	AR1 (Week|Postcode) -week -temp FE	Poisson	ran_vals	cond	Postcode	TS21	Week_factor12	-0.284830156247186	0.724290899801802	-1.70441423418883	1.13475392169446	Negative	0.75214199008976	0.181878893415709	3.11040804478154
B.1.177	AR1 (Week|Postcode) -week -temp FE	Poisson	ran_vals	cond	Postcode	TS22	Week_factor12	-0.241142474753719	0.680876639669223	-1.57563616642005	1.09335121691261	Negative	0.785729671771706	0.206875903307335	2.98425823033292
B.1.177	AR1 (Week|Postcode) -week -temp FE	Poisson	ran_vals	cond	Postcode	TS23	Week_factor12	0.497495530281216	0.493117824532569	-0.468997645937361	1.46398870649979	Positive	1.64459726458277	0.625629055924564	4.32316903612491
B.1.177	AR1 (Week|Postcode) -week -temp FE	Poisson	ran_vals	cond	Postcode	TS24	Week_factor12	-0.151481623200713	0.717956205856117	-1.55864992915573	1.2556866827543	Negative	0.85943367576797	0.210419961376627	3.51024797367959
B.1.177	AR1 (Week|Postcode) -week -temp FE	Poisson	ran_vals	cond	Postcode	TS25	Week_factor12	0.56973941858174	0.41482375207679	-0.243300195420541	1.38277903258402	Positive	1.76780633392743	0.784036114389337	3.98596337199085
B.1.177	AR1 (Week|Postcode) -week -temp FE	Poisson	ran_vals	cond	Postcode	TS26	Week_factor12	0.16117727757139	0.665099320641171	-1.14239343702736	1.46474799217014	Positive	1.17489323257199	0.319054470445195	4.32645280292532
B.1.177	AR1 (Week|Postcode) -week -temp FE	Poisson	ran_vals	cond	Postcode	TS27	Week_factor12	-0.420040636985776	0.628283588097276	-1.65145384173403	0.811372567762482	Negative	0.65702011995529	0.191770901313961	2.25099551114556
B.1.177	AR1 (Week|Postcode) -week -temp FE	Poisson	ran_vals	cond	Postcode	TS28	Week_factor12	-0.19684549346189	0.689778901115236	-1.54878729694337	1.15509631001959	Negative	0.821317522436886	0.212505523727579	3.1743291225061
B.1.177	AR1 (Week|Postcode) -week -temp FE	Poisson	ran_vals	cond	Postcode	TS29	Week_factor12	-0.1900689986399	0.735363799934674	-1.63135556204638	1.25121756476658	Negative	0.826902076856321	0.195664159366191	3.49459526427427
B.1.177	AR1 (Week|Postcode) -week -temp FE	Poisson	ran_vals	cond	Postcode	TS3	Week_factor12	0.0352344048097899	0.446585565979239	-0.840057220524954	0.910526030144534	Positive	1.03586249149408	0.431685821433038	2.485629705702
B.1.177	AR1 (Week|Postcode) -week -temp FE	Poisson	ran_vals	cond	Postcode	TS4	Week_factor12	-0.277820265337158	0.685979026660366	-1.62231445174132	1.066673921067	Negative	0.757432946236021	0.197441201726916	2.90569882590807
B.1.177	AR1 (Week|Postcode) -week -temp FE	Poisson	ran_vals	cond	Postcode	TS5	Week_factor12	-0.342385837773258	0.650033710107635	-1.61642849832117	0.931656822774657	Negative	0.710074178407883	0.198606758284297	2.53871189075994
B.1.177	AR1 (Week|Postcode) -week -temp FE	Poisson	ran_vals	cond	Postcode	TS6	Week_factor12	0.520545027801403	0.513889254984655	-0.486659404010641	1.52774945961345	Positive	1.68294465140371	0.614676353596509	4.60779511545611
B.1.177	AR1 (Week|Postcode) -week -temp FE	Poisson	ran_vals	cond	Postcode	TS7	Week_factor12	-0.230949608333392	0.695674223094974	-1.59444603057242	1.13254681390564	Negative	0.793779464897585	0.203020964764179	3.10355060929288
B.1.177	AR1 (Week|Postcode) -week -temp FE	Poisson	ran_vals	cond	Postcode	TS8	Week_factor12	-0.228006445023573	0.571618785593019	-1.34835867767241	0.892345787625266	Negative	0.796119128812367	0.259666106853743	2.44084865345153
B.1.177	AR1 (Week|Postcode) -week -temp FE	Poisson	ran_vals	cond	Postcode	TS9	Week_factor12	0.122946602417041	0.647604106319533	-1.14633412220949	1.39222732704357	Positive	1.13082403606502	0.317799651268727	4.02380240329805
B.1.177	AR1 (Week|Postcode) -week -temp FE	Poisson	ran_vals	cond	Postcode	TS1	Week_factor13	-0.0395802018364573	0.590861416291176	-1.19764729762149	1.11848689394858	Negative	0.961192861466479	0.301903666491451	3.06022026055878
B.1.177	AR1 (Week|Postcode) -week -temp FE	Poisson	ran_vals	cond	Postcode	TS10	Week_factor13	0.0101162838046261	0.622237648840418	-1.20944709774747	1.22967966535673	Positive	1.01016762638964	0.298362198965371	3.42013377346138
B.1.177	AR1 (Week|Postcode) -week -temp FE	Poisson	ran_vals	cond	Postcode	TS11	Week_factor13	0.591344276652832	0.531113908788934	-0.44961985626177	1.63230840956743	Positive	1.80641510561272	0.637870588048357	5.11567016088604
B.1.177	AR1 (Week|Postcode) -week -temp FE	Poisson	ran_vals	cond	Postcode	TS12	Week_factor13	-0.174729851154396	0.690109743089375	-1.52732009298976	1.17786039068097	Negative	0.839683829749015	0.21711674103281	3.24741855735309
B.1.177	AR1 (Week|Postcode) -week -temp FE	Poisson	ran_vals	cond	Postcode	TS13	Week_factor13	-0.0606024227489753	0.726013657744944	-1.48356304421325	1.3623581987153	Negative	0.941197364060104	0.22682804848343	3.90539214191759
B.1.177	AR1 (Week|Postcode) -week -temp FE	Poisson	ran_vals	cond	Postcode	TS14	Week_factor13	0.469483108654774	0.610524664591408	-0.727123245617781	1.66608946292733	Positive	1.59916738377021	0.483297319873718	5.2914349328125
B.1.177	AR1 (Week|Postcode) -week -temp FE	Poisson	ran_vals	cond	Postcode	TS15	Week_factor13	-0.0958605610831055	0.716200170675843	-1.4995871013292	1.30786597916299	Negative	0.908590700139284	0.223222309317797	3.69827309332373
B.1.177	AR1 (Week|Postcode) -week -temp FE	Poisson	ran_vals	cond	Postcode	TS16	Week_factor13	-0.31033973272043	0.654506917924765	-1.59314971948528	0.972470254044423	Negative	0.733197822616376	0.20328431374595	2.64446890752831
B.1.177	AR1 (Week|Postcode) -week -temp FE	Poisson	ran_vals	cond	Postcode	TS17	Week_factor13	0.555048882788487	0.409406801106202	-0.247373702405423	1.3574714679824	Positive	1.74202613778803	0.780848833912947	3.88635409689938
B.1.177	AR1 (Week|Postcode) -week -temp FE	Poisson	ran_vals	cond	Postcode	TS18	Week_factor13	-0.176371807075802	0.699552709141459	-1.54746992228049	1.19472630812888	Negative	0.838306237195276	0.21278565760038	3.30265373731302
B.1.177	AR1 (Week|Postcode) -week -temp FE	Poisson	ran_vals	cond	Postcode	TS19	Week_factor13	-0.560276634421944	0.527463055169437	-1.5940852257295	0.473531956885616	Negative	0.571051069613957	0.203094228927718	1.60565529522409
B.1.177	AR1 (Week|Postcode) -week -temp FE	Poisson	ran_vals	cond	Postcode	TS2	Week_factor13	-0.126244590178141	0.703956524217099	-1.50597402432565	1.25348484396937	Negative	0.881399238819859	0.221801148869356	3.50252747631083
B.1.177	AR1 (Week|Postcode) -week -temp FE	Poisson	ran_vals	cond	Postcode	TS20	Week_factor13	-0.221191243812422	0.691245176917481	-1.5760068950577	1.13362440743286	Negative	0.801563371595911	0.206799222700266	3.10689677792187
B.1.177	AR1 (Week|Postcode) -week -temp FE	Poisson	ran_vals	cond	Postcode	TS21	Week_factor13	0.263418619033783	0.557823954732664	-0.82989624195594	1.35673348002351	Positive	1.30137138377151	0.436094532289874	3.88348707241678
B.1.177	AR1 (Week|Postcode) -week -temp FE	Poisson	ran_vals	cond	Postcode	TS22	Week_factor13	0.397239476062952	0.693286793476974	-0.961577670109174	1.75605662223508	Positive	1.48771215884608	0.38228928358182	5.78956189104043
B.1.177	AR1 (Week|Postcode) -week -temp FE	Poisson	ran_vals	cond	Postcode	TS23	Week_factor13	0.7422234915366	0.43736082747423	-0.114987978561526	1.59943496163473	Positive	2.10060099427736	0.891376859474496	4.95023456157524
B.1.177	AR1 (Week|Postcode) -week -temp FE	Poisson	ran_vals	cond	Postcode	TS24	Week_factor13	-0.524568354148806	0.634878218073607	-1.76890679614204	0.719770087844429	Negative	0.591810761902273	0.170519299325054	2.05396092577005
B.1.177	AR1 (Week|Postcode) -week -temp FE	Poisson	ran_vals	cond	Postcode	TS25	Week_factor13	0.206520712613005	0.661115715155176	-1.08924227870458	1.50228370393059	Positive	1.22939319789889	0.3364713486462	4.49193561686974
B.1.177	AR1 (Week|Postcode) -week -temp FE	Poisson	ran_vals	cond	Postcode	TS26	Week_factor13	0.219666946248747	0.55455766372201	-0.867246101997067	1.30657999449456	Positive	1.24566178916064	0.420106889196456	3.69352022753734
B.1.177	AR1 (Week|Postcode) -week -temp FE	Poisson	ran_vals	cond	Postcode	TS27	Week_factor13	-0.0821125981740141	0.716338927408597	-1.48611109661892	1.32188590027089	Negative	0.921168230995913	0.226250814452412	3.7504877578004
B.1.177	AR1 (Week|Postcode) -week -temp FE	Poisson	ran_vals	cond	Postcode	TS28	Week_factor13	0.116205365621503	0.626504518733212	-1.11172092724719	1.3441316584902	Positive	1.1232265205613	0.328992301809055	3.83485513051453
B.1.177	AR1 (Week|Postcode) -week -temp FE	Poisson	ran_vals	cond	Postcode	TS29	Week_factor13	0.25319456109965	0.649082870690265	-1.01898448843514	1.52537361063444	Positive	1.28813387319855	0.360961314502253	4.59686068455724
B.1.177	AR1 (Week|Postcode) -week -temp FE	Poisson	ran_vals	cond	Postcode	TS3	Week_factor13	0.488754703765672	0.595466582082823	-0.678338351113826	1.65584775864517	Positive	1.63028476785579	0.507459511718488	5.23751819194793
B.1.177	AR1 (Week|Postcode) -week -temp FE	Poisson	ran_vals	cond	Postcode	TS4	Week_factor13	0.691364402226331	0.448630699614955	-0.187935611377988	1.57066441583065	Positive	1.99643761974347	0.82866806230957	4.80984286810607
B.1.177	AR1 (Week|Postcode) -week -temp FE	Poisson	ran_vals	cond	Postcode	TS5	Week_factor13	-0.0580297449937069	0.605385445491276	-1.24456341492134	1.12850392493393	Negative	0.9436218789925	0.288066646280498	3.09102862830677
B.1.177	AR1 (Week|Postcode) -week -temp FE	Poisson	ran_vals	cond	Postcode	TS6	Week_factor13	-0.315804630529374	0.677696299281997	-1.64406496957816	1.01245570851942	Negative	0.729201900041183	0.193193119811768	2.75235169628066
B.1.177	AR1 (Week|Postcode) -week -temp FE	Poisson	ran_vals	cond	Postcode	TS7	Week_factor13	0.117503643468104	0.62098462032765	-1.09960384732737	1.33461113426358	Positive	1.12468572769284	0.333002977590863	3.79851854547108
B.1.177	AR1 (Week|Postcode) -week -temp FE	Poisson	ran_vals	cond	Postcode	TS8	Week_factor13	0.192168515425648	0.673465152885486	-1.12779892907267	1.51213595992396	Positive	1.21187471934295	0.323745058607701	4.5364100434416
B.1.177	AR1 (Week|Postcode) -week -temp FE	Poisson	ran_vals	cond	Postcode	TS9	Week_factor13	0.660509098547283	0.542707960411262	-0.40317895798198	1.72419715507655	Positive	1.93577758514235	0.668192510239962	5.60801685399592
B.1.177	AR1 (Week|Postcode) -week -temp FE	Poisson	ran_vals	cond	Postcode	TS1	Week_factor14	-0.327235135827044	0.563594075862079	-1.43185922641685	0.777388954762766	Negative	0.720914210336708	0.238864406129828	2.1757837724174
B.1.177	AR1 (Week|Postcode) -week -temp FE	Poisson	ran_vals	cond	Postcode	TS10	Week_factor14	0.598448590361584	0.404851358060196	-0.195045490528529	1.3919426712517	Positive	1.81929413939094	0.822797227723901	4.02265716764531
B.1.177	AR1 (Week|Postcode) -week -temp FE	Poisson	ran_vals	cond	Postcode	TS11	Week_factor14	-0.28863401746849	0.74094553389642	-1.74086057841127	1.16359254347429	Negative	0.749286380954405	0.17536941652563	3.20141385999135
B.1.177	AR1 (Week|Postcode) -week -temp FE	Poisson	ran_vals	cond	Postcode	TS12	Week_factor14	0.0152093870761157	0.524575153370784	-1.0129390207152	1.04335779486743	Positive	1.01532563842657	0.363150103938906	2.83873291199652
B.1.177	AR1 (Week|Postcode) -week -temp FE	Poisson	ran_vals	cond	Postcode	TS13	Week_factor14	-0.0549575526160885	0.720511824317174	-1.467134778713	1.35721967348082	Negative	0.946525324624617	0.230585217269169	3.88537565749461
B.1.177	AR1 (Week|Postcode) -week -temp FE	Poisson	ran_vals	cond	Postcode	TS14	Week_factor14	0.698400220222999	0.66939674503739	-0.613593291418627	2.01039373186462	Positive	2.01053372213353	0.541401954665052	7.46625647175014
B.1.177	AR1 (Week|Postcode) -week -temp FE	Poisson	ran_vals	cond	Postcode	TS15	Week_factor14	-0.180103563937408	0.690773672598908	-1.53399508369973	1.17378795582492	Negative	0.835183712018565	0.215672314931929	3.23422054908283
B.1.177	AR1 (Week|Postcode) -week -temp FE	Poisson	ran_vals	cond	Postcode	TS16	Week_factor14	-0.0491899319023775	0.720302650296485	-1.46095718445224	1.36257732064748	Negative	0.952000297298598	0.232014088132084	3.90624799275406
B.1.177	AR1 (Week|Postcode) -week -temp FE	Poisson	ran_vals	cond	Postcode	TS17	Week_factor14	0.0344549071672259	0.418729702898654	-0.786240229771293	0.855150044105745	Positive	1.0350553537458	0.455554359202029	2.35172721691095
B.1.177	AR1 (Week|Postcode) -week -temp FE	Poisson	ran_vals	cond	Postcode	TS18	Week_factor14	0.412357945528148	0.516235505039647	-0.599445051890404	1.4241609429467	Positive	1.51037497154878	0.549116282597683	4.15437062599792
B.1.177	AR1 (Week|Postcode) -week -temp FE	Poisson	ran_vals	cond	Postcode	TS19	Week_factor14	0.215890079609233	0.639593228523953	-1.03768961305341	1.46946977227188	Positive	1.24096596403972	0.354272243119835	4.3469296672619
B.1.177	AR1 (Week|Postcode) -week -temp FE	Poisson	ran_vals	cond	Postcode	TS2	Week_factor14	-0.220328165774646	0.680807883682496	-1.55468709818327	1.11403076663398	Negative	0.802255481967489	0.211255474522069	3.04661386789128
B.1.177	AR1 (Week|Postcode) -week -temp FE	Poisson	ran_vals	cond	Postcode	TS20	Week_factor14	0.122997969025107	0.616369996407468	-1.08506502508461	1.33106096313483	Positive	1.13088212415196	0.337879814516847	3.78505706401905
B.1.177	AR1 (Week|Postcode) -week -temp FE	Poisson	ran_vals	cond	Postcode	TS21	Week_factor14	-0.123486191727024	0.715198929929544	-1.52525033617052	1.27827795271647	Negative	0.883833845378822	0.217566585261624	3.59045147166218
B.1.177	AR1 (Week|Postcode) -week -temp FE	Poisson	ran_vals	cond	Postcode	TS22	Week_factor14	-0.0238434774268407	0.611631942596027	-1.22262005670932	1.17493310185564	Negative	0.976438532469129	0.294457659592798	3.23792632532962
B.1.177	AR1 (Week|Postcode) -week -temp FE	Poisson	ran_vals	cond	Postcode	TS23	Week_factor14	-0.00741033688020059	0.611347745885674	-1.20562990084587	1.19080922708547	Negative	0.992617051970843	0.29950328271193	3.28974227908869
B.1.177	AR1 (Week|Postcode) -week -temp FE	Poisson	ran_vals	cond	Postcode	TS24	Week_factor14	1.00529599859271	0.439354990577614	0.14417604063265	1.86641595655277	Positive	2.73271603322416	1.15508743295017	6.46508368562826
B.1.177	AR1 (Week|Postcode) -week -temp FE	Poisson	ran_vals	cond	Postcode	TS25	Week_factor14	-0.183787544513061	0.510153134220376	-1.18366931418523	0.816094225159104	Negative	0.832112571929988	0.306153302418964	2.2616490721906
B.1.177	AR1 (Week|Postcode) -week -temp FE	Poisson	ran_vals	cond	Postcode	TS26	Week_factor14	-0.0790060764156748	0.716215673705178	-1.48276300204091	1.32475084920956	Negative	0.924034309611465	0.227009593100077	3.76124812030618
B.1.177	AR1 (Week|Postcode) -week -temp FE	Poisson	ran_vals	cond	Postcode	TS27	Week_factor14	0.182347124908447	0.640895018653973	-1.07378402952447	1.43847827934136	Positive	1.20003068212963	0.341713015715841	4.21427798129303
B.1.177	AR1 (Week|Postcode) -week -temp FE	Poisson	ran_vals	cond	Postcode	TS28	Week_factor14	-0.0609689213454169	0.731302521027193	-1.49429552436206	1.37235768167123	Negative	0.94085247975087	0.224406638068192	3.94463994591981
B.1.177	AR1 (Week|Postcode) -week -temp FE	Poisson	ran_vals	cond	Postcode	TS29	Week_factor14	-0.357533985971467	0.654528649558257	-1.64038656595529	0.925318594012355	Negative	0.699398928786768	0.193905070702202	2.52267184048696
B.1.177	AR1 (Week|Postcode) -week -temp FE	Poisson	ran_vals	cond	Postcode	TS3	Week_factor14	-0.332894937566652	0.549169432642842	-1.40924724695692	0.743457371823612	Negative	0.716845503732482	0.244327131940465	2.10319448413405
B.1.177	AR1 (Week|Postcode) -week -temp FE	Poisson	ran_vals	cond	Postcode	TS4	Week_factor14	-0.318212352020222	0.69545391799805	-1.68127698420367	1.04485228016323	Negative	0.72744829689643	0.186136131310334	2.84297852830756
B.1.177	AR1 (Week|Postcode) -week -temp FE	Poisson	ran_vals	cond	Postcode	TS5	Week_factor14	0.862452671413231	0.328185039827004	0.21922181308746	1.505683529739	Positive	2.36896386411007	1.24510742718214	4.50723340568295
B.1.177	AR1 (Week|Postcode) -week -temp FE	Poisson	ran_vals	cond	Postcode	TS6	Week_factor14	0.115943519636841	0.62622899308164	-1.11144275287796	1.34332979215164	Positive	1.12293244670973	0.329083831765148	3.83178132182869
B.1.177	AR1 (Week|Postcode) -week -temp FE	Poisson	ran_vals	cond	Postcode	TS7	Week_factor14	-0.158845280746983	0.69814101375202	-1.52717652383123	1.20948596233726	Negative	0.853128344138678	0.217147914538347	3.35176127811382
B.1.177	AR1 (Week|Postcode) -week -temp FE	Poisson	ran_vals	cond	Postcode	TS8	Week_factor14	1.02059581497913	0.523872616590932	-0.00617564602585263	2.04736727598412	Positive	2.77484756727832	0.993843384081511	7.74747726347885
B.1.177	AR1 (Week|Postcode) -week -temp FE	Poisson	ran_vals	cond	Postcode	TS9	Week_factor14	-0.162508645585638	0.718459965831826	-1.57066430294989	1.24564701177862	Negative	0.850008741370264	0.20790702322351	3.47518255614253
B.1.177	AR1 (Week|Postcode) -week -temp FE	Poisson	ran_vals	cond	Postcode	TS1	Week_factor15	0.325394323511758	0.669600414414404	-0.986998372773568	1.63778701979708	Positive	1.38457650942178	0.37269370132012	5.14377383801281
B.1.177	AR1 (Week|Postcode) -week -temp FE	Poisson	ran_vals	cond	Postcode	TS10	Week_factor15	-0.744861440635209	0.514628765759476	-1.75351528693208	0.263792405661664	Negative	0.474800083380307	0.173164150604256	1.30185790991549
B.1.177	AR1 (Week|Postcode) -week -temp FE	Poisson	ran_vals	cond	Postcode	TS11	Week_factor15	1.10256351353932	0.528462538319396	0.0667959712546891	2.13833105582396	Positive	3.01187712375472	1.06907733341448	8.48526437243247
B.1.177	AR1 (Week|Postcode) -week -temp FE	Poisson	ran_vals	cond	Postcode	TS12	Week_factor15	-0.263171793762513	0.70047924095939	-1.63608587796087	1.10974229043584	Negative	0.768609843591547	0.194740791711365	3.03357651200997
B.1.177	AR1 (Week|Postcode) -week -temp FE	Poisson	ran_vals	cond	Postcode	TS13	Week_factor15	-0.358638774419983	0.648905550417535	-1.63047028260649	0.913192733766525	Negative	0.698626667600508	0.195837453519158	2.49226698934197
B.1.177	AR1 (Week|Postcode) -week -temp FE	Poisson	ran_vals	cond	Postcode	TS14	Week_factor15	0.246512425819954	0.675739819919339	-1.07791328414153	1.57093813578144	Positive	1.2795550826399	0.340304904892821	4.81115959825867
B.1.177	AR1 (Week|Postcode) -week -temp FE	Poisson	ran_vals	cond	Postcode	TS15	Week_factor15	-0.068317439327849	0.720686181004011	-1.48083639825142	1.34420151959573	Negative	0.933963949627117	0.227447372220438	3.83512304709186
B.1.177	AR1 (Week|Postcode) -week -temp FE	Poisson	ran_vals	cond	Postcode	TS16	Week_factor15	-0.158306615743806	0.696028653087507	-1.52249770800324	1.20588447651563	Negative	0.853588018314965	0.218166290176131	3.33971166866633
B.1.177	AR1 (Week|Postcode) -week -temp FE	Poisson	ran_vals	cond	Postcode	TS17	Week_factor15	0.299587083219318	0.562596090919666	-0.803080992826248	1.40225515926488	Positive	1.34930154328261	0.447946715244999	4.06435540822991
B.1.177	AR1 (Week|Postcode) -week -temp FE	Poisson	ran_vals	cond	Postcode	TS18	Week_factor15	0.327464995423523	0.470115210487851	-0.593943885717132	1.24887387656418	Positive	1.38744648347139	0.552145386680058	3.48641461277404
B.1.177	AR1 (Week|Postcode) -week -temp FE	Poisson	ran_vals	cond	Postcode	TS19	Week_factor15	0.111181754609656	0.47838049787947	-0.826426792140444	1.04879030135976	Positive	1.11759801698713	0.437610168075295	2.85419631145009
B.1.177	AR1 (Week|Postcode) -week -temp FE	Poisson	ran_vals	cond	Postcode	TS2	Week_factor15	-0.0569353978612732	0.738087350888292	-1.5035600230469	1.38968922732436	Negative	0.944655094134777	0.222337223908943	4.01360254115726
B.1.177	AR1 (Week|Postcode) -week -temp FE	Poisson	ran_vals	cond	Postcode	TS20	Week_factor15	-0.486746212804597	0.622694939501703	-1.70720586758328	0.733713441974087	Negative	0.614622996599541	0.181371862274919	2.08280062414752
B.1.177	AR1 (Week|Postcode) -week -temp FE	Poisson	ran_vals	cond	Postcode	TS21	Week_factor15	-0.162471617860729	0.688533157938813	-1.51197180958243	1.18702857386097	Negative	0.850040215842821	0.220474814718502	3.27732838543337
B.1.177	AR1 (Week|Postcode) -week -temp FE	Poisson	ran_vals	cond	Postcode	TS22	Week_factor15	-0.0757734995552521	0.721689695207895	-1.49025931017641	1.33871231106591	Negative	0.927026154618134	0.225314221692945	3.81412893020678
B.1.177	AR1 (Week|Postcode) -week -temp FE	Poisson	ran_vals	cond	Postcode	TS23	Week_factor15	-0.384589030111581	0.494765586603293	-1.35431176064387	0.585133700420706	Negative	0.680730338397276	0.25812488503708	1.79523099273401
B.1.177	AR1 (Week|Postcode) -week -temp FE	Poisson	ran_vals	cond	Postcode	TS24	Week_factor15	0.441864535824684	0.609221418618446	-0.752187503277869	1.63591657492724	Positive	1.55560499741227	0.471334378712168	5.13416168492945
B.1.177	AR1 (Week|Postcode) -week -temp FE	Poisson	ran_vals	cond	Postcode	TS25	Week_factor15	0.120483215316671	0.443366199991857	-0.748498568629751	0.989464999263094	Positive	1.12804180698235	0.473076311395177	2.68979504500505
B.1.177	AR1 (Week|Postcode) -week -temp FE	Poisson	ran_vals	cond	Postcode	TS26	Week_factor15	-0.481778765306587	0.629456889812731	-1.71549159916014	0.751934068546962	Negative	0.617683699713528	0.179875272441484	2.12109840176008
B.1.177	AR1 (Week|Postcode) -week -temp FE	Poisson	ran_vals	cond	Postcode	TS27	Week_factor15	-0.0907323047496348	0.737268593105257	-1.53575219416845	1.35428758466918	Negative	0.913262154120658	0.215293687591996	3.87400007625729
B.1.177	AR1 (Week|Postcode) -week -temp FE	Poisson	ran_vals	cond	Postcode	TS28	Week_factor15	-0.15899444112546	0.701204389848817	-1.53332979103053	1.21534090877961	Negative	0.853001100682053	0.21581584788242	3.371443223026
B.1.177	AR1 (Week|Postcode) -week -temp FE	Poisson	ran_vals	cond	Postcode	TS29	Week_factor15	-0.11155877001194	0.729060698981779	-1.54049148255983	1.31737394253594	Negative	0.894438823678233	0.214275762742654	3.73360383397038
B.1.177	AR1 (Week|Postcode) -week -temp FE	Poisson	ran_vals	cond	Postcode	TS3	Week_factor15	-0.893887493578118	0.559538335974288	-1.99056248005719	0.202787492900958	Negative	0.409062430172956	0.136618558614857	1.22481215931088
B.1.177	AR1 (Week|Postcode) -week -temp FE	Poisson	ran_vals	cond	Postcode	TS4	Week_factor15	0.387475204846693	0.524627575829298	-0.640775949075287	1.41572635876867	Positive	1.47325642354725	0.526883430673741	4.1194775982
B.1.177	AR1 (Week|Postcode) -week -temp FE	Poisson	ran_vals	cond	Postcode	TS5	Week_factor15	1.26413024248325	0.492114209764763	0.299604115063928	2.22865636990258	Positive	3.54001244431687	1.34932452457253	9.28737889047733
B.1.177	AR1 (Week|Postcode) -week -temp FE	Poisson	ran_vals	cond	Postcode	TS6	Week_factor15	0.254736202840967	0.426179075993964	-0.580559437071762	1.0900318427537	Positive	1.29012124566044	0.55958522626204	2.9743687831477
B.1.177	AR1 (Week|Postcode) -week -temp FE	Poisson	ran_vals	cond	Postcode	TS7	Week_factor15	-0.200488353622505	0.689339119508186	-1.5515682009931	1.15059149374809	Negative	0.818331020562215	0.211915387192909	3.16006151363041
B.1.177	AR1 (Week|Postcode) -week -temp FE	Poisson	ran_vals	cond	Postcode	TS8	Week_factor15	-0.340059477114429	0.721490390850738	-1.7541546583736	1.07403570414474	Negative	0.711727989976604	0.173053469778514	2.92716888233714
B.1.177	AR1 (Week|Postcode) -week -temp FE	Poisson	ran_vals	cond	Postcode	TS9	Week_factor15	-0.171442065453183	0.690192344770692	-1.52419420360899	1.18131007270263	Negative	0.842449073511539	0.21779648579797	3.2586404636427
B.1.177	AR1 (Week|Postcode) -week -temp FE	Poisson	ran_vals	cond	Postcode	TS1	Week_factor16	-0.013771300767649	0.611504761975119	-1.21229861061362	1.18475600907832	Negative	0.986323089804321	0.29751262717436	3.26988890092051
B.1.177	AR1 (Week|Postcode) -week -temp FE	Poisson	ran_vals	cond	Postcode	TS10	Week_factor16	-0.229386263909145	0.657012107253093	-1.51710633153197	1.05833380371368	Negative	0.795021386120481	0.21934568319893	2.88156573300648
B.1.177	AR1 (Week|Postcode) -week -temp FE	Poisson	ran_vals	cond	Postcode	TS11	Week_factor16	-0.142050634277195	0.610386830782308	-1.33838683924806	1.05428557069367	Negative	0.867577326222911	0.262268408618089	2.86992406345116
B.1.177	AR1 (Week|Postcode) -week -temp FE	Poisson	ran_vals	cond	Postcode	TS12	Week_factor16	0.793493250085205	0.487256034495286	-0.161511028775361	1.74849752894577	Positive	2.21110690047628	0.850857147501282	5.74596304408016
B.1.177	AR1 (Week|Postcode) -week -temp FE	Poisson	ran_vals	cond	Postcode	TS13	Week_factor16	-0.0779777784934329	0.721045695327994	-1.49120137254394	1.33524581555707	Negative	0.924984980874991	0.225102061593533	3.80093015935705
B.1.177	AR1 (Week|Postcode) -week -temp FE	Poisson	ran_vals	cond	Postcode	TS14	Week_factor16	-0.233616356122306	0.573158920925002	-1.35698719855315	0.889754486308538	Negative	0.791665475256096	0.25743521093583	2.43453186700511
B.1.177	AR1 (Week|Postcode) -week -temp FE	Poisson	ran_vals	cond	Postcode	TS15	Week_factor16	-0.106813723022199	0.713823832555202	-1.50588272613674	1.29225528009235	Negative	0.898693063227137	0.22182139983697	3.64098875260081
B.1.177	AR1 (Week|Postcode) -week -temp FE	Poisson	ran_vals	cond	Postcode	TS16	Week_factor16	-0.158575989114913	0.728212155132427	-1.58584558627876	1.26869360804894	Negative	0.853358115399186	0.204774565324919	3.55620373048857
B.1.177	AR1 (Week|Postcode) -week -temp FE	Poisson	ran_vals	cond	Postcode	TS17	Week_factor16	-0.0288546174369718	0.520764738411963	-1.04953474914284	0.991825514268898	Negative	0.971557701748447	0.350100595828231	2.69615184628203
B.1.177	AR1 (Week|Postcode) -week -temp FE	Poisson	ran_vals	cond	Postcode	TS18	Week_factor16	0.103622412831044	0.654844150475901	-1.17984853758845	1.38709336325054	Positive	1.1091815631102	0.307325283304695	4.00319728567152
B.1.177	AR1 (Week|Postcode) -week -temp FE	Poisson	ran_vals	cond	Postcode	TS19	Week_factor16	-0.176654906892177	0.455068215812881	-1.06857222039433	0.71526240660997	Negative	0.838068946443529	0.343498607771699	2.04472316074067
B.1.177	AR1 (Week|Postcode) -week -temp FE	Poisson	ran_vals	cond	Postcode	TS2	Week_factor16	0.301850379410029	0.666241581095224	-1.00395912453963	1.60765988335969	Positive	1.35235887083945	0.366425840040954	4.9911177534143
B.1.177	AR1 (Week|Postcode) -week -temp FE	Poisson	ran_vals	cond	Postcode	TS20	Week_factor16	-0.0640509509990136	0.713826127703894	-1.46312445252234	1.33502255052431	Negative	0.937957208456435	0.231511795904624	3.80008163928644
B.1.177	AR1 (Week|Postcode) -week -temp FE	Poisson	ran_vals	cond	Postcode	TS21	Week_factor16	-0.290209881031623	0.660647110893451	-1.58505442487323	1.00463466280998	Negative	0.748106537728446	0.204936639162668	2.73090938779284
B.1.177	AR1 (Week|Postcode) -week -temp FE	Poisson	ran_vals	cond	Postcode	TS22	Week_factor16	-0.136400784641335	0.698453356352299	-1.50534420797296	1.23254263869029	Negative	0.872492880659578	0.221940886859976	3.42993955540027
B.1.177	AR1 (Week|Postcode) -week -temp FE	Poisson	ran_vals	cond	Postcode	TS23	Week_factor16	-0.436299417858245	0.677483432838527	-1.76414254634432	0.891543710627828	Negative	0.646424146022925	0.171333634169362	2.43889168981504
B.1.177	AR1 (Week|Postcode) -week -temp FE	Poisson	ran_vals	cond	Postcode	TS24	Week_factor16	-0.213373692946465	0.510717643290003	-1.21436188006404	0.787614494171114	Negative	0.807854191389395	0.296899411291937	2.19814647562131
B.1.177	AR1 (Week|Postcode) -week -temp FE	Poisson	ran_vals	cond	Postcode	TS25	Week_factor16	0.692793456432679	0.479167811898392	-0.246358197439033	1.63194511030439	Positive	1.99929267685147	0.781642192543421	5.11381197924507
B.1.177	AR1 (Week|Postcode) -week -temp FE	Poisson	ran_vals	cond	Postcode	TS26	Week_factor16	0.396003891139287	0.508213588785966	-0.600076439335055	1.39208422161363	Positive	1.48587509928712	0.548769686900797	4.02322661652521
B.1.177	AR1 (Week|Postcode) -week -temp FE	Poisson	ran_vals	cond	Postcode	TS27	Week_factor16	0.165936404586312	0.64152273344293	-1.09142504822552	1.42329785739814	Positive	1.18049802507577	0.335737710214794	4.15078659563216
B.1.177	AR1 (Week|Postcode) -week -temp FE	Poisson	ran_vals	cond	Postcode	TS28	Week_factor16	0.0034649538910672	0.744795402272488	-1.45630721041403	1.46323711819617	Positive	1.00347096378313	0.233095459845118	4.31992101358353
B.1.177	AR1 (Week|Postcode) -week -temp FE	Poisson	ran_vals	cond	Postcode	TS29	Week_factor16	0.691200304084406	0.635982454804723	-0.555302402132222	1.93770301030104	Positive	1.99611003491836	0.573898686766562	6.94278513503987
B.1.177	AR1 (Week|Postcode) -week -temp FE	Poisson	ran_vals	cond	Postcode	TS3	Week_factor16	0.182936429882953	0.628499198511489	-1.04889936351186	1.41477222327776	Positive	1.20073807459465	0.350323115401604	4.11554893295705
B.1.177	AR1 (Week|Postcode) -week -temp FE	Poisson	ran_vals	cond	Postcode	TS4	Week_factor16	0.599660246354164	0.459143093430687	-0.300243680520291	1.49956417322862	Positive	1.82149983403892	0.74063771970544	4.47973625583553
B.1.177	AR1 (Week|Postcode) -week -temp FE	Poisson	ran_vals	cond	Postcode	TS5	Week_factor16	0.125662100987115	0.446206699084323	-0.748886958878659	1.00021116085289	Positive	1.13389896020449	0.472892608845291	2.71885588377521
B.1.177	AR1 (Week|Postcode) -week -temp FE	Poisson	ran_vals	cond	Postcode	TS6	Week_factor16	0.0105558509018966	0.655334295440605	-1.27387576599562	1.29498746779941	Positive	1.01061176044713	0.279745290670645	3.65095021941409
B.1.177	AR1 (Week|Postcode) -week -temp FE	Poisson	ran_vals	cond	Postcode	TS7	Week_factor16	0.203056272658772	0.500031769377644	-0.77698798644725	1.18310053176479	Positive	1.22514140827218	0.459788817894604	3.26448015229286
B.1.177	AR1 (Week|Postcode) -week -temp FE	Poisson	ran_vals	cond	Postcode	TS8	Week_factor16	0.661098350028097	0.628740174845409	-0.571209748302321	1.89340644835852	Positive	1.93691858108468	0.56484170891401	6.64195566748106
B.1.177	AR1 (Week|Postcode) -week -temp FE	Poisson	ran_vals	cond	Postcode	TS9	Week_factor16	-0.127045075285541	0.721592610974712	-1.5413406043062	1.28725045373512	Negative	0.880693974170094	0.214093893758171	3.62281176041208
B.1.177	AR1 (Week|Postcode) -week -temp FE	Poisson	ran_vals	cond	Postcode	TS1	Week_factor17	-0.036552390769765	0.725544503882111	-1.45859348755968	1.38548870602015	Negative	0.964107582234794	0.232563147760864	3.99677867741278
B.1.177	AR1 (Week|Postcode) -week -temp FE	Poisson	ran_vals	cond	Postcode	TS10	Week_factor17	-0.305855715741166	0.550592815197645	-1.38499780367507	0.773286372192735	Negative	0.736492876119101	0.250324349584703	2.16687572533029
B.1.177	AR1 (Week|Postcode) -week -temp FE	Poisson	ran_vals	cond	Postcode	TS11	Week_factor17	-0.060552976703816	0.71973054660341	-1.47119892661983	1.35009297321219	Negative	0.941243903698062	0.229649986586261	3.85778418461171
B.1.177	AR1 (Week|Postcode) -week -temp FE	Poisson	ran_vals	cond	Postcode	TS12	Week_factor17	-0.802955540042921	0.63224763991168	-2.04213814358026	0.436227063494421	Negative	0.448002914932339	0.129750987836685	1.5468599903108
B.1.177	AR1 (Week|Postcode) -week -temp FE	Poisson	ran_vals	cond	Postcode	TS13	Week_factor17	0.204781203692642	0.63898587812714	-1.04760810406625	1.45717051145154	Positive	1.22725651639156	0.350775765614917	4.29379308569174
B.1.177	AR1 (Week|Postcode) -week -temp FE	Poisson	ran_vals	cond	Postcode	TS14	Week_factor17	-0.136091053437106	0.698729053543526	-1.50557483333418	1.23339272645996	Negative	0.87276316078512	0.221889707564624	3.43285654473985
B.1.177	AR1 (Week|Postcode) -week -temp FE	Poisson	ran_vals	cond	Postcode	TS15	Week_factor17	-0.0303455788380307	0.59733171294542	-1.20109422303467	1.14040306535861	Negative	0.970110226049577	0.300864818515405	3.12802891122271
B.1.177	AR1 (Week|Postcode) -week -temp FE	Poisson	ran_vals	cond	Postcode	TS16	Week_factor17	0.804397998112642	0.685660600227404	-0.539472083951186	2.14826808017647	Positive	2.23535040852135	0.583055975747743	8.57000297864783
B.1.177	AR1 (Week|Postcode) -week -temp FE	Poisson	ran_vals	cond	Postcode	TS17	Week_factor17	-0.365801761901307	0.644574389473633	-1.62914435062652	0.897540826823908	Negative	0.693640293514162	0.196097292888251	2.45356195233453
B.1.177	AR1 (Week|Postcode) -week -temp FE	Poisson	ran_vals	cond	Postcode	TS18	Week_factor17	0.591137254981753	0.532426660198282	-0.452399823415825	1.63467433337933	Positive	1.80604117724587	0.63609979128389	5.12778777575783
B.1.177	AR1 (Week|Postcode) -week -temp FE	Poisson	ran_vals	cond	Postcode	TS19	Week_factor17	-0.414937727709648	0.6480200682361	-1.68503372271159	0.855158267292296	Negative	0.660381402887047	0.18543817837232	2.35174655568209
B.1.177	AR1 (Week|Postcode) -week -temp FE	Poisson	ran_vals	cond	Postcode	TS2	Week_factor17	-0.295901350796784	0.674086703765387	-1.61708701263426	1.0252843110407	Negative	0.74386080567658	0.198476015943866	2.78788797523176
B.1.177	AR1 (Week|Postcode) -week -temp FE	Poisson	ran_vals	cond	Postcode	TS20	Week_factor17	-0.0115188770432785	0.604057244536245	-1.19544932093482	1.17241156684827	Negative	0.988547211223292	0.302567973510244	3.22977206569505
B.1.177	AR1 (Week|Postcode) -week -temp FE	Poisson	ran_vals	cond	Postcode	TS21	Week_factor17	-0.0589135060960619	0.730875396406511	-1.49140296023926	1.37357594804713	Negative	0.942788311072221	0.225056688361221	3.94944849658406
B.1.177	AR1 (Week|Postcode) -week -temp FE	Poisson	ran_vals	cond	Postcode	TS22	Week_factor17	-0.249155098763821	0.673086648541954	-1.56838068838082	1.07007049085318	Negative	0.779459070870686	0.208382345250346	2.91558501480866
B.1.177	AR1 (Week|Postcode) -week -temp FE	Poisson	ran_vals	cond	Postcode	TS23	Week_factor17	1.81872847438643	0.375869366180988	1.0820380537798	2.55541889499307	Positive	6.16401576092782	2.95068708611519	12.8766925099435
B.1.177	AR1 (Week|Postcode) -week -temp FE	Poisson	ran_vals	cond	Postcode	TS24	Week_factor17	-0.249009776347882	0.678491515328134	-1.57882871020703	1.08080915751127	Negative	0.779572351976934	0.206216496080853	2.94706322489628
B.1.177	AR1 (Week|Postcode) -week -temp FE	Poisson	ran_vals	cond	Postcode	TS25	Week_factor17	-0.478028972053518	0.448232051661228	-1.35654765002602	0.400489705918986	Negative	0.620004233925936	0.257548391075887	1.49255543193365
B.1.177	AR1 (Week|Postcode) -week -temp FE	Poisson	ran_vals	cond	Postcode	TS26	Week_factor17	0.442854827761364	0.607350131838801	-0.747529556648339	1.63323921217107	Positive	1.55714626352361	0.473534950186395	5.12043405677052
B.1.177	AR1 (Week|Postcode) -week -temp FE	Poisson	ran_vals	cond	Postcode	TS27	Week_factor17	0.0794443534761151	0.631767315910805	-1.1587968323186	1.31768553927083	Positive	1.08268531017915	0.313863584318289	3.73476739400575
B.1.177	AR1 (Week|Postcode) -week -temp FE	Poisson	ran_vals	cond	Postcode	TS28	Week_factor17	-0.149050352827251	0.700099394713828	-1.52121995206464	1.22311924641014	Negative	0.861525733550347	0.218445231620598	3.39776970210357
B.1.177	AR1 (Week|Postcode) -week -temp FE	Poisson	ran_vals	cond	Postcode	TS29	Week_factor17	-0.0909574525623333	0.74430112015474	-1.54976084171844	1.36784593659378	Negative	0.913056558289831	0.212298740757851	3.92688282398698
B.1.177	AR1 (Week|Postcode) -week -temp FE	Poisson	ran_vals	cond	Postcode	TS3	Week_factor17	0.290886031843209	0.498783708449703	-0.686712072793535	1.26848413647995	Positive	1.33761213007379	0.503227928778781	3.55545888492823
B.1.177	AR1 (Week|Postcode) -week -temp FE	Poisson	ran_vals	cond	Postcode	TS4	Week_factor17	0.563556789747354	0.650876136525452	-0.712136996239107	1.83925057573381	Positive	1.75691036109967	0.490594677469558	6.29182125020283
B.1.177	AR1 (Week|Postcode) -week -temp FE	Poisson	ran_vals	cond	Postcode	TS5	Week_factor17	-0.621874096839217	0.482503108744631	-1.56756281240731	0.323814618728872	Negative	0.536937221729337	0.20855284587851	1.38239101396087
B.1.177	AR1 (Week|Postcode) -week -temp FE	Poisson	ran_vals	cond	Postcode	TS6	Week_factor17	1.16462272571937	0.369444239367027	0.440525322264202	1.88872012917454	Positive	3.20471359908354	1.55352310446577	6.61090216336545
B.1.177	AR1 (Week|Postcode) -week -temp FE	Poisson	ran_vals	cond	Postcode	TS7	Week_factor17	0.582293206246471	0.658543365653286	-0.70842807269176	1.8730144851847	Positive	1.79013888503264	0.492417634134745	6.50788478226796
B.1.177	AR1 (Week|Postcode) -week -temp FE	Poisson	ran_vals	cond	Postcode	TS8	Week_factor17	0.184507720031254	0.501741291821639	-0.79888714149576	1.16790258155827	Positive	1.20262626556139	0.44982928201602	3.2152418538343
B.1.177	AR1 (Week|Postcode) -week -temp FE	Poisson	ran_vals	cond	Postcode	TS9	Week_factor17	0.421280612776364	0.691585961122916	-0.934202963238068	1.7767641887908	Positive	1.52391184754974	0.392898895630239	5.91069953346984
B.1.177	AR1 (Week|Postcode) -week -temp FE	Poisson	ran_vals	cond	Postcode	TS1	Week_factor18	-0.424227685312855	0.649279370802066	-1.69679186798973	0.84833649736402	Negative	0.654274896164143	0.183270538019678	2.33575807860965
B.1.177	AR1 (Week|Postcode) -week -temp FE	Poisson	ran_vals	cond	Postcode	TS10	Week_factor18	-0.101818591151601	0.697193278002307	-1.46829230629954	1.26465512399634	Negative	0.903193384079791	0.230318462936665	3.54187101912811
B.1.177	AR1 (Week|Postcode) -week -temp FE	Poisson	ran_vals	cond	Postcode	TS11	Week_factor18	-0.237345152865097	0.678512538076626	-1.56720529055414	1.09251498482395	Negative	0.788719012405071	0.208627421408847	2.98176374097125
B.1.177	AR1 (Week|Postcode) -week -temp FE	Poisson	ran_vals	cond	Postcode	TS12	Week_factor18	1.46825196683838	0.574242249493099	0.342757839430638	2.59374609424611	Positive	4.34163917474317	1.40882755813146	13.3797998306232
B.1.177	AR1 (Week|Postcode) -week -temp FE	Poisson	ran_vals	cond	Postcode	TS13	Week_factor18	-0.401462577906342	0.646762321577501	-1.66909343475576	0.866168278943072	Negative	0.669340367348969	0.188417801265585	2.37778237700243
B.1.177	AR1 (Week|Postcode) -week -temp FE	Poisson	ran_vals	cond	Postcode	TS14	Week_factor18	-0.0260447250758894	0.599460742103222	-1.20096618974386	1.14887673959208	Negative	0.974291513372407	0.300903341694281	3.15464742825598
B.1.177	AR1 (Week|Postcode) -week -temp FE	Poisson	ran_vals	cond	Postcode	TS15	Week_factor18	-0.191568141315734	0.721363926164294	-1.60541545634416	1.22227917371269	Negative	0.825663361401764	0.200806111404936	3.39491652714959
B.1.177	AR1 (Week|Postcode) -week -temp FE	Poisson	ran_vals	cond	Postcode	TS16	Week_factor18	0.579221010519921	0.545753128369458	-0.490435465534282	1.64887748657412	Positive	1.78464766736685	0.612359674582169	5.20113820168049
B.1.177	AR1 (Week|Postcode) -week -temp FE	Poisson	ran_vals	cond	Postcode	TS17	Week_factor18	-0.0599100493466099	0.594061906183398	-1.22424999005328	1.10442989136006	Negative	0.941849249729463	0.293978104162905	3.01750367341776
B.1.177	AR1 (Week|Postcode) -week -temp FE	Poisson	ran_vals	cond	Postcode	TS18	Week_factor18	-0.332531819332063	0.693773334115098	-1.69230256763193	1.0272389289678	Negative	0.717105850671771	0.18409514407881	2.79334256012501
B.1.177	AR1 (Week|Postcode) -week -temp FE	Poisson	ran_vals	cond	Postcode	TS19	Week_factor18	0.72912447214661	0.438996914045542	-0.131293668706878	1.5895426130001	Positive	2.07326461189752	0.87696020080409	4.90150653017699
B.1.177	AR1 (Week|Postcode) -week -temp FE	Poisson	ran_vals	cond	Postcode	TS2	Week_factor18	-0.0310596158728502	0.728519149135839	-1.45893091022686	1.39681167848116	Negative	0.969417778666279	0.2324846889209	4.04229127499234
B.1.177	AR1 (Week|Postcode) -week -temp FE	Poisson	ran_vals	cond	Postcode	TS20	Week_factor18	0.114043595622472	0.535486601748928	-0.935490858009169	1.16357804925411	Positive	1.12080098583573	0.392393208902529	3.20136745833025
B.1.177	AR1 (Week|Postcode) -week -temp FE	Poisson	ran_vals	cond	Postcode	TS21	Week_factor18	0.226024267256366	0.643570006765479	-1.03534976753417	1.4873983020469	Positive	1.25360608648935	0.355102155995813	4.42556654063703
B.1.177	AR1 (Week|Postcode) -week -temp FE	Poisson	ran_vals	cond	Postcode	TS22	Week_factor18	-0.00242598094710962	0.736740384250257	-1.44641060003381	1.44155863813959	Negative	0.997576959366473	0.235413767564941	4.22727948391689
B.1.177	AR1 (Week|Postcode) -week -temp FE	Poisson	ran_vals	cond	Postcode	TS23	Week_factor18	-0.84390338202213	0.615438903795885	-2.05014146814688	0.362334704102615	Negative	0.430028676913328	0.128716692987696	1.43667972409379
[truncated: 100 more rows]
