# Supplementary material for: Spatial and temporal epidemiology of SARS-CoV-2 virus lineages in Teesside, UK, in 2020: effects of socio-economic deprivation, weather, and lockdown on lineage dynamics
Source: Peer Community J. Author manuscript; Available in PMC 2024 Sep 23. (PMC7616629; doi:10.24072/pcjournal.461)
Supplement: Supplementary file: main dataset and code (compressed) [file EMS198536-supplement-Supplementary_file__main_dataset_and_code__compressed_.zip › Covid-19-Teesside-main/Data/Results/Lin52-B117710_GLMM_Fixed-Effects.csv]

Lineage	Model	Family	effect	component	term	estimate	std.error	statistic	p.value	conf.low	conf.high	Sign	Asterisks	estimate_exp	conf.low_exp	conf.high_exp
B.1.177.10	AR1 (Week|Postcode)	Poisson	fixed	cond	(Intercept)	-8.18720879136623	2.50551510709684	-3.26767488576543	0.00108434849325015	-13.0979281639971	-3.27648941873541	Negative	**	0.000278189285919957	2.04947239957952e-06	0.0377605860008327
B.1.177.10	AR1 (Week|Postcode)	Poisson	fixed	cond	Temperature_Lag2	-0.0451088175653036	0.135832498940936	-0.332091494428872	0.739820172492985	-0.311335623419613	0.221117988289006	Negative		0.955893458174594	0.732468001195672	1.24747060880396
B.1.177.10	AR1 (Week|Postcode)	Poisson	fixed	cond	Rain_Lag2	-0.318840782210864	0.428926159131912	-0.743346553766164	0.457271893298859	-1.15952060613651	0.521839041714779	Negative		0.726991290038023	0.313636500262226	1.68512381482789
B.1.177.10	AR1 (Week|Postcode)	Poisson	fixed	cond	Lockdown_2_Lag2	-0.73573931827501	0.492389500415061	-1.49422219128315	0.135117554262645	-1.7008050054542	0.22932636890418	Negative		0.479151082840625	0.182536521996147	1.25775246332451
B.1.177.10	AR1 (Week|Postcode)	Poisson	fixed	cond	Week1_per_lin	0.653074008129235	0.213447715923482	3.0596439287425	0.00221600281070263	0.234724172336874	1.0714238439216	Positive	**	1.92143827685146	1.26455992001642	2.91953350198064
B.1.177.10	AR1 (Week|Postcode)	Poisson	fixed	cond	Tier_2_Lag2	0.0458855356910237	0.282265708012266	0.162561495741557	0.870863705588387	-0.507345086083717	0.599116157465765	Positive		1.0469545651672	0.602091961072176	1.82050904578188
B.1.177.10	AR1 (Week|Postcode)	Poisson	fixed	cond	Tier_3_Lag2	-1.22673260968623	0.633391536352152	-1.93676823778111	0.0527736801444393	-2.46815720904894	0.014691989676483	Negative	.	0.293249173552966	0.0847408749225425	1.01480044745941
B.1.177.10	AR1 (Week|Postcode)	Poisson	fixed	cond	DEC_10	1.12315994117862	0.659185647026453	1.70385982499031	0.0884072781343835	-0.168820186118963	2.4151400684762	Positive	.	3.074554280061	0.844660771463107	11.1913378014079
B.1.177.10	AR1 (Week|Postcode)	Poisson	fixed	cond	I(Poptot/1000)	0.0727290104946138	0.0179415869721765	4.05365537660636	5.04234823547099e-05	0.0375641462036549	0.107893874785573	Positive	***	1.07543906472331	1.03827859657606	1.1139295231039
B.1.177.10	AR1 (Week|Postcode) -week FE	Poisson	fixed	cond	(Intercept)	-1.88697752878879	1.56131592856849	-1.20858148838518	0.226823671816374	-4.94710051727174	1.17314545969416	Negative		0.151529109770725	0.00710397695480721	3.23214324229627
B.1.177.10	AR1 (Week|Postcode) -week FE	Poisson	fixed	cond	Temperature_Lag2	-0.351782294575033	0.103110671028779	-3.41169629743605	0.000645599986834087	-0.553875496213197	-0.149689092936868	Negative	***	0.703433246541586	0.574718170723841	0.860975618217928
B.1.177.10	AR1 (Week|Postcode) -week FE	Poisson	fixed	cond	Rain_Lag2	-0.0487186814878198	0.243779248728678	-0.199847533134548	0.841599825047014	-0.526517229174261	0.429079866198622	Negative		0.952449033558629	0.59065851984119	1.53584369149652
B.1.177.10	AR1 (Week|Postcode) -week FE	Poisson	fixed	cond	Lockdown_2_Lag2	0.00977323129147167	0.267484114792729	0.0365376138281889	0.970853687223261	-0.514486000138854	0.534032462721797	Positive		1.0098211452807	0.597807788783022	1.70579702136692
B.1.177.10	AR1 (Week|Postcode) -week FE	Poisson	fixed	cond	Tier_2_Lag2	0.236868516344142	0.246922485539454	0.959282893279861	0.337416250857269	-0.2470906622863	0.720827694974585	Positive		1.26727448093878	0.781069876740433	2.05613435860665
B.1.177.10	AR1 (Week|Postcode) -week FE	Poisson	fixed	cond	Tier_3_Lag2	0.415779016660351	0.246859108511462	1.68427658662247	0.0921282280810785	-0.0680559452777806	0.899613978598482	Positive	.	1.51555092035912	0.934208207577531	2.45865383494906
B.1.177.10	AR1 (Week|Postcode) -week FE	Poisson	fixed	cond	DEC_10	1.0887960965789	0.637861646710751	1.70694711336459	0.0878318827987639	-0.161389758093584	2.33898195125138	Positive	.	2.9706954883989	0.850960337784506	10.3706733356924
B.1.177.10	AR1 (Week|Postcode) -week FE	Poisson	fixed	cond	I(Poptot/1000)	0.0709159746221731	0.0174363342315223	4.06713783301811	4.7594094899909e-05	0.0367413875059865	0.10509056173836	Positive	***	1.07349102159	1.0374246951557	1.11081120279424
B.1.177.10	AR1 (Week|Postcode) -week -lockdown2 FE	Poisson	fixed	cond	(Intercept)	-1.84234740562108	0.974654277920823	-1.89025734289215	0.0587235508500925	-3.75263468772378	0.0679398764816272	Negative	.	0.158445054412846	0.0234558654932229	1.07030095628504
B.1.177.10	AR1 (Week|Postcode) -week -lockdown2 FE	Poisson	fixed	cond	Temperature_Lag2	-0.353759965623016	0.0879757280584137	-4.02110870157424	5.79248657948595e-05	-0.526189224131197	-0.181330707114835	Negative	***	0.702043461697312	0.590852290591582	0.834159450610697
B.1.177.10	AR1 (Week|Postcode) -week -lockdown2 FE	Poisson	fixed	cond	Rain_Lag2	-0.0561993743275322	0.13284218680271	-0.423053667514495	0.67225610556712	-0.316565276088386	0.204166527433322	Negative		0.945350638452422	0.728647446752242	1.22650238274461
B.1.177.10	AR1 (Week|Postcode) -week -lockdown2 FE	Poisson	fixed	cond	Tier_2_Lag2	0.231068459038433	0.188892763696028	1.22327851272416	0.22122452003908	-0.139154554746017	0.601291472822882	Positive		1.25994549115365	0.870093540979443	1.82447353751349
B.1.177.10	AR1 (Week|Postcode) -week -lockdown2 FE	Poisson	fixed	cond	Tier_3_Lag2	0.408847842278083	0.15780054233788	2.59091531765883	0.00957210425562458	0.0995644625549511	0.718131222001215	Positive	**	1.50508269310798	1.10468967956395	2.05059751620684
B.1.177.10	AR1 (Week|Postcode) -week -lockdown2 FE	Poisson	fixed	cond	DEC_10	1.08873870201384	0.637846790900847	1.70689688737979	0.0878412194701696	-0.161418035806269	2.33889543983395	Positive	.	2.97052499151627	0.850936274912791	10.3697761928496
B.1.177.10	AR1 (Week|Postcode) -week -lockdown2 FE	Poisson	fixed	cond	I(Poptot/1000)	0.0709196896063798	0.0174356610410927	4.06750793326591	4.75185913098077e-05	0.0367464219191901	0.10509295729357	Positive	***	1.0734950095996	1.03742991799343	1.11081386380699
