# Supplementary material for: Spatial and temporal epidemiology of SARS-CoV-2 virus lineages in Teesside, UK, in 2020: effects of socio-economic deprivation, weather, and lockdown on lineage dynamics
Source: Peer Community J. Author manuscript; Available in PMC 2024 Sep 23. (PMC7616629; doi:10.24072/pcjournal.461)
Supplement: Supplementary file: main dataset and code (compressed) [file EMS198536-supplement-Supplementary_file__main_dataset_and_code__compressed_.zip › Covid-19-Teesside-main/Data/Results/Lin52-B117710_GLMM_Observed-Fitted.csv]

Lineage	Postcode	Week	Type	Obs_cases
B.1.177.10	TS1	40	Observed	0
B.1.177.10	TS10	40	Observed	0
B.1.177.10	TS11	40	Observed	0
B.1.177.10	TS12	40	Observed	0
B.1.177.10	TS13	40	Observed	0
B.1.177.10	TS14	40	Observed	0
B.1.177.10	TS15	40	Observed	0
B.1.177.10	TS16	40	Observed	0
B.1.177.10	TS17	40	Observed	0
B.1.177.10	TS18	40	Observed	0
B.1.177.10	TS19	40	Observed	0
B.1.177.10	TS2	40	Observed	0
B.1.177.10	TS20	40	Observed	1
B.1.177.10	TS21	40	Observed	1
B.1.177.10	TS22	40	Observed	0
B.1.177.10	TS23	40	Observed	0
B.1.177.10	TS24	40	Observed	0
B.1.177.10	TS25	40	Observed	0
B.1.177.10	TS26	40	Observed	0
B.1.177.10	TS27	40	Observed	0
B.1.177.10	TS28	40	Observed	0
B.1.177.10	TS29	40	Observed	0
B.1.177.10	TS3	40	Observed	0
B.1.177.10	TS4	40	Observed	0
B.1.177.10	TS5	40	Observed	0
B.1.177.10	TS6	40	Observed	0
B.1.177.10	TS7	40	Observed	0
B.1.177.10	TS8	40	Observed	0
B.1.177.10	TS9	40	Observed	0
B.1.177.10	TS1	41	Observed	0
B.1.177.10	TS10	41	Observed	0
B.1.177.10	TS11	41	Observed	0
B.1.177.10	TS12	41	Observed	0
B.1.177.10	TS13	41	Observed	0
B.1.177.10	TS14	41	Observed	0
B.1.177.10	TS15	41	Observed	0
B.1.177.10	TS16	41	Observed	0
B.1.177.10	TS17	41	Observed	0
B.1.177.10	TS18	41	Observed	0
B.1.177.10	TS19	41	Observed	0
B.1.177.10	TS2	41	Observed	0
B.1.177.10	TS20	41	Observed	0
B.1.177.10	TS21	41	Observed	0
B.1.177.10	TS22	41	Observed	0
B.1.177.10	TS23	41	Observed	0
B.1.177.10	TS24	41	Observed	0
B.1.177.10	TS25	41	Observed	0
B.1.177.10	TS26	41	Observed	0
B.1.177.10	TS27	41	Observed	0
B.1.177.10	TS28	41	Observed	0
B.1.177.10	TS29	41	Observed	0
B.1.177.10	TS3	41	Observed	0
B.1.177.10	TS4	41	Observed	0
B.1.177.10	TS5	41	Observed	0
B.1.177.10	TS6	41	Observed	0
B.1.177.10	TS7	41	Observed	0
B.1.177.10	TS8	41	Observed	0
B.1.177.10	TS9	41	Observed	0
B.1.177.10	TS1	42	Observed	0
B.1.177.10	TS10	42	Observed	0
B.1.177.10	TS11	42	Observed	0
B.1.177.10	TS12	42	Observed	0
B.1.177.10	TS13	42	Observed	0
B.1.177.10	TS14	42	Observed	0
B.1.177.10	TS15	42	Observed	0
B.1.177.10	TS16	42	Observed	0
B.1.177.10	TS17	42	Observed	0
B.1.177.10	TS18	42	Observed	0
B.1.177.10	TS19	42	Observed	0
B.1.177.10	TS2	42	Observed	0
B.1.177.10	TS20	42	Observed	0
B.1.177.10	TS21	42	Observed	0
B.1.177.10	TS22	42	Observed	0
B.1.177.10	TS23	42	Observed	0
B.1.177.10	TS24	42	Observed	0
B.1.177.10	TS25	42	Observed	0
B.1.177.10	TS26	42	Observed	0
B.1.177.10	TS27	42	Observed	0
B.1.177.10	TS28	42	Observed	0
B.1.177.10	TS29	42	Observed	0
B.1.177.10	TS3	42	Observed	0
B.1.177.10	TS4	42	Observed	0
B.1.177.10	TS5	42	Observed	0
B.1.177.10	TS6	42	Observed	0
B.1.177.10	TS7	42	Observed	0
B.1.177.10	TS8	42	Observed	0
B.1.177.10	TS9	42	Observed	0
B.1.177.10	TS1	43	Observed	0
B.1.177.10	TS10	43	Observed	0
B.1.177.10	TS11	43	Observed	0
B.1.177.10	TS12	43	Observed	0
B.1.177.10	TS13	43	Observed	0
B.1.177.10	TS14	43	Observed	0
B.1.177.10	TS15	43	Observed	0
B.1.177.10	TS16	43	Observed	0
B.1.177.10	TS17	43	Observed	0
B.1.177.10	TS18	43	Observed	0
B.1.177.10	TS19	43	Observed	0
B.1.177.10	TS2	43	Observed	0
B.1.177.10	TS20	43	Observed	0
B.1.177.10	TS21	43	Observed	0
B.1.177.10	TS22	43	Observed	0
B.1.177.10	TS23	43	Observed	0
B.1.177.10	TS24	43	Observed	0
B.1.177.10	TS25	43	Observed	0
B.1.177.10	TS26	43	Observed	0
B.1.177.10	TS27	43	Observed	0
B.1.177.10	TS28	43	Observed	0
B.1.177.10	TS29	43	Observed	0
B.1.177.10	TS3	43	Observed	0
B.1.177.10	TS4	43	Observed	0
B.1.177.10	TS5	43	Observed	0
B.1.177.10	TS6	43	Observed	0
B.1.177.10	TS7	43	Observed	0
B.1.177.10	TS8	43	Observed	0
B.1.177.10	TS9	43	Observed	0
B.1.177.10	TS1	44	Observed	0
B.1.177.10	TS10	44	Observed	0
B.1.177.10	TS11	44	Observed	0
B.1.177.10	TS12	44	Observed	0
B.1.177.10	TS13	44	Observed	0
B.1.177.10	TS14	44	Observed	0
B.1.177.10	TS15	44	Observed	0
B.1.177.10	TS16	44	Observed	0
B.1.177.10	TS17	44	Observed	0
B.1.177.10	TS18	44	Observed	0
B.1.177.10	TS19	44	Observed	0
B.1.177.10	TS2	44	Observed	0
B.1.177.10	TS20	44	Observed	0
B.1.177.10	TS21	44	Observed	0
B.1.177.10	TS22	44	Observed	0
B.1.177.10	TS23	44	Observed	0
B.1.177.10	TS24	44	Observed	0
B.1.177.10	TS25	44	Observed	0
B.1.177.10	TS26	44	Observed	0
B.1.177.10	TS27	44	Observed	0
B.1.177.10	TS28	44	Observed	0
B.1.177.10	TS29	44	Observed	0
B.1.177.10	TS3	44	Observed	0
B.1.177.10	TS4	44	Observed	0
B.1.177.10	TS5	44	Observed	0
B.1.177.10	TS6	44	Observed	0
B.1.177.10	TS7	44	Observed	0
B.1.177.10	TS8	44	Observed	0
B.1.177.10	TS9	44	Observed	0
B.1.177.10	TS1	45	Observed	0
B.1.177.10	TS10	45	Observed	0
B.1.177.10	TS11	45	Observed	0
B.1.177.10	TS12	45	Observed	0
B.1.177.10	TS13	45	Observed	0
B.1.177.10	TS14	45	Observed	0
B.1.177.10	TS15	45	Observed	0
B.1.177.10	TS16	45	Observed	0
B.1.177.10	TS17	45	Observed	0
B.1.177.10	TS18	45	Observed	0
B.1.177.10	TS19	45	Observed	0
B.1.177.10	TS2	45	Observed	0
B.1.177.10	TS20	45	Observed	0
B.1.177.10	TS21	45	Observed	0
B.1.177.10	TS22	45	Observed	0
B.1.177.10	TS23	45	Observed	0
B.1.177.10	TS24	45	Observed	0
B.1.177.10	TS25	45	Observed	0
B.1.177.10	TS26	45	Observed	0
B.1.177.10	TS27	45	Observed	0
B.1.177.10	TS28	45	Observed	0
B.1.177.10	TS29	45	Observed	0
B.1.177.10	TS3	45	Observed	0
B.1.177.10	TS4	45	Observed	0
B.1.177.10	TS5	45	Observed	0
B.1.177.10	TS6	45	Observed	0
B.1.177.10	TS7	45	Observed	0
B.1.177.10	TS8	45	Observed	0
B.1.177.10	TS9	45	Observed	0
B.1.177.10	TS1	46	Observed	0
B.1.177.10	TS10	46	Observed	1
B.1.177.10	TS11	46	Observed	0
B.1.177.10	TS12	46	Observed	0
B.1.177.10	TS13	46	Observed	0
B.1.177.10	TS14	46	Observed	0
B.1.177.10	TS15	46	Observed	0
B.1.177.10	TS16	46	Observed	0
B.1.177.10	TS17	46	Observed	0
B.1.177.10	TS18	46	Observed	0
B.1.177.10	TS19	46	Observed	0
B.1.177.10	TS2	46	Observed	0
B.1.177.10	TS20	46	Observed	0
B.1.177.10	TS21	46	Observed	0
B.1.177.10	TS22	46	Observed	0
B.1.177.10	TS23	46	Observed	1
B.1.177.10	TS24	46	Observed	1
B.1.177.10	TS25	46	Observed	1
B.1.177.10	TS26	46	Observed	0
B.1.177.10	TS27	46	Observed	0
B.1.177.10	TS28	46	Observed	0
B.1.177.10	TS29	46	Observed	0
B.1.177.10	TS3	46	Observed	2
B.1.177.10	TS4	46	Observed	1
B.1.177.10	TS5	46	Observed	1
B.1.177.10	TS6	46	Observed	0
B.1.177.10	TS7	46	Observed	0
B.1.177.10	TS8	46	Observed	0
B.1.177.10	TS9	46	Observed	0
B.1.177.10	TS1	47	Observed	0
B.1.177.10	TS10	47	Observed	0
B.1.177.10	TS11	47	Observed	0
B.1.177.10	TS12	47	Observed	0
B.1.177.10	TS13	47	Observed	0
B.1.177.10	TS14	47	Observed	0
B.1.177.10	TS15	47	Observed	0
B.1.177.10	TS16	47	Observed	0
B.1.177.10	TS17	47	Observed	0
B.1.177.10	TS18	47	Observed	0
B.1.177.10	TS19	47	Observed	0
B.1.177.10	TS2	47	Observed	0
B.1.177.10	TS20	47	Observed	0
B.1.177.10	TS21	47	Observed	0
B.1.177.10	TS22	47	Observed	0
B.1.177.10	TS23	47	Observed	0
B.1.177.10	TS24	47	Observed	1
B.1.177.10	TS25	47	Observed	2
B.1.177.10	TS26	47	Observed	0
B.1.177.10	TS27	47	Observed	1
B.1.177.10	TS28	47	Observed	0
B.1.177.10	TS29	47	Observed	0
B.1.177.10	TS3	47	Observed	0
B.1.177.10	TS4	47	Observed	0
B.1.177.10	TS5	47	Observed	0
B.1.177.10	TS6	47	Observed	0
B.1.177.10	TS7	47	Observed	0
B.1.177.10	TS8	47	Observed	0
B.1.177.10	TS9	47	Observed	0
B.1.177.10	TS1	48	Observed	0
B.1.177.10	TS10	48	Observed	0
B.1.177.10	TS11	48	Observed	0
B.1.177.10	TS12	48	Observed	1
B.1.177.10	TS13	48	Observed	0
B.1.177.10	TS14	48	Observed	0
B.1.177.10	TS15	48	Observed	0
B.1.177.10	TS16	48	Observed	0
B.1.177.10	TS17	48	Observed	0
B.1.177.10	TS18	48	Observed	0
B.1.177.10	TS19	48	Observed	0
B.1.177.10	TS2	48	Observed	0
B.1.177.10	TS20	48	Observed	0
B.1.177.10	TS21	48	Observed	0
B.1.177.10	TS22	48	Observed	0
B.1.177.10	TS23	48	Observed	0
B.1.177.10	TS24	48	Observed	1
B.1.177.10	TS25	48	Observed	2
B.1.177.10	TS26	48	Observed	0
B.1.177.10	TS27	48	Observed	0
B.1.177.10	TS28	48	Observed	0
B.1.177.10	TS29	48	Observed	0
B.1.177.10	TS3	48	Observed	1
B.1.177.10	TS4	48	Observed	0
B.1.177.10	TS5	48	Observed	0
B.1.177.10	TS6	48	Observed	0
B.1.177.10	TS7	48	Observed	0
B.1.177.10	TS8	48	Observed	0
B.1.177.10	TS9	48	Observed	0
B.1.177.10	TS1	49	Observed	0
B.1.177.10	TS10	49	Observed	0
B.1.177.10	TS11	49	Observed	0
B.1.177.10	TS12	49	Observed	0
B.1.177.10	TS13	49	Observed	0
B.1.177.10	TS14	49	Observed	0
B.1.177.10	TS15	49	Observed	0
B.1.177.10	TS16	49	Observed	0
B.1.177.10	TS17	49	Observed	0
B.1.177.10	TS18	49	Observed	0
B.1.177.10	TS19	49	Observed	1
B.1.177.10	TS2	49	Observed	0
B.1.177.10	TS20	49	Observed	0
B.1.177.10	TS21	49	Observed	0
B.1.177.10	TS22	49	Observed	0
B.1.177.10	TS23	49	Observed	0
B.1.177.10	TS24	49	Observed	0
B.1.177.10	TS25	49	Observed	0
B.1.177.10	TS26	49	Observed	2
B.1.177.10	TS27	49	Observed	0
B.1.177.10	TS28	49	Observed	0
B.1.177.10	TS29	49	Observed	0
B.1.177.10	TS3	49	Observed	0
B.1.177.10	TS4	49	Observed	0
B.1.177.10	TS5	49	Observed	1
B.1.177.10	TS6	49	Observed	0
B.1.177.10	TS7	49	Observed	0
B.1.177.10	TS8	49	Observed	0
B.1.177.10	TS9	49	Observed	0
B.1.177.10	TS1	50	Observed	0
B.1.177.10	TS10	50	Observed	0
B.1.177.10	TS11	50	Observed	0
B.1.177.10	TS12	50	Observed	0
B.1.177.10	TS13	50	Observed	0
B.1.177.10	TS14	50	Observed	0
B.1.177.10	TS15	50	Observed	0
B.1.177.10	TS16	50	Observed	0
B.1.177.10	TS17	50	Observed	0
B.1.177.10	TS18	50	Observed	1
B.1.177.10	TS19	50	Observed	2
B.1.177.10	TS2	50	Observed	0
B.1.177.10	TS20	50	Observed	0
B.1.177.10	TS21	50	Observed	0
B.1.177.10	TS22	50	Observed	1
B.1.177.10	TS23	50	Observed	0
B.1.177.10	TS24	50	Observed	0
B.1.177.10	TS25	50	Observed	4
B.1.177.10	TS26	50	Observed	1
B.1.177.10	TS27	50	Observed	0
B.1.177.10	TS28	50	Observed	0
B.1.177.10	TS29	50	Observed	0
B.1.177.10	TS3	50	Observed	0
B.1.177.10	TS4	50	Observed	0
B.1.177.10	TS5	50	Observed	0
B.1.177.10	TS6	50	Observed	0
B.1.177.10	TS7	50	Observed	0
B.1.177.10	TS8	50	Observed	0
B.1.177.10	TS9	50	Observed	0
B.1.177.10	TS1	51	Observed	0
B.1.177.10	TS10	51	Observed	1
B.1.177.10	TS11	51	Observed	0
B.1.177.10	TS12	51	Observed	0
B.1.177.10	TS13	51	Observed	0
B.1.177.10	TS14	51	Observed	0
B.1.177.10	TS15	51	Observed	0
B.1.177.10	TS16	51	Observed	0
B.1.177.10	TS17	51	Observed	16
B.1.177.10	TS18	51	Observed	2
B.1.177.10	TS19	51	Observed	1
B.1.177.10	TS2	51	Observed	0
B.1.177.10	TS20	51	Observed	2
B.1.177.10	TS21	51	Observed	1
B.1.177.10	TS22	51	Observed	0
B.1.177.10	TS23	51	Observed	2
B.1.177.10	TS24	51	Observed	0
B.1.177.10	TS25	51	Observed	1
B.1.177.10	TS26	51	Observed	3
B.1.177.10	TS27	51	Observed	0
B.1.177.10	TS28	51	Observed	0
B.1.177.10	TS29	51	Observed	0
B.1.177.10	TS3	51	Observed	0
B.1.177.10	TS4	51	Observed	1
B.1.177.10	TS5	51	Observed	0
B.1.177.10	TS6	51	Observed	0
B.1.177.10	TS7	51	Observed	0
B.1.177.10	TS8	51	Observed	1
B.1.177.10	TS9	51	Observed	0
B.1.177.10	TS1	52	Observed	0
B.1.177.10	TS10	52	Observed	0
B.1.177.10	TS11	52	Observed	0
B.1.177.10	TS12	52	Observed	0
B.1.177.10	TS13	52	Observed	0
B.1.177.10	TS14	52	Observed	0
B.1.177.10	TS15	52	Observed	0
B.1.177.10	TS16	52	Observed	0
B.1.177.10	TS17	52	Observed	1
B.1.177.10	TS18	52	Observed	0
B.1.177.10	TS19	52	Observed	2
B.1.177.10	TS2	52	Observed	0
B.1.177.10	TS20	52	Observed	0
B.1.177.10	TS21	52	Observed	0
B.1.177.10	TS22	52	Observed	1
B.1.177.10	TS23	52	Observed	2
B.1.177.10	TS24	52	Observed	4
B.1.177.10	TS25	52	Observed	2
B.1.177.10	TS26	52	Observed	3
B.1.177.10	TS27	52	Observed	1
B.1.177.10	TS28	52	Observed	0
B.1.177.10	TS29	52	Observed	0
B.1.177.10	TS3	52	Observed	1
B.1.177.10	TS4	52	Observed	1
B.1.177.10	TS5	52	Observed	0
B.1.177.10	TS6	52	Observed	0
B.1.177.10	TS7	52	Observed	0
B.1.177.10	TS8	52	Observed	0
B.1.177.10	TS9	52	Observed	1
B.1.177.10	TS1	53	Observed	2
B.1.177.10	TS10	53	Observed	0
B.1.177.10	TS11	53	Observed	0
B.1.177.10	TS12	53	Observed	0
B.1.177.10	TS13	53	Observed	0
B.1.177.10	TS14	53	Observed	0
B.1.177.10	TS15	53	Observed	0
B.1.177.10	TS16	53	Observed	0
B.1.177.10	TS17	53	Observed	2
B.1.177.10	TS18	53	Observed	0
B.1.177.10	TS19	53	Observed	0
B.1.177.10	TS2	53	Observed	0
B.1.177.10	TS20	53	Observed	0
B.1.177.10	TS21	53	Observed	0
B.1.177.10	TS22	53	Observed	0
B.1.177.10	TS23	53	Observed	0
B.1.177.10	TS24	53	Observed	2
B.1.177.10	TS25	53	Observed	2
B.1.177.10	TS26	53	Observed	2
B.1.177.10	TS27	53	Observed	1
B.1.177.10	TS28	53	Observed	0
B.1.177.10	TS29	53	Observed	0
B.1.177.10	TS3	53	Observed	0
B.1.177.10	TS4	53	Observed	1
B.1.177.10	TS5	53	Observed	0
B.1.177.10	TS6	53	Observed	0
B.1.177.10	TS7	53	Observed	0
B.1.177.10	TS8	53	Observed	0
B.1.177.10	TS9	53	Observed	0
B.1.177.10	TS1	40	Fit AR1-PC	0.0026766578376042
B.1.177.10	TS10	40	Fit AR1-PC	0.0037768999262345
B.1.177.10	TS11	40	Fit AR1-PC	0.000537033113006653
B.1.177.10	TS12	40	Fit AR1-PC	0.00131911188894551
B.1.177.10	TS13	40	Fit AR1-PC	0.000565845248439471
B.1.177.10	TS14	40	Fit AR1-PC	0.000819178672298592
B.1.177.10	TS15	40	Fit AR1-PC	0.000564448530877668
B.1.177.10	TS16	40	Fit AR1-PC	0.000485664101809529
B.1.177.10	TS17	40	Fit AR1-PC	0.0108316521263721
B.1.177.10	TS18	40	Fit AR1-PC	0.00253704611234622
B.1.177.10	TS19	40	Fit AR1-PC	0.00566047405264488
B.1.177.10	TS2	40	Fit AR1-PC	0.00069956784484777
B.1.177.10	TS20	40	Fit AR1-PC	0.00426673044672393
B.1.177.10	TS21	40	Fit AR1-PC	0.00203198465936756
B.1.177.10	TS22	40	Fit AR1-PC	0.000686754005589123
B.1.177.10	TS23	40	Fit AR1-PC	0.00316062948728883
B.1.177.10	TS24	40	Fit AR1-PC	0.00730163933988356
B.1.177.10	TS25	40	Fit AR1-PC	0.012857784396777
B.1.177.10	TS26	40	Fit AR1-PC	0.00699876134435045
B.1.177.10	TS27	40	Fit AR1-PC	0.00174935772086662
B.1.177.10	TS28	40	Fit AR1-PC	0.000346594959730853
B.1.177.10	TS29	40	Fit AR1-PC	0.000370428811344676
B.1.177.10	TS3	40	Fit AR1-PC	0.00518548337904632
B.1.177.10	TS4	40	Fit AR1-PC	0.00364193416492758
B.1.177.10	TS5	40	Fit AR1-PC	0.00367679090771875
B.1.177.10	TS6	40	Fit AR1-PC	0.00220844681001878
B.1.177.10	TS7	40	Fit AR1-PC	0.00111265372017556
B.1.177.10	TS8	40	Fit AR1-PC	0.00137371815060713
B.1.177.10	TS9	40	Fit AR1-PC	0.000723938897251428
B.1.177.10	TS1	41	Fit AR1-PC	0.00165108187470893
B.1.177.10	TS10	41	Fit AR1-PC	0.00251169573007117
B.1.177.10	TS11	41	Fit AR1-PC	0.000338781304747857
B.1.177.10	TS12	41	Fit AR1-PC	0.000857884893580142
B.1.177.10	TS13	41	Fit AR1-PC	0.000358639613242751
B.1.177.10	TS14	41	Fit AR1-PC	0.000524050933817455
B.1.177.10	TS15	41	Fit AR1-PC	0.000357820758033676
B.1.177.10	TS16	41	Fit AR1-PC	0.000306987707386713
B.1.177.10	TS17	41	Fit AR1-PC	0.00599083036363329
B.1.177.10	TS18	41	Fit AR1-PC	0.00164491721651362
B.1.177.10	TS19	41	Fit AR1-PC	0.00370657841936521
B.1.177.10	TS2	41	Fit AR1-PC	0.000446095675786592
B.1.177.10	TS20	41	Fit AR1-PC	0.00170745781567414
B.1.177.10	TS21	41	Fit AR1-PC	0.000560686898443045
B.1.177.10	TS22	41	Fit AR1-PC	0.000425154389177514
B.1.177.10	TS23	41	Fit AR1-PC	0.00208300837566841
B.1.177.10	TS24	41	Fit AR1-PC	0.00359944347003978
B.1.177.10	TS25	41	Fit AR1-PC	0.0074495833117148
B.1.177.10	TS26	41	Fit AR1-PC	0.00344606802573804
B.1.177.10	TS27	41	Fit AR1-PC	0.000901937859427117
B.1.177.10	TS28	41	Fit AR1-PC	0.000217893856034399
B.1.177.10	TS29	41	Fit AR1-PC	0.000233107542607529
B.1.177.10	TS3	41	Fit AR1-PC	0.00353046084377738
B.1.177.10	TS4	41	Fit AR1-PC	0.00199387489381229
B.1.177.10	TS5	41	Fit AR1-PC	0.0025488031099452
B.1.177.10	TS6	41	Fit AR1-PC	0.00147886780340339
B.1.177.10	TS7	41	Fit AR1-PC	0.000720702390355903
B.1.177.10	TS8	41	Fit AR1-PC	0.000890634668177968
B.1.177.10	TS9	41	Fit AR1-PC	0.000448068871792035
B.1.177.10	TS1	42	Fit AR1-PC	0.00956206313833945
B.1.177.10	TS10	42	Fit AR1-PC	0.0150812253977008
B.1.177.10	TS11	42	Fit AR1-PC	0.00199462325178258
B.1.177.10	TS12	42	Fit AR1-PC	0.00511006381482159
B.1.177.10	TS13	42	Fit AR1-PC	0.00211553154693747
B.1.177.10	TS14	42	Fit AR1-PC	0.00310050915009329
B.1.177.10	TS15	42	Fit AR1-PC	0.00211103401497507
B.1.177.10	TS16	42	Fit AR1-PC	0.00180962655378577
B.1.177.10	TS17	42	Fit AR1-PC	0.0327054073946878
B.1.177.10	TS18	42	Fit AR1-PC	0.00976681384775715
B.1.177.10	TS19	42	Fit AR1-PC	0.0220369330643783
B.1.177.10	TS2	42	Fit AR1-PC	0.00264173859757037
B.1.177.10	TS20	42	Fit AR1-PC	0.00716760677353942
B.1.177.10	TS21	42	Fit AR1-PC	0.00327004082455343
B.1.177.10	TS22	42	Fit AR1-PC	0.00248312767123997
B.1.177.10	TS23	42	Fit AR1-PC	0.0124934804096445
B.1.177.10	TS24	42	Fit AR1-PC	0.0190701141220525
B.1.177.10	TS25	42	Fit AR1-PC	0.0414732363744456
B.1.177.10	TS26	42	Fit AR1-PC	0.0180492689938687
B.1.177.10	TS27	42	Fit AR1-PC	0.00488743134233565
B.1.177.10	TS28	42	Fit AR1-PC	0.00128201140931406
B.1.177.10	TS29	42	Fit AR1-PC	0.00137208208675962
B.1.177.10	TS3	42	Fit AR1-PC	0.0211833384250875
B.1.177.10	TS4	42	Fit AR1-PC	0.0110188599105381
B.1.177.10	TS5	42	Fit AR1-PC	0.0155576344728531
B.1.177.10	TS6	42	Fit AR1-PC	0.00892420388900972
B.1.177.10	TS7	42	Fit AR1-PC	0.00431845302415187
B.1.177.10	TS8	42	Fit AR1-PC	0.00518214611671166
B.1.177.10	TS9	42	Fit AR1-PC	0.00261550058222377
B.1.177.10	TS1	43	Fit AR1-PC	0.00436243268780373
B.1.177.10	TS10	43	Fit AR1-PC	0.00711354364370099
B.1.177.10	TS11	43	Fit AR1-PC	0.000922241746821256
B.1.177.10	TS12	43	Fit AR1-PC	0.00237765584290516
B.1.177.10	TS13	43	Fit AR1-PC	0.000978865350291762
B.1.177.10	TS14	43	Fit AR1-PC	0.00143519572013791
B.1.177.10	TS15	43	Fit AR1-PC	0.000977027231363988
B.1.177.10	TS16	43	Fit AR1-PC	0.000837660628590152
B.1.177.10	TS17	43	Fit AR1-PC	0.0145511352406163
B.1.177.10	TS18	43	Fit AR1-PC	0.00454652438170703
B.1.177.10	TS19	43	Fit AR1-PC	0.010366178295965
B.1.177.10	TS2	43	Fit AR1-PC	0.00122341312438895
B.1.177.10	TS20	43	Fit AR1-PC	0.00327973934460147
B.1.177.10	TS21	43	Fit AR1-PC	0.00150453780678825
B.1.177.10	TS22	43	Fit AR1-PC	0.0011447109103245
B.1.177.10	TS23	43	Fit AR1-PC	0.00590716939826188
B.1.177.10	TS24	43	Fit AR1-PC	0.00859533411588415
B.1.177.10	TS25	43	Fit AR1-PC	0.0188286473045208
B.1.177.10	TS26	43	Fit AR1-PC	0.00787677298805376
B.1.177.10	TS27	43	Fit AR1-PC	0.00220129826925768
B.1.177.10	TS28	43	Fit AR1-PC	0.000593100265230155
B.1.177.10	TS29	43	Fit AR1-PC	0.000634942981844981
B.1.177.10	TS3	43	Fit AR1-PC	0.00982177336417682
B.1.177.10	TS4	43	Fit AR1-PC	0.00497838770337021
B.1.177.10	TS5	43	Fit AR1-PC	0.00737575994816552
B.1.177.10	TS6	43	Fit AR1-PC	0.00413516111141397
B.1.177.10	TS7	43	Fit AR1-PC	0.00198293254887266
B.1.177.10	TS8	43	Fit AR1-PC	0.00237770282945406
B.1.177.10	TS9	43	Fit AR1-PC	0.00120435658691787
B.1.177.10	TS1	44	Fit AR1-PC	0.0207685855915243
B.1.177.10	TS10	44	Fit AR1-PC	0.0356890406787454
B.1.177.10	TS11	44	Fit AR1-PC	0.00451354648716847
B.1.177.10	TS12	44	Fit AR1-PC	0.0116744508313841
B.1.177.10	TS13	44	Fit AR1-PC	0.00479096706373631
B.1.177.10	TS14	44	Fit AR1-PC	0.00700527549288062
B.1.177.10	TS15	44	Fit AR1-PC	0.00478455966238451
B.1.177.10	TS16	44	Fit AR1-PC	0.00410836887294262
B.1.177.10	TS17	44	Fit AR1-PC	0.0670766766043101
B.1.177.10	TS18	44	Fit AR1-PC	0.0223334988496963
B.1.177.10	TS19	44	Fit AR1-PC	0.0460052229868027
B.1.177.10	TS2	44	Fit AR1-PC	0.00596048349943974
B.1.177.10	TS20	44	Fit AR1-PC	0.0157495724522504
B.1.177.10	TS21	44	Fit AR1-PC	0.00732371652697492
B.1.177.10	TS22	44	Fit AR1-PC	0.00559852528345439
B.1.177.10	TS23	44	Fit AR1-PC	0.029937174137259
B.1.177.10	TS24	44	Fit AR1-PC	0.0428689223438411
B.1.177.10	TS25	44	Fit AR1-PC	0.0893936156386798
B.1.177.10	TS26	44	Fit AR1-PC	0.0363296718316615
B.1.177.10	TS27	44	Fit AR1-PC	0.0108502363832541
B.1.177.10	TS28	44	Fit AR1-PC	0.00291120761320475
B.1.177.10	TS29	44	Fit AR1-PC	0.00311744916814894
B.1.177.10	TS3	44	Fit AR1-PC	0.0467425564297568
B.1.177.10	TS4	44	Fit AR1-PC	0.0241385804047079
B.1.177.10	TS5	44	Fit AR1-PC	0.037673015364742
B.1.177.10	TS6	44	Fit AR1-PC	0.0196768403804983
B.1.177.10	TS7	44	Fit AR1-PC	0.00960680234476146
B.1.177.10	TS8	44	Fit AR1-PC	0.0114924523723842
B.1.177.10	TS9	44	Fit AR1-PC	0.00587403725922729
B.1.177.10	TS1	45	Fit AR1-PC	0.0620458673684518
B.1.177.10	TS10	45	Fit AR1-PC	0.121793149598036
B.1.177.10	TS11	45	Fit AR1-PC	0.0140738730635121
B.1.177.10	TS12	45	Fit AR1-PC	0.0368467629181969
B.1.177.10	TS13	45	Fit AR1-PC	0.0149359188408653
B.1.177.10	TS14	45	Fit AR1-PC	0.02172679409077
B.1.177.10	TS15	45	Fit AR1-PC	0.0149346871647034
B.1.177.10	TS16	45	Fit AR1-PC	0.0128657375112075
B.1.177.10	TS17	45	Fit AR1-PC	0.199220826108757
B.1.177.10	TS18	45	Fit AR1-PC	0.0647053856012816
B.1.177.10	TS19	45	Fit AR1-PC	0.131142044726719
B.1.177.10	TS2	45	Fit AR1-PC	0.018492716649898
B.1.177.10	TS20	45	Fit AR1-PC	0.04774930674785
B.1.177.10	TS21	45	Fit AR1-PC	0.022687952766519
B.1.177.10	TS22	45	Fit AR1-PC	0.0175002651163756
B.1.177.10	TS23	45	Fit AR1-PC	0.104054967239371
B.1.177.10	TS24	45	Fit AR1-PC	0.152000303139839
B.1.177.10	TS25	45	Fit AR1-PC	0.291009534872721
B.1.177.10	TS26	45	Fit AR1-PC	0.105917825525375
B.1.177.10	TS27	45	Fit AR1-PC	0.0357222432250904
B.1.177.10	TS28	45	Fit AR1-PC	0.00912776388056741
B.1.177.10	TS29	45	Fit AR1-PC	0.00978189738324834
B.1.177.10	TS3	45	Fit AR1-PC	0.141953701725514
B.1.177.10	TS4	45	Fit AR1-PC	0.0909527475103985
B.1.177.10	TS5	45	Fit AR1-PC	0.128082270617184
B.1.177.10	TS6	45	Fit AR1-PC	0.0588747143203568
B.1.177.10	TS7	45	Fit AR1-PC	0.0295153819986334
B.1.177.10	TS8	45	Fit AR1-PC	0.0351913920393825
B.1.177.10	TS9	45	Fit AR1-PC	0.0182480417724245
B.1.177.10	TS1	46	Fit AR1-PC	0.111956582407848
B.1.177.10	TS10	46	Fit AR1-PC	0.325425434191843
B.1.177.10	TS11	46	Fit AR1-PC	0.0264324710762068
B.1.177.10	TS12	46	Fit AR1-PC	0.0732012413434435
B.1.177.10	TS13	46	Fit AR1-PC	0.0280609041308872
B.1.177.10	TS14	46	Fit AR1-PC	0.0406492178163487
B.1.177.10	TS15	46	Fit AR1-PC	0.0281421893499754
B.1.177.10	TS16	46	Fit AR1-PC	0.0243714881125211
B.1.177.10	TS17	46	Fit AR1-PC	0.310286744780833
B.1.177.10	TS18	46	Fit AR1-PC	0.117586781855026
B.1.177.10	TS19	46	Fit AR1-PC	0.232297795918784
B.1.177.10	TS2	46	Fit AR1-PC	0.0345718418839342
B.1.177.10	TS20	46	Fit AR1-PC	0.0876624968789317
B.1.177.10	TS21	46	Fit AR1-PC	0.0424696965225486
B.1.177.10	TS22	46	Fit AR1-PC	0.0332454213191992
B.1.177.10	TS23	46	Fit AR1-PC	0.284076248368954
B.1.177.10	TS24	46	Fit AR1-PC	0.472080984847403
B.1.177.10	TS25	46	Fit AR1-PC	0.870110842580636
B.1.177.10	TS26	46	Fit AR1-PC	0.193014387689239
B.1.177.10	TS27	46	Fit AR1-PC	0.0795043002928589
B.1.177.10	TS28	46	Fit AR1-PC	0.0172635940637361
B.1.177.10	TS29	46	Fit AR1-PC	0.0185488696369536
B.1.177.10	TS3	46	Fit AR1-PC	0.802565117536509
B.1.177.10	TS4	46	Fit AR1-PC	0.249913580640471
B.1.177.10	TS5	46	Fit AR1-PC	0.345562892138635
B.1.177.10	TS6	46	Fit AR1-PC	0.10638180858653
B.1.177.10	TS7	46	Fit AR1-PC	0.0546487412566092
B.1.177.10	TS8	46	Fit AR1-PC	0.0651087770055098
B.1.177.10	TS9	46	Fit AR1-PC	0.0341914518639698
B.1.177.10	TS1	47	Fit AR1-PC	0.0886659520949677
B.1.177.10	TS10	47	Fit AR1-PC	0.16907790087
B.1.177.10	TS11	47	Fit AR1-PC	0.0210926626661848
B.1.177.10	TS12	47	Fit AR1-PC	0.0702170073328491
B.1.177.10	TS13	47	Fit AR1-PC	0.0224457243616541
B.1.177.10	TS14	47	Fit AR1-PC	0.0326120827165364
B.1.177.10	TS15	47	Fit AR1-PC	0.0226731624171779
B.1.177.10	TS16	47	Fit AR1-PC	0.0193955400241564
B.1.177.10	TS17	47	Fit AR1-PC	0.240716385699982
B.1.177.10	TS18	47	Fit AR1-PC	0.0962789780766756
B.1.177.10	TS19	47	Fit AR1-PC	0.19911657012973
B.1.177.10	TS2	47	Fit AR1-PC	0.0275387408386905
B.1.177.10	TS20	47	Fit AR1-PC	0.070631765953155
B.1.177.10	TS21	47	Fit AR1-PC	0.034210376415152
B.1.177.10	TS22	47	Fit AR1-PC	0.0274739113522201
B.1.177.10	TS23	47	Fit AR1-PC	0.148054902508532
B.1.177.10	TS24	47	Fit AR1-PC	0.434839182890137
B.1.177.10	TS25	47	Fit AR1-PC	1.19947963949037
B.1.177.10	TS26	47	Fit AR1-PC	0.17111662956579
B.1.177.10	TS27	47	Fit AR1-PC	0.101638142889304
B.1.177.10	TS28	47	Fit AR1-PC	0.013874805357028
B.1.177.10	TS29	47	Fit AR1-PC	0.0147808866107625
B.1.177.10	TS3	47	Fit AR1-PC	0.332328137694679
B.1.177.10	TS4	47	Fit AR1-PC	0.12861277700865
B.1.177.10	TS5	47	Fit AR1-PC	0.1894057005924
B.1.177.10	TS6	47	Fit AR1-PC	0.0841161916388165
B.1.177.10	TS7	47	Fit AR1-PC	0.0434293234966091
B.1.177.10	TS8	47	Fit AR1-PC	0.0522120336504352
B.1.177.10	TS9	47	Fit AR1-PC	0.0273664348144969
B.1.177.10	TS1	48	Fit AR1-PC	0.0923163770417544
B.1.177.10	TS10	48	Fit AR1-PC	0.151340581687243
B.1.177.10	TS11	48	Fit AR1-PC	0.022192425775284
B.1.177.10	TS12	48	Fit AR1-PC	0.11723606111398
B.1.177.10	TS13	48	Fit AR1-PC	0.0237555997437107
B.1.177.10	TS14	48	Fit AR1-PC	0.034811131107606
B.1.177.10	TS15	48	Fit AR1-PC	0.0237028103958756
B.1.177.10	TS16	48	Fit AR1-PC	0.0202631857175912
B.1.177.10	TS17	48	Fit AR1-PC	0.261131026946286
B.1.177.10	TS18	48	Fit AR1-PC	0.109594298358972
B.1.177.10	TS19	48	Fit AR1-PC	0.259176496731799
B.1.177.10	TS2	48	Fit AR1-PC	0.0288841503374653
B.1.177.10	TS20	48	Fit AR1-PC	0.0766217593518465
B.1.177.10	TS21	48	Fit AR1-PC	0.0368983552898362
B.1.177.10	TS22	48	Fit AR1-PC	0.0314896337384234
B.1.177.10	TS23	48	Fit AR1-PC	0.135261208829066
B.1.177.10	TS24	48	Fit AR1-PC	0.392058486788439
B.1.177.10	TS25	48	Fit AR1-PC	1.22867287422413
B.1.177.10	TS26	48	Fit AR1-PC	0.242313165588571
B.1.177.10	TS27	48	Fit AR1-PC	0.0685256718478685
B.1.177.10	TS28	48	Fit AR1-PC	0.0145634676319881
B.1.177.10	TS29	48	Fit AR1-PC	0.0154842597853104
B.1.177.10	TS3	48	Fit AR1-PC	0.393724812302327
B.1.177.10	TS4	48	Fit AR1-PC	0.115438490520511
B.1.177.10	TS5	48	Fit AR1-PC	0.195018856719204
B.1.177.10	TS6	48	Fit AR1-PC	0.0872141359812519
B.1.177.10	TS7	48	Fit AR1-PC	0.0453803342889058
B.1.177.10	TS8	48	Fit AR1-PC	0.0558424036428052
B.1.177.10	TS9	48	Fit AR1-PC	0.0290341889380699
B.1.177.10	TS1	49	Fit AR1-PC	0.104586630347946
B.1.177.10	TS10	49	Fit AR1-PC	0.16543815524744
B.1.177.10	TS11	49	Fit AR1-PC	0.025586823677604
B.1.177.10	TS12	49	Fit AR1-PC	0.0856992022805085
B.1.177.10	TS13	49	Fit AR1-PC	0.0277866758691923
B.1.177.10	TS14	49	Fit AR1-PC	0.0392959447144827
B.1.177.10	TS15	49	Fit AR1-PC	0.0270159055876848
B.1.177.10	TS16	49	Fit AR1-PC	0.023247804245044
B.1.177.10	TS17	49	Fit AR1-PC	0.348131203191893
B.1.177.10	TS18	49	Fit AR1-PC	0.156525567746575
B.1.177.10	TS19	49	Fit AR1-PC	0.555118027997965
B.1.177.10	TS2	49	Fit AR1-PC	0.0330845355184762
B.1.177.10	TS20	49	Fit AR1-PC	0.0960589616479715
B.1.177.10	TS21	49	Fit AR1-PC	0.0452857997872446
B.1.177.10	TS22	49	Fit AR1-PC	0.0447396815249562
B.1.177.10	TS23	49	Fit AR1-PC	0.157334661453522
B.1.177.10	TS24	49	Fit AR1-PC	0.236789758679414
B.1.177.10	TS25	49	Fit AR1-PC	0.796720363475045
B.1.177.10	TS26	49	Fit AR1-PC	0.646645261165676
B.1.177.10	TS27	49	Fit AR1-PC	0.0589090788441946
B.1.177.10	TS28	49	Fit AR1-PC	0.0167224988618518
B.1.177.10	TS29	49	Fit AR1-PC	0.0178185815627732
B.1.177.10	TS3	49	Fit AR1-PC	0.261810663931345
B.1.177.10	TS4	49	Fit AR1-PC	0.129348555614859
B.1.177.10	TS5	49	Fit AR1-PC	0.310452901825763
B.1.177.10	TS6	49	Fit AR1-PC	0.0977277721307117
B.1.177.10	TS7	49	Fit AR1-PC	0.0516091534948437
B.1.177.10	TS8	49	Fit AR1-PC	0.0673481031544157
B.1.177.10	TS9	49	Fit AR1-PC	0.03419198412467
B.1.177.10	TS1	50	Fit AR1-PC	0.112538790532084
B.1.177.10	TS10	50	Fit AR1-PC	0.187962163110911
B.1.177.10	TS11	50	Fit AR1-PC	0.0282000955180881
B.1.177.10	TS12	50	Fit AR1-PC	0.0808801747255095
B.1.177.10	TS13	50	Fit AR1-PC	0.0298463665705806
B.1.177.10	TS14	50	Fit AR1-PC	0.0420598565654577
B.1.177.10	TS15	50	Fit AR1-PC	0.0294114276916006
B.1.177.10	TS16	50	Fit AR1-PC	0.025434436447457
B.1.177.10	TS17	50	Fit AR1-PC	0.64018023728066
B.1.177.10	TS18	50	Fit AR1-PC	0.311397559825351
B.1.177.10	TS19	50	Fit AR1-PC	0.876369986177636
B.1.177.10	TS2	50	Fit AR1-PC	0.035961675203997
B.1.177.10	TS20	50	Fit AR1-PC	0.133198387242623
B.1.177.10	TS21	50	Fit AR1-PC	0.0584504943469185
B.1.177.10	TS22	50	Fit AR1-PC	0.0824414796530464
B.1.177.10	TS23	50	Fit AR1-PC	0.211048897798638
B.1.177.10	TS24	50	Fit AR1-PC	0.198292973644413
B.1.177.10	TS25	50	Fit AR1-PC	2.33960149438656
B.1.177.10	TS26	50	Fit AR1-PC	0.541935848507802
B.1.177.10	TS27	50	Fit AR1-PC	0.0671367051158296
B.1.177.10	TS28	50	Fit AR1-PC	0.0183766821795631
B.1.177.10	TS29	50	Fit AR1-PC	0.0195849227768037
B.1.177.10	TS3	50	Fit AR1-PC	0.226797241615092
B.1.177.10	TS4	50	Fit AR1-PC	0.156977954156846
B.1.177.10	TS5	50	Fit AR1-PC	0.201294400434137
B.1.177.10	TS6	50	Fit AR1-PC	0.102116647861409
B.1.177.10	TS7	50	Fit AR1-PC	0.0553780012889753
B.1.177.10	TS8	50	Fit AR1-PC	0.083909700924911
B.1.177.10	TS9	50	Fit AR1-PC	0.039764928533062
B.1.177.10	TS1	51	Fit AR1-PC	0.376953468432785
B.1.177.10	TS10	51	Fit AR1-PC	0.777813975231054
B.1.177.10	TS11	51	Fit AR1-PC	0.098378403523523
B.1.177.10	TS12	51	Fit AR1-PC	0.216570730177054
B.1.177.10	TS13	51	Fit AR1-PC	0.100945806259236
B.1.177.10	TS14	51	Fit AR1-PC	0.140281751689021
B.1.177.10	TS15	51	Fit AR1-PC	0.100251998864266
B.1.177.10	TS16	51	Fit AR1-PC	0.0872938600701125
B.1.177.10	TS17	51	Fit AR1-PC	12.9603478676719
B.1.177.10	TS18	51	Fit AR1-PC	1.13993609468717
B.1.177.10	TS19	51	Fit AR1-PC	1.47230882105368
B.1.177.10	TS2	51	Fit AR1-PC	0.121537202418953
B.1.177.10	TS20	51	Fit AR1-PC	0.85877221395802
B.1.177.10	TS21	51	Fit AR1-PC	0.302962644171211
B.1.177.10	TS22	51	Fit AR1-PC	0.20218515864565
B.1.177.10	TS23	51	Fit AR1-PC	1.37356142631304
B.1.177.10	TS24	51	Fit AR1-PC	0.573228757267116
B.1.177.10	TS25	51	Fit AR1-PC	1.57228680441009
B.1.177.10	TS26	51	Fit AR1-PC	2.4660117252849
B.1.177.10	TS27	51	Fit AR1-PC	0.265766205806085
B.1.177.10	TS28	51	Fit AR1-PC	0.0637480920569692
B.1.177.10	TS29	51	Fit AR1-PC	0.0678401290650178
B.1.177.10	TS3	51	Fit AR1-PC	0.658308762043704
B.1.177.10	TS4	51	Fit AR1-PC	0.76832982381408
B.1.177.10	TS5	51	Fit AR1-PC	0.494476925703099
B.1.177.10	TS6	51	Fit AR1-PC	0.316744039029301
B.1.177.10	TS7	51	Fit AR1-PC	0.18209265692777
B.1.177.10	TS8	51	Fit AR1-PC	0.403250081388764
B.1.177.10	TS9	51	Fit AR1-PC	0.158580431733492
B.1.177.10	TS1	52	Fit AR1-PC	0.407797902536888
B.1.177.10	TS10	52	Fit AR1-PC	0.476908231379887
B.1.177.10	TS11	52	Fit AR1-PC	0.0808305142964265
B.1.177.10	TS12	52	Fit AR1-PC	0.174904690986202
B.1.177.10	TS13	52	Fit AR1-PC	0.0823197848059314
B.1.177.10	TS14	52	Fit AR1-PC	0.11485882231676
B.1.177.10	TS15	52	Fit AR1-PC	0.0819966053954588
B.1.177.10	TS16	52	Fit AR1-PC	0.0713667960153349
B.1.177.10	TS17	52	Fit AR1-PC	1.96337261990871
B.1.177.10	TS18	52	Fit AR1-PC	0.418875548918201
B.1.177.10	TS19	52	Fit AR1-PC	1.39647545696386
B.1.177.10	TS2	52	Fit AR1-PC	0.0995888592576108
B.1.177.10	TS20	52	Fit AR1-PC	0.361832509009778
B.1.177.10	TS21	52	Fit AR1-PC	0.174286915619485
B.1.177.10	TS22	52	Fit AR1-PC	0.216807150101379
B.1.177.10	TS23	52	Fit AR1-PC	1.2556280284094
B.1.177.10	TS24	52	Fit AR1-PC	2.7575663309
B.1.177.10	TS25	52	Fit AR1-PC	1.89581853576246
B.1.177.10	TS26	52	Fit AR1-PC	2.28172679116636
B.1.177.10	TS27	52	Fit AR1-PC	0.38869552119826
B.1.177.10	TS28	52	Fit AR1-PC	0.0520344721300615
B.1.177.10	TS29	52	Fit AR1-PC	0.0553991437647697
B.1.177.10	TS3	52	Fit AR1-PC	0.779486408789239
B.1.177.10	TS4	52	Fit AR1-PC	0.73010544085334
B.1.177.10	TS5	52	Fit AR1-PC	0.391353245510159
B.1.177.10	TS6	52	Fit AR1-PC	0.262424329578578
B.1.177.10	TS7	52	Fit AR1-PC	0.149747571591676
B.1.177.10	TS8	52	Fit AR1-PC	0.2199120906143
B.1.177.10	TS9	52	Fit AR1-PC	0.2036087394871
B.1.177.10	TS1	53	Fit AR1-PC	0.716987760958104
B.1.177.10	TS10	53	Fit AR1-PC	0.357230270362293
B.1.177.10	TS11	53	Fit AR1-PC	0.0576142424486726
B.1.177.10	TS12	53	Fit AR1-PC	0.131553098001376
B.1.177.10	TS13	53	Fit AR1-PC	0.0600272154230188
B.1.177.10	TS14	53	Fit AR1-PC	0.0849417336766131
B.1.177.10	TS15	53	Fit AR1-PC	0.059857389713549
B.1.177.10	TS16	53	Fit AR1-PC	0.0518748367279017
B.1.177.10	TS17	53	Fit AR1-PC	1.56777081285044
B.1.177.10	TS18	53	Fit AR1-PC	0.254557228986333
B.1.177.10	TS19	53	Fit AR1-PC	0.554127220578263
B.1.177.10	TS2	53	Fit AR1-PC	0.0732565301081081
B.1.177.10	TS20	53	Fit AR1-PC	0.264049330771909
B.1.177.10	TS21	53	Fit AR1-PC	0.13426799588999
B.1.177.10	TS22	53	Fit AR1-PC	0.0962729949442782
B.1.177.10	TS23	53	Fit AR1-PC	0.306132207818708
B.1.177.10	TS24	53	Fit AR1-PC	1.41183588326928
B.1.177.10	TS25	53	Fit AR1-PC	1.66844050997131
B.1.177.10	TS26	53	Fit AR1-PC	1.34192311927894
B.1.177.10	TS27	53	Fit AR1-PC	0.303793357646628
B.1.177.10	TS28	53	Fit AR1-PC	0.0375132551866932
B.1.177.10	TS29	53	Fit AR1-PC	0.039999303713568
B.1.177.10	TS3	53	Fit AR1-PC	0.459252565913912
B.1.177.10	TS4	53	Fit AR1-PC	0.546161670023408
B.1.177.10	TS5	53	Fit AR1-PC	0.314733583445147
B.1.177.10	TS6	53	Fit AR1-PC	0.205721368560598
B.1.177.10	TS7	53	Fit AR1-PC	0.112432927460941
B.1.177.10	TS8	53	Fit AR1-PC	0.1439248766032
B.1.177.10	TS9	53	Fit AR1-PC	0.0966472897630396
B.1.177.10	TS1	40	Fit AR1-PC-S2	0.00617433038639459
B.1.177.10	TS10	40	Fit AR1-PC-S2	0.00929301328488491
B.1.177.10	TS11	40	Fit AR1-PC-S2	0.00134294089007735
B.1.177.10	TS12	40	Fit AR1-PC-S2	0.00317517630208106
B.1.177.10	TS13	40	Fit AR1-PC-S2	0.001419003258539
B.1.177.10	TS14	40	Fit AR1-PC-S2	0.00206987200595911
B.1.177.10	TS15	40	Fit AR1-PC-S2	0.00141681689714305
B.1.177.10	TS16	40	Fit AR1-PC-S2	0.00121713456789344
B.1.177.10	TS17	40	Fit AR1-PC-S2	0.0228892062257883
B.1.177.10	TS18	40	Fit AR1-PC-S2	0.00568711192560026
B.1.177.10	TS19	40	Fit AR1-PC-S2	0.0122461052707911
B.1.177.10	TS2	40	Fit AR1-PC-S2	0.00175141048995758
B.1.177.10	TS20	40	Fit AR1-PC-S2	0.0141522581150165
B.1.177.10	TS21	40	Fit AR1-PC-S2	0.00681012516373056
B.1.177.10	TS22	40	Fit AR1-PC-S2	0.00146452103477987
B.1.177.10	TS23	40	Fit AR1-PC-S2	0.0067253641690615
B.1.177.10	TS24	40	Fit AR1-PC-S2	0.0136594180472014
B.1.177.10	TS25	40	Fit AR1-PC-S2	0.0258742816402817
B.1.177.10	TS26	40	Fit AR1-PC-S2	0.0128847461770319
B.1.177.10	TS27	40	Fit AR1-PC-S2	0.00366772621055811
B.1.177.10	TS28	40	Fit AR1-PC-S2	0.00086765470475605
B.1.177.10	TS29	40	Fit AR1-PC-S2	0.000927283463754921
B.1.177.10	TS3	40	Fit AR1-PC-S2	0.0120149193929623
B.1.177.10	TS4	40	Fit AR1-PC-S2	0.00785688211310331
B.1.177.10	TS5	40	Fit AR1-PC-S2	0.00911099025146078
B.1.177.10	TS6	40	Fit AR1-PC-S2	0.00582158109510436
B.1.177.10	TS7	40	Fit AR1-PC-S2	0.00283984032322188
B.1.177.10	TS8	40	Fit AR1-PC-S2	0.003298613150482
B.1.177.10	TS9	40	Fit AR1-PC-S2	0.00167152391120031
B.1.177.10	TS1	41	Fit AR1-PC-S2	0.01964838477427
B.1.177.10	TS10	41	Fit AR1-PC-S2	0.0317675104514499
B.1.177.10	TS11	41	Fit AR1-PC-S2	0.00446306220876088
B.1.177.10	TS12	41	Fit AR1-PC-S2	0.0107877494424714
B.1.177.10	TS13	41	Fit AR1-PC-S2	0.00472828888907726
B.1.177.10	TS14	41	Fit AR1-PC-S2	0.00695240065249206
B.1.177.10	TS15	41	Fit AR1-PC-S2	0.00472111342566102
B.1.177.10	TS16	41	Fit AR1-PC-S2	0.0040452176775862
B.1.177.10	TS17	41	Fit AR1-PC-S2	0.0609244557566832
B.1.177.10	TS18	41	Fit AR1-PC-S2	0.0192665542535189
B.1.177.10	TS19	41	Fit AR1-PC-S2	0.0411842878703415
B.1.177.10	TS2	41	Fit AR1-PC-S2	0.00586910555618635
B.1.177.10	TS20	41	Fit AR1-PC-S2	0.0206514995064513
B.1.177.10	TS21	41	Fit AR1-PC-S2	0.00638964008694086
B.1.177.10	TS22	41	Fit AR1-PC-S2	0.00475009308130298
B.1.177.10	TS23	41	Fit AR1-PC-S2	0.022799057157675
B.1.177.10	TS24	41	Fit AR1-PC-S2	0.0328835970653664
B.1.177.10	TS25	41	Fit AR1-PC-S2	0.0699273292702925
B.1.177.10	TS26	41	Fit AR1-PC-S2	0.0308458437991992
B.1.177.10	TS27	41	Fit AR1-PC-S2	0.00937104170388724
B.1.177.10	TS28	41	Fit AR1-PC-S2	0.0028698097266489
B.1.177.10	TS29	41	Fit AR1-PC-S2	0.00306966932959055
B.1.177.10	TS3	41	Fit AR1-PC-S2	0.0415534930652764
B.1.177.10	TS4	41	Fit AR1-PC-S2	0.0214204950540696
B.1.177.10	TS5	41	Fit AR1-PC-S2	0.0323609849154649
B.1.177.10	TS6	41	Fit AR1-PC-S2	0.0203215065655931
B.1.177.10	TS7	41	Fit AR1-PC-S2	0.00968476097288372
B.1.177.10	TS8	41	Fit AR1-PC-S2	0.0111599050649681
B.1.177.10	TS9	41	Fit AR1-PC-S2	0.00541664138164113
B.1.177.10	TS1	42	Fit AR1-PC-S2	0.0316051496022757
B.1.177.10	TS10	42	Fit AR1-PC-S2	0.0520810039266836
B.1.177.10	TS11	42	Fit AR1-PC-S2	0.00736247468744031
B.1.177.10	TS12	42	Fit AR1-PC-S2	0.0178471656715359
B.1.177.10	TS13	42	Fit AR1-PC-S2	0.00780508606214102
B.1.177.10	TS14	42	Fit AR1-PC-S2	0.0114860190290772
B.1.177.10	TS15	42	Fit AR1-PC-S2	0.00779344300656872
B.1.177.10	TS16	42	Fit AR1-PC-S2	0.00667597029208526
B.1.177.10	TS17	42	Fit AR1-PC-S2	0.0907536459526552
B.1.177.10	TS18	42	Fit AR1-PC-S2	0.0316905141237829
B.1.177.10	TS19	42	Fit AR1-PC-S2	0.0672484576233556
B.1.177.10	TS2	42	Fit AR1-PC-S2	0.00973635602913972
B.1.177.10	TS20	42	Fit AR1-PC-S2	0.0226962812755305
B.1.177.10	TS21	42	Fit AR1-PC-S2	0.0104290017220379
B.1.177.10	TS22	42	Fit AR1-PC-S2	0.00777304798881012
B.1.177.10	TS23	42	Fit AR1-PC-S2	0.0375447625304008
B.1.177.10	TS24	42	Fit AR1-PC-S2	0.0484235414654946
B.1.177.10	TS25	42	Fit AR1-PC-S2	0.104511615753845
B.1.177.10	TS26	42	Fit AR1-PC-S2	0.0450955283879208
B.1.177.10	TS27	42	Fit AR1-PC-S2	0.0141807646527458
B.1.177.10	TS28	42	Fit AR1-PC-S2	0.00473292087581652
B.1.177.10	TS29	42	Fit AR1-PC-S2	0.00506332564726668
B.1.177.10	TS3	42	Fit AR1-PC-S2	0.0676678100342281
B.1.177.10	TS4	42	Fit AR1-PC-S2	0.032851850513854
B.1.177.10	TS5	42	Fit AR1-PC-S2	0.0539469064841531
B.1.177.10	TS6	42	Fit AR1-PC-S2	0.0340936545815611
B.1.177.10	TS7	42	Fit AR1-PC-S2	0.0160424654310343
B.1.177.10	TS8	42	Fit AR1-PC-S2	0.0181059702115689
B.1.177.10	TS9	42	Fit AR1-PC-S2	0.00885587542883533
B.1.177.10	TS1	43	Fit AR1-PC-S2	0.023666357025578
B.1.177.10	TS10	43	Fit AR1-PC-S2	0.0398476647016661
B.1.177.10	TS11	43	Fit AR1-PC-S2	0.00556979779700675
B.1.177.10	TS12	43	Fit AR1-PC-S2	0.0135291096810175
B.1.177.10	TS13	43	Fit AR1-PC-S2	0.0059056666777349
B.1.177.10	TS14	43	Fit AR1-PC-S2	0.00868963600011757
B.1.177.10	TS15	43	Fit AR1-PC-S2	0.00589714260812902
B.1.177.10	TS16	43	Fit AR1-PC-S2	0.00505254187636808
B.1.177.10	TS17	43	Fit AR1-PC-S2	0.0667336408415917
B.1.177.10	TS18	43	Fit AR1-PC-S2	0.0240710474543406
B.1.177.10	TS19	43	Fit AR1-PC-S2	0.0526359675024307
B.1.177.10	TS2	43	Fit AR1-PC-S2	0.00736586768010525
B.1.177.10	TS20	43	Fit AR1-PC-S2	0.0169693954529018
B.1.177.10	TS21	43	Fit AR1-PC-S2	0.00786018082019975
B.1.177.10	TS22	43	Fit AR1-PC-S2	0.00586630036463949
B.1.177.10	TS23	43	Fit AR1-PC-S2	0.0288425419853166
B.1.177.10	TS24	43	Fit AR1-PC-S2	0.0360404893313577
B.1.177.10	TS25	43	Fit AR1-PC-S2	0.0778146815230314
B.1.177.10	TS26	43	Fit AR1-PC-S2	0.0327920601178906
B.1.177.10	TS27	43	Fit AR1-PC-S2	0.0105026188728437
B.1.177.10	TS28	43	Fit AR1-PC-S2	0.00358151470591597
B.1.177.10	TS29	43	Fit AR1-PC-S2	0.00383201041495013
B.1.177.10	TS3	43	Fit AR1-PC-S2	0.0510436661126005
B.1.177.10	TS4	43	Fit AR1-PC-S2	0.024409070865031
B.1.177.10	TS5	43	Fit AR1-PC-S2	0.042208617122002
B.1.177.10	TS6	43	Fit AR1-PC-S2	0.0257258907837799
B.1.177.10	TS7	43	Fit AR1-PC-S2	0.0120332293894621
B.1.177.10	TS8	43	Fit AR1-PC-S2	0.013609259600416
B.1.177.10	TS9	43	Fit AR1-PC-S2	0.00667903911378875
B.1.177.10	TS1	44	Fit AR1-PC-S2	0.0521340689017764
B.1.177.10	TS10	44	Fit AR1-PC-S2	0.0912348563288866
B.1.177.10	TS11	44	Fit AR1-PC-S2	0.012650191613876
B.1.177.10	TS12	44	Fit AR1-PC-S2	0.030581166454335
B.1.177.10	TS13	44	Fit AR1-PC-S2	0.0134071896262989
B.1.177.10	TS14	44	Fit AR1-PC-S2	0.0196407690329201
B.1.177.10	TS15	44	Fit AR1-PC-S2	0.0133898211650905
B.1.177.10	TS16	44	Fit AR1-PC-S2	0.0114933642439913
B.1.177.10	TS17	44	Fit AR1-PC-S2	0.141211484658286
B.1.177.10	TS18	44	Fit AR1-PC-S2	0.0544672845838116
B.1.177.10	TS19	44	Fit AR1-PC-S2	0.108427648561622
B.1.177.10	TS2	44	Fit AR1-PC-S2	0.0166081681949962
B.1.177.10	TS20	44	Fit AR1-PC-S2	0.0377373795683467
B.1.177.10	TS21	44	Fit AR1-PC-S2	0.0177691779908961
B.1.177.10	TS22	44	Fit AR1-PC-S2	0.0133179877062727
B.1.177.10	TS23	44	Fit AR1-PC-S2	0.0674695450337059
B.1.177.10	TS24	44	Fit AR1-PC-S2	0.0836652702190356
B.1.177.10	TS25	44	Fit AR1-PC-S2	0.169573323972874
B.1.177.10	TS26	44	Fit AR1-PC-S2	0.0709180153328669
B.1.177.10	TS27	44	Fit AR1-PC-S2	0.0240511474225618
B.1.177.10	TS28	44	Fit AR1-PC-S2	0.0081623650874319
B.1.177.10	TS29	44	Fit AR1-PC-S2	0.00873307339525577
B.1.177.10	TS3	44	Fit AR1-PC-S2	0.110468279201881
B.1.177.10	TS4	44	Fit AR1-PC-S2	0.0548386848485069
B.1.177.10	TS5	44	Fit AR1-PC-S2	0.0963857282378894
B.1.177.10	TS6	44	Fit AR1-PC-S2	0.0558768599907993
B.1.177.10	TS7	44	Fit AR1-PC-S2	0.0269794542551185
B.1.177.10	TS8	44	Fit AR1-PC-S2	0.0304651611261332
B.1.177.10	TS9	44	Fit AR1-PC-S2	0.0151283130942593
B.1.177.10	TS1	45	Fit AR1-PC-S2	0.0542802671835049
B.1.177.10	TS10	45	Fit AR1-PC-S2	0.11464651080965
B.1.177.10	TS11	45	Fit AR1-PC-S2	0.0134169545560981
B.1.177.10	TS12	45	Fit AR1-PC-S2	0.0329736298615564
B.1.177.10	TS13	45	Fit AR1-PC-S2	0.0142173015736788
B.1.177.10	TS14	45	Fit AR1-PC-S2	0.0207707747895922
B.1.177.10	TS15	45	Fit AR1-PC-S2	0.0142048476495103
B.1.177.10	TS16	45	Fit AR1-PC-S2	0.0122222226879093
B.1.177.10	TS17	45	Fit AR1-PC-S2	0.153377269704911
B.1.177.10	TS18	45	Fit AR1-PC-S2	0.0562755819123709
B.1.177.10	TS19	45	Fit AR1-PC-S2	0.109177999925193
B.1.177.10	TS2	45	Fit AR1-PC-S2	0.0175554214298855
B.1.177.10	TS20	45	Fit AR1-PC-S2	0.0395565347899856
B.1.177.10	TS21	45	Fit AR1-PC-S2	0.0188059842641242
B.1.177.10	TS22	45	Fit AR1-PC-S2	0.0141572774185406
B.1.177.10	TS23	45	Fit AR1-PC-S2	0.0868383306584705
B.1.177.10	TS24	45	Fit AR1-PC-S2	0.1117559489573
B.1.177.10	TS25	45	Fit AR1-PC-S2	0.213254874876503
B.1.177.10	TS26	45	Fit AR1-PC-S2	0.07389321875129
B.1.177.10	TS27	45	Fit AR1-PC-S2	0.0273980724898725
B.1.177.10	TS28	45	Fit AR1-PC-S2	0.0086798187757128
B.1.177.10	TS29	45	Fit AR1-PC-S2	0.00929525013128402
B.1.177.10	TS3	45	Fit AR1-PC-S2	0.119753791660808
B.1.177.10	TS4	45	Fit AR1-PC-S2	0.0776589009792317
B.1.177.10	TS5	45	Fit AR1-PC-S2	0.119140848972726
B.1.177.10	TS6	45	Fit AR1-PC-S2	0.0578838225859701
B.1.177.10	TS7	45	Fit AR1-PC-S2	0.0283958562609867
B.1.177.10	TS8	45	Fit AR1-PC-S2	0.0320407849078257
B.1.177.10	TS9	45	Fit AR1-PC-S2	0.0160237153530916
B.1.177.10	TS1	46	Fit AR1-PC-S2	0.0855661708701015
B.1.177.10	TS10	46	Fit AR1-PC-S2	0.352779565630186
B.1.177.10	TS11	46	Fit AR1-PC-S2	0.0217293192599216
B.1.177.10	TS12	46	Fit AR1-PC-S2	0.0570416415097699
B.1.177.10	TS13	46	Fit AR1-PC-S2	0.0230251599298813
B.1.177.10	TS14	46	Fit AR1-PC-S2	0.0335149556205648
B.1.177.10	TS15	46	Fit AR1-PC-S2	0.0230345453457909
B.1.177.10	TS16	46	Fit AR1-PC-S2	0.0199373565619643
B.1.177.10	TS17	46	Fit AR1-PC-S2	0.223441276222032
B.1.177.10	TS18	46	Fit AR1-PC-S2	0.0877825168058473
B.1.177.10	TS19	46	Fit AR1-PC-S2	0.169641540090027
B.1.177.10	TS2	46	Fit AR1-PC-S2	0.0283329166915076
B.1.177.10	TS20	46	Fit AR1-PC-S2	0.0631145822270468
B.1.177.10	TS21	46	Fit AR1-PC-S2	0.0304082081445459
B.1.177.10	TS22	46	Fit AR1-PC-S2	0.0231196355659789
B.1.177.10	TS23	46	Fit AR1-PC-S2	0.279576075514854
B.1.177.10	TS24	46	Fit AR1-PC-S2	0.423487339090217
B.1.177.10	TS25	46	Fit AR1-PC-S2	0.741642458548402
B.1.177.10	TS26	46	Fit AR1-PC-S2	0.119294414415524
B.1.177.10	TS27	46	Fit AR1-PC-S2	0.0564887494652159
B.1.177.10	TS28	46	Fit AR1-PC-S2	0.0141211234982894
B.1.177.10	TS29	46	Fit AR1-PC-S2	0.0151719497532231
B.1.177.10	TS3	46	Fit AR1-PC-S2	0.926189822116863
B.1.177.10	TS4	46	Fit AR1-PC-S2	0.249703711148251
B.1.177.10	TS5	46	Fit AR1-PC-S2	0.367627773452098
B.1.177.10	TS6	46	Fit AR1-PC-S2	0.0909368522117831
B.1.177.10	TS7	46	Fit AR1-PC-S2	0.0454983545310491
B.1.177.10	TS8	46	Fit AR1-PC-S2	0.0513192543828896
B.1.177.10	TS9	46	Fit AR1-PC-S2	0.0259156574205628
B.1.177.10	TS1	47	Fit AR1-PC-S2	0.0742842214543107
B.1.177.10	TS10	47	Fit AR1-PC-S2	0.154209245874795
B.1.177.10	TS11	47	Fit AR1-PC-S2	0.0187292029883448
B.1.177.10	TS12	47	Fit AR1-PC-S2	0.0637858037911127
B.1.177.10	TS13	47	Fit AR1-PC-S2	0.0198827873979472
B.1.177.10	TS14	47	Fit AR1-PC-S2	0.0290562771035061
B.1.177.10	TS15	47	Fit AR1-PC-S2	0.0199702496402551
B.1.177.10	TS16	47	Fit AR1-PC-S2	0.0171915120296722
B.1.177.10	TS17	47	Fit AR1-PC-S2	0.190168982836026
B.1.177.10	TS18	47	Fit AR1-PC-S2	0.0777576483221196
B.1.177.10	TS19	47	Fit AR1-PC-S2	0.160513528195287
B.1.177.10	TS2	47	Fit AR1-PC-S2	0.0244259256783421
B.1.177.10	TS20	47	Fit AR1-PC-S2	0.0551884459159204
B.1.177.10	TS21	47	Fit AR1-PC-S2	0.0264240355727976
B.1.177.10	TS22	47	Fit AR1-PC-S2	0.0204931879168173
B.1.177.10	TS23	47	Fit AR1-PC-S2	0.118713563585554
B.1.177.10	TS24	47	Fit AR1-PC-S2	0.453415418319225
B.1.177.10	TS25	47	Fit AR1-PC-S2	1.33931260889732
B.1.177.10	TS26	47	Fit AR1-PC-S2	0.117773015363256
B.1.177.10	TS27	47	Fit AR1-PC-S2	0.109898708892593
B.1.177.10	TS28	47	Fit AR1-PC-S2	0.0122040613223905
B.1.177.10	TS29	47	Fit AR1-PC-S2	0.0130733583791611
B.1.177.10	TS3	47	Fit AR1-PC-S2	0.297137231522022
B.1.177.10	TS4	47	Fit AR1-PC-S2	0.103645175422062
B.1.177.10	TS5	47	Fit AR1-PC-S2	0.170933788753107
B.1.177.10	TS6	47	Fit AR1-PC-S2	0.0789249199487718
B.1.177.10	TS7	47	Fit AR1-PC-S2	0.039298467580247
B.1.177.10	TS8	47	Fit AR1-PC-S2	0.0446385386767129
B.1.177.10	TS9	47	Fit AR1-PC-S2	0.0223872583409571
B.1.177.10	TS1	48	Fit AR1-PC-S2	0.0343860106747415
B.1.177.10	TS10	48	Fit AR1-PC-S2	0.0607579542939701
B.1.177.10	TS11	48	Fit AR1-PC-S2	0.00847683935137381
B.1.177.10	TS12	48	Fit AR1-PC-S2	0.0672085811224543
B.1.177.10	TS13	48	Fit AR1-PC-S2	0.00905075105806181
B.1.177.10	TS14	48	Fit AR1-PC-S2	0.0133931111720429
B.1.177.10	TS15	48	Fit AR1-PC-S2	0.00906330765616393
B.1.177.10	TS16	48	Fit AR1-PC-S2	0.00771388287346966
B.1.177.10	TS17	48	Fit AR1-PC-S2	0.0952086426620481
B.1.177.10	TS18	48	Fit AR1-PC-S2	0.039097127359476
B.1.177.10	TS19	48	Fit AR1-PC-S2	0.101500714053615
B.1.177.10	TS2	48	Fit AR1-PC-S2	0.0110663175168359
B.1.177.10	TS20	48	Fit AR1-PC-S2	0.0261615879067006
B.1.177.10	TS21	48	Fit AR1-PC-S2	0.0122698634214729
B.1.177.10	TS22	48	Fit AR1-PC-S2	0.0101212478600559
B.1.177.10	TS23	48	Fit AR1-PC-S2	0.0462046124533914
B.1.177.10	TS24	48	Fit AR1-PC-S2	0.204165835279799
B.1.177.10	TS25	48	Fit AR1-PC-S2	0.853707823369967
B.1.177.10	TS26	48	Fit AR1-PC-S2	0.0849176646196512
B.1.177.10	TS27	48	Fit AR1-PC-S2	0.0229830557148394
B.1.177.10	TS28	48	Fit AR1-PC-S2	0.00551616982086705
B.1.177.10	TS29	48	Fit AR1-PC-S2	0.00586738779843075
B.1.177.10	TS3	48	Fit AR1-PC-S2	0.227553530228771
B.1.177.10	TS4	48	Fit AR1-PC-S2	0.0393837820747719
B.1.177.10	TS5	48	Fit AR1-PC-S2	0.0832308575655556
B.1.177.10	TS6	48	Fit AR1-PC-S2	0.0365318571904632
B.1.177.10	TS7	48	Fit AR1-PC-S2	0.0179050596637914
B.1.177.10	TS8	48	Fit AR1-PC-S2	0.0207981535249955
B.1.177.10	TS9	48	Fit AR1-PC-S2	0.0102038932463413
B.1.177.10	TS1	49	Fit AR1-PC-S2	0.0583143687865373
B.1.177.10	TS10	49	Fit AR1-PC-S2	0.0987335399965466
B.1.177.10	TS11	49	Fit AR1-PC-S2	0.0148763393386782
B.1.177.10	TS12	49	Fit AR1-PC-S2	0.0511723138926588
B.1.177.10	TS13	49	Fit AR1-PC-S2	0.016131350366928
B.1.177.10	TS14	49	Fit AR1-PC-S2	0.0229780005232945
B.1.177.10	TS15	49	Fit AR1-PC-S2	0.0157116181073827
B.1.177.10	TS16	49	Fit AR1-PC-S2	0.0134828918538148
B.1.177.10	TS17	49	Fit AR1-PC-S2	0.177197578374414
B.1.177.10	TS18	49	Fit AR1-PC-S2	0.0862340865470302
B.1.177.10	TS19	49	Fit AR1-PC-S2	0.422799203672999
B.1.177.10	TS2	49	Fit AR1-PC-S2	0.019273955840336
B.1.177.10	TS20	49	Fit AR1-PC-S2	0.0495589300765197
B.1.177.10	TS21	49	Fit AR1-PC-S2	0.0229707517066752
B.1.177.10	TS22	49	Fit AR1-PC-S2	0.0231682460632783
B.1.177.10	TS23	49	Fit AR1-PC-S2	0.0797671058806308
B.1.177.10	TS24	49	Fit AR1-PC-S2	0.123724724225589
B.1.177.10	TS25	49	Fit AR1-PC-S2	0.43571971503005
B.1.177.10	TS26	49	Fit AR1-PC-S2	0.577650601690337
B.1.177.10	TS27	49	Fit AR1-PC-S2	0.027785788080268
B.1.177.10	TS28	49	Fit AR1-PC-S2	0.00965352261509638
B.1.177.10	TS29	49	Fit AR1-PC-S2	0.0102952467589408
B.1.177.10	TS3	49	Fit AR1-PC-S2	0.159978360560745
B.1.177.10	TS4	49	Fit AR1-PC-S2	0.0660178285736766
B.1.177.10	TS5	49	Fit AR1-PC-S2	0.264761260688258
B.1.177.10	TS6	49	Fit AR1-PC-S2	0.0614233803501873
B.1.177.10	TS7	49	Fit AR1-PC-S2	0.0308508511263253
B.1.177.10	TS8	49	Fit AR1-PC-S2	0.0380462495377751
B.1.177.10	TS9	49	Fit AR1-PC-S2	0.0181731744089697
B.1.177.10	TS1	50	Fit AR1-PC-S2	0.136979046099962
B.1.177.10	TS10	50	Fit AR1-PC-S2	0.247775811414435
B.1.177.10	TS11	50	Fit AR1-PC-S2	0.0377425515130985
B.1.177.10	TS12	50	Fit AR1-PC-S2	0.0993987916344092
B.1.177.10	TS13	50	Fit AR1-PC-S2	0.0396403976039772
B.1.177.10	TS14	50	Fit AR1-PC-S2	0.0562446230402647
B.1.177.10	TS15	50	Fit AR1-PC-S2	0.0392913526746847
B.1.177.10	TS16	50	Fit AR1-PC-S2	0.0339641253453946
B.1.177.10	TS17	50	Fit AR1-PC-S2	0.643941264545115
B.1.177.10	TS18	50	Fit AR1-PC-S2	0.489994165781548
B.1.177.10	TS19	50	Fit AR1-PC-S2	1.31174748702805
B.1.177.10	TS2	50	Fit AR1-PC-S2	0.0479173631440091
B.1.177.10	TS20	50	Fit AR1-PC-S2	0.164746160765388
B.1.177.10	TS21	50	Fit AR1-PC-S2	0.0716894071163489
B.1.177.10	TS22	50	Fit AR1-PC-S2	0.134942782597165
B.1.177.10	TS23	50	Fit AR1-PC-S2	0.244688358042156
B.1.177.10	TS24	50	Fit AR1-PC-S2	0.2084240847261
B.1.177.10	TS25	50	Fit AR1-PC-S2	2.89474372352011
B.1.177.10	TS26	50	Fit AR1-PC-S2	0.663945072377779
B.1.177.10	TS27	50	Fit AR1-PC-S2	0.0721818189931214
B.1.177.10	TS28	50	Fit AR1-PC-S2	0.0245317950717292
B.1.177.10	TS29	50	Fit AR1-PC-S2	0.0261470016824667
B.1.177.10	TS3	50	Fit AR1-PC-S2	0.273298322890064
B.1.177.10	TS4	50	Fit AR1-PC-S2	0.183365718314843
B.1.177.10	TS5	50	Fit AR1-PC-S2	0.264816439768956
B.1.177.10	TS6	50	Fit AR1-PC-S2	0.140642700882057
B.1.177.10	TS7	50	Fit AR1-PC-S2	0.0747693803977072
B.1.177.10	TS8	50	Fit AR1-PC-S2	0.111976097206264
B.1.177.10	TS9	50	Fit AR1-PC-S2	0.0483786936840245
B.1.177.10	TS1	51	Fit AR1-PC-S2	0.186557484954758
B.1.177.10	TS10	51	Fit AR1-PC-S2	0.561748563790531
B.1.177.10	TS11	51	Fit AR1-PC-S2	0.0530612120061676
B.1.177.10	TS12	51	Fit AR1-PC-S2	0.112698990375238
B.1.177.10	TS13	51	Fit AR1-PC-S2	0.0535962406332738
B.1.177.10	TS14	51	Fit AR1-PC-S2	0.0752059809268698
B.1.177.10	TS15	51	Fit AR1-PC-S2	0.0534018874835926
B.1.177.10	TS16	51	Fit AR1-PC-S2	0.0464180997506179
B.1.177.10	TS17	51	Fit AR1-PC-S2	13.3619281637565
B.1.177.10	TS18	51	Fit AR1-PC-S2	0.9681157412013
B.1.177.10	TS19	51	Fit AR1-PC-S2	0.961693114665936
B.1.177.10	TS2	51	Fit AR1-PC-S2	0.0646759859933614
B.1.177.10	TS20	51	Fit AR1-PC-S2	0.734666055870196
B.1.177.10	TS21	51	Fit AR1-PC-S2	0.207652190319741
B.1.177.10	TS22	51	Fit AR1-PC-S2	0.101397198027502
B.1.177.10	TS23	51	Fit AR1-PC-S2	1.08526995787873
B.1.177.10	TS24	51	Fit AR1-PC-S2	0.264621587776035
B.1.177.10	TS25	51	Fit AR1-PC-S2	1.00197805840526
B.1.177.10	TS26	51	Fit AR1-PC-S2	1.99250247722212
B.1.177.10	TS27	51	Fit AR1-PC-S2	0.120866300372995
B.1.177.10	TS28	51	Fit AR1-PC-S2	0.0338251933918733
B.1.177.10	TS29	51	Fit AR1-PC-S2	0.0360068617853407
B.1.177.10	TS3	51	Fit AR1-PC-S2	0.346284751064436
B.1.177.10	TS4	51	Fit AR1-PC-S2	0.508192658350369
B.1.177.10	TS5	51	Fit AR1-PC-S2	0.264772265957883
B.1.177.10	TS6	51	Fit AR1-PC-S2	0.177606891733353
B.1.177.10	TS7	51	Fit AR1-PC-S2	0.0987147260782561
B.1.177.10	TS8	51	Fit AR1-PC-S2	0.297327959309861
B.1.177.10	TS9	51	Fit AR1-PC-S2	0.0808417087148375
B.1.177.10	TS1	52	Fit AR1-PC-S2	0.43644633753954
B.1.177.10	TS10	52	Fit AR1-PC-S2	0.533733880078436
B.1.177.10	TS11	52	Fit AR1-PC-S2	0.100473252672453
B.1.177.10	TS12	52	Fit AR1-PC-S2	0.203699711358103
B.1.177.10	TS13	52	Fit AR1-PC-S2	0.1032431508428
B.1.177.10	TS14	52	Fit AR1-PC-S2	0.142704452992944
B.1.177.10	TS15	52	Fit AR1-PC-S2	0.103040665487825
B.1.177.10	TS16	52	Fit AR1-PC-S2	0.0900727050540261
B.1.177.10	TS17	52	Fit AR1-PC-S2	1.86743451330888
B.1.177.10	TS18	52	Fit AR1-PC-S2	0.451656400557991
B.1.177.10	TS19	52	Fit AR1-PC-S2	1.69679231553502
B.1.177.10	TS2	52	Fit AR1-PC-S2	0.123765318386805
B.1.177.10	TS20	52	Fit AR1-PC-S2	0.389578521334065
B.1.177.10	TS21	52	Fit AR1-PC-S2	0.195308149320626
B.1.177.10	TS22	52	Fit AR1-PC-S2	0.310444050999569
B.1.177.10	TS23	52	Fit AR1-PC-S2	1.56616215091979
B.1.177.10	TS24	52	Fit AR1-PC-S2	3.1431400734824
B.1.177.10	TS25	52	Fit AR1-PC-S2	2.09254330375912
B.1.177.10	TS26	52	Fit AR1-PC-S2	2.61866543226361
B.1.177.10	TS27	52	Fit AR1-PC-S2	0.511265136435277
B.1.177.10	TS28	52	Fit AR1-PC-S2	0.0663025043758477
B.1.177.10	TS29	52	Fit AR1-PC-S2	0.0704598595114392
B.1.177.10	TS3	52	Fit AR1-PC-S2	0.947224025267937
B.1.177.10	TS4	52	Fit AR1-PC-S2	0.891257962999306
B.1.177.10	TS5	52	Fit AR1-PC-S2	0.432252652057488
B.1.177.10	TS6	52	Fit AR1-PC-S2	0.316299120637413
B.1.177.10	TS7	52	Fit AR1-PC-S2	0.184421950879868
B.1.177.10	TS8	52	Fit AR1-PC-S2	0.262564504561223
B.1.177.10	TS9	52	Fit AR1-PC-S2	0.313254984793915
B.1.177.10	TS1	53	Fit AR1-PC-S2	0.883255253603033
B.1.177.10	TS10	53	Fit AR1-PC-S2	0.304807531286757
B.1.177.10	TS11	53	Fit AR1-PC-S2	0.0521265448192022
B.1.177.10	TS12	53	Fit AR1-PC-S2	0.112965686342771
B.1.177.10	TS13	53	Fit AR1-PC-S2	0.0545917181101509
B.1.177.10	TS14	53	Fit AR1-PC-S2	0.0771584401870737
B.1.177.10	TS15	53	Fit AR1-PC-S2	0.0545056888003143
B.1.177.10	TS16	53	Fit AR1-PC-S2	0.0473010130715785
B.1.177.10	TS17	53	Fit AR1-PC-S2	1.50163978016653
B.1.177.10	TS18	53	Fit AR1-PC-S2	0.198967044011909
B.1.177.10	TS19	53	Fit AR1-PC-S2	0.413315750003126
B.1.177.10	TS2	53	Fit AR1-PC-S2	0.0662466807059187
B.1.177.10	TS20	53	Fit AR1-PC-S2	0.21215620455244
B.1.177.10	TS21	53	Fit AR1-PC-S2	0.111526371965493
B.1.177.10	TS22	53	Fit AR1-PC-S2	0.0761813615068562
B.1.177.10	TS23	53	Fit AR1-PC-S2	0.233013565566601
B.1.177.10	TS24	53	Fit AR1-PC-S2	1.32637402242702
B.1.177.10	TS25	53	Fit AR1-PC-S2	1.584469603826
B.1.177.10	TS26	53	Fit AR1-PC-S2	1.27129866655239
B.1.177.10	TS27	53	Fit AR1-PC-S2	0.313877199838695
B.1.177.10	TS28	53	Fit AR1-PC-S2	0.0343473181426567
B.1.177.10	TS29	53	Fit AR1-PC-S2	0.0365896967809286
B.1.177.10	TS3	53	Fit AR1-PC-S2	0.367261751660549
B.1.177.10	TS4	53	Fit AR1-PC-S2	0.532858101050482
B.1.177.10	TS5	53	Fit AR1-PC-S2	0.266369107255914
B.1.177.10	TS6	53	Fit AR1-PC-S2	0.187208251597412
B.1.177.10	TS7	53	Fit AR1-PC-S2	0.102081887696617
B.1.177.10	TS8	53	Fit AR1-PC-S2	0.122354314172151
B.1.177.10	TS9	53	Fit AR1-PC-S2	0.0829027181507908
