# Supplementary material for: Spatial and temporal epidemiology of SARS-CoV-2 virus lineages in Teesside, UK, in 2020: effects of socio-economic deprivation, weather, and lockdown on lineage dynamics
Source: Peer Community J. Author manuscript; Available in PMC 2024 Sep 23. (PMC7616629; doi:10.24072/pcjournal.461)
Supplement: Supplementary file: main dataset and code (compressed) [file EMS198536-supplement-Supplementary_file__main_dataset_and_code__compressed_.zip › Covid-19-Teesside-main/Data/Results/Lin52-B117710_GLMM_Random-Effects.csv]

Lineage	Model	Family	effect	component	group	level	term	estimate	std.error	conf.low	conf.high	Sign	estimate_exp	conf.low_exp	conf.high_exp
B.1.177.10	AR1 (Week|Postcode)	Poisson	ran_vals	cond	Postcode	TS1	(Intercept)	-0.0323097076683163	0.475316086017567	-0.96391211753529	0.899292702198658	Negative	0.968206674608132	0.381397890208029	2.45786405437227
B.1.177.10	AR1 (Week|Postcode)	Poisson	ran_vals	cond	Postcode	TS10	(Intercept)	-0.228192123117001	0.490322486471627	-1.18920653741152	0.732822291177516	Negative	0.795971320653181	0.304462748049946	2.08094536149439
B.1.177.10	AR1 (Week|Postcode)	Poisson	ran_vals	cond	Postcode	TS11	(Intercept)	-0.109552213984525	0.522174348474191	-1.13299513064461	0.913890702675556	Negative	0.896235367120795	0.322067177105808	2.49400712142194
B.1.177.10	AR1 (Week|Postcode)	Poisson	ran_vals	cond	Postcode	TS12	(Intercept)	-0.00241832585386536	0.484119174621598	-0.951274472337455	0.946437820629724	Negative	0.997584595940344	0.386248446672764	2.57651528344032
B.1.177.10	AR1 (Week|Postcode)	Poisson	ran_vals	cond	Postcode	TS13	(Intercept)	-0.114197027132263	0.522491434537327	-1.13826142105609	0.909867366791565	Negative	0.892082174173574	0.320375536065294	2.48399305156703
B.1.177.10	AR1 (Week|Postcode)	Poisson	ran_vals	cond	Postcode	TS14	(Intercept)	-0.16148292298796	0.526825363016637	-1.19404166064281	0.871075814666888	Negative	0.850881061847443	0.302994186343252	2.38948010900262
B.1.177.10	AR1 (Week|Postcode)	Poisson	ran_vals	cond	Postcode	TS15	(Intercept)	-0.113580782467774	0.522934778923975	-1.13851411542218	0.911352550486633	Negative	0.892632084475936	0.320294589200136	2.48768497846206
B.1.177.10	AR1 (Week|Postcode)	Poisson	ran_vals	cond	Postcode	TS16	(Intercept)	-0.0983751527167649	0.522675327471348	-1.12279997016829	0.926049664734757	Negative	0.906308835747232	0.325367498728246	2.52451676631522
B.1.177.10	AR1 (Week|Postcode)	Poisson	ran_vals	cond	Postcode	TS17	(Intercept)	0.108114878013831	0.457631180448553	-0.788825753867883	1.00505550989554	Positive	1.11417573233007	0.454378033793156	2.73205892492233
B.1.177.10	AR1 (Week|Postcode)	Poisson	ran_vals	cond	Postcode	TS18	(Intercept)	0.0829321704155595	0.463216403191385	-0.824955296887738	0.990819637718858	Positive	1.08646811136834	0.438254583370898	2.69344121387384
B.1.177.10	AR1 (Week|Postcode)	Poisson	ran_vals	cond	Postcode	TS19	(Intercept)	0.0675827005303063	0.438993311158625	-0.792828378794585	0.927993779855198	Positive	1.0699187387863	0.45256296389423	2.52942949143668
B.1.177.10	AR1 (Week|Postcode)	Poisson	ran_vals	cond	Postcode	TS2	(Intercept)	-0.138515496998755	0.526748784953086	-1.17092414440704	0.893893150409527	Negative	0.870649758706343	0.310080249885107	2.44462845542818
B.1.177.10	AR1 (Week|Postcode)	Poisson	ran_vals	cond	Postcode	TS20	(Intercept)	0.278026321643815	0.537935864883318	-0.776308599519892	1.33236124280752	Positive	1.32052095503388	0.460101298542441	3.78998189791621
B.1.177.10	AR1 (Week|Postcode)	Poisson	ran_vals	cond	Postcode	TS21	(Intercept)	0.324553337150197	0.597251865582638	-0.846038809091132	1.49514548339153	Positive	1.38341258895004	0.42911136181453	4.45998535944763
B.1.177.10	AR1 (Week|Postcode)	Poisson	ran_vals	cond	Postcode	TS22	(Intercept)	0.354242969534851	0.62572817188345	-0.8721617114688	1.5806476505385	Positive	1.42510140064287	0.418046875053344	4.8581011444114
B.1.177.10	AR1 (Week|Postcode)	Poisson	ran_vals	cond	Postcode	TS23	(Intercept)	0.27803027993757	0.505023729401697	-0.711798041027858	1.267858600903	Positive	1.32052618205408	0.490760995277648	3.55323551437449
B.1.177.10	AR1 (Week|Postcode)	Poisson	ran_vals	cond	Postcode	TS24	(Intercept)	0.65548853577933	0.679141573330916	-0.675604488353133	1.98658155991179	Positive	1.92608324814802	0.508848734487076	7.2905687434517
B.1.177.10	AR1 (Week|Postcode)	Poisson	ran_vals	cond	Postcode	TS25	(Intercept)	0.563309854298595	0.563402915849729	-0.540939569551723	1.66755927814891	Positive	1.75647657121248	0.582200977001638	5.29921808291582
B.1.177.10	AR1 (Week|Postcode)	Poisson	ran_vals	cond	Postcode	TS26	(Intercept)	0.840645157215469	0.802433649466082	-0.732095895721089	2.41338621015203	Positive	2.31786187982173	0.480900016820647	11.171726982772
B.1.177.10	AR1 (Week|Postcode)	Poisson	ran_vals	cond	Postcode	TS27	(Intercept)	0.460790857745026	0.657092163890508	-0.827086118003861	1.74866783349391	Positive	1.58532725768909	0.437321735469376	5.74694169105167
B.1.177.10	AR1 (Week|Postcode)	Poisson	ran_vals	cond	Postcode	TS28	(Intercept)	-0.0711560991166723	0.523549581548738	-1.09729442307321	0.954982224839869	Negative	0.931316503096862	0.333772911453785	2.59862439154431
B.1.177.10	AR1 (Week|Postcode)	Poisson	ran_vals	cond	Postcode	TS29	(Intercept)	-0.0758479894395871	0.523275057490942	-1.10144825612996	0.949752277250786	Negative	0.926957103118952	0.332389350031696	2.58506919954187
B.1.177.10	AR1 (Week|Postcode)	Poisson	ran_vals	cond	Postcode	TS3	(Intercept)	-0.0408460975131712	0.456732053111391	-0.936024472196532	0.854332277170189	Negative	0.959976861405656	0.392183878175124	2.34980483828748
B.1.177.10	AR1 (Week|Postcode)	Poisson	ran_vals	cond	Postcode	TS4	(Intercept)	0.297244134115451	0.535770284211336	-0.752846326925556	1.34733459515646	Positive	1.34614389898534	0.471023954746058	3.84715762015203
B.1.177.10	AR1 (Week|Postcode)	Poisson	ran_vals	cond	Postcode	TS5	(Intercept)	-0.182405694960451	0.488942878801863	-1.14071612790943	0.775904737988532	Negative	0.833263221144183	0.319590072477104	2.17255683297648
B.1.177.10	AR1 (Week|Postcode)	Poisson	ran_vals	cond	Postcode	TS6	(Intercept)	-0.388661906416803	0.602788365677216	-1.57010539344391	0.792781580610299	Negative	0.677963446361118	0.208023256914183	2.20953388299011
B.1.177.10	AR1 (Week|Postcode)	Poisson	ran_vals	cond	Postcode	TS7	(Intercept)	-0.212394643661029	0.537101085614683	-1.26509342752317	0.840304140201113	Negative	0.808645507763867	0.282212928453896	2.31707158424356
B.1.177.10	AR1 (Week|Postcode)	Poisson	ran_vals	cond	Postcode	TS8	(Intercept)	-0.0423704338682733	0.482269682709632	-0.987601642814712	0.902860775078165	Negative	0.958514648511029	0.372468934180048	2.46664955678185
B.1.177.10	AR1 (Week|Postcode)	Poisson	ran_vals	cond	Postcode	TS9	(Intercept)	0.0994739772903706	0.513266734931016	-0.906510337636887	1.10545829221763	Positive	1.10458972594825	0.403931351440293	3.02060847299885
B.1.177.10	AR1 (Week|Postcode)	Poisson	ran_vals	cond	Postcode	TS1	Week_factor1	-0.00663320387869721	0.914987132644839	-1.79997503018015	1.78670862242276	Negative	0.993388747255884	0.165303015756578	5.9697713236387
B.1.177.10	AR1 (Week|Postcode)	Poisson	ran_vals	cond	Postcode	TS10	Week_factor1	-0.302542533314168	0.825627481768849	-1.92074266222761	1.31565759559928	Negative	0.738937058148491	0.146498123097593	3.72720117063478
B.1.177.10	AR1 (Week|Postcode)	Poisson	ran_vals	cond	Postcode	TS11	Week_factor1	-0.0884827812755247	0.886104715096939	-1.82521610939665	1.6482505468456	Negative	0.91531887122376	0.161182807246399	5.19787842345733
B.1.177.10	AR1 (Week|Postcode)	Poisson	ran_vals	cond	Postcode	TS12	Week_factor1	-0.263514422592154	0.851359155115592	-1.93214770452716	1.40511885934286	Negative	0.768346540810525	0.144836797558917	4.07601118448751
B.1.177.10	AR1 (Week|Postcode)	Poisson	ran_vals	cond	Postcode	TS13	Week_factor1	-0.0768835389691784	0.902032855706906	-1.84483544902653	1.69106837108817	Negative	0.925997689972519	0.158051326249578	5.42527381567435
B.1.177.10	AR1 (Week|Postcode)	Poisson	ran_vals	cond	Postcode	TS14	Week_factor1	-0.0783096267836896	0.902289379944686	-1.84676431510825	1.69014506154087	Negative	0.924678077116135	0.15774676023516	5.42026692037644
B.1.177.10	AR1 (Week|Postcode)	Poisson	ran_vals	cond	Postcode	TS15	Week_factor1	-0.0430053380654219	0.906595991681504	-1.81990083028954	1.7338901541587	Negative	0.95790627668701	0.162041819777445	5.66263965793902
B.1.177.10	AR1 (Week|Postcode)	Poisson	ran_vals	cond	Postcode	TS16	Week_factor1	-0.0318816851497633	0.907995329370793	-1.8115198288471	1.74775645854757	Negative	0.96862117756945	0.163405599439612	5.7417064583687
B.1.177.10	AR1 (Week|Postcode)	Poisson	ran_vals	cond	Postcode	TS17	Week_factor1	-0.393177595957419	0.831132514045877	-2.02216738986757	1.23581219795273	Negative	0.674908875854103	0.132368260323999	3.44117229909732
B.1.177.10	AR1 (Week|Postcode)	Poisson	ran_vals	cond	Postcode	TS18	Week_factor1	-0.110626979019855	0.888646107799583	-1.85234134530874	1.63108738726903	Negative	0.895272642129039	0.156869450454802	5.10942762546136
B.1.177.10	AR1 (Week|Postcode)	Poisson	ran_vals	cond	Postcode	TS19	Week_factor1	-0.129447975551433	0.898499166738527	-1.89047398249819	1.63157803139533	Negative	0.878580294882672	0.151000220410183	5.11193515121564
B.1.177.10	AR1 (Week|Postcode)	Poisson	ran_vals	cond	Postcode	TS2	Week_factor1	-0.00950063798596194	0.915215415681603	-1.80328989081776	1.78428861484584	Negative	0.990544350489309	0.164755966493332	5.95534189850414
B.1.177.10	AR1 (Week|Postcode)	Poisson	ran_vals	cond	Postcode	TS20	Week_factor1	-0.0159520264189496	0.913222826022611	-1.80583587528315	1.77393182244526	Negative	0.984174533299523	0.164337033886308	5.89398195336439
B.1.177.10	AR1 (Week|Postcode)	Poisson	ran_vals	cond	Postcode	TS21	Week_factor1	-0.00358308311921	0.915690406652442	-1.79830330114683	1.79113713490841	Negative	0.996423328463079	0.165579588720429	5.99626715574117
B.1.177.10	AR1 (Week|Postcode)	Poisson	ran_vals	cond	Postcode	TS22	Week_factor1	-0.00162365436178614	0.915818532057208	-1.79659499356825	1.79334768484468	Negative	0.998377663051852	0.165862691331017	6.00953686499405
B.1.177.10	AR1 (Week|Postcode)	Poisson	ran_vals	cond	Postcode	TS23	Week_factor1	-0.258900361494739	0.827544350379701	-1.88085748384855	1.36305676085907	Negative	0.771899930167437	0.152459318287834	3.90812125414075
B.1.177.10	AR1 (Week|Postcode)	Poisson	ran_vals	cond	Postcode	TS24	Week_factor1	1.24923491924077	0.833446893926869	-0.384290975882669	2.88276081436421	Positive	3.48767358449513	0.680933263193179	17.8635230344655
B.1.177.10	AR1 (Week|Postcode)	Poisson	ran_vals	cond	Postcode	TS25	Week_factor1	-0.395754226304918	0.712731761183013	-1.79268280886143	1.00117435625159	Negative	0.673172123607914	0.16651284775225	2.7214759348602
B.1.177.10	AR1 (Week|Postcode)	Poisson	ran_vals	cond	Postcode	TS26	Week_factor1	0.721609184267406	0.978142213392354	-1.1955143257399	2.63873269427471	Positive	2.05774183362295	0.302548305777359	13.9954558428692
B.1.177.10	AR1 (Week|Postcode)	Poisson	ran_vals	cond	Postcode	TS27	Week_factor1	-0.0559535854690514	0.892220814392612	-1.80467424793557	1.69276707699746	Negative	0.94558302366439	0.164528043198434	5.43449759238856
B.1.177.10	AR1 (Week|Postcode)	Poisson	ran_vals	cond	Postcode	TS28	Week_factor1	-0.0267000621695852	0.909846975618407	-1.80996736582436	1.75656724148519	Negative	0.973653233170811	0.163659477607695	5.79251890768224
B.1.177.10	AR1 (Week|Postcode)	Poisson	ran_vals	cond	Postcode	TS29	Week_factor1	-0.0243875513186837	0.90976040410659	-1.80748517792821	1.75871007529084	Negative	0.975907422251326	0.164066215773545	5.80494462138256
B.1.177.10	AR1 (Week|Postcode)	Poisson	ran_vals	cond	Postcode	TS3	Week_factor1	0.948148576269048	0.809632584847304	-0.638702130741737	2.53499928327983	Positive	2.58092684396636	0.527977224965234	12.6164218055897
B.1.177.10	AR1 (Week|Postcode)	Poisson	ran_vals	cond	Postcode	TS4	Week_factor1	0.15948319618344	0.896874367146052	-1.59835826207998	1.91732465444686	Positive	1.17290455278218	0.202228251399313	6.8027344370434
B.1.177.10	AR1 (Week|Postcode)	Poisson	ran_vals	cond	Postcode	TS5	Week_factor1	0.00895836437542882	0.897015135293565	-1.74915899438728	1.76707572313814	Positive	1.00899861061195	0.173920149783787	5.85371043828154
B.1.177.10	AR1 (Week|Postcode)	Poisson	ran_vals	cond	Postcode	TS6	Week_factor1	-0.0301744826030942	0.914610063192409	-1.82277726635812	1.76242830115193	Negative	0.970276222457003	0.161576386557782	5.82656889364685
B.1.177.10	AR1 (Week|Postcode)	Poisson	ran_vals	cond	Postcode	TS7	Week_factor1	-0.0100097518975377	0.914377942783885	-1.80215758801178	1.7821380842167	Negative	0.990040178931709	0.164942625793977	5.94254851455702
B.1.177.10	AR1 (Week|Postcode)	Poisson	ran_vals	cond	Postcode	TS8	Week_factor1	-0.00569365300212606	0.915471514152273	-1.79998484961293	1.78859754360868	Negative	0.994322525121358	0.165301392582696	5.98105840801737
B.1.177.10	AR1 (Week|Postcode)	Poisson	ran_vals	cond	Postcode	TS9	Week_factor1	-0.00184027039015468	0.915805349919014	-1.79678577308052	1.79310523230021	Negative	0.998161421869169	0.165831051145907	6.00808001410579
B.1.177.10	AR1 (Week|Postcode)	Poisson	ran_vals	cond	Postcode	TS1	Week_factor2	-0.0113506582828473	0.914913186552292	-1.80454755290611	1.78184623634042	Negative	0.988713517397309	0.16454888940424	5.94081444744755
B.1.177.10	AR1 (Week|Postcode)	Poisson	ran_vals	cond	Postcode	TS10	Week_factor2	-0.132857557382776	0.9075765539141	-1.91167491626739	1.64595980150183	Negative	0.87558980452975	0.147832571939406	5.18598503522408
B.1.177.10	AR1 (Week|Postcode)	Poisson	ran_vals	cond	Postcode	TS11	Week_factor2	-0.0775566317018764	0.892535651412321	-1.82689436338802	1.67178109998427	Negative	0.925374617373246	0.160912528418496	5.32163773010639
B.1.177.10	AR1 (Week|Postcode)	Poisson	ran_vals	cond	Postcode	TS12	Week_factor2	-0.270506262274026	0.85841534243496	-1.95296941722316	1.41195689267511	Negative	0.76299312190925	0.141852227133992	4.10397859690228
B.1.177.10	AR1 (Week|Postcode)	Poisson	ran_vals	cond	Postcode	TS13	Week_factor2	-0.133490131414818	0.880147055001356	-1.85854666031647	1.59156639748683	Negative	0.87503610430334	0.155899040064597	4.9114361673882
B.1.177.10	AR1 (Week|Postcode)	Poisson	ran_vals	cond	Postcode	TS14	Week_factor2	-0.121406757362074	0.89854170813452	-1.88251614391283	1.63970262918868	Negative	0.885673632044673	0.15220664970873	5.15363674320604
B.1.177.10	AR1 (Week|Postcode)	Poisson	ran_vals	cond	Postcode	TS15	Week_factor2	-0.0631990337902918	0.904771905127258	-1.83651938206341	1.71012131448282	Negative	0.938756610807326	0.15937117201881	5.52963226141329
B.1.177.10	AR1 (Week|Postcode)	Poisson	ran_vals	cond	Postcode	TS16	Week_factor2	-0.0438675011415162	0.906977688092426	-1.82151110458407	1.73377610230104	Negative	0.957080761180521	0.161781097973566	5.6619938601947
B.1.177.10	AR1 (Week|Postcode)	Poisson	ran_vals	cond	Postcode	TS17	Week_factor2	-0.424637842222451	0.839563945362218	-2.07015293785075	1.22087725340585	Negative	0.654006595821087	0.126166484598456	3.39016045932313
B.1.177.10	AR1 (Week|Postcode)	Poisson	ran_vals	cond	Postcode	TS18	Week_factor2	-0.156464938465816	0.87006854143903	-1.86176794376761	1.54883806683598	Negative	0.855161500451467	0.155397653055187	4.7059989483541
B.1.177.10	AR1 (Week|Postcode)	Poisson	ran_vals	cond	Postcode	TS19	Week_factor2	-0.231706298112191	0.868746565176875	-1.93441827755174	1.47100568132736	Negative	0.793179047283461	0.144508308104188	4.35361128576709
B.1.177.10	AR1 (Week|Postcode)	Poisson	ran_vals	cond	Postcode	TS2	Week_factor2	-0.0205295200501656	0.912764363757841	-1.80951479938715	1.76845575928682	Negative	0.979679775851521	0.163733561156991	5.86179434705045
B.1.177.10	AR1 (Week|Postcode)	Poisson	ran_vals	cond	Postcode	TS20	Week_factor2	-0.0261012243733668	0.91357906919543	-1.81668329702604	1.7644808482793	Negative	0.974236468141387	0.162564034393588	5.83854048281444
B.1.177.10	AR1 (Week|Postcode)	Poisson	ran_vals	cond	Postcode	TS21	Week_factor2	-0.00758003335637049	0.914677033990501	-1.80031407746367	1.78515401075093	Negative	0.992448622646273	0.165246979718098	5.96049785764774
B.1.177.10	AR1 (Week|Postcode)	Poisson	ran_vals	cond	Postcode	TS22	Week_factor2	-0.00272670872016429	0.915740063734467	-1.79754425284013	1.79209083539981	Negative	0.997277005373541	0.165705319338641	6.00198852647751
B.1.177.10	AR1 (Week|Postcode)	Poisson	ran_vals	cond	Postcode	TS23	Week_factor2	-0.112984192247632	0.903419792404492	-1.88365444828109	1.65768606378582	Negative	0.893164778932071	0.152033490786965	5.24715520373469
B.1.177.10	AR1 (Week|Postcode)	Poisson	ran_vals	cond	Postcode	TS24	Week_factor2	0.929288189118334	0.881243047138557	-0.797916444899571	2.65649282313624	Positive	2.5327057283391	0.450266141763772	14.2462373058622
B.1.177.10	AR1 (Week|Postcode)	Poisson	ran_vals	cond	Postcode	TS25	Week_factor2	-0.00195050890066208	0.724272044003416	-1.42149763015657	1.41759661235524	Negative	0.998051392105646	0.241352289630508	4.12718927510065
B.1.177.10	AR1 (Week|Postcode)	Poisson	ran_vals	cond	Postcode	TS26	Week_factor2	0.961691704922681	0.937778993703914	-0.876321348195205	2.79970475804057	Positive	2.61611843247412	0.41631156355335	16.4397923380136
B.1.177.10	AR1 (Week|Postcode)	Poisson	ran_vals	cond	Postcode	TS27	Week_factor2	-0.0362874536875824	0.890277525881292	-1.78119934066034	1.70862443328517	Negative	0.964363043923684	0.168436013919294	5.52136125075581
B.1.177.10	AR1 (Week|Postcode)	Poisson	ran_vals	cond	Postcode	TS28	Week_factor2	-0.0394870490755706	0.90825845687196	-1.81964091319854	1.7406668150474	Negative	0.961282403405744	0.162083942689858	5.70114376391797
B.1.177.10	AR1 (Week|Postcode)	Poisson	ran_vals	cond	Postcode	TS29	Week_factor2	-0.0336468422107223	0.908813128188532	-1.81488784213743	1.74759415771598	Negative	0.966912917175964	0.162856172966186	5.74077465025442
B.1.177.10	AR1 (Week|Postcode)	Poisson	ran_vals	cond	Postcode	TS3	Week_factor2	0.288875617738801	0.853267650584577	-1.38349824658008	1.96124948205768	Positive	1.33492567712754	0.25070000682852	7.10820309100888
B.1.177.10	AR1 (Week|Postcode)	Poisson	ran_vals	cond	Postcode	TS4	Week_factor2	0.527088111547582	0.873129359515453	-1.18421398694723	2.23839021004239	Positive	1.69399240296525	0.305986594458903	9.37822216159016
B.1.177.10	AR1 (Week|Postcode)	Poisson	ran_vals	cond	Postcode	TS5	Week_factor2	0.08290265969811	0.867800644482098	-1.61795534924745	1.78376066864367	Positive	1.08643604938798	0.198303746757028	5.95219862817806
B.1.177.10	AR1 (Week|Postcode)	Poisson	ran_vals	cond	Postcode	TS6	Week_factor2	-0.0647943325642563	0.909252150618628	-1.84689580064236	1.71730713551384	Negative	0.937260207459626	0.157726020181676	5.56951031589725
B.1.177.10	AR1 (Week|Postcode)	Poisson	ran_vals	cond	Postcode	TS7	Week_factor2	-0.0166714930077808	0.91460203508712	-1.80925854196557	1.77591555595001	Negative	0.98346670726436	0.163775524473674	5.90568564750878
B.1.177.10	AR1 (Week|Postcode)	Poisson	ran_vals	cond	Postcode	TS8	Week_factor2	-0.0120454763974276	0.913961348627327	-1.80337680296864	1.77928585017379	Negative	0.988026779941731	0.164741647820155	5.92562312444341
B.1.177.10	AR1 (Week|Postcode)	Poisson	ran_vals	cond	Postcode	TS9	Week_factor2	-0.00317957921157367	0.915733620898961	-1.79798449560599	1.79162533718284	Negative	0.996825470297219	0.165632384826162	5.99919526170054
B.1.177.10	AR1 (Week|Postcode)	Poisson	ran_vals	cond	Postcode	TS1	Week_factor3	-0.0223699619384853	0.912595655004747	-1.81102457819553	1.76628465431856	Negative	0.977878390336059	0.163486546212021	5.84908158158845
B.1.177.10	AR1 (Week|Postcode)	Poisson	ran_vals	cond	Postcode	TS10	Week_factor3	-0.0623822588241438	0.916215426503646	-1.85813149685129	1.73336697920301	Negative	0.939523676923896	0.155963777087582	5.65967788151805
B.1.177.10	AR1 (Week|Postcode)	Poisson	ran_vals	cond	Postcode	TS11	Week_factor3	-0.0338599400036849	0.91261687408347	-1.82255614489081	1.75483626488344	Negative	0.966706892119848	0.161612118515866	5.78250086598717
B.1.177.10	AR1 (Week|Postcode)	Poisson	ran_vals	cond	Postcode	TS12	Week_factor3	-0.205826013579454	0.873395604930143	-1.91764994349811	1.5059979163392	Negative	0.813974684505382	0.146951901930185	4.50865064223808
B.1.177.10	AR1 (Week|Postcode)	Poisson	ran_vals	cond	Postcode	TS13	Week_factor3	-0.130778305096129	0.884097559573911	-1.86357768068075	1.60202107048849	Negative	0.877412270659831	0.155116678507929	4.96305297476498
B.1.177.10	AR1 (Week|Postcode)	Poisson	ran_vals	cond	Postcode	TS14	Week_factor3	-0.191974889199067	0.871930153526635	-1.90092658714575	1.51697680874762	Negative	0.825327592868367	0.149430095049926	4.55842335723812
B.1.177.10	AR1 (Week|Postcode)	Poisson	ran_vals	cond	Postcode	TS15	Week_factor3	-0.0893110913576245	0.90195159550222	-1.85710373434042	1.67848155162517	Negative	0.914561017286748	0.156124153210894	5.35741483389009
B.1.177.10	AR1 (Week|Postcode)	Poisson	ran_vals	cond	Postcode	TS16	Week_factor3	-0.057488403742991	0.90613305404778	-1.83347655487793	1.71849974739194	Negative	0.944132838729991	0.159856849495193	5.5761565424518
B.1.177.10	AR1 (Week|Postcode)	Poisson	ran_vals	cond	Postcode	TS17	Week_factor3	-0.398983359798007	0.829358689339442	-2.02449652116866	1.22652980157264	Negative	0.67100186686715	0.132060316026172	3.40937776682262
B.1.177.10	AR1 (Week|Postcode)	Poisson	ran_vals	cond	Postcode	TS18	Week_factor3	-0.133974380463938	0.872191116930512	-1.8434375572835	1.57548879635563	Negative	0.874612471482059	0.158272419389651	4.83310344418716
B.1.177.10	AR1 (Week|Postcode)	Poisson	ran_vals	cond	Postcode	TS19	Week_factor3	-0.303137344885125	0.839253141784245	-1.94804327669433	1.34176858692408	Negative	0.738497660528445	0.142552735122986	3.82580379208765
B.1.177.10	AR1 (Week|Postcode)	Poisson	ran_vals	cond	Postcode	TS2	Week_factor3	-0.0380885979155419	0.907667477088263	-1.81708416294687	1.74090696711579	Negative	0.962627650309711	0.162498881071992	5.7025130697993
B.1.177.10	AR1 (Week|Postcode)	Poisson	ran_vals	cond	Postcode	TS20	Week_factor3	-0.0515878448386879	0.907650719973588	-1.83055056652877	1.72737487685139	Negative	0.949720218278359	0.160325273742095	5.62586591592309
B.1.177.10	AR1 (Week|Postcode)	Poisson	ran_vals	cond	Postcode	TS21	Week_factor3	-0.0122380903679597	0.914684827226359	-1.80498740893686	1.78051122820094	Negative	0.987836490507444	0.164476527498459	5.93288870344861
B.1.177.10	AR1 (Week|Postcode)	Poisson	ran_vals	cond	Postcode	TS22	Week_factor3	-0.00529694020203619	0.914981118334431	-1.7986269786717	1.78803309826763	Negative	0.994717063848599	0.165526003001698	5.97768338006343
B.1.177.10	AR1 (Week|Postcode)	Poisson	ran_vals	cond	Postcode	TS23	Week_factor3	-0.0515214899480438	0.913770931418947	-1.8424796056488	1.73943662575271	Negative	0.949783238950427	0.15842410935676	5.69413459008139
B.1.177.10	AR1 (Week|Postcode)	Poisson	ran_vals	cond	Postcode	TS24	Week_factor3	0.383902914838647	1.00909859089278	-1.59389398016132	2.36169980983861	Positive	1.46800291346369	0.203133073513233	10.6089693650872
B.1.177.10	AR1 (Week|Postcode)	Poisson	ran_vals	cond	Postcode	TS25	Week_factor3	0.219799058730354	0.740184497074459	-1.23093589745048	1.67053401491119	Positive	1.24582636750204	0.292019149772813	5.31500533157099
B.1.177.10	AR1 (Week|Postcode)	Poisson	ran_vals	cond	Postcode	TS26	Week_factor3	1.09070621632729	0.958964515893986	-0.788829697276811	2.97024212993139	Positive	2.97637529534653	0.454376241998293	19.4966397446071
B.1.177.10	AR1 (Week|Postcode)	Poisson	ran_vals	cond	Postcode	TS27	Week_factor3	0.0644713434662213	0.880044566409343	-1.66038431148626	1.7893269984187	Positive	1.06659501289069	0.190065921547002	5.98542291150262
B.1.177.10	AR1 (Week|Postcode)	Poisson	ran_vals	cond	Postcode	TS28	Week_factor3	-0.0562290759157025	0.905772702559351	-1.83151095111154	1.71905279928014	Negative	0.945322560454065	0.160171373734391	5.57924129929313
B.1.177.10	AR1 (Week|Postcode)	Poisson	ran_vals	cond	Postcode	TS29	Week_factor3	-0.0442548925262262	0.907922039245026	-1.82374939021664	1.73523960516419	Negative	0.956710068145448	0.161419390619548	5.67028627092354
B.1.177.10	AR1 (Week|Postcode)	Poisson	ran_vals	cond	Postcode	TS3	Week_factor3	0.402656589511559	0.819853304358499	-1.20422635963725	2.00953953866037	Positive	1.49579313240327	0.299923943049334	7.45988156929756
B.1.177.10	AR1 (Week|Postcode)	Poisson	ran_vals	cond	Postcode	TS4	Week_factor3	0.0851962815825245	0.876090108124607	-1.63190877755351	1.80230134071856	Positive	1.08893078278075	0.195555944854773	6.06358579672992
B.1.177.10	AR1 (Week|Postcode)	Poisson	ran_vals	cond	Postcode	TS5	Week_factor3	0.432234370159559	0.832812924541591	-1.20004896780143	2.06451770812055	Positive	1.54069616605597	0.301179463454943	7.88149579944607
B.1.177.10	AR1 (Week|Postcode)	Poisson	ran_vals	cond	Postcode	TS6	Week_factor3	-0.118609397488326	0.898314258715013	-1.87927299136855	1.6420541963919	Negative	0.888154648454192	0.152701080415723	5.16577012699098
B.1.177.10	AR1 (Week|Postcode)	Poisson	ran_vals	cond	Postcode	TS7	Week_factor3	-0.0333127904985167	0.911176734953329	-1.81918637455784	1.75256079356081	Negative	0.967235970046678	0.162157632851092	5.76935790997419
B.1.177.10	AR1 (Week|Postcode)	Poisson	ran_vals	cond	Postcode	TS8	Week_factor3	-0.0194712647583607	0.914233228990461	-1.81133546704942	1.7723929375327	Negative	0.980717075925931	0.163435727966864	5.88491876884905
B.1.177.10	AR1 (Week|Postcode)	Poisson	ran_vals	cond	Postcode	TS9	Week_factor3	-0.00630780827011026	0.914965529817844	-1.79960729380869	1.78699167726847	Negative	0.993712044188709	0.165363814866121	5.97146133551139
B.1.177.10	AR1 (Week|Postcode)	Poisson	ran_vals	cond	Postcode	TS1	Week_factor4	-0.0354849510060804	0.913974302855557	-1.82684166739807	1.75587176538591	Negative	0.965137258465447	0.160921008086896	5.78849174978573
B.1.177.10	AR1 (Week|Postcode)	Poisson	ran_vals	cond	Postcode	TS10	Week_factor4	-0.037281816652962	0.910475086629936	-1.82178019526862	1.7472165619627	Negative	0.963404593630336	0.161737570043908	5.73860736733008
B.1.177.10	AR1 (Week|Postcode)	Poisson	ran_vals	cond	Postcode	TS11	Week_factor4	-0.0161441834391401	0.915650332192418	-1.81078585696841	1.77849749009013	Negative	0.983985435422681	0.163525578579692	5.92095344063933
B.1.177.10	AR1 (Week|Postcode)	Poisson	ran_vals	cond	Postcode	TS12	Week_factor4	-0.0891158550369734	0.914140620149067	-1.88079854733426	1.70256683726031	Negative	0.91473959024617	0.152468303973415	5.48801617226377
B.1.177.10	AR1 (Week|Postcode)	Poisson	ran_vals	cond	Postcode	TS13	Week_factor4	-0.0970808386166025	0.89310850290652	-1.84754133859987	1.65337966136666	Negative	0.907482643526553	0.157624234905426	5.22460742661847
B.1.177.10	AR1 (Week|Postcode)	Poisson	ran_vals	cond	Postcode	TS14	Week_factor4	-0.185239909248524	0.876840800942057	-1.90381629927021	1.53333648077316	Negative	0.830904918163734	0.148998908395202	4.63361101409863
B.1.177.10	AR1 (Week|Postcode)	Poisson	ran_vals	cond	Postcode	TS15	Week_factor4	-0.138134666477706	0.881123682711479	-1.8651053505175	1.58883601756209	Negative	0.870981391851606	0.154879892348582	4.89804437134027
B.1.177.10	AR1 (Week|Postcode)	Poisson	ran_vals	cond	Postcode	TS16	Week_factor4	-0.0786646337775645	0.903385056334999	-1.84926680836585	1.69193754081072	Negative	0.924349868193355	0.157352493561867	5.42999134928317
B.1.177.10	AR1 (Week|Postcode)	Poisson	ran_vals	cond	Postcode	TS17	Week_factor4	-0.262452091621527	0.827568398575924	-1.88445634757383	1.35955216433077	Negative	0.769163212848196	0.151911624107163	3.89444883810615
B.1.177.10	AR1 (Week|Postcode)	Poisson	ran_vals	cond	Postcode	TS18	Week_factor4	-0.0601874285679198	0.873155529249609	-1.77154081879916	1.65116596166332	Negative	0.941588036547211	0.170070738645997	5.21305450677361
B.1.177.10	AR1 (Week|Postcode)	Poisson	ran_vals	cond	Postcode	TS19	Week_factor4	-0.234849874590919	0.839774653665575	-1.88077795090504	1.4110782017232	Negative	0.790689543310189	0.152471444308385	4.10037405191481
B.1.177.10	AR1 (Week|Postcode)	Poisson	ran_vals	cond	Postcode	TS2	Week_factor4	-0.0555961773029217	0.902576262561375	-1.82461314522398	1.71342079061814	Negative	0.945921043160667	0.161280024010586	5.54790728351723
B.1.177.10	AR1 (Week|Postcode)	Poisson	ran_vals	cond	Postcode	TS20	Week_factor4	-0.0922209513788266	0.894400783245025	-1.84521427428349	1.66077237152584	Negative	0.911903640917288	0.157991463754727	5.26337455553402
B.1.177.10	AR1 (Week|Postcode)	Poisson	ran_vals	cond	Postcode	TS21	Week_factor4	-0.0241418032387182	0.911561656601449	-1.81076981986523	1.76248621338779	Negative	0.976147279097541	0.163528201077298	5.82690633304972
B.1.177.10	AR1 (Week|Postcode)	Poisson	ran_vals	cond	Postcode	TS22	Week_factor4	-0.00800507200149289	0.914908002952444	-1.80119180695575	1.78518166295276	Negative	0.992026883262468	0.165102001205789	5.96066268081637
B.1.177.10	AR1 (Week|Postcode)	Poisson	ran_vals	cond	Postcode	TS23	Week_factor4	-0.0275197943628709	0.910243259468957	-1.81156380009237	1.75652421136663	Negative	0.972855425309553	0.163398414449888	5.79226966026954
B.1.177.10	AR1 (Week|Postcode)	Poisson	ran_vals	cond	Postcode	TS24	Week_factor4	0.155003998307363	0.969428364526609	-1.74504068175636	2.05504867837108	Positive	1.16766262976988	0.174637884246438	7.80721790603648
B.1.177.10	AR1 (Week|Postcode)	Poisson	ran_vals	cond	Postcode	TS25	Week_factor4	0.0732658505174638	0.89019650648444	-1.67148724135541	1.81801894239034	Positive	1.0760165584524	0.187967304905126	6.15964374574678
B.1.177.10	AR1 (Week|Postcode)	Poisson	ran_vals	cond	Postcode	TS26	Week_factor4	0.909388338331547	0.951693276142891	-0.955896207237451	2.77467288390054	Positive	2.48280343315412	0.384467427615951	16.0333813605648
B.1.177.10	AR1 (Week|Postcode)	Poisson	ran_vals	cond	Postcode	TS27	Week_factor4	0.651334812040677	0.889153879468799	-1.09137476843224	2.39404439251359	Positive	1.91809942321816	0.33575459146185	10.9577217733085
B.1.177.10	AR1 (Week|Postcode)	Poisson	ran_vals	cond	Postcode	TS28	Week_factor4	-0.0874996930278897	0.891526759454984	-1.83486003281336	1.65986064675758	Negative	0.916219152904561	0.159635843984462	5.25857799349161
B.1.177.10	AR1 (Week|Postcode)	Poisson	ran_vals	cond	Postcode	TS29	Week_factor4	-0.0608062542051301	0.905416228721514	-1.83538945351738	1.71377694510712	Negative	0.941005537981617	0.159551351831475	5.54988354750744
B.1.177.10	AR1 (Week|Postcode)	Poisson	ran_vals	cond	Postcode	TS3	Week_factor4	-0.156399904963251	0.828386860350352	-1.78000831651615	1.46720850658965	Negative	0.855217116407531	0.168636744792552	4.33711120963666
B.1.177.10	AR1 (Week|Postcode)	Poisson	ran_vals	cond	Postcode	TS4	Week_factor4	-0.0786204416506989	0.873429762443448	-1.79051131906523	1.63327043576383	Negative	0.924390718082613	0.166874821571069	5.12059393761432
B.1.177.10	AR1 (Week|Postcode)	Poisson	ran_vals	cond	Postcode	TS5	Week_factor4	0.0533681789178342	0.850212376379397	-1.613017457996	1.71975381583166	Positive	1.05481793536078	0.19928537067479	5.58315381099641
B.1.177.10	AR1 (Week|Postcode)	Poisson	ran_vals	cond	Postcode	TS6	Week_factor4	-0.170156658917502	0.8894061877282	-1.91336075449184	1.57304743665684	Negative	0.843532659331559	0.147583560094629	4.82131849172587
B.1.177.10	AR1 (Week|Postcode)	Poisson	ran_vals	cond	Postcode	TS7	Week_factor4	-0.0606571004724185	0.903562958533565	-1.83160795696266	1.71029375601783	Negative	0.941145902937828	0.160155836927549	5.53058588190797
B.1.177.10	AR1 (Week|Postcode)	Poisson	ran_vals	cond	Postcode	TS8	Week_factor4	-0.0384514725256825	0.909932090479934	-1.82188559824359	1.74498265319223	Negative	0.962278400547162	0.161720523321264	5.72580215017059
B.1.177.10	AR1 (Week|Postcode)	Poisson	ran_vals	cond	Postcode	TS9	Week_factor4	-0.0101591766477038	0.914985821646977	-1.80349843344057	1.78318008014516	Negative	0.989892253477455	0.164721611434328	5.94874385311207
B.1.177.10	AR1 (Week|Postcode)	Poisson	ran_vals	cond	Postcode	TS1	Week_factor5	-0.0696091600938904	0.908181575461343	-1.84961233942097	1.71039401923319	Negative	0.932758307842553	0.157298132780951	5.53114042403094
B.1.177.10	AR1 (Week|Postcode)	Poisson	ran_vals	cond	Postcode	TS10	Week_factor5	-0.0170732468189931	0.909156855398433	-1.79898793969761	1.76484144605962	Negative	0.983071675124663	0.165466265347971	5.84064622719342
B.1.177.10	AR1 (Week|Postcode)	Poisson	ran_vals	cond	Postcode	TS11	Week_factor5	-0.0106805608332741	0.91541230026998	-1.8048557003674	1.78349457870085	Negative	0.989376273834574	0.164498191893268	5.95061501868607
B.1.177.10	AR1 (Week|Postcode)	Poisson	ran_vals	cond	Postcode	TS12	Week_factor5	-0.0409391672886014	0.917242734214709	-1.83870189143048	1.75682355685327	Negative	0.95988752073227	0.159023722237158	5.79400380959168
B.1.177.10	AR1 (Week|Postcode)	Poisson	ran_vals	cond	Postcode	TS13	Week_factor5	-0.0421515222067038	0.913491137483409	-1.83256125187071	1.74825820745731	Negative	0.95872450151417	0.160003233933097	5.74458807618803
B.1.177.10	AR1 (Week|Postcode)	Poisson	ran_vals	cond	Postcode	TS14	Week_factor5	-0.137467222025662	0.887137163478722	-1.87622411179098	1.60128966773965	Negative	0.871562917595908	0.153167358072291	4.95942431134558
B.1.177.10	AR1 (Week|Postcode)	Poisson	ran_vals	cond	Postcode	TS15	Week_factor5	-0.132459672413076	0.884673244301001	-1.86638736932924	1.60146802450309	Negative	0.875938257870171	0.154681460636803	4.9603089371014
B.1.177.10	AR1 (Week|Postcode)	Poisson	ran_vals	cond	Postcode	TS16	Week_factor5	-0.120615810331012	0.88466319709798	-1.85452381509111	1.61329219442909	Negative	0.886374430084959	0.156527460946038	5.01930859645957
B.1.177.10	AR1 (Week|Postcode)	Poisson	ran_vals	cond	Postcode	TS17	Week_factor5	0.235648671462728	0.872441818772902	-1.47430587193878	1.94560321486424	Positive	1.26572954513246	0.228937583906599	6.99785179035882
B.1.177.10	AR1 (Week|Postcode)	Poisson	ran_vals	cond	Postcode	TS18	Week_factor5	0.145220728457242	0.88153368397482	-1.58255354329232	1.8729950002068	Positive	1.15629476926268	0.205449802842139	6.50775797751221
B.1.177.10	AR1 (Week|Postcode)	Poisson	ran_vals	cond	Postcode	TS19	Week_factor5	-0.0269794233930863	0.838813810093347	-1.67102428091087	1.61706543412469	Negative	0.973381270202049	0.188054346479014	5.03828342667894
B.1.177.10	AR1 (Week|Postcode)	Poisson	ran_vals	cond	Postcode	TS2	Week_factor5	-0.0606247494028751	0.904955156355986	-1.83430426348442	1.71305476467867	Negative	0.941176350506887	0.15972458934904	5.54587697713676
B.1.177.10	AR1 (Week|Postcode)	Poisson	ran_vals	cond	Postcode	TS20	Week_factor5	-0.127861473342339	0.880591300610832	-1.85378870763885	1.59806576095417	Negative	0.879975270734911	0.156642567751814	4.94346133505598
B.1.177.10	AR1 (Week|Postcode)	Poisson	ran_vals	cond	Postcode	TS21	Week_factor5	-0.0432100921295507	0.90462102732432	-1.81623472534284	1.72981454108374	Negative	0.957710161562173	0.162636972373856	5.63960789586665
B.1.177.10	AR1 (Week|Postcode)	Poisson	ran_vals	cond	Postcode	TS22	Week_factor5	-0.0151898645937926	0.912379864652435	-1.80342153953209	1.77304181034451	Negative	0.984924919479621	0.164734278009826	5.88873857178695
B.1.177.10	AR1 (Week|Postcode)	Poisson	ran_vals	cond	Postcode	TS23	Week_factor5	-0.00490130343743808	0.910411517842879	-1.78927508951993	1.77947248264505	Negative	0.995110688350458	0.167081244722774	5.92672914133701
B.1.177.10	AR1 (Week|Postcode)	Poisson	ran_vals	cond	Postcode	TS24	Week_factor5	0.0549550982257785	0.935576387652885	-1.77874092635996	1.88865112281152	Positive	1.05649317519242	0.16885060883884	6.61044598479066
B.1.177.10	AR1 (Week|Postcode)	Poisson	ran_vals	cond	Postcode	TS25	Week_factor5	0.00589526413711531	0.907821971114705	-1.77340310362187	1.7851936318961	Positive	1.0059126754046	0.169754313219216	5.96073402407719
B.1.177.10	AR1 (Week|Postcode)	Poisson	ran_vals	cond	Postcode	TS26	Week_factor5	0.372424510187991	1.01821261141456	-1.62323553678903	2.36808455716501	Positive	1.45124892049974	0.19725942531682	10.6769216521289
B.1.177.10	AR1 (Week|Postcode)	Poisson	ran_vals	cond	Postcode	TS27	Week_factor5	0.754397116576659	0.921690823165138	-1.05208370170809	2.5608779348614	Positive	2.12632920821867	0.349209342380334	12.9471791072519
B.1.177.10	AR1 (Week|Postcode)	Poisson	ran_vals	cond	Postcode	TS28	Week_factor5	-0.0838483735217797	0.893971237588439	-1.83599980240982	1.66830305536626	Negative	0.919570676788119	0.159453999553047	5.30316098673489
B.1.177.10	AR1 (Week|Postcode)	Poisson	ran_vals	cond	Postcode	TS29	Week_factor5	-0.0935396684542229	0.890318142166279	-1.83853116188274	1.6514518249743	Negative	0.910701890573399	0.159050874603124	5.21454494081525
B.1.177.10	AR1 (Week|Postcode)	Poisson	ran_vals	cond	Postcode	TS3	Week_factor5	-0.411034646129225	0.845932922004305	-2.06903270659439	1.24696341433594	Negative	0.662963962067726	0.126307899431878	3.47976030776749
B.1.177.10	AR1 (Week|Postcode)	Poisson	ran_vals	cond	Postcode	TS4	Week_factor5	-0.115873398974646	0.86815271832882	-1.81742145997968	1.58567466203039	Negative	0.890587965510284	0.162444079924223	4.88258436184152
B.1.177.10	AR1 (Week|Postcode)	Poisson	ran_vals	cond	Postcode	TS5	Week_factor5	0.0268247552557857	0.846040288787117	-1.63138374023683	1.6850332507484	Positive	1.02718777773036	0.195658645981922	5.39263023835974
B.1.177.10	AR1 (Week|Postcode)	Poisson	ran_vals	cond	Postcode	TS6	Week_factor5	-0.182574983248851	0.900709517936661	-1.94793319893714	1.58278323243944	Negative	0.833122171379063	0.142568427872045	4.86848710337404
B.1.177.10	AR1 (Week|Postcode)	Poisson	ran_vals	cond	Postcode	TS7	Week_factor5	-0.0878126218368303	0.89613673599782	-1.84420834961584	1.66858310594218	Negative	0.915932486391759	0.158150471226758	5.30464634800183
B.1.177.10	AR1 (Week|Postcode)	Poisson	ran_vals	cond	Postcode	TS8	Week_factor5	-0.0691249045958122	0.900250771666215	-1.83358399411599	1.69533418492436	Negative	0.933210110566651	0.15983967551968	5.44846645635611
B.1.177.10	AR1 (Week|Postcode)	Poisson	ran_vals	cond	Postcode	TS9	Week_factor5	-0.0200983607400651	0.912514034930725	-1.80859300459161	1.76839628311148	Negative	0.980102264981313	0.163884559485565	5.86144572030967
B.1.177.10	AR1 (Week|Postcode)	Poisson	ran_vals	cond	Postcode	TS1	Week_factor6	-0.124961225217894	0.895017822594469	-1.87916392302451	1.62924147258873	Negative	0.882531121873121	0.152717736177988	5.10000475758029
B.1.177.10	AR1 (Week|Postcode)	Poisson	ran_vals	cond	Postcode	TS10	Week_factor6	0.00123400027350416	0.895532994323707	-1.75397841556827	1.75644641611528	Positive	1.00123476196512	0.17308397189531	5.79181906672267
B.1.177.10	AR1 (Week|Postcode)	Poisson	ran_vals	cond	Postcode	TS11	Week_factor6	-0.0104249721407075	0.915419050881323	-1.80461334262994	1.78376339834853	Negative	0.989629179541403	0.16453806413435	5.95221487594573
B.1.177.10	AR1 (Week|Postcode)	Poisson	ran_vals	cond	Postcode	TS12	Week_factor6	-0.023833991963273	0.914682348528319	-1.81657845237329	1.76891046844674	Negative	0.976447794485182	0.162581079256839	5.86446036471905
B.1.177.10	AR1 (Week|Postcode)	Poisson	ran_vals	cond	Postcode	TS13	Week_factor6	-0.0197333972647114	0.916047081009303	-1.81515268418599	1.77568588965657	Negative	0.980460031792081	0.162813047514686	5.90432946631638
B.1.177.10	AR1 (Week|Postcode)	Poisson	ran_vals	cond	Postcode	TS14	Week_factor6	-0.0597238001442461	0.914004625697148	-1.85113994821367	1.73169234792518	Negative	0.942024684737781	0.157058026211385	5.65020793945892
B.1.177.10	AR1 (Week|Postcode)	Poisson	ran_vals	cond	Postcode	TS15	Week_factor6	-0.097661732132347	0.893357294744693	-1.84860985515808	1.65328639089338	Negative	0.906955645822872	0.157455900750386	5.22412014773582
B.1.177.10	AR1 (Week|Postcode)	Poisson	ran_vals	cond	Postcode	TS16	Week_factor6	-0.115379069883219	0.887762537911448	-1.85536167101353	1.62460353124709	Negative	0.891028317880637	0.15639636841186	5.07640600179686
B.1.177.10	AR1 (Week|Postcode)	Poisson	ran_vals	cond	Postcode	TS17	Week_factor6	1.96842144110413	0.644990321350608	0.704263640880025	3.23257924132824	Positive	7.159366082606	2.02235695551371	25.3449434656056
B.1.177.10	AR1 (Week|Postcode)	Poisson	ran_vals	cond	Postcode	TS18	Week_factor6	0.722002217878913	0.866566305542469	-0.976436531200259	2.42044096695808	Positive	2.05855075428346	0.376650893983668	11.2508194608048
B.1.177.10	AR1 (Week|Postcode)	Poisson	ran_vals	cond	Postcode	TS19	Week_factor6	0.583666185720125	0.814134409062778	-1.01200793461772	2.17934030605797	Positive	1.79259839702015	0.363488385412131	8.84047232858841
B.1.177.10	AR1 (Week|Postcode)	Poisson	ran_vals	cond	Postcode	TS2	Week_factor6	-0.0686739072431934	0.905867920257013	-1.84414240569714	1.70679459121075	Negative	0.933631080777044	0.158160900632448	5.51126726964325
B.1.177.10	AR1 (Week|Postcode)	Poisson	ran_vals	cond	Postcode	TS20	Week_factor6	-0.121458476441993	0.882760267691178	-1.85163680809964	1.60871985521565	Negative	0.885627827003823	0.156980009761618	4.99641100261471
B.1.177.10	AR1 (Week|Postcode)	Poisson	ran_vals	cond	Postcode	TS21	Week_factor6	-0.0594235137683419	0.89721533986443	-1.81793326627949	1.6990862387428	Negative	0.942307604392706	0.162360961292885	5.46894779524337
B.1.177.10	AR1 (Week|Postcode)	Poisson	ran_vals	cond	Postcode	TS22	Week_factor6	-0.0252614910695883	0.907044374069474	-1.80303579662543	1.75251281448626	Negative	0.975054910538016	0.16479783534666	5.76908110816133
B.1.177.10	AR1 (Week|Postcode)	Poisson	ran_vals	cond	Postcode	TS23	Week_factor6	0.0234970330963247	0.902557969644755	-1.74548408136699	1.79247814755964	Positive	1.02377526329953	0.174560467041209	6.0043136198564
B.1.177.10	AR1 (Week|Postcode)	Poisson	ran_vals	cond	Postcode	TS24	Week_factor6	0.0297108721016937	0.927059637269135	-1.78729262846658	1.84671437266996	Positive	1.03015664386606	0.167412805327584	6.3389578164277
B.1.177.10	AR1 (Week|Postcode)	Poisson	ran_vals	cond	Postcode	TS25	Week_factor6	-0.0446065850178366	0.899615342515733	-1.80782025628834	1.71860708625266	Negative	0.956373659557488	0.164011249944454	5.57675511286663
B.1.177.10	AR1 (Week|Postcode)	Poisson	ran_vals	cond	Postcode	TS26	Week_factor6	0.142345937664106	0.960628195346922	-1.74045072774957	2.02514260307778	Positive	1.15297543718453	0.175441306528113	7.57719139841134
B.1.177.10	AR1 (Week|Postcode)	Poisson	ran_vals	cond	Postcode	TS27	Week_factor6	0.31646011179442	0.975171162018434	-1.59484024452378	2.22776046811262	Positive	1.37226150409554	0.202940946840578	9.27906203720352
B.1.177.10	AR1 (Week|Postcode)	Poisson	ran_vals	cond	Postcode	TS28	Week_factor6	-0.061549561757386	0.900407880815118	-1.82631657955105	1.70321745603628	Negative	0.940306341349782	0.161005527940805	5.49158794043199
B.1.177.10	AR1 (Week|Postcode)	Poisson	ran_vals	cond	Postcode	TS29	Week_factor6	-0.0894452742460375	0.892847359724194	-1.83939394299714	1.66050339450506	Negative	0.914438307080807	0.158913707693308	5.26195901910876
B.1.177.10	AR1 (Week|Postcode)	Poisson	ran_vals	cond	Postcode	TS3	Week_factor6	-0.620544275314163	0.780624371428851	-2.15053992876893	0.909451378140602	Negative	0.537651727381598	0.116421281601445	2.48295995354193
B.1.177.10	AR1 (Week|Postcode)	Poisson	ran_vals	cond	Postcode	TS4	Week_factor6	-0.0333483299379466	0.858934654958631	-1.7168293187302	1.65013265885431	Negative	0.967201595633333	0.179634810640456	5.20767062497733
B.1.177.10	AR1 (Week|Postcode)	Poisson	ran_vals	cond	Postcode	TS5	Week_factor6	0.3407348442649	0.853351402923173	-1.33180317162125	2.01327286015105	Positive	1.40598038766904	0.264000793113839	7.48778375698893
B.1.177.10	AR1 (Week|Postcode)	Poisson	ran_vals	cond	Postcode	TS6	Week_factor6	-0.202156032658625	0.908448524026075	-1.9826824215583	1.57837035624105	Negative	0.816967444394338	0.137699373699031	4.84705040604636
B.1.177.10	AR1 (Week|Postcode)	Poisson	ran_vals	cond	Postcode	TS7	Week_factor6	-0.0951867446455379	0.900397669897266	-1.85993374940796	1.66956026011689	Negative	0.909203129797472	0.155682944113565	5.30983233866972
B.1.177.10	AR1 (Week|Postcode)	Poisson	ran_vals	cond	Postcode	TS8	Week_factor6	-0.0970372011699032	0.890059491740552	-1.84152174907941	1.6474473467396	Negative	0.90752224461608	0.158575929630072	5.19370516316256
B.1.177.10	AR1 (Week|Postcode)	Poisson	ran_vals	cond	Postcode	TS9	Week_factor6	-0.0363671984194096	0.906984805952648	-1.81402475261165	1.74129035577283	Negative	0.96428614411758	0.162996793098434	5.70469976777771
B.1.177.10	AR1 (Week|Postcode)	Poisson	ran_vals	cond	Postcode	TS1	Week_factor7	-0.177894145721682	0.883149358281892	-1.90883508092385	1.55304678948049	Negative	0.837031022114189	0.148252988776879	4.72584693072165
B.1.177.10	AR1 (Week|Postcode)	Poisson	ran_vals	cond	Postcode	TS10	Week_factor7	0.078930017084819	0.865756271950292	-1.61792109532742	1.77578112949706	Positive	1.08212858890708	0.198310539554051	5.90489182049178
B.1.177.10	AR1 (Week|Postcode)	Poisson	ran_vals	cond	Postcode	TS11	Week_factor7	-0.0169297636993872	0.913492073564679	-1.80734132804897	1.7734818006502	Negative	0.983212739435338	0.164089818376445	5.89133012975966
B.1.177.10	AR1 (Week|Postcode)	Poisson	ran_vals	cond	Postcode	TS12	Week_factor7	-0.0172721554865974	0.913840073148772	-1.80836578648764	1.77382147551444	Negative	0.982876153093762	0.163921801255284	5.89333160642813
B.1.177.10	AR1 (Week|Postcode)	Poisson	ran_vals	cond	Postcode	TS13	Week_factor7	-0.0123820985746136	0.915527587439232	-1.80678319680835	1.78201899965913	Negative	0.987694244188543	0.164181427592953	5.94184089093064
B.1.177.10	AR1 (Week|Postcode)	Poisson	ran_vals	cond	Postcode	TS14	Week_factor7	-0.0280164060968189	0.916675650276851	-1.82466766614428	1.76863485395064	Negative	0.972372413834419	0.161271231114952	5.86284425715228
B.1.177.10	AR1 (Week|Postcode)	Poisson	ran_vals	cond	Postcode	TS15	Week_factor7	-0.0423706861227629	0.91356039596575	-1.83291615991778	1.74817478767226	Negative	0.958514406721436	0.159946457573607	5.74410888387286
B.1.177.10	AR1 (Week|Postcode)	Poisson	ran_vals	cond	Postcode	TS16	Week_factor7	-0.0848670640085877	0.895714896652138	-1.84043600186279	1.67070187384562	Negative	0.918634395858933	0.158748196506508	5.31589757758609
B.1.177.10	AR1 (Week|Postcode)	Poisson	ran_vals	cond	Postcode	TS17	Week_factor7	0.287874777891547	0.791692032778968	-1.26381309320253	1.83956264898563	Positive	1.3335902986782	0.282574486760287	6.29378506573143
B.1.177.10	AR1 (Week|Postcode)	Poisson	ran_vals	cond	Postcode	TS18	Week_factor7	0.74453199308822	0.759192325100067	-0.743457621447134	2.23252160762357	Positive	2.10545583648134	0.475467084913092	9.32334628417783
B.1.177.10	AR1 (Week|Postcode)	Poisson	ran_vals	cond	Postcode	TS19	Week_factor7	0.929204226955817	0.812272552781229	-0.662820722125801	2.52122917603744	Positive	2.53249308581622	0.515395494721753	12.4438829896436
B.1.177.10	AR1 (Week|Postcode)	Poisson	ran_vals	cond	Postcode	TS2	Week_factor7	-0.0839268132649477	0.90577839362757	-1.85921984274953	1.69136621621963	Negative	0.919498548729297	0.155794126886311	5.42688994773378
B.1.177.10	AR1 (Week|Postcode)	Poisson	ran_vals	cond	Postcode	TS20	Week_factor7	-0.0958057615841444	0.880856482823513	-1.82225274346685	1.63064122029856	Negative	0.908640491818679	0.161661159301898	5.10714847609531
B.1.177.10	AR1 (Week|Postcode)	Poisson	ran_vals	cond	Postcode	TS21	Week_factor7	-0.0532681211998067	0.898579529956521	-1.81445163715952	1.7079153947599	Negative	0.948125765781467	0.162927227135482	5.51744778048163
B.1.177.10	AR1 (Week|Postcode)	Poisson	ran_vals	cond	Postcode	TS22	Week_factor7	-0.0267306202291151	0.902502333631376	-1.79560269010996	1.74214144965173	Negative	0.973623480671942	0.166027359139933	5.70955706954775
B.1.177.10	AR1 (Week|Postcode)	Poisson	ran_vals	cond	Postcode	TS23	Week_factor7	0.119530897440646	0.884888472052645	-1.61481863811722	1.85388043299851	Positive	1.12696806395815	0.198926744898446	6.38454632045555
B.1.177.10	AR1 (Week|Postcode)	Poisson	ran_vals	cond	Postcode	TS24	Week_factor7	0.0421026149117043	0.922892383943098	-1.76673321922308	1.85093844904649	Positive	1.04300150076655	0.170890339234117	6.36579069054886
B.1.177.10	AR1 (Week|Postcode)	Poisson	ran_vals	cond	Postcode	TS25	Week_factor7	-0.0626167282552828	0.901373632027478	-1.8292765836432	1.70404312713263	Negative	0.939303413165394	0.160529655558792	5.4961240582805
B.1.177.10	AR1 (Week|Postcode)	Poisson	ran_vals	cond	Postcode	TS26	Week_factor7	0.0308251820683979	0.92141191401492	-1.77510898432696	1.83675934846376	Positive	1.03130519748511	0.169464979466285	6.27616640151543
B.1.177.10	AR1 (Week|Postcode)	Poisson	ran_vals	cond	Postcode	TS27	Week_factor7	0.132422486256441	0.949971672449064	-1.72948777807701	1.99433275058989	Positive	1.14159052370444	0.177375242192411	7.34729891107389
B.1.177.10	AR1 (Week|Postcode)	Poisson	ran_vals	cond	Postcode	TS28	Week_factor7	-0.0266803307746122	0.913881694286903	-1.81785553770739	1.76449487615816	Negative	0.973672444896858	0.162373581869055	5.83862238572751
B.1.177.10	AR1 (Week|Postcode)	Poisson	ran_vals	cond	Postcode	TS29	Week_factor7	-0.0656364714479369	0.899557210601866	-1.82873620626091	1.69746326336503	Negative	0.936471236453007	0.160616425596015	5.46007902647277
B.1.177.10	AR1 (Week|Postcode)	Poisson	ran_vals	cond	Postcode	TS3	Week_factor7	-0.244898937209761	0.78200079743946	-1.7775923360727	1.28779446165318	Negative	0.78278364454372	0.169044660429703	3.62478313486844
B.1.177.10	AR1 (Week|Postcode)	Poisson	ran_vals	cond	Postcode	TS4	Week_factor7	0.279638108915895	0.782536645681372	-1.25410553320238	1.81338175103416	Positive	1.32265107008674	0.285330953179943	6.13114642384537
B.1.177.10	AR1 (Week|Postcode)	Poisson	ran_vals	cond	Postcode	TS5	Week_factor7	-0.203598410408386	0.844727705778289	-1.85923429047698	1.45203746966021	Negative	0.815789918153238	0.155791876031488	4.27180933636076
B.1.177.10	AR1 (Week|Postcode)	Poisson	ran_vals	cond	Postcode	TS6	Week_factor7	-0.239362543292151	0.915168413516046	-2.03305967357226	1.55433458698796	Negative	0.787129462130667	0.130934291454295	4.7319367850277
B.1.177.10	AR1 (Week|Postcode)	Poisson	ran_vals	cond	Postcode	TS7	Week_factor7	-0.106991168652084	0.90249767292781	-1.8758541037218	1.66187176641763	Negative	0.898533608218175	0.153224041716768	5.26916426463914
B.1.177.10	AR1 (Week|Postcode)	Poisson	ran_vals	cond	Postcode	TS8	Week_factor7	-0.0953663775318163	0.892118351449582	-1.84388621632024	1.65315346125661	Negative	0.909039821683247	0.158201424965761	5.22342575349592
B.1.177.10	AR1 (Week|Postcode)	Poisson	ran_vals	cond	Postcode	TS9	Week_factor7	-0.0516194569922906	0.901054332927053	-1.81765349764308	1.7144145836585	Negative	0.949690196051475	0.162406391152261	5.55342349569677
B.1.177.10	AR1 (Week|Postcode)	Poisson	ran_vals	cond	Postcode	TS1	Week_factor8	-0.18871213460821	0.892299509302136	-1.93758703626316	1.56016276704674	Negative	0.828024832082971	0.144051120884556	4.75959588745929
B.1.177.10	AR1 (Week|Postcode)	Poisson	ran_vals	cond	Postcode	TS10	Week_factor8	0.418569109238371	0.840590925096247	-1.22895882968148	2.06609704815822	Positive	1.51978535221512	0.292597062519847	7.89395319596203
B.1.177.10	AR1 (Week|Postcode)	Poisson	ran_vals	cond	Postcode	TS11	Week_factor8	-0.0294773006783765	0.909254123042054	-1.81158263463535	1.7526280332786	Negative	0.970952917363602	0.16339533694441	5.76974585301435
B.1.177.10	AR1 (Week|Postcode)	Poisson	ran_vals	cond	Postcode	TS12	Week_factor8	-0.0205203417411721	0.908543219445876	-1.80123233025316	1.76019164677081	Negative	0.979688767696484	0.165095310863849	5.81355143600762
B.1.177.10	AR1 (Week|Postcode)	Poisson	ran_vals	cond	Postcode	TS13	Week_factor8	-0.0113907193607079	0.91544182020017	-1.80562371689483	1.78284227817342	Negative	0.988673909261484	0.164371903065323	5.94673469507698
B.1.177.10	AR1 (Week|Postcode)	Poisson	ran_vals	cond	Postcode	TS14	Week_factor8	-0.0176757308793838	0.915546450464129	-1.81211379996256	1.77676233820379	Negative	0.982479568495492	0.16330857005262	5.91068859521623
B.1.177.10	AR1 (Week|Postcode)	Poisson	ran_vals	cond	Postcode	TS15	Week_factor8	-0.0197669722766175	0.916052980710115	-1.81519782239901	1.77566387784577	Negative	0.980427113387461	0.162805698590525	5.90419950276367
B.1.177.10	AR1 (Week|Postcode)	Poisson	ran_vals	cond	Postcode	TS16	Week_factor8	-0.0367769207267764	0.913590916776041	-1.82738221421075	1.75382837275719	Negative	0.963891135501097	0.160834046254471	5.77667566497457
B.1.177.10	AR1 (Week|Postcode)	Poisson	ran_vals	cond	Postcode	TS17	Week_factor8	0.412376699047878	0.735482173794657	-1.02914187286088	1.85389527095663	Positive	1.51040329666121	0.357313449415257	6.38464105478934
B.1.177.10	AR1 (Week|Postcode)	Poisson	ran_vals	cond	Postcode	TS18	Week_factor8	-0.0499374828650099	0.814366936676344	-1.64606734895086	1.54619238322084	Negative	0.95128889449798	0.192806660941472	4.69356481968168
B.1.177.10	AR1 (Week|Postcode)	Poisson	ran_vals	cond	Postcode	TS19	Week_factor8	0.17287565664455	0.724787952616856	-1.24768262691301	1.59343394020211	Positive	1.18871828667365	0.287169505256933	4.92061705440514
B.1.177.10	AR1 (Week|Postcode)	Poisson	ran_vals	cond	Postcode	TS2	Week_factor8	-0.111608552856237	0.903672832506381	-1.88277475837604	1.65955765266357	Negative	0.89439429707788	0.15216729195718	5.25698491677526
B.1.177.10	AR1 (Week|Postcode)	Poisson	ran_vals	cond	Postcode	TS20	Week_factor8	-0.0207505367756059	0.8826662249592	-1.75074454806557	1.70924347451436	Negative	0.979463274161611	0.173644608551002	5.52478025915562
B.1.177.10	AR1 (Week|Postcode)	Poisson	ran_vals	cond	Postcode	TS21	Week_factor8	-0.0333785454514514	0.898925289755759	-1.79523973816497	1.72848264726207	Negative	0.967172371581971	0.166087630029911	5.63210153689971
B.1.177.10	AR1 (Week|Postcode)	Poisson	ran_vals	cond	Postcode	TS22	Week_factor8	0.00500639230403825	0.909261780331779	-1.77711394966502	1.7871267342731	Positive	1.00501894522553	0.169125548443865	5.97226787765594
B.1.177.10	AR1 (Week|Postcode)	Poisson	ran_vals	cond	Postcode	TS23	Week_factor8	0.480684137302497	0.860788713621933	-1.20643073969505	2.16779901430005	Positive	1.61718039725815	0.299263524864188	8.73902838129999
B.1.177.10	AR1 (Week|Postcode)	Poisson	ran_vals	cond	Postcode	TS24	Week_factor8	0.158053551594626	0.926927749744619	-1.65869145417558	1.97479855736484	Positive	1.17122891420432	0.190387948527763	7.20516807957616
B.1.177.10	AR1 (Week|Postcode)	Poisson	ran_vals	cond	Postcode	TS25	Week_factor8	-0.0994828532494846	0.878730263495039	-1.82176252182515	1.62279681532618	Negative	0.905305472782506	0.161740428528968	5.06724265852409
B.1.177.10	AR1 (Week|Postcode)	Poisson	ran_vals	cond	Postcode	TS26	Week_factor8	-0.0267030357421609	0.910354844790491	-1.81096574468307	1.75755967319875	Negative	0.973650337946563	0.163496164982724	5.79827044067747
B.1.177.10	AR1 (Week|Postcode)	Poisson	ran_vals	cond	Postcode	TS27	Week_factor8	0.0549069549494518	0.929483025792803	-1.76684629984576	1.87666020974466	Positive	1.05644231337389	0.170871015940712	6.53165403940728
B.1.177.10	AR1 (Week|Postcode)	Poisson	ran_vals	cond	Postcode	TS28	Week_factor8	-0.012408388962314	0.915824236468849	-1.80739090861015	1.78257413068552	Negative	0.987668277665271	0.164081682912848	5.94514030688247
B.1.177.10	AR1 (Week|Postcode)	Poisson	ran_vals	cond	Postcode	TS29	Week_factor8	-0.0284304960881139	0.913809280090854	-1.81946377380466	1.76260278162843	Negative	0.971969847505135	0.162112656684338	5.82758560485934
B.1.177.10	AR1 (Week|Postcode)	Poisson	ran_vals	cond	Postcode	TS3	Week_factor8	-0.424422984366022	0.805043843986314	-2.00227992455488	1.15343395582284	Negative	0.654147129373184	0.135027080474248	3.16905664674271
B.1.177.10	AR1 (Week|Postcode)	Poisson	ran_vals	cond	Postcode	TS4	Week_factor8	0.435292123162094	0.802806285708454	-1.13817928338885	2.00876352971304	Positive	1.5454144443723	0.32040185204522	7.45409488000544
B.1.177.10	AR1 (Week|Postcode)	Poisson	ran_vals	cond	Postcode	TS5	Week_factor8	-0.579993721637801	0.814661654721067	-2.1767012244769	1.01671378120129	Negative	0.559901881821177	0.113415045006131	2.76409639699871
B.1.177.10	AR1 (Week|Postcode)	Poisson	ran_vals	cond	Postcode	TS6	Week_factor8	-0.306502119854726	0.920382442989554	-2.11041856011724	1.49741432040779	Negative	0.73601695792868	0.121187231674451	4.47011582716757
B.1.177.10	AR1 (Week|Postcode)	Poisson	ran_vals	cond	Postcode	TS7	Week_factor8	-0.129396825252721	0.903244388423536	-1.89972329580076	1.64092964529532	Negative	0.878625235676556	0.149610011214054	5.15996421966158
B.1.177.10	AR1 (Week|Postcode)	Poisson	ran_vals	cond	Postcode	TS8	Week_factor8	-0.0838942730583667	0.889566831523352	-1.82741322468555	1.65962467856881	Negative	0.919528469888842	0.160829058791664	5.25733728275687
B.1.177.10	AR1 (Week|Postcode)	Poisson	ran_vals	cond	Postcode	TS9	Week_factor8	-0.0518606794560431	0.902202324405458	-1.82014474205906	1.71642338314698	Negative	0.949461137070778	0.162002300690229	5.56459042227731
B.1.177.10	AR1 (Week|Postcode)	Poisson	ran_vals	cond	Postcode	TS1	Week_factor9	-0.204114937313031	0.895243896128611	-1.95876073110443	1.55053085647836	Negative	0.815368649519632	0.141033090589761	4.71397196104368
B.1.177.10	AR1 (Week|Postcode)	Poisson	ran_vals	cond	Postcode	TS10	Week_factor9	-0.0137874955569723	0.846997845474067	-1.67387276766917	1.64629777655522	Negative	0.986307116639018	0.18751943836425	5.1877380650167
B.1.177.10	AR1 (Week|Postcode)	Poisson	ran_vals	cond	Postcode	TS11	Week_factor9	-0.0423743373618704	0.904818893163459	-1.81578678049364	1.7310381057699	Negative	0.958510906962539	0.162709841087284	5.64651254421236
B.1.177.10	AR1 (Week|Postcode)	Poisson	ran_vals	cond	Postcode	TS12	Week_factor9	-0.0209397722185475	0.899217837957412	-1.78337434887105	1.74149480443395	Negative	0.97927794253129	0.168070062324168	5.70586620524158
B.1.177.10	AR1 (Week|Postcode)	Poisson	ran_vals	cond	Postcode	TS13	Week_factor9	-0.0178331405282895	0.913348188010717	-1.80796269437421	1.77229641331763	Negative	0.98232492890276	0.163987890159651	5.88435075909792
B.1.177.10	AR1 (Week|Postcode)	Poisson	ran_vals	cond	Postcode	TS14	Week_factor9	-0.0162821741163135	0.915341180854519	-1.81031792215753	1.77775357392491	Negative	0.98384966397393	0.163602115796196	5.91655038561625
B.1.177.10	AR1 (Week|Postcode)	Poisson	ran_vals	cond	Postcode	TS15	Week_factor9	-0.0122580586867278	0.915508835790562	-1.80662240436442	1.78210628699097	Negative	0.987816765270452	0.164207828848448	5.94235956100458
B.1.177.10	AR1 (Week|Postcode)	Poisson	ran_vals	cond	Postcode	TS16	Week_factor9	-0.0170657197709874	0.915922160018726	-1.81224016604982	1.77810872650785	Negative	0.983079074780203	0.163287934691438	5.91865203694914
B.1.177.10	AR1 (Week|Postcode)	Poisson	ran_vals	cond	Postcode	TS17	Week_factor9	0.156601291373146	0.900587945066602	-1.60851864586833	1.92172122861462	Positive	1.16952921954018	0.200183937844156	6.83270900796791
B.1.177.10	AR1 (Week|Postcode)	Poisson	ran_vals	cond	Postcode	TS18	Week_factor9	-0.198474766232045	0.834942788234775	-1.83493256032366	1.43798302785957	Negative	0.819980461676046	0.159624266413995	4.21219137061926
B.1.177.10	AR1 (Week|Postcode)	Poisson	ran_vals	cond	Postcode	TS19	Week_factor9	0.326679543059769	0.705817255797344	-1.05669685796992	1.71005594408946	Positive	1.38635713822177	0.347602095207367	5.52927079899179
B.1.177.10	AR1 (Week|Postcode)	Poisson	ran_vals	cond	Postcode	TS2	Week_factor9	-0.168969222007455	0.881126407488769	-1.89594524651261	1.5580068024977	Negative	0.844534896074766	0.1501763142973	4.74934542124955
B.1.177.10	AR1 (Week|Postcode)	Poisson	ran_vals	cond	Postcode	TS20	Week_factor9	0.195057361715677	0.886879157431621	-1.54319384548953	1.93330856892088	Positive	1.21538070081244	0.213697493563195	6.91234241112202
B.1.177.10	AR1 (Week|Postcode)	Poisson	ran_vals	cond	Postcode	TS21	Week_factor9	0.020422128547892	0.902702031918003	-1.74884134278252	1.7896855998783	Positive	1.02063208704589	0.173975404573888	5.98756967778879
B.1.177.10	AR1 (Week|Postcode)	Poisson	ran_vals	cond	Postcode	TS22	Week_factor9	0.0856795198028323	0.927747373611955	-1.73267191922822	1.90403095883389	Positive	1.08945712291785	0.176811352612975	6.71289939891196
B.1.177.10	AR1 (Week|Postcode)	Poisson	ran_vals	cond	Postcode	TS23	Week_factor9	0.0514418120486982	0.868775311775265	-1.65132650968838	1.75421013378577	Positive	1.05278792493731	0.191795321449823	5.77888139562241
B.1.177.10	AR1 (Week|Postcode)	Poisson	ran_vals	cond	Postcode	TS24	Week_factor9	0.648151433571949	0.904848750348777	-1.12531952856773	2.42162239571163	Positive	1.91200309542102	0.324548748191946	11.2641193573098
B.1.177.10	AR1 (Week|Postcode)	Poisson	ran_vals	cond	Postcode	TS25	Week_factor9	-0.0689605228984954	0.857903115065963	-1.7504197306525	1.61249868485551	Negative	0.933363525837565	0.173701020504841	5.01532730684017
B.1.177.10	AR1 (Week|Postcode)	Poisson	ran_vals	cond	Postcode	TS26	Week_factor9	-0.0925224115966717	0.896263776286591	-1.84916713376625	1.66412231057291	Negative	0.911628779678989	0.157368178390335	5.28103610551831
B.1.177.10	AR1 (Week|Postcode)	Poisson	ran_vals	cond	Postcode	TS27	Week_factor9	0.0289460525232101	0.922708702226601	-1.77952977206262	1.83742187710904	Positive	1.02936906111367	0.168717464283826	6.28032591928668
B.1.177.10	AR1 (Week|Postcode)	Poisson	ran_vals	cond	Postcode	TS28	Week_factor9	-0.0076229593870898	0.915639587678836	-1.80224357405671	1.78699765528253	Negative	0.992406021680562	0.164928443639686	5.97149703309792
B.1.177.10	AR1 (Week|Postcode)	Poisson	ran_vals	cond	Postcode	TS29	Week_factor9	-0.0131711452430399	0.915826196799163	-1.80815750706769	1.78181521658161	Negative	0.986915214721464	0.163955946348703	5.94063016767443
B.1.177.10	AR1 (Week|Postcode)	Poisson	ran_vals	cond	Postcode	TS3	Week_factor9	-0.188998214872682	0.915799100088793	-1.98393146812091	1.60593503837554	Negative	0.827787984400359	0.13752748813852	4.98251626923798
B.1.177.10	AR1 (Week|Postcode)	Poisson	ran_vals	cond	Postcode	TS4	Week_factor9	0.494529084905851	0.826500294742979	-1.12538172600213	2.11443989581383	Positive	1.63972588554508	0.32452856272022	8.28494403447801
B.1.177.10	AR1 (Week|Postcode)	Poisson	ran_vals	cond	Postcode	TS5	Week_factor9	-0.607199466349787	0.844097891987649	-2.26160093407176	1.04720200137219	Negative	0.544874674205055	0.104183560161603	2.84966658971483
B.1.177.10	AR1 (Week|Postcode)	Poisson	ran_vals	cond	Postcode	TS6	Week_factor9	-0.44965117043395	0.875679104641043	-2.16595067754467	1.26664833667677	Negative	0.637850613971671	0.114640896249571	3.5489377617768
B.1.177.10	AR1 (Week|Postcode)	Poisson	ran_vals	cond	Postcode	TS7	Week_factor9	-0.169983014059232	0.9012891962665	-1.93647737839662	1.59651135027816	Negative	0.843679147158695	0.144211057064837	4.93578313506432
B.1.177.10	AR1 (Week|Postcode)	Poisson	ran_vals	cond	Postcode	TS8	Week_factor9	-0.0475788982135164	0.883589939497806	-1.77938335673114	1.68422556030411	Negative	0.953535237937906	0.16874216891581	5.38827642095166
B.1.177.10	AR1 (Week|Postcode)	Poisson	ran_vals	cond	Postcode	TS9	Week_factor9	-0.0484522708621927	0.901186952107423	-1.81474624033016	1.71784169860578	Negative	0.952702809904393	0.1628792353274	5.57248836645931
B.1.177.10	AR1 (Week|Postcode)	Poisson	ran_vals	cond	Postcode	TS1	Week_factor10	-0.230346630205914	0.891875894624905	-1.97839126235017	1.51769800193834	Negative	0.794258240884178	0.13829153325122	4.56171204687154
B.1.177.10	AR1 (Week|Postcode)	Poisson	ran_vals	cond	Postcode	TS10	Week_factor10	-0.180362651540782	0.859319665647688	-1.86459824741725	1.50387294433569	Negative	0.834967354301252	0.154958452339483	4.49908005806275
B.1.177.10	AR1 (Week|Postcode)	Poisson	ran_vals	cond	Postcode	TS11	Week_factor10	-0.0456251284921185	0.906193156129976	-1.82173107754355	1.73048082055932	Negative	0.955400047324935	0.16174551442051	5.64336670292689
B.1.177.10	AR1 (Week|Postcode)	Poisson	ran_vals	cond	Postcode	TS12	Week_factor10	0.0223346851253834	0.894596479485168	-1.73104219536187	1.77571156561264	Positive	1.02258597151888	0.177099741227244	5.90448106756663
B.1.177.10	AR1 (Week|Postcode)	Poisson	ran_vals	cond	Postcode	TS13	Week_factor10	-0.0305808873401838	0.908791297557097	-1.81177910001552	1.75061732533515	Negative	0.969881977720802	0.163363238570633	5.75815623476942
B.1.177.10	AR1 (Week|Postcode)	Poisson	ran_vals	cond	Postcode	TS14	Week_factor10	-0.0254557856682518	0.912337271620729	-1.81360397979842	1.76269240846191	Negative	0.974865481038658	0.16306539214891	5.82810793631104
B.1.177.10	AR1 (Week|Postcode)	Poisson	ran_vals	cond	Postcode	TS15	Week_factor10	-0.0110180290434417	0.915398130332823	-1.80516539601108	1.78312933792419	Negative	0.98904244712538	0.164447255407657	5.94844200829521
B.1.177.10	AR1 (Week|Postcode)	Poisson	ran_vals	cond	Postcode	TS16	Week_factor10	-0.0103897085701848	0.915518171757972	-1.80477235240777	1.7839929352674	Negative	0.989664078015086	0.164511903053317	5.95358128582357
B.1.177.10	AR1 (Week|Postcode)	Poisson	ran_vals	cond	Postcode	TS17	Week_factor10	0.0427794502467799	0.911993745956065	-1.74469544595288	1.83025434644644	Positive	1.04370767999337	0.174698185905271	6.23547242710256
B.1.177.10	AR1 (Week|Postcode)	Poisson	ran_vals	cond	Postcode	TS18	Week_factor10	-0.0878379718838189	0.900743525811195	-1.85326284178138	1.67758689801375	Negative	0.915909267754488	0.156724962392386	5.35262394677286
B.1.177.10	AR1 (Week|Postcode)	Poisson	ran_vals	cond	Postcode	TS19	Week_factor10	-0.248122072956518	0.78685792697225	-1.79033527077198	1.29409112485894	Negative	0.78026468824676	0.166904202184722	3.64767918216347
B.1.177.10	AR1 (Week|Postcode)	Poisson	ran_vals	cond	Postcode	TS2	Week_factor10	-0.161455177120927	0.884496036882101	-1.89503555387826	1.5721251996364	Negative	0.850904670607767	0.150312990741622	4.81687414301193
B.1.177.10	AR1 (Week|Postcode)	Poisson	ran_vals	cond	Postcode	TS20	Week_factor10	0.783594138366157	0.810413529505767	-0.804787192049134	2.37197546878145	Positive	2.1893268855025	0.447183080549268	10.7185455355259
B.1.177.10	AR1 (Week|Postcode)	Poisson	ran_vals	cond	Postcode	TS21	Week_factor10	0.164539196180591	0.909846144218807	-1.61872647796091	1.94780487032209	Positive	1.17884977505473	0.198150887988385	7.01327562169722
B.1.177.10	AR1 (Week|Postcode)	Poisson	ran_vals	cond	Postcode	TS22	Week_factor10	0.285856092581475	0.962197885753485	-1.60001710949594	2.17172929465889	Positive	1.3309009149556	0.201893063676551	8.77344279775466
B.1.177.10	AR1 (Week|Postcode)	Poisson	ran_vals	cond	Postcode	TS23	Week_factor10	-0.0946819668479941	0.870140549774155	-1.80012610589322	1.61076217219723	Negative	0.909662191203107	0.165278044371933	5.00662568491135
B.1.177.10	AR1 (Week|Postcode)	Poisson	ran_vals	cond	Postcode	TS24	Week_factor10	0.788394342042636	0.92937252737523	-1.03314233983378	2.60993102391905	Positive	2.19986136406075	0.355886884128087	13.5981128749479
B.1.177.10	AR1 (Week|Postcode)	Poisson	ran_vals	cond	Postcode	TS25	Week_factor10	0.383133901607934	0.825038076532301	-1.23391101426958	2.00017881748545	Positive	1.46687443376404	0.291151649785603	7.39037750950421
B.1.177.10	AR1 (Week|Postcode)	Poisson	ran_vals	cond	Postcode	TS26	Week_factor10	-0.172278098209173	0.872235945896935	-1.88182913818839	1.53727294177005	Negative	0.841745052824014	0.152311252475614	4.65188699086526
B.1.177.10	AR1 (Week|Postcode)	Poisson	ran_vals	cond	Postcode	TS27	Week_factor10	0.0295497216963534	0.919787735403818	-1.77320111311679	1.83230055650949	Positive	1.02999064708092	0.169788605441917	6.24824457632454
B.1.177.10	AR1 (Week|Postcode)	Poisson	ran_vals	cond	Postcode	TS28	Week_factor10	-0.00678636392925842	0.91560411880933	-1.80133746089208	1.78776473303356	Negative	0.993236611435989	0.165077955200658	5.97607939290076
B.1.177.10	AR1 (Week|Postcode)	Poisson	ran_vals	cond	Postcode	TS29	Week_factor10	-0.00797847428029541	0.915605480687448	-1.80253224047518	1.78657529191459	Negative	0.992053269267831	0.1648808412075	5.96897542405446
B.1.177.10	AR1 (Week|Postcode)	Poisson	ran_vals	cond	Postcode	TS3	Week_factor10	-0.0950121339077484	0.924452198462144	-1.90690514832242	1.71688088050693	Negative	0.90936190028788	0.148539383325373	5.56713679013858
B.1.177.10	AR1 (Week|Postcode)	Poisson	ran_vals	cond	Postcode	TS4	Week_factor10	0.203290975550245	0.924703191743225	-1.60909397665571	2.0156759277562	Positive	1.22542898624953	0.200068798986216	7.50579904487765
B.1.177.10	AR1 (Week|Postcode)	Poisson	ran_vals	cond	Postcode	TS5	Week_factor10	-0.475572651437274	0.859820527018121	-2.16078991756104	1.20964461468649	Negative	0.621529035041435	0.115234059669948	3.35229308509976
B.1.177.10	AR1 (Week|Postcode)	Poisson	ran_vals	cond	Postcode	TS6	Week_factor10	-0.431098248033009	0.880009804598167	-2.15588577108755	1.29368927502153	Negative	0.649795066551368	0.115800572372524	3.64621365735736
B.1.177.10	AR1 (Week|Postcode)	Poisson	ran_vals	cond	Postcode	TS7	Week_factor10	-0.254777062868094	0.867966674063559	-1.95596048381368	1.4464063580775	Negative	0.775089274881083	0.141428571583454	4.24782190267109
B.1.177.10	AR1 (Week|Postcode)	Poisson	ran_vals	cond	Postcode	TS8	Week_factor10	0.0612180299821225	0.871452061357657	-1.64679662453207	1.76923268449632	Positive	1.06313068328384	0.192666103010715	5.86635029243682
B.1.177.10	AR1 (Week|Postcode)	Poisson	ran_vals	cond	Postcode	TS9	Week_factor10	-0.0359609619848158	0.898848067845704	-1.79767080253581	1.72574887856618	Negative	0.964677951860597	0.165684350707722	5.61672570059198
B.1.177.10	AR1 (Week|Postcode)	Poisson	ran_vals	cond	Postcode	TS1	Week_factor11	-0.268133954769997	0.878812575466901	-1.99057495184601	1.45430704230602	Negative	0.764805324919378	0.136616854747671	4.28151552826616
B.1.177.10	AR1 (Week|Postcode)	Poisson	ran_vals	cond	Postcode	TS10	Week_factor11	-0.242323876609807	0.861505902418793	-1.93084441781932	1.44619666459971	Negative	0.78480195738874	0.14502568449216	4.246931255508
B.1.177.10	AR1 (Week|Postcode)	Poisson	ran_vals	cond	Postcode	TS11	Week_factor11	-0.0505477184008865	0.906156601894996	-1.82658202246828	1.72548658566651	Negative	0.950708561297652	0.160962795835497	5.61525266651293
B.1.177.10	AR1 (Week|Postcode)	Poisson	ran_vals	cond	Postcode	TS12	Week_factor11	0.2031300466216	0.907865929417292	-1.57625447782727	1.98251457107047	Positive	1.22523179514295	0.206748029113551	7.26097829452448
B.1.177.10	AR1 (Week|Postcode)	Poisson	ran_vals	cond	Postcode	TS13	Week_factor11	-0.0431427160449608	0.903948992469305	-1.81485018514607	1.72856475305614	Negative	0.95777469049686	0.162862305755155	5.63256398405325
B.1.177.10	AR1 (Week|Postcode)	Poisson	ran_vals	cond	Postcode	TS14	Week_factor11	-0.0433574791003888	0.905893365344035	-1.81887584900848	1.73216089080771	Negative	0.957569017964139	0.16220799475804	5.65285592447259
B.1.177.10	AR1 (Week|Postcode)	Poisson	ran_vals	cond	Postcode	TS15	Week_factor11	-0.016919166405832	0.913259226552767	-1.80687435899816	1.7730360261865	Negative	0.983223158884574	0.164166461136686	5.88870451049108
B.1.177.10	AR1 (Week|Postcode)	Poisson	ran_vals	cond	Postcode	TS16	Week_factor11	-0.00899378054447927	0.915427866633046	-1.80319942958959	1.78521186850063	Negative	0.991046542523606	0.164770871194549	5.96084272861748
B.1.177.10	AR1 (Week|Postcode)	Poisson	ran_vals	cond	Postcode	TS17	Week_factor11	-0.0273022114656872	0.902298790095977	-1.79577534334787	1.74117092041649	Negative	0.973067125041818	0.165998696453221	5.70401846561475
B.1.177.10	AR1 (Week|Postcode)	Poisson	ran_vals	cond	Postcode	TS18	Week_factor11	-0.0427276379641896	0.913202476875187	-1.83257160323233	1.74711632730395	Negative	0.958172324296031	0.160001577690336	5.7380321888058
B.1.177.10	AR1 (Week|Postcode)	Poisson	ran_vals	cond	Postcode	TS19	Week_factor11	-0.112846712792688	0.890252165036769	-1.85770889342356	1.63201546783819	Negative	0.893287579180116	0.156029701843413	5.11417178710168
B.1.177.10	AR1 (Week|Postcode)	Poisson	ran_vals	cond	Postcode	TS2	Week_factor11	-0.119027194334031	0.892133602368967	-1.86757692437518	1.62952253570712	Negative	0.887783657748339	0.154497567921727	5.10143838228137
B.1.177.10	AR1 (Week|Postcode)	Poisson	ran_vals	cond	Postcode	TS20	Week_factor11	0.125955999900972	0.883726195468541	-1.60611551541197	1.85802751521392	Positive	1.13423226085327	0.200665584460095	6.41107853656964
B.1.177.10	AR1 (Week|Postcode)	Poisson	ran_vals	cond	Postcode	TS21	Week_factor11	0.534841277951271	0.874197958573878	-1.17855523621197	2.24823779211451	Positive	1.70717725407757	0.307723004647965	9.4710311962993
B.1.177.10	AR1 (Week|Postcode)	Poisson	ran_vals	cond	Postcode	TS22	Week_factor11	0.786014394012761	0.977166271656397	-1.12919630534106	2.70122509336658	Positive	2.19463203357706	0.3232929808807	14.8979719562174
B.1.177.10	AR1 (Week|Postcode)	Poisson	ran_vals	cond	Postcode	TS23	Week_factor11	-0.0945404786136797	0.86996023273623	-1.79963120275877	1.61055024553141	Negative	0.90979090680602	0.16535986123819	5.00556475984608
B.1.177.10	AR1 (Week|Postcode)	Poisson	ran_vals	cond	Postcode	TS24	Week_factor11	0.629080703254365	0.897964764245429	-1.13089789405268	2.38905930056141	Positive	1.87588529111665	0.322743336960453	10.9032324526625
B.1.177.10	AR1 (Week|Postcode)	Poisson	ran_vals	cond	Postcode	TS25	Week_factor11	0.926573589956879	0.840625713111558	-0.721022532220075	2.57416971213383	Positive	2.52583977087023	0.486254790475646	13.1204189101543
B.1.177.10	AR1 (Week|Postcode)	Poisson	ran_vals	cond	Postcode	TS26	Week_factor11	-0.215347078814305	0.855670260081905	-1.89242997121686	1.46173581358825	Negative	0.806261555304447	0.150705154349561	4.31344036219314
B.1.177.10	AR1 (Week|Postcode)	Poisson	ran_vals	cond	Postcode	TS27	Week_factor11	0.0713519737855821	0.921104471485262	-1.73397961632433	1.8766835638955	Positive	1.07395916482496	0.176580288034771	6.53180658242218
B.1.177.10	AR1 (Week|Postcode)	Poisson	ran_vals	cond	Postcode	TS28	Week_factor11	-0.0103624568797871	0.914280782304865	-1.80231986195443	1.78159494819485	Negative	0.98969104840163	0.164915862075364	5.93932177875473
B.1.177.10	AR1 (Week|Postcode)	Poisson	ran_vals	cond	Postcode	TS29	Week_factor11	-0.0068692418028599	0.915558307475431	-1.80133055020115	1.78759206659543	Negative	0.993154297508699	0.165079096007326	5.97504761363742
B.1.177.10	AR1 (Week|Postcode)	Poisson	ran_vals	cond	Postcode	TS3	Week_factor11	-0.0706176598399331	0.914945266370635	-1.86387742975178	1.72264211007192	Negative	0.931818095507614	0.155070189395526	5.59930291244286
B.1.177.10	AR1 (Week|Postcode)	Poisson	ran_vals	cond	Postcode	TS4	Week_factor11	0.0792767309509311	0.924453962362136	-1.7326197406442	1.89117320254606	Positive	1.0825038429429	0.176820578619691	6.62713909847851
B.1.177.10	AR1 (Week|Postcode)	Poisson	ran_vals	cond	Postcode	TS5	Week_factor11	-0.206096812780483	0.934253100371691	-2.03719924195388	1.62500561639292	Negative	0.813754290653746	0.130393400301671	5.07844755965688
B.1.177.10	AR1 (Week|Postcode)	Poisson	ran_vals	cond	Postcode	TS6	Week_factor11	-0.325027452689697	0.882640316044332	-2.05497068343964	1.40491577806024	Negative	0.722507518595099	0.128096590873924	4.07518350695398
B.1.177.10	AR1 (Week|Postcode)	Poisson	ran_vals	cond	Postcode	TS7	Week_factor11	-0.243657553889055	0.872585178763677	-1.95389307770931	1.4665779699312	Negative	0.783755982500972	0.141721264328812	4.3343773640127
B.1.177.10	AR1 (Week|Postcode)	Poisson	ran_vals	cond	Postcode	TS8	Week_factor11	0.355906433091461	0.820904578481576	-1.25303697547646	1.96484984165938	Positive	1.42747397768794	0.285636008730112	7.13384130395675
B.1.177.10	AR1 (Week|Postcode)	Poisson	ran_vals	cond	Postcode	TS9	Week_factor11	0.003963569926927	0.896268082874555	-1.75268959299996	1.76061673285382	Positive	1.00397143525837	0.173307190238022	5.81602322113938
B.1.177.10	AR1 (Week|Postcode)	Poisson	ran_vals	cond	Postcode	TS1	Week_factor12	-0.334437451878856	0.81638337252381	-1.93451945960287	1.26564455584516	Negative	0.715740611658332	0.144493687196868	3.54537719339303
B.1.177.10	AR1 (Week|Postcode)	Poisson	ran_vals	cond	Postcode	TS10	Week_factor12	-0.225750199744375	0.848041229224714	-1.88788046642989	1.43638006694114	Negative	0.797917396742331	0.151392350185771	4.20544480115942
B.1.177.10	AR1 (Week|Postcode)	Poisson	ran_vals	cond	Postcode	TS11	Week_factor12	-0.059247109786962	0.90475384380448	-1.83253205851792	1.714037838944	Negative	0.942473845868203	0.160007905032136	5.55133166681487
B.1.177.10	AR1 (Week|Postcode)	Poisson	ran_vals	cond	Postcode	TS12	Week_factor12	0.65998061352509	0.918773635280767	-1.14078262157015	2.46074384862033	Positive	1.93475482596256	0.319568822469758	11.7135213868983
B.1.177.10	AR1 (Week|Postcode)	Poisson	ran_vals	cond	Postcode	TS13	Week_factor12	-0.0440026779143666	0.905090156245268	-1.81794678691682	1.72994143108809	Negative	0.956951394835727	0.162358766084051	5.64032355114087
B.1.177.10	AR1 (Week|Postcode)	Poisson	ran_vals	cond	Postcode	TS14	Week_factor12	-0.060094286568921	0.899095948472208	-1.82228996422033	1.70210139108249	Negative	0.941675742023637	0.161655142263722	5.48546239048265
B.1.177.10	AR1 (Week|Postcode)	Poisson	ran_vals	cond	Postcode	TS15	Week_factor12	-0.0284110934794328	0.90862460373462	-1.80928259226627	1.7524604053074	Negative	0.971988706438692	0.16377158567043	5.76877876328058
B.1.177.10	AR1 (Week|Postcode)	Poisson	ran_vals	cond	Postcode	TS16	Week_factor12	-0.0133613487153087	0.913575301334885	-1.80393603649701	1.77721333906639	Negative	0.986727517871651	0.164649544523202	5.91335492208389
B.1.177.10	AR1 (Week|Postcode)	Poisson	ran_vals	cond	Postcode	TS17	Week_factor12	-0.0655149589836132	0.904588673231432	-1.83847617934009	1.70744626137286	Negative	0.936585036294627	0.159059619865037	5.5148599685785
B.1.177.10	AR1 (Week|Postcode)	Poisson	ran_vals	cond	Postcode	TS18	Week_factor12	-0.0288194618259895	0.912113951569152	-1.81652995669804	1.75889103304606	Negative	0.971591858053446	0.162588963927245	5.80599516617967
B.1.177.10	AR1 (Week|Postcode)	Poisson	ran_vals	cond	Postcode	TS19	Week_factor12	-0.0578244325760304	0.910285739178248	-1.84195169700582	1.72630283185376	Negative	0.943815636171546	0.158507764892643	5.61983796620453
B.1.177.10	AR1 (Week|Postcode)	Poisson	ran_vals	cond	Postcode	TS2	Week_factor12	-0.0511250685924074	0.914065732484523	-1.8426609837643	1.74041084657948	Negative	0.950159827948601	0.158395377296118	5.69968463763647
B.1.177.10	AR1 (Week|Postcode)	Poisson	ran_vals	cond	Postcode	TS20	Week_factor12	0.160421416234663	0.911911747392889	-1.62689276573439	1.94773559820371	Positive	1.1740055117419	0.196539320034385	7.0127898140648
B.1.177.10	AR1 (Week|Postcode)	Poisson	ran_vals	cond	Postcode	TS21	Week_factor12	0.188618798210105	0.927823272153305	-1.62988139922848	2.00711899564869	Positive	1.20758053287151	0.195952812903606	7.4418464413042
B.1.177.10	AR1 (Week|Postcode)	Poisson	ran_vals	cond	Postcode	TS22	Week_factor12	0.407982310334874	0.977402726244385	-1.50769183149538	2.32365645216513	Positive	1.5037805595603	0.221420464330501	10.2129492779679
B.1.177.10	AR1 (Week|Postcode)	Poisson	ran_vals	cond	Postcode	TS23	Week_factor12	0.0881046678254965	0.871363302986773	-1.61973602347844	1.79594535912943	Positive	1.09210242403216	0.197950946589574	6.02516797785169
B.1.177.10	AR1 (Week|Postcode)	Poisson	ran_vals	cond	Postcode	TS24	Week_factor12	-0.0261835340483974	0.866094110611693	-1.72369679806957	1.67132972997277	Negative	0.974156282354369	0.178405398602455	5.31923624444303
B.1.177.10	AR1 (Week|Postcode)	Poisson	ran_vals	cond	Postcode	TS25	Week_factor12	0.894871983594522	0.854874442667369	-0.780651135337272	2.57039510252632	Positive	2.4470225103844	0.458107624108211	13.0709878011407
B.1.177.10	AR1 (Week|Postcode)	Poisson	ran_vals	cond	Postcode	TS26	Week_factor12	-0.113349255117164	0.878993818521203	-1.83614548205206	1.60944697181773	Negative	0.892838777144104	0.159430772043367	5.00004529712333
B.1.177.10	AR1 (Week|Postcode)	Poisson	ran_vals	cond	Postcode	TS27	Week_factor12	0.228219379654505	0.928885412057673	-1.59236257374318	2.04880133305219	Positive	1.25636091522536	0.203444391121797	7.75859555823744
B.1.177.10	AR1 (Week|Postcode)	Poisson	ran_vals	cond	Postcode	TS28	Week_factor12	-0.0173941306854494	0.911376544801043	-1.80365933485005	1.76887107347915	Negative	0.982756273890835	0.164695109627022	5.86422933904368
B.1.177.10	AR1 (Week|Postcode)	Poisson	ran_vals	cond	Postcode	TS29	Week_factor12	-0.0101699605483851	0.914146964174796	-1.80186508690761	1.78152516581084	Negative	0.989881578635266	0.164990878750823	5.93890733318226
B.1.177.10	AR1 (Week|Postcode)	Poisson	ran_vals	cond	Postcode	TS3	Week_factor12	-0.06757224964518	0.913871078331419	-1.85872664968754	1.72358215039718	Negative	0.934660189309459	0.15587098241954	5.60456895773361
B.1.177.10	AR1 (Week|Postcode)	Poisson	ran_vals	cond	Postcode	TS4	Week_factor12	0.0214130824800006	0.914994682546432	-1.77194354135667	1.81476970631667	Positive	1.02164398771645	0.170002261112823	6.13966208922645
B.1.177.10	AR1 (Week|Postcode)	Poisson	ran_vals	cond	Postcode	TS5	Week_factor12	-0.0940925365742912	0.928318486306024	-1.91356333591684	1.72537826276826	Negative	0.910198531689576	0.147553665434873	5.61464443901277
B.1.177.10	AR1 (Week|Postcode)	Poisson	ran_vals	cond	Postcode	TS6	Week_factor12	-0.140098641573018	0.926286978793581	-1.95558775935685	1.67539047621082	Negative	0.869272484764308	0.141481295296076	5.34088022863381
B.1.177.10	AR1 (Week|Postcode)	Poisson	ran_vals	cond	Postcode	TS7	Week_factor12	-0.180740836717052	0.882515261496662	-1.91043896505746	1.54895729162335	Negative	0.834651641727857	0.148015398744794	4.70656005352626
B.1.177.10	AR1 (Week|Postcode)	Poisson	ran_vals	cond	Postcode	TS8	Week_factor12	-0.04373845730971	0.835907264435957	-1.68208659001958	1.59460967540016	Negative	0.957204274518438	0.185985495401955	4.92640579942093
B.1.177.10	AR1 (Week|Postcode)	Poisson	ran_vals	cond	Postcode	TS9	Week_factor12	0.112112874999754	0.875612071414844	-1.60405524940185	1.82828099940136	Positive	1.11863911990954	0.201079435117991	6.22317980880394
B.1.177.10	AR1 (Week|Postcode)	Poisson	ran_vals	cond	Postcode	TS1	Week_factor13	-0.0491033409794075	0.812525141428726	-1.64162335471302	1.54341667275421	Negative	0.952082735452155	0.193665399332669	4.68055490691439
B.1.177.10	AR1 (Week|Postcode)	Poisson	ran_vals	cond	Postcode	TS10	Week_factor13	-0.0806307771582859	0.77116405594832	-1.59208455298882	1.43082299867225	Negative	0.922534249286972	0.203500960748288	4.18213967137076
B.1.177.10	AR1 (Week|Postcode)	Poisson	ran_vals	cond	Postcode	TS11	Week_factor13	-0.0730688285571632	0.900989804903589	-1.83897639660597	1.69283873949164	Negative	0.929536849143806	0.158980075393294	5.43488705599543
B.1.177.10	AR1 (Week|Postcode)	Poisson	ran_vals	cond	Postcode	TS12	Week_factor13	0.195608751399129	0.904876683018295	-1.5779169577668	1.96913446056505	Positive	1.21605103398275	0.206404600213541	7.1644726702826
B.1.177.10	AR1 (Week|Postcode)	Poisson	ran_vals	cond	Postcode	TS13	Week_factor13	-0.0430329412068403	0.904744504397387	-1.81629958503626	1.73023370262258	Negative	0.957879835829516	0.162626424131771	5.64197229808933
B.1.177.10	AR1 (Week|Postcode)	Poisson	ran_vals	cond	Postcode	TS14	Week_factor13	-0.0579738361109417	0.900782408883724	-1.82347491543027	1.70752724320839	Negative	0.943674637312323	0.161463702253239	5.51530659014529
B.1.177.10	AR1 (Week|Postcode)	Poisson	ran_vals	cond	Postcode	TS15	Week_factor13	-0.0379978995252459	0.903793285459288	-1.80940018849458	1.73340438944409	Negative	0.962714963047551	0.163752327881994	5.65988961539252
B.1.177.10	AR1 (Week|Postcode)	Poisson	ran_vals	cond	Postcode	TS16	Week_factor13	-0.0216040954906517	0.909654470757286	-1.80449409655077	1.76128590556947	Negative	0.978627601446485	0.164557685823253	5.8199164476678
B.1.177.10	AR1 (Week|Postcode)	Poisson	ran_vals	cond	Postcode	TS17	Week_factor13	-0.131883469354492	0.884605267577118	-1.86567793434006	1.60191099563108	Negative	0.876443121611534	0.154791236011798	4.96250669748269
B.1.177.10	AR1 (Week|Postcode)	Poisson	ran_vals	cond	Postcode	TS18	Week_factor13	-0.0217880234097763	0.912739288886768	-1.81072415690254	1.76714811008299	Negative	0.978447621060369	0.163535668429931	5.85413418583292
B.1.177.10	AR1 (Week|Postcode)	Poisson	ran_vals	cond	Postcode	TS19	Week_factor13	-0.042605865474794	0.907326207594976	-1.82093255459026	1.73572082364067	Negative	0.958289010429667	0.161874723507712	5.67301557408695
B.1.177.10	AR1 (Week|Postcode)	Poisson	ran_vals	cond	Postcode	TS2	Week_factor13	-0.022633668106754	0.916212563501726	-1.81837729475325	1.77310995853974	Negative	0.977620551771015	0.162288884406323	5.88913989236732
B.1.177.10	AR1 (Week|Postcode)	Poisson	ran_vals	cond	Postcode	TS20	Week_factor13	0.754295319145208	0.978893547486916	-1.1643007786278	2.67289141691821	Positive	2.12611276438375	0.312140841293327	14.4817815834219
B.1.177.10	AR1 (Week|Postcode)	Poisson	ran_vals	cond	Postcode	TS21	Week_factor13	0.277264582786973	0.960284449022857	-1.60485835221172	2.15938751778566	Positive	1.31951544592746	0.200918012486803	8.66582836695886
B.1.177.10	AR1 (Week|Postcode)	Poisson	ran_vals	cond	Postcode	TS22	Week_factor13	0.684490805072236	0.928420992722726	-1.13518090315523	2.5041625132997	Positive	1.98276196611268	0.321363980317586	12.2333094405225
B.1.177.10	AR1 (Week|Postcode)	Poisson	ran_vals	cond	Postcode	TS23	Week_factor13	0.686049760992977	0.762972006139433	-0.809347892252585	2.18144741423854	Positive	1.98585541526809	0.445148256221715	8.85911979937178
B.1.177.10	AR1 (Week|Postcode)	Poisson	ran_vals	cond	Postcode	TS24	Week_factor13	-0.314680150349451	0.839223921676343	-1.95952881179955	1.33016851110064	Negative	0.730022334319534	0.140924807385949	3.78168058903786
B.1.177.10	AR1 (Week|Postcode)	Poisson	ran_vals	cond	Postcode	TS25	Week_factor13	0.310659976706488	0.97777722172491	-1.60574816277797	2.22706811619094	Positive	1.36432523994691	0.200739313032464	9.2726398842222
B.1.177.10	AR1 (Week|Postcode)	Poisson	ran_vals	cond	Postcode	TS26	Week_factor13	0.178787938657704	0.923615216477135	-1.63146462121065	1.98904049852605	Positive	1.19576714129409	0.195642821560056	7.30851786330291
B.1.177.10	AR1 (Week|Postcode)	Poisson	ran_vals	cond	Postcode	TS27	Week_factor13	0.696244343728542	0.940866617307421	-1.14782034045003	2.54030902790712	Positive	2.00620392866766	0.317327682441389	12.6835899485225
B.1.177.10	AR1 (Week|Postcode)	Poisson	ran_vals	cond	Postcode	TS28	Week_factor13	-0.0232851322987863	0.908334019486332	-1.8035870964245	1.75701683182693	Negative	0.976983874396915	0.164707007372169	5.79512375375043
B.1.177.10	AR1 (Week|Postcode)	Poisson	ran_vals	cond	Postcode	TS29	Week_factor13	-0.0164360179429008	0.911139595649591	-1.80223681030449	1.76936477441869	Negative	0.98369831641908	0.164929559178586	5.86712522937108
B.1.177.10	AR1 (Week|Postcode)	Poisson	ran_vals	cond	Postcode	TS3	Week_factor13	-0.102054808737866	0.896639213461788	-1.85943537424929	1.65532575677356	Negative	0.902980059115219	0.155760551962846	5.23478491110006
B.1.177.10	AR1 (Week|Postcode)	Poisson	ran_vals	cond	Postcode	TS4	Week_factor13	-0.00143050874306793	0.912825646651513	-1.79053590034452	1.78767488285838	Negative	0.99857051394685	0.16687071962489	5.97554246524232
B.1.177.10	AR1 (Week|Postcode)	Poisson	ran_vals	cond	Postcode	TS5	Week_factor13	-0.0525569980770907	0.915360693639536	-1.84663099047418	1.74151699432	Negative	0.948800239725342	0.157767793166317	5.70599281916724
B.1.177.10	AR1 (Week|Postcode)	Poisson	ran_vals	cond	Postcode	TS6	Week_factor13	-0.0626905801472686	0.92243142138733	-1.87062294427453	1.74524178397999	Negative	0.939234046392649	0.154027681260807	5.72728607404919
B.1.177.10	AR1 (Week|Postcode)	Poisson	ran_vals	cond	Postcode	TS7	Week_factor13	-0.0771877622758819	0.91498956361989	-1.87053435320089	1.71615882864912	Negative	0.925716022740317	0.154041327342912	5.5631184795655
B.1.177.10	AR1 (Week|Postcode)	Poisson	ran_vals	cond	Postcode	TS8	Week_factor13	-0.11816396837521	0.860730379237299	-1.80516451207982	1.5688365753294	Negative	0.888550346512737	0.164447400767791	4.80105927245851
B.1.177.10	AR1 (Week|Postcode)	Poisson	ran_vals	cond	Postcode	TS9	Week_factor13	0.568735313264354	0.883899924735232	-1.16367670515437	2.30114733168307	Positive	1.76603216106469	0.312335700909386	9.98563271772654
B.1.177.10	AR1 (Week|Postcode)	Poisson	ran_vals	cond	Postcode	TS1	Week_factor14	0.864694609036871	0.824120907146915	-0.750552687877561	2.4799419059513	Positive	2.37428089132066	0.472105553605722	11.9405707216025
B.1.177.10	AR1 (Week|Postcode)	Poisson	ran_vals	cond	Postcode	TS10	Week_factor14	-0.363109930966836	0.794586727584981	-1.92047129962694	1.19425143769327	Negative	0.695509971212806	0.146537882603648	3.30108577701256
B.1.177.10	AR1 (Week|Postcode)	Poisson	ran_vals	cond	Postcode	TS11	Week_factor14	-0.0987001741678667	0.882301546833956	-1.8279794294664	1.63057908113067	Negative	0.90601431379986	0.160738022384733	5.10683113199853
B.1.177.10	AR1 (Week|Postcode)	Poisson	ran_vals	cond	Postcode	TS12	Week_factor14	0.0266644041464758	0.895932387698932	-1.72933080832641	1.78265961661936	Positive	1.0270230802358	0.177403086925274	5.94564855447709
B.1.177.10	AR1 (Week|Postcode)	Poisson	ran_vals	cond	Postcode	TS13	Week_factor14	-0.037320462962081	0.904616576333656	-1.81033637239398	1.73569544646981	Negative	0.963367362318035	0.163599097326323	5.67287161082815
B.1.177.10	AR1 (Week|Postcode)	Poisson	ran_vals	cond	Postcode	TS14	Week_factor14	-0.0484678964524399	0.901865714629543	-1.81609221601782	1.71915642311294	Negative	0.952687923476963	0.16266015131058	5.57981947161641
B.1.177.10	AR1 (Week|Postcode)	Poisson	ran_vals	cond	Postcode	TS15	Week_factor14	-0.0316686083887412	0.906097828550615	-1.80758771881789	1.74425050204041	Negative	0.968827590222713	0.16404939314033	5.72161153180149
B.1.177.10	AR1 (Week|Postcode)	Poisson	ran_vals	cond	Postcode	TS16	Week_factor14	-0.025928089233769	0.906371107026246	-1.80238281563291	1.75052663716537	Negative	0.97440515731089	0.164905480341994	5.75763406179701
B.1.177.10	AR1 (Week|Postcode)	Poisson	ran_vals	cond	Postcode	TS17	Week_factor14	-0.193090408871288	0.851219460367579	-1.86144989413136	1.47526907638879	Negative	0.824407437023888	0.155447085082717	4.37221207370108
B.1.177.10	AR1 (Week|Postcode)	Poisson	ran_vals	cond	Postcode	TS18	Week_factor14	-0.0245992387961757	0.907610280402779	-1.80348270038392	1.75428422279157	Negative	0.975700856735282	0.164724203029158	5.77930956306069
B.1.177.10	AR1 (Week|Postcode)	Poisson	ran_vals	cond	Postcode	TS19	Week_factor14	-0.0251186007422973	0.911263263715356	-1.81116177805882	1.76092457657423	Negative	0.975194246407946	0.16346411741888	5.81781392297979
B.1.177.10	AR1 (Week|Postcode)	Poisson	ran_vals	cond	Postcode	TS2	Week_factor14	-0.0113666399469979	0.915382579773546	-1.80548352837851	1.78275024848452	Negative	0.988697716236197	0.1643949477338	5.94618744411506
B.1.177.10	AR1 (Week|Postcode)	Poisson	ran_vals	cond	Postcode	TS20	Week_factor14	0.316873827053941	0.970687300767165	-1.5856383227001	2.21938597680798	Positive	1.37282934707439	0.204817012032823	9.2016790865334
B.1.177.10	AR1 (Week|Postcode)	Poisson	ran_vals	cond	Postcode	TS21	Week_factor14	0.805601807936526	0.999853649092285	-1.1540753340953	2.76527894996835	Positive	2.23804296564115	0.315348994595535	15.8834700661727
B.1.177.10	AR1 (Week|Postcode)	Poisson	ran_vals	cond	Postcode	TS22	Week_factor14	0.222181303144646	0.937460559849354	-1.61520763108684	2.05957023737614	Positive	1.24879776830343	0.198849378841611	7.84259863020149
B.1.177.10	AR1 (Week|Postcode)	Poisson	ran_vals	cond	Postcode	TS23	Week_factor14	0.802962831484897	0.783114155028539	-0.731912708154555	2.33783837112435	Positive	2.23214460919208	0.480988119793913	10.3588204184338
B.1.177.10	AR1 (Week|Postcode)	Poisson	ran_vals	cond	Postcode	TS24	Week_factor14	-0.528268171991301	0.779334399369124	-2.05573552666794	0.999199182685336	Negative	0.589625215441002	0.127998654521578	2.7161058527005
B.1.177.10	AR1 (Week|Postcode)	Poisson	ran_vals	cond	Postcode	TS25	Week_factor14	1.2768225481871	0.825338748224486	-0.340811673378268	2.89445676975246	Positive	3.58522971313507	0.71119283213877	18.0736806040228
B.1.177.10	AR1 (Week|Postcode)	Poisson	ran_vals	cond	Postcode	TS26	Week_factor14	1.00932897705728	0.92913722642887	-0.811746523438747	2.8304044775533	Positive	2.74375927173938	0.444081789273637	16.9523162694182
B.1.177.10	AR1 (Week|Postcode)	Poisson	ran_vals	cond	Postcode	TS27	Week_factor14	0.246285503248314	0.934490276120231	-1.58528178185023	2.07785278834686	Positive	1.27926475565211	0.204890050684219	7.98730006453992
B.1.177.10	AR1 (Week|Postcode)	Poisson	ran_vals	cond	Postcode	TS28	Week_factor14	-0.0193932066971186	0.909822799707219	-1.80261312643667	1.76382671304243	Negative	0.980793631787367	0.164867505201482	5.83472253661544
B.1.177.10	AR1 (Week|Postcode)	Poisson	ran_vals	cond	Postcode	TS29	Week_factor14	-0.019730790228025	0.908620099673139	-1.80059346121657	1.76113188076052	Negative	0.980462587890685	0.165200818845349	5.8190201051801
B.1.177.10	AR1 (Week|Postcode)	Poisson	ran_vals	cond	Postcode	TS3	Week_factor14	-0.14099330676848	0.86985562695358	-1.845879007347	1.56389239381004	Negative	0.868495124717157	0.157886476503131	4.77738054812132
B.1.177.10	AR1 (Week|Postcode)	Poisson	ran_vals	cond	Postcode	TS4	Week_factor14	-0.0172610741913795	0.906993298281739	-1.79493527304278	1.76041312466002	Negative	0.982887044694924	0.166138205619343	5.81483915170348
B.1.177.10	AR1 (Week|Postcode)	Poisson	ran_vals	cond	Postcode	TS5	Week_factor14	-0.0272508718854123	0.914375508505174	-1.81939393690105	1.76489219313023	Negative	0.973117083182001	0.162123978525654	5.84094263040061
B.1.177.10	AR1 (Week|Postcode)	Poisson	ran_vals	cond	Postcode	TS6	Week_factor14	-0.0325923160828394	0.915503847355571	-1.82694688460761	1.76176225244193	Negative	0.967933089915379	0.160904077318188	5.82268940705847
B.1.177.10	AR1 (Week|Postcode)	Poisson	ran_vals	cond	Postcode	TS7	Week_factor14	-0.0330439319075139	0.917277345168413	-1.83087449227212	1.76478662845709	Negative	0.967496054708183	0.160273348669009	5.84032606574532
B.1.177.10	AR1 (Week|Postcode)	Poisson	ran_vals	cond	Postcode	TS8	Week_factor14	-0.0507723823836984	0.906346212281108	-1.82717831597896	1.72563355121157	Negative	0.950494995316968	0.160866843375636	5.61607797582625
B.1.177.10	AR1 (Week|Postcode)	Poisson	ran_vals	cond	Postcode	TS9	Week_factor14	0.173114162332936	0.899642864187664	-1.59015345042334	1.93638177508922	Positive	1.1890018365597	0.203894321663561	6.93361814006318
B.1.177.10	AR1 (Week|Postcode) -week FE	Poisson	ran_vals	cond	Postcode	TS1	(Intercept)	-0.015441120630347	0.398666878123997	-0.796813843582399	0.765931602321705	Negative	0.984677482234402	0.450762879606333	2.15099731563135
B.1.177.10	AR1 (Week|Postcode) -week FE	Poisson	ran_vals	cond	Postcode	TS10	(Intercept)	-0.120418063163157	0.426557694195534	-0.956455781114853	0.71561965478854	Negative	0.886549725449677	0.384252349868302	2.04545376486125
B.1.177.10	AR1 (Week|Postcode) -week FE	Poisson	ran_vals	cond	Postcode	TS11	(Intercept)	-0.0648650486461095	0.430902521603513	-0.909418471836488	0.779688374544269	Negative	0.937193930433531	0.402758371281418	2.18079256912015
B.1.177.10	AR1 (Week|Postcode) -week FE	Poisson	ran_vals	cond	Postcode	TS12	(Intercept)	0.0226087337678549	0.406421918276755	-0.773963588582265	0.819181056117975	Positive	1.02286624821916	0.461181507175456	2.26864118675054
B.1.177.10	AR1 (Week|Postcode) -week FE	Poisson	ran_vals	cond	Postcode	TS13	(Intercept)	-0.06756257262364	0.431770733603696	-0.913817660065322	0.778692514818042	Negative	0.934669234080007	0.400990452949359	2.17862188665632
B.1.177.10	AR1 (Week|Postcode) -week FE	Poisson	ran_vals	cond	Postcode	TS14	(Intercept)	-0.0957921871805384	0.442368146782799	-0.962817822782553	0.771233448421476	Negative	0.908652826155164	0.381815480359673	2.1624318576659
B.1.177.10	AR1 (Week|Postcode) -week FE	Poisson	ran_vals	cond	Postcode	TS15	(Intercept)	-0.0673388513673003	0.431950885251407	-0.913947029550251	0.779269326815651	Negative	0.93487836284772	0.400938580376436	2.1798789043954
B.1.177.10	AR1 (Week|Postcode) -week FE	Poisson	ran_vals	cond	Postcode	TS16	(Intercept)	-0.0583738635043911	0.42969154379384	-0.900553813801732	0.78380608679295	Negative	0.94329721710114	0.406344558189595	2.18979095906972
B.1.177.10	AR1 (Week|Postcode) -week FE	Poisson	ran_vals	cond	Postcode	TS17	(Intercept)	0.0743050148629795	0.40167908775408	-0.712971530477921	0.86158156020388	Positive	1.0771352976714	0.490185430203009	2.3669011316986
B.1.177.10	AR1 (Week|Postcode) -week FE	Poisson	ran_vals	cond	Postcode	TS18	(Intercept)	0.0751947152988719	0.409328346958014	-0.72707410259015	0.877463533187894	Positive	1.07809405185402	0.483321071150862	2.40479228823076
B.1.177.10	AR1 (Week|Postcode) -week FE	Poisson	ran_vals	cond	Postcode	TS19	(Intercept)	0.0681323421498868	0.390702651184726	-0.697630782836492	0.833895467136265	Positive	1.0705069722987	0.497763217031443	2.30226971083672
B.1.177.10	AR1 (Week|Postcode) -week FE	Poisson	ran_vals	cond	Postcode	TS2	(Intercept)	-0.0819298551185089	0.437148881158394	-0.938725918070941	0.774866207833923	Negative	0.921336583475235	0.391125844409338	2.17030173838738
B.1.177.10	AR1 (Week|Postcode) -week FE	Poisson	ran_vals	cond	Postcode	TS20	(Intercept)	0.212337340626004	0.520241040334849	-0.807316361709949	1.23199104296196	Positive	1.23656495832381	0.446053507711916	3.42804813709016
B.1.177.10	AR1 (Week|Postcode) -week FE	Poisson	ran_vals	cond	Postcode	TS21	(Intercept)	0.230879880294759	0.558951568300199	-0.864645062675812	1.32640482326533	Positive	1.25970791461747	0.421201026064038	3.76747427464396
B.1.177.10	AR1 (Week|Postcode) -week FE	Poisson	ran_vals	cond	Postcode	TS22	(Intercept)	0.230718856243789	0.565161621757471	-0.876977567845102	1.33841528033268	Positive	1.25950508767647	0.416038461342186	3.81299618493241
B.1.177.10	AR1 (Week|Postcode) -week FE	Poisson	ran_vals	cond	Postcode	TS23	(Intercept)	0.201989576727364	0.489959240351265	-0.758312888253719	1.16229204170845	Positive	1.22383525167639	0.468456098476956	3.19725312172338
B.1.177.10	AR1 (Week|Postcode) -week FE	Poisson	ran_vals	cond	Postcode	TS24	(Intercept)	0.465389673628099	0.771632643226702	-1.04698251639168	1.97776186364788	Positive	1.5926346757179	0.350995275264531	7.22655086564171
B.1.177.10	AR1 (Week|Postcode) -week FE	Poisson	ran_vals	cond	Postcode	TS25	(Intercept)	0.440866941460229	0.672731274157783	-0.877662127162766	1.75939601008322	Positive	1.55405390844098	0.415753755797003	5.80892780081074
B.1.177.10	AR1 (Week|Postcode) -week FE	Poisson	ran_vals	cond	Postcode	TS26	(Intercept)	0.605255885342062	0.954268038897474	-1.26507510249465	2.47558687317878	Positive	1.83172085944149	0.282218100061243	11.888682214872
B.1.177.10	AR1 (Week|Postcode) -week FE	Poisson	ran_vals	cond	Postcode	TS27	(Intercept)	0.30867161213994	0.638104210102844	-0.941989658045014	1.55933288232489	Positive	1.36161515918971	0.389851392227599	4.75564761008427
B.1.177.10	AR1 (Week|Postcode) -week FE	Poisson	ran_vals	cond	Postcode	TS28	(Intercept)	-0.0422713801680653	0.427050563134523	-0.879275103489278	0.794732343153148	Negative	0.958609597636121	0.415083695372319	2.21384836582374
B.1.177.10	AR1 (Week|Postcode) -week FE	Poisson	ran_vals	cond	Postcode	TS29	(Intercept)	-0.0450602503137425	0.427373641731038	-0.882697196048302	0.792576695420817	Negative	0.955939884420031	0.413665668240904	2.2090812285945
B.1.177.10	AR1 (Week|Postcode) -week FE	Poisson	ran_vals	cond	Postcode	TS3	(Intercept)	0.00962638229326798	0.386893828914874	-0.748671588220687	0.767924352807222	Positive	1.00967286494483	0.472994467005844	2.15528799027854
B.1.177.10	AR1 (Week|Postcode) -week FE	Poisson	ran_vals	cond	Postcode	TS4	(Intercept)	0.222171971838951	0.520376082312821	-0.797746407910229	1.24209035158813	Positive	1.24878611544408	0.450342710172466	3.46284446689207
B.1.177.10	AR1 (Week|Postcode) -week FE	Poisson	ran_vals	cond	Postcode	TS5	(Intercept)	-0.0863214555251517	0.414733249374006	-0.899183687489472	0.726540776439168	Negative	0.917299312888781	0.406901683139236	2.06791484108534
B.1.177.10	AR1 (Week|Postcode) -week FE	Poisson	ran_vals	cond	Postcode	TS6	(Intercept)	-0.237544062527005	0.551586830115636	-1.31863438390026	0.843546258846254	Negative	0.788562144174794	0.267500355439741	2.32459599615607
B.1.177.10	AR1 (Week|Postcode) -week FE	Poisson	ran_vals	cond	Postcode	TS7	(Intercept)	-0.127048678106689	0.459406584564221	-1.02746903811312	0.773371681899739	Negative	0.880690801192936	0.357911675996883	2.16706058874874
B.1.177.10	AR1 (Week|Postcode) -week FE	Poisson	ran_vals	cond	Postcode	TS8	(Intercept)	-0.0106709761335151	0.402950893180388	-0.800440214305321	0.779098262038291	Negative	0.989385756754553	0.449131206610458	2.1795060357892
B.1.177.10	AR1 (Week|Postcode) -week FE	Poisson	ran_vals	cond	Postcode	TS9	(Intercept)	0.0634259386942634	0.426384551628042	-0.772272426060957	0.899124303449484	Positive	1.06548057199687	0.461962099924469	2.45745018798815
B.1.177.10	AR1 (Week|Postcode) -week FE	Poisson	ran_vals	cond	Postcode	TS1	Week_factor1	-0.0227447541539344	1.12479769607165	-2.22730772834799	2.18181822004012	Negative	0.977511957800026	0.10781831593059	8.86240542151652
B.1.177.10	AR1 (Week|Postcode) -week FE	Poisson	ran_vals	cond	Postcode	TS10	Week_factor1	-0.401839447484568	0.984219719481808	-2.33087465054303	1.52719575557389	Negative	0.669088160854499	0.0972106845169422	4.6052444669046
B.1.177.10	AR1 (Week|Postcode) -week FE	Poisson	ran_vals	cond	Postcode	TS11	Week_factor1	-0.150678933458243	1.06590660253807	-2.23981748531631	1.93845961839983	Negative	0.860123811309147	0.106477936392765	6.94804009022135
B.1.177.10	AR1 (Week|Postcode) -week FE	Poisson	ran_vals	cond	Postcode	TS12	Week_factor1	-0.245672597107873	1.05826818411488	-2.31984012395765	1.8284949297419	Negative	0.78217827043607	0.0982892984523163	6.22451127819545
B.1.177.10	AR1 (Week|Postcode) -week FE	Poisson	ran_vals	cond	Postcode	TS13	Week_factor1	-0.0903296208436872	1.10154838928226	-2.24932479106503	2.06866554937766	Negative	0.913629984146679	0.105470415091563	7.91425488566822
B.1.177.10	AR1 (Week|Postcode) -week FE	Poisson	ran_vals	cond	Postcode	TS14	Week_factor1	-0.0713387199141907	1.11269290744709	-2.25217674436365	2.10949930453527	Negative	0.931146440863247	0.105170046914933	8.24411246135122
B.1.177.10	AR1 (Week|Postcode) -week FE	Poisson	ran_vals	cond	Postcode	TS15	Week_factor1	-0.0279388517402297	1.12301467400741	-2.22900716690475	2.17312946342429	Negative	0.972447828475668	0.107635240933788	8.7857357023873
B.1.177.10	AR1 (Week|Postcode) -week FE	Poisson	ran_vals	cond	Postcode	TS16	Week_factor1	-0.0296991643637407	1.1179098038609	-2.22076211789534	2.16136378916786	Negative	0.970737522066122	0.108526367412886	8.68297132955715
B.1.177.10	AR1 (Week|Postcode) -week FE	Poisson	ran_vals	cond	Postcode	TS17	Week_factor1	-0.384689313452942	1.00645629670923	-2.3573074070166	1.58792878011072	Negative	0.680662075907228	0.0946748010101808	4.89360269717933
B.1.177.10	AR1 (Week|Postcode) -week FE	Poisson	ran_vals	cond	Postcode	TS18	Week_factor1	-0.118437452206531	1.08901529327403	-2.25286820563696	2.0159933012239	Negative	0.888307375585476	0.105097351036468	7.50818156440257
B.1.177.10	AR1 (Week|Postcode) -week FE	Poisson	ran_vals	cond	Postcode	TS19	Week_factor1	-0.212513093230039	1.06114998462269	-2.29232884528575	1.86730265882567	Negative	0.808549729724537	0.101030902328899	6.47081883233486
B.1.177.10	AR1 (Week|Postcode) -week FE	Poisson	ran_vals	cond	Postcode	TS2	Week_factor1	-0.0207389330758491	1.1240145836715	-2.22376703516977	2.18228916901807	Negative	0.979474639625308	0.108200744137238	8.86658014525572
B.1.177.10	AR1 (Week|Postcode) -week FE	Poisson	ran_vals	cond	Postcode	TS20	Week_factor1	-0.0440213771625761	1.11362247088528	-2.22668131247224	2.13863855814709	Negative	0.956933500731374	0.107885876193587	8.48787401215394
B.1.177.10	AR1 (Week|Postcode) -week FE	Poisson	ran_vals	cond	Postcode	TS21	Week_factor1	-0.0149393392286742	1.12497150802508	-2.21984297859154	2.18996430013419	Negative	0.98517169906567	0.108626164119186	8.93489413448335
B.1.177.10	AR1 (Week|Postcode) -week FE	Poisson	ran_vals	cond	Postcode	TS22	Week_factor1	-0.00549358500847255	1.12890142747916	-2.21809972496348	2.20711255494654	Negative	0.994521477135305	0.108815692223669	9.08943322669276
B.1.177.10	AR1 (Week|Postcode) -week FE	Poisson	ran_vals	cond	Postcode	TS23	Week_factor1	-0.306745110648523	1.00157961557762	-2.26980508483012	1.65631486353308	Negative	0.735838134310951	0.103332319156873	5.23996523376399
B.1.177.10	AR1 (Week|Postcode) -week FE	Poisson	ran_vals	cond	Postcode	TS24	Week_factor1	1.37576697887615	0.974722911488066	-0.534654822546479	3.28618878029878	Positive	3.95811134681807	0.585871484873495	26.7407543092711
B.1.177.10	AR1 (Week|Postcode) -week FE	Poisson	ran_vals	cond	Postcode	TS25	Week_factor1	0.0127788452743227	0.917536553009824	-1.78555975312396	1.8111174436726	Positive	1.01286084362675	0.167703162353582	6.1172793294698
B.1.177.10	AR1 (Week|Postcode) -week FE	Poisson	ran_vals	cond	Postcode	TS26	Week_factor1	0.935427308286548	1.23444875117052	-1.48404778476811	3.35490240134121	Positive	2.54830213574111	0.226718122374324	28.6428085545847
B.1.177.10	AR1 (Week|Postcode) -week FE	Poisson	ran_vals	cond	Postcode	TS27	Week_factor1	-0.0504754509897909	1.10695115461593	-2.22005984668205	2.11910894470246	Negative	0.950777269026718	0.10860260912465	8.32371728988903
B.1.177.10	AR1 (Week|Postcode) -week FE	Poisson	ran_vals	cond	Postcode	TS28	Week_factor1	-0.017250150364835	1.125704101324	-2.22358964620889	2.18908934547922	Negative	0.982897781641157	0.108219939457274	8.92707992630621
B.1.177.10	AR1 (Week|Postcode) -week FE	Poisson	ran_vals	cond	Postcode	TS29	Week_factor1	-0.0226274471988767	1.12078942797333	-2.21933436027986	2.17407946588211	Negative	0.977626633477324	0.108681427428158	8.79408613873782
B.1.177.10	AR1 (Week|Postcode) -week FE	Poisson	ran_vals	cond	Postcode	TS3	Week_factor1	1.34104892550706	0.918642798846518	-0.459457874889192	3.1415557259033	Positive	3.82305149918767	0.631625973006981	23.1398381163143
B.1.177.10	AR1 (Week|Postcode) -week FE	Poisson	ran_vals	cond	Postcode	TS4	Week_factor1	0.199401607489524	1.11482119868116	-1.98560779112731	2.38441100610636	Positive	1.22067209852984	0.137297140768379	10.8526686265299
B.1.177.10	AR1 (Week|Postcode) -week FE	Poisson	ran_vals	cond	Postcode	TS5	Week_factor1	-0.0915996047694254	1.06422765881338	-2.17744748739503	1.99424827785617	Negative	0.91247042521919	0.113330439136724	7.34667829086257
B.1.177.10	AR1 (Week|Postcode) -week FE	Poisson	ran_vals	cond	Postcode	TS6	Week_factor1	-0.0705233118401768	1.11197373326682	-2.24995178079768	2.10890515711733	Negative	0.931906014828502	0.105404306950931	8.23921569806281
B.1.177.10	AR1 (Week|Postcode) -week FE	Poisson	ran_vals	cond	Postcode	TS7	Week_factor1	-0.0312340041737632	1.1186044073571	-2.22365835554146	2.16119034719393	Negative	0.969248738286743	0.10821250399291	8.68146546846376
B.1.177.10	AR1 (Week|Postcode) -week FE	Poisson	ran_vals	cond	Postcode	TS8	Week_factor1	-0.0259830013666411	1.1212543300159	-2.2236011057074	2.17163510297412	Negative	0.974351652114476	0.108218699318146	8.77261645131436
B.1.177.10	AR1 (Week|Postcode) -week FE	Poisson	ran_vals	cond	Postcode	TS9	Week_factor1	-0.00627946416148668	1.12870862144184	-2.21850771122734	2.20594878290437	Negative	0.993740210470002	0.108771305971056	9.07886135124411
B.1.177.10	AR1 (Week|Postcode) -week FE	Poisson	ran_vals	cond	Postcode	TS1	Week_factor2	-0.0480438564648599	1.11492615096111	-2.2332589577705	2.13717124484078	Negative	0.953091986915675	0.107178569922334	8.47542877443801
B.1.177.10	AR1 (Week|Postcode) -week FE	Poisson	ran_vals	cond	Postcode	TS10	Week_factor2	-0.163464884548127	1.12262382685981	-2.36376715337988	2.03683738428363	Negative	0.849196318390469	0.0940651968725282	7.66632517811203
B.1.177.10	AR1 (Week|Postcode) -week FE	Poisson	ran_vals	cond	Postcode	TS11	Week_factor2	-0.110628636265559	1.09197163616667	-2.25085371529152	2.0295964427604	Negative	0.895271158443528	0.105309282030262	7.61101425903267
B.1.177.10	AR1 (Week|Postcode) -week FE	Poisson	ran_vals	cond	Postcode	TS12	Week_factor2	-0.356244082177345	1.01277901512209	-2.34125447611459	1.6287663117599	Negative	0.700301668216954	0.0962068732733726	5.09758201073545
B.1.177.10	AR1 (Week|Postcode) -week FE	Poisson	ran_vals	cond	Postcode	TS13	Week_factor2	-0.136353655642077	1.09076198088031	-2.27420785387304	2.00150054258889	Negative	0.872534001344884	0.102878370868983	7.40015201516422
B.1.177.10	AR1 (Week|Postcode) -week FE	Poisson	ran_vals	cond	Postcode	TS14	Week_factor2	-0.136960673216741	1.09154954998924	-2.27635847853656	2.00243713210308	Negative	0.872004518590503	0.102657355852608	7.40708616666493
B.1.177.10	AR1 (Week|Postcode) -week FE	Poisson	ran_vals	cond	Postcode	TS15	Week_factor2	-0.053498922369269	1.11706504957921	-2.24290618793297	2.13590834319443	Negative	0.947906962496926	0.106149565093716	8.46473189745873
B.1.177.10	AR1 (Week|Postcode) -week FE	Poisson	ran_vals	cond	Postcode	TS16	Week_factor2	-0.0311580625574086	1.12305187411659	-2.23229928859614	2.16998316348133	Negative	0.969322347397541	0.107281475261684	8.75813658296937
B.1.177.10	AR1 (Week|Postcode) -week FE	Poisson	ran_vals	cond	Postcode	TS17	Week_factor2	-0.393785350899067	1.01668064209148	-2.38644279317741	1.59887209137928	Negative	0.674498821268613	0.0919562100303605	4.94744900580984
B.1.177.10	AR1 (Week|Postcode) -week FE	Poisson	ran_vals	cond	Postcode	TS18	Week_factor2	-0.165921586013674	1.06765286604937	-2.25848275146141	1.92663957943406	Negative	0.847112657065432	0.104508930545687	6.86639744578337
B.1.177.10	AR1 (Week|Postcode) -week FE	Poisson	ran_vals	cond	Postcode	TS19	Week_factor2	-0.270505279026289	1.05763356249451	-2.34342897035633	1.80241841230375	Negative	0.762993872120879	0.0959978992701504	6.06429571188574
B.1.177.10	AR1 (Week|Postcode) -week FE	Poisson	ran_vals	cond	Postcode	TS2	Week_factor2	-0.0371271521504657	1.11744336450043	-2.22727590133457	2.15302159703364	Negative	0.96355360964596	0.107821747520186	8.61083760943441
B.1.177.10	AR1 (Week|Postcode) -week FE	Poisson	ran_vals	cond	Postcode	TS20	Week_factor2	-0.0565164988143949	1.11488734114698	-2.24165553428209	2.1286225366533	Negative	0.945050892147256	0.10628240448556	8.40328362038204
B.1.177.10	AR1 (Week|Postcode) -week FE	Poisson	ran_vals	cond	Postcode	TS21	Week_factor2	-0.0230653381417403	1.12198236478541	-2.22211036441022	2.17597968812674	Negative	0.977198633344552	0.108380145709849	8.81081274394045
B.1.177.10	AR1 (Week|Postcode) -week FE	Poisson	ran_vals	cond	Postcode	TS22	Week_factor2	-0.011693698100707	1.12621892435036	-2.21904222853486	2.19565483233344	Negative	0.988374407459816	0.108713181361142	8.98588337762247
B.1.177.10	AR1 (Week|Postcode) -week FE	Poisson	ran_vals	cond	Postcode	TS23	Week_factor2	-0.123137255627322	1.11672349348871	-2.31187508355494	2.0656005723003	Negative	0.884142300726086	0.099075302808408	7.89003501149912
B.1.177.10	AR1 (Week|Postcode) -week FE	Poisson	ran_vals	cond	Postcode	TS24	Week_factor2	1.20669286310526	1.03450249734021	-0.820894773598294	3.23428049980881	Positive	3.34241253831882	0.440037744146271	25.3880984641112
B.1.177.10	AR1 (Week|Postcode) -week FE	Poisson	ran_vals	cond	Postcode	TS25	Week_factor2	0.0474526394811457	0.906459593756867	-1.72917551772312	1.82408079668541	Positive	1.04859653786915	0.177430638096831	6.19709600903935
B.1.177.10	AR1 (Week|Postcode) -week FE	Poisson	ran_vals	cond	Postcode	TS26	Week_factor2	1.6888351171734	1.18929618659332	-0.642142575500333	4.01981280984714	Positive	5.41317132068898	0.526163869652009	55.6906801041081
B.1.177.10	AR1 (Week|Postcode) -week FE	Poisson	ran_vals	cond	Postcode	TS27	Week_factor2	-0.056740185542408	1.08783498390267	-2.18885757511436	2.07537720402954	Negative	0.944839520446789	0.112044678157101	7.96755128473315
B.1.177.10	AR1 (Week|Postcode) -week FE	Poisson	ran_vals	cond	Postcode	TS28	Week_factor2	-0.0333063477516288	1.12166450802139	-2.2317283862104	2.16511569070714	Negative	0.967242201723288	0.107342739998285	8.7156101736313
B.1.177.10	AR1 (Week|Postcode) -week FE	Poisson	ran_vals	cond	Postcode	TS29	Week_factor2	-0.0238236448798978	1.12463654330519	-2.22807076545569	2.18042347569589	Negative	0.976457897924194	0.107736077933957	8.85005324774327
B.1.177.10	AR1 (Week|Postcode) -week FE	Poisson	ran_vals	cond	Postcode	TS3	Week_factor2	0.358089005912439	1.08149981776289	-1.76161168618946	2.47778969801434	Positive	1.43059294604394	0.171767804818117	11.9148997650508
B.1.177.10	AR1 (Week|Postcode) -week FE	Poisson	ran_vals	cond	Postcode	TS4	Week_factor2	0.87414806117478	1.06808995474717	-1.21926978237868	2.96756590472824	Positive	2.3968324692717	0.295445827924396	19.4445321029382
B.1.177.10	AR1 (Week|Postcode) -week FE	Poisson	ran_vals	cond	Postcode	TS5	Week_factor2	0.0552888267780416	1.05289201996731	-2.00834161196752	2.1189192655236	Positive	1.05684581597013	0.134211064236493	8.32213860375509
B.1.177.10	AR1 (Week|Postcode) -week FE	Poisson	ran_vals	cond	Postcode	TS6	Week_factor2	-0.123928569084146	1.09479163458701	-2.26968074345042	2.02182360528213	Negative	0.883442943767554	0.103345168438837	7.55208440493846
B.1.177.10	AR1 (Week|Postcode) -week FE	Poisson	ran_vals	cond	Postcode	TS7	Week_factor2	-0.0403466322986952	1.11955621951951	-2.23463650122475	2.15394323662736	Negative	0.960456456215122	0.107031028430642	8.61877735654099
B.1.177.10	AR1 (Week|Postcode) -week FE	Poisson	ran_vals	cond	Postcode	TS8	Week_factor2	-0.0399697550265365	1.11642213162878	-2.22811692456238	2.14817741450931	Negative	0.960818498642864	0.107731105047614	8.56922600883296
B.1.177.10	AR1 (Week|Postcode) -week FE	Poisson	ran_vals	cond	Postcode	TS9	Week_factor2	-0.0133764614850217	1.12567844636639	-2.21966567453615	2.19291275156611	Negative	0.986712605798586	0.108645425686132	8.96127711123794
B.1.177.10	AR1 (Week|Postcode) -week FE	Poisson	ran_vals	cond	Postcode	TS1	Week_factor3	-0.070413059325159	1.10780760731982	-2.24167607147149	2.10084995282117	Negative	0.932008765474552	0.106280221766102	8.1731137222603
B.1.177.10	AR1 (Week|Postcode) -week FE	Poisson	ran_vals	cond	Postcode	TS10	Week_factor3	-0.11713406952893	1.1133074714333	-2.29917661725755	2.06490847819969	Negative	0.88946593489025	0.100341429119533	7.88457625401889
B.1.177.10	AR1 (Week|Postcode) -week FE	Poisson	ran_vals	cond	Postcode	TS11	Week_factor3	-0.0409791405202708	1.12641316724468	-2.24870838003154	2.166750098991	Negative	0.959849151692899	0.105535448260655	8.72986668640567
B.1.177.10	AR1 (Week|Postcode) -week FE	Poisson	ran_vals	cond	Postcode	TS12	Week_factor3	-0.249839335528907	1.05921622003366	-2.32586497863553	1.82618630757772	Negative	0.778925918739463	0.0976989000309935	6.21015780824187
B.1.177.10	AR1 (Week|Postcode) -week FE	Poisson	ran_vals	cond	Postcode	TS13	Week_factor3	-0.18333399564245	1.0640323552811	-2.26879909037873	1.90213109909383	Negative	0.832490061245663	0.103436323201569	6.70015793893081
B.1.177.10	AR1 (Week|Postcode) -week FE	Poisson	ran_vals	cond	Postcode	TS14	Week_factor3	-0.193955320500571	1.08016532142617	-2.311040447845	1.92312980684386	Negative	0.823694705713569	0.0991580291124663	6.84234019467078
B.1.177.10	AR1 (Week|Postcode) -week FE	Poisson	ran_vals	cond	Postcode	TS15	Week_factor3	-0.0976499801083631	1.10138581644971	-2.25632651343304	2.06102655321631	Negative	0.906966304450004	0.104734519800696	7.85402825136392
B.1.177.10	AR1 (Week|Postcode) -week FE	Poisson	ran_vals	cond	Postcode	TS16	Week_factor3	-0.0485139849868132	1.11881337545436	-2.24134790629905	2.14431993632542	Negative	0.952644016498667	0.106315104956816	8.53623408018397
B.1.177.10	AR1 (Week|Postcode) -week FE	Poisson	ran_vals	cond	Postcode	TS17	Week_factor3	-0.286938295851862	1.05789996731133	-2.36038413102817	1.78650753932445	Negative	0.750558039952742	0.0943839604241594	5.96857102420874
B.1.177.10	AR1 (Week|Postcode) -week FE	Poisson	ran_vals	cond	Postcode	TS18	Week_factor3	-0.135835983696796	1.07226993342886	-2.23744643492252	1.96577446752893	Negative	0.872985804651543	0.106730700485563	7.14044048859391
B.1.177.10	AR1 (Week|Postcode) -week FE	Poisson	ran_vals	cond	Postcode	TS19	Week_factor3	-0.322083637862109	1.02393119205338	-2.3289518969339	1.68478462120968	Negative	0.724637580657256	0.0973977765197155	5.39128963785441
B.1.177.10	AR1 (Week|Postcode) -week FE	Poisson	ran_vals	cond	Postcode	TS2	Week_factor3	-0.0468383240888278	1.11600534392351	-2.23416860473313	2.14049195655548	Negative	0.95424166300988	0.107081119591164	8.50362001163649
B.1.177.10	AR1 (Week|Postcode) -week FE	Poisson	ran_vals	cond	Postcode	TS20	Week_factor3	-0.0866434757139025	1.1015422884903	-2.24562668860272	2.07233973717492	Negative	0.917003971546393	0.105861177587852	7.94338682973765
B.1.177.10	AR1 (Week|Postcode) -week FE	Poisson	ran_vals	cond	Postcode	TS21	Week_factor3	-0.0272500539240475	1.12269900582683	-2.22769967082356	2.17319956297546	Negative	0.973117879154504	0.107776065633316	8.7863516001036
B.1.177.10	AR1 (Week|Postcode) -week FE	Poisson	ran_vals	cond	Postcode	TS22	Week_factor3	-0.017286025530048	1.12404468738326	-2.22037312981482	2.18580107875472	Negative	0.982862520653354	0.108568591087953	8.89777351649043
B.1.177.10	AR1 (Week|Postcode) -week FE	Poisson	ran_vals	cond	Postcode	TS23	Week_factor3	-0.0851206859310852	1.11334003230795	-2.26722705180132	2.09698567993915	Negative	0.918401439580041	0.103599056970315	8.14159152495349
B.1.177.10	AR1 (Week|Postcode) -week FE	Poisson	ran_vals	cond	Postcode	TS24	Week_factor3	0.361345386931572	1.21078745436341	-2.01175441655365	2.73444519041679	Positive	1.43525909501569	0.133753808806486	15.4011963338226
B.1.177.10	AR1 (Week|Postcode) -week FE	Poisson	ran_vals	cond	Postcode	TS25	Week_factor3	0.462910878565705	0.908629032482806	-1.31796930040807	2.24379105753948	Positive	1.58869174961932	0.267678324685944	9.42900953325126
B.1.177.10	AR1 (Week|Postcode) -week FE	Poisson	ran_vals	cond	Postcode	TS26	Week_factor3	1.26121234328286	1.17834690311035	-1.04830514810774	3.57072983467346	Positive	3.52969810026249	0.35053134465358	35.5425238542056
B.1.177.10	AR1 (Week|Postcode) -week FE	Poisson	ran_vals	cond	Postcode	TS27	Week_factor3	0.111178883547449	1.10079124298676	-2.04633230720369	2.26869007429859	Positive	1.1175948082983	0.129207930594938	9.6667298190151
B.1.177.10	AR1 (Week|Postcode) -week FE	Poisson	ran_vals	cond	Postcode	TS28	Week_factor3	-0.0613772426185746	1.11105761824997	-2.23901015913737	2.11625567390022	Negative	0.940468388090219	0.106563933527494	8.30000132051072
B.1.177.10	AR1 (Week|Postcode) -week FE	Poisson	ran_vals	cond	Postcode	TS29	Week_factor3	-0.0372805104405194	1.12120090702669	-2.23479390764648	2.16023288676544	Negative	0.963405852042226	0.107014182385316	8.67315728682863
B.1.177.10	AR1 (Week|Postcode) -week FE	Poisson	ran_vals	cond	Postcode	TS3	Week_factor3	0.888813361368689	1.05351515603646	-1.17603840162986	2.95366512436724	Positive	2.43224174616217	0.308498467994911	19.176107908165
B.1.177.10	AR1 (Week|Postcode) -week FE	Poisson	ran_vals	cond	Postcode	TS4	Week_factor3	0.147440901176661	1.09504791106266	-1.99881356585198	2.2936953682053	Positive	1.15886479526014	0.135495944926489	9.91149671986067
B.1.177.10	AR1 (Week|Postcode) -week FE	Poisson	ran_vals	cond	Postcode	TS5	Week_factor3	0.688827955163233	0.982607155093179	-1.23704667977076	2.61470259009723	Positive	1.99138017808418	0.290240125466311	13.6631522167905
B.1.177.10	AR1 (Week|Postcode) -week FE	Poisson	ran_vals	cond	Postcode	TS6	Week_factor3	-0.15358715392831	1.09487218020395	-2.29949719480291	1.99232288694629	Negative	0.857626015465283	0.100309267065979	7.33254667207429
B.1.177.10	AR1 (Week|Postcode) -week FE	Poisson	ran_vals	cond	Postcode	TS7	Week_factor3	-0.0623556651286485	1.11022416275658	-2.23835503889768	2.11364370864039	Negative	0.939548662662701	0.106633768589851	8.27835029357936
B.1.177.10	AR1 (Week|Postcode) -week FE	Poisson	ran_vals	cond	Postcode	TS8	Week_factor3	-0.0470314050874675	1.11812733997345	-2.238520721565	2.14445791139006	Negative	0.954057434862692	0.106616102686153	8.53741194888936
B.1.177.10	AR1 (Week|Postcode) -week FE	Poisson	ran_vals	cond	Postcode	TS9	Week_factor3	-0.0198422887354791	1.123248713702	-2.22136931327233	2.18168473580138	Negative	0.980353273869809	0.10846049070635	8.86122250902724
B.1.177.10	AR1 (Week|Postcode) -week FE	Poisson	ran_vals	cond	Postcode	TS1	Week_factor4	-0.0815493286198729	1.11190933353039	-2.26085157641337	2.09775291917362	Negative	0.921687243172832	0.104261660169053	8.14784047031396
B.1.177.10	AR1 (Week|Postcode) -week FE	Poisson	ran_vals	cond	Postcode	TS10	Week_factor4	-0.120116262658822	1.09709013507104	-2.27037341519223	2.03014088987459	Negative	0.886817326983043	0.103273608947486	7.61515918202537
B.1.177.10	AR1 (Week|Postcode) -week FE	Poisson	ran_vals	cond	Postcode	TS11	Week_factor4	-0.0228439321028938	1.1267415748414	-2.23121683867598	2.18552897447019	Negative	0.977415014976343	0.107397664959436	8.89535272356281
B.1.177.10	AR1 (Week|Postcode) -week FE	Poisson	ran_vals	cond	Postcode	TS12	Week_factor4	-0.0930740396098815	1.1266721790032	-2.30131093283942	2.11516285361966	Negative	0.91112603838231	0.100127497224154	8.290935865098
B.1.177.10	AR1 (Week|Postcode) -week FE	Poisson	ran_vals	cond	Postcode	TS13	Week_factor4	-0.124274843205312	1.09163832927262	-2.26384665272313	2.01529696631251	Negative	0.883137083297439	0.103949855712821	7.50295517532801
B.1.177.10	AR1 (Week|Postcode) -week FE	Poisson	ran_vals	cond	Postcode	TS14	Week_factor4	-0.25589969002151	1.0457749781749	-2.30558098317747	1.79378160313445	Negative	0.77421962685136	0.0997008593017391	6.01214507878774
B.1.177.10	AR1 (Week|Postcode) -week FE	Poisson	ran_vals	cond	Postcode	TS15	Week_factor4	-0.13845143158348	1.09124146673745	-2.27724540482554	2.00034254165858	Negative	0.870705539031469	0.102566346710111	7.39158759200831
B.1.177.10	AR1 (Week|Postcode) -week FE	Poisson	ran_vals	cond	Postcode	TS16	Week_factor4	-0.0853858329399938	1.10486099579775	-2.25087359262665	2.08010192674666	Negative	0.918157960465665	0.105307188783175	8.0052848253524
B.1.177.10	AR1 (Week|Postcode) -week FE	Poisson	ran_vals	cond	Postcode	TS17	Week_factor4	-0.242562200013192	1.0251087482526	-2.25173842682522	1.76661402679884	Negative	0.784614943001111	0.105216154895243	5.85100842540359
B.1.177.10	AR1 (Week|Postcode) -week FE	Poisson	ran_vals	cond	Postcode	TS18	Week_factor4	-0.0241074700828831	1.09968688993873	-2.17945416863366	2.13123922846789	Negative	0.976180793889524	0.113103249095975	8.42530121791783
B.1.177.10	AR1 (Week|Postcode) -week FE	Poisson	ran_vals	cond	Postcode	TS19	Week_factor4	-0.225681659541436	1.0258876897901	-2.23638458371303	1.78502126463016	Negative	0.797972088036888	0.106844092801193	5.95970667719348
B.1.177.10	AR1 (Week|Postcode) -week FE	Poisson	ran_vals	cond	Postcode	TS2	Week_factor4	-0.0601318081459705	1.10942186821837	-2.23455871351512	2.11429509722318	Negative	0.941640409527597	0.10703935445303	8.28374447310768
B.1.177.10	AR1 (Week|Postcode) -week FE	Poisson	ran_vals	cond	Postcode	TS20	Week_factor4	-0.104662713374588	1.09847651904398	-2.25763712856372	2.04831170181454	Negative	0.900628241223502	0.104597343066927	7.75479763735806
B.1.177.10	AR1 (Week|Postcode) -week FE	Poisson	ran_vals	cond	Postcode	TS21	Week_factor4	-0.0410661371155565	1.11598330422407	-2.22835322074275	2.14622094651163	Negative	0.959765651716874	0.107705651606378	8.55247698219178
B.1.177.10	AR1 (Week|Postcode) -week FE	Poisson	ran_vals	cond	Postcode	TS22	Week_factor4	-0.0200711686236729	1.12451003189798	-2.2240703313977	2.18392799415035	Negative	0.980128916398531	0.108167932235796	8.88112283284128
B.1.177.10	AR1 (Week|Postcode) -week FE	Poisson	ran_vals	cond	Postcode	TS23	Week_factor4	-0.0838890126966425	1.10212185446999	-2.24400815403232	2.07623012863903	Negative	0.919533306953931	0.106032656298117	7.97434990424405
B.1.177.10	AR1 (Week|Postcode) -week FE	Poisson	ran_vals	cond	Postcode	TS24	Week_factor4	0.0574101269947875	1.13404817773381	-2.16528345809676	2.28010371208633	Positive	1.05909008276886	0.114717412408771	9.77769442203337
B.1.177.10	AR1 (Week|Postcode) -week FE	Poisson	ran_vals	cond	Postcode	TS25	Week_factor4	0.0784839436350942	1.10349240236839	-2.08432142222054	2.24128930949073	Positive	1.08164598772017	0.12439150084154	9.40545000933406
B.1.177.10	AR1 (Week|Postcode) -week FE	Poisson	ran_vals	cond	Postcode	TS26	Week_factor4	1.23230348563114	1.1471243116642	-1.016018851021	3.48062582228328	Positive	3.42911937294139	0.362033383780242	32.4800424510567
B.1.177.10	AR1 (Week|Postcode) -week FE	Poisson	ran_vals	cond	Postcode	TS27	Week_factor4	0.850342061057091	1.03891655818373	-1.18589697592534	2.88658109803952	Positive	2.34044729089308	0.305472055496132	17.9318972812494
B.1.177.10	AR1 (Week|Postcode) -week FE	Poisson	ran_vals	cond	Postcode	TS28	Week_factor4	-0.0879024586733576	1.10338208047023	-2.25049159758187	2.07468668023516	Negative	0.915850205610687	0.105347423291671	7.96205140010722
B.1.177.10	AR1 (Week|Postcode) -week FE	Poisson	ran_vals	cond	Postcode	TS29	Week_factor4	-0.065960487787688	1.11001525544944	-2.24155041075862	2.10962943518324	Negative	0.936167853623841	0.106293577853684	8.24518534285367
B.1.177.10	AR1 (Week|Postcode) -week FE	Poisson	ran_vals	cond	Postcode	TS3	Week_factor4	-0.0391527133694819	1.03141712661386	-2.06069313457044	1.98238770783147	Negative	0.961603848169074	0.127365657751783	7.26005720172735
B.1.177.10	AR1 (Week|Postcode) -week FE	Poisson	ran_vals	cond	Postcode	TS4	Week_factor4	-0.0206263864062859	1.10354248215884	-2.18352990684755	2.14227713403497	Negative	0.979584882437534	0.112643208001889	8.51881404055948
B.1.177.10	AR1 (Week|Postcode) -week FE	Poisson	ran_vals	cond	Postcode	TS5	Week_factor4	0.0757890564421471	1.04808610066842	-1.97842195356499	2.13000006644928	Positive	1.07873499795681	0.138287288981197	8.41486737060199
B.1.177.10	AR1 (Week|Postcode) -week FE	Poisson	ran_vals	cond	Postcode	TS6	Week_factor4	-0.193914525271698	1.07921384678728	-2.30913479659169	1.92130574604829	Negative	0.823728309213037	0.0993471698958676	6.82987072616341
B.1.177.10	AR1 (Week|Postcode) -week FE	Poisson	ran_vals	cond	Postcode	TS7	Week_factor4	-0.076329230430671	1.10836737120868	-2.24868935963903	2.09603089877769	Negative	0.926511120685076	0.105537455605395	8.13382179652656
B.1.177.10	AR1 (Week|Postcode) -week FE	Poisson	ran_vals	cond	Postcode	TS8	Week_factor4	-0.0705867871089936	1.10739719293466	-2.24104540184169	2.0998718276237	Negative	0.931846863721035	0.106347270614833	8.1651233022394
B.1.177.10	AR1 (Week|Postcode) -week FE	Poisson	ran_vals	cond	Postcode	TS9	Week_factor4	-0.0233195191154189	1.12387108050295	-2.22606636016731	2.17942732193647	Negative	0.976950279609185	0.107952241265407	8.84124162352441
B.1.177.10	AR1 (Week|Postcode) -week FE	Poisson	ran_vals	cond	Postcode	TS1	Week_factor5	-0.121047856617137	1.09563230024906	-2.26844770540406	2.02635199216979	Negative	0.885991558019507	0.103472675557839	7.58636071455448
B.1.177.10	AR1 (Week|Postcode) -week FE	Poisson	ran_vals	cond	Postcode	TS10	Week_factor5	-0.110166585975744	1.09762354067153	-2.26146919427529	2.0411360223238	Negative	0.895684914322401	0.104197286186727	7.69935086703749
B.1.177.10	AR1 (Week|Postcode) -week FE	Poisson	ran_vals	cond	Postcode	TS11	Week_factor5	-0.0203788457449199	1.12468092871114	-2.22471296011782	2.18395526862798	Negative	0.97982739954238	0.108098442746308	8.88136506413063
B.1.177.10	AR1 (Week|Postcode) -week FE	Poisson	ran_vals	cond	Postcode	TS12	Week_factor5	-0.0528824243379323	1.12350815239574	-2.25491793937072	2.14915309069486	Negative	0.948491525445634	0.104882150078397	8.57759087861691
B.1.177.10	AR1 (Week|Postcode) -week FE	Poisson	ran_vals	cond	Postcode	TS13	Week_factor5	-0.0457363583997336	1.12684306604322	-2.25430818407313	2.16283546727366	Negative	0.955293784175865	0.104946122026665	8.69575927591846
B.1.177.10	AR1 (Week|Postcode) -week FE	Poisson	ran_vals	cond	Postcode	TS14	Week_factor5	-0.174665472053048	1.08012058458713	-2.29166291680417	1.94233197269808	Negative	0.839737889579534	0.101098204090872	6.9749975238102
B.1.177.10	AR1 (Week|Postcode) -week FE	Poisson	ran_vals	cond	Postcode	TS15	Week_factor5	-0.183758241689704	1.06430388572789	-2.26975552632241	1.902239042943	Negative	0.832136955534948	0.103337440279306	6.70088121880489
B.1.177.10	AR1 (Week|Postcode) -week FE	Poisson	ran_vals	cond	Postcode	TS16	Week_factor5	-0.120690242722528	1.09538220913918	-2.26759992194125	2.0262194364962	Negative	0.886308457571625	0.10356043517635	7.58535516604691
B.1.177.10	AR1 (Week|Postcode) -week FE	Poisson	ran_vals	cond	Postcode	TS17	Week_factor5	0.0856373607987484	1.06268124153143	-1.99717959964917	2.16845432124667	Positive	1.08941119345874	0.135717521696294	8.74475700410315
B.1.177.10	AR1 (Week|Postcode) -week FE	Poisson	ran_vals	cond	Postcode	TS18	Week_factor5	0.190242252584586	1.1149212483793	-1.99496323983728	2.37544774500645	Positive	1.20954257698376	0.136018654142808	10.7558279763634
B.1.177.10	AR1 (Week|Postcode) -week FE	Poisson	ran_vals	cond	Postcode	TS19	Week_factor5	0.114411419595819	1.08251925492777	-2.00728733263375	2.23611017182539	Positive	1.12121331913606	0.134352634802229	9.35686381483036
B.1.177.10	AR1 (Week|Postcode) -week FE	Poisson	ran_vals	cond	Postcode	TS2	Week_factor5	-0.0574173802963598	1.11238333533229	-2.23764865455018	2.12281389395746	Negative	0.94419989667959	0.106709119625161	8.35461343905173
B.1.177.10	AR1 (Week|Postcode) -week FE	Poisson	ran_vals	cond	Postcode	TS20	Week_factor5	-0.129480997928675	1.08367259773926	-2.25344026053059	1.99447826467324	Negative	0.878551282551768	0.105037246775607	7.34836812433095
B.1.177.10	AR1 (Week|Postcode) -week FE	Poisson	ran_vals	cond	Postcode	TS21	Week_factor5	-0.049549015397213	1.11402794016553	-2.23300365589299	2.13390562509856	Negative	0.951658511073328	0.107205936305661	8.44779638989526
B.1.177.10	AR1 (Week|Postcode) -week FE	Poisson	ran_vals	cond	Postcode	TS22	Week_factor5	-0.029679123966818	1.11933573732832	-2.22353685573891	2.16417860780527	Negative	0.970756976226306	0.108225652589539	8.70744674985801
B.1.177.10	AR1 (Week|Postcode) -week FE	Poisson	ran_vals	cond	Postcode	TS23	Week_factor5	-0.0695850917575568	1.10298254498467	-2.23139115550383	2.09222097198872	Negative	0.932780758053393	0.107378945370778	8.10289148948414
B.1.177.10	AR1 (Week|Postcode) -week FE	Poisson	ran_vals	cond	Postcode	TS24	Week_factor5	-0.0528588894529432	1.10136260633946	-2.21148993179744	2.10577215289156	Negative	0.948513848347281	0.109537323732695	8.21344259516565
B.1.177.10	AR1 (Week|Postcode) -week FE	Poisson	ran_vals	cond	Postcode	TS25	Week_factor5	-0.110044647891423	1.07897881294456	-2.22480426134455	2.0047149655617	Negative	0.895794139084203	0.108088573676413	7.42397750589168
B.1.177.10	AR1 (Week|Postcode) -week FE	Poisson	ran_vals	cond	Postcode	TS26	Week_factor5	0.370917022573092	1.23605024463377	-2.05169693999102	2.7935309851372	Positive	1.44906282889295	0.128516633429724	16.3386094549968
B.1.177.10	AR1 (Week|Postcode) -week FE	Poisson	ran_vals	cond	Postcode	TS27	Week_factor5	1.05766267821356	1.10635622048899	-1.11075566801672	3.22608102444383	Positive	2.87963248955981	0.329310017979695	25.1807804870356
B.1.177.10	AR1 (Week|Postcode) -week FE	Poisson	ran_vals	cond	Postcode	TS28	Week_factor5	-0.117558171586881	1.08470135217898	-2.24353375583958	2.00841741266582	Negative	0.889088790536287	0.10608296993204	7.45151533713355
B.1.177.10	AR1 (Week|Postcode) -week FE	Poisson	ran_vals	cond	Postcode	TS29	Week_factor5	-0.0937364812928043	1.10195989106006	-2.2535381801782	2.06606521759259	Negative	0.910522670386209	0.105026962068963	7.89370193096568
B.1.177.10	AR1 (Week|Postcode) -week FE	Poisson	ran_vals	cond	Postcode	TS3	Week_factor5	-0.464695845113736	0.981621452997086	-2.3886385394399	1.45924684921243	Negative	0.628326184608515	0.0917545190380295	4.30271771247652
B.1.177.10	AR1 (Week|Postcode) -week FE	Poisson	ran_vals	cond	Postcode	TS4	Week_factor5	-0.0802468481237868	1.08490313485246	-2.2066179191492	2.04612422290163	Negative	0.922888504970763	0.110072293089921	7.73785272113275
B.1.177.10	AR1 (Week|Postcode) -week FE	Poisson	ran_vals	cond	Postcode	TS5	Week_factor5	0.154858620090289	1.08587277821813	-1.97341291700969	2.28313015719026	Positive	1.1674928893972	0.138981712812064	9.80733090141265
B.1.177.10	AR1 (Week|Postcode) -week FE	Poisson	ran_vals	cond	Postcode	TS6	Week_factor5	-0.184178983837662	1.08747440314242	-2.31558964810599	1.94723168043067	Negative	0.83178691408864	0.098707963875179	7.00925683487916
B.1.177.10	AR1 (Week|Postcode) -week FE	Poisson	ran_vals	cond	Postcode	TS7	Week_factor5	-0.0968852965707591	1.09825874123681	-2.2494328751012	2.05566228195968	Negative	0.907660111889934	0.105459016039443	7.81200991300654
B.1.177.10	AR1 (Week|Postcode) -week FE	Poisson	ran_vals	cond	Postcode	TS8	Week_factor5	-0.0852853956141685	1.10494821920389	-2.25094411003546	2.08037331880713	Negative	0.918250182427085	0.105299763054917	8.00745769093168
B.1.177.10	AR1 (Week|Postcode) -week FE	Poisson	ran_vals	cond	Postcode	TS9	Week_factor5	-0.0352108039801546	1.11816881209178	-2.22678140431597	2.15635979635566	Negative	0.965401884245993	0.107875078237729	8.63963033289142
B.1.177.10	AR1 (Week|Postcode) -week FE	Poisson	ran_vals	cond	Postcode	TS1	Week_factor6	-0.145727965735092	1.0938508196134	-2.28963617663698	1.9981802451668	Negative	0.864392815668069	0.1013033116616	7.37562205542186
B.1.177.10	AR1 (Week|Postcode) -week FE	Poisson	ran_vals	cond	Postcode	TS10	Week_factor6	-0.11086490127255	1.06401740688478	-2.19630069769042	1.97457089514532	Negative	0.895059662182586	0.11121381183934	7.20352792172726
B.1.177.10	AR1 (Week|Postcode) -week FE	Poisson	ran_vals	cond	Postcode	TS11	Week_factor6	-0.0207525118375538	1.12507694465132	-2.2258628031905	2.18435777951539	Negative	0.979461339662879	0.107974217933955	8.88494062981781
B.1.177.10	AR1 (Week|Postcode) -week FE	Poisson	ran_vals	cond	Postcode	TS12	Week_factor6	-0.0473686615070768	1.11740113806789	-2.23743464840422	2.14269732539006	Negative	0.953735727120158	0.106731958476332	8.52239432472449
B.1.177.10	AR1 (Week|Postcode) -week FE	Poisson	ran_vals	cond	Postcode	TS13	Week_factor6	-0.0249652115311891	1.12672070756857	-2.23329721900107	2.18336679593869	Negative	0.975343842156973	0.107174469216809	8.87614016085402
B.1.177.10	AR1 (Week|Postcode) -week FE	Poisson	ran_vals	cond	Postcode	TS14	Week_factor6	-0.0645756762698728	1.12694467055602	-2.27334664312904	2.14419529058929	Negative	0.93746516771057	0.102967008989873	8.53517014131235
B.1.177.10	AR1 (Week|Postcode) -week FE	Poisson	ran_vals	cond	Postcode	TS15	Week_factor6	-0.124312085021725	1.09172774912798	-2.26405915423555	2.0154349841921	Negative	0.883104194280742	0.103927768558126	7.50399078875692
B.1.177.10	AR1 (Week|Postcode) -week FE	Poisson	ran_vals	cond	Postcode	TS16	Week_factor6	-0.160380601127383	1.07115474868175	-2.25980533041266	1.9390441281579	Negative	0.851819523791198	0.104370800597945	6.95210247458955
B.1.177.10	AR1 (Week|Postcode) -week FE	Poisson	ran_vals	cond	Postcode	TS17	Week_factor6	2.77217059684998	0.67533745081115	1.44853351584904	4.09580767785093	Positive	15.9933113921991	4.25686730713397	60.0878511902824
B.1.177.10	AR1 (Week|Postcode) -week FE	Poisson	ran_vals	cond	Postcode	TS18	Week_factor6	0.964743500121802	1.01212425081158	-1.01898357934847	2.94847057959208	Positive	2.62411448509827	0.36096164264752	19.0767550269233
B.1.177.10	AR1 (Week|Postcode) -week FE	Poisson	ran_vals	cond	Postcode	TS19	Week_factor6	0.963090316106649	1.01563869064319	-1.02752493885942	2.95370557107272	Positive	2.61977992487761	0.357891669026292	19.1768835342394
B.1.177.10	AR1 (Week|Postcode) -week FE	Poisson	ran_vals	cond	Postcode	TS2	Week_factor6	-0.0492874927582589	1.1213168323563	-2.24702809943515	2.14845311391863	Negative	0.951907423865273	0.105712926491456	8.57158886508606
B.1.177.10	AR1 (Week|Postcode) -week FE	Poisson	ran_vals	cond	Postcode	TS20	Week_factor6	-0.112420239686975	1.08783010769707	-2.24452807207156	2.01968759269761	Negative	0.893668623555117	0.105977542335972	7.53597027373049
B.1.177.10	AR1 (Week|Postcode) -week FE	Poisson	ran_vals	cond	Postcode	TS21	Week_factor6	-0.0609830038585562	1.10631312917096	-2.22931689265744	2.10735088494033	Negative	0.940839230276755	0.107601908689967	8.22641966118107
B.1.177.10	AR1 (Week|Postcode) -week FE	Poisson	ran_vals	cond	Postcode	TS22	Week_factor6	-0.0337837802227991	1.11765796229392	-2.22435313335332	2.15678557290772	Negative	0.966780519108605	0.108137346458087	8.64330966813736
B.1.177.10	AR1 (Week|Postcode) -week FE	Poisson	ran_vals	cond	Postcode	TS23	Week_factor6	-0.0490136436311755	1.08355392207045	-2.17274030619639	2.07471301893404	Negative	0.952168138578982	0.113865163584146	7.96226111294325
B.1.177.10	AR1 (Week|Postcode) -week FE	Poisson	ran_vals	cond	Postcode	TS24	Week_factor6	-0.0704013880506889	1.10119911642041	-2.22871199604203	2.08790921994065	Negative	0.932019643268141	0.10766701641008	8.06802904363149
B.1.177.10	AR1 (Week|Postcode) -week FE	Poisson	ran_vals	cond	Postcode	TS25	Week_factor6	-0.204647027967377	1.05991809155228	-2.28204831397228	1.87275425803753	Negative	0.814934914884682	0.102074910970654	6.50619147430883
B.1.177.10	AR1 (Week|Postcode) -week FE	Poisson	ran_vals	cond	Postcode	TS26	Week_factor6	0.0613931454180476	1.13963957264399	-2.17225937232079	2.29504566315689	Positive	1.06331687017851	0.113919938369032	9.92488920371101
B.1.177.10	AR1 (Week|Postcode) -week FE	Poisson	ran_vals	cond	Postcode	TS27	Week_factor6	0.337971495887587	1.20004147341325	-2.01406657195676	2.69000956373194	Positive	1.4021005372044	0.13344490646749	14.7318168109158
B.1.177.10	AR1 (Week|Postcode) -week FE	Poisson	ran_vals	cond	Postcode	TS28	Week_factor6	-0.0788852674122038	1.10408879801625	-2.24285954725817	2.08508901243376	Negative	0.924145948018909	0.10615451609652	8.04530758223455
B.1.177.10	AR1 (Week|Postcode) -week FE	Poisson	ran_vals	cond	Postcode	TS29	Week_factor6	-0.125070573936415	1.0822436654089	-2.24622918063447	1.99608803276164	Negative	0.882434623501972	0.105797416281652	7.36020681905927
B.1.177.10	AR1 (Week|Postcode) -week FE	Poisson	ran_vals	cond	Postcode	TS3	Week_factor6	-0.574328947986384	0.955713589206877	-2.44749316236737	1.2988352663946	Negative	0.563082599766626	0.0865101818807602	3.66502540240823
B.1.177.10	AR1 (Week|Postcode) -week FE	Poisson	ran_vals	cond	Postcode	TS4	Week_factor6	-0.0200773017367025	1.05104334926106	-2.08008441247874	2.03992980900534	Negative	0.980122905175537	0.124919666974781	7.69006940631428
B.1.177.10	AR1 (Week|Postcode) -week FE	Poisson	ran_vals	cond	Postcode	TS5	Week_factor6	0.734535387116639	1.02693594572952	-1.27822208094279	2.74729285517607	Positive	2.08451327575986	0.27853206796625	15.600342282116
B.1.177.10	AR1 (Week|Postcode) -week FE	Poisson	ran_vals	cond	Postcode	TS6	Week_factor6	-0.155068161418435	1.11549558607488	-2.3413993350386	2.03126301220173	Negative	0.856356804999745	0.096192937858587	7.62370911830828
B.1.177.10	AR1 (Week|Postcode) -week FE	Poisson	ran_vals	cond	Postcode	TS7	Week_factor6	-0.0921984973919733	1.10285878006912	-2.25376198636122	2.06936499157727	Negative	0.911924117019537	0.10500345901563	7.91979238586867
B.1.177.10	AR1 (Week|Postcode) -week FE	Poisson	ran_vals	cond	Postcode	TS8	Week_factor6	-0.106233838124999	1.09283414972778	-2.24814941266691	2.03568173641691	Negative	0.899214352891114	0.105594455622103	7.65747072307585
B.1.177.10	AR1 (Week|Postcode) -week FE	Poisson	ran_vals	cond	Postcode	TS9	Week_factor6	-0.0429128796115415	1.11655929506092	-2.23132888453438	2.1455031253113	Negative	0.957994847314803	0.10738563217	8.54634003577718
B.1.177.10	AR1 (Week|Postcode) -week FE	Poisson	ran_vals	cond	Postcode	TS1	Week_factor7	-0.182671198633877	1.07715927347013	-2.29386458024867	1.92852218298092	Negative	0.833042016064719	0.100875864718667	6.87933632553788
B.1.177.10	AR1 (Week|Postcode) -week FE	Poisson	ran_vals	cond	Postcode	TS10	Week_factor7	0.0525503532032284	1.05039943323821	-2.00619470532494	2.1112954117314	Positive	1.05395563078451	0.134499512386642	8.25893307679154
B.1.177.10	AR1 (Week|Postcode) -week FE	Poisson	ran_vals	cond	Postcode	TS11	Week_factor7	-0.029936033255535	1.12024533675812	-2.2255765471504	2.16570448063933	Negative	0.97050761177542	0.108005130630275	8.72074334818687
B.1.177.10	AR1 (Week|Postcode) -week FE	Poisson	ran_vals	cond	Postcode	TS12	Week_factor7	-0.0459396709499947	1.11787611583857	-2.23693659717112	2.14505725527113	Negative	0.955099580703026	0.106785129699759	8.54253032818254
B.1.177.10	AR1 (Week|Postcode) -week FE	Poisson	ran_vals	cond	Postcode	TS13	Week_factor7	-0.0218409297162259	1.12441151888309	-2.22564701052906	2.18196515109661	Negative	0.978395856380035	0.107997520491979	8.86370767977692
B.1.177.10	AR1 (Week|Postcode) -week FE	Poisson	ran_vals	cond	Postcode	TS14	Week_factor7	-0.0358219495295486	1.12563086314374	-2.24201790117802	2.17037400211892	Negative	0.9648120634326	0.10624389823767	8.76156027015037
B.1.177.10	AR1 (Week|Postcode) -week FE	Poisson	ran_vals	cond	Postcode	TS15	Week_factor7	-0.0457391228111564	1.12684606067013	-2.25431681784545	2.16283857222313	Negative	0.955291143354466	0.104945215949653	8.69578627585357
B.1.177.10	AR1 (Week|Postcode) -week FE	Poisson	ran_vals	cond	Postcode	TS16	Week_factor7	-0.108162634883393	1.09592056179039	-2.25612746590946	2.03980219614267	Negative	0.897481622741488	0.104755369022419	7.68908811715713
B.1.177.10	AR1 (Week|Postcode) -week FE	Poisson	ran_vals	cond	Postcode	TS17	Week_factor7	0.103571956185457	0.889117283515296	-1.63906589753661	1.84620980990752	Positive	1.10912559894107	0.194161324180993	6.33576022112245
B.1.177.10	AR1 (Week|Postcode) -week FE	Poisson	ran_vals	cond	Postcode	TS18	Week_factor7	1.29980680303142	0.9070166313902	-0.477913127872218	3.07752673393505	Positive	3.66858783910019	0.620076061969167	21.7046545716564
B.1.177.10	AR1 (Week|Postcode) -week FE	Poisson	ran_vals	cond	Postcode	TS19	Week_factor7	1.13271327089126	0.892555184610137	-0.616662745159111	2.88208928694162	Positive	3.10406725997087	0.539742694224516	17.8515312157521
B.1.177.10	AR1 (Week|Postcode) -week FE	Poisson	ran_vals	cond	Postcode	TS2	Week_factor7	-0.07024341143907	1.116107208054	-2.25777334211046	2.11728651923232	Negative	0.932166892203985	0.104583096462161	8.30856174960954
B.1.177.10	AR1 (Week|Postcode) -week FE	Poisson	ran_vals	cond	Postcode	TS20	Week_factor7	-0.0593059531783304	1.10500222975055	-2.22507052632586	2.1064586199692	Negative	0.942418389142483	0.108059797305603	8.21908278878348
B.1.177.10	AR1 (Week|Postcode) -week FE	Poisson	ran_vals	cond	Postcode	TS21	Week_factor7	-0.050325497654068	1.10895375591494	-2.22383491976778	2.12318392445964	Negative	0.950919851939863	0.108193399222524	8.35770547289621
B.1.177.10	AR1 (Week|Postcode) -week FE	Poisson	ran_vals	cond	Postcode	TS22	Week_factor7	-0.0352959370323212	1.1120823314327	-2.21493725448374	2.1443453804191	Negative	0.965319700135362	0.10916036335694	8.53645127968675
B.1.177.10	AR1 (Week|Postcode) -week FE	Poisson	ran_vals	cond	Postcode	TS23	Week_factor7	0.13818488858633	1.09167988402251	-2.00146836674465	2.27783814391731	Positive	1.1481878174731	0.135136707234209	9.75556746331546
B.1.177.10	AR1 (Week|Postcode) -week FE	Poisson	ran_vals	cond	Postcode	TS24	Week_factor7	-0.0573975418601494	1.08974302628311	-2.19325462577873	2.07845954205843	Negative	0.944218628314813	0.111553093583735	7.99214785905945
B.1.177.10	AR1 (Week|Postcode) -week FE	Poisson	ran_vals	cond	Postcode	TS25	Week_factor7	-0.222961976562478	1.06963949142273	-2.31941685619278	1.87349290306782	Negative	0.80014527298994	0.0983309099497642	6.51099901562215
B.1.177.10	AR1 (Week|Postcode) -week FE	Poisson	ran_vals	cond	Postcode	TS26	Week_factor7	-0.0561554407032873	1.10210091825594	-2.21623354781344	2.10392266640687	Negative	0.945392172044506	0.109018951181684	8.19826598288889
B.1.177.10	AR1 (Week|Postcode) -week FE	Poisson	ran_vals	cond	Postcode	TS27	Week_factor7	0.0935285853990562	1.14758668400537	-2.15569998438921	2.34275715518732	Positive	1.09804199086117	0.115822088577181	10.4098987378468
B.1.177.10	AR1 (Week|Postcode) -week FE	Poisson	ran_vals	cond	Postcode	TS28	Week_factor7	-0.0289028119580908	1.12750035535074	-2.23876290100166	2.18095727708548	Negative	0.971510879118578	0.106590285584777	8.85477867957363
B.1.177.10	AR1 (Week|Postcode) -week FE	Poisson	ran_vals	cond	Postcode	TS29	Week_factor7	-0.083983586775042	1.10261694153866	-2.24507308093452	2.07710590738444	Negative	0.91944634705101	0.105919799372766	7.98133672940858
B.1.177.10	AR1 (Week|Postcode) -week FE	Poisson	ran_vals	cond	Postcode	TS3	Week_factor7	-0.270136358425962	0.835254019441254	-1.90720415447314	1.36693143762121	Negative	0.763275408207265	0.148494975775532	3.92329333522112
B.1.177.10	AR1 (Week|Postcode) -week FE	Poisson	ran_vals	cond	Postcode	TS4	Week_factor7	0.651768639586539	0.978049718253878	-1.26517358328061	2.56871086245369	Positive	1.91893172810899	0.282190308369435	13.0489916482979
B.1.177.10	AR1 (Week|Postcode) -week FE	Poisson	ran_vals	cond	Postcode	TS5	Week_factor7	-0.225382343207452	0.980551836051042	-2.14722862684212	1.69646394042721	Negative	0.798210969865733	0.116807426584015	5.45462536969533
B.1.177.10	AR1 (Week|Postcode) -week FE	Poisson	ran_vals	cond	Postcode	TS6	Week_factor7	-0.211558647064492	1.10593967306162	-2.37916057533927	1.95604328121029	Negative	0.809321815312179	0.0926282993637265	7.07129252333765
B.1.177.10	AR1 (Week|Postcode) -week FE	Poisson	ran_vals	cond	Postcode	TS7	Week_factor7	-0.0785603674354655	1.11734753321386	-2.26852129074931	2.11140055587837	Negative	0.924446251797626	0.10346506176542	8.25980150091887
B.1.177.10	AR1 (Week|Postcode) -week FE	Poisson	ran_vals	cond	Postcode	TS8	Week_factor7	-0.0945006544436235	1.09643524322066	-2.24347424253653	2.05447293364929	Negative	0.909827139195265	0.106089283467846	7.80272423526291
B.1.177.10	AR1 (Week|Postcode) -week FE	Poisson	ran_vals	cond	Postcode	TS9	Week_factor7	-0.0540934061050412	1.11003780505922	-2.22972752549901	2.12154071328892	Negative	0.947343614691841	0.107557732883083	8.3439832752235
B.1.177.10	AR1 (Week|Postcode) -week FE	Poisson	ran_vals	cond	Postcode	TS1	Week_factor8	-0.172685350834329	1.08454214276169	-2.29834889036315	1.95297818869449	Negative	0.841402319735751	0.100424518802076	7.04965154029763
B.1.177.10	AR1 (Week|Postcode) -week FE	Poisson	ran_vals	cond	Postcode	TS10	Week_factor8	0.683347434061448	0.987574949238471	-1.25226389847993	2.61895876660282	Positive	1.98049622909518	0.285856912734743	13.7214289342722
B.1.177.10	AR1 (Week|Postcode) -week FE	Poisson	ran_vals	cond	Postcode	TS11	Week_factor8	-0.0363040535935631	1.11888801715045	-2.22928426994188	2.15667616275476	Negative	0.964347035720691	0.107605419013686	8.64236405403531
B.1.177.10	AR1 (Week|Postcode) -week FE	Poisson	ran_vals	cond	Postcode	TS12	Week_factor8	-0.0597910089346407	1.10580858774199	-2.22713601470404	2.10755399683476	Negative	0.941961374525723	0.107836831396136	8.22809071456252
B.1.177.10	AR1 (Week|Postcode) -week FE	Poisson	ran_vals	cond	Postcode	TS13	Week_factor8	-0.0220501137639456	1.12480451826171	-2.22662645920483	2.18252623167694	Negative	0.978191212979339	0.107891794248714	8.86868232948491
B.1.177.10	AR1 (Week|Postcode) -week FE	Poisson	ran_vals	cond	Postcode	TS14	Week_factor8	-0.0318042189616541	1.12197497369545	-2.23083475896	2.1672263210367	Negative	0.968696215866226	0.107438707268978	8.7340250314469
B.1.177.10	AR1 (Week|Postcode) -week FE	Poisson	ran_vals	cond	Postcode	TS15	Week_factor8	-0.0249448280319344	1.12672052247748	-2.23327647272995	2.18338681666609	Negative	0.975363723280076	0.107176692710468	8.87631786941545
B.1.177.10	AR1 (Week|Postcode) -week FE	Poisson	ran_vals	cond	Postcode	TS16	Week_factor8	-0.039728987512993	1.12699785820745	-2.24860420025336	2.16914622522738	Negative	0.961049860374826	0.105546443492975	8.75080962996111
B.1.177.10	AR1 (Week|Postcode) -week FE	Poisson	ran_vals	cond	Postcode	TS17	Week_factor8	0.578852737752335	0.819656189476538	-1.02764387332702	2.18534934883169	Positive	1.78399055123764	0.35784910590234	8.89375503364747
B.1.177.10	AR1 (Week|Postcode) -week FE	Poisson	ran_vals	cond	Postcode	TS18	Week_factor8	-0.163378599659501	0.960520041835387	-2.04596328808577	1.71920608876676	Negative	0.849269594361482	0.129255619590049	5.58009660388059
B.1.177.10	AR1 (Week|Postcode) -week FE	Poisson	ran_vals	cond	Postcode	TS19	Week_factor8	0.478555287604286	0.878176442257336	-1.24263891129161	2.19974948650018	Positive	1.61374132519008	0.288621565387516	9.02275289488428
B.1.177.10	AR1 (Week|Postcode) -week FE	Poisson	ran_vals	cond	Postcode	TS2	Week_factor8	-0.120319284298688	1.09876697352624	-2.27386297981219	2.03322441121482	Negative	0.886637302150145	0.102913857069301	7.63867692797402
B.1.177.10	AR1 (Week|Postcode) -week FE	Poisson	ran_vals	cond	Postcode	TS20	Week_factor8	0.00340740418033915	1.10364212249587	-2.1596914077329	2.16650621609358	Positive	1.00341321598114	0.11536071497034	8.72773788082429
B.1.177.10	AR1 (Week|Postcode) -week FE	Poisson	ran_vals	cond	Postcode	TS21	Week_factor8	-0.0176295688364909	1.11874957914216	-2.21033845167447	2.17507931400149	Negative	0.98252492280629	0.109663526429701	8.80288328639826
B.1.177.10	AR1 (Week|Postcode) -week FE	Poisson	ran_vals	cond	Postcode	TS22	Week_factor8	-0.00485724541670115	1.11808173481633	-2.19625717742876	2.18654268659536	Negative	0.995154531923625	0.111218651998853	8.90437462250796
B.1.177.10	AR1 (Week|Postcode) -week FE	Poisson	ran_vals	cond	Postcode	TS23	Week_factor8	0.814193476553732	1.04895674851123	-1.24172397186852	2.87011092497599	Positive	2.25735432877759	0.288885757477491	17.6389746941676
B.1.177.10	AR1 (Week|Postcode) -week FE	Poisson	ran_vals	cond	Postcode	TS24	Week_factor8	0.167013972967247	1.14038743039886	-2.06810431903669	2.40213226497118	Positive	1.18177077803737	0.126425216563607	11.0467057900621
B.1.177.10	AR1 (Week|Postcode) -week FE	Poisson	ran_vals	cond	Postcode	TS25	Week_factor8	-0.272675961976303	1.02622887497523	-2.2840475968228	1.7386956728702	Negative	0.761339450593619	0.101871038219239	5.68991706732923
B.1.177.10	AR1 (Week|Postcode) -week FE	Poisson	ran_vals	cond	Postcode	TS26	Week_factor8	-0.0968638991568693	1.10117562912643	-2.25512847289791	2.06140067458418	Negative	0.907679533676806	0.104860071193655	7.85696716087671
B.1.177.10	AR1 (Week|Postcode) -week FE	Poisson	ran_vals	cond	Postcode	TS27	Week_factor8	0.00991929863540214	1.12479192580026	-2.19463236603455	2.21447096330535	Positive	1.00996865794637	0.111399508220706	9.15656367183484
B.1.177.10	AR1 (Week|Postcode) -week FE	Poisson	ran_vals	cond	Postcode	TS28	Week_factor8	-0.0155252811337485	1.12790366779436	-2.22617584804132	2.19512528577382	Negative	0.984594614768942	0.107940422451036	8.98112619368105
B.1.177.10	AR1 (Week|Postcode) -week FE	Poisson	ran_vals	cond	Postcode	TS29	Week_factor8	-0.030778840469093	1.12739194734876	-2.24042645373314	2.17886877279495	Negative	0.969690005550012	0.10641311443168	8.83630473448155
B.1.177.10	AR1 (Week|Postcode) -week FE	Poisson	ran_vals	cond	Postcode	TS3	Week_factor8	-0.522083750724781	0.95470876025818	-2.3932785365557	1.34911103510614	Negative	0.593283005160613	0.0913297645262516	3.85399793854976
B.1.177.10	AR1 (Week|Postcode) -week FE	Poisson	ran_vals	cond	Postcode	TS4	Week_factor8	0.51189972771402	0.929881781435543	-1.31063507377959	2.33443452920763	Positive	1.66845780167377	0.269648755141891	10.323620572627
B.1.177.10	AR1 (Week|Postcode) -week FE	Poisson	ran_vals	cond	Postcode	TS5	Week_factor8	-0.571722480113335	0.997000805787944	-2.52580815201512	1.38236319178845	Negative	0.564552170835698	0.0799936396363033	3.98430619039686
B.1.177.10	AR1 (Week|Postcode) -week FE	Poisson	ran_vals	cond	Postcode	TS6	Week_factor8	-0.34414704387255	1.07162344930847	-2.44449040950573	1.75619632176063	Negative	0.708824692058388	0.0867703409782234	5.79037074658682
B.1.177.10	AR1 (Week|Postcode) -week FE	Poisson	ran_vals	cond	Postcode	TS7	Week_factor8	-0.110370339413599	1.10981157496121	-2.28556105596324	2.06482037713604	Negative	0.895502434032997	0.101716977177253	7.88388164506286
B.1.177.10	AR1 (Week|Postcode) -week FE	Poisson	ran_vals	cond	Postcode	TS8	Week_factor8	-0.0585625888618275	1.10954297393856	-2.23322685708087	2.11610167935722	Negative	0.943119209794448	0.107182010483564	8.29872326400988
B.1.177.10	AR1 (Week|Postcode) -week FE	Poisson	ran_vals	cond	Postcode	TS9	Week_factor8	-0.0493691557112857	1.11240785810346	-2.2296484937134	2.13091018229083	Negative	0.951829691468004	0.107566233698681	8.42252936082099
B.1.177.10	AR1 (Week|Postcode) -week FE	Poisson	ran_vals	cond	Postcode	TS1	Week_factor9	-0.143467031328618	1.109938472763	-2.31890646299949	2.03197240034226	Negative	0.866349362103839	0.098381110186732	7.62911920584274
B.1.177.10	AR1 (Week|Postcode) -week FE	Poisson	ran_vals	cond	Postcode	TS10	Week_factor9	0.00857302182510266	1.03102815648547	-2.01220503193315	2.02935107558335	Positive	1.00860987541698	0.133693550860769	7.6091469950415
B.1.177.10	AR1 (Week|Postcode) -week FE	Poisson	ran_vals	cond	Postcode	TS11	Week_factor9	-0.0461080988534336	1.11347272472347	-2.22847453707912	2.13625833937225	Negative	0.954938728829425	0.107692585943874	8.46769503978315
B.1.177.10	AR1 (Week|Postcode) -week FE	Poisson	ran_vals	cond	Postcode	TS12	Week_factor9	-0.0496021156747431	1.10248633179367	-2.210435619438	2.11123138808852	Negative	0.951607979083919	0.109652871187778	8.25840432673606
B.1.177.10	AR1 (Week|Postcode) -week FE	Poisson	ran_vals	cond	Postcode	TS13	Week_factor9	-0.0316635504066387	1.11968094329167	-2.22619787343415	2.16287077262087	Negative	0.968832490547717	0.107938045047012	8.69606628813849
B.1.177.10	AR1 (Week|Postcode) -week FE	Poisson	ran_vals	cond	Postcode	TS14	Week_factor9	-0.0322314142550746	1.12256531618673	-2.23241900427488	2.16795617576473	Negative	0.968282481780973	0.107268632755797	8.74040192773174
B.1.177.10	AR1 (Week|Postcode) -week FE	Poisson	ran_vals	cond	Postcode	TS15	Week_factor9	-0.0217948307662502	1.12441264910316	-2.22560312676972	2.18201346523722	Negative	0.978440960441292	0.10800225993317	8.86413593254127
B.1.177.10	AR1 (Week|Postcode) -week FE	Poisson	ran_vals	cond	Postcode	TS16	Week_factor9	-0.0215279532031917	1.12711638228526	-2.23063546886738	2.18757956246099	Negative	0.978702119227571	0.10746012087259	8.91361214190541
B.1.177.10	AR1 (Week|Postcode) -week FE	Poisson	ran_vals	cond	Postcode	TS17	Week_factor9	0.125311047167461	1.09709239026492	-2.02495052546474	2.27557261979966	Positive	1.1335009705054	0.132000373683425	9.73349100676082
B.1.177.10	AR1 (Week|Postcode) -week FE	Poisson	ran_vals	cond	Postcode	TS18	Week_factor9	-0.287409548345645	1.00708553231515	-2.26126092103468	1.68644182434339	Negative	0.750204420933153	0.104218989953262	5.40023150713748
B.1.177.10	AR1 (Week|Postcode) -week FE	Poisson	ran_vals	cond	Postcode	TS19	Week_factor9	0.345262306890753	0.763008572758114	-1.15020701561046	1.84073162939196	Positive	1.41236034293342	0.316571227409286	6.30114667910755
B.1.177.10	AR1 (Week|Postcode) -week FE	Poisson	ran_vals	cond	Postcode	TS2	Week_factor9	-0.167993524672957	1.08906206503008	-2.30251594906073	1.96652889971482	Negative	0.845359308644928	0.100006914632381	7.14582949928586
B.1.177.10	AR1 (Week|Postcode) -week FE	Poisson	ran_vals	cond	Postcode	TS20	Week_factor9	0.243185193952338	1.11014299341232	-1.93265509082529	2.41902547872997	Positive	1.2753047809832	0.144763327992673	11.2349053240951
B.1.177.10	AR1 (Week|Postcode) -week FE	Poisson	ran_vals	cond	Postcode	TS21	Week_factor9	0.0335152313618433	1.12086118705953	-2.16333232694365	2.23036278966734	Positive	1.03408319410163	0.114941459627603	9.30324058688606
B.1.177.10	AR1 (Week|Postcode) -week FE	Poisson	ran_vals	cond	Postcode	TS22	Week_factor9	0.0894527954564256	1.14598972786521	-2.15664579781225	2.3355513887251	Positive	1.09357571035167	0.115712594279871	10.33515704763
B.1.177.10	AR1 (Week|Postcode) -week FE	Poisson	ran_vals	cond	Postcode	TS23	Week_factor9	0.110293805162659	1.08240359698975	-2.01117826167387	2.23176587199918	Positive	1.11660608690304	0.133830893920469	9.31630296103267
B.1.177.10	AR1 (Week|Postcode) -week FE	Poisson	ran_vals	cond	Postcode	TS24	Week_factor9	1.00591838874479	1.14007573643201	-1.22858899430993	3.2404257717995	Positive	2.73441737816692	0.292705295276097	25.5445956007337
B.1.177.10	AR1 (Week|Postcode) -week FE	Poisson	ran_vals	cond	Postcode	TS25	Week_factor9	-0.108089164161128	1.04809230058941	-2.16231232579011	1.94613399746785	Negative	0.897547563786868	0.11505875986203	7.00156711427923
B.1.177.10	AR1 (Week|Postcode) -week FE	Poisson	ran_vals	cond	Postcode	TS26	Week_factor9	-0.15470595371926	1.07924953534227	-2.2699961733217	1.96058426588318	Negative	0.856667040209156	0.103312575426334	7.10347617172703
B.1.177.10	AR1 (Week|Postcode) -week FE	Poisson	ran_vals	cond	Postcode	TS27	Week_factor9	-0.0117993530087417	1.12176366284179	-2.21041573134437	2.18681702532689	Negative	0.98826998636909	0.109655051996033	8.90681777245696
B.1.177.10	AR1 (Week|Postcode) -week FE	Poisson	ran_vals	cond	Postcode	TS28	Week_factor9	-0.013368171287306	1.12661259607162	-2.22148828411685	2.19475194154224	Negative	0.986720785875083	0.108447587837723	8.97777376786685
B.1.177.10	AR1 (Week|Postcode) -week FE	Poisson	ran_vals	cond	Postcode	TS29	Week_factor9	-0.0165436873277765	1.12775967475814	-2.22691203307034	2.19382465841478	Negative	0.983592407928101	0.107860987570974	8.96945268832439
B.1.177.10	AR1 (Week|Postcode) -week FE	Poisson	ran_vals	cond	Postcode	TS3	Week_factor9	-0.213265446909489	1.12724465280274	-2.42262436816823	1.99609347434925	Negative	0.807941643137134	0.0886885603446567	7.36024687037848
B.1.177.10	AR1 (Week|Postcode) -week FE	Poisson	ran_vals	cond	Postcode	TS4	Week_factor9	0.69225260418388	0.974425682940971	-1.21758663999127	2.60209184835903	Positive	1.99821164727618	0.295943524049785	13.491931611379
B.1.177.10	AR1 (Week|Postcode) -week FE	Poisson	ran_vals	cond	Postcode	TS5	Week_factor9	-0.7834451299213	0.956441651856429	-2.6580363208739	1.0911460610313	Negative	0.456829460310404	0.070085712557342	2.97768472620933
B.1.177.10	AR1 (Week|Postcode) -week FE	Poisson	ran_vals	cond	Postcode	TS6	Week_factor9	-0.457773205597721	1.06674892239308	-2.54856267403506	1.63301626283962	Negative	0.632690950703134	0.0781939755004267	5.11929258667059
B.1.177.10	AR1 (Week|Postcode) -week FE	Poisson	ran_vals	cond	Postcode	TS7	Week_factor9	-0.185993037533961	1.084333050097	-2.31124676297054	1.93926068790262	Negative	0.830279375753765	0.0991375734214737	6.95360818315876
B.1.177.10	AR1 (Week|Postcode) -week FE	Poisson	ran_vals	cond	Postcode	TS8	Week_factor9	-0.0306464756596901	1.09727742034675	-2.18127070058833	2.11997774926895	Negative	0.96981836687785	0.112897979925264	8.33095211585047
B.1.177.10	AR1 (Week|Postcode) -week FE	Poisson	ran_vals	cond	Postcode	TS9	Week_factor9	-0.0352083446877199	1.1197974409598	-2.22997099894905	2.15955430957361	Negative	0.965404258454463	0.107531548618495	8.66727387651246
B.1.177.10	AR1 (Week|Postcode) -week FE	Poisson	ran_vals	cond	Postcode	TS1	Week_factor10	-0.191363407397819	1.09498168323837	-2.33748807027606	1.95476125548042	Negative	0.825832420002047	0.0965699106464519	7.06223275304951
B.1.177.10	AR1 (Week|Postcode) -week FE	Poisson	ran_vals	cond	Postcode	TS10	Week_factor10	-0.123686665148029	1.07719876175978	-2.23495744238834	1.98758411209228	Negative	0.883656677943513	0.106996683279518	7.29788158418212
B.1.177.10	AR1 (Week|Postcode) -week FE	Poisson	ran_vals	cond	Postcode	TS11	Week_factor10	-0.0436287868491013	1.11569451159691	-2.23034984732805	2.14309227362985	Negative	0.957309257308771	0.107490818181427	8.52576089412835
B.1.177.10	AR1 (Week|Postcode) -week FE	Poisson	ran_vals	cond	Postcode	TS12	Week_factor10	0.00640814218941157	1.09884091078011	-2.1472804676788	2.16009675205763	Positive	1.00642871826055	0.116801371346246	8.67197664946026
B.1.177.10	AR1 (Week|Postcode) -week FE	Poisson	ran_vals	cond	Postcode	TS13	Week_factor10	-0.0382051212960589	1.11822961965195	-2.22989490225981	2.15348465966769	Negative	0.962515488216598	0.107539731724684	8.61482588991979
B.1.177.10	AR1 (Week|Postcode) -week FE	Poisson	ran_vals	cond	Postcode	TS14	Week_factor10	-0.0462072485207648	1.11522949950719	-2.23201690205148	2.13960240500995	Negative	0.954844051665823	0.10731177438462	8.49605896678074
B.1.177.10	AR1 (Week|Postcode) -week FE	Poisson	ran_vals	cond	Postcode	TS15	Week_factor10	-0.0219552250782075	1.12479790290072	-2.22651860464979	2.18260815449338	Negative	0.978284036661828	0.107903431497729	8.86940890668063
B.1.177.10	AR1 (Week|Postcode) -week FE	Poisson	ran_vals	cond	Postcode	TS16	Week_factor10	-0.0186561157401515	1.12518729433486	-2.22398268849855	2.18667045701825	Negative	0.981516832403582	0.108177412802418	8.90551241090531
B.1.177.10	AR1 (Week|Postcode) -week FE	Poisson	ran_vals	cond	Postcode	TS17	Week_factor10	-0.078450111606212	1.08242635880189	-2.19996679077474	2.04306656756232	Negative	0.92454818300487	0.11080683811048	7.71422916919027
B.1.177.10	AR1 (Week|Postcode) -week FE	Poisson	ran_vals	cond	Postcode	TS18	Week_factor10	-0.113780680554037	1.11581800626287	-2.30074378613055	2.07318242502248	Negative	0.892453666863776	0.100184300310992	7.95008344647003
B.1.177.10	AR1 (Week|Postcode) -week FE	Poisson	ran_vals	cond	Postcode	TS19	Week_factor10	-0.371626562495446	0.937389081654514	-2.20887540203937	1.46562227704848	Negative	0.689611721325433	0.109824087037457	4.33023700918385
B.1.177.10	AR1 (Week|Postcode) -week FE	Poisson	ran_vals	cond	Postcode	TS2	Week_factor10	-0.221536252266284	1.05964131824215	-2.29839507255144	1.85532256801888	Negative	0.801286873156297	0.10041988108513	6.39376034062712
B.1.177.10	AR1 (Week|Postcode) -week FE	Poisson	ran_vals	cond	Postcode	TS20	Week_factor10	1.39012021788761	0.996973833734138	-0.563912589760126	3.34415302553534	Positive	4.01533273879979	0.568978523554758	28.3365651528423
B.1.177.10	AR1 (Week|Postcode) -week FE	Poisson	ran_vals	cond	Postcode	TS21	Week_factor10	0.21047593183146	1.12889173160527	-2.00211120455993	2.42306306822285	Positive	1.23426534635831	0.135049864164561	11.2803589595965
B.1.177.10	AR1 (Week|Postcode) -week FE	Poisson	ran_vals	cond	Postcode	TS22	Week_factor10	0.341354032225993	1.20267860914843	-2.01585272668165	2.69856079113364	Positive	1.40685122337629	0.133206765958501	14.8583320860141
B.1.177.10	AR1 (Week|Postcode) -week FE	Poisson	ran_vals	cond	Postcode	TS23	Week_factor10	-0.0339104132158804	1.09997294266332	-2.18981776480452	2.12199693837276	Negative	0.966658100549096	0.111937145646362	8.34779087818874
B.1.177.10	AR1 (Week|Postcode) -week FE	Poisson	ran_vals	cond	Postcode	TS24	Week_factor10	1.22726266769708	1.2068444336702	-1.13810895723916	3.59263429263331	Positive	3.41187730009307	0.320424385466161	36.3296529193773
B.1.177.10	AR1 (Week|Postcode) -week FE	Poisson	ran_vals	cond	Postcode	TS25	Week_factor10	0.644949005304802	1.03573849033055	-1.38506113314497	2.67495914375457	Positive	1.90588983652249	0.250308497178307	14.5117569315762
B.1.177.10	AR1 (Week|Postcode) -week FE	Poisson	ran_vals	cond	Postcode	TS26	Week_factor10	-0.178568199290448	1.07523892114089	-2.28599775950229	1.92886136092139	Negative	0.836467008475623	0.101672566711148	6.88167004041453
B.1.177.10	AR1 (Week|Postcode) -week FE	Poisson	ran_vals	cond	Postcode	TS27	Week_factor10	-0.0126841158570314	1.11512601600149	-2.19829094544358	2.17292271372952	Negative	0.987395988498508	0.110992688917896	8.7839194419746
B.1.177.10	AR1 (Week|Postcode) -week FE	Poisson	ran_vals	cond	Postcode	TS28	Week_factor10	-0.0134021412779128	1.12684630184022	-2.2219803089969	2.19517602644108	Negative	0.986687267548568	0.108394242051128	8.98158191357848
B.1.177.10	AR1 (Week|Postcode) -week FE	Poisson	ran_vals	cond	Postcode	TS29	Week_factor10	-0.0142244786408666	1.12636137665322	-2.22185221045814	2.19340325317641	Negative	0.985876211269558	0.108408128084516	8.96567371027264
B.1.177.10	AR1 (Week|Postcode) -week FE	Poisson	ran_vals	cond	Postcode	TS3	Week_factor10	-0.155356323301604	1.11310339773055	-2.33699889392265	2.02628624731944	Negative	0.856110071161503	0.0966171619193517	7.58586196679985
B.1.177.10	AR1 (Week|Postcode) -week FE	Poisson	ran_vals	cond	Postcode	TS4	Week_factor10	0.205043337121113	1.13785101968272	-2.02510368122919	2.43519035547142	Positive	1.22757826351832	0.131980158613352	11.4179919837601
B.1.177.10	AR1 (Week|Postcode) -week FE	Poisson	ran_vals	cond	Postcode	TS5	Week_factor10	-0.572086750100166	1.02006016733818	-2.5713679401469	1.42719443994657	Negative	0.564346558875269	0.0764309209549819	4.16699203064617
B.1.177.10	AR1 (Week|Postcode) -week FE	Poisson	ran_vals	cond	Postcode	TS6	Week_factor10	-0.582791594582805	1.01124104463356	-2.56478762175324	1.39920443258763	Negative	0.558337536933778	0.0769355191375556	4.05197506488395
B.1.177.10	AR1 (Week|Postcode) -week FE	Poisson	ran_vals	cond	Postcode	TS7	Week_factor10	-0.255558434138102	1.07210999870873	-2.35685541907249	1.84573855079629	Negative	0.774483878940299	0.09471760255101	6.33277513982025
B.1.177.10	AR1 (Week|Postcode) -week FE	Poisson	ran_vals	cond	Postcode	TS8	Week_factor10	0.0876347120824678	1.06376693299256	-1.99731016452759	2.17257958869252	Positive	1.09158930480712	0.135699802911326	8.78090597631847
B.1.177.10	AR1 (Week|Postcode) -week FE	Poisson	ran_vals	cond	Postcode	TS9	Week_factor10	-0.0338422902109353	1.11327809872934	-2.21582726849767	2.1481426880758	Negative	0.966723954446717	0.109063252325286	8.56892843534265
B.1.177.10	AR1 (Week|Postcode) -week FE	Poisson	ran_vals	cond	Postcode	TS1	Week_factor11	-0.298439134442816	1.04845291521999	-2.35336908776002	1.75649081887439	Negative	0.741975441224413	0.0950483957869817	5.79207624517914
B.1.177.10	AR1 (Week|Postcode) -week FE	Poisson	ran_vals	cond	Postcode	TS10	Week_factor11	-0.214524693673043	1.05819250087716	-2.28854388410266	1.85949449675657	Negative	0.806924885546582	0.101414024967281	6.42049037225801
B.1.177.10	AR1 (Week|Postcode) -week FE	Poisson	ran_vals	cond	Postcode	TS11	Week_factor11	-0.0364598577879419	1.12239887537768	-2.23632122981646	2.16340151424058	Negative	0.964196798111818	0.106850862005223	8.70068287744503
B.1.177.10	AR1 (Week|Postcode) -week FE	Poisson	ran_vals	cond	Postcode	TS12	Week_factor11	0.269167086071652	1.13772237338246	-1.96072779016339	2.4990619623067	Positive	1.30887381736151	0.140755942843659	12.1710716802722
B.1.177.10	AR1 (Week|Postcode) -week FE	Poisson	ran_vals	cond	Postcode	TS13	Week_factor11	-0.0480248266430195	1.1124395329431	-2.22836624619006	2.13231659290402	Negative	0.953110124258958	0.107704248701225	8.43438322925322
B.1.177.10	AR1 (Week|Postcode) -week FE	Poisson	ran_vals	cond	Postcode	TS14	Week_factor11	-0.0554434733239456	1.11330522714693	-2.23748162233212	2.12659467568423	Negative	0.946065500097048	0.106726944974762	8.38626019591893
B.1.177.10	AR1 (Week|Postcode) -week FE	Poisson	ran_vals	cond	Postcode	TS15	Week_factor11	-0.0314202708938822	1.11966337640126	-2.22592016344887	2.16307962166111	Negative	0.969068216316423	0.107968024682542	8.697882642902
B.1.177.10	AR1 (Week|Postcode) -week FE	Poisson	ran_vals	cond	Postcode	TS16	Week_factor11	-0.0186011870034852	1.12550268210303	-2.22454590842865	2.18734353442168	Negative	0.981570747363929	0.10811650228216	8.91150852777412
B.1.177.10	AR1 (Week|Postcode) -week FE	Poisson	ran_vals	cond	Postcode	TS17	Week_factor11	-0.17658309130989	1.06849628880024	-2.27079733497307	1.91763115235329	Negative	0.838129135014128	0.10322983850005	6.80481978046676
B.1.177.10	AR1 (Week|Postcode) -week FE	Poisson	ran_vals	cond	Postcode	TS18	Week_factor11	-0.0764878455907132	1.11613408658765	-2.26407045722002	2.11109476603859	Negative	0.926364173629712	0.103926593870811	8.2572761236783
B.1.177.10	AR1 (Week|Postcode) -week FE	Poisson	ran_vals	cond	Postcode	TS19	Week_factor11	-0.161908827197207	1.10433578418298	-2.32636719103464	2.00254953664022	Negative	0.850518745183207	0.0976498467506333	7.4079188035523
B.1.177.10	AR1 (Week|Postcode) -week FE	Poisson	ran_vals	cond	Postcode	TS2	Week_factor11	-0.150328267672131	1.08808865504606	-2.28294284354903	1.98228630820476	Negative	0.86042548019098	0.101983642770885	7.2593210719595
B.1.177.10	AR1 (Week|Postcode) -week FE	Poisson	ran_vals	cond	Postcode	TS20	Week_factor11	0.0548559771607713	1.06632026587579	-2.03509333994095	2.14480529426249	Positive	1.05638845965357	0.130668285364754	8.54037821476045
B.1.177.10	AR1 (Week|Postcode) -week FE	Poisson	ran_vals	cond	Postcode	TS21	Week_factor11	0.925614502410355	1.10015630030753	-1.23065222355723	3.08188122837795	Positive	2.52341843072567	0.292101999732561	21.7993734461113
B.1.177.10	AR1 (Week|Postcode) -week FE	Poisson	ran_vals	cond	Postcode	TS22	Week_factor11	1.14117822693801	1.19598205436587	-1.20290352577532	3.48525997965134	Positive	3.13045457907476	0.300320955129823	32.6309093796464
B.1.177.10	AR1 (Week|Postcode) -week FE	Poisson	ran_vals	cond	Postcode	TS23	Week_factor11	-0.0641851164617709	1.08670789251581	-2.19409344750819	2.06572321458464	Negative	0.937831375434928	0.111459559659477	7.89100272275645
B.1.177.10	AR1 (Week|Postcode) -week FE	Poisson	ran_vals	cond	Postcode	TS24	Week_factor11	1.22709772870548	1.22070149368465	-1.16543323479068	3.61962869220165	Positive	3.41131459489905	0.311787555551981	37.3237066654868
B.1.177.10	AR1 (Week|Postcode) -week FE	Poisson	ran_vals	cond	Postcode	TS25	Week_factor11	1.39066444907273	1.06125917454461	-0.689365311297417	3.47069420944287	Positive	4.01751860284861	0.501894514776835	32.1590598203915
B.1.177.10	AR1 (Week|Postcode) -week FE	Poisson	ran_vals	cond	Postcode	TS26	Week_factor11	-0.191780003944025	1.06037686715811	-2.27008047361334	1.88652046572529	Negative	0.825488452720895	0.103303866513183	6.59637638527862
B.1.177.10	AR1 (Week|Postcode) -week FE	Poisson	ran_vals	cond	Postcode	TS27	Week_factor11	0.0524036549759115	1.12682985923703	-2.156142285833	2.26094959578482	Positive	1.053801028702	0.115770871627681	9.59219354990051
B.1.177.10	AR1 (Week|Postcode) -week FE	Poisson	ran_vals	cond	Postcode	TS28	Week_factor11	-0.0191791199963659	1.12365632565998	-2.22150504929055	2.18314680929781	Negative	0.981003629138133	0.108445769710316	8.87418774335686
B.1.177.10	AR1 (Week|Postcode) -week FE	Poisson	ran_vals	cond	Postcode	TS29	Week_factor11	-0.0141440611320511	1.1266033098644	-2.2222459733299	2.1939578510658	Negative	0.985955496166373	0.108365449391873	8.97064743306997
B.1.177.10	AR1 (Week|Postcode) -week FE	Poisson	ran_vals	cond	Postcode	TS3	Week_factor11	-0.164836483907943	1.09298116118747	-2.30704019561614	1.97736722780026	Negative	0.84803235968879	0.0995554806626554	7.22369957226377
B.1.177.10	AR1 (Week|Postcode) -week FE	Poisson	ran_vals	cond	Postcode	TS4	Week_factor11	0.0254090192213437	1.11841963853456	-2.1666531919087	2.21747123035139	Positive	1.02573457989428	0.114560387655783	9.18407706119337
B.1.177.10	AR1 (Week|Postcode) -week FE	Poisson	ran_vals	cond	Postcode	TS5	Week_factor11	-0.218934356758983	1.14500502778491	-2.46310297333469	2.02523425981673	Negative	0.803374452525594	0.0851702594703278	7.57788593089412
B.1.177.10	AR1 (Week|Postcode) -week FE	Poisson	ran_vals	cond	Postcode	TS6	Week_factor11	-0.411564172836928	1.0549774592244	-2.47928199741832	1.65615365174446	Negative	0.662612997874224	0.0838033750355132	5.23912055768409
B.1.177.10	AR1 (Week|Postcode) -week FE	Poisson	ran_vals	cond	Postcode	TS7	Week_factor11	-0.332965757701986	1.03043496056498	-2.35258116882031	1.68664965341633	Negative	0.716794738434518	0.0951233157297566	5.40135394887926
B.1.177.10	AR1 (Week|Postcode) -week FE	Poisson	ran_vals	cond	Postcode	TS8	Week_factor11	0.716204247641712	1.01183821684058	-1.26696221554704	2.69937071083047	Positive	2.04664987209748	0.281686024801982	14.8703710164579
B.1.177.10	AR1 (Week|Postcode) -week FE	Poisson	ran_vals	cond	Postcode	TS9	Week_factor11	-0.0155762728579683	1.09780783053204	-2.16724008264681	2.13608753693087	Negative	0.984544409871905	0.114493172951087	8.4662488603065
B.1.177.10	AR1 (Week|Postcode) -week FE	Poisson	ran_vals	cond	Postcode	TS1	Week_factor12	-0.336574366480644	1.01603932422975	-2.32797484884737	1.65482611588608	Negative	0.714212768111175	0.0974929853351177	5.232170051821
B.1.177.10	AR1 (Week|Postcode) -week FE	Poisson	ran_vals	cond	Postcode	TS10	Week_factor12	-0.25583953261008	0.98461656193535	-2.18565253258502	1.67397346736486	Negative	0.774266203300935	0.112404362209224	5.33331751358712
B.1.177.10	AR1 (Week|Postcode) -week FE	Poisson	ran_vals	cond	Postcode	TS11	Week_factor12	-0.0498002536830511	1.1173011077741	-2.23967018480699	2.14006967744089	Negative	0.951419448052452	0.106493621802233	8.50002986858175
B.1.177.10	AR1 (Week|Postcode) -week FE	Poisson	ran_vals	cond	Postcode	TS12	Week_factor12	1.11984599097639	1.18581086787189	-1.2043006025287	3.44399258448147	Positive	3.06438222443507	0.29990167665516	31.311723636114
B.1.177.10	AR1 (Week|Postcode) -week FE	Poisson	ran_vals	cond	Postcode	TS13	Week_factor12	-0.0436871752084572	1.11461148588301	-2.22828554429384	2.14091119387692	Negative	0.957253363223638	0.107712940989063	8.50718579391502
B.1.177.10	AR1 (Week|Postcode) -week FE	Poisson	ran_vals	cond	Postcode	TS14	Week_factor12	-0.0689611789296008	1.10509370514386	-2.2349050405535	2.0969826826943	Negative	0.933362913522261	0.107002290248951	8.14156712264677
B.1.177.10	AR1 (Week|Postcode) -week FE	Poisson	ran_vals	cond	Postcode	TS15	Week_factor12	-0.0375411987839402	1.11816891550799	-2.2291120018118	2.15402960424392	Negative	0.963154736099537	0.107623957594763	8.61952177194519
B.1.177.10	AR1 (Week|Postcode) -week FE	Poisson	ran_vals	cond	Postcode	TS16	Week_factor12	-0.0262308282788231	1.12103959820883	-2.22342806601139	2.17096640945374	Negative	0.974110211472133	0.108237427069254	8.76675222044173
B.1.177.10	AR1 (Week|Postcode) -week FE	Poisson	ran_vals	cond	Postcode	TS17	Week_factor12	-0.207087936097823	1.08295133885936	-2.32963355727159	1.91545768507595	Negative	0.812948159355448	0.0973314069418063	6.79004578855567
B.1.177.10	AR1 (Week|Postcode) -week FE	Poisson	ran_vals	cond	Postcode	TS18	Week_factor12	-0.0765387678343316	1.10753121046921	-2.24726005210803	2.09418251643937	Negative	0.926317002288628	0.105688408939164	8.1188012700892
B.1.177.10	AR1 (Week|Postcode) -week FE	Poisson	ran_vals	cond	Postcode	TS19	Week_factor12	-0.132002424199197	1.10135658376882	-2.29062166252214	2.02661681412375	Negative	0.876338870656812	0.10120352785368	7.58837001546415
B.1.177.10	AR1 (Week|Postcode) -week FE	Poisson	ran_vals	cond	Postcode	TS2	Week_factor12	-0.0548166728753676	1.12707479675536	-2.26384268239868	2.15420933664795	Negative	0.946658680260269	0.103950268428294	8.62107111854453
B.1.177.10	AR1 (Week|Postcode) -week FE	Poisson	ran_vals	cond	Postcode	TS20	Week_factor12	0.142692256620075	1.11116533049884	-2.03515177202721	2.32053628526736	Positive	1.15337480358428	0.130660650367299	10.1811328338223
B.1.177.10	AR1 (Week|Postcode) -week FE	Poisson	ran_vals	cond	Postcode	TS21	Week_factor12	0.162796678028957	1.12540638115308	-2.04295929700263	2.36855265306055	Positive	1.17679739659633	0.129644486102084	10.6819206452439
B.1.177.10	AR1 (Week|Postcode) -week FE	Poisson	ran_vals	cond	Postcode	TS22	Week_factor12	0.509104223271567	1.24783656772909	-1.93661050806953	2.95481895461267	Positive	1.66380013377604	0.144191859571887	19.1982466511784
B.1.177.10	AR1 (Week|Postcode) -week FE	Poisson	ran_vals	cond	Postcode	TS23	Week_factor12	0.0951123432750317	1.07508831338875	-2.01202203116684	2.2022467177169	Positive	1.09978240134297	0.133718019121814	9.04531295218979
B.1.177.10	AR1 (Week|Postcode) -week FE	Poisson	ran_vals	cond	Postcode	TS24	Week_factor12	0.15078377771154	1.14038836280049	-2.08433634176601	2.38590389718909	Positive	1.16274521946723	0.124389644990732	10.8688825785671
B.1.177.10	AR1 (Week|Postcode) -week FE	Poisson	ran_vals	cond	Postcode	TS25	Week_factor12	1.73548495885458	1.13982882202545	-0.498538480856016	3.96950839856519	Positive	5.67167766727086	0.607417763985248	52.9584899696814
B.1.177.10	AR1 (Week|Postcode) -week FE	Poisson	ran_vals	cond	Postcode	TS26	Week_factor12	-0.0531506570898956	1.10493101486563	-2.21877565162783	2.11247433744804	Negative	0.948237143071918	0.108742165647882	8.26867548704836
B.1.177.10	AR1 (Week|Postcode) -week FE	Poisson	ran_vals	cond	Postcode	TS27	Week_factor12	0.283788569330682	1.15996856433	-1.98970803995475	2.55728517861611	Positive	1.32815208897943	0.136735340874694	12.9007465091045
B.1.177.10	AR1 (Week|Postcode) -week FE	Poisson	ran_vals	cond	Postcode	TS28	Week_factor12	-0.0229507421465419	1.1226680764883	-2.22333973865648	2.17743825436339	Negative	0.977310622811096	0.108246987817121	8.82367327461414
B.1.177.10	AR1 (Week|Postcode) -week FE	Poisson	ran_vals	cond	Postcode	TS29	Week_factor12	-0.0199409137831427	1.12318471186954	-2.22134249703344	2.18146066946715	Negative	0.980256591249189	0.108463399247778	8.85923722980832
B.1.177.10	AR1 (Week|Postcode) -week FE	Poisson	ran_vals	cond	Postcode	TS3	Week_factor12	-0.169402471428017	1.09891747291186	-2.32324114031702	1.98443619746099	Negative	0.844169081070689	0.0979555827482844	7.27494459674593
B.1.177.10	AR1 (Week|Postcode) -week FE	Poisson	ran_vals	cond	Postcode	TS4	Week_factor12	-0.0445150746817635	1.10532997985537	-2.21092202623068	2.12189187686715	Negative	0.956461181637012	0.109599548255766	8.34691389278006
B.1.177.10	AR1 (Week|Postcode) -week FE	Poisson	ran_vals	cond	Postcode	TS5	Week_factor12	-0.134387730611088	1.11956668990955	-2.32869812112452	2.05992265990235	Negative	0.874251024995398	0.0974224968558619	7.84536302571182
B.1.177.10	AR1 (Week|Postcode) -week FE	Poisson	ran_vals	cond	Postcode	TS6	Week_factor12	-0.15373512458575	1.13771726495857	-2.38361998849396	2.07614973932246	Negative	0.857499121368471	0.0922161511596194	7.97370887747137
B.1.177.10	AR1 (Week|Postcode) -week FE	Poisson	ran_vals	cond	Postcode	TS7	Week_factor12	-0.228392542307989	1.06958503242207	-2.32474068425835	1.86795559964238	Negative	0.795811808710207	0.0978088041256562	6.47504527372589
B.1.177.10	AR1 (Week|Postcode) -week FE	Poisson	ran_vals	cond	Postcode	TS8	Week_factor12	-0.109537710382339	0.988985846477104	-2.04791435069732	1.82883892993264	Negative	0.896248365856288	0.129003679638564	6.22665287959694
B.1.177.10	AR1 (Week|Postcode) -week FE	Poisson	ran_vals	cond	Postcode	TS9	Week_factor12	0.150129156594233	1.09328593340376	-1.99267189768138	2.29293021086985	Positive	1.16198431097308	0.136330676757803	9.90391576612124
B.1.177.10	AR1 (Week|Postcode) -week FE	Poisson	ran_vals	cond	Postcode	TS1	Week_factor13	-0.188978723710325	0.953235641859836	-2.05728625053552	1.67932880311487	Negative	0.827804119107602	0.127800317775501	5.36195583500242
B.1.177.10	AR1 (Week|Postcode) -week FE	Poisson	ran_vals	cond	Postcode	TS10	Week_factor13	0.215642587701796	0.918224166337634	-1.58404370805428	2.01532888345788	Positive	1.24065887300906	0.205143876782319	7.50319465206072
B.1.177.10	AR1 (Week|Postcode) -week FE	Poisson	ran_vals	cond	Postcode	TS11	Week_factor13	-0.0795720607948459	1.10115467126646	-2.23779555788515	2.07865143629546	Negative	0.923511468600286	0.106693444850983	7.99368165333352
B.1.177.10	AR1 (Week|Postcode) -week FE	Poisson	ran_vals	cond	Postcode	TS12	Week_factor13	0.272342232807204	1.14474737456036	-1.97132139272789	2.5160058583423	Positive	1.31303628852129	0.139272700637111	12.3790540937811
B.1.177.10	AR1 (Week|Postcode) -week FE	Poisson	ran_vals	cond	Postcode	TS13	Week_factor13	-0.0307701552245641	1.12156890913839	-2.22900482331569	2.16746451286656	Negative	0.969698427581401	0.107635493186857	8.73610565263485
B.1.177.10	AR1 (Week|Postcode) -week FE	Poisson	ran_vals	cond	Postcode	TS14	Week_factor13	-0.0605860021143216	1.10798798091416	-2.23220254000933	2.11103053578069	Negative	0.941212819245048	0.107291855094916	8.25674577373573
B.1.177.10	AR1 (Week|Postcode) -week FE	Poisson	ran_vals	cond	Postcode	TS15	Week_factor13	-0.046074927815682	1.11234177519537	-2.22622474569796	2.13407489006659	Negative	0.954970405663424	0.107935144546361	8.44922642690533
B.1.177.10	AR1 (Week|Postcode) -week FE	Poisson	ran_vals	cond	Postcode	TS16	Week_factor13	-0.0299773288370721	1.11973717909693	-2.22462187201752	2.16466721434338	Negative	0.970467534926709	0.108108289676565	8.71170230483154
B.1.177.10	AR1 (Week|Postcode) -week FE	Poisson	ran_vals	cond	Postcode	TS17	Week_factor13	-0.286308679194939	1.04146632925654	-2.32754517564889	1.75492781725902	Negative	0.751030752594946	0.0975348844587757	5.78303029191296
B.1.177.10	AR1 (Week|Postcode) -week FE	Poisson	ran_vals	cond	Postcode	TS18	Week_factor13	-0.0734471459141019	1.10943553667647	-2.24790084096884	2.10100654914064	Negative	0.929185255730999	0.105620706677743	8.17439370200525
B.1.177.10	AR1 (Week|Postcode) -week FE	Poisson	ran_vals	cond	Postcode	TS19	Week_factor13	-0.138818767240267	1.08446336631485	-2.26432790777044	1.98669037328991	Negative	0.870385756577766	0.103899841355888	7.29136209802804
B.1.177.10	AR1 (Week|Postcode) -week FE	Poisson	ran_vals	cond	Postcode	TS2	Week_factor13	-0.0283677672206965	1.12600905344252	-2.23530495823407	2.17856942379268	Negative	0.97203081998518	0.106959506696738	8.83365999134583
B.1.177.10	AR1 (Week|Postcode) -week FE	Poisson	ran_vals	cond	Postcode	TS20	Week_factor13	1.16270335976543	1.2378023226828	-1.26334461267288	3.58875133220375	Positive	3.1985684801619	0.282706898419231	36.1888598385515
B.1.177.10	AR1 (Week|Postcode) -week FE	Poisson	ran_vals	cond	Postcode	TS21	Week_factor13	0.29843042829718	1.18479995552738	-2.02373481342115	2.62059567001551	Positive	1.34774176924518	0.132160945712368	13.7439079811165
B.1.177.10	AR1 (Week|Postcode) -week FE	Poisson	ran_vals	cond	Postcode	TS22	Week_factor13	0.925308193590191	1.08618351980781	-1.20357238583406	3.05418877301444	Positive	2.52264560377127	0.300120149601019	21.203977309376
B.1.177.10	AR1 (Week|Postcode) -week FE	Poisson	ran_vals	cond	Postcode	TS23	Week_factor13	1.23727035052163	0.929659190157206	-0.58482818008317	3.05936888112642	Positive	3.44619371342965	0.55720159191895	21.3141011847819
B.1.177.10	AR1 (Week|Postcode) -week FE	Poisson	ran_vals	cond	Postcode	TS24	Week_factor13	-0.288719687002041	1.03029886356298	-2.30806835289803	1.73062897889395	Negative	0.749222192689182	0.0994531745726488	5.64420287668083
B.1.177.10	AR1 (Week|Postcode) -week FE	Poisson	ran_vals	cond	Postcode	TS25	Week_factor13	0.486269207422765	1.31657037499703	-2.09416131068382	3.06669972552935	Positive	1.62623773255655	0.123173504648354	21.4709256697763
B.1.177.10	AR1 (Week|Postcode) -week FE	Poisson	ran_vals	cond	Postcode	TS26	Week_factor13	0.418365666695463	1.24630112877564	-2.0243396595964	2.86107099298733	Positive	1.51947619466736	0.13208103283977	17.4802381274657
B.1.177.10	AR1 (Week|Postcode) -week FE	Poisson	ran_vals	cond	Postcode	TS27	Week_factor13	1.09984480309765	1.17774006351307	-1.20848330453788	3.40817291073318	Positive	3.00369982286279	0.298649897045192	30.2099974422584
B.1.177.10	AR1 (Week|Postcode) -week FE	Poisson	ran_vals	cond	Postcode	TS28	Week_factor13	-0.0282112855341688	1.11901034314242	-2.22143125642112	2.16500868535278	Negative	0.972182936908694	0.108453772530112	8.71467760657196
B.1.177.10	AR1 (Week|Postcode) -week FE	Poisson	ran_vals	cond	Postcode	TS29	Week_factor13	-0.022799579875764	1.12216930886116	-2.22221100979984	2.17661185004831	Negative	0.977458366470448	0.108369238296757	8.81638436515304
B.1.177.10	AR1 (Week|Postcode) -week FE	Poisson	ran_vals	cond	Postcode	TS3	Week_factor13	-0.226292542716041	1.06220681448654	-2.30817964324268	1.8555945578106	Negative	0.797484769177102	0.0994421070104417	6.39549961469216
B.1.177.10	AR1 (Week|Postcode) -week FE	Poisson	ran_vals	cond	Postcode	TS4	Week_factor13	-0.0634608266887026	1.10755683894119	-2.23423234184447	2.10731068846707	Negative	0.93851088315956	0.107074294767422	8.22608899476897
B.1.177.10	AR1 (Week|Postcode) -week FE	Poisson	ran_vals	cond	Postcode	TS5	Week_factor13	-0.120701699214301	1.09703968171029	-2.27085996497775	2.02945656654914	Negative	0.886298303644237	0.103223373417238	7.60994973364693
B.1.177.10	AR1 (Week|Postcode) -week FE	Poisson	ran_vals	cond	Postcode	TS6	Week_factor13	-0.0864922739274697	1.12175236345108	-2.28508650586428	2.11210195800934	Negative	0.917142634667849	0.10176525843387	8.26559697553447
B.1.177.10	AR1 (Week|Postcode) -week FE	Poisson	ran_vals	cond	Postcode	TS7	Week_factor13	-0.0819801123838733	1.1270966841912	-2.29104902049314	2.12708879572539	Negative	0.921290280781602	0.101160286959688	8.39040503909284
B.1.177.10	AR1 (Week|Postcode) -week FE	Poisson	ran_vals	cond	Postcode	TS8	Week_factor13	-0.177045315042807	1.04505284893041	-2.22531126088738	1.87122063080177	Negative	0.837741821356353	0.108033786708631	6.49622104927467
B.1.177.10	AR1 (Week|Postcode) -week FE	Poisson	ran_vals	cond	Postcode	TS9	Week_factor13	0.801527886442001	1.02044481153915	-1.1985071923855	2.8015629652695	Positive	2.22894390131925	0.301644172694068	16.4703692793267
B.1.177.10	AR1 (Week|Postcode) -week FE	Poisson	ran_vals	cond	Postcode	TS1	Week_factor14	1.20976365379206	0.909246774169631	-0.572327276639639	2.99185458422376	Positive	3.35269216282267	0.564210834873665	19.9225963839732
B.1.177.10	AR1 (Week|Postcode) -week FE	Poisson	ran_vals	cond	Postcode	TS10	Week_factor14	-0.536642797404054	0.902309788025534	-2.30513748483207	1.23185189002396	Negative	0.584707944019975	0.0997450862744444	3.42757114730833
B.1.177.10	AR1 (Week|Postcode) -week FE	Poisson	ran_vals	cond	Postcode	TS11	Week_factor14	-0.0866469364150802	1.09317968764378	-2.22923975282763	2.05594587999747	Negative	0.91700079807516	0.107610209403045	7.81422569787032
B.1.177.10	AR1 (Week|Postcode) -week FE	Poisson	ran_vals	cond	Postcode	TS12	Week_factor14	-0.0243976548318383	1.08268844951983	-2.14642802236823	2.09763271270455	Negative	0.975897562207659	0.116900980577198	8.14686110604462
B.1.177.10	AR1 (Week|Postcode) -week FE	Poisson	ran_vals	cond	Postcode	TS13	Week_factor14	-0.0285807207067359	1.11830935417153	-2.22042677845718	2.1632653370437	Negative	0.971823844672366	0.108562766686675	8.69949812350996
B.1.177.10	AR1 (Week|Postcode) -week FE	Poisson	ran_vals	cond	Postcode	TS14	Week_factor14	-0.0352115046566342	1.11911003211225	-2.22862686233411	2.15820385302085	Negative	0.965401207811837	0.10767618289259	8.65557699955103
B.1.177.10	AR1 (Week|Postcode) -week FE	Poisson	ran_vals	cond	Postcode	TS15	Week_factor14	-0.0377501068235548	1.11503382814831	-2.22317625153806	2.14767603789095	Negative	0.962953546347583	0.10826468625193	8.56493067615443
B.1.177.10	AR1 (Week|Postcode) -week FE	Poisson	ran_vals	cond	Postcode	TS16	Week_factor14	-0.0326183599730134	1.11562923347177	-2.21921147767771	2.15397475773169	Negative	0.967907881500554	0.108694783305351	8.61904903420299
B.1.177.10	AR1 (Week|Postcode) -week FE	Poisson	ran_vals	cond	Postcode	TS17	Week_factor14	-0.268332117809949	1.03667099010061	-2.30016992222463	1.76350568660473	Negative	0.764653783786642	0.100241808964373	5.83284973704971
B.1.177.10	AR1 (Week|Postcode) -week FE	Poisson	ran_vals	cond	Postcode	TS18	Week_factor14	-0.0861993014734933	1.09250563280172	-2.22747099467201	2.05507239172503	Negative	0.917411371560505	0.107800714267404	7.80740304355311
B.1.177.10	AR1 (Week|Postcode) -week FE	Poisson	ran_vals	cond	Postcode	TS19	Week_factor14	-0.106564898776179	1.09293677282554	-2.24868161089367	2.03555181334132	Negative	0.898916707673924	0.105538273391432	7.65647590555451
B.1.177.10	AR1 (Week|Postcode) -week FE	Poisson	ran_vals	cond	Postcode	TS2	Week_factor14	-0.0202339611929286	1.12343149320858	-2.22211922697981	2.18165130459395	Negative	0.979969371680728	0.108379185187522	8.86092627261129
B.1.177.10	AR1 (Week|Postcode) -week FE	Poisson	ran_vals	cond	Postcode	TS20	Week_factor14	0.358702773448573	1.19696388202825	-1.98730332612205	2.7047088730192	Positive	1.43147126706654	0.137064545903618	14.9499637191224
B.1.177.10	AR1 (Week|Postcode) -week FE	Poisson	ran_vals	cond	Postcode	TS21	Week_factor14	1.22998566751241	1.26861539346571	-1.25645481391349	3.71642614893831	Positive	3.42118050191119	0.284661417446982	41.1171845191745
B.1.177.10	AR1 (Week|Postcode) -week FE	Poisson	ran_vals	cond	Postcode	TS22	Week_factor14	0.217306397224871	1.13891391101936	-2.01492384986473	2.44953664431447	Positive	1.24272481124412	0.133330556119262	11.5829784366933
B.1.177.10	AR1 (Week|Postcode) -week FE	Poisson	ran_vals	cond	Postcode	TS23	Week_factor14	0.902989942149053	0.870383939645214	-0.80293123227765	2.60891111657576	Positive	2.46696818725784	0.448013805014392	13.5842511298212
B.1.177.10	AR1 (Week|Postcode) -week FE	Poisson	ran_vals	cond	Postcode	TS24	Week_factor14	-0.396763800066422	0.98993046333165	-2.3369918553955	1.54346425526266	Negative	0.672492849641226	0.0966178419642618	4.6807776247565
B.1.177.10	AR1 (Week|Postcode) -week FE	Poisson	ran_vals	cond	Postcode	TS25	Week_factor14	1.41549452458811	1.00241381384925	-0.54920044816185	3.38018949733807	Positive	4.11852267318308	0.577411296128201	29.3763373236068
B.1.177.10	AR1 (Week|Postcode) -week FE	Poisson	ran_vals	cond	Postcode	TS26	Week_factor14	1.75726793572614	1.21742398914295	-0.628839236909122	4.14337510836141	Positive	5.79657911463719	0.533210372850239	63.015145884428
B.1.177.10	AR1 (Week|Postcode) -week FE	Poisson	ran_vals	cond	Postcode	TS27	Week_factor14	0.335531774959306	1.18811928489961	-1.99313923278141	2.66420278270002	Positive	1.39868397260698	0.136266979532478	14.3564997326545
B.1.177.10	AR1 (Week|Postcode) -week FE	Poisson	ran_vals	cond	Postcode	TS28	Week_factor14	-0.0230873594862572	1.12078906185544	-2.21979355498935	2.17361883601683	Negative	0.977177114353725	0.108631532948181	8.79003625284533
B.1.177.10	AR1 (Week|Postcode) -week FE	Poisson	ran_vals	cond	Postcode	TS29	Week_factor14	-0.0248184736425483	1.11902737821646	-2.2180718326611	2.168434885376	Negative	0.97548697255414	0.10881872738619	8.74458704378862
B.1.177.10	AR1 (Week|Postcode) -week FE	Poisson	ran_vals	cond	Postcode	TS3	Week_factor14	-0.21037471420262	1.05679080216997	-2.28164662564895	1.86089719724371	Negative	0.810280565441059	0.102115921506672	6.42950271656303
B.1.177.10	AR1 (Week|Postcode) -week FE	Poisson	ran_vals	cond	Postcode	TS4	Week_factor14	-0.0833591844807115	1.09186500026141	-2.22337526097289	2.05665689201146	Negative	0.920020630732988	0.108243142701663	7.81978368188417
B.1.177.10	AR1 (Week|Postcode) -week FE	Poisson	ran_vals	cond	Postcode	TS5	Week_factor14	-0.0885353645807688	1.10133623903732	-2.24711472796271	2.07004399880117	Negative	0.915270741997567	0.10570376913294	7.92517180823709
B.1.177.10	AR1 (Week|Postcode) -week FE	Poisson	ran_vals	cond	Postcode	TS6	Week_factor14	-0.0666319521305601	1.10901037695658	-2.24025234944664	2.10698844518552	Negative	0.935539461286323	0.106431643023949	8.22343861991269
B.1.177.10	AR1 (Week|Postcode) -week FE	Poisson	ran_vals	cond	Postcode	TS7	Week_factor14	-0.038101542413139	1.12456498333472	-2.24220840802408	2.16600532319781	Negative	0.962615189659053	0.106223659975529	8.72336731360799
B.1.177.10	AR1 (Week|Postcode) -week FE	Poisson	ran_vals	cond	Postcode	TS8	Week_factor14	-0.0619440300459239	1.1202531582738	-2.25759987382982	2.13371181373798	Negative	0.939935493465282	0.104601239885697	8.44615926963437
B.1.177.10	AR1 (Week|Postcode) -week FE	Poisson	ran_vals	cond	Postcode	TS9	Week_factor14	0.168927210849436	1.0994115292737	-1.98587979071511	2.32373421241399	Positive	1.1840339509617	0.137259801081104	10.2137434703232
B.1.177.10	AR1 (Week|Postcode) -week -lockdown2 FE	Poisson	ran_vals	cond	Postcode	TS1	(Intercept)	-0.0153151536074797	0.398349836540747	-0.796066486474761	0.765436179259801	Negative	0.98480152693793	0.451099886364778	2.14993192588621
B.1.177.10	AR1 (Week|Postcode) -week -lockdown2 FE	Poisson	ran_vals	cond	Postcode	TS10	(Intercept)	-0.120137845391049	0.426253821202604	-0.955579983220728	0.715304292438629	Negative	0.886798187248685	0.384589024675153	2.04480880745831
B.1.177.10	AR1 (Week|Postcode) -week -lockdown2 FE	Poisson	ran_vals	cond	Postcode	TS11	(Intercept)	-0.0647228783681569	0.430542394596824	-0.908570465595565	0.779124708859251	Negative	0.937327181027029	0.403100057749502	2.17956367755733
B.1.177.10	AR1 (Week|Postcode) -week -lockdown2 FE	Poisson	ran_vals	cond	Postcode	TS12	(Intercept)	0.0226396303098122	0.406117155520932	-0.773335368015066	0.81861462863469	Positive	1.02289785173733	0.461471321907732	2.26735652989948
B.1.177.10	AR1 (Week|Postcode) -week -lockdown2 FE	Poisson	ran_vals	cond	Postcode	TS13	(Intercept)	-0.0674115529899255	0.431410455198659	-0.912960507733328	0.778137401753477	Negative	0.934810398144386	0.401334310199181	2.17741284079392
B.1.177.10	AR1 (Week|Postcode) -week -lockdown2 FE	Poisson	ran_vals	cond	Postcode	TS14	(Intercept)	-0.0955829614096302	0.442014353164656	-0.961915174262123	0.770749251442863	Negative	0.908842959632922	0.382160281131639	2.16138506814058
B.1.177.10	AR1 (Week|Postcode) -week -lockdown2 FE	Poisson	ran_vals	cond	Postcode	TS15	(Intercept)	-0.067190627056326	0.431590489188871	-0.913092441936537	0.778711187823885	Negative	0.935016944819253	0.40128136396953	2.17866256845537
B.1.177.10	AR1 (Week|Postcode) -week -lockdown2 FE	Poisson	ran_vals	cond	Postcode	TS16	(Intercept)	-0.0582449685316311	0.429328571052336	-0.899713505328254	0.783223568264992	Negative	0.943418811206509	0.406686156468857	2.18851573672009
B.1.177.10	AR1 (Week|Postcode) -week -lockdown2 FE	Poisson	ran_vals	cond	Postcode	TS17	(Intercept)	0.0741235837236602	0.401401943081606	-0.712609768040684	0.860856935488004	Positive	1.07693988951425	0.490362792958595	2.36518663789585
B.1.177.10	AR1 (Week|Postcode) -week -lockdown2 FE	Poisson	ran_vals	cond	Postcode	TS18	(Intercept)	0.0751876019760525	0.409150446914583	-0.726732538234997	0.877107742187102	Positive	1.07808638305028	0.483486184597691	2.40393683696579
B.1.177.10	AR1 (Week|Postcode) -week -lockdown2 FE	Poisson	ran_vals	cond	Postcode	TS19	(Intercept)	0.0682263860554316	0.390576613842984	-0.697289710280425	0.833742482391288	Positive	1.07060765168936	0.497933019360003	2.30191752563231
B.1.177.10	AR1 (Week|Postcode) -week -lockdown2 FE	Poisson	ran_vals	cond	Postcode	TS2	(Intercept)	-0.0817429122011122	0.436785269690293	-0.937826309771702	0.774340485369477	Negative	0.921508836924333	0.391477862780599	2.16916106187479
B.1.177.10	AR1 (Week|Postcode) -week -lockdown2 FE	Poisson	ran_vals	cond	Postcode	TS20	(Intercept)	0.212003909036129	0.520082455971436	-0.807338973659025	1.23134679173128	Positive	1.23615271723469	0.446043421686747	3.4258403241285
B.1.177.10	AR1 (Week|Postcode) -week -lockdown2 FE	Poisson	ran_vals	cond	Postcode	TS21	(Intercept)	0.23050414168245	0.558738412526928	-0.864603023649411	1.32561130701431	Positive	1.25923468262505	0.421218733317287	3.76448590839713
B.1.177.10	AR1 (Week|Postcode) -week -lockdown2 FE	Poisson	ran_vals	cond	Postcode	TS22	(Intercept)	0.230341636026681	0.564936472070663	-0.876913502784936	1.3375967748383	Positive	1.25903006649328	0.416065115725041	3.80987650351735
B.1.177.10	AR1 (Week|Postcode) -week -lockdown2 FE	Poisson	ran_vals	cond	Postcode	TS23	(Intercept)	0.201582454826147	0.489722263030598	-0.758255543141275	1.16142045279357	Positive	1.22333710295246	0.468482962914863	3.1944676454159
B.1.177.10	AR1 (Week|Postcode) -week -lockdown2 FE	Poisson	ran_vals	cond	Postcode	TS24	(Intercept)	0.464473112022389	0.771481096244071	-1.04760205136947	1.97654827541425	Positive	1.59117559669226	0.350777888760691	7.21778612800838
B.1.177.10	AR1 (Week|Postcode) -week -lockdown2 FE	Poisson	ran_vals	cond	Postcode	TS25	(Intercept)	0.440333622721996	0.673202296217629	-0.879118632174221	1.75978587761821	Positive	1.553225323341	0.415148649145562	5.81119295469966
B.1.177.10	AR1 (Week|Postcode) -week -lockdown2 FE	Poisson	ran_vals	cond	Postcode	TS26	(Intercept)	0.604447343380811	0.954848999060295	-1.26702230545149	2.47591699221311	Positive	1.83024043483869	0.281669098824214	11.8926075430414
B.1.177.10	AR1 (Week|Postcode) -week -lockdown2 FE	Poisson	ran_vals	cond	Postcode	TS27	(Intercept)	0.308055788696568	0.63776910878842	-0.941948694980944	1.55806027237408	Positive	1.36077690278929	0.389867362062241	4.74959937495149
B.1.177.10	AR1 (Week|Postcode) -week -lockdown2 FE	Poisson	ran_vals	cond	Postcode	TS28	(Intercept)	-0.0421769383002585	0.426682080609878	-0.878458449144236	0.794104572543719	Negative	0.958700134792201	0.415422813728093	2.21245901302899
B.1.177.10	AR1 (Week|Postcode) -week -lockdown2 FE	Poisson	ran_vals	cond	Postcode	TS29	(Intercept)	-0.0449598958160028	0.427006193429266	-0.881876656112907	0.791956864480902	Negative	0.95603582210081	0.414005236737301	2.20771239596647
B.1.177.10	AR1 (Week|Postcode) -week -lockdown2 FE	Poisson	ran_vals	cond	Postcode	TS3	(Intercept)	0.00966561840733867	0.386623606987749	-0.748102726861618	0.767433963676296	Positive	1.00971248136172	0.473263611826963	2.15423131958518
B.1.177.10	AR1 (Week|Postcode) -week -lockdown2 FE	Poisson	ran_vals	cond	Postcode	TS4	(Intercept)	0.22183551158969	0.520271975185131	-0.797878821938683	1.24154984511806	Positive	1.2483660192332	0.450283082427889	3.46097328279199
B.1.177.10	AR1 (Week|Postcode) -week -lockdown2 FE	Poisson	ran_vals	cond	Postcode	TS5	(Intercept)	-0.0860319166628524	0.414348127282308	-0.898139323197794	0.726075489872089	Negative	0.917564945141797	0.407326858707776	2.06695289189629
B.1.177.10	AR1 (Week|Postcode) -week -lockdown2 FE	Poisson	ran_vals	cond	Postcode	TS6	(Intercept)	-0.237051501642436	0.551255388925108	-1.31749221021927	0.843389206934395	Negative	0.788950654716759	0.267806061857059	2.32423094257751
B.1.177.10	AR1 (Week|Postcode) -week -lockdown2 FE	Poisson	ran_vals	cond	Postcode	TS7	(Intercept)	-0.126775160338658	0.459058000936513	-1.02651230898918	0.772961988311862	Negative	0.880931718721314	0.358254264377116	2.16617293976546
B.1.177.10	AR1 (Week|Postcode) -week -lockdown2 FE	Poisson	ran_vals	cond	Postcode	TS8	(Intercept)	-0.0106096564402939	0.402637192530912	-0.799764052637201	0.778544739756613	Negative	0.98944642744577	0.44943499460965	2.17829996445981
B.1.177.10	AR1 (Week|Postcode) -week -lockdown2 FE	Poisson	ran_vals	cond	Postcode	TS9	(Intercept)	0.0632788559261991	0.426027331108031	-0.771719369475263	0.898277081327661	Positive	1.06532386968941	0.46221766176974	2.45536906353743
B.1.177.10	AR1 (Week|Postcode) -week -lockdown2 FE	Poisson	ran_vals	cond	Postcode	TS1	Week_factor1	-0.0228585579840612	1.12550451389067	-2.22880686964704	2.18308975367892	Negative	0.977400719525025	0.107656802136633	8.87368143552696
B.1.177.10	AR1 (Week|Postcode) -week -lockdown2 FE	Poisson	ran_vals	cond	Postcode	TS10	Week_factor1	-0.401583610456945	0.984908010738083	-2.33196783958858	1.52880061867469	Negative	0.669259360279433	0.0971044729267689	4.61264118759416
B.1.177.10	AR1 (Week|Postcode) -week -lockdown2 FE	Poisson	ran_vals	cond	Postcode	TS11	Week_factor1	-0.151045046109532	1.06641265014017	-2.24117543304218	1.93908534082312	Negative	0.859808966737959	0.106333443050592	6.95238899516552
B.1.177.10	AR1 (Week|Postcode) -week -lockdown2 FE	Poisson	ran_vals	cond	Postcode	TS12	Week_factor1	-0.245981807258283	1.05889312057361	-2.3213741870598	1.82941057254323	Negative	0.781936450363958	0.0981386320616474	6.23021331725625
B.1.177.10	AR1 (Week|Postcode) -week -lockdown2 FE	Poisson	ran_vals	cond	Postcode	TS13	Week_factor1	-0.0901094601968379	1.10241134150833	-2.25079598570165	2.07057706530797	Negative	0.913831151658741	0.105315361667408	7.92939757809684
B.1.177.10	AR1 (Week|Postcode) -week -lockdown2 FE	Poisson	ran_vals	cond	Postcode	TS14	Week_factor1	-0.0711576877141121	1.1134868699735	-2.2535518501204	2.11123647469218	Negative	0.931315023611025	0.105025526366275	8.25844633407257
B.1.177.10	AR1 (Week|Postcode) -week -lockdown2 FE	Poisson	ran_vals	cond	Postcode	TS15	Week_factor1	-0.0278943076136825	1.12377923864886	-2.23046114193928	2.17467252671192	Negative	0.97249114627957	0.107478855698299	8.79930311359949
B.1.177.10	AR1 (Week|Postcode) -week -lockdown2 FE	Poisson	ran_vals	cond	Postcode	TS16	Week_factor1	-0.0298707765010885	1.11856023720241	-2.22220855595639	2.16246700295422	Negative	0.970570946018801	0.108369504218228	8.69255578911636
B.1.177.10	AR1 (Week|Postcode) -week -lockdown2 FE	Poisson	ran_vals	cond	Postcode	TS17	Week_factor1	-0.384948871205477	1.00717924115736	-2.35898390985028	1.58908616743933	Negative	0.680485427714766	0.0945162114131088	4.8992697697987
B.1.177.10	AR1 (Week|Postcode) -week -lockdown2 FE	Poisson	ran_vals	cond	Postcode	TS18	Week_factor1	-0.118867564337596	1.08950949112093	-2.25426692774918	2.01653179907399	Negative	0.887925385962196	0.104950451807187	7.51222579283958
B.1.177.10	AR1 (Week|Postcode) -week -lockdown2 FE	Poisson	ran_vals	cond	Postcode	TS19	Week_factor1	-0.212969188869341	1.0617116821414	-2.29388584783193	1.86794747009325	Negative	0.808181037804431	0.100873719355629	6.47499263474119
B.1.177.10	AR1 (Week|Postcode) -week -lockdown2 FE	Poisson	ran_vals	cond	Postcode	TS2	Week_factor1	-0.0206291031731215	1.12484539639157	-2.22528556827628	2.18402736193003	Negative	0.979582221137428	0.108036562414356	8.88200537414565
B.1.177.10	AR1 (Week|Postcode) -week -lockdown2 FE	Poisson	ran_vals	cond	Postcode	TS20	Week_factor1	-0.0444510929082901	1.1140562296091	-2.22796117969461	2.13905899387803	Negative	0.95652237967743	0.10774788492098	8.49144336795817
B.1.177.10	AR1 (Week|Postcode) -week -lockdown2 FE	Poisson	ran_vals	cond	Postcode	TS21	Week_factor1	-0.0149350191446064	1.12576143883809	-2.22138689445125	2.19151685616204	Negative	0.985175955099425	0.10845858385982	8.94877683227454
B.1.177.10	AR1 (Week|Postcode) -week -lockdown2 FE	Poisson	ran_vals	cond	Postcode	TS22	Week_factor1	-0.00551891163369422	1.12965525000799	-2.21960251659595	2.20856469332856	Negative	0.994496289581538	0.108652287724124	9.10264192966326
B.1.177.10	AR1 (Week|Postcode) -week -lockdown2 FE	Poisson	ran_vals	cond	Postcode	TS23	Week_factor1	-0.306368644814989	1.00232329052266	-2.27088619510508	1.6581489054751	Negative	0.736115204377965	0.103220665890519	5.24958436802898
B.1.177.10	AR1 (Week|Postcode) -week -lockdown2 FE	Poisson	ran_vals	cond	Postcode	TS24	Week_factor1	1.37543504924325	0.97517511440382	-0.535873053607964	3.28674315209446	Positive	3.95679775039458	0.585158192598202	26.7555827391072
B.1.177.10	AR1 (Week|Postcode) -week -lockdown2 FE	Poisson	ran_vals	cond	Postcode	TS25	Week_factor1	0.0130777427079145	0.918203804712363	-1.78656864499597	1.81272413041179	Positive	1.01316363038233	0.167534053316884	6.12711578098047
B.1.177.10	AR1 (Week|Postcode) -week -lockdown2 FE	Poisson	ran_vals	cond	Postcode	TS26	Week_factor1	0.93941842415229	1.23147317363178	-1.47422464409324	3.35306149239782	Positive	2.55849302781372	0.228956180768584	28.5901282568461
B.1.177.10	AR1 (Week|Postcode) -week -lockdown2 FE	Poisson	ran_vals	cond	Postcode	TS27	Week_factor1	-0.0501770227959714	1.10776399548634	-2.22135455731939	2.12100051172745	Negative	0.951061050111871	0.108462091156055	8.33947705967125
B.1.177.10	AR1 (Week|Postcode) -week -lockdown2 FE	Poisson	ran_vals	cond	Postcode	TS28	Week_factor1	-0.0172208118889568	1.12647109153014	-2.22506358091355	2.19062195713563	Negative	0.982926618787031	0.108060547828056	8.94077216281945
B.1.177.10	AR1 (Week|Postcode) -week -lockdown2 FE	Poisson	ran_vals	cond	Postcode	TS29	Week_factor1	-0.0227575341635901	1.1214689680528	-2.22079632132637	2.17528125299919	Negative	0.977499465267594	0.108522655502243	8.80466111132603
B.1.177.10	AR1 (Week|Postcode) -week -lockdown2 FE	Poisson	ran_vals	cond	Postcode	TS3	Week_factor1	1.34256006427908	0.918125690617717	-0.456933222612612	3.14205335117077	Positive	3.82883302778133	0.633222623603391	23.1513559499908
B.1.177.10	AR1 (Week|Postcode) -week -lockdown2 FE	Poisson	ran_vals	cond	Postcode	TS4	Week_factor1	0.199274570366647	1.11539411376604	-1.98685772118277	2.38540686191606	Positive	1.22051703770792	0.13712563615232	10.8634817028712
B.1.177.10	AR1 (Week|Postcode) -week -lockdown2 FE	Poisson	ran_vals	cond	Postcode	TS5	Week_factor1	-0.092002748214864	1.06475990433213	-2.17889381288815	1.99488831645842	Negative	0.912102642887605	0.113166644911888	7.35138195366932
B.1.177.10	AR1 (Week|Postcode) -week -lockdown2 FE	Poisson	ran_vals	cond	Postcode	TS6	Week_factor1	-0.0701676764125606	1.1129039047871	-2.25141924804927	2.11108389522414	Negative	0.932237492561703	0.105249743018796	8.25718636084961
B.1.177.10	AR1 (Week|Postcode) -week -lockdown2 FE	Poisson	ran_vals	cond	Postcode	TS7	Week_factor1	-0.0315587366192857	1.11913736021487	-2.22502765639367	2.16191018315509	Negative	0.968934042872311	0.108064429921086	8.68771694925394
B.1.177.10	AR1 (Week|Postcode) -week -lockdown2 FE	Poisson	ran_vals	cond	Postcode	TS8	Week_factor1	-0.0259853523179297	1.12205795705756	-2.22517853671734	2.17320783208148	Negative	0.974349361463896	0.108048126354896	8.78642425567692
B.1.177.10	AR1 (Week|Postcode) -week -lockdown2 FE	Poisson	ran_vals	cond	Postcode	TS9	Week_factor1	-0.00630985654320773	1.12946010181322	-2.22001097807207	2.20739126498566	Negative	0.993710008797147	0.108607916512878	9.09196689604606
B.1.177.10	AR1 (Week|Postcode) -week -lockdown2 FE	Poisson	ran_vals	cond	Postcode	TS1	Week_factor2	-0.0480801287314872	1.11575584031004	-2.2349213912794	2.13876113381642	Negative	0.953057416735979	0.107000540698135	8.4889144827591
B.1.177.10	AR1 (Week|Postcode) -week -lockdown2 FE	Poisson	ran_vals	cond	Postcode	TS10	Week_factor2	-0.163528196408196	1.12332040146898	-2.36519572638647	2.03813933357008	Negative	0.849142555893908	0.0939309138108325	7.67631284501444
B.1.177.10	AR1 (Week|Postcode) -week -lockdown2 FE	Poisson	ran_vals	cond	Postcode	TS11	Week_factor2	-0.110674231961864	1.09274229632016	-2.25240977713298	2.03106131320925	Negative	0.895230338862283	0.105145541703019	7.62217157892549
B.1.177.10	AR1 (Week|Postcode) -week -lockdown2 FE	Poisson	ran_vals	cond	Postcode	TS12	Week_factor2	-0.356912118636317	1.01303531812938	-2.34242485723698	1.62860061996434	Negative	0.699833997398277	0.0960943404310523	5.09673745318914
B.1.177.10	AR1 (Week|Postcode) -week -lockdown2 FE	Poisson	ran_vals	cond	Postcode	TS13	Week_factor2	-0.136450146344915	1.09145882369506	-2.27567013139569	2.00276983870586	Negative	0.872449813987558	0.102728044076226	7.40955096314426
B.1.177.10	AR1 (Week|Postcode) -week -lockdown2 FE	Poisson	ran_vals	cond	Postcode	TS14	Week_factor2	-0.136635049566839	1.0924235852325	-2.27774593248467	2.00447583335099	Negative	0.872288510119246	0.102515022262412	7.42220240598866
B.1.177.10	AR1 (Week|Postcode) -week -lockdown2 FE	Poisson	ran_vals	cond	Postcode	TS15	Week_factor2	-0.0533683969693147	1.11785648331572	-2.24432684415273	2.1375900502141	Negative	0.948030696507365	0.10599887012206	8.47897907294005
B.1.177.10	AR1 (Week|Postcode) -week -lockdown2 FE	Poisson	ran_vals	cond	Postcode	TS16	Week_factor2	-0.0311783973448457	1.12380942781328	-2.23380440134545	2.17144760665576	Negative	0.969302636634056	0.107120126000378	8.77097177221782
B.1.177.10	AR1 (Week|Postcode) -week -lockdown2 FE	Poisson	ran_vals	cond	Postcode	TS17	Week_factor2	-0.395236887329403	1.01595101439325	-2.3864642855971	1.5959905109383	Negative	0.673520471883987	0.0919542336901397	4.93321305439221
B.1.177.10	AR1 (Week|Postcode) -week -lockdown2 FE	Poisson	ran_vals	cond	Postcode	TS18	Week_factor2	-0.166175572983881	1.06835306942535	-2.26010911183038	1.92775796586262	Negative	0.846897528809283	0.104339099503517	6.87408102730556
B.1.177.10	AR1 (Week|Postcode) -week -lockdown2 FE	Poisson	ran_vals	cond	Postcode	TS19	Week_factor2	-0.271356717625373	1.057816517508	-2.34463899419263	1.80192555894189	Negative	0.762344506174136	0.0958818097734917	6.06130763975799
B.1.177.10	AR1 (Week|Postcode) -week -lockdown2 FE	Poisson	ran_vals	cond	Postcode	TS2	Week_factor2	-0.0371676903990394	1.11818285234787	-2.22876580913114	2.15443042833306	Negative	0.963514549661935	0.107661222671222	8.62297737640676
B.1.177.10	AR1 (Week|Postcode) -week -lockdown2 FE	Poisson	ran_vals	cond	Postcode	TS20	Week_factor2	-0.0564116552828722	1.11578946062063	-2.24331881242869	2.13049550186294	Negative	0.945149979814517	0.106105774218164	8.41903742681011
B.1.177.10	AR1 (Week|Postcode) -week -lockdown2 FE	Poisson	ran_vals	cond	Postcode	TS21	Week_factor2	-0.0232418160718163	1.12261359212361	-2.22352402518922	2.17704039304559	Negative	0.977026194568733	0.10822704119306	8.82016337461024
B.1.177.10	AR1 (Week|Postcode) -week -lockdown2 FE	Poisson	ran_vals	cond	Postcode	TS22	Week_factor2	-0.0116992167290902	1.12700162723372	-2.22058181662522	2.19718338316704	Negative	0.988368953003809	0.108545936618895	8.99962926011358
B.1.177.10	AR1 (Week|Postcode) -week -lockdown2 FE	Poisson	ran_vals	cond	Postcode	TS23	Week_factor2	-0.123106154077116	1.11743582529147	-2.3132401266832	2.06702781852896	Negative	0.884169799349864	0.0989401530107667	7.90130407416398
B.1.177.10	AR1 (Week|Postcode) -week -lockdown2 FE	Poisson	ran_vals	cond	Postcode	TS24	Week_factor2	1.20924969295949	1.03290710796126	-0.815211038020012	3.23371042393899	Positive	3.3509694531079	0.442545923490356	25.3736294464069
B.1.177.10	AR1 (Week|Postcode) -week -lockdown2 FE	Poisson	ran_vals	cond	Postcode	TS25	Week_factor2	0.046625100873803	0.906960385190792	-1.73098458950472	1.82423479125233	Positive	1.04772914270154	0.17710994350349	6.19805040163915
B.1.177.10	AR1 (Week|Postcode) -week -lockdown2 FE	Poisson	ran_vals	cond	Postcode	TS26	Week_factor2	1.69039477981519	1.18956683252645	-0.641113369140033	4.02190292877042	Positive	5.42162062909402	0.526705679622522	55.8072019783113
B.1.177.10	AR1 (Week|Postcode) -week -lockdown2 FE	Poisson	ran_vals	cond	Postcode	TS27	Week_factor2	-0.0561640417202874	1.08871518829422	-2.19000660019871	2.07767851675813	Negative	0.945384040745331	0.111916009946987	7.98590822635052
B.1.177.10	AR1 (Week|Postcode) -week -lockdown2 FE	Poisson	ran_vals	cond	Postcode	TS28	Week_factor2	-0.0332220697202642	1.12245091541555	-2.23318543834876	2.16674129890823	Negative	0.967323722427056	0.107186449918481	8.72978986319427
B.1.177.10	AR1 (Week|Postcode) -week -lockdown2 FE	Poisson	ran_vals	cond	Postcode	TS29	Week_factor2	-0.023837977563524	1.12539659408244	-2.22957477028915	2.1818988151621	Negative	0.976443902762363	0.10757416414209	8.86311971694647
B.1.177.10	AR1 (Week|Postcode) -week -lockdown2 FE	Poisson	ran_vals	cond	Postcode	TS3	Week_factor2	0.356622507191659	1.08081521293168	-1.76173638409743	2.47498139848075	Positive	1.42849652089673	0.171746387067602	11.8814860973514
B.1.177.10	AR1 (Week|Postcode) -week -lockdown2 FE	Poisson	ran_vals	cond	Postcode	TS4	Week_factor2	0.875313820474406	1.06835385729758	-1.21862126257329	2.9692489035221	Positive	2.39962822828681	0.295637492537656	19.4772847806422
B.1.177.10	AR1 (Week|Postcode) -week -lockdown2 FE	Poisson	ran_vals	cond	Postcode	TS5	Week_factor2	0.054661517601286	1.0530928703446	-2.00936258065003	2.1186856158526	Positive	1.05618305479118	0.134074108868529	8.32019436595242
B.1.177.10	AR1 (Week|Postcode) -week -lockdown2 FE	Poisson	ran_vals	cond	Postcode	TS6	Week_factor2	-0.124091611137955	1.09546509994489	-2.27116375335052	2.02298053107461	Negative	0.883298917157095	0.103192020119221	7.5608266622699
B.1.177.10	AR1 (Week|Postcode) -week -lockdown2 FE	Poisson	ran_vals	cond	Postcode	TS7	Week_factor2	-0.0402970197036835	1.1204155943522	-2.23627123235104	2.15567719294367	Negative	0.960504108134369	0.106856204411053	8.63373490409669
B.1.177.10	AR1 (Week|Postcode) -week -lockdown2 FE	Poisson	ran_vals	cond	Postcode	TS8	Week_factor2	-0.040290479489669	1.11693732123977	-2.22944740210826	2.14886644312892	Negative	0.96051039005734	0.107587866540294	8.57513248543302
B.1.177.10	AR1 (Week|Postcode) -week -lockdown2 FE	Poisson	ran_vals	cond	Postcode	TS9	Week_factor2	-0.0133859051795078	1.12646233342642	-2.22121150863625	2.19443969827723	Negative	0.98670328763019	0.108477607625145	8.97497095607544
B.1.177.10	AR1 (Week|Postcode) -week -lockdown2 FE	Poisson	ran_vals	cond	Postcode	TS1	Week_factor3	-0.0709746012777981	1.1081108149776	-2.24283188951322	2.10088268695763	Negative	0.931485550369875	0.106157452131652	8.17338126645904
B.1.177.10	AR1 (Week|Postcode) -week -lockdown2 FE	Poisson	ran_vals	cond	Postcode	TS10	Week_factor3	-0.117163239663575	1.11419313290253	-2.30094165197438	2.06661517264723	Negative	0.889439989427585	0.100164479220896	7.89804430618863
B.1.177.10	AR1 (Week|Postcode) -week -lockdown2 FE	Poisson	ran_vals	cond	Postcode	TS11	Week_factor3	-0.0410135568640519	1.12717306502989	-2.25023216866626	2.16820505493815	Negative	0.959816117762974	0.105374757004883	8.74257750245529
B.1.177.10	AR1 (Week|Postcode) -week -lockdown2 FE	Poisson	ran_vals	cond	Postcode	TS12	Week_factor3	-0.24988686579545	1.06000910706866	-2.32746653893448	1.82769280734358	Negative	0.77888889706276	0.0975425545832028	6.21952046017168
B.1.177.10	AR1 (Week|Postcode) -week -lockdown2 FE	Poisson	ran_vals	cond	Postcode	TS13	Week_factor3	-0.183698935670312	1.06452833597511	-2.27013613470387	1.90273826336325	Negative	0.832186307728796	0.103298116667339	6.7042272706822
B.1.177.10	AR1 (Week|Postcode) -week -lockdown2 FE	Poisson	ran_vals	cond	Postcode	TS14	Week_factor3	-0.194085608833763	1.08083333371809	-2.31248001621158	1.92430879854405	Negative	0.823587394894129	0.0990153870466007	6.85041201433939
B.1.177.10	AR1 (Week|Postcode) -week -lockdown2 FE	Poisson	ran_vals	cond	Postcode	TS15	Week_factor3	-0.0974149303199888	1.10224483408936	-2.25777510728046	2.06294524664049	Negative	0.90717951174411	0.104582911855379	7.86911218982239
B.1.177.10	AR1 (Week|Postcode) -week -lockdown2 FE	Poisson	ran_vals	cond	Postcode	TS16	Week_factor3	-0.0484188596832533	1.11960580501111	-2.242805914387	2.14596819502049	Negative	0.952734641360211	0.106160209620684	8.55031560403886
B.1.177.10	AR1 (Week|Postcode) -week -lockdown2 FE	Poisson	ran_vals	cond	Postcode	TS17	Week_factor3	-0.286992747144067	1.05857563663154	-2.36176286985344	1.78777737556531	Negative	0.750517172210253	0.0942539192604405	5.97615494615181
B.1.177.10	AR1 (Week|Postcode) -week -lockdown2 FE	Poisson	ran_vals	cond	Postcode	TS18	Week_factor3	-0.136493454700236	1.07249395554064	-2.2385429811968	1.96555607179633	Negative	0.872412030439191	0.106613729477376	7.1388812171376
B.1.177.10	AR1 (Week|Postcode) -week -lockdown2 FE	Poisson	ran_vals	cond	Postcode	TS19	Week_factor3	-0.322558308597975	1.02456572460608	-2.33067022862007	1.68555361142412	Negative	0.724293698025578	0.0972305585432771	5.39543708129649
B.1.177.10	AR1 (Week|Postcode) -week -lockdown2 FE	Poisson	ran_vals	cond	Postcode	TS2	Week_factor3	-0.0469834979561637	1.11669027272057	-2.2356562143747	2.14168921846237	Negative	0.954103142112338	0.106921943110819	8.51380716907798
B.1.177.10	AR1 (Week|Postcode) -week -lockdown2 FE	Poisson	ran_vals	cond	Postcode	TS20	Week_factor3	-0.0867483729520182	1.10226073184397	-2.24713970893897	2.07364296303493	Negative	0.916907785407355	0.105701128582574	7.95374560531626
B.1.177.10	AR1 (Week|Postcode) -week -lockdown2 FE	Poisson	ran_vals	cond	Postcode	TS21	Week_factor3	-0.0271936829593771	1.12352954806485	-2.22927113273305	2.17488376681429	Negative	0.97317273629425	0.107606832657833	8.8011620756268
B.1.177.10	AR1 (Week|Postcode) -week -lockdown2 FE	Poisson	ran_vals	cond	Postcode	TS22	Week_factor3	-0.0174204734417051	1.1247117015123	-2.22181490139657	2.18697395451316	Negative	0.982730385722838	0.108412172765493	8.90821562180106
B.1.177.10	AR1 (Week|Postcode) -week -lockdown2 FE	Poisson	ran_vals	cond	Postcode	TS23	Week_factor3	-0.0850893159780187	1.11418801217666	-2.26885769185055	2.09867905989451	Negative	0.918430250241989	0.103430261858394	8.15539001259048
B.1.177.10	AR1 (Week|Postcode) -week -lockdown2 FE	Poisson	ran_vals	cond	Postcode	TS24	Week_factor3	0.361947832702916	1.21171804594014	-2.012975896757	2.73687156216284	Positive	1.4361240212977	0.133590530917561	15.438610733728
B.1.177.10	AR1 (Week|Postcode) -week -lockdown2 FE	Poisson	ran_vals	cond	Postcode	TS25	Week_factor3	0.465082646638268	0.907519816670512	-1.31362350929233	2.24378880256886	Positive	1.59214576894514	0.268844130109894	9.42898827113581
B.1.177.10	AR1 (Week|Postcode) -week -lockdown2 FE	Poisson	ran_vals	cond	Postcode	TS26	Week_factor3	1.26081146073306	1.17932088488047	-1.05061499984856	3.57223792131468	Positive	3.52828338947342	0.349722603612453	35.5961654975817
B.1.177.10	AR1 (Week|Postcode) -week -lockdown2 FE	Poisson	ran_vals	cond	Postcode	TS27	Week_factor3	0.111361863137497	1.10160941479448	-2.04775291488993	2.27047664116492	Positive	1.1177993240487	0.12902450713285	9.68401551464337
B.1.177.10	AR1 (Week|Postcode) -week -lockdown2 FE	Poisson	ran_vals	cond	Postcode	TS28	Week_factor3	-0.0612254708425652	1.1118926909639	-2.24049509980513	2.11804415812	Negative	0.940611135479998	0.106405809840085	8.31485902432063
B.1.177.10	AR1 (Week|Postcode) -week -lockdown2 FE	Poisson	ran_vals	cond	Postcode	TS29	Week_factor3	-0.0372055925554969	1.12198926186291	-2.23626413684748	2.16185295173648	Negative	0.963478031074795	0.106856962612322	8.68721975311619
B.1.177.10	AR1 (Week|Postcode) -week -lockdown2 FE	Poisson	ran_vals	cond	Postcode	TS3	Week_factor3	0.889900403014775	1.05377830442145	-1.17546712134096	2.95526792737051	Positive	2.43488713179528	0.308674757439382	19.2068680761708
B.1.177.10	AR1 (Week|Postcode) -week -lockdown2 FE	Poisson	ran_vals	cond	Postcode	TS4	Week_factor3	0.146959608803976	1.09540723019877	-1.9999991107904	2.29391832839835	Positive	1.15830717667275	0.1353354035781	9.91370683545752
B.1.177.10	AR1 (Week|Postcode) -week -lockdown2 FE	Poisson	ran_vals	cond	Postcode	TS5	Week_factor3	0.689516423684156	0.983020329150994	-1.2371680175225	2.61620086489081	Positive	1.99275165270436	0.290204910518516	13.6836387167287
B.1.177.10	AR1 (Week|Postcode) -week -lockdown2 FE	Poisson	ran_vals	cond	Postcode	TS6	Week_factor3	-0.154087997933737	1.09535980597758	-2.30095376776257	1.9927777718951	Negative	0.857196586164062	0.100163265656633	7.33588289593335
B.1.177.10	AR1 (Week|Postcode) -week -lockdown2 FE	Poisson	ran_vals	cond	Postcode	TS7	Week_factor3	-0.0624697027711044	1.11094557600872	-2.23988302053231	2.1149436149901	Negative	0.939441524857226	0.106470958566854	8.28911837092091
B.1.177.10	AR1 (Week|Postcode) -week -lockdown2 FE	Poisson	ran_vals	cond	Postcode	TS8	Week_factor3	-0.0469527211980636	1.11899963865904	-2.24015171168311	2.14624626928698	Negative	0.954132506765817	0.106442354605458	8.55269355738718
B.1.177.10	AR1 (Week|Postcode) -week -lockdown2 FE	Poisson	ran_vals	cond	Postcode	TS9	Week_factor3	-0.020000135071114	1.12389927291256	-2.22280223223049	2.18280196208826	Negative	0.980198540910238	0.108305186908458	8.87112803207332
B.1.177.10	AR1 (Week|Postcode) -week -lockdown2 FE	Poisson	ran_vals	cond	Postcode	TS1	Week_factor4	-0.0814110917491201	1.11285755621655	-2.26257182185681	2.09974963835857	Negative	0.921814663140007	0.104082458702667	8.16412567277443
B.1.177.10	AR1 (Week|Postcode) -week -lockdown2 FE	Poisson	ran_vals	cond	Postcode	TS10	Week_factor4	-0.121026455723354	1.09701768159196	-2.27114160204722	2.02908869060051	Negative	0.886010519233626	0.103194305982274	7.60715073104406
B.1.177.10	AR1 (Week|Postcode) -week -lockdown2 FE	Poisson	ran_vals	cond	Postcode	TS11	Week_factor4	-0.0228566044821338	1.12752394842348	-2.23276293509854	2.18704972613428	Negative	0.977402628881079	0.107231746110171	8.90889063731317
B.1.177.10	AR1 (Week|Postcode) -week -lockdown2 FE	Poisson	ran_vals	cond	Postcode	TS12	Week_factor4	-0.0931347303229889	1.12742925533389	-2.30285546589423	2.11658600524825	Negative	0.91107074317128	0.0999729663647274	8.30274352402858
B.1.177.10	AR1 (Week|Postcode) -week -lockdown2 FE	Poisson	ran_vals	cond	Postcode	TS13	Week_factor4	-0.124315594203737	1.09241051160582	-2.26540085328412	2.01676966487665	Negative	0.883101095312827	0.103788422271226	7.51401290699576
B.1.177.10	AR1 (Week|Postcode) -week -lockdown2 FE	Poisson	ran_vals	cond	Postcode	TS14	Week_factor4	-0.256397396081776	1.04616637661878	-2.30684581609135	1.7940510239278	Negative	0.773834388926677	0.0995748340905714	6.01376509390764
B.1.177.10	AR1 (Week|Postcode) -week -lockdown2 FE	Poisson	ran_vals	cond	Postcode	TS15	Week_factor4	-0.138544174326913	1.09193758434365	-2.27870251300614	2.00161416435231	Negative	0.870624791155504	0.102417005277001	7.40099288125523
B.1.177.10	AR1 (Week|Postcode) -week -lockdown2 FE	Poisson	ran_vals	cond	Postcode	TS16	Week_factor4	-0.0851861894748937	1.10571476926489	-2.2523473144081	2.08197493545831	Negative	0.918341283001366	0.105152109585185	8.02029284425709
B.1.177.10	AR1 (Week|Postcode) -week -lockdown2 FE	Poisson	ran_vals	cond	Postcode	TS17	Week_factor4	-0.241438495056529	1.02558722166878	-2.25155251253183	1.76867552241877	Negative	0.785497114258912	0.105235717900799	5.86308269489551
B.1.177.10	AR1 (Week|Postcode) -week -lockdown2 FE	Poisson	ran_vals	cond	Postcode	TS18	Week_factor4	-0.0239548979143606	1.1004624532629	-2.18082167264823	2.13291187681951	Negative	0.976329743272594	0.112948685655925	8.43940557663965
B.1.177.10	AR1 (Week|Postcode) -week -lockdown2 FE	Poisson	ran_vals	cond	Postcode	TS19	Week_factor4	-0.226920147947577	1.0254778676211	-2.23681983542786	1.7829795395327	Negative	0.796984420591015	0.106797598845603	5.94755100798736
B.1.177.10	AR1 (Week|Postcode) -week -lockdown2 FE	Poisson	ran_vals	cond	Postcode	TS2	Week_factor4	-0.0602316878282281	1.11016801288602	-2.23612100987323	2.11565763421677	Negative	0.941546363479415	0.10687225782061	8.29503907430641
B.1.177.10	AR1 (Week|Postcode) -week -lockdown2 FE	Poisson	ran_vals	cond	Postcode	TS20	Week_factor4	-0.104952556413337	1.09906549698874	-2.25908134716187	2.0491762343352	Negative	0.900367238224062	0.10444639066912	7.76150481097377
B.1.177.10	AR1 (Week|Postcode) -week -lockdown2 FE	Poisson	ran_vals	cond	Postcode	TS21	Week_factor4	-0.0411142786507664	1.11672589581451	-2.22985681505043	2.1476282577489	Negative	0.959719448237121	0.107543827690964	8.56452145232651
B.1.177.10	AR1 (Week|Postcode) -week -lockdown2 FE	Poisson	ran_vals	cond	Postcode	TS22	Week_factor4	-0.0200295897912738	1.12532477145935	-2.22562561276236	2.18556643317981	Negative	0.98016966986171	0.107999831422452	8.89568593823834
B.1.177.10	AR1 (Week|Postcode) -week -lockdown2 FE	Poisson	ran_vals	cond	Postcode	TS23	Week_factor4	-0.0844940165563359	1.10234407385826	-2.24504869988969	2.07606066677702	Negative	0.918977154008411	0.105922381839625	7.97299867055545
B.1.177.10	AR1 (Week|Postcode) -week -lockdown2 FE	Poisson	ran_vals	cond	Postcode	TS24	Week_factor4	0.057676277446571	1.13498394044021	-2.16685136884759	2.28220392374073	Positive	1.05937199758708	0.11453768667832	9.79825122907836
B.1.177.10	AR1 (Week|Postcode) -week -lockdown2 FE	Poisson	ran_vals	cond	Postcode	TS25	Week_factor4	0.0788002280150141	1.10416003531026	-2.08531367436157	2.2429141303916	Positive	1.08198814955806	0.124268134323972	9.42074460321437
B.1.177.10	AR1 (Week|Postcode) -week -lockdown2 FE	Poisson	ran_vals	cond	Postcode	TS26	Week_factor4	1.23477364698641	1.14616841862367	-1.01167517373321	3.48122246770603	Positive	3.43760032144229	0.3636093602555	32.4994273020819
B.1.177.10	AR1 (Week|Postcode) -week -lockdown2 FE	Poisson	ran_vals	cond	Postcode	TS27	Week_factor4	0.850708442562254	1.03927675685904	-1.18623657085105	2.88765345597556	Positive	2.3413049445989	0.305368336348383	17.9511370077001
B.1.177.10	AR1 (Week|Postcode) -week -lockdown2 FE	Poisson	ran_vals	cond	Postcode	TS28	Week_factor4	-0.0879604881400992	1.10410387337779	-2.25196431515174	2.07604333887154	Negative	0.915797060853636	0.105192390478245	7.97286051638506
B.1.177.10	AR1 (Week|Postcode) -week -lockdown2 FE	Poisson	ran_vals	cond	Postcode	TS29	Week_factor4	-0.0658039248072124	1.11085476949562	-2.24303926507317	2.11143141545875	Negative	0.936314434327486	0.106135439953046	8.26005639886018
B.1.177.10	AR1 (Week|Postcode) -week -lockdown2 FE	Poisson	ran_vals	cond	Postcode	TS3	Week_factor4	-0.0380869438046507	1.03192422682269	-2.06062126315147	1.98444737554217	Negative	0.962629242603908	0.127374812031295	7.27502591712171
B.1.177.10	AR1 (Week|Postcode) -week -lockdown2 FE	Poisson	ran_vals	cond	Postcode	TS4	Week_factor4	-0.0205730945932419	1.10431644310493	-2.18499355061429	2.1438473614278	Negative	0.979637087682993	0.112478459068917	8.53220102327326
B.1.177.10	AR1 (Week|Postcode) -week -lockdown2 FE	Poisson	ran_vals	cond	Postcode	TS5	Week_factor4	0.0746693207978952	1.04777822979904	-1.97893827339336	2.12827691498915	Positive	1.07752777593979	0.138215906941451	8.40037976535935
B.1.177.10	AR1 (Week|Postcode) -week -lockdown2 FE	Poisson	ran_vals	cond	Postcode	TS6	Week_factor4	-0.194270243904876	1.07993103301983	-2.31089617441087	1.92235568660112	Negative	0.823435345814132	0.0991723360138759	6.83704545026719
B.1.177.10	AR1 (Week|Postcode) -week -lockdown2 FE	Poisson	ran_vals	cond	Postcode	TS7	Week_factor4	-0.0765860862393384	1.1089968974273	-2.25018006416351	2.09700789168483	Negative	0.926273171482559	0.105380247647242	8.14177236592227
B.1.177.10	AR1 (Week|Postcode) -week -lockdown2 FE	Poisson	ran_vals	cond	Postcode	TS8	Week_factor4	-0.070695729903824	1.10811642940043	-2.24256402220579	2.10117256239814	Negative	0.931745351248974	0.106185892051411	8.17575087238281
B.1.177.10	AR1 (Week|Postcode) -week -lockdown2 FE	Poisson	ran_vals	cond	Postcode	TS9	Week_factor4	-0.0232780580358857	1.12469141815504	-2.22763273134104	2.18107661526927	Negative	0.976990785862139	0.107783280348849	8.85583545583476
B.1.177.10	AR1 (Week|Postcode) -week -lockdown2 FE	Poisson	ran_vals	cond	Postcode	TS1	Week_factor5	-0.12122331514473	1.09632907396879	-2.2699888153277	2.02754218503824	Negative	0.885836116882412	0.103313335602441	7.59539532237083
B.1.177.10	AR1 (Week|Postcode) -week -lockdown2 FE	Poisson	ran_vals	cond	Postcode	TS10	Week_factor5	-0.109933854680853	1.09865403186453	-2.26325618860505	2.04338847924334	Negative	0.895893392491081	0.104011252497215	7.71671286941452
B.1.177.10	AR1 (Week|Postcode) -week -lockdown2 FE	Poisson	ran_vals	cond	Postcode	TS11	Week_factor5	-0.0205150246814428	1.12535078503844	-2.22616203333067	2.18513198396779	Negative	0.979693976774026	0.10794191362704	8.89182205388355
B.1.177.10	AR1 (Week|Postcode) -week -lockdown2 FE	Poisson	ran_vals	cond	Postcode	TS12	Week_factor5	-0.0529029786277367	1.12431733695504	-2.25652446625359	2.15071850899812	Negative	0.948472030076301	0.104713789358984	8.59102891170349
B.1.177.10	AR1 (Week|Postcode) -week -lockdown2 FE	Poisson	ran_vals	cond	Postcode	TS13	Week_factor5	-0.0457699995775112	1.12760305915895	-2.25583138438624	2.16429138523122	Negative	0.955261647508402	0.104786389743749	8.70842880866505
B.1.177.10	AR1 (Week|Postcode) -week -lockdown2 FE	Poisson	ran_vals	cond	Postcode	TS14	Week_factor5	-0.174724105662923	1.08089589694695	-2.29324113471606	1.94379292339022	Negative	0.839688654159158	0.100938774934382	6.98519509853344
B.1.177.10	AR1 (Week|Postcode) -week -lockdown2 FE	Poisson	ran_vals	cond	Postcode	TS15	Week_factor5	-0.184123300054425	1.06479949381009	-2.27109195867868	1.90284535856983	Negative	0.831833232420441	0.103199429022398	6.70494529973479
B.1.177.10	AR1 (Week|Postcode) -week -lockdown2 FE	Poisson	ran_vals	cond	Postcode	TS16	Week_factor5	-0.120772430681235	1.09608802885246	-2.26906549111756	2.02752062975509	Negative	0.886235616682075	0.103408771358725	7.59523160323855
B.1.177.10	AR1 (Week|Postcode) -week -lockdown2 FE	Poisson	ran_vals	cond	Postcode	TS17	Week_factor5	0.0882531019789809	1.06175420670677	-1.99274690360018	2.16925310755814	Positive	1.09226454136257	0.136320451533613	8.7517449868761
B.1.177.10	AR1 (Week|Postcode) -week -lockdown2 FE	Poisson	ran_vals	cond	Postcode	TS18	Week_factor5	0.191421243956854	1.11567900234791	-1.99526941895264	2.37811190686634	Positive	1.21096945822147	0.135977014446539	10.7845214480845
B.1.177.10	AR1 (Week|Postcode) -week -lockdown2 FE	Poisson	ran_vals	cond	Postcode	TS19	Week_factor5	0.114853937165763	1.0833348813489	-2.00844341347404	2.23815128780557	Positive	1.12170958552463	0.13419740204339	9.37598176342501
B.1.177.10	AR1 (Week|Postcode) -week -lockdown2 FE	Poisson	ran_vals	cond	Postcode	TS2	Week_factor5	-0.0576632975650164	1.11298826127962	-2.23908020488893	2.1237536097589	Negative	0.94396773016798	0.106556469438097	8.36246809130768
B.1.177.10	AR1 (Week|Postcode) -week -lockdown2 FE	Poisson	ran_vals	cond	Postcode	TS20	Week_factor5	-0.129641262589187	1.08440762987915	-2.25504116171277	1.99575863653439	Negative	0.878410493110815	0.104869227050444	7.35778279395561
B.1.177.10	AR1 (Week|Postcode) -week -lockdown2 FE	Poisson	ran_vals	cond	Postcode	TS21	Week_factor5	-0.0496885192590288	1.11471106562992	-2.23448206106193	2.13510502254387	Negative	0.951525760295742	0.107047559596605	8.45793473404045
B.1.177.10	AR1 (Week|Postcode) -week -lockdown2 FE	Poisson	ran_vals	cond	Postcode	TS22	Week_factor5	-0.02971455002246	1.12008399216818	-2.22503883433193	2.16560973428701	Negative	0.970722586744797	0.10806322199031	8.7199171287064
B.1.177.10	AR1 (Week|Postcode) -week -lockdown2 FE	Poisson	ran_vals	cond	Postcode	TS23	Week_factor5	-0.0693473815811811	1.10394110345925	-2.23303218541472	2.09433742225236	Negative	0.933002515887912	0.1072028778152	8.12005901701408
B.1.177.10	AR1 (Week|Postcode) -week -lockdown2 FE	Poisson	ran_vals	cond	Postcode	TS24	Week_factor5	-0.0535310039749925	1.10156029114774	-2.21254950142402	2.10548749347403	Negative	0.947876552607294	0.109421322777889	8.21110489412073
B.1.177.10	AR1 (Week|Postcode) -week -lockdown2 FE	Poisson	ran_vals	cond	Postcode	TS25	Week_factor5	-0.109808979694873	1.07993453599584	-2.2264417759077	2.00682381651796	Negative	0.896005274151374	0.107911721901105	7.43965008771546
B.1.177.10	AR1 (Week|Postcode) -week -lockdown2 FE	Poisson	ran_vals	cond	Postcode	TS26	Week_factor5	0.371496651090839	1.23706337730327	-2.05310301501706	2.79609631719874	Positive	1.44990299049988	0.128336056383216	16.3805772212853
B.1.177.10	AR1 (Week|Postcode) -week -lockdown2 FE	Poisson	ran_vals	cond	Postcode	TS27	Week_factor5	1.05941000218601	1.1062262272922	-1.10875356206033	3.22757356643235	Positive	2.88466853896428	0.329969991976671	25.2183919205557
B.1.177.10	AR1 (Week|Postcode) -week -lockdown2 FE	Poisson	ran_vals	cond	Postcode	TS28	Week_factor5	-0.117795464860196	1.08529295673709	-2.24493057273989	2.00933964301949	Negative	0.888877840776382	0.105934894887743	7.45839052052243
B.1.177.10	AR1 (Week|Postcode) -week -lockdown2 FE	Poisson	ran_vals	cond	Postcode	TS29	Week_factor5	-0.0937997994303785	1.1026791715448	-2.25501126216065	2.06741166329989	Negative	0.91046501961169	0.104872362640241	7.90433753056728
B.1.177.10	AR1 (Week|Postcode) -week -lockdown2 FE	Poisson	ran_vals	cond	Postcode	TS3	Week_factor5	-0.463212095765743	0.981786740165803	-2.3874787469897	1.46105455545821	Negative	0.629259155151309	0.0918609969706974	4.3105027966118
B.1.177.10	AR1 (Week|Postcode) -week -lockdown2 FE	Poisson	ran_vals	cond	Postcode	TS4	Week_factor5	-0.0796427662270851	1.08570378296002	-2.20758307870762	2.04829754625345	Negative	0.923446173631103	0.109966107015624	7.75468786462331
B.1.177.10	AR1 (Week|Postcode) -week -lockdown2 FE	Poisson	ran_vals	cond	Postcode	TS5	Week_factor5	0.155097681303267	1.08660867769193	-1.9746161922616	2.28481155486813	Positive	1.1677720250274	0.138814580130045	9.82383479573298
B.1.177.10	AR1 (Week|Postcode) -week -lockdown2 FE	Poisson	ran_vals	cond	Postcode	TS6	Week_factor5	-0.184991000672315	1.08764600149072	-2.31673799152313	1.9467559901785	Negative	0.831111763265571	0.09859467829247	7.00592339263367
B.1.177.10	AR1 (Week|Postcode) -week -lockdown2 FE	Poisson	ran_vals	cond	Postcode	TS7	Week_factor5	-0.0970627902964458	1.09899070937925	-2.25104500002391	2.05691941943102	Negative	0.907499022211644	0.105289139898933	7.82183685901148
B.1.177.10	AR1 (Week|Postcode) -week -lockdown2 FE	Poisson	ran_vals	cond	Postcode	TS8	Week_factor5	-0.0855538717047323	1.10556229391448	-2.25241615044259	2.08130840703312	Negative	0.918003687298453	0.105144871580064	8.01494887225051
B.1.177.10	AR1 (Week|Postcode) -week -lockdown2 FE	Poisson	ran_vals	cond	Postcode	TS9	Week_factor5	-0.0352605297596467	1.11891268562075	-2.2282890954213	2.157768035902	Negative	0.965353880078308	0.10771255848736	8.65180557280704
B.1.177.10	AR1 (Week|Postcode) -week -lockdown2 FE	Poisson	ran_vals	cond	Postcode	TS1	Week_factor6	-0.146165195451947	1.09436834948592	-2.29108774626488	1.99875735536099	Negative	0.864014960052894	0.101156369525358	7.3798798305831
B.1.177.10	AR1 (Week|Postcode) -week -lockdown2 FE	Poisson	ran_vals	cond	Postcode	TS10	Week_factor6	-0.111137002579752	1.06461603127234	-2.1977460812375	1.975472076078	Negative	0.894816148410193	0.111053181339805	7.21002252970721
B.1.177.10	AR1 (Week|Postcode) -week -lockdown2 FE	Poisson	ran_vals	cond	Postcode	TS11	Week_factor6	-0.0207233104068405	1.12588767697977	-2.22742260792466	2.18597598711098	Negative	0.979489941752935	0.107805930519528	8.89932994754296
B.1.177.10	AR1 (Week|Postcode) -week -lockdown2 FE	Poisson	ran_vals	cond	Postcode	TS12	Week_factor6	-0.0476888551543041	1.11791993918968	-2.23877167356529	2.14339396325668	Negative	0.95343039588437	0.106589350518816	8.52833341578301
B.1.177.10	AR1 (Week|Postcode) -week -lockdown2 FE	Poisson	ran_vals	cond	Postcode	TS13	Week_factor6	-0.0249775828454823	1.1275042645767	-2.23484533383113	2.18489016814017	Negative	0.975331775946396	0.107008679195716	8.8896721305278
B.1.177.10	AR1 (Week|Postcode) -week -lockdown2 FE	Poisson	ran_vals	cond	Postcode	TS14	Week_factor6	-0.064625217326075	1.12770342306521	-2.27488331177642	2.14563287712427	Negative	0.937418725846408	0.102808904323797	8.54744901083536
B.1.177.10	AR1 (Week|Postcode) -week -lockdown2 FE	Poisson	ran_vals	cond	Postcode	TS15	Week_factor6	-0.124353895886439	1.09249948092136	-2.26561353162101	2.01690573984813	Negative	0.883067271702635	0.103766351069306	7.51503544565717
B.1.177.10	AR1 (Week|Postcode) -week -lockdown2 FE	Poisson	ran_vals	cond	Postcode	TS16	Week_factor6	-0.160701471667487	1.07168435911695	-2.2611642183316	1.93976127499662	Negative	0.851546243846615	0.104229068698616	6.95708994106084
B.1.177.10	AR1 (Week|Postcode) -week -lockdown2 FE	Poisson	ran_vals	cond	Postcode	TS17	Week_factor6	2.77283946992602	0.675128395426391	1.44961212994998	4.09606680990206	Positive	16.0040124660171	4.26146130136537	60.1034238960162
B.1.177.10	AR1 (Week|Postcode) -week -lockdown2 FE	Poisson	ran_vals	cond	Postcode	TS18	Week_factor6	0.968098644568355	1.00941539780667	-1.0103191805729	2.94651646970961	Positive	2.63293355459307	0.364102746499619	19.0395133504146
B.1.177.10	AR1 (Week|Postcode) -week -lockdown2 FE	Poisson	ran_vals	cond	Postcode	TS19	Week_factor6	0.96604507624217	1.01361739821735	-1.02060851836702	2.95269867085136	Positive	2.62753219357056	0.360375578278568	19.157584043925
B.1.177.10	AR1 (Week|Postcode) -week -lockdown2 FE	Poisson	ran_vals	cond	Postcode	TS2	Week_factor6	-0.0493158780244105	1.12207202662281	-2.24853663826498	2.14990488221616	Negative	0.951880404103179	0.105553574661459	8.58404186330665
B.1.177.10	AR1 (Week|Postcode) -week -lockdown2 FE	Poisson	ran_vals	cond	Postcode	TS20	Week_factor6	-0.112891927326749	1.08822968132532	-2.24578290963188	2.01999905497838	Negative	0.893247190511525	0.105844641137446	7.53831780978524
B.1.177.10	AR1 (Week|Postcode) -week -lockdown2 FE	Poisson	ran_vals	cond	Postcode	TS21	Week_factor6	-0.0610607106324795	1.10706262378662	-2.23086358188467	2.10874216061971	Negative	0.940766123535871	0.107435610615839	8.23787284420413
B.1.177.10	AR1 (Week|Postcode) -week -lockdown2 FE	Poisson	ran_vals	cond	Postcode	TS22	Week_factor6	-0.0338853224111241	1.11836163063013	-2.22583384013766	2.15806319531542	Negative	0.966682355083044	0.107977345242222	8.65435961157061
B.1.177.10	AR1 (Week|Postcode) -week -lockdown2 FE	Poisson	ran_vals	cond	Postcode	TS23	Week_factor6	-0.0490988869435358	1.08423166204792	-2.17415389545546	2.07595612156839	Negative	0.952086976072255	0.113704318722988	7.97216517531575
B.1.177.10	AR1 (Week|Postcode) -week -lockdown2 FE	Poisson	ran_vals	cond	Postcode	TS24	Week_factor6	-0.0700450091812946	1.10217380275044	-2.2302659672757	2.09017594891311	Negative	0.93235185456789	0.107499834895039	8.08633782149464
B.1.177.10	AR1 (Week|Postcode) -week -lockdown2 FE	Poisson	ran_vals	cond	Postcode	TS25	Week_factor6	-0.20618671524724	1.0589410565401	-2.28167304781662	1.86929961732214	Negative	0.81368113542415	0.102113223418317	6.48375369987951
B.1.177.10	AR1 (Week|Postcode) -week -lockdown2 FE	Poisson	ran_vals	cond	Postcode	TS26	Week_factor6	0.0616382559649139	1.14057949136084	-2.17385646860735	2.29713298053718	Positive	1.06357753230227	0.113738142469919	9.94562723333872
B.1.177.10	AR1 (Week|Postcode) -week -lockdown2 FE	Poisson	ran_vals	cond	Postcode	TS27	Week_factor6	0.338453173359954	1.20097105675072	-2.01540684434647	2.69231319106638	Positive	1.40277606012619	0.133266173745825	14.765792545498
B.1.177.10	AR1 (Week|Postcode) -week -lockdown2 FE	Poisson	ran_vals	cond	Postcode	TS28	Week_factor6	-0.0789111463962911	1.10485824189134	-2.24439350852555	2.08657121573297	Negative	0.924122032370083	0.105991804009395	8.05724120551923
B.1.177.10	AR1 (Week|Postcode) -week -lockdown2 FE	Poisson	ran_vals	cond	Postcode	TS29	Week_factor6	-0.125322900962891	1.08282447386689	-2.24761987132052	1.99697406939474	Negative	0.882211989486835	0.105650387060002	7.36673112188696
B.1.177.10	AR1 (Week|Postcode) -week -lockdown2 FE	Poisson	ran_vals	cond	Postcode	TS3	Week_factor6	-0.574485510155998	0.956155094927892	-2.44851505984914	1.29954403953715	Negative	0.562994449233834	0.0864218224985531	3.66762399477765
B.1.177.10	AR1 (Week|Postcode) -week -lockdown2 FE	Poisson	ran_vals	cond	Postcode	TS4	Week_factor6	-0.0187355311350602	1.05159783529878	-2.07982941454095	2.04235835227083	Negative	0.981438887951763	0.12495152529398	7.70876776828267
B.1.177.10	AR1 (Week|Postcode) -week -lockdown2 FE	Poisson	ran_vals	cond	Postcode	TS5	Week_factor6	0.736667636911685	1.02623301535158	-1.27471211292335	2.74804738674672	Positive	2.08896272074317	0.27951142436656	15.612117674775
B.1.177.10	AR1 (Week|Postcode) -week -lockdown2 FE	Poisson	ran_vals	cond	Postcode	TS6	Week_factor6	-0.155216862702888	1.11623924583716	-2.34300558267387	2.03257185726809	Negative	0.856229473110334	0.0960385522036116	7.63369390521934
B.1.177.10	AR1 (Week|Postcode) -week -lockdown2 FE	Poisson	ran_vals	cond	Postcode	TS7	Week_factor6	-0.0926058692459527	1.10334748622565	-2.25512720468103	2.06991546618913	Negative	0.911552700458761	0.104860204179052	7.9241532306653
B.1.177.10	AR1 (Week|Postcode) -week -lockdown2 FE	Poisson	ran_vals	cond	Postcode	TS8	Week_factor6	-0.106407117481449	1.09356362305033	-2.24975243346324	2.03693819850034	Negative	0.899058551105741	0.10542532111305	7.66709809163958
B.1.177.10	AR1 (Week|Postcode) -week -lockdown2 FE	Poisson	ran_vals	cond	Postcode	TS9	Week_factor6	-0.043042711692465	1.1172523719047	-2.23281712226763	2.1467316988827	Negative	0.95787047692407	0.10722593568284	8.55684629581258
B.1.177.10	AR1 (Week|Postcode) -week -lockdown2 FE	Poisson	ran_vals	cond	Postcode	TS1	Week_factor7	-0.182945584794923	1.07788917057254	-2.29556953844286	1.92967836885301	Negative	0.832813472220009	0.100704022120369	6.8872947168101
B.1.177.10	AR1 (Week|Postcode) -week -lockdown2 FE	Poisson	ran_vals	cond	Postcode	TS10	Week_factor7	0.0519955633329045	1.05064621972532	-2.00723318782188	2.11122431448769	Positive	1.05337106904624	0.134359909497307	8.25834591028697
B.1.177.10	AR1 (Week|Postcode) -week -lockdown2 FE	Poisson	ran_vals	cond	Postcode	TS11	Week_factor7	-0.0299860663800777	1.12099037148568	-2.22708682150819	2.16711468874803	Negative	0.970459055461932	0.107842136364986	8.73305008666209
B.1.177.10	AR1 (Week|Postcode) -week -lockdown2 FE	Poisson	ran_vals	cond	Postcode	TS12	Week_factor7	-0.0458608540902059	1.11874683646264	-2.23856436137511	2.14684265319469	Negative	0.955174861619427	0.106611450081198	8.55779576747919
B.1.177.10	AR1 (Week|Postcode) -week -lockdown2 FE	Poisson	ran_vals	cond	Postcode	TS13	Week_factor7	-0.0219847891928455	1.12507539034117	-2.22709203415389	2.18312245576819	Negative	0.978255114987944	0.107841574223603	8.8739716281944
B.1.177.10	AR1 (Week|Postcode) -week -lockdown2 FE	Poisson	ran_vals	cond	Postcode	TS14	Week_factor7	-0.0358412409807258	1.12642325602499	-2.24359025413805	2.17190777217659	Negative	0.964793450987315	0.106076976594052	8.77500879979084
B.1.177.10	AR1 (Week|Postcode) -week -lockdown2 FE	Poisson	ran_vals	cond	Postcode	TS15	Week_factor7	-0.0457731517078086	1.12760604313116	-2.2558403849946	2.16429408157898	Negative	0.955258636403967	0.104785446606739	8.7084522896492
B.1.177.10	AR1 (Week|Postcode) -week -lockdown2 FE	Poisson	ran_vals	cond	Postcode	TS16	Week_factor7	-0.108198889373977	1.09669145347949	-2.25767464034666	2.04127686159871	Negative	0.897449085592259	0.104593419507688	7.70043531439548
B.1.177.10	AR1 (Week|Postcode) -week -lockdown2 FE	Poisson	ran_vals	cond	Postcode	TS17	Week_factor7	0.102138804380241	0.888656801584677	-1.63959652134228	1.84387413010277	Positive	1.1075371920727	0.194058324889596	6.32097918253255
B.1.177.10	AR1 (Week|Postcode) -week -lockdown2 FE	Poisson	ran_vals	cond	Postcode	TS18	Week_factor7	1.30108593304662	0.906581233996179	-0.475780634645766	3.07795250073901	Positive	3.67328344242195	0.62139978088037	21.7138976606251
B.1.177.10	AR1 (Week|Postcode) -week -lockdown2 FE	Poisson	ran_vals	cond	Postcode	TS19	Week_factor7	1.1376126437651	0.883766007482049	-0.594536901660476	2.86976218919067	Positive	3.11931255860876	0.551818052729431	17.6328244249473
B.1.177.10	AR1 (Week|Postcode) -week -lockdown2 FE	Poisson	ran_vals	cond	Postcode	TS2	Week_factor7	-0.0701075668126397	1.11690233616754	-2.25919591994967	2.11898078632439	Negative	0.932293530668609	0.10443442464047	8.32265060413543
B.1.177.10	AR1 (Week|Postcode) -week -lockdown2 FE	Poisson	ran_vals	cond	Postcode	TS20	Week_factor7	-0.0592668425546871	1.10575350003545	-2.22650387840327	2.1079701932939	Negative	0.942455248434206	0.107905020521962	8.23151592951508
B.1.177.10	AR1 (Week|Postcode) -week -lockdown2 FE	Poisson	ran_vals	cond	Postcode	TS21	Week_factor7	-0.0505516960817901	1.10955412807381	-2.22523782600419	2.12413443384061	Negative	0.950704779689884	0.108041720448442	8.36565332700815
B.1.177.10	AR1 (Week|Postcode) -week -lockdown2 FE	Poisson	ran_vals	cond	Postcode	TS22	Week_factor7	-0.0353414755140204	1.11283532543843	-2.21645863409725	2.14577568306921	Negative	0.965275741942766	0.108994415272551	8.54866972452865
B.1.177.10	AR1 (Week|Postcode) -week -lockdown2 FE	Poisson	ran_vals	cond	Postcode	TS23	Week_factor7	0.137988934448281	1.09218768369891	-2.0026595899598	2.27863745885636	Positive	1.14796284736164	0.134975825093627	9.7633683513957
B.1.177.10	AR1 (Week|Postcode) -week -lockdown2 FE	Poisson	ran_vals	cond	Postcode	TS24	Week_factor7	-0.0574404268126205	1.09045268517563	-2.19468841660184	2.0798075629766	Negative	0.944178136412068	0.111393264390061	8.00292870632585
B.1.177.10	AR1 (Week|Postcode) -week -lockdown2 FE	Poisson	ran_vals	cond	Postcode	TS25	Week_factor7	-0.22232574002992	1.07078234174154	-2.3210205651248	1.87636908506496	Negative	0.800654516626494	0.0981733421713813	6.52975279048081
B.1.177.10	AR1 (Week|Postcode) -week -lockdown2 FE	Poisson	ran_vals	cond	Postcode	TS26	Week_factor7	-0.0568000764712383	1.1023374958638	-2.21734186717235	2.10374171422988	Negative	0.944782934824814	0.108898190300775	8.19678262302436
B.1.177.10	AR1 (Week|Postcode) -week -lockdown2 FE	Poisson	ran_vals	cond	Postcode	TS27	Week_factor7	0.0936892601842256	1.14845539118776	-2.15724194439463	2.34462046476309	Positive	1.09821843269666	0.115643633169759	10.4293136842582
B.1.177.10	AR1 (Week|Postcode) -week -lockdown2 FE	Poisson	ran_vals	cond	Postcode	TS28	Week_factor7	-0.028923448245507	1.12826238898496	-2.24027709576715	2.18243019927614	Negative	0.971490830947709	0.106429009264987	8.867830689522
B.1.177.10	AR1 (Week|Postcode) -week -lockdown2 FE	Poisson	ran_vals	cond	Postcode	TS29	Week_factor7	-0.0840113407757796	1.10338664611705	-2.24660942818765	2.07858674663609	Negative	0.91942082909053	0.105757194720538	7.9931645615157
B.1.177.10	AR1 (Week|Postcode) -week -lockdown2 FE	Poisson	ran_vals	cond	Postcode	TS3	Week_factor7	-0.271068053509249	0.834888175445308	-1.90741880850041	1.36528270148191	Negative	0.762564599442179	0.148463104151761	3.91683018918957
B.1.177.10	AR1 (Week|Postcode) -week -lockdown2 FE	Poisson	ran_vals	cond	Postcode	TS4	Week_factor7	0.652671599413959	0.978282993563945	-1.2647278346594	2.57007103348732	Positive	1.92066522889404	0.282316122348929	13.0667525849736
B.1.177.10	AR1 (Week|Postcode) -week -lockdown2 FE	Poisson	ran_vals	cond	Postcode	TS5	Week_factor7	-0.223774522866957	0.980564701942277	-2.14564602318507	1.69809697745116	Negative	0.799495381974354	0.116992432801641	5.46354025206108
B.1.177.10	AR1 (Week|Postcode) -week -lockdown2 FE	Poisson	ran_vals	cond	Postcode	TS6	Week_factor7	-0.211251390217115	1.10673436227415	-2.38041088072735	1.95790810029312	Negative	0.809570523188307	0.0925125580730008	7.08449150760934
B.1.177.10	AR1 (Week|Postcode) -week -lockdown2 FE	Poisson	ran_vals	cond	Postcode	TS7	Week_factor7	-0.0786215803207222	1.1180961575916	-2.27004978045288	2.11280661981143	Negative	0.924389665507212	0.103307037283994	8.27142347861062
B.1.177.10	AR1 (Week|Postcode) -week -lockdown2 FE	Poisson	ran_vals	cond	Postcode	TS8	Week_factor7	-0.0949279895857247	1.09688752857076	-2.24478804067557	2.05493206150412	Negative	0.909438421147806	0.1059499950831	7.80630750582961
B.1.177.10	AR1 (Week|Postcode) -week -lockdown2 FE	Poisson	ran_vals	cond	Postcode	TS9	Week_factor7	-0.0541748634397773	1.11078706606217	-2.23127750741454	2.12292778053499	Negative	0.947266449748777	0.107391149476223	8.35556497156521
B.1.177.10	AR1 (Week|Postcode) -week -lockdown2 FE	Poisson	ran_vals	cond	Postcode	TS1	Week_factor8	-0.173389466249205	1.08477200036778	-2.29950351840753	1.95272458590912	Negative	0.840810083917965	0.10030863275184	7.04786395570894
B.1.177.10	AR1 (Week|Postcode) -week -lockdown2 FE	Poisson	ran_vals	cond	Postcode	TS10	Week_factor8	0.684075752818195	0.988013753644388	-1.25239562055503	2.62054712619142	Positive	1.98193918704938	0.285819261548815	13.7432408154588
B.1.177.10	AR1 (Week|Postcode) -week -lockdown2 FE	Poisson	ran_vals	cond	Postcode	TS11	Week_factor8	-0.0364232450858717	1.11959029946853	-2.23077990948461	2.15793341931286	Negative	0.96423210060818	0.107444600387324	8.65323655624997
B.1.177.10	AR1 (Week|Postcode) -week -lockdown2 FE	Poisson	ran_vals	cond	Postcode	TS12	Week_factor8	-0.0598965139029725	1.10652205513656	-2.22863989006987	2.10884686226393	Negative	0.941861998163176	0.107674780124869	8.23873540819089
B.1.177.10	AR1 (Week|Postcode) -week -lockdown2 FE	Poisson	ran_vals	cond	Postcode	TS13	Week_factor8	-0.0220189517339529	1.12561793551103	-2.22818956568791	2.18415166222	Negative	0.978221695878209	0.107723279623116	8.88310947860796
B.1.177.10	AR1 (Week|Postcode) -week -lockdown2 FE	Poisson	ran_vals	cond	Postcode	TS14	Week_factor8	-0.0320171061849182	1.12258675726139	-2.23224671993885	2.16821250756901	Negative	0.968490014768212	0.107287115053028	8.74264265790099
B.1.177.10	AR1 (Week|Postcode) -week -lockdown2 FE	Poisson	ran_vals	cond	Postcode	TS15	Week_factor8	-0.0249574870677097	1.12750401089735	-2.23482474085097	2.18490976671555	Negative	0.97535137619396	0.107010882846014	8.88984635714446
B.1.177.10	AR1 (Week|Postcode) -week -lockdown2 FE	Poisson	ran_vals	cond	Postcode	TS16	Week_factor8	-0.0397581329301505	1.12775845938871	-2.25012409659239	2.17060783073209	Negative	0.961021850583916	0.105386145688794	8.76360921317894
B.1.177.10	AR1 (Week|Postcode) -week -lockdown2 FE	Poisson	ran_vals	cond	Postcode	TS17	Week_factor8	0.580718978426715	0.818486944834993	-1.02348595526609	2.18492391211952	Positive	1.78732301559012	0.359340110752779	8.88997210850184
B.1.177.10	AR1 (Week|Postcode) -week -lockdown2 FE	Poisson	ran_vals	cond	Postcode	TS18	Week_factor8	-0.164200754568777	0.960745387291066	-2.04722711197225	1.7188256028347	Negative	0.848571650143626	0.129092366433898	5.57797385948605
B.1.177.10	AR1 (Week|Postcode) -week -lockdown2 FE	Poisson	ran_vals	cond	Postcode	TS19	Week_factor8	0.479221674546394	0.878508372182259	-1.24262309504774	2.20106644414053	Positive	1.61481705972504	0.288626130332679	9.03464330611158
B.1.177.10	AR1 (Week|Postcode) -week -lockdown2 FE	Poisson	ran_vals	cond	Postcode	TS2	Week_factor8	-0.120034935772076	1.09962984520595	-2.27526982870109	2.03519995715694	Negative	0.886889452008171	0.102769174620865	7.65378240104749
B.1.177.10	AR1 (Week|Postcode) -week -lockdown2 FE	Poisson	ran_vals	cond	Postcode	TS20	Week_factor8	0.00396300299144987	1.10449291898579	-2.16080333940021	2.16872934538311	Positive	1.00397086607151	0.115232513027311	8.74716235409605
B.1.177.10	AR1 (Week|Postcode) -week -lockdown2 FE	Poisson	ran_vals	cond	Postcode	TS21	Week_factor8	-0.0175931243489975	1.11951420279139	-2.2118006420012	2.1766143933032	Negative	0.982560731076055	0.109503294655384	8.81640678749426
B.1.177.10	AR1 (Week|Postcode) -week -lockdown2 FE	Poisson	ran_vals	cond	Postcode	TS22	Week_factor8	-0.00498366534109021	1.11874928229523	-2.19769196636977	2.18772463568759	Negative	0.995028732514887	0.111059191130632	8.91490536218303
B.1.177.10	AR1 (Week|Postcode) -week -lockdown2 FE	Poisson	ran_vals	cond	Postcode	TS23	Week_factor8	0.815305615691299	1.04922330130558	-1.24113426660785	2.87174549799044	Positive	2.2598662173999	0.289056165168628	17.6678304632113
B.1.177.10	AR1 (Week|Postcode) -week -lockdown2 FE	Poisson	ran_vals	cond	Postcode	TS24	Week_factor8	0.166769091197487	1.14097515442649	-2.06950111873346	2.40303930112843	Positive	1.18148141934857	0.126248749132964	11.0567300971495
B.1.177.10	AR1 (Week|Postcode) -week -lockdown2 FE	Poisson	ran_vals	cond	Postcode	TS25	Week_factor8	-0.272946806089288	1.02682405346634	-2.28548496934275	1.73959135716417	Negative	0.761133274207533	0.10172471677273	5.69501571973101
B.1.177.10	AR1 (Week|Postcode) -week -lockdown2 FE	Poisson	ran_vals	cond	Postcode	TS26	Week_factor8	-0.0965676786470263	1.1021555340398	-2.25675283072655	2.06361747343249	Negative	0.907948446797871	0.104689879179888	7.87440379624623
B.1.177.10	AR1 (Week|Postcode) -week -lockdown2 FE	Poisson	ran_vals	cond	Postcode	TS27	Week_factor8	0.00973203331869784	1.12541057680266	-2.19603216503497	2.21549623167237	Positive	1.00977954355361	0.111243680389717	9.1659564211397
B.1.177.10	AR1 (Week|Postcode) -week -lockdown2 FE	Poisson	ran_vals	cond	Postcode	TS28	Week_factor8	-0.0155325376762385	1.12868047835368	-2.2277056253029	2.19664054995042	Negative	0.984587470042207	0.10777542388487	8.99474528812501
B.1.177.10	AR1 (Week|Postcode) -week -lockdown2 FE	Poisson	ran_vals	cond	Postcode	TS29	Week_factor8	-0.0308009184806403	1.12815370298467	-2.2419415453561	2.18033970839482	Negative	0.969668596959202	0.106252010887565	8.84931193371769
B.1.177.10	AR1 (Week|Postcode) -week -lockdown2 FE	Poisson	ran_vals	cond	Postcode	TS3	Week_factor8	-0.521940821050995	0.955424932334521	-2.39453927835827	1.35065763625628	Negative	0.59336780896735	0.0912146938267562	3.85996314790496
B.1.177.10	AR1 (Week|Postcode) -week -lockdown2 FE	Poisson	ran_vals	cond	Postcode	TS4	Week_factor8	0.511588126215879	0.930239209237331	-1.31164722089631	2.33482347332807	Positive	1.66793798871464	0.269375969004986	10.3276366651175
B.1.177.10	AR1 (Week|Postcode) -week -lockdown2 FE	Poisson	ran_vals	cond	Postcode	TS5	Week_factor8	-0.571912220495139	0.997413384383047	-2.52680653158412	1.38298209059384	Negative	0.56444506265295	0.079913815474877	3.98677283596167
B.1.177.10	AR1 (Week|Postcode) -week -lockdown2 FE	Poisson	ran_vals	cond	Postcode	TS6	Week_factor8	-0.343469851142991	1.07245805124153	-2.4454490065064	1.75850930422042	Negative	0.709304865553031	0.0866872030438682	5.80377927342519
B.1.177.10	AR1 (Week|Postcode) -week -lockdown2 FE	Poisson	ran_vals	cond	Postcode	TS7	Week_factor8	-0.110180974842251	1.11061502611403	-2.28694642671475	2.06658447703025	Negative	0.895672026524457	0.101576159017342	7.89780187456652
B.1.177.10	AR1 (Week|Postcode) -week -lockdown2 FE	Poisson	ran_vals	cond	Postcode	TS8	Week_factor8	-0.0585748829718469	1.11028237001722	-2.23468834087537	2.11753857493168	Negative	0.943107615054395	0.107025480123335	8.31065623390425
B.1.177.10	AR1 (Week|Postcode) -week -lockdown2 FE	Poisson	ran_vals	cond	Postcode	TS9	Week_factor8	-0.049582653191351	1.11302695118259	-2.23107539133165	2.13191008494895	Negative	0.951626499918638	0.107412857148354	8.43095528216548
B.1.177.10	AR1 (Week|Postcode) -week -lockdown2 FE	Poisson	ran_vals	cond	Postcode	TS1	Week_factor9	-0.143551739039469	1.11067650370244	-2.32043768477111	2.03333420669217	Negative	0.86627597874069	0.0982305821642017	7.63951566619771
B.1.177.10	AR1 (Week|Postcode) -week -lockdown2 FE	Poisson	ran_vals	cond	Postcode	TS10	Week_factor9	0.00749032747634162	1.03073245148949	-2.01270815513974	2.02768881009242	Positive	1.00751845015136	0.133626303451044	7.59650907927187
B.1.177.10	AR1 (Week|Postcode) -week -lockdown2 FE	Poisson	ran_vals	cond	Postcode	TS11	Week_factor9	-0.0461895880616883	1.11422075071323	-2.2300221302868	2.13764295416342	Negative	0.954860914799026	0.107526050527128	8.47942765628507
B.1.177.10	AR1 (Week|Postcode) -week -lockdown2 FE	Poisson	ran_vals	cond	Postcode	TS12	Week_factor9	-0.0498566999832658	1.10308783595965	-2.2118691302484	2.11215573028187	Negative	0.951365745460328	0.109495795223485	8.26604144741768
B.1.177.10	AR1 (Week|Postcode) -week -lockdown2 FE	Poisson	ran_vals	cond	Postcode	TS13	Week_factor9	-0.0317165604580993	1.12042485768482	-2.22770892890376	2.16427580798756	Negative	0.968781134048754	0.107775067838475	8.70829315640418
B.1.177.10	AR1 (Week|Postcode) -week -lockdown2 FE	Poisson	ran_vals	cond	Postcode	TS14	Week_factor9	-0.0321875400773915	1.12340022063897	-2.23401151275412	2.16963643259933	Negative	0.968324965310584	0.107097942497493	8.7551003929482
B.1.177.10	AR1 (Week|Postcode) -week -lockdown2 FE	Poisson	ran_vals	cond	Postcode	TS15	Week_factor9	-0.0219388209431236	1.12507656200916	-2.22704836233123	2.18317072044498	Negative	0.978300084696943	0.107846283964548	8.8743999379029
B.1.177.10	AR1 (Week|Postcode) -week -lockdown2 FE	Poisson	ran_vals	cond	Postcode	TS16	Week_factor9	-0.0215384199426042	1.12789730785561	-2.23217652159929	2.18909968171408	Negative	0.978691875461136	0.107294646694712	8.92717219917777
B.1.177.10	AR1 (Week|Postcode) -week -lockdown2 FE	Poisson	ran_vals	cond	Postcode	TS17	Week_factor9	0.125544545612589	1.09769370251464	-2.02589557737252	2.2769846685977	Positive	1.13376567212207	0.131875685406174	9.74724487932193
B.1.177.10	AR1 (Week|Postcode) -week -lockdown2 FE	Poisson	ran_vals	cond	Postcode	TS18	Week_factor9	-0.287395219371739	1.00783622392618	-2.2627179205819	1.68792748183842	Negative	0.75021517066974	0.104067253498903	5.40826036414
B.1.177.10	AR1 (Week|Postcode) -week -lockdown2 FE	Poisson	ran_vals	cond	Postcode	TS19	Week_factor9	0.344164401714929	0.762520149999137	-1.15034762976946	1.83867643319932	Positive	1.41081055611795	0.316526716141911	6.28820988482208
B.1.177.10	AR1 (Week|Postcode) -week -lockdown2 FE	Poisson	ran_vals	cond	Postcode	TS2	Week_factor9	-0.168093763085712	1.08974747734762	-2.30395957093042	1.967772044759	Negative	0.845274575416455	0.0998626466225794	7.15471832571999
B.1.177.10	AR1 (Week|Postcode) -week -lockdown2 FE	Poisson	ran_vals	cond	Postcode	TS20	Week_factor9	0.244555855857829	1.11085445778851	-1.93267887347342	2.42179058518908	Positive	1.27705399117842	0.144759885178321	11.2660140229855
B.1.177.10	AR1 (Week|Postcode) -week -lockdown2 FE	Poisson	ran_vals	cond	Postcode	TS21	Week_factor9	0.0338420918448784	1.12170856736934	-2.16466630134904	2.2323504850388	Positive	1.03442125027955	0.11478823288534	9.32175098556261
B.1.177.10	AR1 (Week|Postcode) -week -lockdown2 FE	Poisson	ran_vals	cond	Postcode	TS22	Week_factor9	0.089647241549736	1.14685844880781	-2.15815401347904	2.33744849657852	Positive	1.09378837255128	0.115538206272752	10.3547825652071
B.1.177.10	AR1 (Week|Postcode) -week -lockdown2 FE	Poisson	ran_vals	cond	Postcode	TS23	Week_factor9	0.109692295643704	1.0826532018452	-2.01226898771986	2.23165357900727	Positive	1.11593463967404	0.133685000657966	9.31525686423536
B.1.177.10	AR1 (Week|Postcode) -week -lockdown2 FE	Poisson	ran_vals	cond	Postcode	TS24	Week_factor9	1.00706560536905	1.14029012291294	-1.22786196746706	3.24199317820517	Positive	2.73755614732065	0.292918177258892	25.5846657584157
B.1.177.10	AR1 (Week|Postcode) -week -lockdown2 FE	Poisson	ran_vals	cond	Postcode	TS25	Week_factor9	-0.109028172025131	1.04815922408781	-2.16338250130069	1.94532615725043	Negative	0.896705155142226	0.114935692658447	6.99591325079598
B.1.177.10	AR1 (Week|Postcode) -week -lockdown2 FE	Poisson	ran_vals	cond	Postcode	TS26	Week_factor9	-0.154805966179716	1.07995443090483	-2.27147775569764	1.9618658233382	Negative	0.856581367114933	0.103159622669403	7.11258552040157
B.1.177.10	AR1 (Week|Postcode) -week -lockdown2 FE	Poisson	ran_vals	cond	Postcode	TS27	Week_factor9	-0.0117006944603134	1.12261115088985	-2.21197811884748	2.18857672992686	Negative	0.988367492461226	0.109483862080458	8.92250493900375
B.1.177.10	AR1 (Week|Postcode) -week -lockdown2 FE	Poisson	ran_vals	cond	Postcode	TS28	Week_factor9	-0.0134551414904826	1.12731837526493	-2.22295855611996	2.19604827313899	Negative	0.986634974299436	0.108288257543657	8.98941948639626
B.1.177.10	AR1 (Week|Postcode) -week -lockdown2 FE	Poisson	ran_vals	cond	Postcode	TS29	Week_factor9	-0.0165513676154656	1.12853714520088	-2.22844352742484	2.1953407921939	Negative	0.983584853684449	0.107695925505512	8.98306189260563
B.1.177.10	AR1 (Week|Postcode) -week -lockdown2 FE	Poisson	ran_vals	cond	Postcode	TS3	Week_factor9	-0.213393386000253	1.12793757221983	-2.42411040436067	1.99732363236016	Negative	0.807838282429999	0.088556863811272	7.36930670840203
B.1.177.10	AR1 (Week|Postcode) -week -lockdown2 FE	Poisson	ran_vals	cond	Postcode	TS4	Week_factor9	0.693797428847593	0.974271957003194	-1.21574051802602	2.60333537572121	Positive	2.00130091948979	0.296490376512864	13.5087196335255
B.1.177.10	AR1 (Week|Postcode) -week -lockdown2 FE	Poisson	ran_vals	cond	Postcode	TS5	Week_factor9	-0.784628798373481	0.956094798545744	-2.65854016932922	1.08928257258226	Negative	0.456289045589233	0.07005040887393	2.97214101204507
B.1.177.10	AR1 (Week|Postcode) -week -lockdown2 FE	Poisson	ran_vals	cond	Postcode	TS6	Week_factor9	-0.458090729051219	1.06729613349372	-2.54995271153776	1.63377125343532	Negative	0.632490088378407	0.0780853584503721	5.12315906382343
B.1.177.10	AR1 (Week|Postcode) -week -lockdown2 FE	Poisson	ran_vals	cond	Postcode	TS7	Week_factor9	-0.185587414564253	1.08522039664665	-2.31258030727995	1.94140547815144	Negative	0.830616224452012	0.099005457185595	6.96853821935885
B.1.177.10	AR1 (Week|Postcode) -week -lockdown2 FE	Poisson	ran_vals	cond	Postcode	TS8	Week_factor9	-0.0302769781230344	1.09807808734802	-2.18247048153778	2.12191652529171	Negative	0.970176778587459	0.112762608304103	8.34711963359303
B.1.177.10	AR1 (Week|Postcode) -week -lockdown2 FE	Poisson	ran_vals	cond	Postcode	TS9	Week_factor9	-0.0352188093791416	1.12055349289878	-2.23146329821131	2.16102567945302	Negative	0.965394155849662	0.107371199042357	8.6800360288518
B.1.177.10	AR1 (Week|Postcode) -week -lockdown2 FE	Poisson	ran_vals	cond	Postcode	TS1	Week_factor10	-0.190993426384908	1.09576282747291	-2.33864910382959	1.95666225105978	Negative	0.826138018846693	0.0964578548028143	7.07567079507584
B.1.177.10	AR1 (Week|Postcode) -week -lockdown2 FE	Poisson	ran_vals	cond	Postcode	TS10	Week_factor10	-0.123835605118856	1.07788123285514	-2.23644400112656	1.98877279088884	Negative	0.883525075944321	0.106837744590147	7.30656157912201
B.1.177.10	AR1 (Week|Postcode) -week -lockdown2 FE	Poisson	ran_vals	cond	Postcode	TS11	Week_factor10	-0.0438205348107312	1.11633447813818	-2.23179590666188	2.14415483704042	Negative	0.957125712807737	0.1073354924127	8.53482487037366
B.1.177.10	AR1 (Week|Postcode) -week -lockdown2 FE	Poisson	ran_vals	cond	Postcode	TS12	Week_factor10	0.00630707002622584	1.09955651118457	-2.14878409086204	2.16139823091449	Positive	1.00632700147336	0.116625878067401	8.68327039140582
B.1.177.10	AR1 (Week|Postcode) -week -lockdown2 FE	Poisson	ran_vals	cond	Postcode	TS13	Week_factor10	-0.03833200805718	1.11892818135612	-2.23139094480209	2.15472692868773	Negative	0.962393365491812	0.107378967995712	8.62553447132815
B.1.177.10	AR1 (Week|Postcode) -week -lockdown2 FE	Poisson	ran_vals	cond	Postcode	TS14	Week_factor10	-0.0462874998891293	1.11596285508685	-2.23353450394385	2.14095950416559	Negative	0.954767427198752	0.107149041345957	8.50759678844405
B.1.177.10	AR1 (Week|Postcode) -week -lockdown2 FE	Poisson	ran_vals	cond	Postcode	TS15	Week_factor10	-0.0219245569465976	1.12561118406256	-2.22808193830471	2.18423282441151	Negative	0.978314039265476	0.107734874221748	8.88383048049936
B.1.177.10	AR1 (Week|Postcode) -week -lockdown2 FE	Poisson	ran_vals	cond	Postcode	TS16	Week_factor10	-0.0187786339675344	1.12586660353164	-2.22543662828598	2.18787936035091	Negative	0.981396586067464	0.108020243642778	8.91628482462938
B.1.177.10	AR1 (Week|Postcode) -week -lockdown2 FE	Poisson	ran_vals	cond	Postcode	TS17	Week_factor10	-0.0783025122291798	1.08334672172647	-2.2016230695826	2.04501804512424	Negative	0.924684655812121	0.110623462994831	7.72929801279442
B.1.177.10	AR1 (Week|Postcode) -week -lockdown2 FE	Poisson	ran_vals	cond	Postcode	TS18	Week_factor10	-0.113858784944158	1.11654234758215	-2.30224157341897	2.07452400353065	Negative	0.892383965036459	0.100034357858468	7.96075626517133
B.1.177.10	AR1 (Week|Postcode) -week -lockdown2 FE	Poisson	ran_vals	cond	Postcode	TS19	Week_factor10	-0.371530596852995	0.938077948790794	-2.21012959117416	1.46706839746817	Negative	0.68967790353287	0.109686433200774	4.3365035833633
B.1.177.10	AR1 (Week|Postcode) -week -lockdown2 FE	Poisson	ran_vals	cond	Postcode	TS2	Week_factor10	-0.221953312790243	1.06010361539182	-2.2997182188389	1.85581159325842	Negative	0.800952757711161	0.10028709875688	6.39688781545399
B.1.177.10	AR1 (Week|Postcode) -week -lockdown2 FE	Poisson	ran_vals	cond	Postcode	TS20	Week_factor10	1.39159516181327	0.996526141801959	-0.561560185771225	3.34475050939776	Positive	4.02125949917755	0.570318566446327	28.3535008521373
B.1.177.10	AR1 (Week|Postcode) -week -lockdown2 FE	Poisson	ran_vals	cond	Postcode	TS21	Week_factor10	0.211312799054901	1.12978533041817	-2.0030257588264	2.4256513569362	Positive	1.23529869489916	0.134926410196384	11.3095936029021
B.1.177.10	AR1 (Week|Postcode) -week -lockdown2 FE	Poisson	ran_vals	cond	Postcode	TS22	Week_factor10	0.342152517944929	1.20370830128943	-2.01707240047424	2.7013774363641	Positive	1.40797502259593	0.133044396196266	14.9002417308099
B.1.177.10	AR1 (Week|Postcode) -week -lockdown2 FE	Poisson	ran_vals	cond	Postcode	TS23	Week_factor10	-0.0338551589821679	1.10074704214362	-2.19127971767265	2.12356939970832	Negative	0.966711513977349	0.111773618378939	8.36092778251213
B.1.177.10	AR1 (Week|Postcode) -week -lockdown2 FE	Poisson	ran_vals	cond	Postcode	TS24	Week_factor10	1.2262982880621	1.20658602493982	-1.13856686506929	3.59116344119349	Positive	3.40858854116878	0.320277694219191	36.2762566756699
B.1.177.10	AR1 (Week|Postcode) -week -lockdown2 FE	Poisson	ran_vals	cond	Postcode	TS25	Week_factor10	0.645441410202384	1.03617276702125	-1.38541989492049	2.67630271532525	Positive	1.90682853710366	0.250218712164111	14.531267619698
B.1.177.10	AR1 (Week|Postcode) -week -lockdown2 FE	Poisson	ran_vals	cond	Postcode	TS26	Week_factor10	-0.178993390028378	1.07572910070403	-2.28738368452993	1.92939690447317	Negative	0.836111426051569	0.101531753756957	6.88535646146156
B.1.177.10	AR1 (Week|Postcode) -week -lockdown2 FE	Poisson	ran_vals	cond	Postcode	TS27	Week_factor10	-0.0127189989414102	1.11586727069958	-2.19977866103959	2.17434066315677	Negative	0.987361545681665	0.110827686132592	8.79638343008046
B.1.177.10	AR1 (Week|Postcode) -week -lockdown2 FE	Poisson	ran_vals	cond	Postcode	TS28	Week_factor10	-0.0133827874988331	1.12764177180813	-2.22352004770571	2.19675447270804	Negative	0.986706363860757	0.108227471665188	8.99577005268321
B.1.177.10	AR1 (Week|Postcode) -week -lockdown2 FE	Poisson	ran_vals	cond	Postcode	TS29	Week_factor10	-0.0143171100350551	1.1270626747519	-2.22331936086815	2.19468514079804	Negative	0.985784892411173	0.108249193673801	8.97717406592842
B.1.177.10	AR1 (Week|Postcode) -week -lockdown2 FE	Poisson	ran_vals	cond	Postcode	TS3	Week_factor10	-0.15537722828917	1.11404974335903	-2.33887460225897	2.02812014568063	Negative	0.856092174378177	0.0964361061602902	7.59978643075222
B.1.177.10	AR1 (Week|Postcode) -week -lockdown2 FE	Poisson	ran_vals	cond	Postcode	TS4	Week_factor10	0.205405205439661	1.13863351921559	-2.02627548381298	2.43708589469231	Positive	1.22802256558499	0.13182559449948	11.4396557611724
B.1.177.10	AR1 (Week|Postcode) -week -lockdown2 FE	Poisson	ran_vals	cond	Postcode	TS5	Week_factor10	-0.572168043038669	1.02085318204106	-2.57300351334226	1.42866742726492	Negative	0.564300683349867	0.0763060147638249	4.17313447982727
B.1.177.10	AR1 (Week|Postcode) -week -lockdown2 FE	Poisson	ran_vals	cond	Postcode	TS6	Week_factor10	-0.583831768632374	1.01116189328226	-2.56567266200494	1.39800912474019	Negative	0.557757070662272	0.076867458229098	4.04713460078995
B.1.177.10	AR1 (Week|Postcode) -week -lockdown2 FE	Poisson	ran_vals	cond	Postcode	TS7	Week_factor10	-0.255732601609189	1.07275015755309	-2.35828427482291	1.84681907160453	Negative	0.774349000787741	0.0945823614029948	6.33962153330194
B.1.177.10	AR1 (Week|Postcode) -week -lockdown2 FE	Poisson	ran_vals	cond	Postcode	TS8	Week_factor10	0.0885553910576678	1.06452866848756	-1.99788245968833	2.17499324180367	Positive	1.09259477091434	0.135622164788885	8.80212563549342
B.1.177.10	AR1 (Week|Postcode) -week -lockdown2 FE	Poisson	ran_vals	cond	Postcode	TS9	Week_factor10	-0.033681972450265	1.11407973788417	-2.21723813460905	2.14987418970852	Negative	0.966878949890209	0.10890948717511	8.58377840157937
B.1.177.10	AR1 (Week|Postcode) -week -lockdown2 FE	Poisson	ran_vals	cond	Postcode	TS1	Week_factor11	-0.297664535078346	1.04923245893145	-2.3541223659944	1.7587932958377	Negative	0.742550397581304	0.0949768248590184	5.80542773215057
B.1.177.10	AR1 (Week|Postcode) -week -lockdown2 FE	Poisson	ran_vals	cond	Postcode	TS10	Week_factor11	-0.21394930532931	1.05888468760483	-2.28932515681572	1.8614265461571	Negative	0.807389314320632	0.101334823899697	6.43290706780502
B.1.177.10	AR1 (Week|Postcode) -week -lockdown2 FE	Poisson	ran_vals	cond	Postcode	TS11	Week_factor11	-0.0364803568703006	1.12315541363635	-2.23782451663873	2.16486380289813	Negative	0.964177033164826	0.106690355186542	8.71341509414897
B.1.177.10	AR1 (Week|Postcode) -week -lockdown2 FE	Poisson	ran_vals	cond	Postcode	TS12	Week_factor11	0.269003727547636	1.13826365684094	-1.96195204477147	2.49995949986674	Positive	1.30866001912994	0.140583727171444	12.1820005780657
B.1.177.10	AR1 (Week|Postcode) -week -lockdown2 FE	Poisson	ran_vals	cond	Postcode	TS13	Week_factor11	-0.0481137606222631	1.11318663941377	-2.22991948194442	2.1336919606999	Negative	0.953025364152034	0.10753708846448	8.44599158937726
B.1.177.10	AR1 (Week|Postcode) -week -lockdown2 FE	Poisson	ran_vals	cond	Postcode	TS14	Week_factor11	-0.0556320068850877	1.11397154773987	-2.23897612025758	2.1277121064874	Negative	0.945887151812088	0.106567560906152	8.39563649909466
B.1.177.10	AR1 (Week|Postcode) -week -lockdown2 FE	Poisson	ran_vals	cond	Postcode	TS15	Week_factor11	-0.0314740503272921	1.12040712155672	-2.22743165660066	2.16448355594608	Negative	0.969016101778172	0.107804955023004	8.71010247446413
B.1.177.10	AR1 (Week|Postcode) -week -lockdown2 FE	Poisson	ran_vals	cond	Postcode	TS16	Week_factor11	-0.0185726572109756	1.12630917144973	-2.2260980687096	2.18895275428765	Negative	0.981598751773163	0.107948818311468	8.92586064909494
B.1.177.10	AR1 (Week|Postcode) -week -lockdown2 FE	Poisson	ran_vals	cond	Postcode	TS17	Week_factor11	-0.178007937376634	1.06769004429238	-2.27064197084167	1.9146260960884	Negative	0.836935780387896	0.10324587796019	6.78440160839725
B.1.177.10	AR1 (Week|Postcode) -week -lockdown2 FE	Poisson	ran_vals	cond	Postcode	TS18	Week_factor11	-0.0765069503486352	1.11696964147108	-2.26572721945656	2.11271331875929	Negative	0.926346475835483	0.103754554768009	8.27065178209799
B.1.177.10	AR1 (Week|Postcode) -week -lockdown2 FE	Poisson	ran_vals	cond	Postcode	TS19	Week_factor11	-0.162061387834744	1.10499737313469	-2.32781644219011	2.00369366652062	Negative	0.850388999398506	0.0975084300962751	7.41639927526244
B.1.177.10	AR1 (Week|Postcode) -week -lockdown2 FE	Poisson	ran_vals	cond	Postcode	TS2	Week_factor11	-0.15036708330032	1.08886429619973	-2.28450188790334	1.9837677213027	Negative	0.860392082883629	0.101824769625711	7.27008309481022
B.1.177.10	AR1 (Week|Postcode) -week -lockdown2 FE	Poisson	ran_vals	cond	Postcode	TS20	Week_factor11	0.0543877966790169	1.06697876948205	-2.03685216377466	2.14562775713269	Positive	1.055893994954	0.130438664860346	8.54740524808041
B.1.177.10	AR1 (Week|Postcode) -week -lockdown2 FE	Poisson	ran_vals	cond	Postcode	TS21	Week_factor11	0.926863444938721	1.1003150208004	-1.22971436747851	3.08344125735595	Positive	2.52657200422677	0.292376077871452	21.8334076406522
B.1.177.10	AR1 (Week|Postcode) -week -lockdown2 FE	Poisson	ran_vals	cond	Postcode	TS22	Week_factor11	1.14357018818721	1.19563828969225	-1.19983779814667	3.48697817452109	Positive	3.13795146767935	0.301243070133927	32.6870238347169
B.1.177.10	AR1 (Week|Postcode) -week -lockdown2 FE	Poisson	ran_vals	cond	Postcode	TS23	Week_factor11	-0.0634639742641041	1.08751605111437	-2.19495626705748	2.06802831852927	Negative	0.938507929130439	0.111363431648974	7.9092132848155
B.1.177.10	AR1 (Week|Postcode) -week -lockdown2 FE	Poisson	ran_vals	cond	Postcode	TS24	Week_factor11	1.22850860469741	1.2209767446632	-1.16456184080342	3.62157905019823	Positive	3.41613093359127	0.312059363762012	37.3965722891722
B.1.177.10	AR1 (Week|Postcode) -week -lockdown2 FE	Poisson	ran_vals	cond	Postcode	TS25	Week_factor11	1.38743348480873	1.05759090006013	-0.68540658968642	3.46027355930388	Positive	4.00455909094663	0.503885313347691	31.8256815352302
B.1.177.10	AR1 (Week|Postcode) -week -lockdown2 FE	Poisson	ran_vals	cond	Postcode	TS26	Week_factor11	-0.19192957990557	1.06112692813022	-2.27170014206643	1.88784098225529	Negative	0.825364988725687	0.103136683926238	6.60509276312741
B.1.177.10	AR1 (Week|Postcode) -week -lockdown2 FE	Poisson	ran_vals	cond	Postcode	TS27	Week_factor11	0.0522869707330399	1.12751885393942	-2.1576093748781	2.26218331634418	Positive	1.05367807390042	0.115601149979001	9.60403493927318
B.1.177.10	AR1 (Week|Postcode) -week -lockdown2 FE	Poisson	ran_vals	cond	Postcode	TS28	Week_factor11	-0.0192110017602296	1.12440932189923	-2.22301277656382	2.18459077304337	Negative	0.980972353510643	0.108282386265441	8.88701100466362
B.1.177.10	AR1 (Week|Postcode) -week -lockdown2 FE	Poisson	ran_vals	cond	Postcode	TS29	Week_factor11	-0.0141219679135117	1.12740053555705	-2.2237864137565	2.19554247792947	Negative	0.985977279337249	0.108198647380049	8.984873830766
B.1.177.10	AR1 (Week|Postcode) -week -lockdown2 FE	Poisson	ran_vals	cond	Postcode	TS3	Week_factor11	-0.16596763453391	1.09261503544599	-2.307453752975	1.97551848390718	Negative	0.847073649679224	0.0995143172733111	7.21035713896534
B.1.177.10	AR1 (Week|Postcode) -week -lockdown2 FE	Poisson	ran_vals	cond	Postcode	TS4	Week_factor11	0.0255472632210529	1.11926795905415	-2.16817762557473	2.21927215201684	Positive	1.02587639134731	0.11438588098976	9.20063176693978
B.1.177.10	AR1 (Week|Postcode) -week -lockdown2 FE	Poisson	ran_vals	cond	Postcode	TS5	Week_factor11	-0.219096518100442	1.1457531346195	-2.46473139712854	2.02653836092766	Negative	0.803244186808996	0.0850316790577224	7.58777470693552
B.1.177.10	AR1 (Week|Postcode) -week -lockdown2 FE	Poisson	ran_vals	cond	Postcode	TS6	Week_factor11	-0.411710429505569	1.05577925166796	-2.48099973839942	1.65757887938829	Negative	0.662516093391193	0.0836595461096454	5.24659282070528
B.1.177.10	AR1 (Week|Postcode) -week -lockdown2 FE	Poisson	ran_vals	cond	Postcode	TS7	Week_factor11	-0.333597148915605	1.03071480574282	-2.35376104650373	1.68656674867252	Negative	0.716342303381492	0.0950111480374449	5.40090616957565
B.1.177.10	AR1 (Week|Postcode) -week -lockdown2 FE	Poisson	ran_vals	cond	Postcode	TS8	Week_factor11	0.717134855477291	1.01199562741115	-1.26634012676059	2.70060983771517	Positive	2.04855538701118	0.281861313036082	14.8888087139341
B.1.177.10	AR1 (Week|Postcode) -week -lockdown2 FE	Poisson	ran_vals	cond	Postcode	TS9	Week_factor11	-0.0152195907589627	1.0986849762193	-2.16860257450403	2.1381633929861	Negative	0.984895641873942	0.114337283158637	8.48384182818508
B.1.177.10	AR1 (Week|Postcode) -week -lockdown2 FE	Poisson	ran_vals	cond	Postcode	TS1	Week_factor12	-0.336723953664063	1.01660474910706	-2.32923264842627	1.65578474109815	Negative	0.714105939025162	0.0973704357867585	5.23718814679841
B.1.177.10	AR1 (Week|Postcode) -week -lockdown2 FE	Poisson	ran_vals	cond	Postcode	TS10	Week_factor12	-0.254500209315132	0.984923390873478	-2.18491458295821	1.67591416432795	Negative	0.775303890807917	0.1124873415799	5.34367791663862
B.1.177.10	AR1 (Week|Postcode) -week -lockdown2 FE	Poisson	ran_vals	cond	Postcode	TS11	Week_factor12	-0.0496864302352992	1.11809296597709	-2.24110837491797	2.14173551444737	Negative	0.95152774805771	0.10634057381091	8.51420133329101
B.1.177.10	AR1 (Week|Postcode) -week -lockdown2 FE	Poisson	ran_vals	cond	Postcode	TS12	Week_factor12	1.12136048620304	1.18597781749078	-1.20311332254231	3.44583429494838	Positive	3.06902673284176	0.300257955373181	31.3694439009647
B.1.177.10	AR1 (Week|Postcode) -week -lockdown2 FE	Poisson	ran_vals	cond	Postcode	TS13	Week_factor12	-0.0438993291438385	1.11524276977457	-2.22973499192069	2.14193633363301	Negative	0.957050299696598	0.107556929814692	8.5159113199625
B.1.177.10	AR1 (Week|Postcode) -week -lockdown2 FE	Poisson	ran_vals	cond	Postcode	TS14	Week_factor12	-0.069096808725917	1.10583204289411	-2.23648778574873	2.0982941682969	Negative	0.933236330284834	0.106833066842274	8.15225167549789
B.1.177.10	AR1 (Week|Postcode) -week -lockdown2 FE	Poisson	ran_vals	cond	Postcode	TS15	Week_factor12	-0.0376695528366317	1.11886716021559	-2.23060889034379	2.15526978467053	Negative	0.963031119219323	0.107462977041903	8.63021816549144
B.1.177.10	AR1 (Week|Postcode) -week -lockdown2 FE	Poisson	ran_vals	cond	Postcode	TS16	Week_factor12	-0.0262706364000744	1.1217862651902	-2.22493131452456	2.17239004172441	Negative	0.974071434746542	0.108074841551778	8.77924173994381
B.1.177.10	AR1 (Week|Postcode) -week -lockdown2 FE	Poisson	ran_vals	cond	Postcode	TS17	Week_factor12	-0.206618325202487	1.08414269328828	-2.33149895814976	1.91826230774479	Negative	0.813330018323972	0.0971500140876179	6.80911603481882
B.1.177.10	AR1 (Week|Postcode) -week -lockdown2 FE	Poisson	ran_vals	cond	Postcode	TS18	Week_factor12	-0.0770796124501059	1.10783059376248	-2.24838767719619	2.09422845229598	Negative	0.925816144180854	0.105569299205899	8.11917422274609
B.1.177.10	AR1 (Week|Postcode) -week -lockdown2 FE	Poisson	ran_vals	cond	Postcode	TS19	Week_factor12	-0.132028784664111	1.10226545935996	-2.29242938641212	2.0283718170839	Negative	0.876315770261229	0.101020745078799	7.60169932036754
B.1.177.10	AR1 (Week|Postcode) -week -lockdown2 FE	Poisson	ran_vals	cond	Postcode	TS2	Week_factor12	-0.0548578984317659	1.12783459448139	-2.26537308413363	2.15565728727009	Negative	0.94661965453389	0.103791304427561	8.6335630454984
B.1.177.10	AR1 (Week|Postcode) -week -lockdown2 FE	Poisson	ran_vals	cond	Postcode	TS20	Week_factor12	0.143233220923775	1.11208061658127	-2.03640473548062	2.32287117732817	Positive	1.15399890697542	0.130497039867983	10.2049324540058
B.1.177.10	AR1 (Week|Postcode) -week -lockdown2 FE	Poisson	ran_vals	cond	Postcode	TS21	Week_factor12	0.162720735863994	1.12622239825154	-2.04463460329135	2.37007607501934	Positive	1.17670803144764	0.129427473711087	10.6982061193919
B.1.177.10	AR1 (Week|Postcode) -week -lockdown2 FE	Poisson	ran_vals	cond	Postcode	TS22	Week_factor12	0.509793915573317	1.24894860985121	-1.93810037827642	2.95768820942306	Positive	1.6649480397254	0.143977192369078	19.2534104143346
B.1.177.10	AR1 (Week|Postcode) -week -lockdown2 FE	Poisson	ran_vals	cond	Postcode	TS23	Week_factor12	0.0967596573670854	1.07547946296672	-2.01114135616016	2.20466067089433	Positive	1.10159558141941	0.1338358331095	9.06717428963826
B.1.177.10	AR1 (Week|Postcode) -week -lockdown2 FE	Poisson	ran_vals	cond	Postcode	TS24	Week_factor12	0.151994756969403	1.14112534144684	-2.08456981411237	2.38855932805118	Positive	1.16415413272037	0.124360606838388	10.8977824986906
B.1.177.10	AR1 (Week|Postcode) -week -lockdown2 FE	Poisson	ran_vals	cond	Postcode	TS25	Week_factor12	1.73719718844974	1.13976525908201	-0.496701670180972	3.97109604708045	Positive	5.6813972002884	0.608534500721349	53.04263621731
B.1.177.10	AR1 (Week|Postcode) -week -lockdown2 FE	Poisson	ran_vals	cond	Postcode	TS26	Week_factor12	-0.053817357949325	1.10540172134778	-2.22036492023955	2.1127302043409	Negative	0.947605163247844	0.108569482393631	8.27079143804269
B.1.177.10	AR1 (Week|Postcode) -week -lockdown2 FE	Poisson	ran_vals	cond	Postcode	TS27	Week_factor12	0.283946163724665	1.16077677885316	-1.99113451691794	2.55902684436727	Positive	1.32836141479686	0.13654043011179	12.9232348753877
B.1.177.10	AR1 (Week|Postcode) -week -lockdown2 FE	Poisson	ran_vals	cond	Postcode	TS28	Week_factor12	-0.0230283066754965	1.12339350976498	-2.22483912628089	2.1787825129299	Negative	0.977234821112795	0.108084805240866	8.83554254890108
B.1.177.10	AR1 (Week|Postcode) -week -lockdown2 FE	Poisson	ran_vals	cond	Postcode	TS29	Week_factor12	-0.0199705554002733	1.12393646755493	-2.22284555271912	2.18290444191857	Negative	0.980227535289256	0.108300495176465	8.87203719035305
B.1.177.10	AR1 (Week|Postcode) -week -lockdown2 FE	Poisson	ran_vals	cond	Postcode	TS3	Week_factor12	-0.169067683059789	1.10004641667019	-2.32511904105571	1.98698367493613	Negative	0.844451746373737	0.0977718044997453	7.29350098018812
B.1.177.10	AR1 (Week|Postcode) -week -lockdown2 FE	Poisson	ran_vals	cond	Postcode	TS4	Week_factor12	-0.0450122445280602	1.10566049201327	-2.21206698800291	2.12204249894679	Negative	0.955985776166773	0.109474132774426	8.34817121699717
B.1.177.10	AR1 (Week|Postcode) -week -lockdown2 FE	Poisson	ran_vals	cond	Postcode	TS5	Week_factor12	-0.13444066364641	1.12047437507288	-2.33053008438928	2.06164875709646	Negative	0.874204749459775	0.0972441857999816	7.8589165788272
B.1.177.10	AR1 (Week|Postcode) -week -lockdown2 FE	Poisson	ran_vals	cond	Postcode	TS6	Week_factor12	-0.153887092579663	1.13848987483886	-2.38528624402735	2.07751205886802	Negative	0.857368818848371	0.0920626234312171	7.98457901954808
B.1.177.10	AR1 (Week|Postcode) -week -lockdown2 FE	Poisson	ran_vals	cond	Postcode	TS7	Week_factor12	-0.228460133517957	1.07036027734596	-2.32632772759833	1.86940746056242	Negative	0.79575802064497	0.0976537004251796	6.4844529665926
B.1.177.10	AR1 (Week|Postcode) -week -lockdown2 FE	Poisson	ran_vals	cond	Postcode	TS8	Week_factor12	-0.110060885820081	0.989298342786535	-2.04905000764685	1.82892823600669	Negative	0.895779593360976	0.128857258870886	6.22720898235137
B.1.177.10	AR1 (Week|Postcode) -week -lockdown2 FE	Poisson	ran_vals	cond	Postcode	TS9	Week_factor12	0.150243060347831	1.09402241716194	-1.99400147556902	2.29448759626468	Positive	1.16211667288584	0.136149534952334	9.91935199684718
B.1.177.10	AR1 (Week|Postcode) -week -lockdown2 FE	Poisson	ran_vals	cond	Postcode	TS1	Week_factor13	-0.189654701031921	0.953493156802619	-2.05846694787046	1.67915754580661	Negative	0.827244731384369	0.127649513325625	5.3610376395052
B.1.177.10	AR1 (Week|Postcode) -week -lockdown2 FE	Poisson	ran_vals	cond	Postcode	TS10	Week_factor13	0.216058919444066	0.918459206997865	-1.58408804754097	2.0162058864291	Positive	1.24117550621716	0.205134781009779	7.50977786238981
B.1.177.10	AR1 (Week|Postcode) -week -lockdown2 FE	Poisson	ran_vals	cond	Postcode	TS11	Week_factor13	-0.0793208206413218	1.10200614443043	-2.23921317446682	2.08057153318417	Negative	0.923743520912647	0.106542301611301	8.00904504148227
B.1.177.10	AR1 (Week|Postcode) -week -lockdown2 FE	Poisson	ran_vals	cond	Postcode	TS12	Week_factor13	0.273117795068644	1.14564482615562	-1.97230480327102	2.5185403934083	Positive	1.31405502491026	0.13913580571792	12.4104690347834
B.1.177.10	AR1 (Week|Postcode) -week -lockdown2 FE	Poisson	ran_vals	cond	Postcode	TS13	Week_factor13	-0.0308195091140779	1.12232431649956	-2.23053474842674	2.16889573019859	Negative	0.969650570373324	0.107470944848403	8.74861787017481
B.1.177.10	AR1 (Week|Postcode) -week -lockdown2 FE	Poisson	ran_vals	cond	Postcode	TS14	Week_factor13	-0.0609064881631786	1.10854957439014	-2.23362372904506	2.1118107527187	Negative	0.940911221998911	0.107139481388399	8.2631903403944
B.1.177.10	AR1 (Week|Postcode) -week -lockdown2 FE	Poisson	ran_vals	cond	Postcode	TS15	Week_factor13	-0.0461674192886199	1.11308800861466	-2.22777982779677	2.13544498921953	Negative	0.954882083128595	0.10776742697634	8.46081063882311
B.1.177.10	AR1 (Week|Postcode) -week -lockdown2 FE	Poisson	ran_vals	cond	Postcode	TS16	Week_factor13	-0.0300686452770176	1.12044587012238	-2.22610219734352	2.16596490678949	Negative	0.970378919332429	0.107948372631235	8.72301475355738
B.1.177.10	AR1 (Week|Postcode) -week -lockdown2 FE	Poisson	ran_vals	cond	Postcode	TS17	Week_factor13	-0.286645220809315	1.04207363932321	-2.32907202312138	1.75578158150275	Negative	0.750778042019218	0.0973860771988642	5.78796974466064
B.1.177.10	AR1 (Week|Postcode) -week -lockdown2 FE	Poisson	ran_vals	cond	Postcode	TS18	Week_factor13	-0.073258167619973	1.11037361803094	-2.24955046834405	2.1030341331041	Negative	0.929360868168504	0.105446615500883	8.19098478581023
B.1.177.10	AR1 (Week|Postcode) -week -lockdown2 FE	Poisson	ran_vals	cond	Postcode	TS19	Week_factor13	-0.139910929467514	1.0841059626269	-2.26471957164136	1.98489771270633	Negative	0.869435673048409	0.103859155509943	7.27830286947376
B.1.177.10	AR1 (Week|Postcode) -week -lockdown2 FE	Poisson	ran_vals	cond	Postcode	TS2	Week_factor13	-0.0283933779143878	1.1267969802597	-2.2368748771119	2.18008812128312	Negative	0.972005925920369	0.106791720687684	8.84708584092768
B.1.177.10	AR1 (Week|Postcode) -week -lockdown2 FE	Poisson	ran_vals	cond	Postcode	TS20	Week_factor13	1.16425768746604	1.23794534235354	-1.262070598376	3.59058597330807	Positive	3.20354396952165	0.283067300579649	36.2553143497789
B.1.177.10	AR1 (Week|Postcode) -week -lockdown2 FE	Poisson	ran_vals	cond	Postcode	TS21	Week_factor13	0.298991301626313	1.18581750582935	-2.02516830203632	2.62315090528895	Positive	1.3484978936833	0.131971630224536	13.7790718063754
B.1.177.10	AR1 (Week|Postcode) -week -lockdown2 FE	Poisson	ran_vals	cond	Postcode	TS22	Week_factor13	0.925895397657588	1.08649180663958	-1.20358941285385	3.05538020816903	Positive	2.52412734653052	0.300115039492797	21.2292555290489
B.1.177.10	AR1 (Week|Postcode) -week -lockdown2 FE	Poisson	ran_vals	cond	Postcode	TS23	Week_factor13	1.23838743409205	0.929471794920632	-0.583343808598186	3.06011867678229	Positive	3.450045550819	0.558029300234715	21.3300883980815
B.1.177.10	AR1 (Week|Postcode) -week -lockdown2 FE	Poisson	ran_vals	cond	Postcode	TS24	Week_factor13	-0.287140050799186	1.03055760845687	-2.30699584736838	1.73271574577001	Negative	0.750406626429656	0.0995598958716811	5.65599330994991
B.1.177.10	AR1 (Week|Postcode) -week -lockdown2 FE	Poisson	ran_vals	cond	Postcode	TS25	Week_factor13	0.488966963605135	1.31682077676256	-2.09195433294354	3.06988826015381	Positive	1.63063084856711	0.123445646025825	21.5394957205897
B.1.177.10	AR1 (Week|Postcode) -week -lockdown2 FE	Poisson	ran_vals	cond	Postcode	TS26	Week_factor13	0.419192082688461	1.24748476848495	-2.02583313480433	2.86421730018125	Positive	1.52073243311189	0.131883920319755	17.5353229378637
B.1.177.10	AR1 (Week|Postcode) -week -lockdown2 FE	Poisson	ran_vals	cond	Postcode	TS27	Week_factor13	1.10041134018488	1.17792494692885	-1.20827913228691	3.40910181265667	Positive	3.00540201234255	0.298710879292151	30.2380726045084
B.1.177.10	AR1 (Week|Postcode) -week -lockdown2 FE	Poisson	ran_vals	cond	Postcode	TS28	Week_factor13	-0.0282667969772254	1.11976472920083	-2.2229653373691	2.16643174341465	Negative	0.972128971128824	0.108287523216493	8.72708792700551
B.1.177.10	AR1 (Week|Postcode) -week -lockdown2 FE	Poisson	ran_vals	cond	Postcode	TS29	Week_factor13	-0.022868370906659	1.12289231297756	-2.22369686285956	2.17796012104624	Negative	0.977391128414475	0.108208337099825	8.82827925746648
B.1.177.10	AR1 (Week|Postcode) -week -lockdown2 FE	Poisson	ran_vals	cond	Postcode	TS3	Week_factor13	-0.226597101288547	1.06283571341677	-2.30971682106836	1.85652261849126	Negative	0.79724192533617	0.0992893642350866	6.40143778148111
B.1.177.10	AR1 (Week|Postcode) -week -lockdown2 FE	Poisson	ran_vals	cond	Postcode	TS4	Week_factor13	-0.0632364260461181	1.10848954625395	-2.23583601394301	2.10936316185077	Negative	0.938721509236243	0.106902720319781	8.24299016214758
B.1.177.10	AR1 (Week|Postcode) -week -lockdown2 FE	Poisson	ran_vals	cond	Postcode	TS5	Week_factor13	-0.121613248743551	1.09693395034727	-2.27156428484344	2.02833778735634	Negative	0.885490766953537	0.103150696741554	7.60144064101207
B.1.177.10	AR1 (Week|Postcode) -week -lockdown2 FE	Poisson	ran_vals	cond	Postcode	TS6	Week_factor13	-0.0865954900022116	1.12261348496121	-2.28687748908518	2.11368650908075	Negative	0.917047975690368	0.101583161678336	8.27870461820001
B.1.177.10	AR1 (Week|Postcode) -week -lockdown2 FE	Poisson	ran_vals	cond	Postcode	TS7	Week_factor13	-0.082014530524831	1.12784880057572	-2.29255755965994	2.12852849861028	Negative	0.921258572228533	0.101007797751574	8.40249342919006
B.1.177.10	AR1 (Week|Postcode) -week -lockdown2 FE	Poisson	ran_vals	cond	Postcode	TS8	Week_factor13	-0.177048571988098	1.04580936764881	-2.22679726727436	1.87270012329817	Negative	0.837739092881517	0.107873367033423	6.50583927286242
B.1.177.10	AR1 (Week|Postcode) -week -lockdown2 FE	Poisson	ran_vals	cond	Postcode	TS9	Week_factor13	0.801910782712142	1.02062189970193	-1.1984713825365	2.80229294796078	Positive	2.22979751903851	0.301654974719753	16.4823967532093
B.1.177.10	AR1 (Week|Postcode) -week -lockdown2 FE	Poisson	ran_vals	cond	Postcode	TS1	Week_factor14	1.21188215072039	0.907997884656849	-0.567761001245589	2.99152530268637	Positive	3.35980235967711	0.566793068033058	19.9160373207555
B.1.177.10	AR1 (Week|Postcode) -week -lockdown2 FE	Poisson	ran_vals	cond	Postcode	TS10	Week_factor14	-0.537954827244551	0.901867652769192	-2.30558294549384	1.22967329100474	Negative	0.583941292794065	0.0997006636573028	3.42011197239435
B.1.177.10	AR1 (Week|Postcode) -week -lockdown2 FE	Poisson	ran_vals	cond	Postcode	TS11	Week_factor14	-0.0866336498680588	1.09388957056395	-2.23061781123739	2.05735051150128	Negative	0.917012981930323	0.107462018380394	7.82520951776726
B.1.177.10	AR1 (Week|Postcode) -week -lockdown2 FE	Poisson	ran_vals	cond	Postcode	TS12	Week_factor14	-0.0235914382127566	1.08356794732015	-2.14734558976224	2.10016271333673	Negative	0.976684664285586	0.116793765245261	8.16749876543052
B.1.177.10	AR1 (Week|Postcode) -week -lockdown2 FE	Poisson	ran_vals	cond	Postcode	TS13	Week_factor14	-0.0285430448536327	1.11909980966257	-2.22193836689791	2.16485227719064	Negative	0.971860459654526	0.1083987884285	8.7133146664541
B.1.177.10	AR1 (Week|Postcode) -week -lockdown2 FE	Poisson	ran_vals	cond	Postcode	TS14	Week_factor14	-0.0353140658015844	1.11985501218063	-2.23018955758227	2.1595614259791	Negative	0.965302200235879	0.107508049238291	8.66733555656734
B.1.177.10	AR1 (Week|Postcode) -week -lockdown2 FE	Poisson	ran_vals	cond	Postcode	TS15	Week_factor14	-0.0379712748745483	1.11566256570608	-2.22462972255801	2.14868717280891	Negative	0.962740595338387	0.108107440971391	8.57359535647314
B.1.177.10	AR1 (Week|Postcode) -week -lockdown2 FE	Poisson	ran_vals	cond	Postcode	TS16	Week_factor14	-0.0326389226887217	1.1163878005947	-2.22071880463421	2.15544095925677	Negative	0.967887978890581	0.108531068145578	8.63169556595817
B.1.177.10	AR1 (Week|Postcode) -week -lockdown2 FE	Poisson	ran_vals	cond	Postcode	TS17	Week_factor14	-0.269287166212725	1.03668035324931	-2.30114332206163	1.76256898963618	Negative	0.7639238510278	0.10014428107838	5.82738868245897
B.1.177.10	AR1 (Week|Postcode) -week -lockdown2 FE	Poisson	ran_vals	cond	Postcode	TS18	Week_factor14	-0.0862440641598625	1.09320414162529	-2.22888480949545	2.05639668117573	Negative	0.917370306682102	0.107648411708772	7.81774915415156
B.1.177.10	AR1 (Week|Postcode) -week -lockdown2 FE	Poisson	ran_vals	cond	Postcode	TS19	Week_factor14	-0.10607625975135	1.09399666924792	-2.25027033068406	2.03811781118136	Negative	0.899356060791162	0.10537073576826	7.67614763420332
B.1.177.10	AR1 (Week|Postcode) -week -lockdown2 FE	Poisson	ran_vals	cond	Postcode	TS2	Week_factor14	-0.0204481081788047	1.12405854230761	-2.22356236761632	2.18266615125871	Negative	0.979759536662102	0.108222891585176	8.86992331862464
B.1.177.10	AR1 (Week|Postcode) -week -lockdown2 FE	Poisson	ran_vals	cond	Postcode	TS20	Week_factor14	0.359355155386441	1.19795550387497	-1.98859448729004	2.70730479806292	Positive	1.43240543775066	0.136887687685241	14.9888231205681
B.1.177.10	AR1 (Week|Postcode) -week -lockdown2 FE	Poisson	ran_vals	cond	Postcode	TS21	Week_factor14	1.23161380658721	1.26881310171109	-1.25521417587909	3.71844178905351	Positive	3.42675519652589	0.285014798391987	41.2001455474157
B.1.177.10	AR1 (Week|Postcode) -week -lockdown2 FE	Poisson	ran_vals	cond	Postcode	TS22	Week_factor14	0.217596582826279	1.13979895057916	-2.01636830992543	2.45156147557798	Positive	1.24308548441941	0.13313810448389	11.6064557743589
B.1.177.10	AR1 (Week|Postcode) -week -lockdown2 FE	Poisson	ran_vals	cond	Postcode	TS23	Week_factor14	0.902330050674356	0.870338339952893	-0.803501749997692	2.6081618513464	Positive	2.46534079299358	0.447758278098055	13.574076734919
B.1.177.10	AR1 (Week|Postcode) -week -lockdown2 FE	Poisson	ran_vals	cond	Postcode	TS24	Week_factor14	-0.396384963437584	0.990551905880386	-2.33783102378065	1.54506109690548	Negative	0.672747662828538	0.0965367973356454	4.68825805633129
B.1.177.10	AR1 (Week|Postcode) -week -lockdown2 FE	Poisson	ran_vals	cond	Postcode	TS25	Week_factor14	1.42196909590528	0.988434752249518	-0.515327419571545	3.35926561138211	Positive	4.14527485294548	0.597304993253155	28.7680561866313
B.1.177.10	AR1 (Week|Postcode) -week -lockdown2 FE	Poisson	ran_vals	cond	Postcode	TS26	Week_factor14	1.76083873973414	1.21506128672383	-0.62063762125347	4.14231510072175	Positive	5.81731456164854	0.537601542118417	62.94838473829
B.1.177.10	AR1 (Week|Postcode) -week -lockdown2 FE	Poisson	ran_vals	cond	Postcode	TS27	Week_factor14	0.335695941724767	1.1889558216247	-1.99461464786887	2.6660065313184	Positive	1.39891360887947	0.136066077418403	14.3824186177614
B.1.177.10	AR1 (Week|Postcode) -week -lockdown2 FE	Poisson	ran_vals	cond	Postcode	TS28	Week_factor14	-0.0232222451699532	1.12147382297019	-2.22127054779596	2.17482605745606	Negative	0.977045316039616	0.108471203387395	8.80065418086697
B.1.177.10	AR1 (Week|Postcode) -week -lockdown2 FE	Poisson	ran_vals	cond	Postcode	TS29	Week_factor14	-0.0248332270002192	1.11978839294135	-2.21957814747125	2.16991169347082	Negative	0.975472580952093	0.108654935517534	8.75751066122332
B.1.177.10	AR1 (Week|Postcode) -week -lockdown2 FE	Poisson	ran_vals	cond	Postcode	TS3	Week_factor14	-0.211171604929294	1.05696722591604	-2.28278930056395	1.86044609070536	Negative	0.809635117582318	0.101999302846042	6.42660297994352
B.1.177.10	AR1 (Week|Postcode) -week -lockdown2 FE	Poisson	ran_vals	cond	Postcode	TS4	Week_factor14	-0.0833717404748298	1.09257578115077	-2.22478092191106	2.0580374409614	Negative	0.920009079031881	0.108091096431929	7.83058673138845
B.1.177.10	AR1 (Week|Postcode) -week -lockdown2 FE	Poisson	ran_vals	cond	Postcode	TS5	Week_factor14	-0.0881601268991319	1.10235696922852	-2.24874008469377	2.0724198308955	Negative	0.915614250513503	0.105532102347956	7.94402307062199
B.1.177.10	AR1 (Week|Postcode) -week -lockdown2 FE	Poisson	ran_vals	cond	Postcode	TS6	Week_factor14	-0.0673833744555097	1.10919489662335	-2.2413654236729	2.10659867476188	Negative	0.9348367401025	0.106313242611689	8.22023399133332
B.1.177.10	AR1 (Week|Postcode) -week -lockdown2 FE	Poisson	ran_vals	cond	Postcode	TS7	Week_factor14	-0.0380250091987924	1.12537729934694	-2.24372398493775	2.16767396654017	Negative	0.962688864512948	0.106062791783636	8.73793565370037
B.1.177.10	AR1 (Week|Postcode) -week -lockdown2 FE	Poisson	ran_vals	cond	Postcode	TS8	Week_factor14	-0.0619944110841653	1.12098858971043	-2.25909167399695	2.13510285182862	Negative	0.939888139732117	0.104445312074038	8.45791637429251
B.1.177.10	AR1 (Week|Postcode) -week -lockdown2 FE	Poisson	ran_vals	cond	Postcode	TS9	Week_factor14	0.169149172988915	1.10021408647131	-1.98723081177849	2.32552915775632	Positive	1.18429679083985	0.137074485409564	10.2320930449081
