# Supplementary material for: Spatial and temporal epidemiology of SARS-CoV-2 virus lineages in Teesside, UK, in 2020: effects of socio-economic deprivation, weather, and lockdown on lineage dynamics
Source: Peer Community J. Author manuscript; Available in PMC 2024 Sep 23. (PMC7616629; doi:10.24072/pcjournal.461)
Supplement: Supplementary file: main dataset and code (compressed) [file EMS198536-supplement-Supplementary_file__main_dataset_and_code__compressed_.zip › Covid-19-Teesside-main/Data/Results/Lin6-B111_GLMM_Fixed-Effects.csv]

Lineage	Model	Family	effect	component	term	estimate	std.error	statistic	p.value	conf.low	conf.high	Sign	Asterisks	estimate_exp	conf.low_exp	conf.high_exp
B.1.1.1	AR1 (Week|Postcode)	Poisson	fixed	cond	(Intercept)	-3.67469217349308	1.32312639064394	-2.7772797817937	0.0054815971570245	-6.26797224614967	-1.08141210083649	Negative	**	0.0253572099428216	0.00189606944985525	0.339116320941418
B.1.1.1	AR1 (Week|Postcode)	Poisson	fixed	cond	Temperature_Lag2	-0.223102019656226	0.0843619973176863	-2.64457963004454	0.00817924590221494	-0.388448496062756	-0.057755543249696	Negative	**	0.800033226016348	0.678108146219913	0.943880657234508
B.1.1.1	AR1 (Week|Postcode)	Poisson	fixed	cond	Rain_Lag2	-0.166384340285486	0.162618786892506	-1.0231557095274	0.306234230229473	-0.485111305804391	0.152342625233419	Negative		0.846720742751674	0.615628669906327	1.16455917544424
B.1.1.1	AR1 (Week|Postcode)	Poisson	fixed	cond	Lockdown_1_Lag2	0.125321721676561	0.0627692558976196	1.99654623723703	0.0458744981613521	0.00229624078084789	0.248347202572273	Positive	*	1.1335130701364	1.00229887916077	1.28190493562744
B.1.1.1	AR1 (Week|Postcode)	Poisson	fixed	cond	Lockdown_2_Lag2	-1.01490796461619	0.726012137669622	-1.39792148361854	0.162136646477597	-2.43786560678758	0.408049677555207	Negative		0.362435785214129	0.0873470856695433	1.503881868489
B.1.1.1	AR1 (Week|Postcode)	Poisson	fixed	cond	Week1_per_lin	-0.00660722194167637	0.0318377769940383	-0.207527741114387	0.83559772994267	-0.0690081181978094	0.0557936743144566	Negative		0.993414557755054	0.933319103178348	1.05737949667906
B.1.1.1	AR1 (Week|Postcode)	Poisson	fixed	cond	Tier_2_Lag2	-0.203295159184656	0.455494865645158	-0.44631712565346	0.655368187297621	-1.09604869099208	0.689458372622764	Negative		0.81603734495857	0.334188962167455	1.99263597471348
B.1.1.1	AR1 (Week|Postcode)	Poisson	fixed	cond	Tier_3_Lag2	-1.24894366328041	1.02084644940313	-1.22343929785978	0.221163818196411	-3.24976593785613	0.751878611295313	Negative		0.28680760230155	0.0387832844681412	2.12098077473391
B.1.1.1	AR1 (Week|Postcode)	Poisson	fixed	cond	Eat_out_Lag2	0.529184120272321	0.334449058038133	1.5822562735757	0.113591078518939	-0.126323988145766	1.18469222869041	Positive		1.69754674949091	0.881329260289744	3.26968035278868
B.1.1.1	AR1 (Week|Postcode)	Poisson	fixed	cond	DEC_10	1.23928974558485	0.583595196728342	2.123543429645	0.0337083402432891	0.0954641784467356	2.38311531272297	Positive	*	3.45315997144766	1.10016941155089	10.8386160015109
B.1.1.1	AR1 (Week|Postcode)	Poisson	fixed	cond	I(Poptot/1000)	0.0423568051464643	0.016648588968048	2.54416787078806	0.0109538427194667	0.00972617037567929	0.0749874399172493	Positive	*	1.0432666552613	1.00977362329104	1.07787061265552
B.1.1.1	AR1 (Week|Postcode) -week FE	Poisson	fixed	cond	(Intercept)	-3.62902527519259	1.30142547949035	-2.78850025021315	0.00529527065292356	-6.17977234355644	-1.07827820682874	Negative	**	0.0265420429920893	0.00207089925453887	0.340180742568658
B.1.1.1	AR1 (Week|Postcode) -week FE	Poisson	fixed	cond	Temperature_Lag2	-0.234115816250495	0.0660262415775251	-3.54579952844364	0.000391423861748966	-0.363524871776985	-0.104706760724004	Negative	***	0.791270168644505	0.695221435608623	0.900588571810339
B.1.1.1	AR1 (Week|Postcode) -week FE	Poisson	fixed	cond	Rain_Lag2	-0.184301451928999	0.1397006896084	-1.3192594284654	0.187082396499987	-0.458109772176871	0.0895068683188732	Negative		0.831685052970368	0.632478043904863	1.0936348447194
B.1.1.1	AR1 (Week|Postcode) -week FE	Poisson	fixed	cond	Lockdown_1_Lag2	0.130753242392479	0.0571901192037733	2.28629078261918	0.0222372527625954	0.0186626684815308	0.242843816303427	Positive	*	1.1396865202927	1.01883790450541	1.27486949473815
B.1.1.1	AR1 (Week|Postcode) -week FE	Poisson	fixed	cond	Lockdown_2_Lag2	-1.09673059260022	0.621915873787205	-1.76347097545781	0.077821088346915	-2.3156633066369	0.122202121436461	Negative	.	0.333961155856301	0.0987006934593387	1.12998247238074
B.1.1.1	AR1 (Week|Postcode) -week FE	Poisson	fixed	cond	Tier_2_Lag2	-0.259866965059648	0.365414525536731	-0.711156636912417	0.476987176427183	-0.976066274539431	0.456332344420136	Negative		0.771154169428744	0.376790377306694	1.57827478843306
B.1.1.1	AR1 (Week|Postcode) -week FE	Poisson	fixed	cond	Tier_3_Lag2	-1.37117748764369	0.852200732638446	-1.60898416902139	0.10761980328974	-3.04146023121369	0.299105255926308	Negative		0.253807927835377	0.0477650904692154	1.34865156957267
B.1.1.1	AR1 (Week|Postcode) -week FE	Poisson	fixed	cond	Eat_out_Lag2	0.54990305196923	0.32110472157138	1.71253493028127	0.0867981331311983	-0.0794506375764377	1.1792567415149	Positive	.	1.73308499054558	0.923623611143257	3.25195626033914
B.1.1.1	AR1 (Week|Postcode) -week FE	Poisson	fixed	cond	DEC_10	1.23753447559183	0.583205846987556	2.1219514207275	0.0338418177093281	0.0944720199230407	2.38059693126061	Positive	*	3.44710405980349	1.09907841040425	10.8113545736407
B.1.1.1	AR1 (Week|Postcode) -week FE	Poisson	fixed	cond	I(Poptot/1000)	0.0423977463966381	0.0166364439506115	2.54848611413016	0.0108191593925226	0.00979091542262029	0.075004577370656	Positive	*	1.0433093687768	1.00983900324817	1.07788908477121
