# Supplementary material for: Spatial and temporal epidemiology of SARS-CoV-2 virus lineages in Teesside, UK, in 2020: effects of socio-economic deprivation, weather, and lockdown on lineage dynamics
Source: Peer Community J. Author manuscript; Available in PMC 2024 Sep 23. (PMC7616629; doi:10.24072/pcjournal.461)
Supplement: Supplementary file: main dataset and code (compressed) [file EMS198536-supplement-Supplementary_file__main_dataset_and_code__compressed_.zip › Covid-19-Teesside-main/Data/Results/Lin6-B111_GLMM_Observed-Fitted.csv]

Lineage	Postcode	Week	Type	Obs_cases
B.1.1.1	TS1	13	Observed	1
B.1.1.1	TS10	13	Observed	0
B.1.1.1	TS11	13	Observed	0
B.1.1.1	TS12	13	Observed	0
B.1.1.1	TS13	13	Observed	0
B.1.1.1	TS14	13	Observed	0
B.1.1.1	TS15	13	Observed	0
B.1.1.1	TS16	13	Observed	0
B.1.1.1	TS17	13	Observed	2
B.1.1.1	TS18	13	Observed	0
B.1.1.1	TS19	13	Observed	0
B.1.1.1	TS2	13	Observed	0
B.1.1.1	TS20	13	Observed	1
B.1.1.1	TS21	13	Observed	0
B.1.1.1	TS22	13	Observed	0
B.1.1.1	TS23	13	Observed	0
B.1.1.1	TS24	13	Observed	0
B.1.1.1	TS25	13	Observed	2
B.1.1.1	TS26	13	Observed	0
B.1.1.1	TS27	13	Observed	0
B.1.1.1	TS28	13	Observed	0
B.1.1.1	TS29	13	Observed	0
B.1.1.1	TS3	13	Observed	0
B.1.1.1	TS4	13	Observed	0
B.1.1.1	TS5	13	Observed	0
B.1.1.1	TS6	13	Observed	0
B.1.1.1	TS7	13	Observed	0
B.1.1.1	TS8	13	Observed	0
B.1.1.1	TS9	13	Observed	0
B.1.1.1	TS1	14	Observed	1
B.1.1.1	TS10	14	Observed	0
B.1.1.1	TS11	14	Observed	0
B.1.1.1	TS12	14	Observed	0
B.1.1.1	TS13	14	Observed	0
B.1.1.1	TS14	14	Observed	0
B.1.1.1	TS15	14	Observed	0
B.1.1.1	TS16	14	Observed	0
B.1.1.1	TS17	14	Observed	0
B.1.1.1	TS18	14	Observed	0
B.1.1.1	TS19	14	Observed	0
B.1.1.1	TS2	14	Observed	0
B.1.1.1	TS20	14	Observed	0
B.1.1.1	TS21	14	Observed	0
B.1.1.1	TS22	14	Observed	0
B.1.1.1	TS23	14	Observed	0
B.1.1.1	TS24	14	Observed	0
B.1.1.1	TS25	14	Observed	0
B.1.1.1	TS26	14	Observed	0
B.1.1.1	TS27	14	Observed	0
B.1.1.1	TS28	14	Observed	0
B.1.1.1	TS29	14	Observed	0
B.1.1.1	TS3	14	Observed	2
B.1.1.1	TS4	14	Observed	0
B.1.1.1	TS5	14	Observed	1
B.1.1.1	TS6	14	Observed	1
B.1.1.1	TS7	14	Observed	0
B.1.1.1	TS8	14	Observed	0
B.1.1.1	TS9	14	Observed	0
B.1.1.1	TS1	15	Observed	1
B.1.1.1	TS10	15	Observed	0
B.1.1.1	TS11	15	Observed	0
B.1.1.1	TS12	15	Observed	0
B.1.1.1	TS13	15	Observed	0
B.1.1.1	TS14	15	Observed	0
B.1.1.1	TS15	15	Observed	0
B.1.1.1	TS16	15	Observed	0
B.1.1.1	TS17	15	Observed	0
B.1.1.1	TS18	15	Observed	0
B.1.1.1	TS19	15	Observed	0
B.1.1.1	TS2	15	Observed	0
B.1.1.1	TS20	15	Observed	0
B.1.1.1	TS21	15	Observed	0
B.1.1.1	TS22	15	Observed	0
B.1.1.1	TS23	15	Observed	0
B.1.1.1	TS24	15	Observed	0
B.1.1.1	TS25	15	Observed	0
B.1.1.1	TS26	15	Observed	0
B.1.1.1	TS27	15	Observed	0
B.1.1.1	TS28	15	Observed	0
B.1.1.1	TS29	15	Observed	0
B.1.1.1	TS3	15	Observed	0
B.1.1.1	TS4	15	Observed	0
B.1.1.1	TS5	15	Observed	1
B.1.1.1	TS6	15	Observed	0
B.1.1.1	TS7	15	Observed	0
B.1.1.1	TS8	15	Observed	0
B.1.1.1	TS9	15	Observed	0
B.1.1.1	TS1	16	Observed	0
B.1.1.1	TS10	16	Observed	1
B.1.1.1	TS11	16	Observed	0
B.1.1.1	TS12	16	Observed	0
B.1.1.1	TS13	16	Observed	0
B.1.1.1	TS14	16	Observed	0
B.1.1.1	TS15	16	Observed	1
B.1.1.1	TS16	16	Observed	0
B.1.1.1	TS17	16	Observed	0
B.1.1.1	TS18	16	Observed	1
B.1.1.1	TS19	16	Observed	0
B.1.1.1	TS2	16	Observed	0
B.1.1.1	TS20	16	Observed	0
B.1.1.1	TS21	16	Observed	0
B.1.1.1	TS22	16	Observed	0
B.1.1.1	TS23	16	Observed	0
B.1.1.1	TS24	16	Observed	0
B.1.1.1	TS25	16	Observed	0
B.1.1.1	TS26	16	Observed	0
B.1.1.1	TS27	16	Observed	0
B.1.1.1	TS28	16	Observed	0
B.1.1.1	TS29	16	Observed	0
B.1.1.1	TS3	16	Observed	2
B.1.1.1	TS4	16	Observed	0
B.1.1.1	TS5	16	Observed	0
B.1.1.1	TS6	16	Observed	1
B.1.1.1	TS7	16	Observed	0
B.1.1.1	TS8	16	Observed	1
B.1.1.1	TS9	16	Observed	0
B.1.1.1	TS1	17	Observed	0
B.1.1.1	TS10	17	Observed	4
B.1.1.1	TS11	17	Observed	0
B.1.1.1	TS12	17	Observed	0
B.1.1.1	TS13	17	Observed	0
B.1.1.1	TS14	17	Observed	0
B.1.1.1	TS15	17	Observed	0
B.1.1.1	TS16	17	Observed	0
B.1.1.1	TS17	17	Observed	0
B.1.1.1	TS18	17	Observed	0
B.1.1.1	TS19	17	Observed	1
B.1.1.1	TS2	17	Observed	0
B.1.1.1	TS20	17	Observed	0
B.1.1.1	TS21	17	Observed	0
B.1.1.1	TS22	17	Observed	0
B.1.1.1	TS23	17	Observed	0
B.1.1.1	TS24	17	Observed	0
B.1.1.1	TS25	17	Observed	0
B.1.1.1	TS26	17	Observed	0
B.1.1.1	TS27	17	Observed	0
B.1.1.1	TS28	17	Observed	0
B.1.1.1	TS29	17	Observed	0
B.1.1.1	TS3	17	Observed	1
B.1.1.1	TS4	17	Observed	0
B.1.1.1	TS5	17	Observed	0
B.1.1.1	TS6	17	Observed	1
B.1.1.1	TS7	17	Observed	1
B.1.1.1	TS8	17	Observed	1
B.1.1.1	TS9	17	Observed	1
B.1.1.1	TS1	18	Observed	0
B.1.1.1	TS10	18	Observed	1
B.1.1.1	TS11	18	Observed	0
B.1.1.1	TS12	18	Observed	0
B.1.1.1	TS13	18	Observed	0
B.1.1.1	TS14	18	Observed	0
B.1.1.1	TS15	18	Observed	0
B.1.1.1	TS16	18	Observed	0
B.1.1.1	TS17	18	Observed	0
B.1.1.1	TS18	18	Observed	0
B.1.1.1	TS19	18	Observed	0
B.1.1.1	TS2	18	Observed	0
B.1.1.1	TS20	18	Observed	0
B.1.1.1	TS21	18	Observed	0
B.1.1.1	TS22	18	Observed	0
B.1.1.1	TS23	18	Observed	0
B.1.1.1	TS24	18	Observed	0
B.1.1.1	TS25	18	Observed	0
B.1.1.1	TS26	18	Observed	0
B.1.1.1	TS27	18	Observed	0
B.1.1.1	TS28	18	Observed	0
B.1.1.1	TS29	18	Observed	0
B.1.1.1	TS3	18	Observed	0
B.1.1.1	TS4	18	Observed	0
B.1.1.1	TS5	18	Observed	0
B.1.1.1	TS6	18	Observed	0
B.1.1.1	TS7	18	Observed	0
B.1.1.1	TS8	18	Observed	1
B.1.1.1	TS9	18	Observed	0
B.1.1.1	TS1	19	Observed	0
B.1.1.1	TS10	19	Observed	0
B.1.1.1	TS11	19	Observed	0
B.1.1.1	TS12	19	Observed	0
B.1.1.1	TS13	19	Observed	0
B.1.1.1	TS14	19	Observed	0
B.1.1.1	TS15	19	Observed	0
B.1.1.1	TS16	19	Observed	0
B.1.1.1	TS17	19	Observed	0
B.1.1.1	TS18	19	Observed	0
B.1.1.1	TS19	19	Observed	1
B.1.1.1	TS2	19	Observed	0
B.1.1.1	TS20	19	Observed	0
B.1.1.1	TS21	19	Observed	0
B.1.1.1	TS22	19	Observed	0
B.1.1.1	TS23	19	Observed	0
B.1.1.1	TS24	19	Observed	0
B.1.1.1	TS25	19	Observed	0
B.1.1.1	TS26	19	Observed	0
B.1.1.1	TS27	19	Observed	0
B.1.1.1	TS28	19	Observed	0
B.1.1.1	TS29	19	Observed	0
B.1.1.1	TS3	19	Observed	0
B.1.1.1	TS4	19	Observed	0
B.1.1.1	TS5	19	Observed	0
B.1.1.1	TS6	19	Observed	0
B.1.1.1	TS7	19	Observed	0
B.1.1.1	TS8	19	Observed	0
B.1.1.1	TS9	19	Observed	1
B.1.1.1	TS1	20	Observed	0
B.1.1.1	TS10	20	Observed	1
B.1.1.1	TS11	20	Observed	3
B.1.1.1	TS12	20	Observed	1
B.1.1.1	TS13	20	Observed	0
B.1.1.1	TS14	20	Observed	4
B.1.1.1	TS15	20	Observed	0
B.1.1.1	TS16	20	Observed	0
B.1.1.1	TS17	20	Observed	1
B.1.1.1	TS18	20	Observed	0
B.1.1.1	TS19	20	Observed	0
B.1.1.1	TS2	20	Observed	0
B.1.1.1	TS20	20	Observed	0
B.1.1.1	TS21	20	Observed	0
B.1.1.1	TS22	20	Observed	0
B.1.1.1	TS23	20	Observed	0
B.1.1.1	TS24	20	Observed	0
B.1.1.1	TS25	20	Observed	0
B.1.1.1	TS26	20	Observed	0
B.1.1.1	TS27	20	Observed	0
B.1.1.1	TS28	20	Observed	0
B.1.1.1	TS29	20	Observed	0
B.1.1.1	TS3	20	Observed	1
B.1.1.1	TS4	20	Observed	0
B.1.1.1	TS5	20	Observed	0
B.1.1.1	TS6	20	Observed	1
B.1.1.1	TS7	20	Observed	1
B.1.1.1	TS8	20	Observed	0
B.1.1.1	TS9	20	Observed	0
B.1.1.1	TS1	21	Observed	2
B.1.1.1	TS10	21	Observed	0
B.1.1.1	TS11	21	Observed	0
B.1.1.1	TS12	21	Observed	0
B.1.1.1	TS13	21	Observed	0
B.1.1.1	TS14	21	Observed	0
B.1.1.1	TS15	21	Observed	0
B.1.1.1	TS16	21	Observed	0
B.1.1.1	TS17	21	Observed	0
B.1.1.1	TS18	21	Observed	1
B.1.1.1	TS19	21	Observed	0
B.1.1.1	TS2	21	Observed	0
B.1.1.1	TS20	21	Observed	0
B.1.1.1	TS21	21	Observed	0
B.1.1.1	TS22	21	Observed	0
B.1.1.1	TS23	21	Observed	0
B.1.1.1	TS24	21	Observed	0
B.1.1.1	TS25	21	Observed	0
B.1.1.1	TS26	21	Observed	1
B.1.1.1	TS27	21	Observed	0
B.1.1.1	TS28	21	Observed	0
B.1.1.1	TS29	21	Observed	0
B.1.1.1	TS3	21	Observed	0
B.1.1.1	TS4	21	Observed	2
B.1.1.1	TS5	21	Observed	1
B.1.1.1	TS6	21	Observed	0
B.1.1.1	TS7	21	Observed	1
B.1.1.1	TS8	21	Observed	1
B.1.1.1	TS9	21	Observed	1
B.1.1.1	TS1	22	Observed	0
B.1.1.1	TS10	22	Observed	0
B.1.1.1	TS11	22	Observed	0
B.1.1.1	TS12	22	Observed	0
B.1.1.1	TS13	22	Observed	0
B.1.1.1	TS14	22	Observed	2
B.1.1.1	TS15	22	Observed	0
B.1.1.1	TS16	22	Observed	0
B.1.1.1	TS17	22	Observed	0
B.1.1.1	TS18	22	Observed	0
B.1.1.1	TS19	22	Observed	0
B.1.1.1	TS2	22	Observed	0
B.1.1.1	TS20	22	Observed	0
B.1.1.1	TS21	22	Observed	0
B.1.1.1	TS22	22	Observed	0
B.1.1.1	TS23	22	Observed	0
B.1.1.1	TS24	22	Observed	0
B.1.1.1	TS25	22	Observed	0
B.1.1.1	TS26	22	Observed	0
B.1.1.1	TS27	22	Observed	0
B.1.1.1	TS28	22	Observed	0
B.1.1.1	TS29	22	Observed	0
B.1.1.1	TS3	22	Observed	0
B.1.1.1	TS4	22	Observed	1
B.1.1.1	TS5	22	Observed	0
B.1.1.1	TS6	22	Observed	0
B.1.1.1	TS7	22	Observed	0
B.1.1.1	TS8	22	Observed	0
B.1.1.1	TS9	22	Observed	0
B.1.1.1	TS1	23	Observed	0
B.1.1.1	TS10	23	Observed	0
B.1.1.1	TS11	23	Observed	0
B.1.1.1	TS12	23	Observed	0
B.1.1.1	TS13	23	Observed	0
B.1.1.1	TS14	23	Observed	0
B.1.1.1	TS15	23	Observed	0
B.1.1.1	TS16	23	Observed	0
B.1.1.1	TS17	23	Observed	0
B.1.1.1	TS18	23	Observed	0
B.1.1.1	TS19	23	Observed	0
B.1.1.1	TS2	23	Observed	0
B.1.1.1	TS20	23	Observed	0
B.1.1.1	TS21	23	Observed	0
B.1.1.1	TS22	23	Observed	0
B.1.1.1	TS23	23	Observed	0
B.1.1.1	TS24	23	Observed	0
B.1.1.1	TS25	23	Observed	0
B.1.1.1	TS26	23	Observed	0
B.1.1.1	TS27	23	Observed	0
B.1.1.1	TS28	23	Observed	0
B.1.1.1	TS29	23	Observed	0
B.1.1.1	TS3	23	Observed	0
B.1.1.1	TS4	23	Observed	0
B.1.1.1	TS5	23	Observed	0
B.1.1.1	TS6	23	Observed	0
B.1.1.1	TS7	23	Observed	0
B.1.1.1	TS8	23	Observed	0
B.1.1.1	TS9	23	Observed	0
B.1.1.1	TS1	24	Observed	0
B.1.1.1	TS10	24	Observed	0
B.1.1.1	TS11	24	Observed	0
B.1.1.1	TS12	24	Observed	1
B.1.1.1	TS13	24	Observed	0
B.1.1.1	TS14	24	Observed	0
B.1.1.1	TS15	24	Observed	0
B.1.1.1	TS16	24	Observed	0
B.1.1.1	TS17	24	Observed	0
B.1.1.1	TS18	24	Observed	1
B.1.1.1	TS19	24	Observed	1
B.1.1.1	TS2	24	Observed	0
B.1.1.1	TS20	24	Observed	0
B.1.1.1	TS21	24	Observed	0
B.1.1.1	TS22	24	Observed	0
B.1.1.1	TS23	24	Observed	0
B.1.1.1	TS24	24	Observed	0
B.1.1.1	TS25	24	Observed	0
B.1.1.1	TS26	24	Observed	0
B.1.1.1	TS27	24	Observed	0
B.1.1.1	TS28	24	Observed	0
B.1.1.1	TS29	24	Observed	0
B.1.1.1	TS3	24	Observed	0
B.1.1.1	TS4	24	Observed	1
B.1.1.1	TS5	24	Observed	0
B.1.1.1	TS6	24	Observed	0
B.1.1.1	TS7	24	Observed	0
B.1.1.1	TS8	24	Observed	0
B.1.1.1	TS9	24	Observed	0
B.1.1.1	TS1	25	Observed	0
B.1.1.1	TS10	25	Observed	0
B.1.1.1	TS11	25	Observed	0
B.1.1.1	TS12	25	Observed	0
B.1.1.1	TS13	25	Observed	0
B.1.1.1	TS14	25	Observed	0
B.1.1.1	TS15	25	Observed	0
B.1.1.1	TS16	25	Observed	0
B.1.1.1	TS17	25	Observed	0
B.1.1.1	TS18	25	Observed	0
B.1.1.1	TS19	25	Observed	0
B.1.1.1	TS2	25	Observed	0
B.1.1.1	TS20	25	Observed	0
B.1.1.1	TS21	25	Observed	0
B.1.1.1	TS22	25	Observed	0
B.1.1.1	TS23	25	Observed	0
B.1.1.1	TS24	25	Observed	0
B.1.1.1	TS25	25	Observed	0
B.1.1.1	TS26	25	Observed	0
B.1.1.1	TS27	25	Observed	0
B.1.1.1	TS28	25	Observed	0
B.1.1.1	TS29	25	Observed	0
B.1.1.1	TS3	25	Observed	0
B.1.1.1	TS4	25	Observed	0
B.1.1.1	TS5	25	Observed	0
B.1.1.1	TS6	25	Observed	0
B.1.1.1	TS7	25	Observed	1
B.1.1.1	TS8	25	Observed	0
B.1.1.1	TS9	25	Observed	0
B.1.1.1	TS1	26	Observed	0
B.1.1.1	TS10	26	Observed	0
B.1.1.1	TS11	26	Observed	0
B.1.1.1	TS12	26	Observed	0
B.1.1.1	TS13	26	Observed	0
B.1.1.1	TS14	26	Observed	0
B.1.1.1	TS15	26	Observed	0
B.1.1.1	TS16	26	Observed	0
B.1.1.1	TS17	26	Observed	0
B.1.1.1	TS18	26	Observed	0
B.1.1.1	TS19	26	Observed	0
B.1.1.1	TS2	26	Observed	0
B.1.1.1	TS20	26	Observed	0
B.1.1.1	TS21	26	Observed	0
B.1.1.1	TS22	26	Observed	0
B.1.1.1	TS23	26	Observed	0
B.1.1.1	TS24	26	Observed	0
B.1.1.1	TS25	26	Observed	0
B.1.1.1	TS26	26	Observed	0
B.1.1.1	TS27	26	Observed	0
B.1.1.1	TS28	26	Observed	0
B.1.1.1	TS29	26	Observed	0
B.1.1.1	TS3	26	Observed	0
B.1.1.1	TS4	26	Observed	0
B.1.1.1	TS5	26	Observed	0
B.1.1.1	TS6	26	Observed	0
B.1.1.1	TS7	26	Observed	0
B.1.1.1	TS8	26	Observed	0
B.1.1.1	TS9	26	Observed	0
B.1.1.1	TS1	27	Observed	0
B.1.1.1	TS10	27	Observed	0
B.1.1.1	TS11	27	Observed	0
B.1.1.1	TS12	27	Observed	0
B.1.1.1	TS13	27	Observed	0
B.1.1.1	TS14	27	Observed	0
B.1.1.1	TS15	27	Observed	0
B.1.1.1	TS16	27	Observed	0
B.1.1.1	TS17	27	Observed	0
B.1.1.1	TS18	27	Observed	0
B.1.1.1	TS19	27	Observed	0
B.1.1.1	TS2	27	Observed	0
B.1.1.1	TS20	27	Observed	0
B.1.1.1	TS21	27	Observed	0
B.1.1.1	TS22	27	Observed	0
B.1.1.1	TS23	27	Observed	0
B.1.1.1	TS24	27	Observed	0
B.1.1.1	TS25	27	Observed	0
B.1.1.1	TS26	27	Observed	0
B.1.1.1	TS27	27	Observed	0
B.1.1.1	TS28	27	Observed	0
B.1.1.1	TS29	27	Observed	0
B.1.1.1	TS3	27	Observed	0
B.1.1.1	TS4	27	Observed	0
B.1.1.1	TS5	27	Observed	0
B.1.1.1	TS6	27	Observed	0
B.1.1.1	TS7	27	Observed	0
B.1.1.1	TS8	27	Observed	0
B.1.1.1	TS9	27	Observed	0
B.1.1.1	TS1	28	Observed	0
B.1.1.1	TS10	28	Observed	0
B.1.1.1	TS11	28	Observed	0
B.1.1.1	TS12	28	Observed	0
B.1.1.1	TS13	28	Observed	0
B.1.1.1	TS14	28	Observed	0
B.1.1.1	TS15	28	Observed	0
B.1.1.1	TS16	28	Observed	0
B.1.1.1	TS17	28	Observed	0
B.1.1.1	TS18	28	Observed	0
B.1.1.1	TS19	28	Observed	0
B.1.1.1	TS2	28	Observed	0
B.1.1.1	TS20	28	Observed	0
B.1.1.1	TS21	28	Observed	0
B.1.1.1	TS22	28	Observed	0
B.1.1.1	TS23	28	Observed	0
B.1.1.1	TS24	28	Observed	0
B.1.1.1	TS25	28	Observed	0
B.1.1.1	TS26	28	Observed	0
B.1.1.1	TS27	28	Observed	0
B.1.1.1	TS28	28	Observed	0
B.1.1.1	TS29	28	Observed	0
B.1.1.1	TS3	28	Observed	0
B.1.1.1	TS4	28	Observed	0
B.1.1.1	TS5	28	Observed	0
B.1.1.1	TS6	28	Observed	0
B.1.1.1	TS7	28	Observed	0
B.1.1.1	TS8	28	Observed	0
B.1.1.1	TS9	28	Observed	0
B.1.1.1	TS1	29	Observed	0
B.1.1.1	TS10	29	Observed	0
B.1.1.1	TS11	29	Observed	0
B.1.1.1	TS12	29	Observed	0
B.1.1.1	TS13	29	Observed	0
B.1.1.1	TS14	29	Observed	0
B.1.1.1	TS15	29	Observed	0
B.1.1.1	TS16	29	Observed	0
B.1.1.1	TS17	29	Observed	0
B.1.1.1	TS18	29	Observed	0
B.1.1.1	TS19	29	Observed	0
B.1.1.1	TS2	29	Observed	0
B.1.1.1	TS20	29	Observed	0
B.1.1.1	TS21	29	Observed	0
B.1.1.1	TS22	29	Observed	0
B.1.1.1	TS23	29	Observed	0
B.1.1.1	TS24	29	Observed	0
B.1.1.1	TS25	29	Observed	0
B.1.1.1	TS26	29	Observed	0
B.1.1.1	TS27	29	Observed	0
B.1.1.1	TS28	29	Observed	0
B.1.1.1	TS29	29	Observed	0
B.1.1.1	TS3	29	Observed	0
B.1.1.1	TS4	29	Observed	0
B.1.1.1	TS5	29	Observed	0
B.1.1.1	TS6	29	Observed	0
B.1.1.1	TS7	29	Observed	0
B.1.1.1	TS8	29	Observed	0
B.1.1.1	TS9	29	Observed	0
B.1.1.1	TS1	30	Observed	0
B.1.1.1	TS10	30	Observed	0
B.1.1.1	TS11	30	Observed	0
B.1.1.1	TS12	30	Observed	0
B.1.1.1	TS13	30	Observed	0
B.1.1.1	TS14	30	Observed	0
B.1.1.1	TS15	30	Observed	0
B.1.1.1	TS16	30	Observed	0
B.1.1.1	TS17	30	Observed	0
B.1.1.1	TS18	30	Observed	0
B.1.1.1	TS19	30	Observed	0
B.1.1.1	TS2	30	Observed	0
B.1.1.1	TS20	30	Observed	0
B.1.1.1	TS21	30	Observed	0
B.1.1.1	TS22	30	Observed	0
B.1.1.1	TS23	30	Observed	0
B.1.1.1	TS24	30	Observed	0
B.1.1.1	TS25	30	Observed	0
B.1.1.1	TS26	30	Observed	0
B.1.1.1	TS27	30	Observed	0
B.1.1.1	TS28	30	Observed	0
B.1.1.1	TS29	30	Observed	0
B.1.1.1	TS3	30	Observed	0
B.1.1.1	TS4	30	Observed	0
B.1.1.1	TS5	30	Observed	0
B.1.1.1	TS6	30	Observed	0
B.1.1.1	TS7	30	Observed	0
B.1.1.1	TS8	30	Observed	0
B.1.1.1	TS9	30	Observed	0
B.1.1.1	TS1	31	Observed	0
B.1.1.1	TS10	31	Observed	0
B.1.1.1	TS11	31	Observed	0
B.1.1.1	TS12	31	Observed	0
B.1.1.1	TS13	31	Observed	0
B.1.1.1	TS14	31	Observed	0
B.1.1.1	TS15	31	Observed	0
B.1.1.1	TS16	31	Observed	0
B.1.1.1	TS17	31	Observed	0
B.1.1.1	TS18	31	Observed	0
B.1.1.1	TS19	31	Observed	0
B.1.1.1	TS2	31	Observed	0
B.1.1.1	TS20	31	Observed	0
B.1.1.1	TS21	31	Observed	0
B.1.1.1	TS22	31	Observed	0
B.1.1.1	TS23	31	Observed	0
B.1.1.1	TS24	31	Observed	0
B.1.1.1	TS25	31	Observed	0
B.1.1.1	TS26	31	Observed	0
B.1.1.1	TS27	31	Observed	0
B.1.1.1	TS28	31	Observed	0
B.1.1.1	TS29	31	Observed	0
B.1.1.1	TS3	31	Observed	0
B.1.1.1	TS4	31	Observed	0
B.1.1.1	TS5	31	Observed	0
B.1.1.1	TS6	31	Observed	0
B.1.1.1	TS7	31	Observed	0
B.1.1.1	TS8	31	Observed	0
B.1.1.1	TS9	31	Observed	0
B.1.1.1	TS1	32	Observed	0
B.1.1.1	TS10	32	Observed	0
B.1.1.1	TS11	32	Observed	0
B.1.1.1	TS12	32	Observed	0
B.1.1.1	TS13	32	Observed	0
B.1.1.1	TS14	32	Observed	0
B.1.1.1	TS15	32	Observed	0
B.1.1.1	TS16	32	Observed	0
B.1.1.1	TS17	32	Observed	0
B.1.1.1	TS18	32	Observed	0
B.1.1.1	TS19	32	Observed	0
B.1.1.1	TS2	32	Observed	0
B.1.1.1	TS20	32	Observed	0
B.1.1.1	TS21	32	Observed	0
B.1.1.1	TS22	32	Observed	0
B.1.1.1	TS23	32	Observed	0
B.1.1.1	TS24	32	Observed	0
B.1.1.1	TS25	32	Observed	0
B.1.1.1	TS26	32	Observed	0
B.1.1.1	TS27	32	Observed	0
B.1.1.1	TS28	32	Observed	0
B.1.1.1	TS29	32	Observed	0
B.1.1.1	TS3	32	Observed	0
B.1.1.1	TS4	32	Observed	0
B.1.1.1	TS5	32	Observed	0
B.1.1.1	TS6	32	Observed	0
B.1.1.1	TS7	32	Observed	0
B.1.1.1	TS8	32	Observed	0
B.1.1.1	TS9	32	Observed	0
B.1.1.1	TS1	33	Observed	0
B.1.1.1	TS10	33	Observed	0
B.1.1.1	TS11	33	Observed	0
B.1.1.1	TS12	33	Observed	0
B.1.1.1	TS13	33	Observed	0
B.1.1.1	TS14	33	Observed	0
B.1.1.1	TS15	33	Observed	0
B.1.1.1	TS16	33	Observed	0
B.1.1.1	TS17	33	Observed	0
B.1.1.1	TS18	33	Observed	0
B.1.1.1	TS19	33	Observed	0
B.1.1.1	TS2	33	Observed	0
B.1.1.1	TS20	33	Observed	0
B.1.1.1	TS21	33	Observed	0
B.1.1.1	TS22	33	Observed	0
B.1.1.1	TS23	33	Observed	0
B.1.1.1	TS24	33	Observed	0
B.1.1.1	TS25	33	Observed	0
B.1.1.1	TS26	33	Observed	1
B.1.1.1	TS27	33	Observed	0
B.1.1.1	TS28	33	Observed	0
B.1.1.1	TS29	33	Observed	0
B.1.1.1	TS3	33	Observed	0
B.1.1.1	TS4	33	Observed	0
B.1.1.1	TS5	33	Observed	0
B.1.1.1	TS6	33	Observed	0
B.1.1.1	TS7	33	Observed	0
B.1.1.1	TS8	33	Observed	0
B.1.1.1	TS9	33	Observed	0
B.1.1.1	TS1	34	Observed	0
B.1.1.1	TS10	34	Observed	0
B.1.1.1	TS11	34	Observed	0
B.1.1.1	TS12	34	Observed	0
B.1.1.1	TS13	34	Observed	0
B.1.1.1	TS14	34	Observed	0
B.1.1.1	TS15	34	Observed	0
B.1.1.1	TS16	34	Observed	0
B.1.1.1	TS17	34	Observed	0
B.1.1.1	TS18	34	Observed	0
B.1.1.1	TS19	34	Observed	0
B.1.1.1	TS2	34	Observed	0
B.1.1.1	TS20	34	Observed	0
B.1.1.1	TS21	34	Observed	0
B.1.1.1	TS22	34	Observed	0
B.1.1.1	TS23	34	Observed	0
B.1.1.1	TS24	34	Observed	0
B.1.1.1	TS25	34	Observed	0
B.1.1.1	TS26	34	Observed	0
B.1.1.1	TS27	34	Observed	0
B.1.1.1	TS28	34	Observed	0
B.1.1.1	TS29	34	Observed	0
B.1.1.1	TS3	34	Observed	0
B.1.1.1	TS4	34	Observed	0
B.1.1.1	TS5	34	Observed	0
B.1.1.1	TS6	34	Observed	0
B.1.1.1	TS7	34	Observed	0
B.1.1.1	TS8	34	Observed	0
B.1.1.1	TS9	34	Observed	0
B.1.1.1	TS1	35	Observed	0
B.1.1.1	TS10	35	Observed	0
B.1.1.1	TS11	35	Observed	0
B.1.1.1	TS12	35	Observed	0
B.1.1.1	TS13	35	Observed	0
B.1.1.1	TS14	35	Observed	0
B.1.1.1	TS15	35	Observed	0
B.1.1.1	TS16	35	Observed	0
B.1.1.1	TS17	35	Observed	0
B.1.1.1	TS18	35	Observed	0
B.1.1.1	TS19	35	Observed	0
B.1.1.1	TS2	35	Observed	0
B.1.1.1	TS20	35	Observed	0
B.1.1.1	TS21	35	Observed	0
B.1.1.1	TS22	35	Observed	0
B.1.1.1	TS23	35	Observed	0
B.1.1.1	TS24	35	Observed	0
B.1.1.1	TS25	35	Observed	0
B.1.1.1	TS26	35	Observed	0
B.1.1.1	TS27	35	Observed	0
B.1.1.1	TS28	35	Observed	0
B.1.1.1	TS29	35	Observed	0
B.1.1.1	TS3	35	Observed	0
B.1.1.1	TS4	35	Observed	0
B.1.1.1	TS5	35	Observed	0
B.1.1.1	TS6	35	Observed	0
B.1.1.1	TS7	35	Observed	0
B.1.1.1	TS8	35	Observed	0
B.1.1.1	TS9	35	Observed	0
B.1.1.1	TS1	36	Observed	0
B.1.1.1	TS10	36	Observed	0
B.1.1.1	TS11	36	Observed	0
B.1.1.1	TS12	36	Observed	0
B.1.1.1	TS13	36	Observed	0
B.1.1.1	TS14	36	Observed	0
B.1.1.1	TS15	36	Observed	0
B.1.1.1	TS16	36	Observed	0
B.1.1.1	TS17	36	Observed	0
B.1.1.1	TS18	36	Observed	0
B.1.1.1	TS19	36	Observed	0
B.1.1.1	TS2	36	Observed	0
B.1.1.1	TS20	36	Observed	0
B.1.1.1	TS21	36	Observed	0
B.1.1.1	TS22	36	Observed	0
B.1.1.1	TS23	36	Observed	0
B.1.1.1	TS24	36	Observed	0
B.1.1.1	TS25	36	Observed	0
B.1.1.1	TS26	36	Observed	0
B.1.1.1	TS27	36	Observed	0
B.1.1.1	TS28	36	Observed	0
B.1.1.1	TS29	36	Observed	0
B.1.1.1	TS3	36	Observed	0
B.1.1.1	TS4	36	Observed	1
B.1.1.1	TS5	36	Observed	0
B.1.1.1	TS6	36	Observed	0
B.1.1.1	TS7	36	Observed	0
B.1.1.1	TS8	36	Observed	0
B.1.1.1	TS9	36	Observed	0
B.1.1.1	TS1	37	Observed	0
B.1.1.1	TS10	37	Observed	0
B.1.1.1	TS11	37	Observed	0
B.1.1.1	TS12	37	Observed	0
B.1.1.1	TS13	37	Observed	0
B.1.1.1	TS14	37	Observed	1
B.1.1.1	TS15	37	Observed	0
B.1.1.1	TS16	37	Observed	0
B.1.1.1	TS17	37	Observed	0
B.1.1.1	TS18	37	Observed	3
B.1.1.1	TS19	37	Observed	0
B.1.1.1	TS2	37	Observed	0
B.1.1.1	TS20	37	Observed	0
B.1.1.1	TS21	37	Observed	0
B.1.1.1	TS22	37	Observed	0
B.1.1.1	TS23	37	Observed	0
B.1.1.1	TS24	37	Observed	0
B.1.1.1	TS25	37	Observed	0
B.1.1.1	TS26	37	Observed	0
B.1.1.1	TS27	37	Observed	0
B.1.1.1	TS28	37	Observed	0
B.1.1.1	TS29	37	Observed	0
B.1.1.1	TS3	37	Observed	0
B.1.1.1	TS4	37	Observed	0
B.1.1.1	TS5	37	Observed	1
B.1.1.1	TS6	37	Observed	0
B.1.1.1	TS7	37	Observed	0
B.1.1.1	TS8	37	Observed	0
B.1.1.1	TS9	37	Observed	0
B.1.1.1	TS1	38	Observed	1
B.1.1.1	TS10	38	Observed	1
B.1.1.1	TS11	38	Observed	0
B.1.1.1	TS12	38	Observed	0
B.1.1.1	TS13	38	Observed	0
B.1.1.1	TS14	38	Observed	0
B.1.1.1	TS15	38	Observed	0
B.1.1.1	TS16	38	Observed	0
B.1.1.1	TS17	38	Observed	0
B.1.1.1	TS18	38	Observed	0
B.1.1.1	TS19	38	Observed	0
B.1.1.1	TS2	38	Observed	0
B.1.1.1	TS20	38	Observed	0
B.1.1.1	TS21	38	Observed	0
B.1.1.1	TS22	38	Observed	0
B.1.1.1	TS23	38	Observed	0
B.1.1.1	TS24	38	Observed	0
B.1.1.1	TS25	38	Observed	0
B.1.1.1	TS26	38	Observed	0
B.1.1.1	TS27	38	Observed	0
B.1.1.1	TS28	38	Observed	0
B.1.1.1	TS29	38	Observed	0
B.1.1.1	TS3	38	Observed	0
B.1.1.1	TS4	38	Observed	0
B.1.1.1	TS5	38	Observed	2
B.1.1.1	TS6	38	Observed	0
B.1.1.1	TS7	38	Observed	0
B.1.1.1	TS8	38	Observed	0
B.1.1.1	TS9	38	Observed	0
B.1.1.1	TS1	39	Observed	0
B.1.1.1	TS10	39	Observed	0
B.1.1.1	TS11	39	Observed	0
B.1.1.1	TS12	39	Observed	0
B.1.1.1	TS13	39	Observed	0
B.1.1.1	TS14	39	Observed	0
B.1.1.1	TS15	39	Observed	0
B.1.1.1	TS16	39	Observed	0
B.1.1.1	TS17	39	Observed	0
B.1.1.1	TS18	39	Observed	0
B.1.1.1	TS19	39	Observed	0
B.1.1.1	TS2	39	Observed	0
B.1.1.1	TS20	39	Observed	0
B.1.1.1	TS21	39	Observed	0
B.1.1.1	TS22	39	Observed	0
B.1.1.1	TS23	39	Observed	0
B.1.1.1	TS24	39	Observed	0
B.1.1.1	TS25	39	Observed	0
B.1.1.1	TS26	39	Observed	0
B.1.1.1	TS27	39	Observed	0
B.1.1.1	TS28	39	Observed	0
B.1.1.1	TS29	39	Observed	0
B.1.1.1	TS3	39	Observed	0
B.1.1.1	TS4	39	Observed	1
B.1.1.1	TS5	39	Observed	0
B.1.1.1	TS6	39	Observed	0
B.1.1.1	TS7	39	Observed	1
B.1.1.1	TS8	39	Observed	0
B.1.1.1	TS9	39	Observed	0
B.1.1.1	TS1	40	Observed	0
B.1.1.1	TS10	40	Observed	0
B.1.1.1	TS11	40	Observed	0
B.1.1.1	TS12	40	Observed	0
B.1.1.1	TS13	40	Observed	0
B.1.1.1	TS14	40	Observed	0
B.1.1.1	TS15	40	Observed	0
B.1.1.1	TS16	40	Observed	0
B.1.1.1	TS17	40	Observed	0
B.1.1.1	TS18	40	Observed	1
B.1.1.1	TS19	40	Observed	0
B.1.1.1	TS2	40	Observed	0
B.1.1.1	TS20	40	Observed	0
B.1.1.1	TS21	40	Observed	0
B.1.1.1	TS22	40	Observed	0
B.1.1.1	TS23	40	Observed	0
B.1.1.1	TS24	40	Observed	0
B.1.1.1	TS25	40	Observed	0
B.1.1.1	TS26	40	Observed	0
B.1.1.1	TS27	40	Observed	0
B.1.1.1	TS28	40	Observed	0
B.1.1.1	TS29	40	Observed	0
B.1.1.1	TS3	40	Observed	0
B.1.1.1	TS4	40	Observed	1
B.1.1.1	TS5	40	Observed	0
B.1.1.1	TS6	40	Observed	0
B.1.1.1	TS7	40	Observed	0
B.1.1.1	TS8	40	Observed	0
B.1.1.1	TS9	40	Observed	0
B.1.1.1	TS1	41	Observed	0
B.1.1.1	TS10	41	Observed	0
B.1.1.1	TS11	41	Observed	0
B.1.1.1	TS12	41	Observed	0
B.1.1.1	TS13	41	Observed	0
B.1.1.1	TS14	41	Observed	0
B.1.1.1	TS15	41	Observed	0
B.1.1.1	TS16	41	Observed	0
B.1.1.1	TS17	41	Observed	0
B.1.1.1	TS18	41	Observed	0
B.1.1.1	TS19	41	Observed	0
B.1.1.1	TS2	41	Observed	0
B.1.1.1	TS20	41	Observed	0
B.1.1.1	TS21	41	Observed	0
B.1.1.1	TS22	41	Observed	0
B.1.1.1	TS23	41	Observed	0
B.1.1.1	TS24	41	Observed	0
B.1.1.1	TS25	41	Observed	0
B.1.1.1	TS26	41	Observed	0
B.1.1.1	TS27	41	Observed	0
B.1.1.1	TS28	41	Observed	0
B.1.1.1	TS29	41	Observed	0
B.1.1.1	TS3	41	Observed	0
B.1.1.1	TS4	41	Observed	0
B.1.1.1	TS5	41	Observed	0
B.1.1.1	TS6	41	Observed	0
B.1.1.1	TS7	41	Observed	0
B.1.1.1	TS8	41	Observed	0
B.1.1.1	TS9	41	Observed	0
B.1.1.1	TS1	42	Observed	0
B.1.1.1	TS10	42	Observed	0
B.1.1.1	TS11	42	Observed	0
B.1.1.1	TS12	42	Observed	0
B.1.1.1	TS13	42	Observed	0
B.1.1.1	TS14	42	Observed	0
B.1.1.1	TS15	42	Observed	0
B.1.1.1	TS16	42	Observed	0
B.1.1.1	TS17	42	Observed	0
B.1.1.1	TS18	42	Observed	0
B.1.1.1	TS19	42	Observed	0
B.1.1.1	TS2	42	Observed	0
B.1.1.1	TS20	42	Observed	0
B.1.1.1	TS21	42	Observed	0
B.1.1.1	TS22	42	Observed	0
B.1.1.1	TS23	42	Observed	0
B.1.1.1	TS24	42	Observed	0
B.1.1.1	TS25	42	Observed	0
B.1.1.1	TS26	42	Observed	0
B.1.1.1	TS27	42	Observed	0
B.1.1.1	TS28	42	Observed	0
B.1.1.1	TS29	42	Observed	0
B.1.1.1	TS3	42	Observed	0
B.1.1.1	TS4	42	Observed	2
B.1.1.1	TS5	42	Observed	0
B.1.1.1	TS6	42	Observed	0
B.1.1.1	TS7	42	Observed	0
B.1.1.1	TS8	42	Observed	0
B.1.1.1	TS9	42	Observed	0
B.1.1.1	TS1	43	Observed	0
B.1.1.1	TS10	43	Observed	0
B.1.1.1	TS11	43	Observed	0
B.1.1.1	TS12	43	Observed	0
B.1.1.1	TS13	43	Observed	0
B.1.1.1	TS14	43	Observed	0
B.1.1.1	TS15	43	Observed	0
B.1.1.1	TS16	43	Observed	0
B.1.1.1	TS17	43	Observed	0
B.1.1.1	TS18	43	Observed	0
B.1.1.1	TS19	43	Observed	1
B.1.1.1	TS2	43	Observed	0
B.1.1.1	TS20	43	Observed	0
B.1.1.1	TS21	43	Observed	0
B.1.1.1	TS22	43	Observed	0
B.1.1.1	TS23	43	Observed	0
B.1.1.1	TS24	43	Observed	0
B.1.1.1	TS25	43	Observed	0
B.1.1.1	TS26	43	Observed	0
B.1.1.1	TS27	43	Observed	0
B.1.1.1	TS28	43	Observed	0
B.1.1.1	TS29	43	Observed	0
B.1.1.1	TS3	43	Observed	0
B.1.1.1	TS4	43	Observed	0
B.1.1.1	TS5	43	Observed	0
B.1.1.1	TS6	43	Observed	0
B.1.1.1	TS7	43	Observed	0
B.1.1.1	TS8	43	Observed	0
B.1.1.1	TS9	43	Observed	0
B.1.1.1	TS1	44	Observed	0
B.1.1.1	TS10	44	Observed	0
B.1.1.1	TS11	44	Observed	0
B.1.1.1	TS12	44	Observed	0
B.1.1.1	TS13	44	Observed	0
B.1.1.1	TS14	44	Observed	0
B.1.1.1	TS15	44	Observed	0
B.1.1.1	TS16	44	Observed	0
B.1.1.1	TS17	44	Observed	0
B.1.1.1	TS18	44	Observed	0
B.1.1.1	TS19	44	Observed	0
B.1.1.1	TS2	44	Observed	0
B.1.1.1	TS20	44	Observed	0
B.1.1.1	TS21	44	Observed	0
B.1.1.1	TS22	44	Observed	0
B.1.1.1	TS23	44	Observed	0
B.1.1.1	TS24	44	Observed	0
B.1.1.1	TS25	44	Observed	0
B.1.1.1	TS26	44	Observed	0
B.1.1.1	TS27	44	Observed	0
B.1.1.1	TS28	44	Observed	0
B.1.1.1	TS29	44	Observed	0
B.1.1.1	TS3	44	Observed	0
B.1.1.1	TS4	44	Observed	1
B.1.1.1	TS5	44	Observed	0
B.1.1.1	TS6	44	Observed	0
B.1.1.1	TS7	44	Observed	0
B.1.1.1	TS8	44	Observed	0
B.1.1.1	TS9	44	Observed	0
B.1.1.1	TS1	45	Observed	0
B.1.1.1	TS10	45	Observed	0
B.1.1.1	TS11	45	Observed	0
B.1.1.1	TS12	45	Observed	0
B.1.1.1	TS13	45	Observed	0
B.1.1.1	TS14	45	Observed	0
B.1.1.1	TS15	45	Observed	0
B.1.1.1	TS16	45	Observed	0
B.1.1.1	TS17	45	Observed	0
B.1.1.1	TS18	45	Observed	1
B.1.1.1	TS19	45	Observed	0
B.1.1.1	TS2	45	Observed	0
B.1.1.1	TS20	45	Observed	0
B.1.1.1	TS21	45	Observed	0
B.1.1.1	TS22	45	Observed	0
B.1.1.1	TS23	45	Observed	0
B.1.1.1	TS24	45	Observed	0
B.1.1.1	TS25	45	Observed	0
B.1.1.1	TS26	45	Observed	0
B.1.1.1	TS27	45	Observed	0
B.1.1.1	TS28	45	Observed	0
B.1.1.1	TS29	45	Observed	0
B.1.1.1	TS3	45	Observed	0
B.1.1.1	TS4	45	Observed	0
B.1.1.1	TS5	45	Observed	0
B.1.1.1	TS6	45	Observed	1
B.1.1.1	TS7	45	Observed	0
B.1.1.1	TS8	45	Observed	0
B.1.1.1	TS9	45	Observed	0
B.1.1.1	TS1	46	Observed	0
B.1.1.1	TS10	46	Observed	0
B.1.1.1	TS11	46	Observed	0
B.1.1.1	TS12	46	Observed	0
B.1.1.1	TS13	46	Observed	0
B.1.1.1	TS14	46	Observed	0
B.1.1.1	TS15	46	Observed	0
B.1.1.1	TS16	46	Observed	0
B.1.1.1	TS17	46	Observed	0
B.1.1.1	TS18	46	Observed	1
B.1.1.1	TS19	46	Observed	0
B.1.1.1	TS2	46	Observed	0
B.1.1.1	TS20	46	Observed	0
B.1.1.1	TS21	46	Observed	0
B.1.1.1	TS22	46	Observed	0
B.1.1.1	TS23	46	Observed	0
B.1.1.1	TS24	46	Observed	0
B.1.1.1	TS25	46	Observed	0
B.1.1.1	TS26	46	Observed	0
B.1.1.1	TS27	46	Observed	0
B.1.1.1	TS28	46	Observed	0
B.1.1.1	TS29	46	Observed	0
B.1.1.1	TS3	46	Observed	0
B.1.1.1	TS4	46	Observed	0
B.1.1.1	TS5	46	Observed	0
B.1.1.1	TS6	46	Observed	0
B.1.1.1	TS7	46	Observed	0
B.1.1.1	TS8	46	Observed	0
B.1.1.1	TS9	46	Observed	0
B.1.1.1	TS1	47	Observed	0
B.1.1.1	TS10	47	Observed	0
B.1.1.1	TS11	47	Observed	0
B.1.1.1	TS12	47	Observed	0
B.1.1.1	TS13	47	Observed	0
B.1.1.1	TS14	47	Observed	0
B.1.1.1	TS15	47	Observed	0
B.1.1.1	TS16	47	Observed	0
B.1.1.1	TS17	47	Observed	0
B.1.1.1	TS18	47	Observed	0
B.1.1.1	TS19	47	Observed	0
B.1.1.1	TS2	47	Observed	0
B.1.1.1	TS20	47	Observed	0
B.1.1.1	TS21	47	Observed	0
B.1.1.1	TS22	47	Observed	0
B.1.1.1	TS23	47	Observed	0
B.1.1.1	TS24	47	Observed	0
B.1.1.1	TS25	47	Observed	0
B.1.1.1	TS26	47	Observed	0
B.1.1.1	TS27	47	Observed	0
B.1.1.1	TS28	47	Observed	0
B.1.1.1	TS29	47	Observed	0
B.1.1.1	TS3	47	Observed	0
B.1.1.1	TS4	47	Observed	0
B.1.1.1	TS5	47	Observed	0
B.1.1.1	TS6	47	Observed	0
B.1.1.1	TS7	47	Observed	0
B.1.1.1	TS8	47	Observed	0
B.1.1.1	TS9	47	Observed	0
B.1.1.1	TS1	48	Observed	0
B.1.1.1	TS10	48	Observed	0
B.1.1.1	TS11	48	Observed	0
B.1.1.1	TS12	48	Observed	0
B.1.1.1	TS13	48	Observed	0
B.1.1.1	TS14	48	Observed	0
B.1.1.1	TS15	48	Observed	0
B.1.1.1	TS16	48	Observed	0
B.1.1.1	TS17	48	Observed	0
B.1.1.1	TS18	48	Observed	0
B.1.1.1	TS19	48	Observed	0
B.1.1.1	TS2	48	Observed	0
B.1.1.1	TS20	48	Observed	0
B.1.1.1	TS21	48	Observed	0
B.1.1.1	TS22	48	Observed	0
B.1.1.1	TS23	48	Observed	0
B.1.1.1	TS24	48	Observed	0
B.1.1.1	TS25	48	Observed	0
B.1.1.1	TS26	48	Observed	0
B.1.1.1	TS27	48	Observed	1
B.1.1.1	TS28	48	Observed	0
B.1.1.1	TS29	48	Observed	0
B.1.1.1	TS3	48	Observed	0
B.1.1.1	TS4	48	Observed	0
B.1.1.1	TS5	48	Observed	0
B.1.1.1	TS6	48	Observed	0
B.1.1.1	TS7	48	Observed	0
B.1.1.1	TS8	48	Observed	0
B.1.1.1	TS9	48	Observed	0
B.1.1.1	TS1	49	Observed	0
B.1.1.1	TS10	49	Observed	0
B.1.1.1	TS11	49	Observed	0
B.1.1.1	TS12	49	Observed	0
B.1.1.1	TS13	49	Observed	0
B.1.1.1	TS14	49	Observed	0
B.1.1.1	TS15	49	Observed	0
B.1.1.1	TS16	49	Observed	0
B.1.1.1	TS17	49	Observed	0
B.1.1.1	TS18	49	Observed	0
B.1.1.1	TS19	49	Observed	0
B.1.1.1	TS2	49	Observed	0
B.1.1.1	TS20	49	Observed	0
B.1.1.1	TS21	49	Observed	0
B.1.1.1	TS22	49	Observed	0
B.1.1.1	TS23	49	Observed	0
B.1.1.1	TS24	49	Observed	0
B.1.1.1	TS25	49	Observed	0
B.1.1.1	TS26	49	Observed	0
B.1.1.1	TS27	49	Observed	0
B.1.1.1	TS28	49	Observed	0
B.1.1.1	TS29	49	Observed	0
B.1.1.1	TS3	49	Observed	0
B.1.1.1	TS4	49	Observed	0
B.1.1.1	TS5	49	Observed	0
B.1.1.1	TS6	49	Observed	0
B.1.1.1	TS7	49	Observed	0
B.1.1.1	TS8	49	Observed	0
B.1.1.1	TS9	49	Observed	0
B.1.1.1	TS1	50	Observed	0
B.1.1.1	TS10	50	Observed	0
B.1.1.1	TS11	50	Observed	0
B.1.1.1	TS12	50	Observed	0
B.1.1.1	TS13	50	Observed	0
B.1.1.1	TS14	50	Observed	0
B.1.1.1	TS15	50	Observed	0
B.1.1.1	TS16	50	Observed	0
B.1.1.1	TS17	50	Observed	0
B.1.1.1	TS18	50	Observed	0
B.1.1.1	TS19	50	Observed	0
B.1.1.1	TS2	50	Observed	0
B.1.1.1	TS20	50	Observed	0
B.1.1.1	TS21	50	Observed	0
B.1.1.1	TS22	50	Observed	0
B.1.1.1	TS23	50	Observed	0
B.1.1.1	TS24	50	Observed	0
B.1.1.1	TS25	50	Observed	0
B.1.1.1	TS26	50	Observed	0
B.1.1.1	TS27	50	Observed	0
B.1.1.1	TS28	50	Observed	0
B.1.1.1	TS29	50	Observed	0
B.1.1.1	TS3	50	Observed	0
B.1.1.1	TS4	50	Observed	0
B.1.1.1	TS5	50	Observed	0
B.1.1.1	TS6	50	Observed	0
B.1.1.1	TS7	50	Observed	0
B.1.1.1	TS8	50	Observed	0
B.1.1.1	TS9	50	Observed	0
B.1.1.1	TS1	51	Observed	0
B.1.1.1	TS10	51	Observed	0
B.1.1.1	TS11	51	Observed	0
B.1.1.1	TS12	51	Observed	0
B.1.1.1	TS13	51	Observed	0
B.1.1.1	TS14	51	Observed	1
B.1.1.1	TS15	51	Observed	0
B.1.1.1	TS16	51	Observed	0
B.1.1.1	TS17	51	Observed	0
B.1.1.1	TS18	51	Observed	0
B.1.1.1	TS19	51	Observed	0
B.1.1.1	TS2	51	Observed	0
B.1.1.1	TS20	51	Observed	0
B.1.1.1	TS21	51	Observed	0
B.1.1.1	TS22	51	Observed	0
B.1.1.1	TS23	51	Observed	0
B.1.1.1	TS24	51	Observed	0
B.1.1.1	TS25	51	Observed	0
B.1.1.1	TS26	51	Observed	0
B.1.1.1	TS27	51	Observed	0
B.1.1.1	TS28	51	Observed	0
B.1.1.1	TS29	51	Observed	0
B.1.1.1	TS3	51	Observed	0
B.1.1.1	TS4	51	Observed	0
B.1.1.1	TS5	51	Observed	1
B.1.1.1	TS6	51	Observed	0
B.1.1.1	TS7	51	Observed	0
B.1.1.1	TS8	51	Observed	0
B.1.1.1	TS9	51	Observed	0
B.1.1.1	TS1	52	Observed	0
B.1.1.1	TS10	52	Observed	0
B.1.1.1	TS11	52	Observed	0
B.1.1.1	TS12	52	Observed	0
B.1.1.1	TS13	52	Observed	0
B.1.1.1	TS14	52	Observed	0
B.1.1.1	TS15	52	Observed	0
B.1.1.1	TS16	52	Observed	0
B.1.1.1	TS17	52	Observed	0
B.1.1.1	TS18	52	Observed	0
B.1.1.1	TS19	52	Observed	0
B.1.1.1	TS2	52	Observed	0
B.1.1.1	TS20	52	Observed	0
B.1.1.1	TS21	52	Observed	0
B.1.1.1	TS22	52	Observed	0
B.1.1.1	TS23	52	Observed	0
B.1.1.1	TS24	52	Observed	0
B.1.1.1	TS25	52	Observed	0
B.1.1.1	TS26	52	Observed	0
B.1.1.1	TS27	52	Observed	0
B.1.1.1	TS28	52	Observed	0
B.1.1.1	TS29	52	Observed	0
B.1.1.1	TS3	52	Observed	0
B.1.1.1	TS4	52	Observed	0
B.1.1.1	TS5	52	Observed	0
B.1.1.1	TS6	52	Observed	0
B.1.1.1	TS7	52	Observed	0
B.1.1.1	TS8	52	Observed	0
B.1.1.1	TS9	52	Observed	0
B.1.1.1	TS1	53	Observed	0
B.1.1.1	TS10	53	Observed	0
B.1.1.1	TS11	53	Observed	0
B.1.1.1	TS12	53	Observed	0
B.1.1.1	TS13	53	Observed	0
B.1.1.1	TS14	53	Observed	0
B.1.1.1	TS15	53	Observed	0
B.1.1.1	TS16	53	Observed	0
B.1.1.1	TS17	53	Observed	0
B.1.1.1	TS18	53	Observed	0
B.1.1.1	TS19	53	Observed	0
B.1.1.1	TS2	53	Observed	0
B.1.1.1	TS20	53	Observed	0
B.1.1.1	TS21	53	Observed	0
B.1.1.1	TS22	53	Observed	0
B.1.1.1	TS23	53	Observed	0
B.1.1.1	TS24	53	Observed	0
B.1.1.1	TS25	53	Observed	0
B.1.1.1	TS26	53	Observed	0
B.1.1.1	TS27	53	Observed	0
B.1.1.1	TS28	53	Observed	0
B.1.1.1	TS29	53	Observed	0
B.1.1.1	TS3	53	Observed	0
B.1.1.1	TS4	53	Observed	0
B.1.1.1	TS5	53	Observed	0
B.1.1.1	TS6	53	Observed	0
B.1.1.1	TS7	53	Observed	0
B.1.1.1	TS8	53	Observed	0
B.1.1.1	TS9	53	Observed	0
B.1.1.1	TS1	13	Fit AR1-PC	0.628323212056264
B.1.1.1	TS10	13	Fit AR1-PC	0.0224431766361118
B.1.1.1	TS11	13	Fit AR1-PC	0.00613770638032246
B.1.1.1	TS12	13	Fit AR1-PC	0.0101040326659515
B.1.1.1	TS13	13	Fit AR1-PC	0.00692790944650666
B.1.1.1	TS14	13	Fit AR1-PC	0.00940843326273541
B.1.1.1	TS15	13	Fit AR1-PC	0.00633019939892699
B.1.1.1	TS16	13	Fit AR1-PC	0.00575792635167226
B.1.1.1	TS17	13	Fit AR1-PC	1.53924577979336
B.1.1.1	TS18	13	Fit AR1-PC	0.0185653053104992
B.1.1.1	TS19	13	Fit AR1-PC	0.0243157339573822
B.1.1.1	TS2	13	Fit AR1-PC	0.0124594632725421
B.1.1.1	TS20	13	Fit AR1-PC	0.54892719752536
B.1.1.1	TS21	13	Fit AR1-PC	0.00632586456270017
B.1.1.1	TS22	13	Fit AR1-PC	0.00532286419738867
B.1.1.1	TS23	13	Fit AR1-PC	0.0143387628494843
B.1.1.1	TS24	13	Fit AR1-PC	0.0182824865116197
B.1.1.1	TS25	13	Fit AR1-PC	1.54094928739939
B.1.1.1	TS26	13	Fit AR1-PC	0.013131903583327
B.1.1.1	TS27	13	Fit AR1-PC	0.00791045938575031
B.1.1.1	TS28	13	Fit AR1-PC	0.00467591047439785
B.1.1.1	TS29	13	Fit AR1-PC	0.00487317147510217
B.1.1.1	TS3	13	Fit AR1-PC	0.0332884166466998
B.1.1.1	TS4	13	Fit AR1-PC	0.0183117157567291
B.1.1.1	TS5	13	Fit AR1-PC	0.0224929711816274
B.1.1.1	TS6	13	Fit AR1-PC	0.0197596278971399
B.1.1.1	TS7	13	Fit AR1-PC	0.0106589368788615
B.1.1.1	TS8	13	Fit AR1-PC	0.0110844541140947
B.1.1.1	TS9	13	Fit AR1-PC	0.00631368936866773
B.1.1.1	TS1	14	Fit AR1-PC	0.665606507402776
B.1.1.1	TS10	14	Fit AR1-PC	0.0305157444667719
B.1.1.1	TS11	14	Fit AR1-PC	0.00776763060483678
B.1.1.1	TS12	14	Fit AR1-PC	0.0127059178377003
B.1.1.1	TS13	14	Fit AR1-PC	0.00878467494298046
B.1.1.1	TS14	14	Fit AR1-PC	0.0106151773425687
B.1.1.1	TS15	14	Fit AR1-PC	0.00803645850525835
B.1.1.1	TS16	14	Fit AR1-PC	0.00731848034666363
B.1.1.1	TS17	14	Fit AR1-PC	0.0316542587800214
B.1.1.1	TS18	14	Fit AR1-PC	0.0204036744841897
B.1.1.1	TS19	14	Fit AR1-PC	0.0299279230324954
B.1.1.1	TS2	14	Fit AR1-PC	0.0156391429949209
B.1.1.1	TS20	14	Fit AR1-PC	0.0141894308403548
B.1.1.1	TS21	14	Fit AR1-PC	0.00803129411233598
B.1.1.1	TS22	14	Fit AR1-PC	0.00677158021901341
B.1.1.1	TS23	14	Fit AR1-PC	0.0179316352915741
B.1.1.1	TS24	14	Fit AR1-PC	0.0227124012007051
B.1.1.1	TS25	14	Fit AR1-PC	0.0320885993084411
B.1.1.1	TS26	14	Fit AR1-PC	0.0164941525997563
B.1.1.1	TS27	14	Fit AR1-PC	0.0100503255482084
B.1.1.1	TS28	14	Fit AR1-PC	0.00595657622334632
B.1.1.1	TS29	14	Fit AR1-PC	0.00620529912517723
B.1.1.1	TS3	14	Fit AR1-PC	1.60246847916587
B.1.1.1	TS4	14	Fit AR1-PC	0.0228041879601848
B.1.1.1	TS5	14	Fit AR1-PC	0.656835836653006
B.1.1.1	TS6	14	Fit AR1-PC	0.636551793725931
B.1.1.1	TS7	14	Fit AR1-PC	0.0134215237602943
B.1.1.1	TS8	14	Fit AR1-PC	0.0139761912070861
B.1.1.1	TS9	14	Fit AR1-PC	0.00803814325952071
B.1.1.1	TS1	15	Fit AR1-PC	0.622333271688643
B.1.1.1	TS10	15	Fit AR1-PC	0.0213865500184192
B.1.1.1	TS11	15	Fit AR1-PC	0.0057847738396654
B.1.1.1	TS12	15	Fit AR1-PC	0.00955463541314146
B.1.1.1	TS13	15	Fit AR1-PC	0.00655568424347178
B.1.1.1	TS14	15	Fit AR1-PC	0.00797402361055751
B.1.1.1	TS15	15	Fit AR1-PC	0.00598825147684317
B.1.1.1	TS16	15	Fit AR1-PC	0.0054452797833911
B.1.1.1	TS17	15	Fit AR1-PC	0.024595946416045
B.1.1.1	TS18	15	Fit AR1-PC	0.0155303977343637
B.1.1.1	TS19	15	Fit AR1-PC	0.0231917684019731
B.1.1.1	TS2	15	Fit AR1-PC	0.0118221312598246
B.1.1.1	TS20	15	Fit AR1-PC	0.0106959102270066
B.1.1.1	TS21	15	Fit AR1-PC	0.00598413771740973
B.1.1.1	TS22	15	Fit AR1-PC	0.00503269986574973
B.1.1.1	TS23	15	Fit AR1-PC	0.0136172390977352
B.1.1.1	TS24	15	Fit AR1-PC	0.0173932670745421
B.1.1.1	TS25	15	Fit AR1-PC	0.024950140321332
B.1.1.1	TS26	15	Fit AR1-PC	0.012464118248554
B.1.1.1	TS27	15	Fit AR1-PC	0.00748917521351736
B.1.1.1	TS28	15	Fit AR1-PC	0.00441951179057956
B.1.1.1	TS29	15	Fit AR1-PC	0.00460643754602106
B.1.1.1	TS3	15	Fit AR1-PC	0.0318171444532444
B.1.1.1	TS4	15	Fit AR1-PC	0.0194070226154113
B.1.1.1	TS5	15	Fit AR1-PC	0.610801717748993
B.1.1.1	TS6	15	Fit AR1-PC	0.0187807432652383
B.1.1.1	TS7	15	Fit AR1-PC	0.0114176250604261
B.1.1.1	TS8	15	Fit AR1-PC	0.0105105570956
B.1.1.1	TS9	15	Fit AR1-PC	0.00597258276561008
B.1.1.1	TS1	16	Fit AR1-PC	0.0270102762452558
B.1.1.1	TS10	16	Fit AR1-PC	0.646945857204838
B.1.1.1	TS11	16	Fit AR1-PC	0.00742031410081526
B.1.1.1	TS12	16	Fit AR1-PC	0.0121579313807176
B.1.1.1	TS13	16	Fit AR1-PC	0.00839496429374857
B.1.1.1	TS14	16	Fit AR1-PC	0.010150826298764
B.1.1.1	TS15	16	Fit AR1-PC	0.50864649414652
B.1.1.1	TS16	16	Fit AR1-PC	0.00699010106113285
B.1.1.1	TS17	16	Fit AR1-PC	0.0304626755530164
B.1.1.1	TS18	16	Fit AR1-PC	0.62270158779246
B.1.1.1	TS19	16	Fit AR1-PC	0.0287879386005811
B.1.1.1	TS2	16	Fit AR1-PC	0.0149748136330873
B.1.1.1	TS20	16	Fit AR1-PC	0.0135786364036962
B.1.1.1	TS21	16	Fit AR1-PC	0.00767266601858234
B.1.1.1	TS22	16	Fit AR1-PC	0.00646643852792949
B.1.1.1	TS23	16	Fit AR1-PC	0.0171888131369532
B.1.1.1	TS24	16	Fit AR1-PC	0.0218032144633196
B.1.1.1	TS25	16	Fit AR1-PC	0.0308841706650034
B.1.1.1	TS26	16	Fit AR1-PC	0.0178729257846957
B.1.1.1	TS27	16	Fit AR1-PC	0.00957105298750558
B.1.1.1	TS28	16	Fit AR1-PC	0.00568643999057028
B.1.1.1	TS29	16	Fit AR1-PC	0.00592443270059544
B.1.1.1	TS3	16	Fit AR1-PC	1.59712556447142
B.1.1.1	TS4	16	Fit AR1-PC	0.0242794279501509
B.1.1.1	TS5	16	Fit AR1-PC	0.0245340492572013
B.1.1.1	TS6	16	Fit AR1-PC	0.631690063842124
B.1.1.1	TS7	16	Fit AR1-PC	0.012815779204046
B.1.1.1	TS8	16	Fit AR1-PC	0.567168004021037
B.1.1.1	TS9	16	Fit AR1-PC	0.00765804603885534
B.1.1.1	TS1	17	Fit AR1-PC	0.0146735022321186
B.1.1.1	TS10	17	Fit AR1-PC	3.36572743367657
B.1.1.1	TS11	17	Fit AR1-PC	0.00374932200155504
B.1.1.1	TS12	17	Fit AR1-PC	0.00627738393929622
B.1.1.1	TS13	17	Fit AR1-PC	0.00425835517388049
B.1.1.1	TS14	17	Fit AR1-PC	0.00518493674745693
B.1.1.1	TS15	17	Fit AR1-PC	0.00388428953922652
B.1.1.1	TS16	17	Fit AR1-PC	0.00352680583544688
B.1.1.1	TS17	17	Fit AR1-PC	0.0167425034053433
B.1.1.1	TS18	17	Fit AR1-PC	0.0103631635892449
B.1.1.1	TS19	17	Fit AR1-PC	0.585595650020755
B.1.1.1	TS2	17	Fit AR1-PC	0.00779207937702624
B.1.1.1	TS20	17	Fit AR1-PC	0.0070283047020426
B.1.1.1	TS21	17	Fit AR1-PC	0.00388075556821784
B.1.1.1	TS22	17	Fit AR1-PC	0.00325481052336763
B.1.1.1	TS23	17	Fit AR1-PC	0.00901832204597979
B.1.1.1	TS24	17	Fit AR1-PC	0.0116322699146418
B.1.1.1	TS25	17	Fit AR1-PC	0.0169967553518432
B.1.1.1	TS26	17	Fit AR1-PC	0.00822938250142777
B.1.1.1	TS27	17	Fit AR1-PC	0.00487810910742381
B.1.1.1	TS28	17	Fit AR1-PC	0.00285315625125453
B.1.1.1	TS29	17	Fit AR1-PC	0.00297544892756081
B.1.1.1	TS3	17	Fit AR1-PC	0.623985878107305
B.1.1.1	TS4	17	Fit AR1-PC	0.0116803439390515
B.1.1.1	TS5	17	Fit AR1-PC	0.0132510518156479
B.1.1.1	TS6	17	Fit AR1-PC	0.560889131306824
B.1.1.1	TS7	17	Fit AR1-PC	0.493440463132688
B.1.1.1	TS8	17	Fit AR1-PC	0.497775451491488
B.1.1.1	TS9	17	Fit AR1-PC	0.440520643954765
B.1.1.1	TS1	18	Fit AR1-PC	0.0249089812453877
B.1.1.1	TS10	18	Fit AR1-PC	0.637025452762418
B.1.1.1	TS11	18	Fit AR1-PC	0.00677366923056944
B.1.1.1	TS12	18	Fit AR1-PC	0.0111289442537247
B.1.1.1	TS13	18	Fit AR1-PC	0.00766784172951522
B.1.1.1	TS14	18	Fit AR1-PC	0.00928113575316851
B.1.1.1	TS15	18	Fit AR1-PC	0.00700986459866537
B.1.1.1	TS16	18	Fit AR1-PC	0.00637929106494584
B.1.1.1	TS17	18	Fit AR1-PC	0.0281353670429323
B.1.1.1	TS18	18	Fit AR1-PC	0.0179493681963507
B.1.1.1	TS19	18	Fit AR1-PC	0.0265692530996897
B.1.1.1	TS2	18	Fit AR1-PC	0.0137285496834934
B.1.1.1	TS20	18	Fit AR1-PC	0.0124391696324634
B.1.1.1	TS21	18	Fit AR1-PC	0.00700509068623459
B.1.1.1	TS22	18	Fit AR1-PC	0.00589950886536614
B.1.1.1	TS23	18	Fit AR1-PC	0.015776668958691
B.1.1.1	TS24	18	Fit AR1-PC	0.0200582550300082
B.1.1.1	TS25	18	Fit AR1-PC	0.0285301503322474
B.1.1.1	TS26	18	Fit AR1-PC	0.0144754947169865
B.1.1.1	TS27	18	Fit AR1-PC	0.00875474184744205
B.1.1.1	TS28	18	Fit AR1-PC	0.00518551881513376
B.1.1.1	TS29	18	Fit AR1-PC	0.00540322646925741
B.1.1.1	TS3	18	Fit AR1-PC	0.036130803549046
B.1.1.1	TS4	18	Fit AR1-PC	0.022504881003791
B.1.1.1	TS5	18	Fit AR1-PC	0.0225997958515812
B.1.1.1	TS6	18	Fit AR1-PC	0.0216196964031683
B.1.1.1	TS7	18	Fit AR1-PC	0.0117642107881958
B.1.1.1	TS8	18	Fit AR1-PC	0.557608808042697
B.1.1.1	TS9	18	Fit AR1-PC	0.00699168151470865
B.1.1.1	TS1	19	Fit AR1-PC	0.0237411816644393
B.1.1.1	TS10	19	Fit AR1-PC	0.0233957957560858
B.1.1.1	TS11	19	Fit AR1-PC	0.00640572902667848
B.1.1.1	TS12	19	Fit AR1-PC	0.0105461753627615
B.1.1.1	TS13	19	Fit AR1-PC	0.00725448112857693
B.1.1.1	TS14	19	Fit AR1-PC	0.00878756663055615
B.1.1.1	TS15	19	Fit AR1-PC	0.00662985902260036
B.1.1.1	TS16	19	Fit AR1-PC	0.00603160673641934
B.1.1.1	TS17	19	Fit AR1-PC	0.0268486425145043
B.1.1.1	TS18	19	Fit AR1-PC	0.0170603741355779
B.1.1.1	TS19	19	Fit AR1-PC	0.652399719220023
B.1.1.1	TS2	19	Fit AR1-PC	0.013024918858902
B.1.1.1	TS20	19	Fit AR1-PC	0.0117948232982329
B.1.1.1	TS21	19	Fit AR1-PC	0.0066253281743781
B.1.1.1	TS22	19	Fit AR1-PC	0.00557665326592811
B.1.1.1	TS23	19	Fit AR1-PC	0.0149814628115773
B.1.1.1	TS24	19	Fit AR1-PC	0.019081390627177
B.1.1.1	TS25	19	Fit AR1-PC	0.0272289501041278
B.1.1.1	TS26	19	Fit AR1-PC	0.0137252455836617
B.1.1.1	TS27	19	Fit AR1-PC	0.00828078687552864
B.1.1.1	TS28	19	Fit AR1-PC	0.00489989198258307
B.1.1.1	TS29	19	Fit AR1-PC	0.0051062706983413
B.1.1.1	TS3	19	Fit AR1-PC	0.0345744921271037
B.1.1.1	TS4	19	Fit AR1-PC	0.0210845369837461
B.1.1.1	TS5	19	Fit AR1-PC	0.021521009294673
B.1.1.1	TS6	19	Fit AR1-PC	0.0205796830304983
B.1.1.1	TS7	19	Fit AR1-PC	0.0111239648534226
B.1.1.1	TS8	19	Fit AR1-PC	0.0115921780213132
B.1.1.1	TS9	19	Fit AR1-PC	0.493418814438262
B.1.1.1	TS1	20	Fit AR1-PC	0.0300815050076059
B.1.1.1	TS10	20	Fit AR1-PC	0.660664086568168
B.1.1.1	TS11	20	Fit AR1-PC	2.33896392057194
B.1.1.1	TS12	20	Fit AR1-PC	0.57028300898593
B.1.1.1	TS13	20	Fit AR1-PC	0.00952339591332669
B.1.1.1	TS14	20	Fit AR1-PC	3.35024793810776
B.1.1.1	TS15	20	Fit AR1-PC	0.00871714086501514
B.1.1.1	TS16	20	Fit AR1-PC	0.00794266990508634
B.1.1.1	TS17	20	Fit AR1-PC	0.677412846949007
B.1.1.1	TS18	20	Fit AR1-PC	0.0247555871328317
B.1.1.1	TS19	20	Fit AR1-PC	0.0320096993086172
B.1.1.1	TS2	20	Fit AR1-PC	0.0168663302838283
B.1.1.1	TS20	20	Fit AR1-PC	0.0153506052239502
B.1.1.1	TS21	20	Fit AR1-PC	0.00871128419208854
B.1.1.1	TS22	20	Fit AR1-PC	0.00735220042823143
B.1.1.1	TS23	20	Fit AR1-PC	0.0193165386039778
B.1.1.1	TS24	20	Fit AR1-PC	0.0243935006413844
B.1.1.1	TS25	20	Fit AR1-PC	0.0343472293064251
B.1.1.1	TS26	20	Fit AR1-PC	0.0177454674743358
B.1.1.1	TS27	20	Fit AR1-PC	0.0108430375446741
B.1.1.1	TS28	20	Fit AR1-PC	0.00647139728318218
B.1.1.1	TS29	20	Fit AR1-PC	0.00674031336854891
B.1.1.1	TS3	20	Fit AR1-PC	0.709368482044832
B.1.1.1	TS4	20	Fit AR1-PC	0.0268060853932613
B.1.1.1	TS5	20	Fit AR1-PC	0.0297293410007614
B.1.1.1	TS6	20	Fit AR1-PC	0.645092456144885
B.1.1.1	TS7	20	Fit AR1-PC	0.57601108429165
B.1.1.1	TS8	20	Fit AR1-PC	0.0150599773036032
B.1.1.1	TS9	20	Fit AR1-PC	0.00869483321949991
B.1.1.1	TS1	21	Fit AR1-PC	1.53283946877889
B.1.1.1	TS10	21	Fit AR1-PC	0.0242873232936799
B.1.1.1	TS11	21	Fit AR1-PC	0.00596078843936841
B.1.1.1	TS12	21	Fit AR1-PC	0.00983554607497993
B.1.1.1	TS13	21	Fit AR1-PC	0.0067537470781844
B.1.1.1	TS14	21	Fit AR1-PC	0.0081878127977516
B.1.1.1	TS15	21	Fit AR1-PC	0.00617011627010114
B.1.1.1	TS16	21	Fit AR1-PC	0.00561148416910874
B.1.1.1	TS17	21	Fit AR1-PC	0.0252311375678621
B.1.1.1	TS18	21	Fit AR1-PC	0.598448525203353
B.1.1.1	TS19	21	Fit AR1-PC	0.0237977178664918
B.1.1.1	TS2	21	Fit AR1-PC	0.0121627350765352
B.1.1.1	TS20	21	Fit AR1-PC	0.0110079857133492
B.1.1.1	TS21	21	Fit AR1-PC	0.00616767310387332
B.1.1.1	TS22	21	Fit AR1-PC	0.00518869721529475
B.1.1.1	TS23	21	Fit AR1-PC	0.0140034726875626
B.1.1.1	TS24	21	Fit AR1-PC	0.0178705743985791
B.1.1.1	TS25	21	Fit AR1-PC	0.0255925965793547
B.1.1.1	TS26	21	Fit AR1-PC	0.562764460707125
B.1.1.1	TS27	21	Fit AR1-PC	0.00771353750272699
B.1.1.1	TS28	21	Fit AR1-PC	0.00455569497977196
B.1.1.1	TS29	21	Fit AR1-PC	0.00474813166587364
B.1.1.1	TS3	21	Fit AR1-PC	0.0326526543018977
B.1.1.1	TS4	21	Fit AR1-PC	1.49153787504784
B.1.1.1	TS5	21	Fit AR1-PC	0.628646227394489
B.1.1.1	TS6	21	Fit AR1-PC	0.0212879979453604
B.1.1.1	TS7	21	Fit AR1-PC	0.540060385721646
B.1.1.1	TS8	21	Fit AR1-PC	0.544467261486247
B.1.1.1	TS9	21	Fit AR1-PC	0.486168742382734
B.1.1.1	TS1	22	Fit AR1-PC	0.0366410212397065
B.1.1.1	TS10	22	Fit AR1-PC	0.0360903971941481
B.1.1.1	TS11	22	Fit AR1-PC	0.0106116670089018
B.1.1.1	TS12	22	Fit AR1-PC	0.0171257979484299
B.1.1.1	TS13	22	Fit AR1-PC	0.0119667001521891
B.1.1.1	TS14	22	Fit AR1-PC	1.46425957212442
B.1.1.1	TS15	22	Fit AR1-PC	0.0109705341726406
B.1.1.1	TS16	22	Fit AR1-PC	0.0100109381557508
B.1.1.1	TS17	22	Fit AR1-PC	0.0409354909474493
B.1.1.1	TS18	22	Fit AR1-PC	0.0296732735191123
B.1.1.1	TS19	22	Fit AR1-PC	0.0388288018470144
B.1.1.1	TS2	22	Fit AR1-PC	0.0209188041784346
B.1.1.1	TS20	22	Fit AR1-PC	0.0190457668873041
B.1.1.1	TS21	22	Fit AR1-PC	0.0109632875655423
B.1.1.1	TS22	22	Fit AR1-PC	0.00927750841273776
B.1.1.1	TS23	22	Fit AR1-PC	0.0238624789068941
B.1.1.1	TS24	22	Fit AR1-PC	0.0299018494863876
B.1.1.1	TS25	22	Fit AR1-PC	0.0414637920225396
B.1.1.1	TS26	22	Fit AR1-PC	0.021977305027027
B.1.1.1	TS27	22	Fit AR1-PC	0.0135911887725086
B.1.1.1	TS28	22	Fit AR1-PC	0.00818045704285302
B.1.1.1	TS29	22	Fit AR1-PC	0.00851578059369201
B.1.1.1	TS3	22	Fit AR1-PC	0.0514816770098889
B.1.1.1	TS4	22	Fit AR1-PC	0.673901185546806
B.1.1.1	TS5	22	Fit AR1-PC	0.0334235389730773
B.1.1.1	TS6	22	Fit AR1-PC	0.0320960321841983
B.1.1.1	TS7	22	Fit AR1-PC	0.0202599867304494
B.1.1.1	TS8	22	Fit AR1-PC	0.0187356772790422
B.1.1.1	TS9	22	Fit AR1-PC	0.0109429312133519
B.1.1.1	TS1	23	Fit AR1-PC	0.0108915176815653
B.1.1.1	TS10	23	Fit AR1-PC	0.0107378459142356
B.1.1.1	TS11	23	Fit AR1-PC	0.00272012557334608
B.1.1.1	TS12	23	Fit AR1-PC	0.00456574798556838
B.1.1.1	TS13	23	Fit AR1-PC	0.00309291563160693
B.1.1.1	TS14	23	Fit AR1-PC	0.00377355044161519
B.1.1.1	TS15	23	Fit AR1-PC	0.00282616647090399
B.1.1.1	TS16	23	Fit AR1-PC	0.00255671601042378
B.1.1.1	TS17	23	Fit AR1-PC	0.0124764079264804
B.1.1.1	TS18	23	Fit AR1-PC	0.00858724418625029
B.1.1.1	TS19	23	Fit AR1-PC	0.0117016416650528
B.1.1.1	TS2	23	Fit AR1-PC	0.00570297313272668
B.1.1.1	TS20	23	Fit AR1-PC	0.00513594250289373
B.1.1.1	TS21	23	Fit AR1-PC	0.00281630251661644
B.1.1.1	TS22	23	Fit AR1-PC	0.00235875552976257
B.1.1.1	TS23	23	Fit AR1-PC	0.00661750509165523
B.1.1.1	TS24	23	Fit AR1-PC	0.00858160490826218
B.1.1.1	TS25	23	Fit AR1-PC	0.0126727744628058
B.1.1.1	TS26	23	Fit AR1-PC	0.00602908802032179
B.1.1.1	TS27	23	Fit AR1-PC	0.00354752160913937
B.1.1.1	TS28	23	Fit AR1-PC	0.00206581610870071
B.1.1.1	TS29	23	Fit AR1-PC	0.00215495341757207
B.1.1.1	TS3	23	Fit AR1-PC	0.0166010055139206
B.1.1.1	TS4	23	Fit AR1-PC	0.00966835107735996
B.1.1.1	TS5	23	Fit AR1-PC	0.00978056916586138
B.1.1.1	TS6	23	Fit AR1-PC	0.00933425944926325
B.1.1.1	TS7	23	Fit AR1-PC	0.00482868332061192
B.1.1.1	TS8	23	Fit AR1-PC	0.00505499304962524
B.1.1.1	TS9	23	Fit AR1-PC	0.00281072380075597
B.1.1.1	TS1	24	Fit AR1-PC	0.0105115609407078
B.1.1.1	TS10	24	Fit AR1-PC	0.0103766701706827
B.1.1.1	TS11	24	Fit AR1-PC	0.00261727457332632
B.1.1.1	TS12	24	Fit AR1-PC	0.452837353634695
B.1.1.1	TS13	24	Fit AR1-PC	0.00297640655218309
B.1.1.1	TS14	24	Fit AR1-PC	0.00363236147718927
B.1.1.1	TS15	24	Fit AR1-PC	0.00271183181140032
B.1.1.1	TS16	24	Fit AR1-PC	0.0024599336922399
B.1.1.1	TS17	24	Fit AR1-PC	0.0120629862232253
B.1.1.1	TS18	24	Fit AR1-PC	0.503937965792273
B.1.1.1	TS19	24	Fit AR1-PC	0.549330772537863
B.1.1.1	TS2	24	Fit AR1-PC	0.00549367561944624
B.1.1.1	TS20	24	Fit AR1-PC	0.00494606321573392
B.1.1.1	TS21	24	Fit AR1-PC	0.00270991808747536
B.1.1.1	TS22	24	Fit AR1-PC	0.00226924332059279
B.1.1.1	TS23	24	Fit AR1-PC	0.00637681541603533
B.1.1.1	TS24	24	Fit AR1-PC	0.00827543518843608
B.1.1.1	TS25	24	Fit AR1-PC	0.0122374569567757
B.1.1.1	TS26	24	Fit AR1-PC	0.00580805422518907
B.1.1.1	TS27	24	Fit AR1-PC	0.00400215349682049
B.1.1.1	TS28	24	Fit AR1-PC	0.001987188610164
B.1.1.1	TS29	24	Fit AR1-PC	0.00207300700760188
B.1.1.1	TS3	24	Fit AR1-PC	0.016049643525864
B.1.1.1	TS4	24	Fit AR1-PC	0.516534040798955
B.1.1.1	TS5	24	Fit AR1-PC	0.00943616882533567
B.1.1.1	TS6	24	Fit AR1-PC	0.00900679014867779
B.1.1.1	TS7	24	Fit AR1-PC	0.00466294455088768
B.1.1.1	TS8	24	Fit AR1-PC	0.00486988442321378
B.1.1.1	TS9	24	Fit AR1-PC	0.00271306932958355
B.1.1.1	TS1	25	Fit AR1-PC	0.0192283291898276
B.1.1.1	TS10	25	Fit AR1-PC	0.0189720951125597
B.1.1.1	TS11	25	Fit AR1-PC	0.00505127592845862
B.1.1.1	TS12	25	Fit AR1-PC	0.00837376420193777
B.1.1.1	TS13	25	Fit AR1-PC	0.00572881930612486
B.1.1.1	TS14	25	Fit AR1-PC	0.00695731800508711
B.1.1.1	TS15	25	Fit AR1-PC	0.00523001363957084
B.1.1.1	TS16	25	Fit AR1-PC	0.00475321413467865
B.1.1.1	TS17	25	Fit AR1-PC	0.0218361377243252
B.1.1.1	TS18	25	Fit AR1-PC	0.013684371380845
B.1.1.1	TS19	25	Fit AR1-PC	0.0205668515167254
B.1.1.1	TS2	25	Fit AR1-PC	0.0103829486142175
B.1.1.1	TS20	25	Fit AR1-PC	0.0093840458681603
B.1.1.1	TS21	25	Fit AR1-PC	0.00522639936763393
B.1.1.1	TS22	25	Fit AR1-PC	0.00439124803760381
B.1.1.1	TS23	25	Fit AR1-PC	0.011979017681053
B.1.1.1	TS24	25	Fit AR1-PC	0.0153513561582704
B.1.1.1	TS25	25	Fit AR1-PC	0.0221566765185018
B.1.1.1	TS26	25	Fit AR1-PC	0.0109532152811828
B.1.1.1	TS27	25	Fit AR1-PC	0.00655087301161956
B.1.1.1	TS28	25	Fit AR1-PC	0.00385562335719421
B.1.1.1	TS29	25	Fit AR1-PC	0.00401774264815664
B.1.1.1	TS3	25	Fit AR1-PC	0.0283998781144662
B.1.1.1	TS4	25	Fit AR1-PC	0.0172966651187695
B.1.1.1	TS5	25	Fit AR1-PC	0.0173760027589956
B.1.1.1	TS6	25	Fit AR1-PC	0.0165927717791801
B.1.1.1	TS7	25	Fit AR1-PC	0.523221654569423
B.1.1.1	TS8	25	Fit AR1-PC	0.00924139536245881
B.1.1.1	TS9	25	Fit AR1-PC	0.00521624755487783
B.1.1.1	TS1	26	Fit AR1-PC	0.00308943777046019
B.1.1.1	TS10	26	Fit AR1-PC	0.00303710305366249
B.1.1.1	TS11	26	Fit AR1-PC	0.000734185328720104
B.1.1.1	TS12	26	Fit AR1-PC	0.00124645747482523
B.1.1.1	TS13	26	Fit AR1-PC	0.000836734623718322
B.1.1.1	TS14	26	Fit AR1-PC	0.0010251695979172
B.1.1.1	TS15	26	Fit AR1-PC	0.000761200262408976
B.1.1.1	TS16	26	Fit AR1-PC	0.000689380714602089
B.1.1.1	TS17	26	Fit AR1-PC	0.00357248598611593
B.1.1.1	TS18	26	Fit AR1-PC	0.00211530789681663
B.1.1.1	TS19	26	Fit AR1-PC	0.0037358288376582
B.1.1.1	TS2	26	Fit AR1-PC	0.00156781818877371
B.1.1.1	TS20	26	Fit AR1-PC	0.00140694650885517
B.1.1.1	TS21	26	Fit AR1-PC	0.000760597645969713
B.1.1.1	TS22	26	Fit AR1-PC	0.000635222601398589
B.1.1.1	TS23	26	Fit AR1-PC	0.00182941827128414
B.1.1.1	TS24	26	Fit AR1-PC	0.002400819963684
B.1.1.1	TS25	26	Fit AR1-PC	0.00363293822877179
B.1.1.1	TS26	26	Fit AR1-PC	0.00166677483270598
B.1.1.1	TS27	26	Fit AR1-PC	0.000962421789030524
B.1.1.1	TS28	26	Fit AR1-PC	0.000555321067650573
B.1.1.1	TS29	26	Fit AR1-PC	0.000579603541313812
B.1.1.1	TS3	26	Fit AR1-PC	0.00485931036907128
B.1.1.1	TS4	26	Fit AR1-PC	0.00240518462084978
B.1.1.1	TS5	26	Fit AR1-PC	0.00275606158621153
B.1.1.1	TS6	26	Fit AR1-PC	0.002617774885816
B.1.1.1	TS7	26	Fit AR1-PC	0.00132037086537958
B.1.1.1	TS8	26	Fit AR1-PC	0.00138079986883636
B.1.1.1	TS9	26	Fit AR1-PC	0.000761280173005173
B.1.1.1	TS1	27	Fit AR1-PC	0.00462437749689556
B.1.1.1	TS10	27	Fit AR1-PC	0.0045560082283704
B.1.1.1	TS11	27	Fit AR1-PC	0.00111136366713326
B.1.1.1	TS12	27	Fit AR1-PC	0.00188360843310077
B.1.1.1	TS13	27	Fit AR1-PC	0.0012663582821274
B.1.1.1	TS14	27	Fit AR1-PC	0.00178127212217532
B.1.1.1	TS15	27	Fit AR1-PC	0.00115196400153547
B.1.1.1	TS16	27	Fit AR1-PC	0.00104372126203731
B.1.1.1	TS17	27	Fit AR1-PC	0.00534537653916859
B.1.1.1	TS18	27	Fit AR1-PC	0.00318070463606868
B.1.1.1	TS19	27	Fit AR1-PC	0.00498732767384276
B.1.1.1	TS2	27	Fit AR1-PC	0.00236356724651355
B.1.1.1	TS20	27	Fit AR1-PC	0.0021226882029344
B.1.1.1	TS21	27	Fit AR1-PC	0.00115114038357005
B.1.1.1	TS22	27	Fit AR1-PC	0.000961982607821015
B.1.1.1	TS23	27	Fit AR1-PC	0.00275449992339564
B.1.1.1	TS24	27	Fit AR1-PC	0.00360511180672937
B.1.1.1	TS25	27	Fit AR1-PC	0.00542447662143263
B.1.1.1	TS26	27	Fit AR1-PC	0.00250238849248324
B.1.1.1	TS27	27	Fit AR1-PC	0.0014551560054041
B.1.1.1	TS28	27	Fit AR1-PC	0.000841311341591821
B.1.1.1	TS29	27	Fit AR1-PC	0.000877993934399566
B.1.1.1	TS3	27	Fit AR1-PC	0.00722791216731433
B.1.1.1	TS4	27	Fit AR1-PC	0.00402841842397599
B.1.1.1	TS5	27	Fit AR1-PC	0.00462863363797296
B.1.1.1	TS6	27	Fit AR1-PC	0.0039348256742033
B.1.1.1	TS7	27	Fit AR1-PC	0.00199786199597306
B.1.1.1	TS8	27	Fit AR1-PC	0.00208351534478601
B.1.1.1	TS9	27	Fit AR1-PC	0.0011489242810473
B.1.1.1	TS1	28	Fit AR1-PC	0.0020125946453731
B.1.1.1	TS10	28	Fit AR1-PC	0.00197305769271011
B.1.1.1	TS11	28	Fit AR1-PC	0.000474054751274181
B.1.1.1	TS12	28	Fit AR1-PC	0.000805915075973114
B.1.1.1	TS13	28	Fit AR1-PC	0.000540416533555851
B.1.1.1	TS14	28	Fit AR1-PC	0.000662450392147681
B.1.1.1	TS15	28	Fit AR1-PC	0.00049149642254108
B.1.1.1	TS16	28	Fit AR1-PC	0.000445072040179425
B.1.1.1	TS17	28	Fit AR1-PC	0.00232396081228793
B.1.1.1	TS18	28	Fit AR1-PC	0.00154040462269108
B.1.1.1	TS19	28	Fit AR1-PC	0.00216844482530902
B.1.1.1	TS2	28	Fit AR1-PC	0.00101455570583839
B.1.1.1	TS20	28	Fit AR1-PC	0.000910067285244616
B.1.1.1	TS21	28	Fit AR1-PC	0.000491143369990695
B.1.1.1	TS22	28	Fit AR1-PC	0.000410060169194724
B.1.1.1	TS23	28	Fit AR1-PC	0.00118594689719191
B.1.1.1	TS24	28	Fit AR1-PC	0.00155770455085404
B.1.1.1	TS25	28	Fit AR1-PC	0.00236379764019166
B.1.1.1	TS26	28	Fit AR1-PC	0.00107756326053202
B.1.1.1	TS27	28	Fit AR1-PC	0.000621800333205739
B.1.1.1	TS28	28	Fit AR1-PC	0.000358394044216608
B.1.1.1	TS29	28	Fit AR1-PC	0.000374089629382929
B.1.1.1	TS3	28	Fit AR1-PC	0.00317139304115707
B.1.1.1	TS4	28	Fit AR1-PC	0.00156420884453232
B.1.1.1	TS5	28	Fit AR1-PC	0.00179299267731739
B.1.1.1	TS6	28	Fit AR1-PC	0.00189923903500753
B.1.1.1	TS7	28	Fit AR1-PC	0.000856113526248039
B.1.1.1	TS8	28	Fit AR1-PC	0.000895413677617204
B.1.1.1	TS9	28	Fit AR1-PC	0.000491596234962478
B.1.1.1	TS1	29	Fit AR1-PC	0.00491380047044006
B.1.1.1	TS10	29	Fit AR1-PC	0.00483153304228162
B.1.1.1	TS11	29	Fit AR1-PC	0.00118171247424169
B.1.1.1	TS12	29	Fit AR1-PC	0.00200091806170983
B.1.1.1	TS13	29	Fit AR1-PC	0.00134605055552824
B.1.1.1	TS14	29	Fit AR1-PC	0.00165263853850356
B.1.1.1	TS15	29	Fit AR1-PC	0.00122493047922152
B.1.1.1	TS16	29	Fit AR1-PC	0.00110985706211733
B.1.1.1	TS17	29	Fit AR1-PC	0.00566878081508668
B.1.1.1	TS18	29	Fit AR1-PC	0.00379571981327827
B.1.1.1	TS19	29	Fit AR1-PC	0.00529904296983792
B.1.1.1	TS2	29	Fit AR1-PC	0.00251265168070021
B.1.1.1	TS20	29	Fit AR1-PC	0.0022566873112892
B.1.1.1	TS21	29	Fit AR1-PC	0.00122405560742132
B.1.1.1	TS22	29	Fit AR1-PC	0.00102295634580741
B.1.1.1	TS23	29	Fit AR1-PC	0.00292800804910821
B.1.1.1	TS24	29	Fit AR1-PC	0.00383153413559393
B.1.1.1	TS25	29	Fit AR1-PC	0.00576302658777907
B.1.1.1	TS26	29	Fit AR1-PC	0.00266015342362012
B.1.1.1	TS27	29	Fit AR1-PC	0.0015472308321904
B.1.1.1	TS28	29	Fit AR1-PC	0.000894658925568051
B.1.1.1	TS29	29	Fit AR1-PC	0.000933660453083176
B.1.1.1	TS3	29	Fit AR1-PC	0.00766333982423755
B.1.1.1	TS4	29	Fit AR1-PC	0.00385698086957855
B.1.1.1	TS5	29	Fit AR1-PC	0.00439073628952988
B.1.1.1	TS6	29	Fit AR1-PC	0.00417304828448827
B.1.1.1	TS7	29	Fit AR1-PC	0.00211897653200285
B.1.1.1	TS8	29	Fit AR1-PC	0.00221668580725201
B.1.1.1	TS9	29	Fit AR1-PC	0.00122163948652677
B.1.1.1	TS1	30	Fit AR1-PC	0.00628428762227144
B.1.1.1	TS10	30	Fit AR1-PC	0.00568898958650911
B.1.1.1	TS11	30	Fit AR1-PC	0.00140370836920995
B.1.1.1	TS12	30	Fit AR1-PC	0.0023718226560152
B.1.1.1	TS13	30	Fit AR1-PC	0.00159809866030709
B.1.1.1	TS14	30	Fit AR1-PC	0.00196033793524808
B.1.1.1	TS15	30	Fit AR1-PC	0.00145475174575937
B.1.1.1	TS16	30	Fit AR1-PC	0.00131847550961489
B.1.1.1	TS17	30	Fit AR1-PC	0.00737294211142573
B.1.1.1	TS18	30	Fit AR1-PC	0.00400690008359935
B.1.1.1	TS19	30	Fit AR1-PC	0.00623270192328337
B.1.1.1	TS2	30	Fit AR1-PC	0.00297450914338096
B.1.1.1	TS20	30	Fit AR1-PC	0.00295299639317924
B.1.1.1	TS21	30	Fit AR1-PC	0.0014537132684613
B.1.1.1	TS22	30	Fit AR1-PC	0.00121551273796974
B.1.1.1	TS23	30	Fit AR1-PC	0.0034627531086249
B.1.1.1	TS24	30	Fit AR1-PC	0.00452170891333255
B.1.1.1	TS25	30	Fit AR1-PC	0.00749089711950078
B.1.1.1	TS26	30	Fit AR1-PC	0.00314800096308798
B.1.1.1	TS27	30	Fit AR1-PC	0.0018360125639429
B.1.1.1	TS28	30	Fit AR1-PC	0.00106341899136761
B.1.1.1	TS29	30	Fit AR1-PC	0.00110966492863923
B.1.1.1	TS3	30	Fit AR1-PC	0.00896971628072215
B.1.1.1	TS4	30	Fit AR1-PC	0.00452981111644161
B.1.1.1	TS5	30	Fit AR1-PC	0.00518628417819524
B.1.1.1	TS6	30	Fit AR1-PC	0.00492111167538823
B.1.1.1	TS7	30	Fit AR1-PC	0.00251077982478426
B.1.1.1	TS8	30	Fit AR1-PC	0.00262393760765546
B.1.1.1	TS9	30	Fit AR1-PC	0.00145080425438104
B.1.1.1	TS1	31	Fit AR1-PC	0.00393673489055629
B.1.1.1	TS10	31	Fit AR1-PC	0.00357998164205724
B.1.1.1	TS11	31	Fit AR1-PC	0.000869399033308383
B.1.1.1	TS12	31	Fit AR1-PC	0.00147814377629874
B.1.1.1	TS13	31	Fit AR1-PC	0.000990492005398807
B.1.1.1	TS14	31	Fit AR1-PC	0.00121279451687693
B.1.1.1	TS15	31	Fit AR1-PC	0.000901239684132575
B.1.1.1	TS16	31	Fit AR1-PC	0.000816467221698703
B.1.1.1	TS17	31	Fit AR1-PC	0.0041948320486104
B.1.1.1	TS18	31	Fit AR1-PC	0.00249404317532319
B.1.1.1	TS19	31	Fit AR1-PC	0.00392072595225951
B.1.1.1	TS2	31	Fit AR1-PC	0.00185786282973811
B.1.1.1	TS20	31	Fit AR1-PC	0.00166241679388371
B.1.1.1	TS21	31	Fit AR1-PC	0.000900595875655019
B.1.1.1	TS22	31	Fit AR1-PC	0.000752464451849288
B.1.1.1	TS23	31	Fit AR1-PC	0.00215874306042582
B.1.1.1	TS24	31	Fit AR1-PC	0.0028282084746333
B.1.1.1	TS25	31	Fit AR1-PC	0.00426512985650075
B.1.1.1	TS26	31	Fit AR1-PC	0.00196070864207331
B.1.1.1	TS27	31	Fit AR1-PC	0.00133913229902396
B.1.1.1	TS28	31	Fit AR1-PC	0.000657996757343954
B.1.1.1	TS29	31	Fit AR1-PC	0.000686711282932768
B.1.1.1	TS3	31	Fit AR1-PC	0.00623444271795085
B.1.1.1	TS4	31	Fit AR1-PC	0.00284109979774424
B.1.1.1	TS5	31	Fit AR1-PC	0.00352348712766355
B.1.1.1	TS6	31	Fit AR1-PC	0.00334924229372345
B.1.1.1	TS7	31	Fit AR1-PC	0.00156063057005155
B.1.1.1	TS8	31	Fit AR1-PC	0.00163163310220688
B.1.1.1	TS9	31	Fit AR1-PC	0.000898851878563926
B.1.1.1	TS1	32	Fit AR1-PC	0.00429580533950984
B.1.1.1	TS10	32	Fit AR1-PC	0.00387902723599023
B.1.1.1	TS11	32	Fit AR1-PC	0.000945218200386955
B.1.1.1	TS12	32	Fit AR1-PC	0.0016017587880374
B.1.1.1	TS13	32	Fit AR1-PC	0.00107683816085323
B.1.1.1	TS14	32	Fit AR1-PC	0.001318540986077
B.1.1.1	TS15	32	Fit AR1-PC	0.000979827773775302
B.1.1.1	TS16	32	Fit AR1-PC	0.000887681914678412
B.1.1.1	TS17	32	Fit AR1-PC	0.00455530166740938
B.1.1.1	TS18	32	Fit AR1-PC	0.00270992302380996
B.1.1.1	TS19	32	Fit AR1-PC	0.0042562707581009
B.1.1.1	TS2	32	Fit AR1-PC	0.00201243799503139
B.1.1.1	TS20	32	Fit AR1-PC	0.00180696562101489
B.1.1.1	TS21	32	Fit AR1-PC	0.000979127135127692
B.1.1.1	TS22	32	Fit AR1-PC	0.00081810933702173
B.1.1.1	TS23	32	Fit AR1-PC	0.00234609526265271
B.1.1.1	TS24	32	Fit AR1-PC	0.0030729226195693
B.1.1.1	TS25	32	Fit AR1-PC	0.00463150695871749
B.1.1.1	TS26	32	Fit AR1-PC	0.00213089323523161
B.1.1.1	TS27	32	Fit AR1-PC	0.00123802402097919
B.1.1.1	TS28	32	Fit AR1-PC	0.000715416396285056
B.1.1.1	TS29	32	Fit AR1-PC	0.000746648941235868
B.1.1.1	TS3	32	Fit AR1-PC	0.00617434488002129
B.1.1.1	TS4	32	Fit AR1-PC	0.00309013212720714
B.1.1.1	TS5	32	Fit AR1-PC	0.00384546566495118
B.1.1.1	TS6	32	Fit AR1-PC	0.00334803014910142
B.1.1.1	TS7	32	Fit AR1-PC	0.00170645742268639
B.1.1.1	TS8	32	Fit AR1-PC	0.00177343521819812
B.1.1.1	TS9	32	Fit AR1-PC	0.000977159348031268
B.1.1.1	TS1	33	Fit AR1-PC	0.00281717346273305
B.1.1.1	TS10	33	Fit AR1-PC	0.00300514824292605
B.1.1.1	TS11	33	Fit AR1-PC	0.000670557372583132
B.1.1.1	TS12	33	Fit AR1-PC	0.00113791803422731
B.1.1.1	TS13	33	Fit AR1-PC	0.000764145535922383
B.1.1.1	TS14	33	Fit AR1-PC	0.000936074541599267
B.1.1.1	TS15	33	Fit AR1-PC	0.000775469177307021
B.1.1.1	TS16	33	Fit AR1-PC	0.000629662888963949
B.1.1.1	TS17	33	Fit AR1-PC	0.00325697977165301
B.1.1.1	TS18	33	Fit AR1-PC	0.0021100470122397
B.1.1.1	TS19	33	Fit AR1-PC	0.00304142550803895
B.1.1.1	TS2	33	Fit AR1-PC	0.00143093742009405
B.1.1.1	TS20	33	Fit AR1-PC	0.00128426767072225
B.1.1.1	TS21	33	Fit AR1-PC	0.000694663208878871
B.1.1.1	TS22	33	Fit AR1-PC	0.000580226950430921
B.1.1.1	TS23	33	Fit AR1-PC	0.00166938727120538
B.1.1.1	TS24	33	Fit AR1-PC	0.00219001979799074
B.1.1.1	TS25	33	Fit AR1-PC	0.00331201505830864
B.1.1.1	TS26	33	Fit AR1-PC	0.352860966411566
B.1.1.1	TS27	33	Fit AR1-PC	0.000878828650742541
B.1.1.1	TS28	33	Fit AR1-PC	0.000507283496393774
B.1.1.1	TS29	33	Fit AR1-PC	0.000529452494523036
B.1.1.1	TS3	33	Fit AR1-PC	0.00486323063431182
B.1.1.1	TS4	33	Fit AR1-PC	0.00219985273660376
B.1.1.1	TS5	33	Fit AR1-PC	0.00251358506566711
B.1.1.1	TS6	33	Fit AR1-PC	0.00259824526624107
B.1.1.1	TS7	33	Fit AR1-PC	0.001205323225079
B.1.1.1	TS8	33	Fit AR1-PC	0.00138909331273489
B.1.1.1	TS9	33	Fit AR1-PC	0.000693265595018021
B.1.1.1	TS1	34	Fit AR1-PC	0.00382805625238266
B.1.1.1	TS10	34	Fit AR1-PC	0.00432176528056566
B.1.1.1	TS11	34	Fit AR1-PC	0.000916123834084305
B.1.1.1	TS12	34	Fit AR1-PC	0.00155300064796784
B.1.1.1	TS13	34	Fit AR1-PC	0.00104375983506058
B.1.1.1	TS14	34	Fit AR1-PC	0.00127863070334515
B.1.1.1	TS15	34	Fit AR1-PC	0.000950496979225473
B.1.1.1	TS16	34	Fit AR1-PC	0.000860342897496535
B.1.1.1	TS17	34	Fit AR1-PC	0.00442056983203366
B.1.1.1	TS18	34	Fit AR1-PC	0.00262846749524142
B.1.1.1	TS19	34	Fit AR1-PC	0.00452597105989661
B.1.1.1	TS2	34	Fit AR1-PC	0.00195133575939665
B.1.1.1	TS20	34	Fit AR1-PC	0.00175196551606145
B.1.1.1	TS21	34	Fit AR1-PC	0.000949003052622115
B.1.1.1	TS22	34	Fit AR1-PC	0.000792882862432666
B.1.1.1	TS23	34	Fit AR1-PC	0.00227513949978843
B.1.1.1	TS24	34	Fit AR1-PC	0.00298072051345081
B.1.1.1	TS25	34	Fit AR1-PC	0.00449460161097366
B.1.1.1	TS26	34	Fit AR1-PC	0.00206628511075985
B.1.1.1	TS27	34	Fit AR1-PC	0.00120007046689098
B.1.1.1	TS28	34	Fit AR1-PC	0.000693324183983311
B.1.1.1	TS29	34	Fit AR1-PC	0.000723585792105538
B.1.1.1	TS3	34	Fit AR1-PC	0.00651216193981072
B.1.1.1	TS4	34	Fit AR1-PC	0.00298630752023749
B.1.1.1	TS5	34	Fit AR1-PC	0.00383181941217661
B.1.1.1	TS6	34	Fit AR1-PC	0.0035779270117499
B.1.1.1	TS7	34	Fit AR1-PC	0.00183855264665501
B.1.1.1	TS8	34	Fit AR1-PC	0.00192038699218403
B.1.1.1	TS9	34	Fit AR1-PC	0.00107119759506781
B.1.1.1	TS1	35	Fit AR1-PC	0.00857028794397309
B.1.1.1	TS10	35	Fit AR1-PC	0.00912940629432337
B.1.1.1	TS11	35	Fit AR1-PC	0.00211515576865525
B.1.1.1	TS12	35	Fit AR1-PC	0.00356004682663892
B.1.1.1	TS13	35	Fit AR1-PC	0.00240637209198306
B.1.1.1	TS14	35	Fit AR1-PC	0.00293889101272953
B.1.1.1	TS15	35	Fit AR1-PC	0.0021918079168877
B.1.1.1	TS16	35	Fit AR1-PC	0.00198760478081525
B.1.1.1	TS17	35	Fit AR1-PC	0.00983927357400978
B.1.1.1	TS18	35	Fit AR1-PC	0.00595706774455264
B.1.1.1	TS19	35	Fit AR1-PC	0.0092187697435011
B.1.1.1	TS2	35	Fit AR1-PC	0.00445423323328976
B.1.1.1	TS20	35	Fit AR1-PC	0.00400775732543883
B.1.1.1	TS21	35	Fit AR1-PC	0.00219025670892184
B.1.1.1	TS22	35	Fit AR1-PC	0.00183316731904527
B.1.1.1	TS23	35	Fit AR1-PC	0.00517544989252074
B.1.1.1	TS24	35	Fit AR1-PC	0.00673076901815312
B.1.1.1	TS25	35	Fit AR1-PC	0.0100027861176878
B.1.1.1	TS26	35	Fit AR1-PC	0.00472545203505736
B.1.1.1	TS27	35	Fit AR1-PC	0.00276198861469288
B.1.1.1	TS28	35	Fit AR1-PC	0.00160479994409561
B.1.1.1	TS29	35	Fit AR1-PC	0.00167426723809146
B.1.1.1	TS3	35	Fit AR1-PC	0.0131392004639329
B.1.1.1	TS4	35	Fit AR1-PC	0.0067611017029785
B.1.1.1	TS5	35	Fit AR1-PC	0.00768430378762965
B.1.1.1	TS6	35	Fit AR1-PC	0.00731439064930912
B.1.1.1	TS7	35	Fit AR1-PC	0.00376676918116305
B.1.1.1	TS8	35	Fit AR1-PC	0.00433484491572383
B.1.1.1	TS9	35	Fit AR1-PC	0.0021859042496289
B.1.1.1	TS1	36	Fit AR1-PC	0.00774075855547307
B.1.1.1	TS10	36	Fit AR1-PC	0.00761435886757606
B.1.1.1	TS11	36	Fit AR1-PC	0.00189960098418197
B.1.1.1	TS12	36	Fit AR1-PC	0.00320148379351287
B.1.1.1	TS13	36	Fit AR1-PC	0.00216172264537168
B.1.1.1	TS14	36	Fit AR1-PC	0.00264140067764031
B.1.1.1	TS15	36	Fit AR1-PC	0.00196858158179417
B.1.1.1	TS16	36	Fit AR1-PC	0.00178483699479998
B.1.1.1	TS17	36	Fit AR1-PC	0.00889627800535812
B.1.1.1	TS18	36	Fit AR1-PC	0.00536849994343214
B.1.1.1	TS19	36	Fit AR1-PC	0.00901964656609539
B.1.1.1	TS2	36	Fit AR1-PC	0.00400883113531911
B.1.1.1	TS20	36	Fit AR1-PC	0.00360555820531633
B.1.1.1	TS21	36	Fit AR1-PC	0.00196718552484178
B.1.1.1	TS22	36	Fit AR1-PC	0.00164591767675117
B.1.1.1	TS23	36	Fit AR1-PC	0.00466090806097416
B.1.1.1	TS24	36	Fit AR1-PC	0.00606976416313316
B.1.1.1	TS25	36	Fit AR1-PC	0.00903995610432613
B.1.1.1	TS26	36	Fit AR1-PC	0.0042407234553776
B.1.1.1	TS27	36	Fit AR1-PC	0.00248194910071219
B.1.1.1	TS28	36	Fit AR1-PC	0.00144056852803204
B.1.1.1	TS29	36	Fit AR1-PC	0.00150302530287967
B.1.1.1	TS3	36	Fit AR1-PC	0.0119113710613279
B.1.1.1	TS4	36	Fit AR1-PC	0.484919649325058
B.1.1.1	TS5	36	Fit AR1-PC	0.00693535648777256
B.1.1.1	TS6	36	Fit AR1-PC	0.00659895776144276
B.1.1.1	TS7	36	Fit AR1-PC	0.00338780115470719
B.1.1.1	TS8	36	Fit AR1-PC	0.00353962041895365
B.1.1.1	TS9	36	Fit AR1-PC	0.00219415411014828
B.1.1.1	TS1	37	Fit AR1-PC	0.0125620773181255
B.1.1.1	TS10	37	Fit AR1-PC	0.0123825279561688
B.1.1.1	TS11	37	Fit AR1-PC	0.00366418985077982
B.1.1.1	TS12	37	Fit AR1-PC	0.0058263714358025
B.1.1.1	TS13	37	Fit AR1-PC	0.00360654118998949
B.1.1.1	TS14	37	Fit AR1-PC	0.466542682614478
B.1.1.1	TS15	37	Fit AR1-PC	0.00328832497364021
B.1.1.1	TS16	37	Fit AR1-PC	0.00298488573708192
B.1.1.1	TS17	37	Fit AR1-PC	0.0168366666150583
B.1.1.1	TS18	37	Fit AR1-PC	2.3438541176177
B.1.1.1	TS19	37	Fit AR1-PC	0.0134164664732658
B.1.1.1	TS2	37	Fit AR1-PC	0.00661308219180672
B.1.1.1	TS20	37	Fit AR1-PC	0.00656825121338715
B.1.1.1	TS21	37	Fit AR1-PC	0.00328602209917584
B.1.1.1	TS22	37	Fit AR1-PC	0.00275501103229134
B.1.1.1	TS23	37	Fit AR1-PC	0.00765937393575576
B.1.1.1	TS24	37	Fit AR1-PC	0.00989491134702413
B.1.1.1	TS25	37	Fit AR1-PC	0.0159474079015032
B.1.1.1	TS26	37	Fit AR1-PC	0.00698603337935525
B.1.1.1	TS27	37	Fit AR1-PC	0.00413249171888348
B.1.1.1	TS28	37	Fit AR1-PC	0.00241447807180679
B.1.1.1	TS29	37	Fit AR1-PC	0.00251814414249085
B.1.1.1	TS3	37	Fit AR1-PC	0.020072599942251
B.1.1.1	TS4	37	Fit AR1-PC	0.00993342683308271
B.1.1.1	TS5	37	Fit AR1-PC	0.548602973131214
B.1.1.1	TS6	37	Fit AR1-PC	0.0115824699754236
B.1.1.1	TS7	37	Fit AR1-PC	0.00615057718473313
B.1.1.1	TS8	37	Fit AR1-PC	0.00585545771099499
B.1.1.1	TS9	37	Fit AR1-PC	0.00327955399332108
B.1.1.1	TS1	38	Fit AR1-PC	0.476867802941275
B.1.1.1	TS10	38	Fit AR1-PC	0.457297197364347
B.1.1.1	TS11	38	Fit AR1-PC	0.00113225919036934
B.1.1.1	TS12	38	Fit AR1-PC	0.00191465362646104
B.1.1.1	TS13	38	Fit AR1-PC	0.00128936494864365
B.1.1.1	TS14	38	Fit AR1-PC	0.00157741164381676
B.1.1.1	TS15	38	Fit AR1-PC	0.00117358300581119
B.1.1.1	TS16	38	Fit AR1-PC	0.0010635406395901
B.1.1.1	TS17	38	Fit AR1-PC	0.00539900831318197
B.1.1.1	TS18	38	Fit AR1-PC	0.00354100743027819
B.1.1.1	TS19	38	Fit AR1-PC	0.0050486209323246
B.1.1.1	TS2	38	Fit AR1-PC	0.00240250295337666
B.1.1.1	TS20	38	Fit AR1-PC	0.00216521229303956
B.1.1.1	TS21	38	Fit AR1-PC	0.00117433906813555
B.1.1.1	TS22	38	Fit AR1-PC	0.00098042137700475
B.1.1.1	TS23	38	Fit AR1-PC	0.00279797137604568
B.1.1.1	TS24	38	Fit AR1-PC	0.00365697974220377
B.1.1.1	TS25	38	Fit AR1-PC	0.00548822240776123
B.1.1.1	TS26	38	Fit AR1-PC	0.00280204914487851
B.1.1.1	TS27	38	Fit AR1-PC	0.00148173473124324
B.1.1.1	TS28	38	Fit AR1-PC	0.000857641991743682
B.1.1.1	TS29	38	Fit AR1-PC	0.000894968852973175
B.1.1.1	TS3	38	Fit AR1-PC	0.00797618680608388
B.1.1.1	TS4	38	Fit AR1-PC	0.00409885461104641
B.1.1.1	TS5	38	Fit AR1-PC	1.33788235051484
B.1.1.1	TS6	38	Fit AR1-PC	0.00433471772688864
B.1.1.1	TS7	38	Fit AR1-PC	0.00224435237257014
B.1.1.1	TS8	38	Fit AR1-PC	0.00234364504736218
B.1.1.1	TS9	38	Fit AR1-PC	0.00131097921909874
B.1.1.1	TS1	39	Fit AR1-PC	0.00554595339483202
B.1.1.1	TS10	39	Fit AR1-PC	0.00501333743305624
B.1.1.1	TS11	39	Fit AR1-PC	0.00123697337754314
B.1.1.1	TS12	39	Fit AR1-PC	0.00208980615039993
B.1.1.1	TS13	39	Fit AR1-PC	0.00140834183961584
B.1.1.1	TS14	39	Fit AR1-PC	0.0019408555745326
B.1.1.1	TS15	39	Fit AR1-PC	0.00128205466523029
B.1.1.1	TS16	39	Fit AR1-PC	0.00116199695115266
B.1.1.1	TS17	39	Fit AR1-PC	0.00587234344196016
B.1.1.1	TS18	39	Fit AR1-PC	0.00352740686438526
B.1.1.1	TS19	39	Fit AR1-PC	0.00549299678502008
B.1.1.1	TS2	39	Fit AR1-PC	0.00262084765184578
B.1.1.1	TS20	39	Fit AR1-PC	0.00235538035521917
B.1.1.1	TS21	39	Fit AR1-PC	0.00128114217729
B.1.1.1	TS22	39	Fit AR1-PC	0.00107128280563465
B.1.1.1	TS23	39	Fit AR1-PC	0.00305099343332351
B.1.1.1	TS24	39	Fit AR1-PC	0.00398417383665952
B.1.1.1	TS25	39	Fit AR1-PC	0.00596889691788619
B.1.1.1	TS26	39	Fit AR1-PC	0.00277368920637082
B.1.1.1	TS27	39	Fit AR1-PC	0.00161792955758294
B.1.1.1	TS28	39	Fit AR1-PC	0.000937276186668104
B.1.1.1	TS29	39	Fit AR1-PC	0.000978023373599261
B.1.1.1	TS3	39	Fit AR1-PC	0.00791017927973346
B.1.1.1	TS4	39	Fit AR1-PC	0.450767093832969
B.1.1.1	TS5	39	Fit AR1-PC	0.00457927917176546
B.1.1.1	TS6	39	Fit AR1-PC	0.00436587448742498
B.1.1.1	TS7	39	Fit AR1-PC	0.387413694921628
B.1.1.1	TS8	39	Fit AR1-PC	0.00231201407879331
B.1.1.1	TS9	39	Fit AR1-PC	0.00127857936792662
B.1.1.1	TS1	40	Fit AR1-PC	0.00440534974844603
B.1.1.1	TS10	40	Fit AR1-PC	0.00469541215531039
B.1.1.1	TS11	40	Fit AR1-PC	0.00106099453952179
B.1.1.1	TS12	40	Fit AR1-PC	0.00179574529415338
B.1.1.1	TS13	40	Fit AR1-PC	0.00120843384198516
B.1.1.1	TS14	40	Fit AR1-PC	0.00147888994737054
B.1.1.1	TS15	40	Fit AR1-PC	0.00122634219006065
B.1.1.1	TS16	40	Fit AR1-PC	0.000996520440569517
B.1.1.1	TS17	40	Fit AR1-PC	0.00508132844492535
B.1.1.1	TS18	40	Fit AR1-PC	0.42516203673262
B.1.1.1	TS19	40	Fit AR1-PC	0.00475003870981755
B.1.1.1	TS2	40	Fit AR1-PC	0.00225448049924666
B.1.1.1	TS20	40	Fit AR1-PC	0.00202504929306475
B.1.1.1	TS21	40	Fit AR1-PC	0.00109898581832493
B.1.1.1	TS22	40	Fit AR1-PC	0.000918540226165552
B.1.1.1	TS23	40	Fit AR1-PC	0.00262670837548689
B.1.1.1	TS24	40	Fit AR1-PC	0.00343614210711716
B.1.1.1	TS25	40	Fit AR1-PC	0.00516570664303277
B.1.1.1	TS26	40	Fit AR1-PC	0.00239437876889013
B.1.1.1	TS27	40	Fit AR1-PC	0.00138889574928395
B.1.1.1	TS28	40	Fit AR1-PC	0.000803399677550022
B.1.1.1	TS29	40	Fit AR1-PC	0.000838403286745129
B.1.1.1	TS3	40	Fit AR1-PC	0.00752750467809983
B.1.1.1	TS4	40	Fit AR1-PC	0.429092414001721
B.1.1.1	TS5	40	Fit AR1-PC	0.00393696422706162
B.1.1.1	TS6	40	Fit AR1-PC	0.00406834804395528
B.1.1.1	TS7	40	Fit AR1-PC	0.00190140148772949
[truncated: 1,568 more rows]
