# Supplementary material for: Spatial and temporal epidemiology of SARS-CoV-2 virus lineages in Teesside, UK, in 2020: effects of socio-economic deprivation, weather, and lockdown on lineage dynamics
Source: Peer Community J. Author manuscript; Available in PMC 2024 Sep 23. (PMC7616629; doi:10.24072/pcjournal.461)
Supplement: Supplementary file: main dataset and code (compressed) [file EMS198536-supplement-Supplementary_file__main_dataset_and_code__compressed_.zip › Covid-19-Teesside-main/Data/Results/Lin6-B111_GLMM_Random-Effects.csv]

Lineage	Model	Family	effect	component	group	level	term	estimate	std.error	conf.low	conf.high	Sign	estimate_exp	conf.low_exp	conf.high_exp
B.1.1.1	AR1 (Week|Postcode)	Poisson	ran_vals	cond	Postcode	TS1	(Intercept)	5.7123918260526e-10	2.12611266733682e-05	-4.1670471311363e-05	4.16716137897282e-05	Positive	1.00000000057124	0.999958330396891	1.00004167248206
B.1.1.1	AR1 (Week|Postcode)	Poisson	ran_vals	cond	Postcode	TS10	(Intercept)	6.23262410034942e-10	2.18064501465868e-05	-4.27392336555682e-05	4.27404801803882e-05	Positive	1.00000000062326	0.999957261679652	1.00004274139357
B.1.1.1	AR1 (Week|Postcode)	Poisson	ran_vals	cond	Postcode	TS11	(Intercept)	1.8250242076717e-10	1.84742250184046e-05	-3.6208633175941e-05	3.62089981807825e-05	Positive	1.0000000001825	0.999963792022349	1.00003620965373
B.1.1.1	AR1 (Week|Postcode)	Poisson	ran_vals	cond	Postcode	TS12	(Intercept)	2.64720373833909e-10	1.88465825674981e-05	-3.69383583435829e-05	3.69388877843306e-05	Positive	1.00000000026472	0.999963062323869	1.00003693957003
B.1.1.1	AR1 (Week|Postcode)	Poisson	ran_vals	cond	Postcode	TS13	(Intercept)	-4.23921311935109e-11	1.81490536121535e-05	-3.55715338254385e-05	3.55714490411761e-05	Negative	0.999999999957608	0.999964429098834	1.00003557208171
B.1.1.1	AR1 (Week|Postcode)	Poisson	ran_vals	cond	Postcode	TS14	(Intercept)	7.27815480423426e-10	2.29980117974304e-05	-4.50745470235104e-05	4.50760026544712e-05	Positive	1.00000000072782	0.999954926468819	1.00004507701859
B.1.1.1	AR1 (Week|Postcode)	Poisson	ran_vals	cond	Postcode	TS15	(Intercept)	1.25257608377676e-10	1.82931299734139e-05	-3.58537506547931e-05	3.58540011700098e-05	Positive	1.00000000012526	0.999964146892083	1.00003585464393
B.1.1.1	AR1 (Week|Postcode)	Poisson	ran_vals	cond	Postcode	TS16	(Intercept)	-3.51850902565671e-11	1.8143231273008e-05	-3.55601150433667e-05	3.55600446731862e-05	Negative	0.999999999964815	0.99996444051721	1.00003556067694
B.1.1.1	AR1 (Week|Postcode)	Poisson	ran_vals	cond	Postcode	TS17	(Intercept)	1.1388288076883e-10	1.82650089801032e-05	-3.57986458954221e-05	3.57988736611836e-05	Positive	1.00000000011388	0.999964201994868	1.00003579951445
B.1.1.1	AR1 (Week|Postcode)	Poisson	ran_vals	cond	Postcode	TS18	(Intercept)	1.08758888238509e-09	2.78523393351041e-05	-5.458849439311e-05	5.45906695708747e-05	Positive	1.00000000108759	0.999945412995532	1.00005459215967
B.1.1.1	AR1 (Week|Postcode)	Poisson	ran_vals	cond	Postcode	TS19	(Intercept)	4.3335103209791e-10	1.9992076419842e-05	-3.91833164080308e-05	3.9184183110095e-05	Positive	1.00000000043335	0.999960817451248	1.00003918495082
B.1.1.1	AR1 (Week|Postcode)	Poisson	ran_vals	cond	Postcode	TS2	(Intercept)	-7.67753213326605e-11	1.81916655132215e-05	-3.56550860000349e-05	3.56549324493922e-05	Negative	0.999999999923225	0.999964345549635	1.00003565556809
B.1.1.1	AR1 (Week|Postcode)	Poisson	ran_vals	cond	Postcode	TS20	(Intercept)	8.22794980495778e-11	1.82007572913332e-05	-3.56727465028698e-05	3.56729110618659e-05	Positive	1.00000000008228	0.999964327889762	1.00003567354735
B.1.1.1	AR1 (Week|Postcode)	Poisson	ran_vals	cond	Postcode	TS21	(Intercept)	-3.86816351255402e-11	1.81459211457132e-05	-3.55653905935368e-05	3.55653132302666e-05	Negative	0.999999999961318	0.999964435241847	1.00003556594568
B.1.1.1	AR1 (Week|Postcode)	Poisson	ran_vals	cond	Postcode	TS22	(Intercept)	-3.2510911504737e-11	1.81413456625011e-05	-3.55564166405056e-05	3.55563516186826e-05	Negative	0.999999999967489	0.999964444215481	1.00003555698375
B.1.1.1	AR1 (Week|Postcode)	Poisson	ran_vals	cond	Postcode	TS23	(Intercept)	-8.85744921397923e-11	1.82119204845915e-05	-3.56947968135988e-05	3.56946196646145e-05	Negative	0.999999999911426	0.999964305840238	1.00003569525673
B.1.1.1	AR1 (Week|Postcode)	Poisson	ran_vals	cond	Postcode	TS24	(Intercept)	-1.13557403109605e-10	1.82642430870971e-05	-3.5797372212998e-05	3.57971450981918e-05	Negative	0.999999999886443	0.999964203268505	1.00003579778582
B.1.1.1	AR1 (Week|Postcode)	Poisson	ran_vals	cond	Postcode	TS25	(Intercept)	-5.51979943204918e-12	1.81306500805964e-05	-3.55354266940667e-05	3.55354156544678e-05	Negative	0.99999999999448	0.999964465204682	1.00003553604704
B.1.1.1	AR1 (Week|Postcode)	Poisson	ran_vals	cond	Postcode	TS26	(Intercept)	2.79209926719208e-10	1.89254410813856e-05	-3.70929037011238e-05	3.70934621209773e-05	Positive	1.00000000027921	0.999962907784232	1.00003709415009
B.1.1.1	AR1 (Week|Postcode)	Poisson	ran_vals	cond	Postcode	TS27	(Intercept)	1.95440700059612e-10	1.85241756082796e-05	-3.63065215948234e-05	3.63069124762235e-05	Positive	1.00000000019544	0.999963694137479	1.00003630757158
B.1.1.1	AR1 (Week|Postcode)	Poisson	ran_vals	cond	Postcode	TS28	(Intercept)	-2.85386833024309e-11	1.81388194590682e-05	-3.55514614005313e-05	3.55514043231646e-05	Negative	0.999999999971461	0.999964449170545	1.00003555203628
B.1.1.1	AR1 (Week|Postcode)	Poisson	ran_vals	cond	Postcode	TS29	(Intercept)	-2.97481020321918e-11	1.81395538369491e-05	-3.55529019641476e-05	3.55528424679435e-05	Negative	0.999999999970252	0.999964447730033	1.00003555347448
B.1.1.1	AR1 (Week|Postcode)	Poisson	ran_vals	cond	Postcode	TS3	(Intercept)	3.16522234511576e-10	1.9146100918941e-05	-3.7525351723259e-05	3.7525984767728e-05	Positive	1.00000000031652	0.999962475352344	1.00003752668888
B.1.1.1	AR1 (Week|Postcode)	Poisson	ran_vals	cond	Postcode	TS4	(Intercept)	1.242190794797e-09	3.01973790487759e-05	-5.91845331723103e-05	5.91870175538999e-05	Positive	1.00000000124219	0.999940817218198	1.00005918876914
B.1.1.1	AR1 (Week|Postcode)	Poisson	ran_vals	cond	Postcode	TS5	(Intercept)	8.00193206156334e-10	2.38894568383981e-05	-4.68216748202782e-05	4.68232752066905e-05	Positive	1.00000000080019	0.999953179421297	1.00004682437143
B.1.1.1	AR1 (Week|Postcode)	Poisson	ran_vals	cond	Postcode	TS6	(Intercept)	5.74432820326534e-10	2.12936218214541e-05	-4.1734157437646e-05	4.17353063032866e-05	Positive	1.00000000057443	0.99995826671342	1.00004173617723
B.1.1.1	AR1 (Week|Postcode)	Poisson	ran_vals	cond	Postcode	TS7	(Intercept)	7.61702026045341e-10	2.34090755699942e-05	-4.58801833265391e-05	4.58817067305912e-05	Positive	1.0000000007617	0.999954120869153	1.00004588275931
B.1.1.1	AR1 (Week|Postcode)	Poisson	ran_vals	cond	Postcode	TS8	(Intercept)	5.47780608974686e-10	2.1026516688686e-05	-4.12106676495459e-05	4.12117632107638e-05	Positive	1.00000000054778	0.999958790181498	1.00004121261243
B.1.1.1	AR1 (Week|Postcode)	Poisson	ran_vals	cond	Postcode	TS9	(Intercept)	4.85827869089566e-10	2.04429251377785e-05	-4.00669111808253e-05	4.00678828365635e-05	Positive	1.00000000048583	0.999959933891487	1.00004006868556
B.1.1.1	AR1 (Week|Postcode)	Poisson	ran_vals	cond	Postcode	TS1	Week_factor1	3.12184715234613	1.68251989031767	-0.175831235948787	6.41952554064104	Positive	22.6882496146677	0.838759523848501	613.711863700334
B.1.1.1	AR1 (Week|Postcode)	Poisson	ran_vals	cond	Postcode	TS10	Week_factor1	-0.109033745744725	2.76018494442382	-5.51889682748511	5.30082933599566	Negative	0.896700157173061	0.0040102695218732	200.503025417257
B.1.1.1	AR1 (Week|Postcode)	Poisson	ran_vals	cond	Postcode	TS11	Week_factor1	5.55396990418726	1.32152595987897	2.96382661818975	8.14411319018477	Positive	258.260794091	19.371959195807	3443.050704905
B.1.1.1	AR1 (Week|Postcode)	Poisson	ran_vals	cond	Postcode	TS12	Week_factor1	0.0618978454196473	2.88510316314349	-5.59280044602419	5.71659613686348	Positive	1.06385366165253	0.00372458275306614	303.868832684624
B.1.1.1	AR1 (Week|Postcode)	Poisson	ran_vals	cond	Postcode	TS13	Week_factor1	-0.011225768654702	2.88351320530198	-5.66280779999223	5.64035626268283	Negative	0.988837005171849	0.00347275240208306	281.563011002662
B.1.1.1	AR1 (Week|Postcode)	Poisson	ran_vals	cond	Postcode	TS14	Week_factor1	5.22460663596648	2.23265286778477	0.848687425128262	9.6005258468047	Positive	185.788073803995	2.33657790481146	14772.5476204843
B.1.1.1	AR1 (Week|Postcode)	Poisson	ran_vals	cond	Postcode	TS15	Week_factor1	-0.0083223365794473	2.88731057379154	-5.66734707339254	5.65070240023364	Negative	0.991712198193882	0.00345702435344121	284.491222362245
B.1.1.1	AR1 (Week|Postcode)	Poisson	ran_vals	cond	Postcode	TS16	Week_factor1	-0.0298340368742579	2.85683281121603	-5.62912345670999	5.56945538296147	Negative	0.970606605088217	0.00359172224796041	262.291212071268
B.1.1.1	AR1 (Week|Postcode)	Poisson	ran_vals	cond	Postcode	TS17	Week_factor1	-0.0557203140241829	2.82642264903814	-5.59540691122723	5.48396628317887	Negative	0.945803626911782	0.00371488739851545	240.799896394426
B.1.1.1	AR1 (Week|Postcode)	Poisson	ran_vals	cond	Postcode	TS18	Week_factor1	4.16753797440333	1.87013358733184	0.502143496954232	7.83293245185243	Positive	64.5563169855702	1.65225909002015	2522.31510657967
B.1.1.1	AR1 (Week|Postcode)	Poisson	ran_vals	cond	Postcode	TS19	Week_factor1	0.0830742746945096	2.91227660921624	-5.62488299238774	5.79103154177676	Positive	1.08662251410629	0.00360698515604602	327.350526015754
B.1.1.1	AR1 (Week|Postcode)	Poisson	ran_vals	cond	Postcode	TS2	Week_factor1	-0.0158245941316733	2.87647594615046	-5.65361385098235	5.621964662719	Negative	0.984299956902719	0.00350482793505747	276.43194562212
B.1.1.1	AR1 (Week|Postcode)	Poisson	ran_vals	cond	Postcode	TS20	Week_factor1	-0.119607962201335	2.74053215664679	-5.49095228770292	5.25173636330025	Negative	0.88726821121868	0.00412391515008635	190.897448174391
B.1.1.1	AR1 (Week|Postcode)	Poisson	ran_vals	cond	Postcode	TS21	Week_factor1	-0.0116437889177057	2.88458464166035	-5.66532579692937	5.64203821909395	Negative	0.988423737649997	0.00346401902209758	282.03698620523
B.1.1.1	AR1 (Week|Postcode)	Poisson	ran_vals	cond	Postcode	TS22	Week_factor1	-0.0438570013913542	2.83769482365045	-5.60563665486198	5.51792265207927	Negative	0.957090810342155	0.00367707876880605	249.116996625786
B.1.1.1	AR1 (Week|Postcode)	Poisson	ran_vals	cond	Postcode	TS23	Week_factor1	-0.0419256559733865	2.8442261103757	-5.6165063961982	5.53265508425143	Negative	0.958941069462889	0.00363732631456326	252.814263878616
B.1.1.1	AR1 (Week|Postcode)	Poisson	ran_vals	cond	Postcode	TS24	Week_factor1	-0.0145195599417909	2.88001662656973	-5.659248422895	5.63020930301142	Negative	0.985585340551952	0.00348513526200803	278.720448557634
B.1.1.1	AR1 (Week|Postcode)	Poisson	ran_vals	cond	Postcode	TS25	Week_factor1	-0.0244238626647218	2.86509036991272	-5.63989780014619	5.59105007481674	Negative	0.975871986382582	0.00355323152740824	268.016909807429
B.1.1.1	AR1 (Week|Postcode)	Poisson	ran_vals	cond	Postcode	TS26	Week_factor1	-0.0399985468977798	2.84306915794263	-5.61231170202196	5.5323146082264	Negative	0.960790835278605	0.00365261583107616	252.728201334927
B.1.1.1	AR1 (Week|Postcode)	Poisson	ran_vals	cond	Postcode	TS27	Week_factor1	-0.0741810203826083	2.79786456544886	-5.55789480228318	5.40953276151797	Negative	0.928503600550565	0.00385688736749741	223.52712280389
B.1.1.1	AR1 (Week|Postcode)	Poisson	ran_vals	cond	Postcode	TS28	Week_factor1	-0.0184301988666385	2.87409955695434	-5.65156181847967	5.6147014207464	Negative	0.981738598667086	0.00351202734007675	274.431427430674
B.1.1.1	AR1 (Week|Postcode)	Poisson	ran_vals	cond	Postcode	TS29	Week_factor1	-0.0342657158253503	2.85117441749367	-5.62246488775491	5.5539334561042	Negative	0.966314705411712	0.0036157177775035	258.251381151669
B.1.1.1	AR1 (Week|Postcode)	Poisson	ran_vals	cond	Postcode	TS3	Week_factor1	-0.0183917198800446	2.88161086990109	-5.66624524234531	5.62946180258522	Negative	0.981776375700269	0.00346083550944428	278.512182752636
B.1.1.1	AR1 (Week|Postcode)	Poisson	ran_vals	cond	Postcode	TS4	Week_factor1	-0.0261308586743978	2.86193513679012	-5.63542065287275	5.58315893552395	Negative	0.974207597752394	0.00356917553345174	265.910273849893
B.1.1.1	AR1 (Week|Postcode)	Poisson	ran_vals	cond	Postcode	TS5	Week_factor1	3.2696530395616	1.67752244387051	-0.0182305336822184	6.55753661280542	Positive	26.3022119329491	0.981934637255831	704.534015114419
B.1.1.1	AR1 (Week|Postcode)	Poisson	ran_vals	cond	Postcode	TS6	Week_factor1	-0.0408466058715163	2.84707027858003	-5.6210018133428	5.53930860159977	Negative	0.959976373393532	0.00362101171343192	254.501976355212
B.1.1.1	AR1 (Week|Postcode)	Poisson	ran_vals	cond	Postcode	TS7	Week_factor1	-0.0352842685519198	2.73574115232982	-5.39723839814247	5.32666986103863	Negative	0.96533096401508	0.0045290711795262	205.751650426428
B.1.1.1	AR1 (Week|Postcode)	Poisson	ran_vals	cond	Postcode	TS8	Week_factor1	-0.0312946746180863	2.86033806131644	-5.63745425840742	5.57486490917125	Negative	0.969189935318951	0.00356192461358695	263.71392789743
B.1.1.1	AR1 (Week|Postcode)	Poisson	ran_vals	cond	Postcode	TS9	Week_factor1	-0.0107238522953927	2.88405280786232	-5.66336348521715	5.64191578062636	Negative	0.989333443216202	0.00347082318095292	282.002456142782
B.1.1.1	AR1 (Week|Postcode)	Poisson	ran_vals	cond	Postcode	TS1	Week_factor2	0.0276271368633337	2.84824967651404	-5.55483964808204	5.61009392180871	Positive	1.02801230505925	0.00386868877151659	273.169893410412
B.1.1.1	AR1 (Week|Postcode)	Poisson	ran_vals	cond	Postcode	TS10	Week_factor2	-0.19261617069735	2.66026183876497	-5.40663356412299	5.02140122272829	Negative	0.824798495221436	0.00448671906814655	151.62361346608
B.1.1.1	AR1 (Week|Postcode)	Poisson	ran_vals	cond	Postcode	TS11	Week_factor2	0.11355798642883	2.93208135067568	-5.63321586063705	5.86033183349471	Positive	1.12025684670294	0.00357705350541014	350.840545350165
B.1.1.1	AR1 (Week|Postcode)	Poisson	ran_vals	cond	Postcode	TS12	Week_factor2	3.60879135465037	1.73535252653914	0.207562902153063	7.01001980714767	Positive	36.9214009565597	1.23067512652063	1107.67644459433
B.1.1.1	AR1 (Week|Postcode)	Poisson	ran_vals	cond	Postcode	TS13	Week_factor2	-0.0225546551745049	2.87001715829513	-5.64768492044496	5.60257561009595	Negative	0.977697799489182	0.00352566953959037	271.123818154848
B.1.1.1	AR1 (Week|Postcode)	Poisson	ran_vals	cond	Postcode	TS14	Week_factor2	0.125177053543499	2.95493041192865	-5.66638013065876	5.91673423774575	Positive	1.13334909877775	0.0034603687146626	371.197489521162
B.1.1.1	AR1 (Week|Postcode)	Poisson	ran_vals	cond	Postcode	TS15	Week_factor2	-0.0129853687292489	2.88087254139746	-5.65939179391864	5.63342105646015	Negative	0.987098577421176	0.00348463563041518	279.61706901069
B.1.1.1	AR1 (Week|Postcode)	Poisson	ran_vals	cond	Postcode	TS16	Week_factor2	-0.00831072994295245	2.88837314725766	-5.66941807248058	5.65279661259467	Negative	0.991723708703673	0.00344987226769574	285.087631682632
B.1.1.1	AR1 (Week|Postcode)	Poisson	ran_vals	cond	Postcode	TS17	Week_factor2	-0.143069345478317	2.7149067279779	-5.46418875370048	5.17805006274385	Negative	0.866693965503972	0.00423577591111748	177.336678238682
B.1.1.1	AR1 (Week|Postcode)	Poisson	ran_vals	cond	Postcode	TS18	Week_factor2	0.0724927407130355	2.89190003748741	-5.59552717965231	5.74051266107838	Positive	1.07518500098536	0.0037144406417246	311.223922481948
B.1.1.1	AR1 (Week|Postcode)	Poisson	ran_vals	cond	Postcode	TS19	Week_factor2	3.78749467904678	1.79911915634372	0.26128592871701	7.31370342937655	Positive	44.1456625637348	1.29859891907796	1500.72473845493
B.1.1.1	AR1 (Week|Postcode)	Poisson	ran_vals	cond	Postcode	TS2	Week_factor2	-0.0085149246789975	2.88887700093438	-5.67060980227647	5.65357995291848	Negative	0.991521224616541	0.00344576340093806	285.31103981122
B.1.1.1	AR1 (Week|Postcode)	Poisson	ran_vals	cond	Postcode	TS20	Week_factor2	-0.0172881310485043	2.87873285676338	-5.65950085141683	5.62492458931982	Negative	0.982860451220355	0.0034842556254928	277.251376019935
B.1.1.1	AR1 (Week|Postcode)	Poisson	ran_vals	cond	Postcode	TS21	Week_factor2	-0.0679485864722884	2.80589749112189	-5.56740661338248	5.43150944043791	Negative	0.934308508438772	0.00382037530662339	228.493883160558
B.1.1.1	AR1 (Week|Postcode)	Poisson	ran_vals	cond	Postcode	TS22	Week_factor2	-0.010879446830296	2.88689731304669	-5.66909420746726	5.64733531380667	Negative	0.989179520314332	0.00345098974156923	283.534926697394
B.1.1.1	AR1 (Week|Postcode)	Poisson	ran_vals	cond	Postcode	TS23	Week_factor2	-0.119412937039654	2.74229169052605	-5.49420588557417	5.25538001149486	Negative	0.887441267719664	0.0041105193925541	191.594280050954
B.1.1.1	AR1 (Week|Postcode)	Poisson	ran_vals	cond	Postcode	TS24	Week_factor2	-0.0548533240339671	2.82839390405299	-5.59840351007046	5.48869686200252	Negative	0.946623984758658	0.00370377203369666	241.941717894009
B.1.1.1	AR1 (Week|Postcode)	Poisson	ran_vals	cond	Postcode	TS25	Week_factor2	-0.0226129538867005	2.87044019077489	-5.64857234758177	5.60334643980836	Negative	0.977640802627993	0.00352254215263479	271.332889018291
B.1.1.1	AR1 (Week|Postcode)	Poisson	ran_vals	cond	Postcode	TS26	Week_factor2	-0.0120843156017464	2.88324456490744	-5.66313982144118	5.63897119023769	Negative	0.987988406512954	0.00347159956519254	281.173295788758
B.1.1.1	AR1 (Week|Postcode)	Poisson	ran_vals	cond	Postcode	TS27	Week_factor2	-0.0253079688724175	2.86576566656605	-5.6421054634733	5.59148952572846	Negative	0.97500959318127	0.00354539584093374	268.134715965915
B.1.1.1	AR1 (Week|Postcode)	Poisson	ran_vals	cond	Postcode	TS28	Week_factor2	-0.044384424647191	2.83771960759904	-5.60621265376445	5.51744380447006	Negative	0.95658615148694	0.00367496138533474	248.997736103625
B.1.1.1	AR1 (Week|Postcode)	Poisson	ran_vals	cond	Postcode	TS29	Week_factor2	-0.0200936286531518	2.87305151930283	-5.65117113221478	5.61098387490848	Negative	0.980106902921388	0.00351339970898582	273.413110013448
B.1.1.1	AR1 (Week|Postcode)	Poisson	ran_vals	cond	Postcode	TS3	Week_factor2	-0.242781748462689	2.60819665878132	-5.35475326427178	4.8691897673464	Negative	0.784442700915355	0.00472563533674874	130.215369398931
B.1.1.1	AR1 (Week|Postcode)	Poisson	ran_vals	cond	Postcode	TS4	Week_factor2	-0.00692879706905285	2.8902061754992	-5.67162880894273	5.65777121480462	Negative	0.99309515170138	0.00344225393345123	286.509362586153
B.1.1.1	AR1 (Week|Postcode)	Poisson	ran_vals	cond	Postcode	TS5	Week_factor2	0.0531962465686971	2.87959605096038	-5.59070830333741	5.69710079647481	Positive	1.05463659362495	0.00373238326868483	298.002178378844
B.1.1.1	AR1 (Week|Postcode)	Poisson	ran_vals	cond	Postcode	TS6	Week_factor2	-0.159525510151711	2.69460930749839	-5.44086270525497	5.12181168495155	Negative	0.852548218484621	0.00433574119010578	167.638803372295
B.1.1.1	AR1 (Week|Postcode)	Poisson	ran_vals	cond	Postcode	TS7	Week_factor2	5.14068989236128	2.13384429719529	0.958431921242328	9.32294786348023	Positive	170.833584461392	2.60760433689634	11191.9255413817
B.1.1.1	AR1 (Week|Postcode)	Poisson	ran_vals	cond	Postcode	TS8	Week_factor2	-0.158722350845001	2.69528388412907	-5.4413816918492	5.1239369901592	Negative	0.8532332255688	0.00433349158236069	167.995465868184
B.1.1.1	AR1 (Week|Postcode)	Poisson	ran_vals	cond	Postcode	TS9	Week_factor2	-0.0177362082433796	2.87724701129488	-5.65703672500684	5.62156430852009	Negative	0.982420152517689	0.00349285185855154	276.321297082757
B.1.1.1	AR1 (Week|Postcode)	Poisson	ran_vals	cond	Postcode	TS1	Week_factor3	-0.0561285258483516	2.8232107306999	-5.58951987878717	5.47726282709047	Negative	0.945417617480102	0.00373682156135786	239.191103124807
B.1.1.1	AR1 (Week|Postcode)	Poisson	ran_vals	cond	Postcode	TS10	Week_factor3	-0.0542879498001559	2.83197838505084	-5.6048635894957	5.49628768989539	Negative	0.947159332890508	0.00367992249010088	243.785243926972
B.1.1.1	AR1 (Week|Postcode)	Poisson	ran_vals	cond	Postcode	TS11	Week_factor3	-0.0488807692513589	2.82710302997239	-5.5899008885813	5.49213935007858	Negative	0.9522946657358	0.00373539806694395	242.776034611699
B.1.1.1	AR1 (Week|Postcode)	Poisson	ran_vals	cond	Postcode	TS12	Week_factor3	0.0434971843278208	2.86115442378311	-5.56426244049452	5.65125680915017	Positive	1.04445705345922	0.00383240613066848	284.648990562603
B.1.1.1	AR1 (Week|Postcode)	Poisson	ran_vals	cond	Postcode	TS13	Week_factor3	-0.0813982125402957	2.78954340133386	-5.54880281246603	5.38600638738544	Negative	0.921826535460004	0.00389211404580352	218.329717854596
B.1.1.1	AR1 (Week|Postcode)	Poisson	ran_vals	cond	Postcode	TS14	Week_factor3	0.120956847259144	2.94493364506807	-5.65100703393453	5.89292072845281	Positive	1.1285762101598	0.00351397629914336	362.462394083068
B.1.1.1	AR1 (Week|Postcode)	Poisson	ran_vals	cond	Postcode	TS15	Week_factor3	-0.0105462502398251	2.88487615451656	-5.66479961295069	5.64370711247104	Negative	0.989509166473302	0.00346584221303368	282.508068847615
B.1.1.1	AR1 (Week|Postcode)	Poisson	ran_vals	cond	Postcode	TS16	Week_factor3	-0.0117877959993961	2.8825405005388	-5.6614633610335	5.63788776903471	Negative	0.988281407880557	0.0034774244456414	280.868831639627
B.1.1.1	AR1 (Week|Postcode)	Poisson	ran_vals	cond	Postcode	TS17	Week_factor3	-0.0424111796770039	2.84647407138034	-5.62139784250956	5.53657548315555	Negative	0.958475593852158	0.00361957797110086	253.807342000935
B.1.1.1	AR1 (Week|Postcode)	Poisson	ran_vals	cond	Postcode	TS18	Week_factor3	-0.0857252922934557	2.78047779596322	-5.53536163219468	5.36391104760777	Negative	0.917846336052933	0.00394478181790515	213.558552917171
B.1.1.1	AR1 (Week|Postcode)	Poisson	ran_vals	cond	Postcode	TS19	Week_factor3	0.132180320133271	2.94498869905078	-5.63989146488372	5.90425210515027	Positive	1.14131410262433	0.00355325403813386	366.592950256178
B.1.1.1	AR1 (Week|Postcode)	Poisson	ran_vals	cond	Postcode	TS2	Week_factor3	-0.0470067454931662	2.83433760950976	-5.60220638015964	5.5081928891733	Negative	0.954080961822057	0.00368971381753972	246.704900901573
B.1.1.1	AR1 (Week|Postcode)	Poisson	ran_vals	cond	Postcode	TS20	Week_factor3	-0.00772185696048585	2.88989579535633	-5.67181353493263	5.65636982101166	Negative	0.992307879986262	0.00344161811841346	286.108131350945
B.1.1.1	AR1 (Week|Postcode)	Poisson	ran_vals	cond	Postcode	TS21	Week_factor3	-0.00944814371178415	2.88787243563761	-5.66957410950747	5.6506778220839	Negative	0.990596349760849	0.00344933400187971	284.48423018031
B.1.1.1	AR1 (Week|Postcode)	Poisson	ran_vals	cond	Postcode	TS22	Week_factor3	-0.0573171271159299	2.8198726668371	-5.58416599510556	5.4695317408737	Negative	0.944294560467287	0.00375688172130068	237.349025888255
B.1.1.1	AR1 (Week|Postcode)	Poisson	ran_vals	cond	Postcode	TS23	Week_factor3	-0.0305906137882057	2.86533033482309	-5.64653487385155	5.58535364627514	Negative	0.969872544260035	0.00352972655626579	266.494510867884
B.1.1.1	AR1 (Week|Postcode)	Poisson	ran_vals	cond	Postcode	TS24	Week_factor3	-0.152442631393792	2.7034658881465	-5.45113840559353	5.14625314280594	Negative	0.858608149696342	0.00429141653633997	171.786623014162
B.1.1.1	AR1 (Week|Postcode)	Poisson	ran_vals	cond	Postcode	TS25	Week_factor3	-0.0815080384175763	2.79598066191753	-5.56152943724639	5.39851336041123	Negative	0.921725300611251	0.00384289443482808	221.077509204311
B.1.1.1	AR1 (Week|Postcode)	Poisson	ran_vals	cond	Postcode	TS26	Week_factor3	-0.00785833072186664	2.88580135746164	-5.66392505788347	5.64820839643974	Negative	0.992172465237923	0.0034688746087085	283.78258421477
B.1.1.1	AR1 (Week|Postcode)	Poisson	ran_vals	cond	Postcode	TS27	Week_factor3	-0.00708939800217299	2.88976348009428	-5.67092174282608	5.65674294682174	Negative	0.992935672499937	0.00344468869523979	286.214905598101
B.1.1.1	AR1 (Week|Postcode)	Poisson	ran_vals	cond	Postcode	TS28	Week_factor3	-0.0147376210523724	2.87946235982561	-5.65838014114928	5.62890489904453	Negative	0.985370446148926	0.00348816265546243	278.35712151302
B.1.1.1	AR1 (Week|Postcode)	Poisson	ran_vals	cond	Postcode	TS29	Week_factor3	-0.0462716526145785	2.83523857031495	-5.60323713801071	5.51069383278155	Negative	0.954782557780192	0.00368591257547071	247.322668125103
B.1.1.1	AR1 (Week|Postcode)	Poisson	ran_vals	cond	Postcode	TS3	Week_factor3	-0.151762644048492	2.71986232850379	-5.48259485082317	5.17906956272618	Negative	0.859192190920523	0.00415852493374363	177.517565170458
B.1.1.1	AR1 (Week|Postcode)	Poisson	ran_vals	cond	Postcode	TS4	Week_factor3	-0.013643657305791	2.76508868980764	-5.4331179033878	5.40583058877622	Negative	0.986448995533365	0.0043694510160336	222.701116734822
B.1.1.1	AR1 (Week|Postcode)	Poisson	ran_vals	cond	Postcode	TS5	Week_factor3	-0.00924682853922621	2.8889502282336	-5.67148522900584	5.65299157192739	Negative	0.990795791910628	0.0034427482075368	285.143217595391
B.1.1.1	AR1 (Week|Postcode)	Poisson	ran_vals	cond	Postcode	TS6	Week_factor3	-0.0325645151459788	2.8588645689022	-5.63583610687192	5.57070707657996	Negative	0.967959999736155	0.00356769301318344	262.619725864021
B.1.1.1	AR1 (Week|Postcode)	Poisson	ran_vals	cond	Postcode	TS7	Week_factor3	0.0386625657944987	2.83005385600948	-5.50814106629279	5.58546619788179	Positive	1.03941968871154	0.00405363582388796	266.524506941266
B.1.1.1	AR1 (Week|Postcode)	Poisson	ran_vals	cond	Postcode	TS8	Week_factor3	-0.0259039891050569	2.87104675700313	-5.65305223076171	5.6012442525516	Negative	0.974428640883576	0.00350679687014078	270.76309559273
B.1.1.1	AR1 (Week|Postcode)	Poisson	ran_vals	cond	Postcode	TS9	Week_factor3	-0.0926738259413091	2.7744626709703	-5.53052073749389	5.34517308561128	Negative	0.911490756454373	0.00396392438750242	209.594159192639
B.1.1.1	AR1 (Week|Postcode)	Poisson	ran_vals	cond	Postcode	TS1	Week_factor4	-0.0940597557388666	2.77512930307486	-5.53321324220734	5.34509373072961	Negative	0.910228369246895	0.00395326585791506	209.577527532848
B.1.1.1	AR1 (Week|Postcode)	Poisson	ran_vals	cond	Postcode	TS10	Week_factor4	-0.0571814672277641	2.82455443403721	-5.59320643031361	5.47884349585808	Negative	0.944422672051361	0.00372307093789112	239.569483999641
B.1.1.1	AR1 (Week|Postcode)	Poisson	ran_vals	cond	Postcode	TS11	Week_factor4	-0.0134321205875921	2.88183517471463	-5.66172527240895	5.63486103123377	Negative	0.98665768778881	0.00347651378788283	280.020000572358
B.1.1.1	AR1 (Week|Postcode)	Poisson	ran_vals	cond	Postcode	TS12	Week_factor4	-0.0842452227385067	2.78336923427065	-5.53954867758582	5.3710582321088	Negative	0.919205818287004	0.00392829936783871	215.090362840028
B.1.1.1	AR1 (Week|Postcode)	Poisson	ran_vals	cond	Postcode	TS13	Week_factor4	-0.0339563544652058	2.85594116473974	-5.63149817932046	5.56358547039005	Negative	0.966613692088384	0.00358320302332886	260.756095496012
B.1.1.1	AR1 (Week|Postcode)	Poisson	ran_vals	cond	Postcode	TS14	Week_factor4	5.57686024685268	1.22105967439008	3.18362726207391	7.97009323163144	Positive	264.240651555905	24.1341358125969	2893.12708260492
B.1.1.1	AR1 (Week|Postcode)	Poisson	ran_vals	cond	Postcode	TS15	Week_factor4	-0.0205620169313654	2.87254734878785	-5.65065136444156	5.60952733057883	Negative	0.97964793983152	0.0035152263355987	273.015161583525
B.1.1.1	AR1 (Week|Postcode)	Poisson	ran_vals	cond	Postcode	TS16	Week_factor4	-0.00955653726161772	2.88617782753943	-5.66636113221695	5.64724805769371	Negative	0.990488981325174	0.00346043445690076	283.510187621137
B.1.1.1	AR1 (Week|Postcode)	Poisson	ran_vals	cond	Postcode	TS17	Week_factor4	-0.0597043268742136	2.81941458563931	-5.58565537221417	5.46624671846575	Negative	0.942043029217457	0.00375129047243778	236.570608279367
B.1.1.1	AR1 (Week|Postcode)	Poisson	ran_vals	cond	Postcode	TS18	Week_factor4	-0.0252417163993397	2.86728191187077	-5.64501099718921	5.59452756439053	Negative	0.975074192117989	0.0035351095246376	268.950558252369
B.1.1.1	AR1 (Week|Postcode)	Poisson	ran_vals	cond	Postcode	TS19	Week_factor4	3.48235580735457	1.69923784951083	0.151910821146054	6.81280079356309	Positive	32.5362810715727	1.16405642258549	909.414325138209
B.1.1.1	AR1 (Week|Postcode)	Poisson	ran_vals	cond	Postcode	TS2	Week_factor4	-0.0260407821326236	2.86591380185604	-5.64312861656673	5.59104705230148	Negative	0.974295354956143	0.00354177021331399	268.016099723453
B.1.1.1	AR1 (Week|Postcode)	Poisson	ran_vals	cond	Postcode	TS20	Week_factor4	-0.0423215081198141	2.84047807983582	-5.6095562434735	5.52491322723388	Negative	0.958561545704848	0.0036626943416744	250.864568863811
B.1.1.1	AR1 (Week|Postcode)	Poisson	ran_vals	cond	Postcode	TS21	Week_factor4	-0.0041778196439673	2.89399289409825	-5.67629966359138	5.66794402430345	Negative	0.995830895303804	0.00342621315689548	289.438843011199
B.1.1.1	AR1 (Week|Postcode)	Poisson	ran_vals	cond	Postcode	TS22	Week_factor4	-0.00790835716102726	2.88966255985457	-5.67154290194981	5.65572618762775	Negative	0.99212283162396	0.00344254965983782	285.924041855628
B.1.1.1	AR1 (Week|Postcode)	Poisson	ran_vals	cond	Postcode	TS23	Week_factor4	-0.151863750246963	2.70313134183104	-5.44990382571724	5.14617632522331	Negative	0.859105325655726	0.00429671790464446	171.773427287892
B.1.1.1	AR1 (Week|Postcode)	Poisson	ran_vals	cond	Postcode	TS24	Week_factor4	-0.0397274783551876	2.85535607107491	-5.63612254069981	5.55666758398943	Negative	0.961051310751818	0.00356667125155747	258.958439607931
B.1.1.1	AR1 (Week|Postcode)	Poisson	ran_vals	cond	Postcode	TS25	Week_factor4	-0.218444583046015	2.63100662518111	-5.37512281148726	4.93823364539523	Negative	0.803768020585889	0.00463035003843807	139.523583649949
B.1.1.1	AR1 (Week|Postcode)	Poisson	ran_vals	cond	Postcode	TS26	Week_factor4	0.0572594046239743	2.87743178389219	-5.58240325977556	5.69692206902351	Positive	1.05893046622987	0.00376350994963125	297.948921968355
B.1.1.1	AR1 (Week|Postcode)	Poisson	ran_vals	cond	Postcode	TS27	Week_factor4	-0.00599395761363284	2.89126190309105	-5.67276315754483	5.66077524231756	Negative	0.994023970312676	0.00343835143133111	287.371338645757
B.1.1.1	AR1 (Week|Postcode)	Poisson	ran_vals	cond	Postcode	TS28	Week_factor4	-0.0040918876613825	2.89358470044476	-5.67541368674923	5.66722991142647	Negative	0.995916472703822	0.0034292500475175	289.232224789453
B.1.1.1	AR1 (Week|Postcode)	Poisson	ran_vals	cond	Postcode	TS29	Week_factor4	-0.0153747246412854	2.8786339871228	-5.6573936640749	5.62664421479233	Negative	0.984742863040229	0.00349160534574207	277.728554715159
B.1.1.1	AR1 (Week|Postcode)	Poisson	ran_vals	cond	Postcode	TS3	Week_factor4	-0.310302808103606	2.5417378996705	-5.29201754959827	4.67141193339105	Negative	0.733224896164869	0.00503159851266576	106.848498941771
B.1.1.1	AR1 (Week|Postcode)	Poisson	ran_vals	cond	Postcode	TS4	Week_factor4	5.02360654606153	1.53182477893073	2.02128514873126	8.02592794339179	Positive	151.958361536923	7.54801903022998	3059.25880002486
B.1.1.1	AR1 (Week|Postcode)	Poisson	ran_vals	cond	Postcode	TS5	Week_factor4	-0.148421019984774	2.70915200401115	-5.45826137649115	5.1614193365216	Negative	0.862068090632771	0.00426095750940574	174.411829089297
B.1.1.1	AR1 (Week|Postcode)	Poisson	ran_vals	cond	Postcode	TS6	Week_factor4	-0.010962950171531	2.88955867313213	-5.67439388072584	5.65246798038278	Negative	0.989096923967888	0.00343274900119543	284.993958096571
B.1.1.1	AR1 (Week|Postcode)	Poisson	ran_vals	cond	Postcode	TS7	Week_factor4	-0.0106552268520089	2.87854647571434	-5.65250264707681	5.63119219337279	Negative	0.989401338992059	0.00350872467818426	278.994534876375
B.1.1.1	AR1 (Week|Postcode)	Poisson	ran_vals	cond	Postcode	TS8	Week_factor4	-0.0893352843924694	2.77890027851149	-5.53587974690332	5.35720917811838	Negative	0.914538891547834	0.00394273849780573	212.132096668094
B.1.1.1	AR1 (Week|Postcode)	Poisson	ran_vals	cond	Postcode	TS9	Week_factor4	-0.0144890261236752	2.88331443768152	-5.66568148008382	5.63670342783647	Negative	0.98561543469492	0.00346278714797613	280.536384015583
B.1.1.1	AR1 (Week|Postcode)	Poisson	ran_vals	cond	Postcode	TS1	Week_factor5	-0.0454269219245592	2.84674134545859	-5.6249374323245	5.53408358847538	Negative	0.955589432657049	0.00360678879734718	253.175668194781
B.1.1.1	AR1 (Week|Postcode)	Poisson	ran_vals	cond	Postcode	TS10	Week_factor5	-0.0906647974041235	2.77661079596556	-5.53272195658172	5.35139236177347	Negative	0.913323808105463	0.00395520851776666	210.901745054716
B.1.1.1	AR1 (Week|Postcode)	Poisson	ran_vals	cond	Postcode	TS11	Week_factor5	-0.0141677983230135	2.87984734252521	-5.65856487064581	5.63022927399978	Negative	0.985932092630248	0.00348751834844437	278.726014936052
B.1.1.1	AR1 (Week|Postcode)	Poisson	ran_vals	cond	Postcode	TS12	Week_factor5	-0.0227389304548129	2.87031191367515	-5.64844690565434	5.60296904474471	Negative	0.977517650552132	0.0035229840548278	271.230508645509
B.1.1.1	AR1 (Week|Postcode)	Poisson	ran_vals	cond	Postcode	TS13	Week_factor5	-0.0594300616022148	2.81810175922337	-5.58280801444898	5.46394789124455	Negative	0.942301434339255	0.00376198695963014	236.027397937901
B.1.1.1	AR1 (Week|Postcode)	Poisson	ran_vals	cond	Postcode	TS14	Week_factor5	4.62386428783816	2.05102855981055	0.603922179346428	8.64380639632989	Positive	101.886993051607	1.82927951073152	5674.88964491109
B.1.1.1	AR1 (Week|Postcode)	Poisson	ran_vals	cond	Postcode	TS15	Week_factor5	-0.0745019173769864	2.79831443544962	-5.55909742827677	5.4100935935228	Negative	0.92820569433704	0.00385225176250316	223.652519128155
B.1.1.1	AR1 (Week|Postcode)	Poisson	ran_vals	cond	Postcode	TS16	Week_factor5	-0.0186550850235966	2.87496147508097	-5.65347603312245	5.61616586307526	Negative	0.981517844069752	0.00350531099622925	274.833610844704
B.1.1.1	AR1 (Week|Postcode)	Poisson	ran_vals	cond	Postcode	TS17	Week_factor5	-0.0469103216718917	2.8358386550396	-5.60505195151601	5.51123130817223	Negative	0.954172962389653	0.00367922939774425	247.455633702439
B.1.1.1	AR1 (Week|Postcode)	Poisson	ran_vals	cond	Postcode	TS18	Week_factor5	-0.0357616691142944	2.85034945986986	-5.62234395381241	5.55082061558382	Negative	0.964870224457394	0.00361615506695031	257.448735689756
B.1.1.1	AR1 (Week|Postcode)	Poisson	ran_vals	cond	Postcode	TS19	Week_factor5	0.0518985829232871	2.87444398008221	-5.58190809361582	5.68570525946239	Positive	1.0532689176419	0.00376537397386296	294.625559259502
B.1.1.1	AR1 (Week|Postcode)	Poisson	ran_vals	cond	Postcode	TS2	Week_factor5	-0.0665641813723488	2.80860129502426	-5.57132156655246	5.43819320380776	Negative	0.935602865653408	0.00380544795521287	230.026197315292
B.1.1.1	AR1 (Week|Postcode)	Poisson	ran_vals	cond	Postcode	TS20	Week_factor5	-0.0234053084612438	2.86917222592429	-5.64687953671547	5.60006891979298	Negative	0.976866471278776	0.00352851020023049	270.445045800438
B.1.1.1	AR1 (Week|Postcode)	Poisson	ran_vals	cond	Postcode	TS21	Week_factor5	-0.0231839683919767	2.86639821529832	-5.64122123572657	5.59485329894261	Negative	0.977082714902	0.00354853216471734	269.038179011774
B.1.1.1	AR1 (Week|Postcode)	Poisson	ran_vals	cond	Postcode	TS22	Week_factor5	-0.00348977363595325	2.89478866454989	-5.67717129900854	5.67019175173663	Negative	0.996516308546858	0.00342322804931294	290.090154349829
B.1.1.1	AR1 (Week|Postcode)	Poisson	ran_vals	cond	Postcode	TS23	Week_factor5	-0.0223593339675135	2.87284132128431	-5.65302485698323	5.6083061890482	Negative	0.977888783254434	0.00350689286573537	272.681974906671
B.1.1.1	AR1 (Week|Postcode)	Poisson	ran_vals	cond	Postcode	TS24	Week_factor5	-0.192398972422207	2.65756959315822	-5.40113966142108	5.01634171657667	Negative	0.82497765948832	0.0045114365015745	150.858410268503
B.1.1.1	AR1 (Week|Postcode)	Poisson	ran_vals	cond	Postcode	TS25	Week_factor5	-0.0589102556129897	2.83455453890586	-5.61453506408301	5.49671455285703	Negative	0.942791375594648	0.00364450376498546	243.889329031656
B.1.1.1	AR1 (Week|Postcode)	Poisson	ran_vals	cond	Postcode	TS26	Week_factor5	3.67243534607857	1.73780106858505	0.266407839356646	7.07846285280049	Positive	39.3476143296373	1.30526728951882	1186.14383878771
B.1.1.1	AR1 (Week|Postcode)	Poisson	ran_vals	cond	Postcode	TS27	Week_factor5	-0.0225152534019945	2.86932658394746	-5.64629201782237	5.60126151101838	Negative	0.977736323274409	0.00353058387573974	270.767768588945
B.1.1.1	AR1 (Week|Postcode)	Poisson	ran_vals	cond	Postcode	TS28	Week_factor5	-0.00345775056286421	2.89445760593956	-5.67649041298242	5.66957491185669	Negative	0.996548220572399	0.00342555967115022	289.911270350912
B.1.1.1	AR1 (Week|Postcode)	Poisson	ran_vals	cond	Postcode	TS29	Week_factor5	-0.00427076147415406	2.89335627536333	-5.67514485562923	5.66660333268092	Negative	0.99573834525879	0.00343017206057589	289.051054789435
B.1.1.1	AR1 (Week|Postcode)	Poisson	ran_vals	cond	Postcode	TS3	Week_factor5	-0.119330832139549	2.75226399848992	-5.513669145126	5.2750074808469	Negative	0.887514133987598	0.00403128883037297	195.391938204259
B.1.1.1	AR1 (Week|Postcode)	Poisson	ran_vals	cond	Postcode	TS4	Week_factor5	-0.0587071449740137	2.71020412834541	-5.37060962728279	5.25319533733477	Negative	0.942982886001608	0.0046512948895264	191.176165866031
B.1.1.1	AR1 (Week|Postcode)	Poisson	ran_vals	cond	Postcode	TS5	Week_factor5	-0.0902419335219199	2.78818649742576	-5.55498705065728	5.37450318361344	Negative	0.913710101425658	0.00386811855885532	215.83261648897
B.1.1.1	AR1 (Week|Postcode)	Poisson	ran_vals	cond	Postcode	TS6	Week_factor5	-0.141782171539021	2.71666988021421	-5.46635729464361	5.18279295156556	Negative	0.867810269674405	0.00422660040994901	178.179764138491
B.1.1.1	AR1 (Week|Postcode)	Poisson	ran_vals	cond	Postcode	TS7	Week_factor5	0.101142162814818	2.93538092020379	-5.65209872169065	5.85438304732028	Positive	1.10643392434439	0.00351014222742764	348.759665455851
B.1.1.1	AR1 (Week|Postcode)	Poisson	ran_vals	cond	Postcode	TS8	Week_factor5	-0.0173761194152931	2.87741811165085	-5.6570119867142	5.62225974788361	Negative	0.982773974738989	0.00349293826681177	276.513528624673
B.1.1.1	AR1 (Week|Postcode)	Poisson	ran_vals	cond	Postcode	TS9	Week_factor5	-0.0507516057604995	2.82879786392776	-5.59509353860275	5.49359032708175	Negative	0.950514743598488	0.00371605172495369	243.128552740842
B.1.1.1	AR1 (Week|Postcode)	Poisson	ran_vals	cond	Postcode	TS1	Week_factor6	-0.228632586177898	2.61897561058339	-5.36173045931013	4.90446528695434	Negative	0.79562080188985	0.00469277841519203	134.890762868876
B.1.1.1	AR1 (Week|Postcode)	Poisson	ran_vals	cond	Postcode	TS10	Week_factor6	0.0359440665447213	2.86351344298825	-5.57643915095853	5.64832728404797	Positive	1.03659786436908	0.00378602300091517	283.816324453073
B.1.1.1	AR1 (Week|Postcode)	Poisson	ran_vals	cond	Postcode	TS11	Week_factor6	-0.0234903390817141	2.86626737302182	-5.64127116026671	5.59429048210328	Negative	0.97678341124798	0.00354835501030306	268.886802396852
B.1.1.1	AR1 (Week|Postcode)	Poisson	ran_vals	cond	Postcode	TS12	Week_factor6	-0.0239234651468228	2.86701085946277	-5.64316149297908	5.59531456268543	Negative	0.976360432500775	0.00354165377453006	269.16230519444
B.1.1.1	AR1 (Week|Postcode)	Poisson	ran_vals	cond	Postcode	TS13	Week_factor6	-0.0153913792668087	2.87951257345549	-5.65913231626982	5.6283495577362	Negative	0.98472646265318	0.00348553993279363	278.20258122025
B.1.1.1	AR1 (Week|Postcode)	Poisson	ran_vals	cond	Postcode	TS14	Week_factor6	0.0418386052779409	2.84187245731183	-5.52812905970958	5.61180627026546	Positive	1.04272617466829	0.0039734161635091	273.638056170321
B.1.1.1	AR1 (Week|Postcode)	Poisson	ran_vals	cond	Postcode	TS15	Week_factor6	-0.0309707475879118	2.85963524909787	-5.63575284474095	5.57381134956513	Negative	0.969503932989795	0.00356799007927335	263.436235863668
B.1.1.1	AR1 (Week|Postcode)	Poisson	ran_vals	cond	Postcode	TS16	Week_factor6	-0.0678781775874727	2.80681934332362	-5.56914300161213	5.43338664643719	Negative	0.934374294374855	0.00381374740787609	228.923216095929
B.1.1.1	AR1 (Week|Postcode)	Poisson	ran_vals	cond	Postcode	TS17	Week_factor6	-0.0186477825440675	2.79534966651363	-5.49743245310684	5.4601368880187	Negative	0.981525011609886	0.00409727789791582	235.129608588629
B.1.1.1	AR1 (Week|Postcode)	Poisson	ran_vals	cond	Postcode	TS18	Week_factor6	-0.0290024573353747	2.86081727211333	-5.63610127702762	5.57809636235687	Negative	0.971414077373496	0.00356674709289209	264.567485482758
B.1.1.1	AR1 (Week|Postcode)	Poisson	ran_vals	cond	Postcode	TS19	Week_factor6	-0.0536041170697163	2.82412509915831	-5.58878759925561	5.48157936511617	Negative	0.947807252952504	0.00373955896144907	240.225812190769
B.1.1.1	AR1 (Week|Postcode)	Poisson	ran_vals	cond	Postcode	TS2	Week_factor6	-0.0188176348210271	2.87531503414532	-5.65433154595242	5.61669627631036	Negative	0.981358311509367	0.00350231344010565	274.979424896781
B.1.1.1	AR1 (Week|Postcode)	Poisson	ran_vals	cond	Postcode	TS20	Week_factor6	-0.0600355794147025	2.81689827049479	-5.58105473769765	5.46098357886825	Negative	0.941731026749437	0.00376858854942112	235.328774980961
B.1.1.1	AR1 (Week|Postcode)	Poisson	ran_vals	cond	Postcode	TS21	Week_factor6	-0.0127342849688483	2.88258963304631	-5.66250614794815	5.63703757801045	Negative	0.98734645296134	0.00347380012295937	280.630140960687
B.1.1.1	AR1 (Week|Postcode)	Poisson	ran_vals	cond	Postcode	TS22	Week_factor6	-0.0194132804098402	2.87159432393939	-5.64763473354069	5.60880817272101	Negative	0.980773943815369	0.00352584648647018	272.818891167934
B.1.1.1	AR1 (Week|Postcode)	Poisson	ran_vals	cond	Postcode	TS23	Week_factor6	-0.0100368263204631	2.88722331963017	-5.66889054811976	5.64881689547884	Negative	0.99001337452805	0.00345169263946165	283.955318193478
B.1.1.1	AR1 (Week|Postcode)	Poisson	ran_vals	cond	Postcode	TS24	Week_factor6	-0.029121824670406	2.86495960959113	-5.64433947663095	5.58609582729014	Negative	0.971298129184219	0.0035374842205984	266.692371449554
B.1.1.1	AR1 (Week|Postcode)	Poisson	ran_vals	cond	Postcode	TS25	Week_factor6	-0.271958844179687	2.57511501298843	-5.3190915256854	4.77517383732602	Negative	0.761885616472136	0.0048972006859955	118.530917927683
B.1.1.1	AR1 (Week|Postcode)	Poisson	ran_vals	cond	Postcode	TS26	Week_factor6	0.0691581822704284	2.8968101498424	-5.60848538147075	5.74680174601161	Positive	1.07160570476578	0.00366661868271144	313.187403942797
B.1.1.1	AR1 (Week|Postcode)	Poisson	ran_vals	cond	Postcode	TS27	Week_factor6	-0.065746057127453	2.80931100444083	-5.57189444720352	5.44040233294862	Negative	0.936368618239059	0.00380326851205071	230.534916597347
B.1.1.1	AR1 (Week|Postcode)	Poisson	ran_vals	cond	Postcode	TS28	Week_factor6	-0.0130840585899713	2.88158320503794	-5.66088335891982	5.63471524173988	Negative	0.98700116560691	0.00347944194419019	279.979179573904
B.1.1.1	AR1 (Week|Postcode)	Poisson	ran_vals	cond	Postcode	TS29	Week_factor6	-0.00360899432917684	2.89426683207703	-5.67626774684899	5.66904975819064	Negative	0.996397510263492	0.00342632251220331	289.759062354248
B.1.1.1	AR1 (Week|Postcode)	Poisson	ran_vals	cond	Postcode	TS3	Week_factor6	-0.0357598677163074	2.85409495413796	-5.6296831862842	5.55816345085159	Negative	0.96487196257424	0.00358971241732916	259.346096825923
B.1.1.1	AR1 (Week|Postcode)	Poisson	ran_vals	cond	Postcode	TS4	Week_factor6	-0.0587359159113342	2.8200097229085	-5.58585340886476	5.4683815770421	Negative	0.942955755890382	0.0037505476529924	237.076192554806
B.1.1.1	AR1 (Week|Postcode)	Poisson	ran_vals	cond	Postcode	TS5	Week_factor6	-0.19385224102998	2.65841832186624	-5.40425640772921	5.01655192566925	Negative	0.823779616103947	0.00449739738805625	150.890125411323
B.1.1.1	AR1 (Week|Postcode)	Poisson	ran_vals	cond	Postcode	TS6	Week_factor6	-0.0859981213428939	2.79302117345801	-5.56021902937839	5.3882227866926	Negative	0.917595955066693	0.00384793349482221	218.814160350674
B.1.1.1	AR1 (Week|Postcode)	Poisson	ran_vals	cond	Postcode	TS7	Week_factor6	4.00511775792297	1.85323982081558	0.372834454408971	7.63740106143696	Positive	54.8782863716075	1.45184397356885	2074.34570788011
B.1.1.1	AR1 (Week|Postcode)	Poisson	ran_vals	cond	Postcode	TS8	Week_factor6	-0.00581095018685958	2.89391733349932	-5.6777846980817	5.66616279770799	Negative	0.994205900728435	0.0034211288882778	288.923745734942
B.1.1.1	AR1 (Week|Postcode)	Poisson	ran_vals	cond	Postcode	TS9	Week_factor6	-0.00961571679179912	2.88696148584853	-5.66795625380916	5.64872482022556	Negative	0.990430366387029	0.00345491904322731	283.929174139263
B.1.1.1	AR1 (Week|Postcode)	Poisson	ran_vals	cond	Postcode	TS1	Week_factor7	-0.0298088534620669	2.86511952537459	-5.64533993459876	5.58572222767462	Negative	0.970631048582212	0.00353394688609622	266.592753891817
B.1.1.1	AR1 (Week|Postcode)	Poisson	ran_vals	cond	Postcode	TS10	Week_factor7	2.96501737466278	1.62244590306411	-0.214918162207445	6.14495291153301	Positive	19.3950402208274	0.806607448449344	466.357688477426
B.1.1.1	AR1 (Week|Postcode)	Poisson	ran_vals	cond	Postcode	TS11	Week_factor7	-0.0111642004632442	2.88593707984671	-5.66749693861149	5.645168537685	Negative	0.988897887952106	0.0034565063045493	282.921235094825
B.1.1.1	AR1 (Week|Postcode)	Poisson	ran_vals	cond	Postcode	TS12	Week_factor7	-0.0394339849356585	2.84481394787792	-5.61516686549359	5.53629889562227	Negative	0.961333414383108	0.0036422018896065	253.737151761604
B.1.1.1	AR1 (Week|Postcode)	Poisson	ran_vals	cond	Postcode	TS13	Week_factor7	-0.0161314724072127	2.87725155908933	-5.65544090268402	5.6231779578696	Negative	0.983997942972458	0.00349843027941813	276.767542709204
B.1.1.1	AR1 (Week|Postcode)	Poisson	ran_vals	cond	Postcode	TS14	Week_factor7	-0.0158687655304635	2.87521364897465	-5.65118396537876	5.61944643431783	Negative	0.984256479957019	0.00351335462124056	275.736702603426
B.1.1.1	AR1 (Week|Postcode)	Poisson	ran_vals	cond	Postcode	TS15	Week_factor7	-0.0542999336013843	2.82479423331008	-5.59079489462557	5.4821950274228	Negative	0.947147982389342	0.00373206009080209	240.373755705364
B.1.1.1	AR1 (Week|Postcode)	Poisson	ran_vals	cond	Postcode	TS16	Week_factor7	-0.0281220264156883	2.86317346471797	-5.63983889875368	5.5835948459223	Negative	0.972269716973543	0.00355344082385698	266.026212170815
B.1.1.1	AR1 (Week|Postcode)	Poisson	ran_vals	cond	Postcode	TS17	Week_factor7	2.70735993890839	1.6110754444088	-0.45028990850972	5.8650097863265	Positive	14.9896496397349	0.637443324587341	352.485605630053
B.1.1.1	AR1 (Week|Postcode)	Poisson	ran_vals	cond	Postcode	TS18	Week_factor7	-0.0524050964382356	2.82889354804677	-5.59693456670763	5.49212437383116	Negative	0.948944374983617	0.00370921666298998	242.772398764963
B.1.1.1	AR1 (Week|Postcode)	Poisson	ran_vals	cond	Postcode	TS19	Week_factor7	-0.0454958619965326	2.83994465125506	-5.6116850965436	5.52069337255054	Negative	0.955523556523564	0.00365490529738739	249.808187293961
B.1.1.1	AR1 (Week|Postcode)	Poisson	ran_vals	cond	Postcode	TS2	Week_factor7	-0.0266226966998182	2.86251054174119	-5.63704026387878	5.58379487047915	Negative	0.97372856322452	0.00356339953617229	266.079429268199
B.1.1.1	AR1 (Week|Postcode)	Poisson	ran_vals	cond	Postcode	TS20	Week_factor7	-0.0169026375900734	2.87767427383955	-5.65704057355305	5.6232352983729	Negative	0.983239410533326	0.00349283841617563	276.783413154407
B.1.1.1	AR1 (Week|Postcode)	Poisson	ran_vals	cond	Postcode	TS21	Week_factor7	-0.0331401539694629	2.85271041999805	-5.62434983548778	5.55806952754885	Negative	0.967402964721599	0.00360890875781526	259.321739327843
B.1.1.1	AR1 (Week|Postcode)	Poisson	ran_vals	cond	Postcode	TS22	Week_factor7	-0.010648711426806	2.88523193614953	-5.66559939332465	5.64430197047103	Negative	0.989407785383479	0.00346307140861767	282.676171025937
B.1.1.1	AR1 (Week|Postcode)	Poisson	ran_vals	cond	Postcode	TS23	Week_factor7	-0.0545695319360633	2.82429231347633	-5.59008074816298	5.48094168429085	Negative	0.946892667288405	0.00373472628022567	240.07267362854
B.1.1.1	AR1 (Week|Postcode)	Poisson	ran_vals	cond	Postcode	TS24	Week_factor7	-0.0131657262862693	2.883613700983	-5.66494472553921	5.63861327296667	Negative	0.986920562786839	0.00346533931218828	281.072677017717
B.1.1.1	AR1 (Week|Postcode)	Poisson	ran_vals	cond	Postcode	TS25	Week_factor7	-0.0434422539039693	2.84831582316684	-5.62603868390654	5.5391541760986	Negative	0.957487843679542	0.00360281900175105	254.462677794394
B.1.1.1	AR1 (Week|Postcode)	Poisson	ran_vals	cond	Postcode	TS26	Week_factor7	-0.137131852591154	2.717308340653	-5.46295833516132	5.18869462997901	Negative	0.871855262177699	0.00424099089597536	179.234432903003
B.1.1.1	AR1 (Week|Postcode)	Poisson	ran_vals	cond	Postcode	TS27	Week_factor7	-0.0162764172793558	2.88087106343361	-5.66267994571283	5.63012711115412	Negative	0.98385532785234	0.00347319643672421	278.697540947724
B.1.1.1	AR1 (Week|Postcode)	Poisson	ran_vals	cond	Postcode	TS28	Week_factor7	-0.0388226880451223	2.84493628676071	-5.61479534840723	5.53714997231699	Negative	0.961921254164099	0.00364355528122894	253.953193459039
B.1.1.1	AR1 (Week|Postcode)	Poisson	ran_vals	cond	Postcode	TS29	Week_factor7	-0.0136503076802695	2.88084325120087	-5.65999932513925	5.63269870977871	Negative	0.986442435299955	0.00348251924842643	279.415161481213
B.1.1.1	AR1 (Week|Postcode)	Poisson	ran_vals	cond	Postcode	TS3	Week_factor7	-0.0303588697317008	2.86097771730755	-5.63777215622611	5.57705441676271	Negative	0.970097332503398	0.00356079246548521	264.291964120962
B.1.1.1	AR1 (Week|Postcode)	Poisson	ran_vals	cond	Postcode	TS4	Week_factor7	-0.0175599113621158	2.87635813331199	-5.65511825929246	5.61999843656823	Negative	0.982593365394665	0.00349955920693933	275.888951900894
B.1.1.1	AR1 (Week|Postcode)	Poisson	ran_vals	cond	Postcode	TS5	Week_factor7	-0.0700957372782413	2.80994183183642	-5.57748052633014	5.43728905177365	Negative	0.932304559332232	0.00378208238199354	229.818312654923
B.1.1.1	AR1 (Week|Postcode)	Poisson	ran_vals	cond	Postcode	TS6	Week_factor7	-0.185426559010487	2.66726668404984	-5.41317319691174	5.04232007889077	Negative	0.830749844431233	0.00445747330551761	154.828813706687
B.1.1.1	AR1 (Week|Postcode)	Poisson	ran_vals	cond	Postcode	TS7	Week_factor7	0.0578380388302176	2.87392709828204	-5.57495556799628	5.69063164565672	Positive	1.05954337692811	0.0037916440487484	296.080579600503
B.1.1.1	AR1 (Week|Postcode)	Poisson	ran_vals	cond	Postcode	TS8	Week_factor7	-0.0764143630585005	2.79278137094663	-5.55016526680829	5.39733654069129	Negative	0.926432247716038	0.0038868148289115	220.817493857445
B.1.1.1	AR1 (Week|Postcode)	Poisson	ran_vals	cond	Postcode	TS9	Week_factor7	-0.00325728830137542	2.89612383667754	-5.67955570295732	5.67304112635457	Negative	0.996748010906919	0.00341507541428474	290.917908603486
B.1.1.1	AR1 (Week|Postcode)	Poisson	ran_vals	cond	Postcode	TS1	Week_factor8	-0.00667391144529087	2.89133828072448	-5.67359280878722	5.66024498589664	Negative	0.993348309640365	0.00343549998181219	287.21899854148
B.1.1.1	AR1 (Week|Postcode)	Poisson	ran_vals	cond	Postcode	TS10	Week_factor8	0.052388729231201	2.88485684293517	-5.60182678347566	5.70660424193806	Positive	1.05378530005425	0.00369111468653548	300.847725664338
B.1.1.1	AR1 (Week|Postcode)	Poisson	ran_vals	cond	Postcode	TS11	Week_factor8	-0.0627529308419001	2.81260287098098	-5.57535326077857	5.44984739909477	Negative	0.939175486323084	0.0037901364390798	232.722649510832
B.1.1.1	AR1 (Week|Postcode)	Poisson	ran_vals	cond	Postcode	TS12	Week_factor8	-0.0187987249451036	2.87714324937849	-5.65789587208948	5.62029842219927	Negative	0.981376869048734	0.00348985227379393	275.971727037282
B.1.1.1	AR1 (Week|Postcode)	Poisson	ran_vals	cond	Postcode	TS13	Week_factor8	-0.0267104430629155	2.86189306487603	-5.63591777782489	5.58249689169906	Negative	0.973643125832918	0.00356740164819334	265.734287856762
B.1.1.1	AR1 (Week|Postcode)	Poisson	ran_vals	cond	Postcode	TS14	Week_factor8	-0.0196484545335463	2.87251153022037	-5.64966759894151	5.61037068987442	Negative	0.98054331828222	0.00351868619555894	273.245508576868
B.1.1.1	AR1 (Week|Postcode)	Poisson	ran_vals	cond	Postcode	TS15	Week_factor8	-0.0140142077362319	2.88122738732385	-5.66111611816141	5.63308770268895	Negative	0.98608353414858	0.00347863216616741	279.523873140705
B.1.1.1	AR1 (Week|Postcode)	Poisson	ran_vals	cond	Postcode	TS16	Week_factor8	-0.0493887057126495	2.83124874667666	-5.59853428047307	5.49975686904777	Negative	0.951811083378133	0.00370328772160418	244.632447313335
B.1.1.1	AR1 (Week|Postcode)	Poisson	ran_vals	cond	Postcode	TS17	Week_factor8	0.03108224128268	2.81040342278269	-5.47720724939948	5.53937173196484	Positive	1.03157033806582	0.00418098987031987	254.518043665054
B.1.1.1	AR1 (Week|Postcode)	Poisson	ran_vals	cond	Postcode	TS18	Week_factor8	-0.0648326626936392	2.69829150140848	-5.35338682524477	5.22372149985749	Negative	0.937224282843111	0.00473209704305869	185.623698829096
B.1.1.1	AR1 (Week|Postcode)	Poisson	ran_vals	cond	Postcode	TS19	Week_factor8	-0.0854101869860219	2.79343995365041	-5.56045188911606	5.38963151514402	Negative	0.918135599876721	0.00384703757035444	219.122627306008
B.1.1.1	AR1 (Week|Postcode)	Poisson	ran_vals	cond	Postcode	TS2	Week_factor8	-0.0216222766982385	2.87045239218497	-5.64760558471761	5.60436103132114	Negative	0.978609808976657	0.00352594926224352	271.608320766355
B.1.1.1	AR1 (Week|Postcode)	Poisson	ran_vals	cond	Postcode	TS20	Week_factor8	-0.0239210706167891	2.86609636268655	-5.64136671770368	5.5935245764701	Negative	0.976362770427954	0.00354801595479271	268.680939326115
B.1.1.1	AR1 (Week|Postcode)	Poisson	ran_vals	cond	Postcode	TS21	Week_factor8	-0.00917312948420688	2.88730339667297	-5.66818379940339	5.64983754043498	Negative	0.990868815315054	0.00345413298105647	284.245283707509
B.1.1.1	AR1 (Week|Postcode)	Poisson	ran_vals	cond	Postcode	TS22	Week_factor8	-0.0277933002884913	2.85999852714926	-5.63328740933865	5.57770080876167	Negative	0.972589379970105	0.00357679758103192	264.462855557437
B.1.1.1	AR1 (Week|Postcode)	Poisson	ran_vals	cond	Postcode	TS23	Week_factor8	-0.0303097838901291	2.86058723135667	-5.63695773198434	5.57633816420408	Negative	0.970144951716076	0.00356369364242307	264.102732102485
B.1.1.1	AR1 (Week|Postcode)	Poisson	ran_vals	cond	Postcode	TS24	Week_factor8	-0.0708266611743556	2.80325114221996	-5.56509793954625	5.42344461719753	Negative	0.931623364632429	0.0038292054962302	226.658531223646
B.1.1.1	AR1 (Week|Postcode)	Poisson	ran_vals	cond	Postcode	TS25	Week_factor8	-0.0199096860544477	2.87585607582701	-5.65648401939608	5.61666464728718	Negative	0.980287202914036	0.00349478291097393	274.970727703719
B.1.1.1	AR1 (Week|Postcode)	Poisson	ran_vals	cond	Postcode	TS26	Week_factor8	-0.0202870547123172	2.87518040266586	-5.65553709299277	5.61496298356813	Negative	0.979917343039097	0.00349809378051367	274.503217877652
B.1.1.1	AR1 (Week|Postcode)	Poisson	ran_vals	cond	Postcode	TS27	Week_factor8	-0.0808298856209663	2.78414491125115	-5.53765363941369	5.37599386817176	Negative	0.92235058319617	0.00393575070314481	216.154594761947
B.1.1.1	AR1 (Week|Postcode)	Poisson	ran_vals	cond	Postcode	TS28	Week_factor8	-0.00953628269528163	2.88837960817856	-5.67065628840518	5.65158372301461	Negative	0.990509043453125	0.00344560322446013	284.742061476375
B.1.1.1	AR1 (Week|Postcode)	Poisson	ran_vals	cond	Postcode	TS29	Week_factor8	-0.0404631750525024	2.84272591122926	-5.61210357898066	5.53117722887566	Negative	0.960344528497112	0.00365337610370398	252.44091690404
B.1.1.1	AR1 (Week|Postcode)	Poisson	ran_vals	cond	Postcode	TS3	Week_factor8	-0.107133013952319	2.76586223574248	-5.528123382207	5.31385735430237	Negative	0.898406164487607	0.00397343872265365	203.132272252657
B.1.1.1	AR1 (Week|Postcode)	Poisson	ran_vals	cond	Postcode	TS4	Week_factor8	-0.0121404113847258	2.8799676774848	-5.6567733358944	5.63249251312495	Negative	0.987932986084157	0.00349377195886935	279.357552949453
B.1.1.1	AR1 (Week|Postcode)	Poisson	ran_vals	cond	Postcode	TS5	Week_factor8	-0.020232103581711	2.87313802033581	-5.6514791460526	5.61101493888918	Negative	0.979971192084517	0.00351231769990312	273.421603444939
B.1.1.1	AR1 (Week|Postcode)	Poisson	ran_vals	cond	Postcode	TS6	Week_factor8	-0.0666700015851042	2.81394674055034	-5.58190426747764	5.44856426430743	Negative	0.935503865197327	0.00376538838073165	232.42422648287
B.1.1.1	AR1 (Week|Postcode)	Poisson	ran_vals	cond	Postcode	TS7	Week_factor8	-0.0981074830968931	2.76554007475268	-5.51846642741436	5.32225146122058	Negative	0.906551459558846	0.00401199591365205	204.844562785253
B.1.1.1	AR1 (Week|Postcode)	Poisson	ran_vals	cond	Postcode	TS8	Week_factor8	0.0491501627091337	2.86654817308005	-5.56918101647686	5.66748134189513	Positive	1.0503780665143	0.00381360243153992	289.304955726287
B.1.1.1	AR1 (Week|Postcode)	Poisson	ran_vals	cond	Postcode	TS9	Week_factor8	-0.0445445559385722	2.8374263595452	-5.60579802943176	5.51670891755462	Negative	0.956432984374936	0.00367648542967788	248.814818145626
B.1.1.1	AR1 (Week|Postcode)	Poisson	ran_vals	cond	Postcode	TS1	Week_factor9	-0.0274170631945871	2.86206278025437	-5.63695703398573	5.58212290759656	Negative	0.97295537301775	0.00356369612987713	265.634926038643
B.1.1.1	AR1 (Week|Postcode)	Poisson	ran_vals	cond	Postcode	TS10	Week_factor9	-0.00442676702720101	2.89146252063617	-5.67158917012149	5.66273563606709	Negative	0.995583016663924	0.00344239038304388	287.935252187522
B.1.1.1	AR1 (Week|Postcode)	Poisson	ran_vals	cond	Postcode	TS11	Week_factor9	-0.00731326795492825	2.89064828054894	-5.67287978980348	5.65825325389363	Negative	0.992713408917842	0.0034379504320228	286.647504590534
B.1.1.1	AR1 (Week|Postcode)	Poisson	ran_vals	cond	Postcode	TS12	Week_factor9	-0.102840526247534	2.76147112293673	-5.5152244715509	5.30954341905583	Negative	0.90227085052718	0.00402502373372683	202.257860218195
B.1.1.1	AR1 (Week|Postcode)	Poisson	ran_vals	cond	Postcode	TS13	Week_factor9	-0.0127020119834451	2.88416382561358	-5.66555923569933	5.64015521173244	Negative	0.987378318093193	0.00346321048013412	281.506408181921
B.1.1.1	AR1 (Week|Postcode)	Poisson	ran_vals	cond	Postcode	TS14	Week_factor9	-0.0325880144892688	2.85395955763284	-5.62624596078351	5.56106993180497	Negative	0.967937253579091	0.00360207229806996	260.100977808868
B.1.1.1	AR1 (Week|Postcode)	Poisson	ran_vals	cond	Postcode	TS15	Week_factor9	-0.0146139667921745	2.87916070391519	-5.65766525216894	5.62843731858459	Negative	0.985492298936118	0.00349065719606	278.226997586188
B.1.1.1	AR1 (Week|Postcode)	Poisson	ran_vals	cond	Postcode	TS16	Week_factor9	-0.0127077574515536	2.88286084416634	-5.66301118445831	5.6375956695552	Negative	0.987372645158853	0.00347204617001068	280.786801981089
B.1.1.1	AR1 (Week|Postcode)	Poisson	ran_vals	cond	Postcode	TS17	Week_factor9	3.86828840487587	1.40725092376749	1.11012727708086	6.62644953267087	Positive	47.8603983115127	3.03474462329291	754.797523638469
B.1.1.1	AR1 (Week|Postcode)	Poisson	ran_vals	cond	Postcode	TS18	Week_factor9	5.5041122061931	1.52904703763769	2.50723508175558	8.50098933063063	Positive	245.700227681934	12.2709549257691	4919.63357767534
B.1.1.1	AR1 (Week|Postcode)	Poisson	ran_vals	cond	Postcode	TS19	Week_factor9	-0.274135787459794	2.57512076041202	-5.32127973370875	4.77300815878916	Negative	0.760228838709056	0.00488649630813646	118.274495826914
B.1.1.1	AR1 (Week|Postcode)	Poisson	ran_vals	cond	Postcode	TS2	Week_factor9	-0.0415900336640185	2.84631650830401	-5.62026787854168	5.53708781121364	Negative	0.959262965493893	0.00362367027542991	253.937407938962
B.1.1.1	AR1 (Week|Postcode)	Poisson	ran_vals	cond	Postcode	TS20	Week_factor9	-0.0194201635473463	2.87328542245084	-5.65095610885495	5.61211578176025	Negative	0.980767193036685	0.00351415525322261	273.722763402372
B.1.1.1	AR1 (Week|Postcode)	Poisson	ran_vals	cond	Postcode	TS21	Week_factor9	-0.0129983098025702	2.88088579797233	-5.65943071740126	5.63343409779612	Negative	0.987085803388766	0.00348449999890042	279.62071561461
B.1.1.1	AR1 (Week|Postcode)	Poisson	ran_vals	cond	Postcode	TS22	Week_factor9	-0.00766698908262623	2.88918824693259	-5.67037189762692	5.65503791946167	Negative	0.992362327307511	0.00344658326159287	285.727317147143
B.1.1.1	AR1 (Week|Postcode)	Poisson	ran_vals	cond	Postcode	TS23	Week_factor9	-0.0770477086790425	2.79498266892017	-5.55511307717622	5.40101765981813	Negative	0.925845681678341	0.00386763110405527	221.631847304066
B.1.1.1	AR1 (Week|Postcode)	Poisson	ran_vals	cond	Postcode	TS24	Week_factor9	-0.0395640294837004	2.84918844596789	-5.6238707687484	5.544742709781	Negative	0.961208406342201	0.0036106380801639	255.888732104928
B.1.1.1	AR1 (Week|Postcode)	Poisson	ran_vals	cond	Postcode	TS25	Week_factor9	-0.104766274634881	2.76096888089233	-5.51616584361971	5.30663329434995	Negative	0.900534975857209	0.00402123647169864	201.670120235326
B.1.1.1	AR1 (Week|Postcode)	Poisson	ran_vals	cond	Postcode	TS26	Week_factor9	-0.00911077400141599	2.88829018705385	-5.67005551752741	5.65183396952458	Negative	0.990930603344806	0.00344767386446155	284.81332609999
B.1.1.1	AR1 (Week|Postcode)	Poisson	ran_vals	cond	Postcode	TS27	Week_factor9	0.150131721824865	2.98038028877991	-5.69130630441684	5.99156974806657	Positive	1.16198729173465	0.00337518107442002	400.042082596961
B.1.1.1	AR1 (Week|Postcode)	Poisson	ran_vals	cond	Postcode	TS28	Week_factor9	-0.0504168783310553	2.82902924213577	-5.5952123041278	5.49437854746569	Negative	0.950832960210205	0.00371561041232633	243.320267168715
B.1.1.1	AR1 (Week|Postcode)	Poisson	ran_vals	cond	Postcode	TS29	Week_factor9	-0.00994771950665817	2.88792873609608	-5.67018403217325	5.65028859315994	Negative	0.99010159539596	0.00344723081634558	284.373522236276
B.1.1.1	AR1 (Week|Postcode)	Poisson	ran_vals	cond	Postcode	TS3	Week_factor9	-0.276468905634337	2.57032894573605	-5.31422106769781	4.76128325642914	Negative	0.758457202510608	0.00492111047473983	116.895837025612
B.1.1.1	AR1 (Week|Postcode)	Poisson	ran_vals	cond	Postcode	TS4	Week_factor9	0.0551690681569168	2.86466620424894	-5.55947351990007	5.6698116562139	Positive	1.05671925715088	0.00385080323529099	289.979913333359
B.1.1.1	AR1 (Week|Postcode)	Poisson	ran_vals	cond	Postcode	TS5	Week_factor9	-0.0149882163195969	2.87720050864487	-5.65419758956387	5.62422115692467	Negative	0.985123547915714	0.00350278262879037	277.056416998728
B.1.1.1	AR1 (Week|Postcode)	Poisson	ran_vals	cond	Postcode	TS6	Week_factor9	-0.0163907570426453	2.87435466276214	-5.6500223748512	5.61724086076591	Negative	0.983742840498053	0.00351743807187818	275.129215200209
B.1.1.1	AR1 (Week|Postcode)	Poisson	ran_vals	cond	Postcode	TS7	Week_factor9	-0.0344341711233011	2.85404713095993	-5.62826375798463	5.55939541573803	Negative	0.966151938289974	0.0035948113746677	259.66579900114
B.1.1.1	AR1 (Week|Postcode)	Poisson	ran_vals	cond	Postcode	TS8	Week_factor9	3.71526841347071	1.74059515354813	0.303764600851421	7.12677222609	Positive	41.0696092414361	1.35495006445443	1244.85237315621
B.1.1.1	AR1 (Week|Postcode)	Poisson	ran_vals	cond	Postcode	TS9	Week_factor9	-0.0261821524241992	2.86537274638133	-5.64220953761423	5.58984523276583	Negative	0.974157628273192	0.0035450268761075	267.694186218653
B.1.1.1	AR1 (Week|Postcode)	Poisson	ran_vals	cond	Postcode	TS1	Week_factor10	-0.0502294906169526	2.83688773834345	-5.6104272859534	5.50996830471949	Negative	0.951011151320003	0.00365950536837918	247.143293667465
B.1.1.1	AR1 (Week|Postcode)	Poisson	ran_vals	cond	Postcode	TS10	Week_factor10	-0.0268973200886576	2.86265489136639	-5.6375978073342	5.58380316715689	Negative	0.97346119130165	0.00356141333982869	266.081636852635
B.1.1.1	AR1 (Week|Postcode)	Poisson	ran_vals	cond	Postcode	TS11	Week_factor10	-0.001572992962098	2.89706161102359	-5.67970941156192	5.67656342563772	Negative	0.998428243542908	0.003414550528149	291.944415315057
B.1.1.1	AR1 (Week|Postcode)	Poisson	ran_vals	cond	Postcode	TS12	Week_factor10	-0.0123149007765491	2.88500870987031	-5.66682806720672	5.64219826565362	Negative	0.987760617296952	0.00345881903615061	282.082128866938
B.1.1.1	AR1 (Week|Postcode)	Poisson	ran_vals	cond	Postcode	TS13	Week_factor10	-0.0709985557211011	2.80184582732507	-5.56251546751206	5.42051835606986	Negative	0.931463237419319	0.00383910709213167	225.996238667552
B.1.1.1	AR1 (Week|Postcode)	Poisson	ran_vals	cond	Postcode	TS14	Week_factor10	-0.0155150922205319	2.88092242970014	-5.66201929668644	5.63098911224537	Negative	0.984604646769133	0.00347549175868625	278.937882104437
B.1.1.1	AR1 (Week|Postcode)	Poisson	ran_vals	cond	Postcode	TS15	Week_factor10	-0.0215469775195856	2.86511011094655	-5.63705960671638	5.59396565167721	Negative	0.978683500265907	0.00356333061058038	268.799473966498
B.1.1.1	AR1 (Week|Postcode)	Poisson	ran_vals	cond	Postcode	TS16	Week_factor10	-0.0133119469468901	2.88098573033406	-5.65994021837547	5.63331632448169	Negative	0.986776265160072	0.00348272509495239	279.587785695319
B.1.1.1	AR1 (Week|Postcode)	Poisson	ran_vals	cond	Postcode	TS17	Week_factor10	0.0378396079175185	2.8481306198216	-5.54439383019856	5.6200730460336	Positive	1.03856464197321	0.00390931219291751	275.909536595993
B.1.1.1	AR1 (Week|Postcode)	Poisson	ran_vals	cond	Postcode	TS18	Week_factor10	-0.0124277867917906	2.76168172734645	-5.42522450915319	5.40036893556961	Negative	0.987649119230258	0.00440407729514363	221.488115976514
B.1.1.1	AR1 (Week|Postcode)	Poisson	ran_vals	cond	Postcode	TS19	Week_factor10	-0.125247790972239	2.74987068941608	-5.51489530437009	5.26439972242561	Negative	0.882278254909685	0.00402634885752362	193.330222151997
B.1.1.1	AR1 (Week|Postcode)	Poisson	ran_vals	cond	Postcode	TS2	Week_factor10	-0.14425361157639	2.71413684607022	-5.46386407898716	5.17535685583438	Negative	0.865668176746533	0.00423715138372565	176.859716438252
B.1.1.1	AR1 (Week|Postcode)	Poisson	ran_vals	cond	Postcode	TS20	Week_factor10	-0.0373965376846825	2.85136477142241	-5.62596879645889	5.55117572108953	Negative	0.963294077200791	0.00360307080237417	257.540173387289
B.1.1.1	AR1 (Week|Postcode)	Poisson	ran_vals	cond	Postcode	TS21	Week_factor10	-0.0105392987925088	2.88488605977276	-5.66481207544878	5.64373347786377	Negative	0.98951604501805	0.00346579902025087	282.515517381989
B.1.1.1	AR1 (Week|Postcode)	Poisson	ran_vals	cond	Postcode	TS22	Week_factor10	-0.0108666465678402	2.88380227962065	-5.66301525315882	5.64128196002314	Negative	0.989192182152845	0.00347203204332339	281.823773808175
B.1.1.1	AR1 (Week|Postcode)	Poisson	ran_vals	cond	Postcode	TS23	Week_factor10	-0.021924473448729	2.87146137466337	-5.64988535078681	5.60603640388935	Negative	0.978314120952616	0.00351792007856154	272.063747294294
B.1.1.1	AR1 (Week|Postcode)	Poisson	ran_vals	cond	Postcode	TS24	Week_factor10	-0.0994026927093111	2.76696444065338	-5.52255334289294	5.32374795747432	Negative	0.90537804546692	0.00399563268579322	205.151341395329
B.1.1.1	AR1 (Week|Postcode)	Poisson	ran_vals	cond	Postcode	TS25	Week_factor10	-0.0592100609503547	2.825433730446	-5.59695841332916	5.47853829142845	Negative	0.942508764074561	0.0037091282117587	239.496377488702
B.1.1.1	AR1 (Week|Postcode)	Poisson	ran_vals	cond	Postcode	TS26	Week_factor10	-0.0497002846857489	2.83068557565369	-5.59774206452402	5.49834149515252	Negative	0.951514565254994	0.00370622268761109	244.286445851957
B.1.1.1	AR1 (Week|Postcode)	Poisson	ran_vals	cond	Postcode	TS27	Week_factor10	6.23683671511605	2.70403734330848	0.937020909380059	11.536652520852	Positive	511.238756590441	2.55236635031951	102401.07820236
B.1.1.1	AR1 (Week|Postcode)	Poisson	ran_vals	cond	Postcode	TS28	Week_factor10	-0.00692324278586426	2.89080647555261	-5.67279982114414	5.65895333557241	Negative	0.993100667648404	0.00343822537130286	286.848251518191
B.1.1.1	AR1 (Week|Postcode)	Poisson	ran_vals	cond	Postcode	TS29	Week_factor10	-0.0525227105212628	2.82622517569985	-5.59182226709336	5.48677684605084	Negative	0.94883277232426	0.0037282278439262	241.477631605383
B.1.1.1	AR1 (Week|Postcode)	Poisson	ran_vals	cond	Postcode	TS3	Week_factor10	0.0132984249156199	2.82892427267843	-5.53129126452527	5.55788811435651	Positive	1.01338724224172	0.00396087125302391	259.274699210245
B.1.1.1	AR1 (Week|Postcode)	Poisson	ran_vals	cond	Postcode	TS4	Week_factor10	4.2701771732439	1.38959604452178	1.5466189729219	6.99373537356591	Positive	71.5343084620223	4.69556747322033	1089.78463547246
B.1.1.1	AR1 (Week|Postcode)	Poisson	ran_vals	cond	Postcode	TS5	Week_factor10	0.0224418870809547	2.83771136565936	-5.53937018813136	5.58425396229327	Positive	1.02269560061089	0.00392900059042837	266.20161220053
B.1.1.1	AR1 (Week|Postcode)	Poisson	ran_vals	cond	Postcode	TS6	Week_factor10	0.0953407565972779	2.92225834150802	-5.63218034628019	5.82286185947474	Positive	1.10003363498647	0.00358075951415174	337.937801552755
B.1.1.1	AR1 (Week|Postcode)	Poisson	ran_vals	cond	Postcode	TS7	Week_factor10	-0.00965519282450326	2.88641536980049	-5.66692536205633	5.64761497640732	Negative	0.990391268897206	0.00345848252724321	283.614231901203
B.1.1.1	AR1 (Week|Postcode)	Poisson	ran_vals	cond	Postcode	TS8	Week_factor10	0.0608141901346307	2.88160594097101	-5.58702967180521	5.70865805207447	Positive	1.06270143543037	0.00374613861638336	301.466244715754
B.1.1.1	AR1 (Week|Postcode)	Poisson	ran_vals	cond	Postcode	TS9	Week_factor10	-0.0598837443844679	2.81733069230074	-5.58175043383321	5.46198294506427	Negative	0.941874025364181	0.00376596766870478	235.564072158068
B.1.1.1	AR1 (Week|Postcode)	Poisson	ran_vals	cond	Postcode	TS1	Week_factor11	-0.202390239582478	2.6481862299058	-5.39273987455275	4.9879593953878	Negative	0.816776127367059	0.00454949120862192	146.636890070793
B.1.1.1	AR1 (Week|Postcode)	Poisson	ran_vals	cond	Postcode	TS10	Week_factor11	-0.0494030342635261	2.83784485091175	-5.61147673576299	5.51267066723594	Negative	0.951797445402306	0.00365566691565114	247.812067668369
B.1.1.1	AR1 (Week|Postcode)	Poisson	ran_vals	cond	Postcode	TS11	Week_factor11	-0.00652431435921708	2.88992455398863	-5.67067235821491	5.65762372949647	Negative	0.993496922768712	0.00344554785471679	286.467109780436
B.1.1.1	AR1 (Week|Postcode)	Poisson	ran_vals	cond	Postcode	TS12	Week_factor11	-0.00267488439445033	2.89582487812341	-5.67838735105142	5.67303758226252	Negative	0.997328689921141	0.00341906775592966	290.916877565466
B.1.1.1	AR1 (Week|Postcode)	Poisson	ran_vals	cond	Postcode	TS13	Week_factor11	-0.00832054500516919	2.88951509150097	-5.67166605713202	5.65502496712168	Negative	0.991713974921539	0.00344212571811302	285.723616333757
B.1.1.1	AR1 (Week|Postcode)	Poisson	ran_vals	cond	Postcode	TS14	Week_factor11	-0.085855157328161	2.78277650163189	-5.53999687755102	5.3682865628947	Negative	0.917727147646018	0.00392653909870447	214.495028918566
B.1.1.1	AR1 (Week|Postcode)	Poisson	ran_vals	cond	Postcode	TS15	Week_factor11	0.0973652140533135	2.92757891218713	-5.64058401573241	5.83531444383903	Positive	1.10226286200698	0.00355079408095521	342.172311111033
B.1.1.1	AR1 (Week|Postcode)	Poisson	ran_vals	cond	Postcode	TS16	Week_factor11	-0.0220789777183368	2.86819137523938	-5.64363077395593	5.59947281851925	Negative	0.978162978920257	0.00353999213370581	270.283881204146
B.1.1.1	AR1 (Week|Postcode)	Poisson	ran_vals	cond	Postcode	TS17	Week_factor11	-0.0644686669038989	2.81230715318745	-5.57648940061566	5.44755206680786	Negative	0.93756549063144	0.0037858327593373	232.189086286221
B.1.1.1	AR1 (Week|Postcode)	Poisson	ran_vals	cond	Postcode	TS18	Week_factor11	-0.0349222263436309	2.85111692920089	-5.62300872328981	5.55316427060255	Negative	0.965680517841823	0.00361375195628207	258.052814310663
B.1.1.1	AR1 (Week|Postcode)	Poisson	ran_vals	cond	Postcode	TS19	Week_factor11	-0.208889569753956	2.64306130299556	-5.38919453255677	4.97141539304886	Negative	0.811484843166522	0.00456564933698484	144.230886361473
B.1.1.1	AR1 (Week|Postcode)	Poisson	ran_vals	cond	Postcode	TS2	Week_factor11	-0.062078955000812	2.82201132702729	-5.59311951993838	5.46896160993676	Negative	0.939808681266486	0.00372339452544467	237.21374443348
B.1.1.1	AR1 (Week|Postcode)	Poisson	ran_vals	cond	Postcode	TS20	Week_factor11	-0.128727223420451	2.72854502561481	-5.47657720382139	5.21912275698049	Negative	0.879213761761326	0.0041836249145115	184.772022986378
B.1.1.1	AR1 (Week|Postcode)	Poisson	ran_vals	cond	Postcode	TS21	Week_factor11	-0.0205475520097507	2.87256564086965	-5.65067275134148	5.60957764732197	Negative	0.979662110464668	0.00351515115660881	273.028899162897
B.1.1.1	AR1 (Week|Postcode)	Poisson	ran_vals	cond	Postcode	TS22	Week_factor11	-0.00880863595916113	2.88716201897875	-5.66754221068945	5.64992493877113	Negative	0.991230046411604	0.0034563498248685	284.270127357995
B.1.1.1	AR1 (Week|Postcode)	Poisson	ran_vals	cond	Postcode	TS23	Week_factor11	-0.031001683084223	2.85665086444359	-5.62993449379888	5.56793112763043	Negative	0.969473941368357	0.00358881040896866	261.891717835938
B.1.1.1	AR1 (Week|Postcode)	Poisson	ran_vals	cond	Postcode	TS24	Week_factor11	-0.028680606448826	2.86315071228309	-5.64035288483387	5.58299167193622	Negative	0.97172677817432	0.00355161487403331	265.865800462967
B.1.1.1	AR1 (Week|Postcode)	Poisson	ran_vals	cond	Postcode	TS25	Week_factor11	-0.145312946900362	2.71218704329431	-5.46110187109338	5.17047597729266	Negative	0.864751629419259	0.00424887145591104	175.99858888245
B.1.1.1	AR1 (Week|Postcode)	Poisson	ran_vals	cond	Postcode	TS26	Week_factor11	-0.02755791939533	2.86399837953533	-5.64089159506566	5.58577575627499	Negative	0.972818335871907	0.00354970209802359	266.607024610745
B.1.1.1	AR1 (Week|Postcode)	Poisson	ran_vals	cond	Postcode	TS27	Week_factor11	0.129589562332003	2.94808788983172	-5.64855652499686	5.90773564966087	Positive	1.13836106116859	0.00352259788879802	367.872220018577
B.1.1.1	AR1 (Week|Postcode)	Poisson	ran_vals	cond	Postcode	TS28	Week_factor11	-0.00305115675525785	2.89529599514322	-5.67772703181902	5.67162471830851	Negative	0.99695349329297	0.00342132617768335	290.506141820731
B.1.1.1	AR1 (Week|Postcode)	Poisson	ran_vals	cond	Postcode	TS29	Week_factor11	-0.00722289986298392	2.89045857650207	-5.67241760861195	5.65797180888598	Negative	0.992803122588019	0.00343953975529929	286.566840433206
B.1.1.1	AR1 (Week|Postcode)	Poisson	ran_vals	cond	Postcode	TS3	Week_factor11	3.33719351223186	1.37059064688147	0.650885206796719	6.02350181766701	Positive	28.1400410997837	1.91723722949698	413.022395410754
B.1.1.1	AR1 (Week|Postcode)	Poisson	ran_vals	cond	Postcode	TS4	Week_factor11	0.0725547723787238	2.89194726852642	-5.59555771912204	5.74066726387949	Positive	1.07525169857056	0.00371432720640919	311.272042291769
B.1.1.1	AR1 (Week|Postcode)	Poisson	ran_vals	cond	Postcode	TS5	Week_factor11	3.2668290875876	1.65008678647227	0.0327184147365136	6.50093976043869	Positive	26.2280405271757	1.03325954761179	665.76700063906
B.1.1.1	AR1 (Week|Postcode)	Poisson	ran_vals	cond	Postcode	TS6	Week_factor11	4.26150655472735	1.92150709966929	0.495421843337527	8.02759126611718	Positive	70.9167429689263	1.64119041829475	3064.3515689948
B.1.1.1	AR1 (Week|Postcode)	Poisson	ran_vals	cond	Postcode	TS7	Week_factor11	-0.00560292195582582	2.88848859830579	-5.66693654438975	5.6557307004781	Negative	0.994412745137239	0.0034584438535547	285.925332190951
B.1.1.1	AR1 (Week|Postcode)	Poisson	ran_vals	cond	Postcode	TS8	Week_factor11	-0.00758400120657961	2.88587011971478	-5.66378549990785	5.64861749749469	Negative	0.992444684766611	0.00346935875160881	283.898703720034
B.1.1.1	AR1 (Week|Postcode)	Poisson	ran_vals	cond	Postcode	TS9	Week_factor11	-0.0200576469242775	2.87255743506912	-5.65016676318251	5.61005146933396	Negative	0.980142169496709	0.00351693023152849	273.158296918559
B.1.1.1	AR1 (Week|Postcode)	Poisson	ran_vals	cond	Postcode	TS1	Week_factor12	-0.0704300036845143	2.80929447662596	-5.5765459998387	5.43568599246967	Negative	0.931992973316902	0.00378561849020837	229.450195406318
B.1.1.1	AR1 (Week|Postcode)	Poisson	ran_vals	cond	Postcode	TS10	Week_factor12	-0.19944031714962	2.65083987054622	-5.39499099220303	4.99611035790379	Negative	0.819189110895098	0.00453926128736059	147.837006271852
B.1.1.1	AR1 (Week|Postcode)	Poisson	ran_vals	cond	Postcode	TS11	Week_factor12	-0.0122863195950544	2.8834068329791	-5.66365986501079	5.63908722582068	Negative	0.987788849065875	0.00346979465151999	281.205923789023
B.1.1.1	AR1 (Week|Postcode)	Poisson	ran_vals	cond	Postcode	TS12	Week_factor12	-0.0110729686546992	2.88377356974613	-5.66316530492562	5.64101936761622	Negative	0.988988111010434	0.00347151109786629	281.749778740779
B.1.1.1	AR1 (Week|Postcode)	Poisson	ran_vals	cond	Postcode	TS13	Week_factor12	-0.00179327171774643	2.89681440130614	-5.67944516817474	5.67585862473925	Negative	0.99820833523327	0.0034154529197665	291.73872512267
B.1.1.1	AR1 (Week|Postcode)	Poisson	ran_vals	cond	Postcode	TS14	Week_factor12	-0.0101633715900528	2.88743844820187	-5.66943873764195	5.64911199446184	Negative	0.989888100945229	0.00344980097626525	284.039125484209
B.1.1.1	AR1 (Week|Postcode)	Poisson	ran_vals	cond	Postcode	TS15	Week_factor12	4.12847916402396	1.84534936879205	0.511660862297831	7.74529746575009	Positive	62.083432383174	1.66805931240113	2310.68077005481
B.1.1.1	AR1 (Week|Postcode)	Poisson	ran_vals	cond	Postcode	TS16	Week_factor12	-0.0104907600026126	2.88671377089456	-5.66834578463175	5.64736426462653	Negative	0.989564076095134	0.00345357350785116	283.543135384804
B.1.1.1	AR1 (Week|Postcode)	Poisson	ran_vals	cond	Postcode	TS17	Week_factor12	-0.107756419141901	2.75848286655858	-5.51428348956752	5.29877065128372	Negative	0.897846267961645	0.00402881299107481	200.090677496946
B.1.1.1	AR1 (Week|Postcode)	Poisson	ran_vals	cond	Postcode	TS18	Week_factor12	-0.0370806394770779	2.84581208288996	-5.61476982871031	5.54060854975616	Negative	0.963598428142603	0.00364364826484189	254.8330308604
B.1.1.1	AR1 (Week|Postcode)	Poisson	ran_vals	cond	Postcode	TS19	Week_factor12	-0.0594210666462099	2.82585424847886	-5.59799361922428	5.47915148593186	Negative	0.942309910337321	0.00370529048712842	239.643280386388
B.1.1.1	AR1 (Week|Postcode)	Poisson	ran_vals	cond	Postcode	TS2	Week_factor12	-0.106930969766161	2.75887090150014	-5.51421857470198	5.30035663516966	Negative	0.898587700568487	0.00402907452941717	200.408269868804
B.1.1.1	AR1 (Week|Postcode)	Poisson	ran_vals	cond	Postcode	TS20	Week_factor12	0.0408096574687268	2.85507378658877	-5.55503213744966	5.63665145238712	Positive	1.0416538156506	0.00386794416172848	280.521803389884
B.1.1.1	AR1 (Week|Postcode)	Poisson	ran_vals	cond	Postcode	TS21	Week_factor12	-0.074451824616236	2.79837826009928	-5.55917242953069	5.41026878029821	Negative	0.928252191887399	0.00385196284962513	223.691703523988
B.1.1.1	AR1 (Week|Postcode)	Poisson	ran_vals	cond	Postcode	TS22	Week_factor12	-0.0172117755252423	2.87679186473956	-5.65562022143261	5.62119667038212	Negative	0.982935500909594	0.00349780300152144	276.21972950682
B.1.1.1	AR1 (Week|Postcode)	Poisson	ran_vals	cond	Postcode	TS23	Week_factor12	-0.0251924543674307	2.86582466517524	-5.64210558411747	5.59172067538261	Negative	0.975122227437103	0.00354539541320242	268.196702376568
B.1.1.1	AR1 (Week|Postcode)	Poisson	ran_vals	cond	Postcode	TS24	Week_factor12	-0.0405066336098145	2.84413589619596	-5.61491055729145	5.53389729007182	Negative	0.960302794216243	0.00364313553547009	253.128506365199
B.1.1.1	AR1 (Week|Postcode)	Poisson	ran_vals	cond	Postcode	TS25	Week_factor12	-0.0431182195159903	2.84560310650928	-5.62039782256946	5.53416138353748	Negative	0.957798152939686	0.00362319943171129	253.19536477775
B.1.1.1	AR1 (Week|Postcode)	Poisson	ran_vals	cond	Postcode	TS26	Week_factor12	-0.0703025627069272	2.80359701100883	-5.56525173144838	5.42464660603452	Negative	0.932111754981191	0.00382861664071504	226.931136049143
B.1.1.1	AR1 (Week|Postcode)	Poisson	ran_vals	cond	Postcode	TS27	Week_factor12	-0.0119737900521732	2.87843080647992	-5.6535945027434	5.62964692263906	Negative	0.98809761050936	0.00350489574796185	278.563745715422
B.1.1.1	AR1 (Week|Postcode)	Poisson	ran_vals	cond	Postcode	TS28	Week_factor12	-0.0169999696966297	2.87493570825298	-5.65177041574062	5.61777047634736	Negative	0.983143714427477	0.00351129481719704	275.274966512166
B.1.1.1	AR1 (Week|Postcode)	Poisson	ran_vals	cond	Postcode	TS29	Week_factor12	-0.00318446408726133	2.8951417994619	-5.67755812116907	5.67118919299455	Negative	0.996820600940607	0.00342190412492106	290.379646590045
B.1.1.1	AR1 (Week|Postcode)	Poisson	ran_vals	cond	Postcode	TS3	Week_factor12	0.0345269570213317	2.85270049115988	-5.55666326433176	5.62571717837442	Positive	1.03512993201967	0.00386164019670892	277.471209533253
B.1.1.1	AR1 (Week|Postcode)	Poisson	ran_vals	cond	Postcode	TS4	Week_factor12	-0.190153575674898	2.65701864594795	-5.39781442798426	5.01750727663446	Negative	0.826832142887872	0.00452646305062336	151.034347318576
B.1.1.1	AR1 (Week|Postcode)	Poisson	ran_vals	cond	Postcode	TS5	Week_factor12	5.72133675832608	1.50656321627938	2.76852711398566	8.67414640266649	Positive	305.312779693543	15.9351460627336	5849.70436274792
B.1.1.1	AR1 (Week|Postcode)	Poisson	ran_vals	cond	Postcode	TS6	Week_factor12	-0.0658343517170243	2.71033791908886	-5.37799905906442	5.24633035563038	Negative	0.936285945606051	0.00461705113998907	189.868239566758
B.1.1.1	AR1 (Week|Postcode)	Poisson	ran_vals	cond	Postcode	TS7	Week_factor12	0.0699784409621272	2.89198295410638	-5.59820399299014	5.73816087491439	Positive	1.07248505925896	0.00370451107320206	310.492850366751
B.1.1.1	AR1 (Week|Postcode)	Poisson	ran_vals	cond	Postcode	TS8	Week_factor12	-0.00593991280555588	2.88801710999015	-5.66634943512171	5.65446960951059	Negative	0.994077693599095	0.00346047493416891	285.564981602337
B.1.1.1	AR1 (Week|Postcode)	Poisson	ran_vals	cond	Postcode	TS9	Week_factor12	-0.00551565953504453	2.8916682787864	-5.67308134119332	5.66205002212324	Negative	0.994499523786838	0.0034372575781602	287.737907422588
B.1.1.1	AR1 (Week|Postcode)	Poisson	ran_vals	cond	Postcode	TS1	Week_factor13	-0.00637308561173096	2.89386750915255	-5.67824917958136	5.66550300835789	Negative	0.99364717942525	0.00341954020618655	288.733179798118
B.1.1.1	AR1 (Week|Postcode)	Poisson	ran_vals	cond	Postcode	TS10	Week_factor13	-0.069289153674972	2.8106166328789	-5.57799652846685	5.43941822111691	Negative	0.933056844252598	0.00378013132282184	230.308156055469
B.1.1.1	AR1 (Week|Postcode)	Poisson	ran_vals	cond	Postcode	TS11	Week_factor13	-0.0545329897320099	2.82389632538622	-5.589268083564	5.48020210409998	Negative	0.946927269465686	0.00373776259364562	239.895186275909
B.1.1.1	AR1 (Week|Postcode)	Poisson	ran_vals	cond	Postcode	TS12	Week_factor13	-0.0207159601569811	2.87291694330319	-5.65152969960613	5.61009777929217	Negative	0.979497141275201	0.00351214014425031	273.17094716079
B.1.1.1	AR1 (Week|Postcode)	Poisson	ran_vals	cond	Postcode	TS13	Week_factor13	-0.00743511301457513	2.88868932555218	-5.66916215362214	5.65429192759299	Negative	0.992592459062041	0.00345075526805165	285.514246376304
B.1.1.1	AR1 (Week|Postcode)	Poisson	ran_vals	cond	Postcode	TS14	Week_factor13	-0.00219842620848045	2.89635967470972	-5.67895907491367	5.67456222249671	Negative	0.997803988560529	0.00341711355199267	291.360759435902
B.1.1.1	AR1 (Week|Postcode)	Poisson	ran_vals	cond	Postcode	TS15	Week_factor13	0.101745920417753	2.93376190701815	-5.64832175655336	5.85181359738886	Positive	1.10710214393939	0.0035234249807052	347.864695240332
B.1.1.1	AR1 (Week|Postcode)	Poisson	ran_vals	cond	Postcode	TS16	Week_factor13	-0.0591135239545695	2.81739129423056	-5.58109899100316	5.46287194309403	Negative	0.942599755431091	0.00376842178061075	235.773581266891
B.1.1.1	AR1 (Week|Postcode)	Poisson	ran_vals	cond	Postcode	TS17	Week_factor13	-0.0522257104861021	2.83906618582899	-5.61669318443643	5.51224176346422	Negative	0.94911461754295	0.00363664696823803	247.705802928171
B.1.1.1	AR1 (Week|Postcode)	Poisson	ran_vals	cond	Postcode	TS18	Week_factor13	0.0557190511805514	2.85679612393825	-5.54349846291205	5.65493656527315	Positive	1.05730059465128	0.00391281403064935	285.698358954319
B.1.1.1	AR1 (Week|Postcode)	Poisson	ran_vals	cond	Postcode	TS19	Week_factor13	-0.0626710992256211	2.81782029597875	-5.58549739424997	5.46015519579872	Negative	0.939252343715739	0.00375188314048279	235.133913329184
B.1.1.1	AR1 (Week|Postcode)	Poisson	ran_vals	cond	Postcode	TS2	Week_factor13	-0.0285501770438746	2.86325082032341	-5.64041866358253	5.58331830949478	Negative	0.971853528185557	0.00355138126093468	265.952656403367
B.1.1.1	AR1 (Week|Postcode)	Poisson	ran_vals	cond	Postcode	TS20	Week_factor13	3.78824524772453	1.77407838780342	0.311115501878953	7.26537499357011	Positive	44.1788093532287	1.36494686600954	1429.92173869373
B.1.1.1	AR1 (Week|Postcode)	Poisson	ran_vals	cond	Postcode	TS21	Week_factor13	-0.0309491356678225	2.85966200495241	-5.63578367333215	5.57388540199651	Negative	0.969524886057738	0.0035678800848613	263.455744679774
B.1.1.1	AR1 (Week|Postcode)	Poisson	ran_vals	cond	Postcode	TS22	Week_factor13	-0.0628287376025314	2.81335722516628	-5.57690757457398	5.45125009936892	Negative	0.939104293170297	0.00378424995363393	233.049318691012
B.1.1.1	AR1 (Week|Postcode)	Poisson	ran_vals	cond	Postcode	TS23	Week_factor13	-0.0482593683059069	2.83804259950993	-5.61072064993579	5.51420191332398	Negative	0.952886606438645	0.00365843195876826	248.191819600184
B.1.1.1	AR1 (Week|Postcode)	Poisson	ran_vals	cond	Postcode	TS24	Week_factor13	-0.032955398100578	2.85587445055121	-5.63036646554906	5.5644556693479	Negative	0.967581714608944	0.00358726047904229	260.983103935495
B.1.1.1	AR1 (Week|Postcode)	Poisson	ran_vals	cond	Postcode	TS25	Week_factor13	-0.0607335718121916	2.81813637760217	-5.58417937543462	5.46271223181024	Negative	0.941073935001486	0.0037568314533233	235.735928572404
B.1.1.1	AR1 (Week|Postcode)	Poisson	ran_vals	cond	Postcode	TS26	Week_factor13	-0.019921024921876	2.87393510045891	-5.65273031572685	5.61288826588309	Negative	0.980276087630418	0.00350792594250042	273.934291581722
B.1.1.1	AR1 (Week|Postcode)	Poisson	ran_vals	cond	Postcode	TS27	Week_factor13	-0.0415530072527422	2.84121181814543	-5.61022584326734	5.52711982876186	Negative	0.959298484216537	0.00366024262322503	251.41873819537
B.1.1.1	AR1 (Week|Postcode)	Poisson	ran_vals	cond	Postcode	TS28	Week_factor13	-0.00931684398666806	2.88692279943696	-5.66758155703066	5.64894786905732	Negative	0.990726423328398	0.00345621383282437	283.992511273233
B.1.1.1	AR1 (Week|Postcode)	Poisson	ran_vals	cond	Postcode	TS29	Week_factor13	-0.0177342369354701	2.87391776434742	-5.65050954958629	5.61504107571535	Negative	0.982422089172215	0.00351572488226257	274.524655260388
B.1.1.1	AR1 (Week|Postcode)	Poisson	ran_vals	cond	Postcode	TS3	Week_factor13	-0.0242133540688334	2.86798171192626	-5.64535421776384	5.59692750962617	Negative	0.976077437448051	0.00353389641050994	269.596800025521
B.1.1.1	AR1 (Week|Postcode)	Poisson	ran_vals	cond	Postcode	TS4	Week_factor13	-0.026361779189863	2.86470445469068	-5.64107933673505	5.58835577835532	Negative	0.973982659204213	0.00354903573357999	267.295764721307
B.1.1.1	AR1 (Week|Postcode)	Poisson	ran_vals	cond	Postcode	TS5	Week_factor13	3.03098259193033	1.62621932832979	-0.156348722558987	6.21831390641964	Positive	20.7175795178387	0.855260889595915	501.856341496876
B.1.1.1	AR1 (Week|Postcode)	Poisson	ran_vals	cond	Postcode	TS6	Week_factor13	0.0419117295081184	2.87088877014721	-5.58492686360091	5.66875032261714	Positive	1.04280242600497	0.00375402431555104	289.672311172081
B.1.1.1	AR1 (Week|Postcode)	Poisson	ran_vals	cond	Postcode	TS7	Week_factor13	3.86356507685717	1.77784806959776	0.379046890461491	7.34808326325284	Positive	47.6348709902291	1.46089153601573	1553.21656558036
B.1.1.1	AR1 (Week|Postcode)	Poisson	ran_vals	cond	Postcode	TS8	Week_factor13	0.067632645125653	2.88931004504069	-5.5953109833239	5.73057627357521	Positive	1.06997217677922	0.00371524377696776	308.146794075524
B.1.1.1	AR1 (Week|Postcode)	Poisson	ran_vals	cond	Postcode	TS9	Week_factor13	-0.00178360454923736	2.89294394174877	-5.67184953967016	5.66828233057169	Negative	0.998217985128098	0.00344149420608714	289.536778551232
B.1.1.1	AR1 (Week|Postcode)	Poisson	ran_vals	cond	Postcode	TS1	Week_factor14	-0.0431990540377569	2.84082756395489	-5.611118765678	5.52472065760249	Negative	0.957720732913192	0.00365697576929889	250.81626461737
B.1.1.1	AR1 (Week|Postcode)	Poisson	ran_vals	cond	Postcode	TS10	Week_factor14	-0.00626540600942529	2.8939518966181	-5.67830689637229	5.66577608435344	Negative	0.993754180719188	0.00341934284699492	288.812036665106
B.1.1.1	AR1 (Week|Postcode)	Poisson	ran_vals	cond	Postcode	TS11	Week_factor14	-0.0174101725983856	2.87594805040889	-5.65416477280799	5.61934442761122	Negative	0.982740508726704	0.00350289758063895	275.708577045024
B.1.1.1	AR1 (Week|Postcode)	Poisson	ran_vals	cond	Postcode	TS12	Week_factor14	-0.0898104235869525	2.77847651541383	-5.53552432568841	5.35590347851451	Negative	0.914104461491127	0.00394414007977391	211.855296621687
B.1.1.1	AR1 (Week|Postcode)	Poisson	ran_vals	cond	Postcode	TS13	Week_factor14	-0.0139827128625497	2.88128962157148	-5.66120660017168	5.63324117444658	Negative	0.986114591213995	0.00347831742677536	279.566775452879
B.1.1.1	AR1 (Week|Postcode)	Poisson	ran_vals	cond	Postcode	TS14	Week_factor14	-0.0091084127556748	2.88642456630641	-5.66639660680788	5.64817978129653	Negative	0.990932943178236	0.00346031170158132	283.774463851665
B.1.1.1	AR1 (Week|Postcode)	Poisson	ran_vals	cond	Postcode	TS15	Week_factor14	0.0012332220075997	2.89709951818429	-5.67697749326195	5.67944393727715	Positive	1.00123398273854	0.00342389155487429	292.786576947322
B.1.1.1	AR1 (Week|Postcode)	Poisson	ran_vals	cond	Postcode	TS16	Week_factor14	-0.00687217387692131	2.89114401687175	-5.67341032106401	5.65966597331016	Negative	0.993151385511014	0.00343612697558957	287.052743262844
B.1.1.1	AR1 (Week|Postcode)	Poisson	ran_vals	cond	Postcode	TS17	Week_factor14	-0.257899666168685	2.58888983802087	-5.33203050863133	4.81623117629396	Negative	0.772672753435562	0.00483424406548917	123.498767504053
B.1.1.1	AR1 (Week|Postcode)	Poisson	ran_vals	cond	Postcode	TS18	Week_factor14	4.91170901377398	2.03044021869522	0.932119312369714	8.89129871517825	Positive	135.871422231798	2.53988629014708	7268.4527062912
B.1.1.1	AR1 (Week|Postcode)	Poisson	ran_vals	cond	Postcode	TS19	Week_factor14	-0.101120550382476	2.76644695697229	-5.52325695118859	5.32101585042364	Negative	0.903824069980909	0.00399282231430541	204.591610938982
B.1.1.1	AR1 (Week|Postcode)	Poisson	ran_vals	cond	Postcode	TS2	Week_factor14	-0.0299910997770284	2.85915604230056	-5.63383396886619	5.57385176931214	Negative	0.970454170768575	0.00357484318238216	263.446884104872
B.1.1.1	AR1 (Week|Postcode)	Poisson	ran_vals	cond	Postcode	TS20	Week_factor14	0.0738820031546019	2.89939244673539	-5.60882276949422	5.75658677580343	Positive	1.0766797531861	0.00366538181814463	316.266994391236
B.1.1.1	AR1 (Week|Postcode)	Poisson	ran_vals	cond	Postcode	TS21	Week_factor14	-0.0542627792028254	2.82484286129083	-5.59085304931793	5.48232749091228	Negative	0.947183173756727	0.00373184306030639	240.405598560784
B.1.1.1	AR1 (Week|Postcode)	Poisson	ran_vals	cond	Postcode	TS22	Week_factor14	-0.0259627740378283	2.86586430993157	-5.64295360608245	5.59102805800679	Negative	0.974371360845049	0.00354239011447726	268.01100899502
B.1.1.1	AR1 (Week|Postcode)	Poisson	ran_vals	cond	Postcode	TS23	Week_factor14	-0.165245368761293	2.68942444480847	-5.43642041972753	5.10592968220494	Negative	0.84768568298202	0.00435504463440659	164.997394390793
B.1.1.1	AR1 (Week|Postcode)	Poisson	ran_vals	cond	Postcode	TS24	Week_factor14	-0.0625941651762475	2.82059438531595	-5.59085757539139	5.4656692450389	Negative	0.939324606981642	0.00373182616974875	236.434034477179
B.1.1.1	AR1 (Week|Postcode)	Poisson	ran_vals	cond	Postcode	TS25	Week_factor14	-0.0495363566067973	2.83497596812623	-5.60598715117079	5.50691443795719	Negative	0.951670557995217	0.00367579019210426	246.389702246977
B.1.1.1	AR1 (Week|Postcode)	Poisson	ran_vals	cond	Postcode	TS26	Week_factor14	-0.0281784597692537	2.86040243347544	-5.63446421067184	5.57810729113333	Negative	0.97221485008102	0.00357259087658318	264.570376897466
B.1.1.1	AR1 (Week|Postcode)	Poisson	ran_vals	cond	Postcode	TS27	Week_factor14	-0.0115902396189186	2.88428072142153	-5.66467657490832	5.64149609567049	Negative	0.988476668465244	0.0034662686697094	281.884128786261
B.1.1.1	AR1 (Week|Postcode)	Poisson	ran_vals	cond	Postcode	TS28	Week_factor14	-0.0243626586738217	2.86470514377432	-5.63908156679813	5.59035624945049	Negative	0.975931715470567	0.00355613297744333	267.831017372719
B.1.1.1	AR1 (Week|Postcode)	Poisson	ran_vals	cond	Postcode	TS29	Week_factor14	-0.00972183137555555	2.88640836592204	-5.66697827325786	5.64753461050675	Negative	0.990325272857036	0.00345829953961832	283.591439903903
B.1.1.1	AR1 (Week|Postcode)	Poisson	ran_vals	cond	Postcode	TS3	Week_factor14	-0.135228483143024	2.72231174941603	-5.47086146668867	5.20040450040262	Negative	0.873516305134657	0.00420760588395606	181.345581401908
B.1.1.1	AR1 (Week|Postcode)	Poisson	ran_vals	cond	Postcode	TS4	Week_factor14	0.0940075746305379	2.92381543101835	-5.63656536760788	5.82458051686896	Positive	1.09856806713289	0.00356509218320781	338.519100237735
B.1.1.1	AR1 (Week|Postcode)	Poisson	ran_vals	cond	Postcode	TS5	Week_factor14	0.0495444013781833	2.87988979221008	-5.59493587079811	5.69402467355448	Positive	1.05079224780302	0.00371663767286242	297.08689553064
B.1.1.1	AR1 (Week|Postcode)	Poisson	ran_vals	cond	Postcode	TS6	Week_factor14	3.05237604560187	1.64108686149925	-0.164095098438525	6.26884718964227	Positive	21.1655750953406	0.848661311676984	527.868494713485
B.1.1.1	AR1 (Week|Postcode)	Poisson	ran_vals	cond	Postcode	TS7	Week_factor14	0.0795341474240228	2.90769755543999	-5.61944833917352	5.77851663402156	Positive	1.08278253313244	0.00362664123311997	323.279293068668
B.1.1.1	AR1 (Week|Postcode)	Poisson	ran_vals	cond	Postcode	TS8	Week_factor14	3.82647211237972	1.76874890437034	0.35978796211918	7.29315626264027	Positive	45.9003210860001	1.43302552664777	1470.20373093169
B.1.1.1	AR1 (Week|Postcode)	Poisson	ran_vals	cond	Postcode	TS9	Week_factor14	0.0948478861358309	2.92030138673138	-5.62883765586004	5.8185334281317	Positive	1.09949159449004	0.00359274891193538	336.47822210404
B.1.1.1	AR1 (Week|Postcode)	Poisson	ran_vals	cond	Postcode	TS1	Week_factor15	-0.0685594490406503	2.81713110389291	-5.59003495239833	5.45291605431703	Negative	0.933737948628222	0.00373489731878784	233.437891939531
B.1.1.1	AR1 (Week|Postcode)	Poisson	ran_vals	cond	Postcode	TS10	Week_factor15	-0.0424781576964442	2.84174091398593	-5.6121880025028	5.52723168710991	Negative	0.958411399205039	0.00365306768584466	251.446863053065
B.1.1.1	AR1 (Week|Postcode)	Poisson	ran_vals	cond	Postcode	TS11	Week_factor15	-0.00152300653848031	2.89765239244441	-5.68081733544584	5.67777132236888	Negative	0.998478152647421	0.00341076956096467	292.297267081343
B.1.1.1	AR1 (Week|Postcode)	Poisson	ran_vals	cond	Postcode	TS12	Week_factor15	-0.0292875934063752	2.86061193038451	-5.6359839507056	5.57740876389285	Negative	0.971137131665641	0.00356716559076	264.385631814428
B.1.1.1	AR1 (Week|Postcode)	Poisson	ran_vals	cond	Postcode	TS13	Week_factor15	-0.0617626496632009	2.8144002791927	-5.57788583496036	5.45436053563396	Negative	0.940105994787152	0.00378054978197291	233.775332267553
B.1.1.1	AR1 (Week|Postcode)	Poisson	ran_vals	cond	Postcode	TS14	Week_factor15	-0.0170880673959185	2.87742182174569	-5.6567312063471	5.62255507155527	Negative	0.983057105543244	0.00349391915300092	276.595201674606
B.1.1.1	AR1 (Week|Postcode)	Poisson	ran_vals	cond	Postcode	TS15	Week_factor15	-0.00668910434810032	2.88959857995935	-5.6701982508465	5.6568200421503	Negative	0.993333217910685	0.00344718180164545	286.236972280895
B.1.1.1	AR1 (Week|Postcode)	Poisson	ran_vals	cond	Postcode	TS16	Week_factor15	-0.00147679743099217	2.8971695590545	-5.67982479028361	5.67687119542162	Negative	0.998524292497733	0.00341415658440071	292.034280812903
B.1.1.1	AR1 (Week|Postcode)	Poisson	ran_vals	cond	Postcode	TS17	Week_factor15	-0.0342944686081875	2.85999919522967	-5.63978988707188	5.57120094985551	Negative	0.966286921574268	0.00355361498823593	262.749458761424
B.1.1.1	AR1 (Week|Postcode)	Poisson	ran_vals	cond	Postcode	TS18	Week_factor15	3.2967026611091	1.64076428378828	0.0808637577644178	6.51254156445379	Positive	27.0233865903657	1.08422316951517	673.536079420722
B.1.1.1	AR1 (Week|Postcode)	Poisson	ran_vals	cond	Postcode	TS19	Week_factor15	-0.0488994566941682	2.84278807269073	-5.62066169484803	5.52286278145969	Negative	0.952276869949975	0.00362224349594956	250.350711666886
B.1.1.1	AR1 (Week|Postcode)	Poisson	ran_vals	cond	Postcode	TS2	Week_factor15	-0.0492602621385034	2.83194240822862	-5.59976538855823	5.50124486428122	Negative	0.951933345247301	0.00369873137939879	244.99673018726
B.1.1.1	AR1 (Week|Postcode)	Poisson	ran_vals	cond	Postcode	TS20	Week_factor15	-0.0244121131337341	2.86298871297413	-5.63576687870772	5.58694265244025	Negative	0.975883452488086	0.00356794000657054	266.918308908297
B.1.1.1	AR1 (Week|Postcode)	Poisson	ran_vals	cond	Postcode	TS21	Week_factor15	-0.0140061388985164	2.881239920316	-5.66113261353693	5.6331203357399	Negative	0.986091490728691	0.00347857478529679	279.532995006336
B.1.1.1	AR1 (Week|Postcode)	Poisson	ran_vals	cond	Postcode	TS22	Week_factor15	-0.0456552933694997	2.83618653492918	-5.60447875526814	5.51316816852914	Negative	0.955371228234322	0.00368133892275826	247.935385165267
B.1.1.1	AR1 (Week|Postcode)	Poisson	ran_vals	cond	Postcode	TS23	Week_factor15	-0.0718326085047151	2.81034637002158	-5.5800102778299	5.43634506082047	Negative	0.930686671806689	0.00377252674520479	229.601468612409
B.1.1.1	AR1 (Week|Postcode)	Poisson	ran_vals	cond	Postcode	TS24	Week_factor15	-0.208770108767282	2.64174531197953	-5.38649577657469	4.96895555904013	Negative	0.811581789737109	0.00457798755187216	143.876538319448
B.1.1.1	AR1 (Week|Postcode)	Poisson	ran_vals	cond	Postcode	TS25	Week_factor15	-0.0924758080629071	2.78512173159221	-5.55121409454347	5.36626247841766	Negative	0.911671265791598	0.00388274036679536	214.061311948098
B.1.1.1	AR1 (Week|Postcode)	Poisson	ran_vals	cond	Postcode	TS26	Week_factor15	-0.0228902365950172	2.86879294690627	-5.64562109163384	5.59984061844381	Negative	0.977369757318305	0.00353295343173247	270.38330987907
B.1.1.1	AR1 (Week|Postcode)	Poisson	ran_vals	cond	Postcode	TS27	Week_factor15	-0.01642081509287	2.8762239338763	-5.65371613696254	5.6208745067768	Negative	0.98371327155074	0.0035044694586306	276.130755895699
B.1.1.1	AR1 (Week|Postcode)	Poisson	ran_vals	cond	Postcode	TS28	Week_factor15	-0.00670593103317038	2.89039242519902	-5.67177098561062	5.65835912354428	Negative	0.993316503546082	0.00344176456004647	286.67785346819
B.1.1.1	AR1 (Week|Postcode)	Poisson	ran_vals	cond	Postcode	TS29	Week_factor15	-0.0254071690856617	2.86326962161707	-5.63731250548274	5.58649816731142	Negative	0.974912876818932	0.00356242956260659	266.799694052597
B.1.1.1	AR1 (Week|Postcode)	Poisson	ran_vals	cond	Postcode	TS3	Week_factor15	0.00339508082946115	2.81700840443426	-5.51783993600832	5.52463009766724	Positive	1.0034008506442	0.00401451018211457	250.793551741142
B.1.1.1	AR1 (Week|Postcode)	Poisson	ran_vals	cond	Postcode	TS4	Week_factor15	4.06123530016987	1.85809728277638	0.419431546156426	7.70303905418332	Positive	58.0459710069313	1.52109663657914	2215.06948941453
B.1.1.1	AR1 (Week|Postcode)	Poisson	ran_vals	cond	Postcode	TS5	Week_factor15	-0.0129637464533273	2.88130084687489	-5.66020963495286	5.6342821420462	Negative	0.987119920969726	0.00348178691746329	279.8579469318
B.1.1.1	AR1 (Week|Postcode)	Poisson	ran_vals	cond	Postcode	TS6	Week_factor15	0.0515891655925208	2.88195717272536	-5.59694309793606	5.7001214291211	Positive	1.05294306839913	0.00370918501895032	298.90369437638
B.1.1.1	AR1 (Week|Postcode)	Poisson	ran_vals	cond	Postcode	TS7	Week_factor15	-0.110968165688219	2.74848389422046	-5.49789761044872	5.27596127907228	Negative	0.894967239141671	0.00409537246221794	195.578391593492
B.1.1.1	AR1 (Week|Postcode)	Poisson	ran_vals	cond	Postcode	TS8	Week_factor15	0.0776047527612313	2.90567835493755	-5.61742017357396	5.77262967909642	Positive	1.08069543236004	0.00363400412617023	321.381753287848
B.1.1.1	AR1 (Week|Postcode)	Poisson	ran_vals	cond	Postcode	TS9	Week_factor15	4.3170044782829	1.89046396160586	0.6117631994645	8.02224575710129	Positive	74.9637361259447	1.84367930895371	3048.01475325412
B.1.1.1	AR1 (Week|Postcode)	Poisson	ran_vals	cond	Postcode	TS1	Week_factor16	-0.308528183470673	2.53902035716221	-5.28491663952264	4.66786027258129	Negative	0.734527250380227	0.00506745459598862	106.46968242759
B.1.1.1	AR1 (Week|Postcode)	Poisson	ran_vals	cond	Postcode	TS10	Week_factor16	-0.0675021464573308	2.81835405856633	-5.59137459692962	5.45637030401496	Negative	0.934725714265013	0.00372989723393573	234.245638984083
B.1.1.1	AR1 (Week|Postcode)	Poisson	ran_vals	cond	Postcode	TS11	Week_factor16	-0.010406424539562	2.88453139454308	-5.66398407011909	5.64317122103997	Negative	0.989647534958931	0.00346866990870271	282.356715752346
B.1.1.1	AR1 (Week|Postcode)	Poisson	ran_vals	cond	Postcode	TS12	Week_factor16	-0.00258186711122049	2.89683191211065	-5.68026808411439	5.67510434989195	Negative	0.997421463041049	0.00341264344525693	291.518756909
B.1.1.1	AR1 (Week|Postcode)	Poisson	ran_vals	cond	Postcode	TS13	Week_factor16	-0.0198048777342178	2.87283793877104	-5.65046377114575	5.61085401567731	Negative	0.980389950553426	0.00351588583034899	273.377607102431
B.1.1.1	AR1 (Week|Postcode)	Poisson	ran_vals	cond	Postcode	TS14	Week_factor16	-0.0748238500425436	2.79748909349873	-5.55780172044365	5.40815402035857	Negative	0.927906922698432	0.00385724639037745	223.219149116223
B.1.1.1	AR1 (Week|Postcode)	Poisson	ran_vals	cond	Postcode	TS15	Week_factor16	-0.0127307750279832	2.88284931162845	-5.66301159867583	5.63755004861987	Negative	0.987349918495086	0.00347204473182862	280.773992516745
B.1.1.1	AR1 (Week|Postcode)	Poisson	ran_vals	cond	Postcode	TS16	Week_factor16	-0.00612634231655366	2.89046487107831	-5.67133338820824	5.65908070357513	Negative	0.993892385454773	0.00344327099685994	286.884789133883
B.1.1.1	AR1 (Week|Postcode)	Poisson	ran_vals	cond	Postcode	TS17	Week_factor16	-0.00773192455224314	2.89015278678819	-5.67232729647516	5.65686344737067	Negative	0.992297889885917	0.00343985040151152	286.249396729396
B.1.1.1	AR1 (Week|Postcode)	Poisson	ran_vals	cond	Postcode	TS18	Week_factor16	0.0686525411770261	2.90140814411809	-5.61800292574563	5.75530800809968	Positive	1.07106399385271	0.00363188701930807	315.862820850159
B.1.1.1	AR1 (Week|Postcode)	Poisson	ran_vals	cond	Postcode	TS19	Week_factor16	-0.2436991285414	2.60268020246047	-5.34485858863934	4.85746033155654	Negative	0.783723398795809	0.00477262606116756	128.696939158437
B.1.1.1	AR1 (Week|Postcode)	Poisson	ran_vals	cond	Postcode	TS2	Week_factor16	-0.023530862632298	2.87172416527032	-5.65200680009547	5.60494507483088	Negative	0.97674382931801	0.00351046490013054	271.766998176035
B.1.1.1	AR1 (Week|Postcode)	Poisson	ran_vals	cond	Postcode	TS20	Week_factor16	-0.0442937014095269	2.83828114994588	-5.60722253330238	5.51863513048333	Negative	0.956672940016516	0.00367125199036529	249.294550350051
B.1.1.1	AR1 (Week|Postcode)	Poisson	ran_vals	cond	Postcode	TS21	Week_factor16	-0.014675753187638	2.87917764319617	-5.65776023894505	5.62840873256977	Negative	0.985431410800258	0.00349032564553315	278.219044298789
B.1.1.1	AR1 (Week|Postcode)	Poisson	ran_vals	cond	Postcode	TS22	Week_factor16	-0.0117186429317383	2.8840969850462	-5.66444486154285	5.64100757567938	Negative	0.988349752934729	0.00346707194354953	281.746456384771
B.1.1.1	AR1 (Week|Postcode)	Poisson	ran_vals	cond	Postcode	TS23	Week_factor16	-0.123078912261077	2.73906810791007	-5.49155375496709	5.24539593044493	Negative	0.884193886068967	0.00412143549591353	189.690904767746
B.1.1.1	AR1 (Week|Postcode)	Poisson	ran_vals	cond	Postcode	TS24	Week_factor16	-0.0926220558674743	2.78628192150694	-5.55363427279613	5.36839016106118	Negative	0.911537945619617	0.00387335480494641	214.517251361363
B.1.1.1	AR1 (Week|Postcode)	Poisson	ran_vals	cond	Postcode	TS25	Week_factor16	-0.291715077031541	2.55572883087541	-5.30085153979799	4.71742138573491	Negative	0.746981337796002	0.00498734517528183	111.879386608522
B.1.1.1	AR1 (Week|Postcode)	Poisson	ran_vals	cond	Postcode	TS26	Week_factor16	-0.0439644333306271	2.84331693317086	-5.6167632189784	5.52883435231714	Negative	0.956987993743332	0.00363639228625167	251.850171289661
B.1.1.1	AR1 (Week|Postcode)	Poisson	ran_vals	cond	Postcode	TS27	Week_factor16	-0.013319923940527	2.88123996432732	-5.66044648483954	5.63380663695849	Negative	0.98676839368348	0.00348096235427913	279.724904687836
B.1.1.1	AR1 (Week|Postcode)	Poisson	ran_vals	cond	Postcode	TS28	Week_factor16	-0.00950590867654694	2.885669245474	-5.66531370110045	5.64630188374736	Negative	0.990539129650285	0.00346406092253243	283.242064533626
B.1.1.1	AR1 (Week|Postcode)	Poisson	ran_vals	cond	Postcode	TS29	Week_factor16	-0.00699810044093903	2.89002622502204	-5.67134541586039	5.65734921497851	Negative	0.993026329243605	0.00344322958264319	286.38848119272
B.1.1.1	AR1 (Week|Postcode)	Poisson	ran_vals	cond	Postcode	TS3	Week_factor16	3.15614496870892	1.65962547782552	-0.0966611956541819	6.40895113307201	Positive	23.4799054638173	0.907863542146551	607.256415745357
B.1.1.1	AR1 (Week|Postcode)	Poisson	ran_vals	cond	Postcode	TS4	Week_factor16	0.0648780709899702	2.88318048789587	-5.58605184621455	5.71580798819449	Positive	1.06702891467304	0.00374980347809438	303.629433222172
B.1.1.1	AR1 (Week|Postcode)	Poisson	ran_vals	cond	Postcode	TS5	Week_factor16	-0.0807095898812627	2.79068656740496	-5.5503547541347	5.38893557437218	Negative	0.922461544715807	0.00388607839653581	218.970183987545
B.1.1.1	AR1 (Week|Postcode)	Poisson	ran_vals	cond	Postcode	TS6	Week_factor16	-0.0121331742893894	2.88217878426631	-5.66109978845679	5.63683343987801	Negative	0.987940135875235	0.00347868897166697	280.572859494671
B.1.1.1	AR1 (Week|Postcode)	Poisson	ran_vals	cond	Postcode	TS7	Week_factor16	-0.0161931155056787	2.87994360070674	-5.66077885039749	5.62839261938613	Negative	0.983937288159864	0.00347980559452825	278.214561340354
B.1.1.1	AR1 (Week|Postcode)	Poisson	ran_vals	cond	Postcode	TS8	Week_factor16	-0.115692401429088	2.74276517478967	-5.49141336206754	5.26002855920936	Negative	0.890749174334905	0.00412201415681209	192.486988494951
B.1.1.1	AR1 (Week|Postcode)	Poisson	ran_vals	cond	Postcode	TS9	Week_factor16	0.100456086744825	2.92966738568698	-5.64158647588326	5.84249864937291	Positive	1.10567508684576	0.00354723633493241	344.639398743265
B.1.1.1	AR1 (Week|Postcode)	Poisson	ran_vals	cond	Postcode	TS1	Week_factor17	0.0285008521897201	2.85353550607799	-5.56432596832942	5.62132767270886	Positive	1.02891088766143	0.00383216267393779	276.255917304365
B.1.1.1	AR1 (Week|Postcode)	Poisson	ran_vals	cond	Postcode	TS10	Week_factor17	-0.30606502295231	2.54234981297165	-5.2889790924789	4.67684904657427	Negative	0.736338738980743	0.00504691005894682	107.431028528552
B.1.1.1	AR1 (Week|Postcode)	Poisson	ran_vals	cond	Postcode	TS11	Week_factor17	-0.017166879003894	2.87793709232407	-5.65781992973099	5.62348617172321	Negative	0.98297963228496	0.00349011731147005	276.85285944732
B.1.1.1	AR1 (Week|Postcode)	Poisson	ran_vals	cond	Postcode	TS12	Week_factor17	-0.0176129070627264	2.87474937287188	-5.65201814247072	5.61679232834527	Negative	0.982541293550655	0.00351042508334614	275.00583849862
B.1.1.1	AR1 (Week|Postcode)	Poisson	ran_vals	cond	Postcode	TS13	Week_factor17	-0.0017352014573938	2.89748825111849	-5.68070781927758	5.67723741636279	Negative	0.998266303134273	0.0034111431158326	292.14124946796
B.1.1.1	AR1 (Week|Postcode)	Poisson	ran_vals	cond	Postcode	TS14	Week_factor17	-0.0241806416934219	2.86717541685867	-5.64374119609502	5.59537991270818	Negative	0.976109367781871	0.00353960126178287	269.179895531965
B.1.1.1	AR1 (Week|Postcode)	Poisson	ran_vals	cond	Postcode	TS15	Week_factor17	-0.0564419816401008	2.82137939805845	-5.58624398855795	5.47336002527775	Negative	0.945121317293212	0.00374908305128126	238.259406949329
B.1.1.1	AR1 (Week|Postcode)	Poisson	ran_vals	cond	Postcode	TS16	Week_factor17	-0.0115437031695527	2.88433457618731	-5.66473559186028	5.64164818552117	Negative	0.988522669730034	0.00346606410713424	281.927003761661
B.1.1.1	AR1 (Week|Postcode)	Poisson	ran_vals	cond	Postcode	TS17	Week_factor17	-0.0316963447158884	2.85646709897833	-5.63026898173702	5.56687629230524	Negative	0.968800718876379	0.00358761019591417	261.615610849893
B.1.1.1	AR1 (Week|Postcode)	Poisson	ran_vals	cond	Postcode	TS18	Week_factor17	-0.00221859811780024	2.89374504360926	-5.67385466403325	5.66941746779765	Negative	0.997783861151957	0.00343460049589193	289.865629136808
B.1.1.1	AR1 (Week|Postcode)	Poisson	ran_vals	cond	Postcode	TS19	Week_factor17	-0.0320222428704322	2.86247975916336	-5.64237947730551	5.57833499156465	Negative	0.96848503995236	0.00354442448652101	264.630626545573
B.1.1.1	AR1 (Week|Postcode)	Poisson	ran_vals	cond	Postcode	TS2	Week_factor17	-0.126684138279546	2.73298853699124	-5.48324324094319	5.2298749643841	Negative	0.881011906589666	0.00415582946121603	186.769449227024
B.1.1.1	AR1 (Week|Postcode)	Poisson	ran_vals	cond	Postcode	TS20	Week_factor17	-0.0211655588458558	2.87441833633786	-5.65492197456961	5.6125908568779	Negative	0.979056859627169	0.00350024618436776	273.852833170406
B.1.1.1	AR1 (Week|Postcode)	Poisson	ran_vals	cond	Postcode	TS21	Week_factor17	-0.0243211309955002	2.86513684730907	-5.63988616249992	5.59124390050892	Negative	0.975972244490443	0.00355327287890048	268.068863405295
B.1.1.1	AR1 (Week|Postcode)	Poisson	ran_vals	cond	Postcode	TS22	Week_factor17	-0.0122734142301484	2.88236502406732	-5.66160505170003	5.63705822323973	Negative	0.98780159692368	0.00347693176195906	280.635934694097
B.1.1.1	AR1 (Week|Postcode)	Poisson	ran_vals	cond	Postcode	TS23	Week_factor17	-0.0331993046546054	2.85751625903677	-5.63382825760429	5.56742964829508	Negative	0.96734574386577	0.00357486359930613	261.760417476305
B.1.1.1	AR1 (Week|Postcode)	Poisson	ran_vals	cond	Postcode	TS24	Week_factor17	-0.156981708842249	2.69977342985835	-5.44844039778279	5.13447698009829	Negative	0.854719692487434	0.00430301044486913	169.775500683925
B.1.1.1	AR1 (Week|Postcode)	Poisson	ran_vals	cond	Postcode	TS25	Week_factor17	-0.0404959668606254	2.75279667885993	-5.43587831418757	5.35488638046632	Negative	0.960313037579926	0.00435740616827214	211.639928556779
B.1.1.1	AR1 (Week|Postcode)	Poisson	ran_vals	cond	Postcode	TS26	Week_factor17	-0.151784435328769	2.70466698658594	-5.45283431921169	5.14926544855415	Negative	0.859173468226676	0.00428414483242848	172.304877024014
B.1.1.1	AR1 (Week|Postcode)	Poisson	ran_vals	cond	Postcode	TS27	Week_factor17	-0.0258777302438495	2.86584257317912	-5.64282595903652	5.59107049854882	Negative	0.974454228605964	0.00354284231897156	268.022383768886
B.1.1.1	AR1 (Week|Postcode)	Poisson	ran_vals	cond	Postcode	TS28	Week_factor17	-0.00770434522539625	2.88861695477845	-5.66928954172292	5.65388085127213	Negative	0.992325257171136	0.00345031571088956	285.396902350679
B.1.1.1	AR1 (Week|Postcode)	Poisson	ran_vals	cond	Postcode	TS29	Week_factor17	-0.00991962788156248	2.88510118130391	-5.66461403499119	5.64477477922807	Negative	0.990129409349452	0.0034664854566436	282.809854395846
B.1.1.1	AR1 (Week|Postcode)	Poisson	ran_vals	cond	Postcode	TS3	Week_factor17	0.0260288850759165	2.84580137199654	-5.55163931119198	5.60369708134381	Positive	1.02637059483782	0.0038810897119174	271.428046281184
B.1.1.1	AR1 (Week|Postcode)	Poisson	ran_vals	cond	Postcode	TS4	Week_factor17	-0.0970661150127571	2.76657034809482	-5.51944435797505	5.32531212794953	Negative	0.907496005039858	0.00400807437804601	205.472484162031
B.1.1.1	AR1 (Week|Postcode)	Poisson	ran_vals	cond	Postcode	TS5	Week_factor17	-0.0452012069771009	2.84223250996913	-5.61587456220548	5.52547214825128	Negative	0.955805147819786	0.00363962522716049	251.004821535302
B.1.1.1	AR1 (Week|Postcode)	Poisson	ran_vals	cond	Postcode	TS6	Week_factor17	-0.0745191036145769	2.79530058978161	-5.55320758555009	5.40416937832094	Negative	0.928189742110524	0.00387500786868658	222.331470426463
B.1.1.1	AR1 (Week|Postcode)	Poisson	ran_vals	cond	Postcode	TS7	Week_factor17	-0.00717308787331386	2.89044076820033	-5.67233289299224	5.65798671724561	Negative	0.992852577318615	0.00343983115038384	286.571112706569
B.1.1.1	AR1 (Week|Postcode)	Poisson	ran_vals	cond	Postcode	TS8	Week_factor17	-0.0169214707213798	2.8790957515186	-5.65984545174012	5.62600251029736	Negative	0.983220893230772	0.00348305515673067	277.550392223166
B.1.1.1	AR1 (Week|Postcode)	Poisson	ran_vals	cond	Postcode	TS9	Week_factor17	-0.0650651261667983	2.80592144795199	-5.56457010760118	5.43443985526758	Negative	0.937006437752686	0.00383122720673008	229.164447059596
B.1.1.1	AR1 (Week|Postcode)	Poisson	ran_vals	cond	Postcode	TS1	Week_factor18	3.17121561945687	1.6726987885219	-0.107213763029824	6.44964500194357	Positive	23.8364427952863	0.89833362194751	632.477724591004
B.1.1.1	AR1 (Week|Postcode)	Poisson	ran_vals	cond	Postcode	TS10	Week_factor18	-0.0548610960195498	2.83998544210001	-5.62113027915364	5.51140808711454	Negative	0.946616627639286	0.00362054656710443	247.499382514455
B.1.1.1	AR1 (Week|Postcode)	Poisson	ran_vals	cond	Postcode	TS11	Week_factor18	-0.0898668754227595	2.77798966801198	-5.53462657415063	5.35489282330511	Negative	0.914052860072668	0.00394768252747679	211.641292123113
B.1.1.1	AR1 (Week|Postcode)	Poisson	ran_vals	cond	Postcode	TS12	Week_factor18	-0.0287736273951276	2.86394972391638	-5.64201193980466	5.5844646850144	Negative	0.971636391433863	0.00354572743486525	266.257712839254
B.1.1.1	AR1 (Week|Postcode)	Poisson	ran_vals	cond	Postcode	TS13	Week_factor18	-0.0118525441790264	2.88256068595074	-5.66156767189355	5.6378625835355	Negative	0.988217420529989	0.00347706173142457	280.861757906967
B.1.1.1	AR1 (Week|Postcode)	Poisson	ran_vals	cond	Postcode	TS14	Week_factor18	-0.00204433315916934	2.89718443020718	-5.68042147293544	5.6763328066171	Negative	0.997957755066611	0.00341212002404672	291.877095142875
B.1.1.1	AR1 (Week|Postcode)	Poisson	ran_vals	cond	Postcode	TS15	Week_factor18	-0.0180405361667255	2.87512855708199	-5.65318895897004	5.61710788663659	Negative	0.982121220121865	0.00350631742486533	275.092632564693
B.1.1.1	AR1 (Week|Postcode)	Poisson	ran_vals	cond	Postcode	TS16	Week_factor18	-0.0513465270188657	2.82811296795345	-5.59434608841831	5.49165303438058	Negative	0.94994943034624	0.00371883032680475	242.657997518941
B.1.1.1	AR1 (Week|Postcode)	Poisson	ran_vals	cond	Postcode	TS17	Week_factor18	-0.0577822483495183	2.82783743275235	-5.60024177067834	5.4846772739793	Negative	0.943855451143904	0.00369696978953082	240.971163783061
B.1.1.1	AR1 (Week|Postcode)	Poisson	ran_vals	cond	Postcode	TS18	Week_factor18	-0.0187205758173134	2.87345101448232	-5.65058107554274	5.61313992390811	Negative	0.981453565791937	0.00351547342567069	274.003238019624
B.1.1.1	AR1 (Week|Postcode)	Poisson	ran_vals	cond	Postcode	TS19	Week_factor18	-0.00425544844756157	2.89075792319023	-5.67003686592421	5.66152596902909	Negative	0.995753593143295	0.00344773816970612	287.587156985966
B.1.1.1	AR1 (Week|Postcode)	Poisson	ran_vals	cond	Postcode	TS2	Week_factor18	-0.0154170051007875	2.88150468620659	-5.6630624113491	5.63222840114752	Negative	0.984701228539657	0.00347186831243632	279.283781016189
B.1.1.1	AR1 (Week|Postcode)	Poisson	ran_vals	cond	Postcode	TS20	Week_factor18	-0.114865301601285	2.7466621253825	-5.49822414505121	5.26849354184864	Negative	0.891486217585769	0.00409403539970938	194.123303428641
B.1.1.1	AR1 (Week|Postcode)	Poisson	ran_vals	cond	Postcode	TS21	Week_factor18	-0.0115607486689933	2.88547979574126	-5.66699722643986	5.64387572910187	Negative	0.988505820011027	0.00345823399445887	282.555708422666
B.1.1.1	AR1 (Week|Postcode)	Poisson	ran_vals	cond	Postcode	TS22	Week_factor18	-0.0203691698222947	2.87052760707458	-5.64649989631642	5.60576155667183	Negative	0.979836880322352	0.00352985001955963	271.988981605404
B.1.1.1	AR1 (Week|Postcode)	Poisson	ran_vals	cond	Postcode	TS23	Week_factor18	-0.0348997206162836	2.85279097020394	-5.62626727763709	5.55646783640452	Negative	0.965702251428826	0.0036019955140406	258.906718450786
B.1.1.1	AR1 (Week|Postcode)	Poisson	ran_vals	cond	Postcode	TS24	Week_factor18	-0.0432530911172009	2.84526748391992	-5.61987488598313	5.53336870374873	Negative	0.957668981880113	0.00362509463074497	252.994741455016
B.1.1.1	AR1 (Week|Postcode)	Poisson	ran_vals	cond	Postcode	TS25	Week_factor18	3.85207904329699	1.38480682778825	1.13790753528686	6.56625055130712	Positive	47.0908654770188	3.12023255307864	710.700107652774
B.1.1.1	AR1 (Week|Postcode)	Poisson	ran_vals	cond	Postcode	TS26	Week_factor18	-0.0655574777576126	2.81772726242342	-5.58820143036416	5.45708647484894	Negative	0.936545214693726	0.00374175161715048	234.413458965426
B.1.1.1	AR1 (Week|Postcode)	Poisson	ran_vals	cond	Postcode	TS27	Week_factor18	-0.0926885216908448	2.77536461341505	-5.53230320795127	5.34692616456958	Negative	0.911477361512937	0.00395686510273876	209.961916562571
B.1.1.1	AR1 (Week|Postcode)	Poisson	ran_vals	cond	Postcode	TS28	Week_factor18	-0.0150757619557604	2.87950576088063	-5.6588033465574	5.62865182264588	Negative	0.985037308423013	0.00348668675848806	278.286684808476
B.1.1.1	AR1 (Week|Postcode)	Poisson	ran_vals	cond	Postcode	TS29	Week_factor18	-0.00804005550248498	2.88817442422752	-5.66875790805814	5.65267779705317	Negative	0.99199217929605	0.00345215050255089	285.053760853528
B.1.1.1	AR1 (Week|Postcode)	Poisson	ran_vals	cond	Postcode	TS3	Week_factor18	-0.0784482014649063	2.79331175611551	-5.55323864104364	5.39634223811383	Negative	0.92454994902423	0.00387488753027331	220.598043572226
B.1.1.1	AR1 (Week|Postcode)	Poisson	ran_vals	cond	Postcode	TS4	Week_factor18	-0.0285957007042926	2.86308010094102	-5.640129583402	5.58293818199341	Negative	0.971809286862585	0.00355240804327477	265.851579696843
B.1.1.1	AR1 (Week|Postcode)	Poisson	ran_vals	cond	Postcode	TS5	Week_factor18	-0.110250357213227	2.75018086333192	-5.50050580031506	5.28000508588861	Negative	0.895609884831434	0.00408470487086225	196.37087406965
B.1.1.1	AR1 (Week|Postcode)	Poisson	ran_vals	cond	Postcode	TS6	Week_factor18	0.0526699109469156	2.87217767292623	-5.57669488518855	5.68203470708238	Positive	1.05408164687462	0.00378505490903059	293.546103024032
B.1.1.1	AR1 (Week|Postcode)	Poisson	ran_vals	cond	Postcode	TS7	Week_factor18	-0.0369888239762464	2.8438055670852	-5.61074531449774	5.53676766654525	Negative	0.963686905476616	0.00365834172625936	253.85612424367
B.1.1.1	AR1 (Week|Postcode)	Poisson	ran_vals	cond	Postcode	TS8	Week_factor18	-0.00750459951659836	2.89005847685723	-5.67191512737146	5.65690592833826	Negative	0.992523489680375	0.0034412684937952	286.261557139034
B.1.1.1	AR1 (Week|Postcode)	Poisson	ran_vals	cond	Postcode	TS9	Week_factor18	-0.00935549723984694	2.88789016170272	-5.66951620548474	5.65080521100504	Negative	0.990688129269226	0.00344953373797688	284.520472627868
B.1.1.1	AR1 (Week|Postcode)	Poisson	ran_vals	cond	Postcode	TS1	Week_factor19	0.0467997955819547	2.87278001314724	-5.58374556569314	5.67734515685705	Positive	1.0479121914267	0.00375846155695671	292.172726606221
B.1.1.1	AR1 (Week|Postcode)	Poisson	ran_vals	cond	Postcode	TS10	Week_factor19	-0.181893167790473	2.66980752291928	-5.41461975836636	5.05083342278542	Negative	0.833690400645963	0.00445102995792155	156.152551364489
B.1.1.1	AR1 (Week|Postcode)	Poisson	ran_vals	cond	Postcode	TS11	Week_factor19	-0.0140244575214389	2.88381310033457	-5.66619427232199	5.63814535727911	Negative	0.986073427055957	0.00346101191280652	280.94118946774
B.1.1.1	AR1 (Week|Postcode)	Poisson	ran_vals	cond	Postcode	TS12	Week_factor19	-0.145082906708247	2.71109558524094	-5.45873261242604	5.16856679900954	Negative	0.864950579932652	0.00425895006613711	175.662896748728
B.1.1.1	AR1 (Week|Postcode)	Poisson	ran_vals	cond	Postcode	TS13	Week_factor19	-0.0195127090996186	2.87509978710322	-5.6546047437807	5.61557932558146	Negative	0.980676431595003	0.00350135674636912	274.672457893133
B.1.1.1	AR1 (Week|Postcode)	Poisson	ran_vals	cond	Postcode	TS14	Week_factor19	-0.0114338848707369	2.87900665401905	-5.65418323799924	5.63131546825777	Negative	0.988631233569004	0.00350283289956236	279.028930015555
B.1.1.1	AR1 (Week|Postcode)	Poisson	ran_vals	cond	Postcode	TS15	Week_factor19	-0.00157879982734291	2.8976092496698	-5.68078857045028	5.67763097079559	Negative	0.998422445821475	0.00341086767314706	292.256245578823
B.1.1.1	AR1 (Week|Postcode)	Poisson	ran_vals	cond	Postcode	TS16	Week_factor19	-0.016361156051924	2.87731319339536	-5.65579138734876	5.62306907524491	Negative	0.983771960691738	0.00349720434810216	276.737409173265
B.1.1.1	AR1 (Week|Postcode)	Poisson	ran_vals	cond	Postcode	TS17	Week_factor19	-0.228938007795329	2.62008229816349	-5.36420494872671	4.90632893313605	Negative	0.795377839202592	0.00468118053999693	135.142385919386
B.1.1.1	AR1 (Week|Postcode)	Poisson	ran_vals	cond	Postcode	TS18	Week_factor19	-0.0347733827224907	2.85559735904254	-5.63164136079356	5.56209459534858	Negative	0.965824263924542	0.00358269001176933	260.367630389743
B.1.1.1	AR1 (Week|Postcode)	Poisson	ran_vals	cond	Postcode	TS19	Week_factor19	0.0837578708202423	2.90425730451146	-5.60848184785959	5.77599758950007	Positive	1.08736557899627	0.00366663163913904	322.465962973998
B.1.1.1	AR1 (Week|Postcode)	Poisson	ran_vals	cond	Postcode	TS2	Week_factor19	-0.0033681433302929	2.89504711027411	-5.6775562130143	5.67081992635372	Negative	0.996637522501558	0.00342191065444996	290.272438868718
B.1.1.1	AR1 (Week|Postcode)	Poisson	ran_vals	cond	Postcode	TS20	Week_factor19	-0.013867292882591	2.88325164590813	-5.66493667722836	5.63720209146318	Negative	0.986228415109	0.00346536720242849	280.676312191905
B.1.1.1	AR1 (Week|Postcode)	Poisson	ran_vals	cond	Postcode	TS21	Week_factor19	-0.0648877796616847	2.80980556441855	-5.57200548948228	5.44222993015891	Negative	0.937172627305823	0.00380284621189542	230.956626808619
B.1.1.1	AR1 (Week|Postcode)	Poisson	ran_vals	cond	Postcode	TS22	Week_factor19	-0.00967544021608675	2.88765427613812	-5.66937382124988	5.65002294081771	Negative	0.990371216260371	0.00345002493216709	284.297987777424
B.1.1.1	AR1 (Week|Postcode)	Poisson	ran_vals	cond	Postcode	TS23	Week_factor19	-0.0571635435362954	2.82155517569745	-5.58731006829588	5.47298298122328	Negative	0.944439599743654	0.00374508835951282	238.169589590133
B.1.1.1	AR1 (Week|Postcode)	Poisson	ran_vals	cond	Postcode	TS24	Week_factor19	-0.0455321364864495	2.8392275267091	-5.61031583275102	5.51925155977812	Negative	0.955488896022597	0.00365991325470129	249.448270187758
B.1.1.1	AR1 (Week|Postcode)	Poisson	ran_vals	cond	Postcode	TS25	Week_factor19	0.0363958809507409	2.84642193375353	-5.54248859401103	5.61528035591251	Positive	1.03706632003699	0.00391676745573892	274.590351433608
B.1.1.1	AR1 (Week|Postcode)	Poisson	ran_vals	cond	Postcode	TS26	Week_factor19	-0.112708358388849	2.75142567641119	-5.50540359029354	5.27998687351584	Negative	0.893411178000613	0.00406474775705155	196.367297722657
B.1.1.1	AR1 (Week|Postcode)	Poisson	ran_vals	cond	Postcode	TS27	Week_factor19	-0.0388869850192078	2.84987212211228	-5.62453370490401	5.5467597348656	Negative	0.961859407526445	0.00360824525086989	256.405386974202
B.1.1.1	AR1 (Week|Postcode)	Poisson	ran_vals	cond	Postcode	TS28	Week_factor19	-0.0552974688691898	2.82319682072243	-5.58866155875314	5.47806662101476	Negative	0.946203639958826	0.00374003032704451	239.383440769804
B.1.1.1	AR1 (Week|Postcode)	Poisson	ran_vals	cond	Postcode	TS29	Week_factor19	-0.0157257513136472	2.8786792909027	-5.65783348452424	5.62638198189694	Negative	0.984397252692658	0.00349007000397212	277.655734700442
B.1.1.1	AR1 (Week|Postcode)	Poisson	ran_vals	cond	Postcode	TS3	Week_factor19	-0.0641549122208099	2.81468237655621	-5.58083099819059	5.45252117374897	Negative	0.937859702347567	0.00376943182589911	233.345730049823
B.1.1.1	AR1 (Week|Postcode)	Poisson	ran_vals	cond	Postcode	TS4	Week_factor19	-0.0378156150307861	2.84395871363132	-5.61187226726703	5.53624103720545	Negative	0.962890467053243	0.00365422127013577	253.722471356411
B.1.1.1	AR1 (Week|Postcode)	Poisson	ran_vals	cond	Postcode	TS5	Week_factor19	0.0813526008754795	2.90034934027975	-5.60322764865733	5.76593285040829	Positive	1.08475331411065	0.00368594755256359	319.236705268813
B.1.1.1	AR1 (Week|Postcode)	Poisson	ran_vals	cond	Postcode	TS6	Week_factor19	3.68795775571521	1.73160994204112	0.294064634043131	7.08185087738729	Positive	39.9631490493909	1.34187063138842	1190.16933867266
B.1.1.1	AR1 (Week|Postcode)	Poisson	ran_vals	cond	Postcode	TS7	Week_factor19	0.0888457503687441	2.91322764397762	-5.62097551059386	5.79866701133134	Positive	1.0929120620413	0.00362110695724652	329.859567656522
B.1.1.1	AR1 (Week|Postcode)	Poisson	ran_vals	cond	Postcode	TS8	Week_factor19	-0.0387855665199787	2.84143120141935	-5.60788838585028	5.53031725281033	Negative	0.961956962810897	0.00366880829153535	252.223917078293
B.1.1.1	AR1 (Week|Postcode)	Poisson	ran_vals	cond	Postcode	TS9	Week_factor19	-0.00408525277117093	2.89400052340598	-5.67622204988695	5.66805154434461	Negative	0.995923080522199	0.00342647908831058	289.469965160611
B.1.1.1	AR1 (Week|Postcode)	Poisson	ran_vals	cond	Postcode	TS1	Week_factor20	-0.0106581367768399	2.88775912188415	-5.67056201169679	5.64924573814311	Negative	0.989398459912724	0.00344592807990347	284.077116462945
B.1.1.1	AR1 (Week|Postcode)	Poisson	ran_vals	cond	Postcode	TS10	Week_factor20	-0.0376500907900756	2.8527072597752	-5.62885357838542	5.55355339680527	Negative	0.963049861958185	0.00359269170675508	258.153248962007
B.1.1.1	AR1 (Week|Postcode)	Poisson	ran_vals	cond	Postcode	TS11	Week_factor20	-0.0491552080717319	2.83092212378439	-5.59766061372678	5.49935019758332	Negative	0.952033354969637	0.00370652457469804	244.532982503854
B.1.1.1	AR1 (Week|Postcode)	Poisson	ran_vals	cond	Postcode	TS12	Week_factor20	-0.0234686710630798	2.87366709834375	-5.65575268737455	5.60881534524839	Negative	0.97680457643844	0.00349733969243913	272.820847975918
B.1.1.1	AR1 (Week|Postcode)	Poisson	ran_vals	cond	Postcode	TS13	Week_factor20	-0.101349401613341	2.76364809603003	-5.51800013577489	5.31530133254821	Negative	0.903617252396141	0.00401386711003188	203.425802709613
B.1.1.1	AR1 (Week|Postcode)	Poisson	ran_vals	cond	Postcode	TS14	Week_factor20	0.0949153804137893	2.91768238580787	-5.62363701409654	5.81346777492412	Positive	1.09956580638574	0.0036114821822639	334.778049995754
B.1.1.1	AR1 (Week|Postcode)	Poisson	ran_vals	cond	Postcode	TS15	Week_factor20	-0.0107867515528043	2.88401274058668	-5.66334785405736	5.64177435095175	Negative	0.989271216834308	0.00347087743436867	281.962575447394
B.1.1.1	AR1 (Week|Postcode)	Poisson	ran_vals	cond	Postcode	TS16	Week_factor20	-0.00143025890790232	2.89772408805409	-5.68086510862808	5.67800459081228	Negative	0.998570763424911	0.00341060662154095	292.365458763019
B.1.1.1	AR1 (Week|Postcode)	Poisson	ran_vals	cond	Postcode	TS17	Week_factor20	-0.0808485700224977	2.79671546381458	-5.5623101541053	5.40061301406031	Negative	0.922333349788519	0.00383989539320928	221.542183059607
B.1.1.1	AR1 (Week|Postcode)	Poisson	ran_vals	cond	Postcode	TS18	Week_factor20	-0.145357699548746	2.71132094091947	-5.45944909428016	5.16873369518267	Negative	0.864712930359598	0.0042558996985941	175.692216660577
B.1.1.1	AR1 (Week|Postcode)	Poisson	ran_vals	cond	Postcode	TS19	Week_factor20	4.39544625244199	1.95537704942544	0.562977659371922	8.22791484551205	Positive	81.0808051979801	1.75589317551261	3744.0187496791
B.1.1.1	AR1 (Week|Postcode)	Poisson	ran_vals	cond	Postcode	TS2	Week_factor20	-0.0139250776263536	2.87994902953348	-5.65852145282306	5.63067129757036	Negative	0.986171427799255	0.00348766977218506	278.849245637817
B.1.1.1	AR1 (Week|Postcode)	Poisson	ran_vals	cond	Postcode	TS20	Week_factor20	-0.00302090018590795	2.89543644501344	-5.67797205193695	5.67193025156513	Negative	0.996983658141819	0.00342048798663087	290.594914669148
B.1.1.1	AR1 (Week|Postcode)	Poisson	ran_vals	cond	Postcode	TS21	Week_factor20	-0.00757300361182197	2.89035623396525	-5.67256712467453	5.65742111745089	Negative	0.99245559933109	0.00343902552730161	286.409073972905
B.1.1.1	AR1 (Week|Postcode)	Poisson	ran_vals	cond	Postcode	TS22	Week_factor20	-0.054683768065101	2.82325367339616	-5.58815928714199	5.47879175101179	Negative	0.946784504113669	0.00374190930994302	239.557087834236
B.1.1.1	AR1 (Week|Postcode)	Poisson	ran_vals	cond	Postcode	TS23	Week_factor20	-0.0273530025570244	2.86732280740434	-5.64720243711982	5.59249643200577	Negative	0.973017703155699	0.00352737102678978	268.404838465783
B.1.1.1	AR1 (Week|Postcode)	Poisson	ran_vals	cond	Postcode	TS24	Week_factor20	-0.0741408380435623	2.799842097376	-5.56173051129962	5.41344883521249	Negative	0.928540910746649	0.00384212180614833	224.404187694025
B.1.1.1	AR1 (Week|Postcode)	Poisson	ran_vals	cond	Postcode	TS25	Week_factor20	-0.0655746195103754	2.81091221302445	-5.57486132074207	5.44371208172132	Negative	0.936529160804801	0.00379200141762918	231.299193338939
B.1.1.1	AR1 (Week|Postcode)	Poisson	ran_vals	cond	Postcode	TS26	Week_factor20	-0.0302031818424894	2.86118636637703	-5.63802541299848	5.5776190493135	Negative	0.970248376666994	0.0035598907848615	264.441234104198
B.1.1.1	AR1 (Week|Postcode)	Poisson	ran_vals	cond	Postcode	TS27	Week_factor20	-0.0678642888753759	2.80720435879839	-5.56988372936408	5.43415515161332	Negative	0.934387271720539	0.00381092350533279	229.099212390806
B.1.1.1	AR1 (Week|Postcode)	Poisson	ran_vals	cond	Postcode	TS28	Week_factor20	-0.0227622101329486	2.86986705460732	-5.64759827758134	5.60207385731544	Negative	0.977494894520733	0.0035259750269294	270.987815148025
B.1.1.1	AR1 (Week|Postcode)	Poisson	ran_vals	cond	Postcode	TS29	Week_factor20	-0.0575966997315978	2.82018163201091	-5.58505112833438	5.46985772887118	Negative	0.944030598467049	0.00375355785170312	237.426411434605
B.1.1.1	AR1 (Week|Postcode)	Poisson	ran_vals	cond	Postcode	TS3	Week_factor20	-0.0551062995621933	2.75585539367045	-5.45648361775674	5.34627101863235	Negative	0.946384542343895	0.00426853920104752	209.824405915651
B.1.1.1	AR1 (Week|Postcode)	Poisson	ran_vals	cond	Postcode	TS4	Week_factor20	0.0762779445040648	2.89536534528309	-5.59853385433616	5.75108974334429	Positive	1.07926250755535	0.00370328929971209	314.533234091439
B.1.1.1	AR1 (Week|Postcode)	Poisson	ran_vals	cond	Postcode	TS5	Week_factor20	4.44041289746192	2.02286388616049	0.475672534960622	8.40515325996321	Positive	84.8099522594728	1.60909600698735	4470.04278863431
B.1.1.1	AR1 (Week|Postcode)	Poisson	ran_vals	cond	Postcode	TS6	Week_factor20	0.0655582392742111	2.88961731489393	-5.59798762702123	5.72910410556966	Positive	1.06775492077434	0.0037053126900479	307.693483980453
B.1.1.1	AR1 (Week|Postcode)	Poisson	ran_vals	cond	Postcode	TS7	Week_factor20	4.25569861315781	1.85588104764867	0.618238600175952	7.89315862613968	Positive	70.506056445572	1.85565660831755	2678.89219008752
B.1.1.1	AR1 (Week|Postcode)	Poisson	ran_vals	cond	Postcode	TS8	Week_factor20	0.0868815398397688	2.91100476962363	-5.61858296744686	5.79234604712639	Positive	1.09076745957667	0.00362978098423584	327.781112975836
B.1.1.1	AR1 (Week|Postcode)	Poisson	ran_vals	cond	Postcode	TS9	Week_factor20	-0.0199907725472655	2.8664915403174	-5.63821095355811	5.59822940846358	Negative	0.980207718085414	0.00355923034200443	269.948016360504
B.1.1.1	AR1 (Week|Postcode)	Poisson	ran_vals	cond	Postcode	TS1	Week_factor21	-0.164267242586712	2.69148664857353	-5.43948413866124	5.11094965348781	Negative	0.848515232172112	0.00434172241988407	165.827759031937
B.1.1.1	AR1 (Week|Postcode)	Poisson	ran_vals	cond	Postcode	TS10	Week_factor21	-0.0126152143790366	2.88807807143512	-5.67314421893176	5.64791379017369	Negative	0.987464023885324	0.0034370414579719	283.698992401205
B.1.1.1	AR1 (Week|Postcode)	Poisson	ran_vals	cond	Postcode	TS11	Week_factor21	-0.00930306415068952	2.88734658557736	-5.66839838276701	5.64979225446564	Negative	0.990740075470073	0.00345339186110184	284.232411675768
B.1.1.1	AR1 (Week|Postcode)	Poisson	ran_vals	cond	Postcode	TS12	Week_factor21	-0.0812060062042845	2.78919711682143	-5.54793190095724	5.38551988854868	Negative	0.922003733389559	0.00389550520920677	218.223526533902
B.1.1.1	AR1 (Week|Postcode)	Poisson	ran_vals	cond	Postcode	TS13	Week_factor21	-0.0159352910155127	2.88176128275525	-5.66408361725776	5.63221303522673	Negative	0.984191003995211	0.0034683246297244	279.279489596703
B.1.1.1	AR1 (Week|Postcode)	Poisson	ran_vals	cond	Postcode	TS14	Week_factor21	4.50084810021789	1.4333080285508	1.69161598550621	7.31008021492957	Positive	90.0935072318358	5.4282455874559	1495.29712953482
B.1.1.1	AR1 (Week|Postcode)	Poisson	ran_vals	cond	Postcode	TS15	Week_factor21	-0.0177846844589083	2.87718947698588	-5.65697243604887	5.62140306713106	Negative	0.982372529660933	0.00349307641757613	276.276746244813
B.1.1.1	AR1 (Week|Postcode)	Poisson	ran_vals	cond	Postcode	TS16	Week_factor21	-0.0097740454480515	2.88539436858662	-5.66504308907252	5.64549499817642	Negative	0.990273565291388	0.00346499846593309	283.013612778278
B.1.1.1	AR1 (Week|Postcode)	Poisson	ran_vals	cond	Postcode	TS17	Week_factor21	-0.00736354163941861	2.89308696693457	-5.67770980097339	5.66298271769456	Negative	0.992663502811625	0.00342138513053447	288.00640448809
B.1.1.1	AR1 (Week|Postcode)	Poisson	ran_vals	cond	Postcode	TS18	Week_factor21	-0.0488959308815615	2.83566804266403	-5.60670316661425	5.50891130485112	Negative	0.952280227505688	0.00367315921158354	246.882201250224
B.1.1.1	AR1 (Week|Postcode)	Poisson	ran_vals	cond	Postcode	TS19	Week_factor21	3.03225038966741	1.60635635206519	-0.116150206717504	6.18065098605233	Positive	20.7438618751056	0.890341477982136	483.306479743823
B.1.1.1	AR1 (Week|Postcode)	Poisson	ran_vals	cond	Postcode	TS2	Week_factor21	-0.0259497242325889	2.86647042451276	-5.64412851902684	5.59222907056166	Negative	0.974384076284506	0.00353823055851425	268.333086952786
B.1.1.1	AR1 (Week|Postcode)	Poisson	ran_vals	cond	Postcode	TS20	Week_factor21	-0.0124974518467152	2.88185634906736	-5.66083210463682	5.63583720094339	Negative	0.987580316996704	0.0034796202850626	280.29348107498
B.1.1.1	AR1 (Week|Postcode)	Poisson	ran_vals	cond	Postcode	TS21	Week_factor21	-0.00162971326830085	2.89699795896753	-5.67964137613071	5.67638194959411	Negative	0.998371613993251	0.00341478284646941	291.891439204703
B.1.1.1	AR1 (Week|Postcode)	Poisson	ran_vals	cond	Postcode	TS22	Week_factor21	-0.00633815991613687	2.89174379923584	-5.6740518589354	5.66137553910313	Negative	0.993681883850202	0.00343392327695746	287.543898524998
B.1.1.1	AR1 (Week|Postcode)	Poisson	ran_vals	cond	Postcode	TS23	Week_factor21	-0.145429128650197	2.71023836915897	-5.45739872172035	5.16654046441996	Negative	0.864651166897849	0.00426463483063068	175.307305340197
B.1.1.1	AR1 (Week|Postcode)	Poisson	ran_vals	cond	Postcode	TS24	Week_factor21	-0.0356149532772616	2.85787226406002	-5.63694166325085	5.56571175669633	Negative	0.965011796585186	0.00356375090692654	261.311127480483
B.1.1.1	AR1 (Week|Postcode)	Poisson	ran_vals	cond	Postcode	TS25	Week_factor21	-0.109455430385843	2.75632220142291	-5.5117476749629	5.29283681419121	Negative	0.896322112202573	0.00403904227820321	198.906887694346
B.1.1.1	AR1 (Week|Postcode)	Poisson	ran_vals	cond	Postcode	TS26	Week_factor21	-0.0317337338807514	2.85686307704326	-5.63108247364782	5.56761500588632	Negative	0.96876449690374	0.00358469289080361	261.808941253755
B.1.1.1	AR1 (Week|Postcode)	Poisson	ran_vals	cond	Postcode	TS27	Week_factor21	-0.0176718127170907	2.87667387642183	-5.65584900577111	5.62050538033693	Negative	0.982483418017433	0.00349700285051004	276.028847542527
B.1.1.1	AR1 (Week|Postcode)	Poisson	ran_vals	cond	Postcode	TS28	Week_factor21	-0.0401040706037819	2.84357881088323	-5.61341612713615	5.53320798592858	Negative	0.960689454418109	0.00364858401724788	252.95408395894
B.1.1.1	AR1 (Week|Postcode)	Poisson	ran_vals	cond	Postcode	TS29	Week_factor21	-0.0237367756905825	2.86864643299625	-5.64618046874252	5.59870691736135	Negative	0.976542725714594	0.00353097773108911	270.076949721217
B.1.1.1	AR1 (Week|Postcode)	Poisson	ran_vals	cond	Postcode	TS3	Week_factor21	2.43449132344902	1.57351786055332	-0.649547012265998	5.51852965916404	Positive	11.4100132307588	0.52228231066391	249.268258311487
B.1.1.1	AR1 (Week|Postcode)	Poisson	ran_vals	cond	Postcode	TS4	Week_factor21	4.23732427119386	1.89697830680291	0.519315110406388	7.95533343198133	Positive	69.2223834923718	1.68087604087291	2850.73869806399
B.1.1.1	AR1 (Week|Postcode)	Poisson	ran_vals	cond	Postcode	TS5	Week_factor21	0.0758120601641239	2.89170219542269	-5.59182009687974	5.74344421720799	Positive	1.07875981316221	0.00372823593498582	312.137631519877
B.1.1.1	AR1 (Week|Postcode)	Poisson	ran_vals	cond	Postcode	TS6	Week_factor21	-0.0416059745177185	2.83933999896172	-5.60661011234668	5.52339816331124	Negative	0.959247674145179	0.00367350103062724	250.484780780318
B.1.1.1	AR1 (Week|Postcode)	Poisson	ran_vals	cond	Postcode	TS7	Week_factor21	0.0956152175937467	2.92280263775781	-5.63297268633023	5.82420312151773	Positive	1.10033559275	0.00357792345868762	338.391368807142
B.1.1.1	AR1 (Week|Postcode)	Poisson	ran_vals	cond	Postcode	TS8	Week_factor21	4.21922565786541	1.84584576327666	0.601434440827307	7.83701687490351	Positive	67.9808234873414	1.82473439750114	2532.63837649237
B.1.1.1	AR1 (Week|Postcode)	Poisson	ran_vals	cond	Postcode	TS9	Week_factor21	0.10999783419485	2.93721980762457	-5.64684720342696	5.86684287181666	Positive	1.11627565282069	0.00352862429041323	353.13233445274
B.1.1.1	AR1 (Week|Postcode)	Poisson	ran_vals	cond	Postcode	TS1	Week_factor22	-0.100358107335465	2.77662859974643	-5.54245016128234	5.34173394661141	Negative	0.904513447130799	0.00391691799069259	208.874573831906
B.1.1.1	AR1 (Week|Postcode)	Poisson	ran_vals	cond	Postcode	TS10	Week_factor22	-0.16007794354541	2.69354241730273	-5.43932407228973	5.11916818519891	Negative	0.852077372446504	0.00434241743926105	167.196235458857
B.1.1.1	AR1 (Week|Postcode)	Poisson	ran_vals	cond	Postcode	TS11	Week_factor22	-0.00315171942539145	2.89621215280816	-5.67962323051659	5.67331979166581	Negative	0.996853242028538	0.00341484481036343	290.998988629604
B.1.1.1	AR1 (Week|Postcode)	Poisson	ran_vals	cond	Postcode	TS12	Week_factor22	-0.0157092706702375	2.87946703816031	-5.65936096013467	5.62794241879419	Negative	0.984413476326441	0.00348474307657391	278.089337170264
B.1.1.1	AR1 (Week|Postcode)	Poisson	ran_vals	cond	Postcode	TS13	Week_factor22	-0.0557082511433801	2.82223326010511	-5.58718379692046	5.4757672946337	Negative	0.94581503609701	0.00374556128682899	238.833652422901
B.1.1.1	AR1 (Week|Postcode)	Poisson	ran_vals	cond	Postcode	TS14	Week_factor22	0.100000915271533	2.92599115276293	-5.63483636322664	5.83483819376971	Positive	1.10517192960759	0.00357126157512802	342.009390322741
B.1.1.1	AR1 (Week|Postcode)	Poisson	ran_vals	cond	Postcode	TS15	Week_factor22	-0.0929077473752952	2.77416941324234	-5.5301798843429	5.3443643895923	Negative	0.911277564165654	0.00396527573391248	209.424729748192
B.1.1.1	AR1 (Week|Postcode)	Poisson	ran_vals	cond	Postcode	TS16	Week_factor22	-0.0161382635508306	2.87918256635264	-5.65923239851761	5.62695587141595	Negative	0.983991260523799	0.00348519110957819	277.81512414807
B.1.1.1	AR1 (Week|Postcode)	Poisson	ran_vals	cond	Postcode	TS17	Week_factor22	-0.0498245187594633	2.83223621213985	-5.60090549026371	5.50125645274478	Negative	0.951396362066938	0.00369451685239624	244.999569339392
B.1.1.1	AR1 (Week|Postcode)	Poisson	ran_vals	cond	Postcode	TS18	Week_factor22	-0.00134010653815274	2.89546070966627	-5.67633881613482	5.67365860305851	Negative	0.998660791003635	0.00342607901456205	291.09759910645
B.1.1.1	AR1 (Week|Postcode)	Poisson	ran_vals	cond	Postcode	TS19	Week_factor22	0.0036698109562144	2.81710018608532	-5.51774509461209	5.52508471652452	Positive	1.00367655295721	0.00401489094192103	250.907593139769
B.1.1.1	AR1 (Week|Postcode)	Poisson	ran_vals	cond	Postcode	TS2	Week_factor22	-0.11094090035109	2.75279495387849	-5.50631986677652	5.28443806607434	Negative	0.894991641057826	0.00406102503005653	197.243314590511
B.1.1.1	AR1 (Week|Postcode)	Poisson	ran_vals	cond	Postcode	TS20	Week_factor22	-0.0233347612663816	2.86967267517985	-5.6477898520376	5.60112032950483	Negative	0.976935388899024	0.00352529960487972	270.72954388393
B.1.1.1	AR1 (Week|Postcode)	Poisson	ran_vals	cond	Postcode	TS21	Week_factor22	-0.00675890832467163	2.8896062132266	-5.67028301575198	5.65676519910264	Negative	0.993263881722014	0.00344688961398966	286.221274603441
B.1.1.1	AR1 (Week|Postcode)	Poisson	ran_vals	cond	Postcode	TS22	Week_factor22	-0.00136055677453756	2.89729999540154	-5.67996420016961	5.67724308662053	Negative	0.998640368363216	0.00341368065039621	292.142905988839
B.1.1.1	AR1 (Week|Postcode)	Poisson	ran_vals	cond	Postcode	TS23	Week_factor22	-0.0179241823483937	2.87865162296823	-5.65997768740391	5.62412932270712	Negative	0.982235500324231	0.0034825946030715	277.0309749077
B.1.1.1	AR1 (Week|Postcode)	Poisson	ran_vals	cond	Postcode	TS24	Week_factor22	-0.184510308701664	2.66574670811963	-5.40927784852235	5.04025723111902	Negative	0.831511368052598	0.00447487057920155	154.509754631624
B.1.1.1	AR1 (Week|Postcode)	Poisson	ran_vals	cond	Postcode	TS25	Week_factor22	-0.0530720012388161	2.83807861537362	-5.61560387266442	5.50945987018678	Negative	0.948311730404758	0.00364061056899773	247.017669420996
B.1.1.1	AR1 (Week|Postcode)	Poisson	ran_vals	cond	Postcode	TS26	Week_factor22	-0.0519937540615672	2.82815241611162	-5.59507063243028	5.49108312430715	Negative	0.949334796311062	0.00371613684645028	242.519743681625
B.1.1.1	AR1 (Week|Postcode)	Poisson	ran_vals	cond	Postcode	TS27	Week_factor22	-0.018529402525398	2.87408782655538	-5.65163803097893	5.61457922592814	Negative	0.981641211436818	0.00351175968989497	274.397895381037
B.1.1.1	AR1 (Week|Postcode)	Poisson	ran_vals	cond	Postcode	TS28	Week_factor22	-0.0102565896842415	2.885926244227	-5.66656809040811	5.64605491103963	Negative	0.989795829763738	0.00345971836574794	283.172120111542
B.1.1.1	AR1 (Week|Postcode)	Poisson	ran_vals	cond	Postcode	TS29	Week_factor22	-0.0417966161678033	2.84131856035695	-5.61067866307262	5.52708543073702	Negative	0.959064819016196	0.00365858556807509	251.410090036109
B.1.1.1	AR1 (Week|Postcode)	Poisson	ran_vals	cond	Postcode	TS3	Week_factor22	-0.112083927826792	2.69540500330481	-5.39498065805329	5.17081280239971	Negative	0.893969225457451	0.00453930819700883	176.057879610733
B.1.1.1	AR1 (Week|Postcode)	Poisson	ran_vals	cond	Postcode	TS4	Week_factor22	-0.116245630867695	2.65452324695114	-5.31901559101626	5.08652432928087	Negative	0.890256521956712	0.00489757256742846	161.826428087539
B.1.1.1	AR1 (Week|Postcode)	Poisson	ran_vals	cond	Postcode	TS5	Week_factor22	-0.0665307782511362	2.80957093484541	-5.57318862255866	5.44012706605639	Negative	0.9356341182313	0.0037983495993278	230.471466700534
B.1.1.1	AR1 (Week|Postcode)	Poisson	ran_vals	cond	Postcode	TS6	Week_factor22	-0.0338212888141019	2.8520145162612	-5.62366702407147	5.55602444644327	Negative	0.966744257213305	0.00361137380340036	258.791947257002
B.1.1.1	AR1 (Week|Postcode)	Poisson	ran_vals	cond	Postcode	TS7	Week_factor22	-0.019539990642449	2.86805595758324	-5.64082637315114	5.60174639186625	Negative	0.980649677593879	0.00354993362394056	270.899090529328
B.1.1.1	AR1 (Week|Postcode)	Poisson	ran_vals	cond	Postcode	TS8	Week_factor22	0.0939434642491644	2.92096569946478	-5.63104410677865	5.81893103527698	Positive	1.09849763977273	0.00358483042688516	336.612034850068
B.1.1.1	AR1 (Week|Postcode)	Poisson	ran_vals	cond	Postcode	TS9	Week_factor22	4.70081830270087	1.98167484274644	0.816806981848785	8.58482962355296	Positive	110.037179341713	2.26326165231688	5349.88114391686
B.1.1.1	AR1 (Week|Postcode)	Poisson	ran_vals	cond	Postcode	TS1	Week_factor23	-0.213705473418941	2.63758467206664	-5.38327643684445	4.95586549000656	Negative	0.807586205602768	0.00459274939803189	142.005457506425
B.1.1.1	AR1 (Week|Postcode)	Poisson	ran_vals	cond	Postcode	TS10	Week_factor23	-0.0206131822725106	2.78811223124845	-5.48521274037508	5.44398637583006	Negative	0.979597817092761	0.00414765261224594	231.362646046983
B.1.1.1	AR1 (Week|Postcode)	Poisson	ran_vals	cond	Postcode	TS11	Week_factor23	-0.0431353796567572	2.83930615321899	-5.60807318104895	5.52180242173543	Negative	0.957781717129576	0.00366813037601794	250.085390548068
B.1.1.1	AR1 (Week|Postcode)	Poisson	ran_vals	cond	Postcode	TS12	Week_factor23	-0.00531091995607449	2.89439653662798	-5.67822388872438	5.66760204881223	Negative	0.994703158045909	0.00341962669038247	289.339878943289
B.1.1.1	AR1 (Week|Postcode)	Poisson	ran_vals	cond	Postcode	TS13	Week_factor23	-0.0105907416749762	2.88576076839727	-5.66657791573225	5.6453964323823	Negative	0.989465142769737	0.00345968437306057	282.985718691511
B.1.1.1	AR1 (Week|Postcode)	Poisson	ran_vals	cond	Postcode	TS14	Week_factor23	-0.0646312132648158	2.8065516450409	-5.56537135829661	5.43610893176698	Negative	0.937413105158004	0.00382815866276699	229.54725943538
B.1.1.1	AR1 (Week|Postcode)	Poisson	ran_vals	cond	Postcode	TS15	Week_factor23	-0.014527812686702	2.88327280285524	-5.66563866388682	5.63658303851342	Negative	0.985577206801111	0.00346293541452689	280.502612463128
B.1.1.1	AR1 (Week|Postcode)	Poisson	ran_vals	cond	Postcode	TS16	Week_factor23	-0.0847768409689421	2.78442157532341	-5.5421428463791	5.37258916444122	Negative	0.918717281585495	0.00391812190294651	215.419903818997
B.1.1.1	AR1 (Week|Postcode)	Poisson	ran_vals	cond	Postcode	TS17	Week_factor23	-0.0786299607265359	2.80566842606966	-5.57763902838425	5.42037910693118	Negative	0.924381918779145	0.00378148296167311	225.96477107694
B.1.1.1	AR1 (Week|Postcode)	Poisson	ran_vals	cond	Postcode	TS18	Week_factor23	0.0861125748040197	2.90471206296221	-5.60701845406095	5.77924360366899	Positive	1.08992901994482	0.00367200129314256	323.514392747181
B.1.1.1	AR1 (Week|Postcode)	Poisson	ran_vals	cond	Postcode	TS19	Week_factor23	-0.00480200202928795	2.89340729403162	-5.67577609093676	5.66617208687819	Negative	0.995209509149518	0.00342800749810634	288.926429609256
B.1.1.1	AR1 (Week|Postcode)	Poisson	ran_vals	cond	Postcode	TS2	Week_factor23	-0.0366338352437809	2.85128968821915	-5.62505893364376	5.5517912631562	Negative	0.964029064197337	0.00360635059437167	257.698748997839
B.1.1.1	AR1 (Week|Postcode)	Poisson	ran_vals	cond	Postcode	TS20	Week_factor23	-0.10045369624527	2.76519229224014	-5.52013099936369	5.31922360687316	Negative	0.90442698980873	0.00400532321292929	204.225261335713
B.1.1.1	AR1 (Week|Postcode)	Poisson	ran_vals	cond	Postcode	TS21	Week_factor23	-0.0127236772164951	2.88286070962585	-5.66302684052875	5.63757948609576	Negative	0.987356926543551	0.00347199181183681	280.782257916036
B.1.1.1	AR1 (Week|Postcode)	Poisson	ran_vals	cond	Postcode	TS22	Week_factor23	-0.00564525858689816	2.89111848975404	-5.67213337354265	5.66084285636885	Negative	0.99437064594289	0.00344051753207264	287.390769643084
B.1.1.1	AR1 (Week|Postcode)	Poisson	ran_vals	cond	Postcode	TS23	Week_factor23	-0.00393369156219148	2.89441191978658	-5.67687681076732	5.66900942764293	Negative	0.996074035267487	0.00342423629817192	289.747376448213
B.1.1.1	AR1 (Week|Postcode)	Poisson	ran_vals	cond	Postcode	TS24	Week_factor23	-0.0233500722341725	2.87247607675929	-5.6532997291353	5.60659958466695	Negative	0.976920431187259	0.00350592905101526	272.217011520735
B.1.1.1	AR1 (Week|Postcode)	Poisson	ran_vals	cond	Postcode	TS25	Week_factor23	-0.261473537002013	2.58473188063449	-5.3274549327381	4.80450785873407	Negative	0.76991624944692	0.00485641419797984	122.059405766706
B.1.1.1	AR1 (Week|Postcode)	Poisson	ran_vals	cond	Postcode	TS26	Week_factor23	-0.0216682309672777	2.8699602657404	-5.64668698887947	5.60335052694491	Negative	0.978564838711507	0.00352918967264722	271.333997995125
B.1.1.1	AR1 (Week|Postcode)	Poisson	ran_vals	cond	Postcode	TS27	Week_factor23	-0.0306374212110465	2.85658652970502	-5.62944413815514	5.56816929573305	Negative	0.969827148088201	0.00359057063393983	261.954099517836
B.1.1.1	AR1 (Week|Postcode)	Poisson	ran_vals	cond	Postcode	TS28	Week_factor23	-0.0107390010290028	2.88440677879728	-5.66407240423486	5.64259440217685	Negative	0.989318456180936	0.00346836352034593	282.193894036405
B.1.1.1	AR1 (Week|Postcode)	Poisson	ran_vals	cond	Postcode	TS29	Week_factor23	-0.0107012670129646	2.88536962392944	-5.66592181200055	5.64451927797462	Negative	0.989355787843761	0.00346195502969991	282.737605353815
B.1.1.1	AR1 (Week|Postcode)	Poisson	ran_vals	cond	Postcode	TS3	Week_factor23	-0.284512751647483	2.5660192864426	-5.31381813671015	4.74479263341518	Negative	0.752380761308581	0.00492309374217694	114.983959199803
B.1.1.1	AR1 (Week|Postcode)	Poisson	ran_vals	cond	Postcode	TS4	Week_factor23	-0.090524879078912	2.78570823814983	-5.55041269728911	5.36936293913129	Negative	0.913451607783619	0.00388585323141869	214.726030570601
B.1.1.1	AR1 (Week|Postcode)	Poisson	ran_vals	cond	Postcode	TS5	Week_factor23	-0.152093838885641	2.62140271632236	-5.28994875185293	4.98576107408165	Negative	0.858907678019974	0.00504201864718314	146.314889131521
B.1.1.1	AR1 (Week|Postcode)	Poisson	ran_vals	cond	Postcode	TS6	Week_factor23	0.0110236422750172	2.82818124025981	-5.53210973038602	5.55415701493606	Positive	1.01108462650295	0.00395763074142942	258.309121982759
B.1.1.1	AR1 (Week|Postcode)	Poisson	ran_vals	cond	Postcode	TS7	Week_factor23	-0.0157483545833308	2.87480391247347	-5.65026048564616	5.6187637764795	Negative	0.984375002347546	0.00351660063160841	275.548533017108
B.1.1.1	AR1 (Week|Postcode)	Poisson	ran_vals	cond	Postcode	TS8	Week_factor23	-0.0206445027947124	2.86667880021566	-5.6392317064619	5.59794270087247	Negative	0.979567136058057	0.00355559910091281	269.870631308981
B.1.1.1	AR1 (Week|Postcode)	Poisson	ran_vals	cond	Postcode	TS9	Week_factor23	0.113978420853166	2.94299441933228	-5.65418464774047	5.8821414894468	Positive	1.12072794027043	0.0035028279614779	358.576307462402
B.1.1.1	AR1 (Week|Postcode)	Poisson	ran_vals	cond	Postcode	TS1	Week_factor24	-0.078114975674163	2.80031864725639	-5.56663866953261	5.41040871818428	Negative	0.924858084248526	0.00382331026714253	223.723008658446
B.1.1.1	AR1 (Week|Postcode)	Poisson	ran_vals	cond	Postcode	TS10	Week_factor24	3.04548045552104	1.63016348309872	-0.149581260264818	6.2405421713069	Positive	21.0201280137082	0.861068464525253	513.136643502897
B.1.1.1	AR1 (Week|Postcode)	Poisson	ran_vals	cond	Postcode	TS11	Week_factor24	-0.0253418490233588	2.86642914096686	-5.64343972955449	5.59275603150777	Negative	0.974976560268667	0.00354066849398945	268.474525273123
B.1.1.1	AR1 (Week|Postcode)	Poisson	ran_vals	cond	Postcode	TS12	Week_factor24	-0.0715206941112776	2.80219212982466	-5.56371634632921	5.42067495810665	Negative	0.930977011653641	0.00383449955684745	226.031632910167
B.1.1.1	AR1 (Week|Postcode)	Poisson	ran_vals	cond	Postcode	TS13	Week_factor24	-0.00358637878096979	2.89584819516407	-5.67934454599787	5.67217178843593	Negative	0.996420044594231	0.00341579660736529	290.665112532853
B.1.1.1	AR1 (Week|Postcode)	Poisson	ran_vals	cond	Postcode	TS14	Week_factor24	-0.0128737236548803	2.88285325407682	-5.66316227435953	5.63741482704977	Negative	0.987208788267396	0.00347152161852603	280.736028383478
B.1.1.1	AR1 (Week|Postcode)	Poisson	ran_vals	cond	Postcode	TS15	Week_factor24	-0.050884793163107	2.82862086109976	-5.59487980683731	5.4931102205111	Negative	0.95038815543881	0.00371684604813234	243.011853141523
B.1.1.1	AR1 (Week|Postcode)	Poisson	ran_vals	cond	Postcode	TS16	Week_factor24	-0.0131862135578855	2.88471271405388	-5.66711923884828	5.64074681173251	Negative	0.986900343684324	0.00345781207274071	281.672996645029
B.1.1.1	AR1 (Week|Postcode)	Poisson	ran_vals	cond	Postcode	TS17	Week_factor24	-0.347251025630197	2.50546263281059	-5.25786755054986	4.56336549928946	Negative	0.706627924272202	0.00520639526420707	95.9057078885246
B.1.1.1	AR1 (Week|Postcode)	Poisson	ran_vals	cond	Postcode	TS18	Week_factor24	4.50153235745854	2.06283546271168	0.458449144511623	8.54461557040546	Positive	90.1551754625553	1.58161921914641	5139.00916496875
B.1.1.1	AR1 (Week|Postcode)	Poisson	ran_vals	cond	Postcode	TS19	Week_factor24	-0.0465261384057896	2.83639999927868	-5.60576798274145	5.51271570592987	Negative	0.954539610100218	0.00367659589755663	247.82322905158
B.1.1.1	AR1 (Week|Postcode)	Poisson	ran_vals	cond	Postcode	TS2	Week_factor24	-0.00324478663944105	2.89631681133117	-5.67992142466642	5.67343185138754	Negative	0.996760471991477	0.00341382667542688	291.031599722454
B.1.1.1	AR1 (Week|Postcode)	Poisson	ran_vals	cond	Postcode	TS20	Week_factor24	-0.0329661154862739	2.85590453165037	-5.63043614080573	5.56450390983318	Negative	0.967571344718086	0.00358701054445489	260.995694190756
B.1.1.1	AR1 (Week|Postcode)	Poisson	ran_vals	cond	Postcode	TS21	Week_factor24	-0.05640344000013	2.8214300922436	-5.5863048056951	5.47349792569484	Negative	0.94515774452073	0.00374885504971644	238.29226528646
B.1.1.1	AR1 (Week|Postcode)	Poisson	ran_vals	cond	Postcode	TS22	Week_factor24	-0.0106448653459066	2.8854582507192	-5.66603911564948	5.64474938495767	Negative	0.989411590733182	0.00346154895356007	282.802672737119
B.1.1.1	AR1 (Week|Postcode)	Poisson	ran_vals	cond	Postcode	TS23	Week_factor24	-0.0162460748747081	2.87683367735408	-5.65473647200062	5.62224432225121	Negative	0.983885180841716	0.00350089554925461	276.509263261523
B.1.1.1	AR1 (Week|Postcode)	Poisson	ran_vals	cond	Postcode	TS24	Week_factor24	-0.00517293401797438	2.89302111022265	-5.67539011656845	5.66504424853251	Negative	0.994840422564372	0.00342933087651362	288.6007509938
B.1.1.1	AR1 (Week|Postcode)	Poisson	ran_vals	cond	Postcode	TS25	Week_factor24	-0.034853466458111	2.85934609460218	-5.63906883121365	5.56936189829743	Negative	0.965746920206562	0.00355617826716369	262.26669301152
B.1.1.1	AR1 (Week|Postcode)	Poisson	ran_vals	cond	Postcode	TS26	Week_factor24	-0.0081084048979762	2.76635329765349	-5.43006123681244	5.41384442701648	Negative	0.991924379547325	0.00438282740407124	224.492977712602
B.1.1.1	AR1 (Week|Postcode)	Poisson	ran_vals	cond	Postcode	TS27	Week_factor24	-0.0145801647186954	2.88199924697289	-5.66319489225712	5.63403456281973	Negative	0.985525611182228	0.0034714083866361	279.788668494082
B.1.1.1	AR1 (Week|Postcode)	Poisson	ran_vals	cond	Postcode	TS28	Week_factor24	-0.0178391069684951	2.87399565106335	-5.6507670747774	5.61508886084041	Negative	0.982319067937294	0.00351481961111042	274.537773768805
B.1.1.1	AR1 (Week|Postcode)	Poisson	ran_vals	cond	Postcode	TS29	Week_factor24	-0.0112055983686481	2.88378541668412	-5.66332115421136	5.64090995747407	Negative	0.988856950498255	0.00347097010749881	281.718954143728
B.1.1.1	AR1 (Week|Postcode)	Poisson	ran_vals	cond	Postcode	TS3	Week_factor24	-0.0850859963487659	2.79573562248222	-5.56462712670958	5.39445513401205	Negative	0.918433299094975	0.00383100875979855	220.182144645066
B.1.1.1	AR1 (Week|Postcode)	Poisson	ran_vals	cond	Postcode	TS4	Week_factor24	-0.157171950033748	2.69965074085661	-5.44839017294957	5.13404627288207	Negative	0.85455710506064	0.00430322656827839	169.702392895799
B.1.1.1	AR1 (Week|Postcode)	Poisson	ran_vals	cond	Postcode	TS5	Week_factor24	3.78159085138068	1.92154025966166	0.0154411476000762	7.54774055516128	Positive	43.8858020204752	1.0155609780987	1896.4529560658
B.1.1.1	AR1 (Week|Postcode)	Poisson	ran_vals	cond	Postcode	TS6	Week_factor24	2.97792712530523	1.62396134123183	-0.204978615794508	6.16083286640497	Positive	19.6470485360325	0.814664737183296	473.822541419717
B.1.1.1	AR1 (Week|Postcode)	Poisson	ran_vals	cond	Postcode	TS7	Week_factor24	0.0583361873870724	2.88127959445632	-5.58886804713748	5.70554042191163	Positive	1.06007131841798	0.00373925813395209	300.527848005166
B.1.1.1	AR1 (Week|Postcode)	Poisson	ran_vals	cond	Postcode	TS8	Week_factor24	-0.0189892450755794	2.87374772687855	-5.65143129041139	5.61345280026023	Negative	0.981189914809436	0.00351248578814074	274.088980565911
B.1.1.1	AR1 (Week|Postcode)	Poisson	ran_vals	cond	Postcode	TS9	Week_factor24	-0.0097821757844807	2.88099496629858	-5.65642854937088	5.63686419780192	Negative	0.990265514066875	0.00349497677204675	280.581489466052
B.1.1.1	AR1 (Week|Postcode)	Poisson	ran_vals	cond	Postcode	TS1	Week_factor25	-0.0226722057104189	2.87009089824144	-5.64794699861986	5.60260258719902	Negative	0.977582877343602	0.00352474565962182	271.131132388694
B.1.1.1	AR1 (Week|Postcode)	Poisson	ran_vals	cond	Postcode	TS10	Week_factor25	0.00268910565349152	2.81544747247279	-5.51548654075751	5.52086475206449	Positive	1.00269272454123	0.00402396903715815	249.851002968441
B.1.1.1	AR1 (Week|Postcode)	Poisson	ran_vals	cond	Postcode	TS11	Week_factor25	-0.0580153178251404	2.81976807131704	-5.58465918236251	5.46862854671223	Negative	0.943635492882616	0.00375502933193481	237.134750414588
B.1.1.1	AR1 (Week|Postcode)	Poisson	ran_vals	cond	Postcode	TS12	Week_factor25	-0.0424172382680353	2.84518454518816	-5.61887647620681	5.53404199967074	Negative	0.958469786858112	0.00362871576805306	253.165139140323
B.1.1.1	AR1 (Week|Postcode)	Poisson	ran_vals	cond	Postcode	TS13	Week_factor25	-0.0489230696090107	2.83161099774003	-5.598778643407	5.50093250418898	Negative	0.952254384182817	0.00370238288590999	244.920214936798
B.1.1.1	AR1 (Week|Postcode)	Poisson	ran_vals	cond	Postcode	TS14	Week_factor25	-0.00437985320396927	2.89517997231386	-5.6788283277008	5.67006862129286	Negative	0.99562972436519	0.00341756035927444	290.054437619343
B.1.1.1	AR1 (Week|Postcode)	Poisson	ran_vals	cond	Postcode	TS15	Week_factor25	-0.00964183165006831	2.88692932213644	-5.66791932895011	5.64863566564998	Negative	0.990404501776112	0.00345504661798131	283.903861682625
B.1.1.1	AR1 (Week|Postcode)	Poisson	ran_vals	cond	Postcode	TS16	Week_factor25	-0.0462695543616355	2.83477454840434	-5.60232557352493	5.50978646480166	Negative	0.954784561157605	0.00368927405434178	247.098357236995
B.1.1.1	AR1 (Week|Postcode)	Poisson	ran_vals	cond	Postcode	TS17	Week_factor25	-0.0638657804880578	2.83042870881184	-5.61140411056747	5.48367254959135	Negative	0.938130906553366	0.00365593241881665	240.729175764006
B.1.1.1	AR1 (Week|Postcode)	Poisson	ran_vals	cond	Postcode	TS18	Week_factor25	-0.131964605159583	2.63310645568429	-5.29275842576069	5.02882921544153	Negative	0.876372013577989	0.00502787210184374	152.754065860407
B.1.1.1	AR1 (Week|Postcode)	Poisson	ran_vals	cond	Postcode	TS19	Week_factor25	-0.0737267805394617	2.81119128896957	-5.58356046057255	5.43610689949362	Negative	0.928925459685801	0.00375915733183021	229.546792933074
B.1.1.1	AR1 (Week|Postcode)	Poisson	ran_vals	cond	Postcode	TS2	Week_factor25	-0.02211193656824	2.86871128928783	-5.64468274561584	5.60045887247936	Negative	0.97813074032473	0.00353627012037434	270.550527137595
B.1.1.1	AR1 (Week|Postcode)	Poisson	ran_vals	cond	Postcode	TS20	Week_factor25	-0.00291305044213009	2.89657453625658	-5.68009482004083	5.67426871915657	Negative	0.99709118837235	0.00341323478498936	291.275256628116
B.1.1.1	AR1 (Week|Postcode)	Poisson	ran_vals	cond	Postcode	TS21	Week_factor25	-0.0180277810541227	2.87514511831195	-5.6532086632717	5.61715310116346	Negative	0.98213374726851	0.00350624833600975	275.105071029116
B.1.1.1	AR1 (Week|Postcode)	Poisson	ran_vals	cond	Postcode	TS22	Week_factor25	-0.0474718636590955	2.83326659183717	-5.60057234226049	5.5056286149423	Negative	0.953637304619457	0.00369574787835401	246.073092292999
B.1.1.1	AR1 (Week|Postcode)	Poisson	ran_vals	cond	Postcode	TS23	Week_factor25	-0.030181152179294	2.86123515976101	-5.63809901661058	5.577736712252	Negative	0.970269751147383	0.00355962877368365	264.47235086747
B.1.1.1	AR1 (Week|Postcode)	Poisson	ran_vals	cond	Postcode	TS24	Week_factor25	-0.0213135943270021	2.8700927407101	-5.64659199840864	5.60396480975464	Negative	0.978911935201128	0.00352952492795864	271.500725009314
B.1.1.1	AR1 (Week|Postcode)	Poisson	ran_vals	cond	Postcode	TS25	Week_factor25	-0.00786463647761806	2.89000331499943	-5.67216704907787	5.65643777612263	Negative	0.992166208860419	0.00344040167275414	286.127574521385
B.1.1.1	AR1 (Week|Postcode)	Poisson	ran_vals	cond	Postcode	TS26	Week_factor25	5.43398573363671	2.23000341777285	1.06325934940069	9.80471211787273	Positive	229.060402153469	2.89579402896938	18118.9225855896
B.1.1.1	AR1 (Week|Postcode)	Poisson	ran_vals	cond	Postcode	TS27	Week_factor25	-0.0809493469375494	2.78902916522321	-5.54734606260686	5.38544736873176	Negative	0.922240404562324	0.00389778801416452	218.207701577529
B.1.1.1	AR1 (Week|Postcode)	Poisson	ran_vals	cond	Postcode	TS28	Week_factor25	-0.00846995229208877	2.88904519740816	-5.67089448892049	5.65395458433632	Negative	0.991565816695381	0.00344478257773961	285.417946314607
B.1.1.1	AR1 (Week|Postcode)	Poisson	ran_vals	cond	Postcode	TS29	Week_factor25	-0.0186089579470705	2.87293899717769	-5.64946592219597	5.61224800630183	Negative	0.981563119662664	0.0035193959043029	273.758958662179
B.1.1.1	AR1 (Week|Postcode)	Poisson	ran_vals	cond	Postcode	TS3	Week_factor25	-0.0899308676094793	2.78483979723425	-5.54811657290243	5.36825483768347	Negative	0.913994369702858	0.00389478588510386	214.488224126407
B.1.1.1	AR1 (Week|Postcode)	Poisson	ran_vals	cond	Postcode	TS4	Week_factor25	-0.0432505702962613	2.84517817550827	-5.61969732389186	5.53319618329933	Negative	0.957671395995178	0.0036257383672786	252.951098453288
B.1.1.1	AR1 (Week|Postcode)	Poisson	ran_vals	cond	Postcode	TS5	Week_factor25	-0.090863891836713	2.68902483759432	-5.36125572705525	5.17952794338182	Negative	0.913141988520352	0.00469500675736185	177.598954440576
B.1.1.1	AR1 (Week|Postcode)	Poisson	ran_vals	cond	Postcode	TS6	Week_factor25	-0.0235296150920272	2.78670211603119	-5.48536539815472	5.43830616797066	Negative	0.976745047846032	0.00414701948913428	230.052183499844
B.1.1.1	AR1 (Week|Postcode)	Poisson	ran_vals	cond	Postcode	TS7	Week_factor25	3.56052228701087	1.72388713572154	0.181765587584734	6.93927898643701	Positive	35.1815672230452	1.19933302237563	1032.0258420117
B.1.1.1	AR1 (Week|Postcode)	Poisson	ran_vals	cond	Postcode	TS8	Week_factor25	-0.0367745457833148	2.85221413801538	-5.62701153248942	5.55346244092279	Negative	0.963893424690766	0.00359931570875393	258.129769473248
B.1.1.1	AR1 (Week|Postcode)	Poisson	ran_vals	cond	Postcode	TS9	Week_factor25	-0.0104352745608671	2.88491108998162	-5.66475710952503	5.6438865604033	Negative	0.989618984018313	0.00346598952633117	282.558768885288
B.1.1.1	AR1 (Week|Postcode)	Poisson	ran_vals	cond	Postcode	TS1	Week_factor26	-0.016590359223264	2.87460519398568	-5.65071300920698	5.61753229076045	Negative	0.983546502877282	0.00351500964697478	275.209407790587
B.1.1.1	AR1 (Week|Postcode)	Poisson	ran_vals	cond	Postcode	TS10	Week_factor26	-0.0203073104408938	2.87047859665291	-5.64634197827368	5.60572735739189	Negative	0.979897494300395	0.0035304074905821	271.979679937137
B.1.1.1	AR1 (Week|Postcode)	Poisson	ran_vals	cond	Postcode	TS11	Week_factor26	-0.0194121848377152	2.87339519223778	-5.6511632749743	5.61233890529887	Negative	0.980775018324551	0.00351342731472071	273.783844207971
B.1.1.1	AR1 (Week|Postcode)	Poisson	ran_vals	cond	Postcode	TS12	Week_factor26	-0.0953568897117447	2.7722638640834	-5.52889421895706	5.33818043953357	Negative	0.909048446530428	0.00397037703024625	208.133653767419
B.1.1.1	AR1 (Week|Postcode)	Poisson	ran_vals	cond	Postcode	TS13	Week_factor26	-0.0287980586714156	2.86209063438277	-5.63839262255105	5.58079650520821	Negative	0.971612653406709	0.00355858379894276	265.282820806551
B.1.1.1	AR1 (Week|Postcode)	Poisson	ran_vals	cond	Postcode	TS14	Week_factor26	-0.0594181436224502	2.81782240548235	-5.58224857319788	5.46341228595298	Negative	0.942312664735604	0.00376409215913429	235.901014263512
B.1.1.1	AR1 (Week|Postcode)	Poisson	ran_vals	cond	Postcode	TS15	Week_factor26	-0.00326610518756856	2.89611645855546	-5.67955005898995	5.67301784861481	Negative	0.996739222731886	0.00341509468891334	290.911136770936
B.1.1.1	AR1 (Week|Postcode)	Poisson	ran_vals	cond	Postcode	TS16	Week_factor26	-0.00873960952398893	2.88804073517432	-5.66919543635024	5.65171621730226	Negative	0.991298469849629	0.00345064041941358	284.77979067237
B.1.1.1	AR1 (Week|Postcode)	Poisson	ran_vals	cond	Postcode	TS17	Week_factor26	-0.209230353415184	2.64054557599021	-5.38460458189257	4.9661438750622	Negative	0.811208349505573	0.00458665360960329	143.472571142008
B.1.1.1	AR1 (Week|Postcode)	Poisson	ran_vals	cond	Postcode	TS18	Week_factor26	-0.0365194590834015	2.85661674752457	-5.6353854018655	5.56234648369869	Negative	0.964139332446104	0.00356930135270197	260.433222223149
B.1.1.1	AR1 (Week|Postcode)	Poisson	ran_vals	cond	Postcode	TS19	Week_factor26	-0.329339956180788	2.52065088002667	-5.26972489863225	4.61104498627068	Negative	0.719398411235505	0.00514502578198821	100.589209076456
B.1.1.1	AR1 (Week|Postcode)	Poisson	ran_vals	cond	Postcode	TS2	Week_factor26	-0.0359215228090998	2.85544900001916	-5.63249872253757	5.56065567691937	Negative	0.964715998714113	0.00357961966679882	259.993252022568
B.1.1.1	AR1 (Week|Postcode)	Poisson	ran_vals	cond	Postcode	TS20	Week_factor26	-0.0198618016536339	2.8717154695605	-5.64832069583873	5.60859709253147	Negative	0.980334144503249	0.00352342871805559	272.761310581948
B.1.1.1	AR1 (Week|Postcode)	Poisson	ran_vals	cond	Postcode	TS21	Week_factor26	-0.00157767035162681	2.89761012297727	-5.68078915262575	5.6776338119225	Negative	0.998423573516019	0.00341086568742414	292.257075917085
B.1.1.1	AR1 (Week|Postcode)	Poisson	ran_vals	cond	Postcode	TS22	Week_factor26	-0.0150908883972717	2.87896857863138	-5.65776561513725	5.6275838383427	Negative	0.985022408426473	0.00349030688092209	277.989637646406
B.1.1.1	AR1 (Week|Postcode)	Poisson	ran_vals	cond	Postcode	TS23	Week_factor26	-0.127625698886924	2.73226057120467	-5.48275801482691	5.22750661705306	Negative	0.880182770885804	0.00415784646751791	186.32763768853
B.1.1.1	AR1 (Week|Postcode)	Poisson	ran_vals	cond	Postcode	TS24	Week_factor26	-0.0393383280961084	2.85003205508328	-5.62529851084401	5.5466218546518	Negative	0.961425376897634	0.00360548669848214	256.37003618177
B.1.1.1	AR1 (Week|Postcode)	Poisson	ran_vals	cond	Postcode	TS25	Week_factor26	-0.0322317679485765	2.85575979505489	-5.62941811475365	5.5649545788565	Negative	0.968282139305812	0.00359066407401683	261.113343373776
B.1.1.1	AR1 (Week|Postcode)	Poisson	ran_vals	cond	Postcode	TS26	Week_factor26	0.13897613857134	2.97122637437459	-5.68452054511838	5.96247282226106	Positive	1.14909668058801	0.00339816212453393	388.569801247924
B.1.1.1	AR1 (Week|Postcode)	Poisson	ran_vals	cond	Postcode	TS27	Week_factor26	-0.00955084940325591	2.88812911110603	-5.67017988987275	5.65107819106623	Negative	0.990494615102231	0.00344724509584111	284.598151645825
B.1.1.1	AR1 (Week|Postcode)	Poisson	ran_vals	cond	Postcode	TS28	Week_factor26	-0.0480860074846139	2.83205511222353	-5.59881202967528	5.50264001470605	Negative	0.953051813963179	0.00370225927922508	245.338776026681
B.1.1.1	AR1 (Week|Postcode)	Poisson	ran_vals	cond	Postcode	TS29	Week_factor26	-0.00883663900459018	2.88862206430588	-5.67043184999185	5.65275857198267	Negative	0.991202289340227	0.00344637663696926	285.076786980921
B.1.1.1	AR1 (Week|Postcode)	Poisson	ran_vals	cond	Postcode	TS3	Week_factor26	-0.141095470084247	2.71663420996345	-5.46560068078203	5.18340974061354	Negative	0.868406400907726	0.00422979952450111	178.289697364902
B.1.1.1	AR1 (Week|Postcode)	Poisson	ran_vals	cond	Postcode	TS4	Week_factor26	-0.0426519794874188	2.8389652444858	-5.60692161204054	5.5216176530657	Negative	0.958244820897028	0.00367235691438599	250.039186871765
B.1.1.1	AR1 (Week|Postcode)	Poisson	ran_vals	cond	Postcode	TS5	Week_factor26	-0.0472670799651752	2.83756076229924	-5.60878397801571	5.51424981808536	Negative	0.953832613986761	0.00366552400648248	248.203709454867
B.1.1.1	AR1 (Week|Postcode)	Poisson	ran_vals	cond	Postcode	TS6	Week_factor26	-0.167664113853643	2.68540938032462	-5.43096978303591	5.09564155532863	Negative	0.845637825018039	0.00437884721115353	163.308582514542
B.1.1.1	AR1 (Week|Postcode)	Poisson	ran_vals	cond	Postcode	TS7	Week_factor26	0.0393854744461862	2.85650289134108	-5.55925731431685	5.63802826320923	Positive	1.04017136586146	0.00385163589045944	280.908294846386
B.1.1.1	AR1 (Week|Postcode)	Poisson	ran_vals	cond	Postcode	TS8	Week_factor26	-0.128783722253301	2.73149195966118	-5.48240958724995	5.22484214274335	Negative	0.879164088613212	0.00415929542830226	185.831833307064
B.1.1.1	AR1 (Week|Postcode)	Poisson	ran_vals	cond	Postcode	TS9	Week_factor26	-0.0205047481247236	2.87261689392738	-5.65073040160371	5.60972090535426	Negative	0.979704044706478	0.00351494851306413	273.068015547549
B.1.1.1	AR1 (Week|Postcode)	Poisson	ran_vals	cond	Postcode	TS1	Week_factor27	0.0340634705437879	2.83982130569075	-5.53188401113959	5.60001095222716	Positive	1.03465027445966	0.00395852415568465	270.429369213817
B.1.1.1	AR1 (Week|Postcode)	Poisson	ran_vals	cond	Postcode	TS10	Week_factor27	-0.0188259015140207	2.87505924287789	-5.65383847097368	5.61618666794563	Negative	0.981350198955022	0.00350404076904702	274.839328781833
B.1.1.1	AR1 (Week|Postcode)	Poisson	ran_vals	cond	Postcode	TS11	Week_factor27	-0.00540926460027552	2.89190361617704	-5.67343619906841	5.66261766986786	Negative	0.994605339127807	0.00343603805663108	287.901287563577
B.1.1.1	AR1 (Week|Postcode)	Poisson	ran_vals	cond	Postcode	TS12	Week_factor27	-0.032614898603939	2.85645040498888	-5.63115481600699	5.56592501879911	Negative	0.96791123179276	0.00358443357504286	261.366861183743
B.1.1.1	AR1 (Week|Postcode)	Poisson	ran_vals	cond	Postcode	TS13	Week_factor27	-0.0656793313754899	2.80981108004823	-5.57280785163161	5.44144918888063	Negative	0.936431100223782	0.00379979617581568	230.776379808868
B.1.1.1	AR1 (Week|Postcode)	Poisson	ran_vals	cond	Postcode	TS14	Week_factor27	-0.035098694480481	2.85423175496573	-5.62929013774387	5.55909274878291	Negative	0.965510121035293	0.00359112362587356	259.587218636847
B.1.1.1	AR1 (Week|Postcode)	Poisson	ran_vals	cond	Postcode	TS15	Week_factor27	-0.0446621460631161	2.83726967883285	-5.60560853100304	5.5162842388768	Negative	0.956320523913435	0.00367718218390487	248.709174231582
B.1.1.1	AR1 (Week|Postcode)	Poisson	ran_vals	cond	Postcode	TS16	Week_factor27	-0.00296141297122396	2.89637123768955	-5.67974472470044	5.67382189875799	Negative	0.99704296768679	0.00341442995178217	291.145137973854
B.1.1.1	AR1 (Week|Postcode)	Poisson	ran_vals	cond	Postcode	TS17	Week_factor27	-0.0440993588727262	2.84494774314948	-5.62009447334421	5.53189575559876	Negative	0.956858880330038	0.00362429869317346	252.622367629631
B.1.1.1	AR1 (Week|Postcode)	Poisson	ran_vals	cond	Postcode	TS18	Week_factor27	-0.131975657987068	2.72675902123345	-5.47632513412432	5.21237381815019	Negative	0.876362327242841	0.00418467961249947	183.529206469348
B.1.1.1	AR1 (Week|Postcode)	Poisson	ran_vals	cond	Postcode	TS19	Week_factor27	-0.0598993704347238	2.83460252821209	-5.6156182362166	5.49581949534716	Negative	0.941859307708315	0.00364055827727338	243.671131720267
B.1.1.1	AR1 (Week|Postcode)	Poisson	ran_vals	cond	Postcode	TS2	Week_factor27	-0.177251974783528	2.67547501461089	-5.42108664495765	5.06658269539059	Negative	0.837568711736771	0.0044223385240847	158.631308539545
B.1.1.1	AR1 (Week|Postcode)	Poisson	ran_vals	cond	Postcode	TS20	Week_factor27	-0.0323554249993776	2.85965695404293	-5.63718006306304	5.57246921306428	Negative	0.96816241179485	0.00356290141064354	263.082905637604
B.1.1.1	AR1 (Week|Postcode)	Poisson	ran_vals	cond	Postcode	TS21	Week_factor27	-0.0107790526736713	2.88402323168335	-5.66336071734986	5.64180261200251	Negative	0.989278833143155	0.00347083278774416	281.970544118653
B.1.1.1	AR1 (Week|Postcode)	Poisson	ran_vals	cond	Postcode	TS22	Week_factor27	-0.00131811756473869	2.89781073763986	-5.68092279735231	5.67828656222283	Negative	0.998682750770654	0.00341040987367125	292.447909087593
B.1.1.1	AR1 (Week|Postcode)	Poisson	ran_vals	cond	Postcode	TS23	Week_factor27	-0.0425573194489939	2.84374518361005	-5.61619546053394	5.53108082163595	Negative	0.958335532681917	0.00363845746488539	252.416580945151
B.1.1.1	AR1 (Week|Postcode)	Poisson	ran_vals	cond	Postcode	TS24	Week_factor27	-0.162605594011844	2.69157598262947	-5.43799758161861	5.11278639359492	Negative	0.849926338355012	0.00434818143758413	166.132621418602
B.1.1.1	AR1 (Week|Postcode)	Poisson	ran_vals	cond	Postcode	TS25	Week_factor27	-0.058722656412569	2.82667817747017	-5.59891008013941	5.48146476731427	Negative	0.942968259093956	0.0037018962887804	240.198284418074
B.1.1.1	AR1 (Week|Postcode)	Poisson	ran_vals	cond	Postcode	TS26	Week_factor27	-0.0110611302379606	2.87894085180584	-5.65368151339847	5.63155925292255	Negative	0.988999819133145	0.00350459079795403	279.096961281875
B.1.1.1	AR1 (Week|Postcode)	Poisson	ran_vals	cond	Postcode	TS27	Week_factor27	-0.00206345496091799	2.89651116219584	-5.67912101368301	5.67499410376117	Negative	0.997938672498713	0.00341656023363242	291.486619865528
B.1.1.1	AR1 (Week|Postcode)	Poisson	ran_vals	cond	Postcode	TS28	Week_factor27	-0.00554860241532446	2.89262979976774	-5.6749988305674	5.66390162573675	Negative	0.994466762647713	0.00343067298823623	288.27117752178
B.1.1.1	AR1 (Week|Postcode)	Poisson	ran_vals	cond	Postcode	TS29	Week_factor27	-0.0500990633672466	2.82936079989967	-5.59554433044004	5.49534620370555	Negative	0.951135197178214	0.00371437693668791	243.55583149779
B.1.1.1	AR1 (Week|Postcode)	Poisson	ran_vals	cond	Postcode	TS3	Week_factor27	0.0218023375542662	2.8367316859068	-5.53808960062665	5.58169427573518	Positive	1.02204174523231	0.0039340352424587	265.521090844286
B.1.1.1	AR1 (Week|Postcode)	Poisson	ran_vals	cond	Postcode	TS4	Week_factor27	0.0433082681309927	2.8412794460216	-5.52549711608527	5.61211365234725	Positive	1.04425975724174	0.00398388774510878	273.722180534182
B.1.1.1	AR1 (Week|Postcode)	Poisson	ran_vals	cond	Postcode	TS5	Week_factor27	-0.0520281156375803	2.83099694400195	-5.60068016622436	5.4966239349492	Negative	0.949302176231738	0.00369534940965093	243.867229292247
B.1.1.1	AR1 (Week|Postcode)	Poisson	ran_vals	cond	Postcode	TS6	Week_factor27	-0.0469883220654507	2.84068411017827	-5.61462686947006	5.52065022533916	Negative	0.954098539425611	0.00364416919526459	249.797408999829
B.1.1.1	AR1 (Week|Postcode)	Poisson	ran_vals	cond	Postcode	TS7	Week_factor27	-0.0890443840367948	2.77742053654567	-5.53268860558823	5.35459983751464	Negative	0.914804969935936	0.0039553404300999	211.579293314673
B.1.1.1	AR1 (Week|Postcode)	Poisson	ran_vals	cond	Postcode	TS8	Week_factor27	-0.0550061062676728	2.83030537892542	-5.60230271421148	5.49229050167613	Negative	0.946479368479468	0.00368935838957774	242.812733370645
B.1.1.1	AR1 (Week|Postcode)	Poisson	ran_vals	cond	Postcode	TS9	Week_factor27	-0.0743110606801442	2.79855829573537	-5.55938452895725	5.41076240759697	Negative	0.928382865516467	0.00385114593714996	223.802151113082
B.1.1.1	AR1 (Week|Postcode)	Poisson	ran_vals	cond	Postcode	TS1	Week_factor28	4.0409967917481	1.38797102514631	1.3206235708762	6.76137001262	Positive	56.8830150755853	3.74575639375753	863.824836415328
B.1.1.1	AR1 (Week|Postcode)	Poisson	ran_vals	cond	Postcode	TS10	Week_factor28	-0.0662411097140282	2.8110588277506	-5.57581517052859	5.44333295110053	Negative	0.935905181254916	0.00378838614237538	231.211517353556
B.1.1.1	AR1 (Week|Postcode)	Poisson	ran_vals	cond	Postcode	TS11	Week_factor28	-0.0045719094488726	2.89305285032073	-5.67485130144845	5.66570748255071	Negative	0.99543852582004	0.00343117914973543	288.792224318331
B.1.1.1	AR1 (Week|Postcode)	Poisson	ran_vals	cond	Postcode	TS12	Week_factor28	-0.00918094374171145	2.8871080334154	-5.66780870871215	5.64944682122873	Negative	0.99086107244123	0.00345542883720057	284.134245309708
B.1.1.1	AR1 (Week|Postcode)	Poisson	ran_vals	cond	Postcode	TS13	Week_factor28	-0.0220766610083167	2.86995208528591	-5.64707938552432	5.60292606350768	Negative	0.978165245042857	0.00352780510212883	271.218851073256
B.1.1.1	AR1 (Week|Postcode)	Poisson	ran_vals	cond	Postcode	TS14	Week_factor28	-0.0795102647369774	2.79211209790363	-5.55194941742667	5.39292888795272	Negative	0.923568539731809	0.00387988634839524	219.846348833168
B.1.1.1	AR1 (Week|Postcode)	Poisson	ran_vals	cond	Postcode	TS15	Week_factor28	-0.0262523088805051	2.86528460246142	-5.64210693516205	5.58960231740104	Negative	0.97408928722342	0.00354539062321841	267.629167085146
B.1.1.1	AR1 (Week|Postcode)	Poisson	ran_vals	cond	Postcode	TS16	Week_factor28	-0.0405894202672211	2.84271251803308	-5.61220357401323	5.53102473347879	Negative	0.960223297248502	0.00365301080250595	252.402423761319
B.1.1.1	AR1 (Week|Postcode)	Poisson	ran_vals	cond	Postcode	TS17	Week_factor28	-0.0148133894229455	2.88620598838102	-5.67167317861357	5.64204639976768	Negative	0.985295789064169	0.0034421012051655	282.039293467231
B.1.1.1	AR1 (Week|Postcode)	Poisson	ran_vals	cond	Postcode	TS18	Week_factor28	-0.0264337877453219	2.86633299510548	-5.64434322585088	5.59147565036023	Negative	0.973912526644984	0.00353747095781694	268.130995523808
B.1.1.1	AR1 (Week|Postcode)	Poisson	ran_vals	cond	Postcode	TS19	Week_factor28	-0.197268378833988	2.65295816589761	-5.39697083648475	5.00243407881677	Negative	0.820970272699392	0.00453028314744978	148.77484844088
B.1.1.1	AR1 (Week|Postcode)	Poisson	ran_vals	cond	Postcode	TS2	Week_factor28	-0.0292737504504352	2.8674540632288	-5.64938044170192	5.59083294080105	Negative	0.971150575167215	0.00351969675686189	267.958720537191
B.1.1.1	AR1 (Week|Postcode)	Poisson	ran_vals	cond	Postcode	TS20	Week_factor28	-0.161364754054169	2.69227520133146	-5.43812718513415	5.11539767702581	Negative	0.850981615496346	0.00434761793450041	166.567007686241
B.1.1.1	AR1 (Week|Postcode)	Poisson	ran_vals	cond	Postcode	TS21	Week_factor28	-0.0177721844632558	2.87720458198208	-5.65698954130175	5.62144517237524	Negative	0.982384809390031	0.00349301666813171	276.288379189577
B.1.1.1	AR1 (Week|Postcode)	Poisson	ran_vals	cond	Postcode	TS22	Week_factor28	-0.00900919387722648	2.88643911156545	-5.6663258961133	5.64830750835885	Negative	0.9910312673112	0.00346055639127617	283.81071184517
B.1.1.1	AR1 (Week|Postcode)	Poisson	ran_vals	cond	Postcode	TS23	Week_factor28	-0.00378376429529473	2.89589644045188	-5.67963649053871	5.67206896194812	Negative	0.996223385120749	0.00341479952974591	290.635225996793
B.1.1.1	AR1 (Week|Postcode)	Poisson	ran_vals	cond	Postcode	TS24	Week_factor28	-0.0553276782361717	2.82776978184621	-5.59765460722543	5.48699925075309	Negative	0.946175056177577	0.00370654683800977	241.53134333879
B.1.1.1	AR1 (Week|Postcode)	Poisson	ran_vals	cond	Postcode	TS25	Week_factor28	-0.232187985406408	2.61624342151056	-5.35993086635694	4.89555489554412	Negative	0.792797075017325	0.00470123110958234	133.694172336034
B.1.1.1	AR1 (Week|Postcode)	Poisson	ran_vals	cond	Postcode	TS26	Week_factor28	-0.0273595944364737	2.86457771162269	-5.6418287401331	5.58710955126015	Negative	0.973011289161438	0.00354637707047145	266.962860976806
B.1.1.1	AR1 (Week|Postcode)	Poisson	ran_vals	cond	Postcode	TS27	Week_factor28	-0.00855125545764395	2.88717802377836	-5.66731619901875	5.65021368810347	Negative	0.991485202532765	0.00345713108855096	284.352222019291
B.1.1.1	AR1 (Week|Postcode)	Poisson	ran_vals	cond	Postcode	TS28	Week_factor28	-0.00118913515330531	2.89749233876841	-5.68016976462012	5.67779149431351	Negative	0.998811571587736	0.00341297899112966	292.303163345099
B.1.1.1	AR1 (Week|Postcode)	Poisson	ran_vals	cond	Postcode	TS29	Week_factor28	-0.00578877077730802	2.89236039790439	-5.67471098097984	5.66313343942523	Negative	0.994227951872825	0.00343166064818286	288.049816583309
B.1.1.1	AR1 (Week|Postcode)	Poisson	ran_vals	cond	Postcode	TS3	Week_factor28	3.38259609982495	1.3535439270084	0.729698751395576	6.03549344825432	Positive	29.4471196283379	2.07445558668507	418.005022605135
B.1.1.1	AR1 (Week|Postcode)	Poisson	ran_vals	cond	Postcode	TS4	Week_factor28	4.7899202770455	2.0332954135127	0.804734496630132	8.77510605746086	Positive	120.291778264967	2.23610272718985	6471.13021338378
B.1.1.1	AR1 (Week|Postcode)	Poisson	ran_vals	cond	Postcode	TS5	Week_factor28	-0.0845055781100904	2.78690588328838	-5.54674073765809	5.37772958143791	Negative	0.918966529266065	0.00390014815674902	216.530102952615
B.1.1.1	AR1 (Week|Postcode)	Poisson	ran_vals	cond	Postcode	TS6	Week_factor28	-0.0494830806761905	2.83416506373231	-5.60434453183318	5.5053783704808	Negative	0.951721260480424	0.00368183307787658	246.011521568716
B.1.1.1	AR1 (Week|Postcode)	Poisson	ran_vals	cond	Postcode	TS7	Week_factor28	-0.0240674782569719	2.86866955449025	-5.64655648860443	5.59842153209048	Negative	0.976219833922527	0.0035296502629231	269.999884734894
B.1.1.1	AR1 (Week|Postcode)	Poisson	ran_vals	cond	Postcode	TS8	Week_factor28	-0.0951192919631162	2.77287389601649	-5.52985226182669	5.33961367790046	Negative	0.909264460055865	0.00396657506035854	208.432172778789
B.1.1.1	AR1 (Week|Postcode)	Poisson	ran_vals	cond	Postcode	TS9	Week_factor28	-0.0308884286849413	2.85973730272878	-5.63587054727907	5.57409368990919	Negative	0.969583744774948	0.00356757014249933	263.510625042178
B.1.1.1	AR1 (Week|Postcode)	Poisson	ran_vals	cond	Postcode	TS1	Week_factor29	4.5725919703715	1.92454952205576	0.800544220678439	8.34463972006455	Positive	96.7946738319463	2.22675244352233	4207.56645377807
B.1.1.1	AR1 (Week|Postcode)	Poisson	ran_vals	cond	Postcode	TS10	Week_factor29	-0.0863210775839992	2.68324531952046	-5.34538526552977	5.17274311036177	Negative	0.917299659574006	0.00477011309113419	176.398053752331
B.1.1.1	AR1 (Week|Postcode)	Poisson	ran_vals	cond	Postcode	TS11	Week_factor29	-0.0172439143225399	2.87615948643223	-5.65441292152292	5.61992509287784	Negative	0.982903911052407	0.00350202844894718	275.86871792905
B.1.1.1	AR1 (Week|Postcode)	Poisson	ran_vals	cond	Postcode	TS12	Week_factor29	-0.00776431415808526	2.8890357520843	-5.67017033829189	5.65464170997572	Negative	0.992265750268883	0.00344727802263861	285.614131697752
B.1.1.1	AR1 (Week|Postcode)	Poisson	ran_vals	cond	Postcode	TS13	Week_factor29	-0.00616444266359547	2.89094135333381	-5.67230537661534	5.65997649128814	Negative	0.993854518531341	0.00343992580337652	287.141892140704
B.1.1.1	AR1 (Week|Postcode)	Poisson	ran_vals	cond	Postcode	TS14	Week_factor29	-0.0269442899468124	2.8636925457662	-5.63967854244437	5.58578996255075	Negative	0.973415469041368	0.00355401068620211	266.610812130558
B.1.1.1	AR1 (Week|Postcode)	Poisson	ran_vals	cond	Postcode	TS15	Week_factor29	-0.0600396383127094	2.81712770023274	-5.58150847061903	5.46142919399361	Negative	0.941727204367006	0.00376687900459683	235.433664410949
B.1.1.1	AR1 (Week|Postcode)	Poisson	ran_vals	cond	Postcode	TS16	Week_factor29	-0.0238256441005345	2.8683381504243	-5.64566511441439	5.59801382621332	Negative	0.976455945771365	0.00353279790472224	269.889826632247
B.1.1.1	AR1 (Week|Postcode)	Poisson	ran_vals	cond	Postcode	TS17	Week_factor29	-0.186637488272246	2.66683874579564	-5.41354538260766	5.04027040606317	Negative	0.829744473974514	0.00445581460640453	154.511790302421
B.1.1.1	AR1 (Week|Postcode)	Poisson	ran_vals	cond	Postcode	TS18	Week_factor29	-0.00891085481471513	2.89132829250411	-5.67581017560446	5.65798846597503	Negative	0.991128729189023	0.00342789065760116	286.571613842341
B.1.1.1	AR1 (Week|Postcode)	Poisson	ran_vals	cond	Postcode	TS19	Week_factor29	-0.0412515284990068	2.84835500104373	-5.62392474572927	5.54142168873126	Negative	0.959587735927451	0.00361044319408105	255.040329799937
B.1.1.1	AR1 (Week|Postcode)	Poisson	ran_vals	cond	Postcode	TS2	Week_factor29	-0.100490686561491	2.76538337845028	-5.52054251176974	5.31956113864676	Negative	0.904393535387127	0.00400367531182607	204.294205485152
B.1.1.1	AR1 (Week|Postcode)	Poisson	ran_vals	cond	Postcode	TS20	Week_factor29	-0.0263784926535174	2.87053667890924	-5.65252699961684	5.59977001430981	Negative	0.973966380716473	0.0035086392328665	270.364220373534
B.1.1.1	AR1 (Week|Postcode)	Poisson	ran_vals	cond	Postcode	TS21	Week_factor29	-0.0928463418757741	2.77424607974032	-5.53026874241824	5.34457605866669	Negative	0.911333523337766	0.00396492340279654	209.469063178733
B.1.1.1	AR1 (Week|Postcode)	Poisson	ran_vals	cond	Postcode	TS22	Week_factor29	-0.0148918430298669	2.88069296109366	-5.66094629729149	5.63116261123176	Negative	0.985218492087785	0.00347922296067121	278.986281742769
B.1.1.1	AR1 (Week|Postcode)	Poisson	ran_vals	cond	Postcode	TS23	Week_factor29	-0.0257622983047987	2.86380475044861	-5.6387164679388	5.5871918713292	Negative	0.974566718239412	0.00355743155457712	266.984838282528
B.1.1.1	AR1 (Week|Postcode)	Poisson	ran_vals	cond	Postcode	TS24	Week_factor29	-0.00495922627277516	2.89497734826827	-5.67901056493785	5.6690921123923	Negative	0.995053050387208	0.00341693760926295	289.771335127908
B.1.1.1	AR1 (Week|Postcode)	Poisson	ran_vals	cond	Postcode	TS25	Week_factor29	-0.082142704376957	2.7950910060214	-5.56042040969072	5.3961350009368	Negative	0.921140498535668	0.00384715867479258	220.552332193131
B.1.1.1	AR1 (Week|Postcode)	Poisson	ran_vals	cond	Postcode	TS26	Week_factor29	-0.116909987656896	2.74506903243569	-5.49714642630707	5.26332645099327	Negative	0.889665270414955	0.00409844999681859	193.122837657387
B.1.1.1	AR1 (Week|Postcode)	Poisson	ran_vals	cond	Postcode	TS27	Week_factor29	-0.0160556722505648	2.87870649369085	-5.65821672194621	5.62610537744508	Negative	0.984072532997609	0.00348873273480346	277.578944508882
B.1.1.1	AR1 (Week|Postcode)	Poisson	ran_vals	cond	Postcode	TS28	Week_factor29	-0.00493543613226746	2.89208380470384	-5.67331553362337	5.66344466135883	Negative	0.995076723120677	0.00343645269270801	288.13947795577
B.1.1.1	AR1 (Week|Postcode)	Poisson	ran_vals	cond	Postcode	TS29	Week_factor29	-0.00124122195215615	2.89743389656767	-5.68010730681034	5.67762486290602	Negative	0.998759548045199	0.0034131921649794	292.254460515401
B.1.1.1	AR1 (Week|Postcode)	Poisson	ran_vals	cond	Postcode	TS3	Week_factor29	0.0476453499974534	2.86970795657253	-5.57687889103274	5.67216959102764	Positive	1.04879863292166	0.0037843585008803	290.664473823628
B.1.1.1	AR1 (Week|Postcode)	Poisson	ran_vals	cond	Postcode	TS4	Week_factor29	-0.0787260357896394	2.68926851333719	-5.34959546668811	5.19214339510883	Negative	0.924293112994046	0.00475007217322382	179.853637497135
B.1.1.1	AR1 (Week|Postcode)	Poisson	ran_vals	cond	Postcode	TS5	Week_factor29	-0.040695860353194	2.85210374236771	-5.6307164755658	5.54932475485941	Negative	0.960121096437417	0.00358600512164861	257.063916127479
B.1.1.1	AR1 (Week|Postcode)	Poisson	ran_vals	cond	Postcode	TS6	Week_factor29	-0.0784500286553168	2.79163908823205	-5.54996209942438	5.39306204211374	Negative	0.924548259696973	0.00388760458313549	219.875624238329
B.1.1.1	AR1 (Week|Postcode)	Poisson	ran_vals	cond	Postcode	TS7	Week_factor29	-0.0253222962162497	2.86518426371277	-5.6409802621642	5.5903356697317	Negative	0.974995623983659	0.00354938737019107	267.825505542415
B.1.1.1	AR1 (Week|Postcode)	Poisson	ran_vals	cond	Postcode	TS8	Week_factor29	-0.025204597580919	2.86733859829236	-5.64508498171551	5.59467578655367	Negative	0.975110386391613	0.00353484799090884	268.990425640433
B.1.1.1	AR1 (Week|Postcode)	Poisson	ran_vals	cond	Postcode	TS9	Week_factor29	-0.0541582862156795	2.82497980426518	-5.59101695962844	5.48270038719708	Negative	0.947282152927152	0.00373123142287981	240.495261631807
B.1.1.1	AR1 (Week|Postcode)	Poisson	ran_vals	cond	Postcode	TS1	Week_factor30	2.9271063486922	1.62988856319618	-0.267416533986047	6.12162923137045	Positive	18.6735175938885	0.76535420902204	455.606378352353
B.1.1.1	AR1 (Week|Postcode)	Poisson	ran_vals	cond	Postcode	TS10	Week_factor30	4.54829091050934	1.95591312243623	0.71477163364504	8.38181018737363	Positive	94.4708111917048	2.0437199120964	4366.906695186
B.1.1.1	AR1 (Week|Postcode)	Poisson	ran_vals	cond	Postcode	TS11	Week_factor30	-0.0508019411123206	2.8289162522633	-5.59537591082842	5.49377202860378	Negative	0.950466900308573	0.00371500256329141	243.172733582667
B.1.1.1	AR1 (Week|Postcode)	Poisson	ran_vals	cond	Postcode	TS12	Week_factor30	-0.0290198270714323	2.86095949228988	-5.63639739318759	5.57835773904472	Negative	0.97139720431391	0.00356569107779865	264.636646293946
B.1.1.1	AR1 (Week|Postcode)	Poisson	ran_vals	cond	Postcode	TS13	Week_factor30	-0.00521080703363396	2.89224793504209	-5.67391259407647	5.6634909800092	Negative	0.994802745670942	0.00343440153509972	288.152824496601
B.1.1.1	AR1 (Week|Postcode)	Poisson	ran_vals	cond	Postcode	TS14	Week_factor30	-0.00755189102737031	2.88917609067341	-5.67023297374149	5.65512919168675	Negative	0.992476552854937	0.00344706210759181	285.753397305326
B.1.1.1	AR1 (Week|Postcode)	Poisson	ran_vals	cond	Postcode	TS15	Week_factor30	-0.0201136899705924	2.87248768923126	-5.65008610689855	5.60985872695736	Negative	0.980087240882907	0.00351721390549181	273.105652812763
B.1.1.1	AR1 (Week|Postcode)	Poisson	ran_vals	cond	Postcode	TS16	Week_factor30	-0.0546354882127406	2.82419367895973	-5.58995338433949	5.48068240791401	Negative	0.946830215833213	0.00373520197953722	240.010436524196
B.1.1.1	AR1 (Week|Postcode)	Poisson	ran_vals	cond	Postcode	TS17	Week_factor30	-0.114760822562322	2.7603807662987	-5.52500770812484	5.2954860630002	Negative	0.891579364074874	0.00398583796867322	199.434540162395
B.1.1.1	AR1 (Week|Postcode)	Poisson	ran_vals	cond	Postcode	TS18	Week_factor30	-0.116912275443696	2.74594443311314	-5.49886446789371	5.26503991700632	Negative	0.889663235052821	0.0040914147344504	193.45403073907
B.1.1.1	AR1 (Week|Postcode)	Poisson	ran_vals	cond	Postcode	TS19	Week_factor30	-0.013863145686473	2.88703529810825	-5.67234835207451	5.64462206070156	Negative	0.986232505200135	0.00343977797416214	282.766667389413
B.1.1.1	AR1 (Week|Postcode)	Poisson	ran_vals	cond	Postcode	TS2	Week_factor30	-0.0196961842050163	2.87459086940089	-5.65379075851843	5.6143983901084	Negative	0.980496518388657	0.00350420795942388	274.348278899046
B.1.1.1	AR1 (Week|Postcode)	Poisson	ran_vals	cond	Postcode	TS20	Week_factor30	-0.090911714878509	2.77691843305151	-5.53357183166488	5.35174840190786	Negative	0.913098320337051	0.0039518485125933	210.976847909389
B.1.1.1	AR1 (Week|Postcode)	Poisson	ran_vals	cond	Postcode	TS21	Week_factor30	-0.0145176291566475	2.88328371894455	-5.66564987549867	5.63661461718538	Negative	0.985587243507322	0.00346289658965682	280.511470502972
B.1.1.1	AR1 (Week|Postcode)	Poisson	ran_vals	cond	Postcode	TS22	Week_factor30	-0.0785628586192671	2.79233750517725	-5.5514438014471	5.39431808420856	Negative	0.924443948834967	0.00388184857695718	220.151970793119
B.1.1.1	AR1 (Week|Postcode)	Poisson	ran_vals	cond	Postcode	TS23	Week_factor30	-0.0416710427391729	2.84857054772971	-5.62476672371093	5.54142463823258	Negative	0.959185259635711	0.0036074045598187	255.041082042837
B.1.1.1	AR1 (Week|Postcode)	Poisson	ran_vals	cond	Postcode	TS24	Week_factor30	-0.0336991810438062	2.85326181610222	-5.62598957906751	5.5585912169799	Negative	0.96686231140652	0.00360299592194197	259.457060033113
B.1.1.1	AR1 (Week|Postcode)	Poisson	ran_vals	cond	Postcode	TS25	Week_factor30	-0.00748742568635702	2.89298839389767	-5.67764048541817	5.66266563404546	Negative	0.992540535256666	0.00342162229396389	287.915096843236
B.1.1.1	AR1 (Week|Postcode)	Poisson	ran_vals	cond	Postcode	TS26	Week_factor30	-0.038741275389875	2.84856192499435	-5.6218200561109	5.54433750533114	Negative	0.961999569915443	0.00361805005862577	255.785065856442
B.1.1.1	AR1 (Week|Postcode)	Poisson	ran_vals	cond	Postcode	TS27	Week_factor30	-0.0705060005612416	2.80304482853517	-5.56437291154142	5.42336091041894	Negative	0.931922147453104	0.00383198278413529	226.639559162212
B.1.1.1	AR1 (Week|Postcode)	Poisson	ran_vals	cond	Postcode	TS28	Week_factor30	-0.00931636643550853	2.887120573933	-5.6679687103688	5.64933597749779	Negative	0.990726896451063	0.00345487600709022	284.102752555289
B.1.1.1	AR1 (Week|Postcode)	Poisson	ran_vals	cond	Postcode	TS29	Week_factor30	-0.00515116249033495	2.89179031430886	-5.67295602937746	5.66265370439679	Negative	0.994862081995907	0.00343768833413776	287.911662137772
B.1.1.1	AR1 (Week|Postcode)	Poisson	ran_vals	cond	Postcode	TS3	Week_factor30	-0.0081326335014308	2.88693419316719	-5.66641967784632	5.65015441084346	Negative	0.991900346896016	0.00346023186951794	284.33536689826
B.1.1.1	AR1 (Week|Postcode)	Poisson	ran_vals	cond	Postcode	TS4	Week_factor30	-0.0206579570771138	2.87225902440601	-5.65018219918305	5.60886628502882	Negative	0.979553956773837	0.00351687594461054	272.834745763982
B.1.1.1	AR1 (Week|Postcode)	Poisson	ran_vals	cond	Postcode	TS5	Week_factor30	-0.207647272837603	2.64076588204588	-5.38345329324968	4.96815874757448	Negative	0.812493574727177	0.0045919372127054	143.761941506167
B.1.1.1	AR1 (Week|Postcode)	Poisson	ran_vals	cond	Postcode	TS6	Week_factor30	0.0448930305606578	2.8729748304491	-5.58603416560964	5.67582022673096	Positive	1.04591597287936	0.00374986977747426	291.727523151752
B.1.1.1	AR1 (Week|Postcode)	Poisson	ran_vals	cond	Postcode	TS7	Week_factor30	-0.0417057388571133	2.84179621487013	-5.61152397140482	5.52811249369059	Negative	0.959151980208153	0.00365549424195628	251.66843667216
B.1.1.1	AR1 (Week|Postcode)	Poisson	ran_vals	cond	Postcode	TS8	Week_factor30	-0.026401787612504	2.86369335462714	-5.63913762544838	5.58633405022337	Negative	0.973943692473842	0.0035559336310161	266.755911256569
B.1.1.1	AR1 (Week|Postcode)	Poisson	ran_vals	cond	Postcode	TS9	Week_factor30	-0.013978219496715	2.88127476502831	-5.6611729885163	5.63321654952287	Negative	0.986119022197563	0.00347843434074684	279.559891227124
B.1.1.1	AR1 (Week|Postcode)	Poisson	ran_vals	cond	Postcode	TS1	Week_factor31	0.0433041223521055	2.87343958942556	-5.58853398467355	5.67514222937776	Positive	1.04425542798066	0.00374050748840718	291.529799698764
B.1.1.1	AR1 (Week|Postcode)	Poisson	ran_vals	cond	Postcode	TS10	Week_factor31	-0.137744807119057	2.62719761576457	-5.28695751428711	5.01146790004899	Negative	0.8713210182974	0.00505712310201227	150.124942899794
B.1.1.1	AR1 (Week|Postcode)	Poisson	ran_vals	cond	Postcode	TS11	Week_factor31	-0.0125567564190439	2.88506964245932	-5.66718934852916	5.64207583569108	Negative	0.987521750705006	0.00345756965513773	282.047595676459
B.1.1.1	AR1 (Week|Postcode)	Poisson	ran_vals	cond	Postcode	TS12	Week_factor31	-0.0838496808124714	2.78613027195477	-5.5445646700806	5.37686530845566	Negative	0.919569474642719	0.00390864438352948	216.343042682002
B.1.1.1	AR1 (Week|Postcode)	Poisson	ran_vals	cond	Postcode	TS13	Week_factor31	-0.0196174407492719	2.87307728025457	-5.65074543484852	5.61151055334997	Negative	0.98057372911274	0.00351489567237982	273.557148731828
B.1.1.1	AR1 (Week|Postcode)	Poisson	ran_vals	cond	Postcode	TS14	Week_factor31	-0.00638500768706974	2.89076987061412	-5.67218984168426	5.65941982631012	Negative	0.993635333159333	0.00344032325792661	286.982094786548
B.1.1.1	AR1 (Week|Postcode)	Poisson	ran_vals	cond	Postcode	TS15	Week_factor31	-0.00560779313603349	2.89165054643696	-5.67313872002803	5.66192313375597	Negative	0.994407901185354	0.00343706035798396	287.7013991456
B.1.1.1	AR1 (Week|Postcode)	Poisson	ran_vals	cond	Postcode	TS16	Week_factor31	-0.0182445773258078	2.87490746800869	-5.65295967350808	5.61647051885646	Negative	0.981920847412587	0.00350712146464968	274.917353248774
B.1.1.1	AR1 (Week|Postcode)	Poisson	ran_vals	cond	Postcode	TS17	Week_factor31	-0.241458372442147	2.60880116242683	-5.35461469362497	4.87169794874067	Negative	0.785481500785049	0.00472629021646644	130.542383099109
B.1.1.1	AR1 (Week|Postcode)	Poisson	ran_vals	cond	Postcode	TS18	Week_factor31	-0.0703623079598659	2.81139256984508	-5.58059049125973	5.43986587534	Negative	0.932056067392173	0.0037703385094061	230.411277553804
B.1.1.1	AR1 (Week|Postcode)	Poisson	ran_vals	cond	Postcode	TS19	Week_factor31	-0.175776930681949	2.67836304436902	-5.42527203516828	5.07371817380439	Negative	0.838805074145056	0.00440386799187334	159.767266800428
B.1.1.1	AR1 (Week|Postcode)	Poisson	ran_vals	cond	Postcode	TS2	Week_factor31	-0.0066510047962901	2.89326157036697	-5.67733948056935	5.66403747097677	Negative	0.993371064182044	0.00342265237388694	288.310340449072
B.1.1.1	AR1 (Week|Postcode)	Poisson	ran_vals	cond	Postcode	TS20	Week_factor31	-0.0177032877283624	2.87701871502784	-5.65655635203064	5.62114977657392	Negative	0.982452494827433	0.00349453013326091	276.206776815504
B.1.1.1	AR1 (Week|Postcode)	Poisson	ran_vals	cond	Postcode	TS21	Week_factor31	-0.0508498253075472	2.82866723585383	-5.59493573182951	5.49323608121442	Negative	0.950421389055605	0.00371663818935838	243.04244070912
B.1.1.1	AR1 (Week|Postcode)	Poisson	ran_vals	cond	Postcode	TS22	Week_factor31	-0.0121701616371175	2.88580287817863	-5.66823986934927	5.64389954607503	Negative	0.987903595265669	0.0034539393134367	282.562438124529
B.1.1.1	AR1 (Week|Postcode)	Poisson	ran_vals	cond	Postcode	TS23	Week_factor31	-0.202227210449247	2.64705897446318	-5.3903674653506	4.98591304445211	Negative	0.816909296526079	0.00456029727656953	146.337126349083
B.1.1.1	AR1 (Week|Postcode)	Poisson	ran_vals	cond	Postcode	TS24	Week_factor31	-0.0540314837201319	2.834000152379	-5.60856971456399	5.50050674712373	Negative	0.947402278284067	0.00366630947845444	244.815960619947
B.1.1.1	AR1 (Week|Postcode)	Poisson	ran_vals	cond	Postcode	TS25	Week_factor31	-0.0506512690174614	2.83114083183293	-5.59958533457078	5.49828279653585	Negative	0.950610119936866	0.00369939741069114	244.272106996354
B.1.1.1	AR1 (Week|Postcode)	Poisson	ran_vals	cond	Postcode	TS26	Week_factor31	-0.00343609154359826	2.89616743588163	-5.67981995906931	5.67294777598211	Negative	0.996569805063256	0.00341417307896266	290.890752575897
B.1.1.1	AR1 (Week|Postcode)	Poisson	ran_vals	cond	Postcode	TS27	Week_factor31	-0.0227281068071461	2.8690535045978	-5.64596964553725	5.60051343192295	Negative	0.977528230916029	0.0035317222216073	270.565288626505
B.1.1.1	AR1 (Week|Postcode)	Poisson	ran_vals	cond	Postcode	TS28	Week_factor31	-0.041708659932015	2.84098582767893	-5.60993856277143	5.5265212429074	Negative	0.959149178457468	0.00366129429059549	251.268287528454
B.1.1.1	AR1 (Week|Postcode)	Poisson	ran_vals	cond	Postcode	TS29	Week_factor31	-0.00972040983366119	2.88661481431472	-5.66738148313028	5.64794066346296	Negative	0.990326680646901	0.00345690540018642	283.706616428734
B.1.1.1	AR1 (Week|Postcode)	Poisson	ran_vals	cond	Postcode	TS3	Week_factor31	-0.0430243468342807	2.84177933230911	-5.61280949017041	5.52676079650185	Negative	0.957888068241069	0.00365079805467589	251.328486960111
B.1.1.1	AR1 (Week|Postcode)	Poisson	ran_vals	cond	Postcode	TS4	Week_factor31	-0.00510903206902498	2.89300835883227	-5.6753012223536	5.66508315821555	Negative	0.994903996837506	0.00342963573773935	288.611980576017
B.1.1.1	AR1 (Week|Postcode)	Poisson	ran_vals	cond	Postcode	TS5	Week_factor31	-0.0266920801958752	2.86867254580925	-5.64918695342082	5.59580279302907	Negative	0.973661004876337	0.0035203778428263	269.293750484378
B.1.1.1	AR1 (Week|Postcode)	Poisson	ran_vals	cond	Postcode	TS6	Week_factor31	3.09345146282304	1.63459655236387	-0.110298909063478	6.29720183470956	Positive	22.0530620961084	0.895566402370008	543.050237846999
B.1.1.1	AR1 (Week|Postcode)	Poisson	ran_vals	cond	Postcode	TS7	Week_factor31	-0.0198908540958158	2.87588652912592	-5.65652487480652	5.61674316661489	Negative	0.980305663815915	0.00349464013310035	274.992319068055
B.1.1.1	AR1 (Week|Postcode)	Poisson	ran_vals	cond	Postcode	TS8	Week_factor31	-0.0411229079063825	2.83924994808787	-5.60595054926582	5.52370473345306	Negative	0.959711166608414	0.0036759247354898	250.561583707224
B.1.1.1	AR1 (Week|Postcode)	Poisson	ran_vals	cond	Postcode	TS9	Week_factor31	-0.0146464204158489	2.8792165042325	-5.65780707240487	5.62851423157317	Negative	0.985460316658888	0.00349016218533502	278.248397679037
B.1.1.1	AR1 (Week|Postcode)	Poisson	ran_vals	cond	Postcode	TS1	Week_factor32	-0.014852689369528	2.87918827173715	-5.65795800668446	5.6282526279454	Negative	0.985257067753168	0.00348963543997288	278.175616409121
B.1.1.1	AR1 (Week|Postcode)	Poisson	ran_vals	cond	Postcode	TS10	Week_factor32	-0.0340851289785032	2.85604036345729	-5.63182137974748	5.56365112179047	Negative	0.966489224894911	0.0035820451177095	260.773215060805
B.1.1.1	AR1 (Week|Postcode)	Poisson	ran_vals	cond	Postcode	TS11	Week_factor32	-0.0657514784245265	2.80880526162142	-5.57090863078911	5.43940567394006	Negative	0.93636354192037	0.00380701968525858	230.305266356433
B.1.1.1	AR1 (Week|Postcode)	Poisson	ran_vals	cond	Postcode	TS12	Week_factor32	-0.0210828972115255	2.87572698488394	-5.657404216954	5.61523842253095	Negative	0.979137793412302	0.00349156849944742	274.578837173046
B.1.1.1	AR1 (Week|Postcode)	Poisson	ran_vals	cond	Postcode	TS13	Week_factor32	-0.0575635025641804	2.81999577067034	-5.58465364963331	5.46952664450495	Negative	0.944061938129065	0.0037550501075527	237.347816273181
B.1.1.1	AR1 (Week|Postcode)	Poisson	ran_vals	cond	Postcode	TS14	Week_factor32	-0.023957502586706	2.867465407707	-5.64408642860688	5.59617142343347	Negative	0.976327200256823	0.00353837948725856	269.393038647715
B.1.1.1	AR1 (Week|Postcode)	Poisson	ran_vals	cond	Postcode	TS15	Week_factor32	-0.00473985453807329	2.89284122521781	-5.67460446895771	5.66512475988156	Negative	0.995271360845688	0.00343202618076423	288.623987564994
B.1.1.1	AR1 (Week|Postcode)	Poisson	ran_vals	cond	Postcode	TS16	Week_factor32	-0.00507929598441437	2.8923243946122	-5.67393094103094	5.66377234906211	Negative	0.994933581826804	0.00343433852486914	288.233913191313
B.1.1.1	AR1 (Week|Postcode)	Poisson	ran_vals	cond	Postcode	TS17	Week_factor32	-0.0895862888008712	2.78670258791165	-5.55142299673227	5.37225041913053	Negative	0.914309367061435	0.00388192933854995	215.346943694896
B.1.1.1	AR1 (Week|Postcode)	Poisson	ran_vals	cond	Postcode	TS18	Week_factor32	-0.153893757271105	2.70254940792662	-5.45079326324734	5.14300574870512	Negative	0.857363104768783	0.00429289794154493	171.229668962088
B.1.1.1	AR1 (Week|Postcode)	Poisson	ran_vals	cond	Postcode	TS19	Week_factor32	-0.107731540987935	2.76812998385603	-5.5331666138712	5.31770353189533	Negative	0.897868604997189	0.00395345019642199	203.915059450909
B.1.1.1	AR1 (Week|Postcode)	Poisson	ran_vals	cond	Postcode	TS2	Week_factor32	-0.0886908640823964	2.78079865164433	-5.53895606956283	5.36157434139804	Negative	0.915128428918425	0.00393062799947554	213.060111902334
B.1.1.1	AR1 (Week|Postcode)	Poisson	ran_vals	cond	Postcode	TS20	Week_factor32	-0.0059814718675093	2.89382869629023	-5.67778149402486	5.66581855028984	Negative	0.994036381521092	0.00342113984978678	288.824301599109
B.1.1.1	AR1 (Week|Postcode)	Poisson	ran_vals	cond	Postcode	TS21	Week_factor32	-0.00963497483951939	2.88693776176161	-5.66792901350096	5.64865906382192	Negative	0.99041129281543	0.0034550131575687	283.910504591711
B.1.1.1	AR1 (Week|Postcode)	Poisson	ran_vals	cond	Postcode	TS22	Week_factor32	-0.0427628278268454	2.83947804449544	-5.60803752993012	5.52251187427643	Negative	0.958138606936797	0.00366826115130099	250.262877215597
B.1.1.1	AR1 (Week|Postcode)	Poisson	ran_vals	cond	Postcode	TS23	Week_factor32	-0.0339383585614368	2.86241507350025	-5.64416881142649	5.57629209430362	Negative	0.966631087331889	0.00353808799758659	264.090565196171
B.1.1.1	AR1 (Week|Postcode)	Poisson	ran_vals	cond	Postcode	TS24	Week_factor32	-0.253493999559825	2.59352867405845	-5.3367167935863	4.82972879446665	Negative	0.776084401759188	0.00481164242049426	125.177007353769
B.1.1.1	AR1 (Week|Postcode)	Poisson	ran_vals	cond	Postcode	TS25	Week_factor32	-0.079874620007675	2.8041825330072	-5.57597139077809	5.41622215076274	Negative	0.923232093963124	0.00378779436597196	225.027395093244
B.1.1.1	AR1 (Week|Postcode)	Poisson	ran_vals	cond	Postcode	TS26	Week_factor32	-0.0234083891032847	2.86695157149807	-5.64253021466001	5.59571343645344	Negative	0.976863461907492	0.00354389024961641	269.269688392065
B.1.1.1	AR1 (Week|Postcode)	Poisson	ran_vals	cond	Postcode	TS27	Week_factor32	-0.00199511339045593	2.89728700163282	-5.68057328946683	5.67658306268592	Negative	0.99800687552534	0.00341160204713969	291.9501482979
B.1.1.1	AR1 (Week|Postcode)	Poisson	ran_vals	cond	Postcode	TS28	Week_factor32	-0.0132122619226145	2.88142139155939	-5.6606944136623	5.63426988981707	Negative	0.986874636879032	0.00348009943035686	279.854518069115
B.1.1.1	AR1 (Week|Postcode)	Poisson	ran_vals	cond	Postcode	TS29	Week_factor32	-0.0434660872483013	2.83862511238803	-5.60706907313981	5.52013689864321	Negative	0.957465023814008	0.00367181542452381	249.669214226924
B.1.1.1	AR1 (Week|Postcode)	Poisson	ran_vals	cond	Postcode	TS3	Week_factor32	-0.0775789306409194	2.80446666322829	-5.57423258641159	5.41907472512975	Negative	0.925353982731128	0.00379438632876087	225.670218887805
B.1.1.1	AR1 (Week|Postcode)	Poisson	ran_vals	cond	Postcode	TS4	Week_factor32	-0.0212849799222137	2.87004407484369	-5.64646800065842	5.603898040814	Negative	0.978939946584257	0.00352996260824417	271.482597798696
B.1.1.1	AR1 (Week|Postcode)	Poisson	ran_vals	cond	Postcode	TS5	Week_factor32	-0.00594620138207214	2.89215405033725	-5.67446397778473	5.66257157502059	Negative	0.994071442285111	0.00343250838401992	287.888017103548
B.1.1.1	AR1 (Week|Postcode)	Poisson	ran_vals	cond	Postcode	TS6	Week_factor32	0.0591959777316133	2.89176034665431	-5.6085501536319	5.72694210909512	Positive	1.06098314943766	0.00366638119558661	307.028970349755
B.1.1.1	AR1 (Week|Postcode)	Poisson	ran_vals	cond	Postcode	TS7	Week_factor32	-0.108408336677364	2.75458147655895	-5.50728882321406	5.29047214985934	Negative	0.897261136984706	0.0040570919794957	198.437095341171
B.1.1.1	AR1 (Week|Postcode)	Poisson	ran_vals	cond	Postcode	TS8	Week_factor32	0.0758711137844087	2.90539805955753	-5.6186044437009	5.77034667126972	Positive	1.07882351971563	0.00362970303097438	320.648873133619
B.1.1.1	AR1 (Week|Postcode)	Poisson	ran_vals	cond	Postcode	TS9	Week_factor32	-0.0242729444569129	2.8652024070834	-5.63996647075784	5.59142058184402	Negative	0.976019274347756	0.00355298753320362	268.116230354284
B.1.1.1	AR1 (Week|Postcode)	Poisson	ran_vals	cond	Postcode	TS1	Week_factor33	-0.0899247397441074	2.77924664990721	-5.53714807771583	5.35729859822762	Negative	0.913999970554466	0.00393774097101184	212.151066391475
B.1.1.1	AR1 (Week|Postcode)	Poisson	ran_vals	cond	Postcode	TS10	Week_factor33	-0.0164985128121841	2.87959019697137	-5.66039158911066	5.62739456348629	Negative	0.983636842242312	0.00348115344948989	277.937026176828
B.1.1.1	AR1 (Week|Postcode)	Poisson	ran_vals	cond	Postcode	TS11	Week_factor33	-0.00912495906707173	2.8882491083662	-5.66998918984475	5.65173927171061	Negative	0.990916547028833	0.00344790254826349	284.786356177636
B.1.1.1	AR1 (Week|Postcode)	Poisson	ran_vals	cond	Postcode	TS12	Week_factor33	-0.107496751256791	2.75585566870268	-5.50887460850459	5.29388110599101	Negative	0.898079440075545	0.00405066340123189	199.114713022345
B.1.1.1	AR1 (Week|Postcode)	Poisson	ran_vals	cond	Postcode	TS13	Week_factor33	-0.0142781416556739	2.88318314146214	-5.66521325975453	5.63665697644318	Negative	0.985823307599332	0.00346440887494797	280.523353012333
B.1.1.1	AR1 (Week|Postcode)	Poisson	ran_vals	cond	Postcode	TS14	Week_factor33	-0.0697938468638961	2.80407697172846	-5.56568372132982	5.42609602760203	Negative	0.932586055630324	0.00382696307425402	227.260293418341
B.1.1.1	AR1 (Week|Postcode)	Poisson	ran_vals	cond	Postcode	TS15	Week_factor33	-0.0178686676415077	2.87534737434968	-5.65344596440869	5.61770862912568	Negative	0.98229003035372	0.00350541639800688	275.257942046752
B.1.1.1	AR1 (Week|Postcode)	Poisson	ran_vals	cond	Postcode	TS16	Week_factor33	-0.00429279566632081	2.89340462969542	-5.6752616625708	5.66667607123816	Negative	0.995716405210459	0.00342977141606792	289.072080710817
B.1.1.1	AR1 (Week|Postcode)	Poisson	ran_vals	cond	Postcode	TS17	Week_factor33	-0.0262945110650945	2.86569529661247	-5.64295408309137	5.59036506096118	Negative	0.97404817939494	0.00354238842472597	267.833377378991
B.1.1.1	AR1 (Week|Postcode)	Poisson	ran_vals	cond	Postcode	TS18	Week_factor33	-0.0543527051104511	2.82905626106062	-5.59920108702682	5.49049567680592	Negative	0.947098001279803	0.00370081916819625	242.37731790213
B.1.1.1	AR1 (Week|Postcode)	Poisson	ran_vals	cond	Postcode	TS19	Week_factor33	-0.227984903651519	2.62205705632876	-5.36712229946499	4.91115249216195	Negative	0.796136278495433	0.00466754379574727	135.795827885763
B.1.1.1	AR1 (Week|Postcode)	Poisson	ran_vals	cond	Postcode	TS2	Week_factor33	-0.052896558842829	2.83247585578534	-5.60444722326137	5.49865410557571	Negative	0.94847811908227	0.00368145500459223	244.362824278898
B.1.1.1	AR1 (Week|Postcode)	Poisson	ran_vals	cond	Postcode	TS20	Week_factor33	-0.080153938700962	2.79119771523317	-5.55080093428846	5.39049305688654	Negative	0.922974253992476	0.0038843448922357	219.311491941863
B.1.1.1	AR1 (Week|Postcode)	Poisson	ran_vals	cond	Postcode	TS21	Week_factor33	-0.00326379020856915	2.89611839484572	-5.67955153907014	5.673023958653	Negative	0.996741530164925	0.00341508963430309	290.912914254521
B.1.1.1	AR1 (Week|Postcode)	Poisson	ran_vals	cond	Postcode	TS22	Week_factor33	-0.00805782024655273	2.88888088942592	-5.6701603191474	5.6540446786543	Negative	0.991974556965396	0.00344731256158825	285.443662008222
B.1.1.1	AR1 (Week|Postcode)	Poisson	ran_vals	cond	Postcode	TS23	Week_factor33	-0.115761486013088	2.74632024844777	-5.49845026298381	5.26692729095763	Negative	0.890687639424329	0.00409310976954355	193.819495613418
B.1.1.1	AR1 (Week|Postcode)	Poisson	ran_vals	cond	Postcode	TS24	Week_factor33	-0.0439554577389883	2.85165246603189	-5.63309158758632	5.54518067210834	Negative	0.956996583315315	0.00357749806438468	256.0008262743
B.1.1.1	AR1 (Week|Postcode)	Poisson	ran_vals	cond	Postcode	TS25	Week_factor33	-0.351743362118279	2.50050456905577	-5.25264226064543	4.54915553640887	Negative	0.703460633459153	0.00523367138958945	94.5525284241378
B.1.1.1	AR1 (Week|Postcode)	Poisson	ran_vals	cond	Postcode	TS26	Week_factor33	-0.0379684555925952	2.85296203635114	-5.62967129610088	5.55373438491569	Negative	0.962743309579399	0.00358975509992163	258.199975859114
B.1.1.1	AR1 (Week|Postcode)	Poisson	ran_vals	cond	Postcode	TS27	Week_factor33	-0.0136225446977569	2.88015381227125	-5.65862028668514	5.63137519728962	Negative	0.986469822264206	0.00348732508934528	279.045596641141
B.1.1.1	AR1 (Week|Postcode)	Poisson	ran_vals	cond	Postcode	TS28	Week_factor33	-0.00115260682271492	2.89793854866939	-5.68100779162499	5.67870257797956	Negative	0.998848057173396	0.0034101200206826	292.569597336154
B.1.1.1	AR1 (Week|Postcode)	Poisson	ran_vals	cond	Postcode	TS29	Week_factor33	-0.013783763142911	2.88067463385349	-5.65980229667385	5.63223477038803	Negative	0.986310797952439	0.00348320547145019	279.285559847425
B.1.1.1	AR1 (Week|Postcode)	Poisson	ran_vals	cond	Postcode	TS3	Week_factor33	-0.294999903421613	2.5542870950848	-5.30131061596325	4.71131080912003	Negative	0.744531659371572	0.00498505612944733	111.197823537454
B.1.1.1	AR1 (Week|Postcode)	Poisson	ran_vals	cond	Postcode	TS4	Week_factor33	-0.036913377903783	2.8497624351305	-5.62234511525473	5.54851835944716	Negative	0.963759614611494	0.00361615086699723	256.856704523331
B.1.1.1	AR1 (Week|Postcode)	Poisson	ran_vals	cond	Postcode	TS5	Week_factor33	-0.024462696819397	2.86593518001772	-5.64159243168044	5.59266703804165	Negative	0.975834089954762	0.00354721520837515	268.45063385766
B.1.1.1	AR1 (Week|Postcode)	Poisson	ran_vals	cond	Postcode	TS6	Week_factor33	-0.00343543959939187	2.89250108794859	-5.67263339722156	5.66576251802278	Negative	0.996570454771378	0.00343879762187263	288.808118572095
B.1.1.1	AR1 (Week|Postcode)	Poisson	ran_vals	cond	Postcode	TS7	Week_factor33	-0.0130306672801672	2.88419888051681	-5.66595659734386	5.63989526278353	Negative	0.987053864298733	0.00346183460650017	281.43324039736
B.1.1.1	AR1 (Week|Postcode)	Poisson	ran_vals	cond	Postcode	TS8	Week_factor33	3.6363502440231	1.72987029384467	0.245866770161826	7.02683371788438	Positive	37.9530642135874	1.27872919730837	1126.45827297344
B.1.1.1	AR1 (Week|Postcode)	Poisson	ran_vals	cond	Postcode	TS9	Week_factor33	-0.0115377421507989	2.8855063317978	-5.66702622963676	5.64395074533516	Negative	0.98852856234977	0.0034581336960719	282.576905482658
B.1.1.1	AR1 (Week|Postcode)	Poisson	ran_vals	cond	Postcode	TS1	Week_factor34	-0.0505929429406096	2.83581663982709	-5.6086914237611	5.50750553787988	Negative	0.950665566912764	0.00366586328202514	246.53538623358
B.1.1.1	AR1 (Week|Postcode)	Poisson	ran_vals	cond	Postcode	TS10	Week_factor34	-0.0852356517621919	2.78064444538525	-5.53519861852863	5.36472731500425	Negative	0.918295860864339	0.00394542492366714	213.732944966746
B.1.1.1	AR1 (Week|Postcode)	Poisson	ran_vals	cond	Postcode	TS11	Week_factor34	-0.00403290646079031	2.89416050786147	-5.67648326734742	5.66841745442584	Negative	0.995975214785394	0.00342558414903677	289.575904520033
B.1.1.1	AR1 (Week|Postcode)	Poisson	ran_vals	cond	Postcode	TS12	Week_factor34	-0.0122327441587917	2.88094071862961	-5.65877279426777	5.63430730595019	Negative	0.987841771702064	0.00348679328637907	279.864989338913
B.1.1.1	AR1 (Week|Postcode)	Poisson	ran_vals	cond	Postcode	TS13	Week_factor34	-0.0743642094453683	2.79764208166636	-5.55764193114509	5.40891351225435	Negative	0.92833352442473	0.00385786278631796	223.388746646784
B.1.1.1	AR1 (Week|Postcode)	Poisson	ran_vals	cond	Postcode	TS14	Week_factor34	-0.017422322618891	2.87973825566811	-5.66160558863058	5.62676094339279	Negative	0.982728568481909	0.00347692989508868	277.760975472837
B.1.1.1	AR1 (Week|Postcode)	Poisson	ran_vals	cond	Postcode	TS15	Week_factor34	-0.0525868017135742	2.82655315774399	-5.59252919127975	5.4873555878526	Negative	0.948771962449287	0.00372559320084715	241.617425253296
B.1.1.1	AR1 (Week|Postcode)	Poisson	ran_vals	cond	Postcode	TS16	Week_factor34	-0.0162042948543172	2.87751230590033	-5.65602477948977	5.62361618978114	Negative	0.983926288443366	0.00349638822333406	276.888857658596
B.1.1.1	AR1 (Week|Postcode)	Poisson	ran_vals	cond	Postcode	TS17	Week_factor34	-0.0222940070974715	2.8709194310384	-5.64919269444895	5.60460468025401	Negative	0.977952667754557	0.00352035763229609	271.674505906511
B.1.1.1	AR1 (Week|Postcode)	Poisson	ran_vals	cond	Postcode	TS18	Week_factor34	-0.0125546145666406	2.87902464134475	-5.65533922220569	5.63022999307241	Negative	0.987523865833106	0.00349878601956797	278.726215360372
B.1.1.1	AR1 (Week|Postcode)	Poisson	ran_vals	cond	Postcode	TS19	Week_factor34	-0.08398035950089	2.79324158097127	-5.5586332583243	5.39067253932252	Negative	0.919449314361228	0.00385404027707592	219.350858035332
B.1.1.1	AR1 (Week|Postcode)	Poisson	ran_vals	cond	Postcode	TS2	Week_factor34	-0.117660177003369	2.7455666521797	-5.49887193242979	5.26355157842306	Negative	0.888998103289287	0.00409138419405148	193.166319799789
B.1.1.1	AR1 (Week|Postcode)	Poisson	ran_vals	cond	Postcode	TS20	Week_factor34	-0.0476722484070267	2.83873335262122	-5.61148738125726	5.51614288444321	Negative	0.953446229393473	0.00365562799947708	248.67402057175
B.1.1.1	AR1 (Week|Postcode)	Poisson	ran_vals	cond	Postcode	TS21	Week_factor34	-0.044631272883735	2.83731074839028	-5.60565815267707	5.5163956069096	Negative	0.95635004902428	0.00367699972049629	248.736874025461
B.1.1.1	AR1 (Week|Postcode)	Poisson	ran_vals	cond	Postcode	TS22	Week_factor34	-0.00273104658463405	2.89656360152681	-5.67989138450681	5.67442929133755	Negative	0.997272679330435	0.00341392922886544	291.322031086575
B.1.1.1	AR1 (Week|Postcode)	Poisson	ran_vals	cond	Postcode	TS23	Week_factor34	-0.0229248131487714	2.87062500882729	-5.64924644357024	5.6033968172727	Negative	0.977335963824588	0.00352016842125175	271.346558425542
B.1.1.1	AR1 (Week|Postcode)	Poisson	ran_vals	cond	Postcode	TS24	Week_factor34	-0.147894693390044	2.70824675486514	-5.4559607941732	5.16017140739311	Negative	0.862521939421206	0.0042707714775016	174.194311239084
B.1.1.1	AR1 (Week|Postcode)	Poisson	ran_vals	cond	Postcode	TS25	Week_factor34	-0.0648728841115863	2.82930847636902	-5.61021559894877	5.4804698307256	Negative	0.937186587111613	0.00366028012010857	239.959421202949
B.1.1.1	AR1 (Week|Postcode)	Poisson	ran_vals	cond	Postcode	TS26	Week_factor34	-0.186231729207973	2.66440163954529	-5.4083629830662	5.03589952465026	Negative	0.830081218629837	0.00447896635697231	153.837911385378
B.1.1.1	AR1 (Week|Postcode)	Poisson	ran_vals	cond	Postcode	TS27	Week_factor34	-0.0223721626252547	2.87164785925394	-5.65069854304451	5.60595421779401	Negative	0.977876238334392	0.00351506049604319	272.041388356029
B.1.1.1	AR1 (Week|Postcode)	Poisson	ran_vals	cond	Postcode	TS28	Week_factor34	-0.0078798627565295	2.88798368888497	-5.6682238809102	5.65246415539714	Negative	0.992151101976008	0.00345399453697642	284.992868000859
B.1.1.1	AR1 (Week|Postcode)	Poisson	ran_vals	cond	Postcode	TS29	Week_factor34	-0.00120291457479947	2.89789970956058	-5.68098197612262	5.67857614697302	Negative	0.998797808636921	0.00341020805578041	292.532609805715
B.1.1.1	AR1 (Week|Postcode)	Poisson	ran_vals	cond	Postcode	TS3	Week_factor34	-0.107950884894363	2.76475457781885	-5.52677028351155	5.31086851372282	Negative	0.897671684587344	0.00397881881648387	202.526048678434
B.1.1.1	AR1 (Week|Postcode)	Poisson	ran_vals	cond	Postcode	TS4	Week_factor34	-0.0645669350453572	2.71107446448827	-5.37817524484858	5.24904137475786	Negative	0.937473362339892	0.00461623775286922	190.383674357026
B.1.1.1	AR1 (Week|Postcode)	Poisson	ran_vals	cond	Postcode	TS5	Week_factor34	-0.0449757034241259	2.84320547452392	-5.61755603413813	5.52760462728987	Negative	0.956020709580629	0.00363351044185633	251.540655179762
B.1.1.1	AR1 (Week|Postcode)	Poisson	ran_vals	cond	Postcode	TS6	Week_factor34	-0.0231789338091601	2.86754547280714	-5.64346478454203	5.59710691692371	Negative	0.97708763411823	0.00354057978369577	269.645171997851
B.1.1.1	AR1 (Week|Postcode)	Poisson	ran_vals	cond	Postcode	TS7	Week_factor34	-0.0028341931054117	2.89564604027543	-5.67819614402127	5.67252775781044	Negative	0.997169819428207	0.00341972156822591	290.768598829037
B.1.1.1	AR1 (Week|Postcode)	Poisson	ran_vals	cond	Postcode	TS8	Week_factor34	0.0836529859793187	2.9160537279553	-5.63170729779683	5.79901326975547	Positive	1.08725153681125	0.00358245378771433	329.973804087123
B.1.1.1	AR1 (Week|Postcode)	Poisson	ran_vals	cond	Postcode	TS9	Week_factor34	-0.0647640438496778	2.80996753178505	-5.57219920387529	5.44267111617594	Negative	0.937288596296464	0.00380210961719657	231.0585441235
B.1.1.1	AR1 (Week|Postcode)	Poisson	ran_vals	cond	Postcode	TS1	Week_factor35	-0.125424781139733	2.73571025390594	-5.48731835093229	5.23646878865283	Negative	0.882122114151669	0.00413892845917566	188.005043322346
B.1.1.1	AR1 (Week|Postcode)	Poisson	ran_vals	cond	Postcode	TS10	Week_factor35	0.0867524755614832	2.89613279781406	-5.5895635025993	5.76306845372227	Positive	1.09062668954611	0.00373665855051171	318.323593090255
B.1.1.1	AR1 (Week|Postcode)	Poisson	ran_vals	cond	Postcode	TS11	Week_factor35	-0.0223912333408851	2.8674881474601	-5.64256472845816	5.59778226177639	Negative	0.977857589712551	0.0035437679386144	269.827336981978
B.1.1.1	AR1 (Week|Postcode)	Poisson	ran_vals	cond	Postcode	TS12	Week_factor35	0.11403162088604	2.94459240044538	-5.65726343313726	5.88532667490933	Positive	1.12078756461969	0.00349206009039041	359.720260388099
B.1.1.1	AR1 (Week|Postcode)	Poisson	ran_vals	cond	Postcode	TS13	Week_factor35	-0.0103816450809672	2.88678817385935	-5.66838249684145	5.64761920667952	Negative	0.989672058192882	0.00345344672186364	283.615431669141
B.1.1.1	AR1 (Week|Postcode)	Poisson	ran_vals	cond	Postcode	TS14	Week_factor35	-0.0898678025087183	2.77788674071741	-5.5344257674462	5.35469016242877	Negative	0.914052012667489	0.00394847532819243	211.598405059293
B.1.1.1	AR1 (Week|Postcode)	Poisson	ran_vals	cond	Postcode	TS15	Week_factor35	-0.0130099913526518	2.88457298896374	-5.66666916049864	5.64064917779333	Negative	0.987074272763866	0.00345936870936972	281.645497143272
B.1.1.1	AR1 (Week|Postcode)	Poisson	ran_vals	cond	Postcode	TS16	Week_factor35	-0.0478236788893016	2.83287307304821	-5.60015287483709	5.50450551705849	Negative	0.953301859502409	0.00369729844937835	245.796883257707
B.1.1.1	AR1 (Week|Postcode)	Poisson	ran_vals	cond	Postcode	TS17	Week_factor35	-0.0802229467709545	2.7975933471833	-5.56340515063908	5.40295925709717	Negative	0.922910563518159	0.00383569302227435	222.062585120109
B.1.1.1	AR1 (Week|Postcode)	Poisson	ran_vals	cond	Postcode	TS18	Week_factor35	0.103515237567728	2.93160480361206	-5.64232459441652	5.84935506955198	Positive	1.10906269265421	0.00354461902011486	347.010510652157
B.1.1.1	AR1 (Week|Postcode)	Poisson	ran_vals	cond	Postcode	TS19	Week_factor35	-0.0245510089092447	2.86784323643475	-5.64542046562813	5.59631844780964	Negative	0.975747915812099	0.00353366230517468	269.432648902932
B.1.1.1	AR1 (Week|Postcode)	Poisson	ran_vals	cond	Postcode	TS2	Week_factor35	-0.0407652299657995	2.84619270337724	-5.61920042164588	5.53766996171428	Negative	0.96005449551897	0.00362754045250965	254.085280766068
B.1.1.1	AR1 (Week|Postcode)	Poisson	ran_vals	cond	Postcode	TS20	Week_factor35	-0.106596594303655	2.75842402107961	-5.51300832970985	5.29981514110254	Negative	0.898888216486241	0.00403395364855852	200.299779355805
B.1.1.1	AR1 (Week|Postcode)	Poisson	ran_vals	cond	Postcode	TS21	Week_factor35	-0.0262338891680229	2.86530770420442	-5.64213379403384	5.58966601569779	Negative	0.974107229833271	0.00354529539930502	267.646215150212
B.1.1.1	AR1 (Week|Postcode)	Poisson	ran_vals	cond	Postcode	TS22	Week_factor35	-0.0374977193081352	2.846866661894	-5.61725384540814	5.54225840679187	Negative	0.963196614473	0.00363460861368135	255.25381595147
B.1.1.1	AR1 (Week|Postcode)	Poisson	ran_vals	cond	Postcode	TS23	Week_factor35	-0.00773444677007796	2.89233669894824	-5.6766102078721	5.66114131433194	Negative	0.992295387097638	0.00342514933118614	287.476556508053
B.1.1.1	AR1 (Week|Postcode)	Poisson	ran_vals	cond	Postcode	TS24	Week_factor35	-0.0299278851045452	2.86207832726319	-5.63949832747305	5.57964255726396	Negative	0.970515519650194	0.00355465122985207	264.976874797667
B.1.1.1	AR1 (Week|Postcode)	Poisson	ran_vals	cond	Postcode	TS25	Week_factor35	-0.212248022065423	2.63693794560708	-5.38055142492234	4.9560553807915	Negative	0.808764081351008	0.00460528176256301	142.032425594631
B.1.1.1	AR1 (Week|Postcode)	Poisson	ran_vals	cond	Postcode	TS26	Week_factor35	-0.0309348793268265	2.86563880437457	-5.6474837286014	5.58561396994775	Negative	0.969538708033643	0.00352637894690589	266.563894728422
B.1.1.1	AR1 (Week|Postcode)	Poisson	ran_vals	cond	Postcode	TS27	Week_factor35	-0.115117491695056	2.74675036284168	-5.49864927738707	5.26841429399696	Negative	0.891261421939769	0.00409229526279728	194.107920183434
B.1.1.1	AR1 (Week|Postcode)	Poisson	ran_vals	cond	Postcode	TS28	Week_factor35	-0.0130467001030929	2.88293120490756	-5.66348803162856	5.63739463142238	Negative	0.98703803916577	0.00347039092929932	280.730358800503
B.1.1.1	AR1 (Week|Postcode)	Poisson	ran_vals	cond	Postcode	TS29	Week_factor35	-0.00822318807424323	2.88751387717367	-5.66764639219425	5.65120001604576	Negative	0.991810529850564	0.00345598975589923	284.632824921816
B.1.1.1	AR1 (Week|Postcode)	Poisson	ran_vals	cond	Postcode	TS3	Week_factor35	-0.0099977451279179	2.89099810381453	-5.67624990797799	5.65625441772216	Negative	0.990052066187415	0.00342638363447378	286.075115436543
B.1.1.1	AR1 (Week|Postcode)	Poisson	ran_vals	cond	Postcode	TS4	Week_factor35	4.3235480549326	1.95533016682283	0.491171350075163	8.15592475979004	Positive	75.455875499038	1.63422935393839	3483.95966184621
B.1.1.1	AR1 (Week|Postcode)	Poisson	ran_vals	cond	Postcode	TS5	Week_factor35	-0.183430977981577	2.66849119414045	-5.41357761155914	5.04671565559598	Negative	0.83240932832712	0.00445567100248591	155.510873558533
B.1.1.1	AR1 (Week|Postcode)	Poisson	ran_vals	cond	Postcode	TS6	Week_factor35	-0.0427823126246626	2.84583996071887	-5.62052614139852	5.5349615161492	Negative	0.958119937981641	0.00362273453683078	253.398035717245
B.1.1.1	AR1 (Week|Postcode)	Poisson	ran_vals	cond	Postcode	TS7	Week_factor35	-0.0117290477423444	2.88288996780495	-5.66208955603189	5.6386314605472	Negative	0.988339469396237	0.00347524758148813	281.077789096153
B.1.1.1	AR1 (Week|Postcode)	Poisson	ran_vals	cond	Postcode	TS8	Week_factor35	-0.000418713512106545	2.8955601130433	-5.6756122501477	5.67477482312348	Negative	0.999581374136162	0.00342856919157264	291.422709501054
B.1.1.1	AR1 (Week|Postcode)	Poisson	ran_vals	cond	Postcode	TS9	Week_factor35	-0.00755594409946575	2.89037305631245	-5.67258303635682	5.65747114815789	Negative	0.992472530284067	0.00343897080705537	286.423403579825
B.1.1.1	AR1 (Week|Postcode)	Poisson	ran_vals	cond	Postcode	TS1	Week_factor36	-0.0367707536913837	2.8533022225043	-5.6291403468079	5.55559883942513	Negative	0.963897079870174	0.00359166158393228	258.681827023647
B.1.1.1	AR1 (Week|Postcode)	Poisson	ran_vals	cond	Postcode	TS10	Week_factor36	5.32753606399294	1.20086011475323	2.97389348860598	7.6811786393799	Positive	205.929950324682	19.5679590962924	2167.17258207889
B.1.1.1	AR1 (Week|Postcode)	Poisson	ran_vals	cond	Postcode	TS11	Week_factor36	-0.0122953572080086	2.883145182975	-5.66315607803915	5.63856536362313	Negative	0.987779921852918	0.00347154312925285	281.059211332842
B.1.1.1	AR1 (Week|Postcode)	Poisson	ran_vals	cond	Postcode	TS12	Week_factor36	4.59716029493629	1.98000555293269	0.716420721998894	8.47789986787369	Positive	99.2022102646529	2.04709296727056	4807.34323195577
B.1.1.1	AR1 (Week|Postcode)	Poisson	ran_vals	cond	Postcode	TS13	Week_factor36	-0.00459558992557485	2.89350979333691	-5.67577057377986	5.66657939392871	Negative	0.995414953640322	0.00342802641101373	289.044135350681
B.1.1.1	AR1 (Week|Postcode)	Poisson	ran_vals	cond	Postcode	TS14	Week_factor36	-0.012680621357561	2.88411390424135	-5.66544000098181	5.64007875826668	Negative	0.987399438959295	0.00346362343967651	281.484886864083
B.1.1.1	AR1 (Week|Postcode)	Poisson	ran_vals	cond	Postcode	TS15	Week_factor36	-0.068027935062297	2.80584125021903	-5.56737573182843	5.43131986170384	Negative	0.934234375317212	0.00382049328757163	228.450569685232
B.1.1.1	AR1 (Week|Postcode)	Poisson	ran_vals	cond	Postcode	TS16	Week_factor36	-0.011802328042927	2.88589636296908	-5.66805526257745	5.64445060649159	Negative	0.98826704623647	0.00345457699288157	282.718190009794
B.1.1.1	AR1 (Week|Postcode)	Poisson	ran_vals	cond	Postcode	TS17	Week_factor36	-0.215353381636647	2.63468364004999	-5.37923842679152	4.94853166351823	Negative	0.806256473597117	0.00461133246031733	140.967823684638
B.1.1.1	AR1 (Week|Postcode)	Poisson	ran_vals	cond	Postcode	TS18	Week_factor36	4.45464194375009	1.93883701866419	0.654591215275261	8.25469267222492	Positive	86.0253434182102	1.92435570935082	3845.62982522472
B.1.1.1	AR1 (Week|Postcode)	Poisson	ran_vals	cond	Postcode	TS19	Week_factor36	-0.020810524851777	2.87275041292953	-5.65129787076622	5.60967682106267	Negative	0.979404519806412	0.00351295445401216	273.055977802867
B.1.1.1	AR1 (Week|Postcode)	Poisson	ran_vals	cond	Postcode	TS2	Week_factor36	-0.0115462231787997	2.88411989485201	-5.66431734418419	5.64122489782659	Negative	0.988520178646905	0.00346751408359573	281.807692783414
B.1.1.1	AR1 (Week|Postcode)	Poisson	ran_vals	cond	Postcode	TS20	Week_factor36	-0.0366975175218247	2.85126450668286	-5.62507326101759	5.55167822597394	Negative	0.963967674585165	0.00360629892520867	257.669621103681
B.1.1.1	AR1 (Week|Postcode)	Poisson	ran_vals	cond	Postcode	TS21	Week_factor36	-0.0599987224323856	2.81718085439269	-5.58157173497783	5.46157429011306	Negative	0.941765736752886	0.00376664070295	235.467827400441
B.1.1.1	AR1 (Week|Postcode)	Poisson	ran_vals	cond	Postcode	TS22	Week_factor36	-0.0219878539135514	2.87065705959875	-5.64837230269275	5.60439659486565	Negative	0.978252116913831	0.00352324688967592	271.617980292723
B.1.1.1	AR1 (Week|Postcode)	Poisson	ran_vals	cond	Postcode	TS23	Week_factor36	-0.102333240462181	2.76364275854356	-5.51897351334248	5.31430703241812	Negative	0.902728675818504	0.00400996200270796	203.223636930901
B.1.1.1	AR1 (Week|Postcode)	Poisson	ran_vals	cond	Postcode	TS24	Week_factor36	-0.0100799737252492	2.8903219540043	-5.67500690729912	5.65484695984862	Negative	0.989970658941775	0.00343064527972278	285.672759978498
B.1.1.1	AR1 (Week|Postcode)	Poisson	ran_vals	cond	Postcode	TS25	Week_factor36	-0.044824288365053	2.84405211269133	-5.61906399939512	5.52941542266501	Negative	0.956165476472512	0.00362803536350057	251.996556482232
B.1.1.1	AR1 (Week|Postcode)	Poisson	ran_vals	cond	Postcode	TS26	Week_factor36	-0.105951625351675	2.75824919867337	-5.51202071513795	5.3001174644346	Negative	0.899468158479362	0.00403793960793603	200.360343807071
B.1.1.1	AR1 (Week|Postcode)	Poisson	ran_vals	cond	Postcode	TS27	Week_factor36	-0.0182630055624912	2.87926077306224	-5.66151042286343	5.62498441173845	Negative	0.981902752509536	0.00347726079553442	277.267962363929
B.1.1.1	AR1 (Week|Postcode)	Poisson	ran_vals	cond	Postcode	TS28	Week_factor36	-0.0692689905470703	2.80430924982665	-5.56561412171985	5.42707614062571	Negative	0.933075657786758	0.0038272294386607	227.483143382921
B.1.1.1	AR1 (Week|Postcode)	Poisson	ran_vals	cond	Postcode	TS29	Week_factor36	-0.0136082456700156	2.88224973675178	-5.66271392415355	5.63549743281352	Negative	0.986483927924409	0.00347307842492992	280.198262460142
B.1.1.1	AR1 (Week|Postcode)	Poisson	ran_vals	cond	Postcode	TS3	Week_factor36	-0.0673135149600033	2.80993346788586	-5.57468191097003	5.44005488105002	Negative	0.934902049606762	0.00379268180077099	230.454830716683
B.1.1.1	AR1 (Week|Postcode)	Poisson	ran_vals	cond	Postcode	TS4	Week_factor36	0.109628160590216	2.94287026624813	-5.65829157242991	5.87754789361034	Positive	1.11586307144127	0.00348847161124348	356.932930224567
B.1.1.1	AR1 (Week|Postcode)	Poisson	ran_vals	cond	Postcode	TS5	Week_factor36	-0.0631564441825845	2.81814229010745	-5.58661383610241	5.46030094773724	Negative	0.938796592934518	0.00374769671850248	235.168187050533
B.1.1.1	AR1 (Week|Postcode)	Poisson	ran_vals	cond	Postcode	TS6	Week_factor36	-0.175394498585162	2.67711475804495	-5.42244300683393	5.07165400966361	Negative	0.839125921475605	0.00441634429879493	159.437821069434
B.1.1.1	AR1 (Week|Postcode)	Poisson	ran_vals	cond	Postcode	TS7	Week_factor36	-0.0219233171410988	2.87142019350662	-5.6498034808951	5.60595684661291	Negative	0.978315252185353	0.00351820810208747	272.042103504512
B.1.1.1	AR1 (Week|Postcode)	Poisson	ran_vals	cond	Postcode	TS8	Week_factor36	-0.0121985776413567	2.8821676291678	-5.66114332821743	5.63674617293472	Negative	0.987875523391765	0.00347853751367905	280.548375827174
B.1.1.1	AR1 (Week|Postcode)	Poisson	ran_vals	cond	Postcode	TS9	Week_factor36	-0.00155006964460043	2.89700088990783	-5.67956747704442	5.67646733775522	Negative	0.998451131092862	0.00341503520512605	291.916364342083
B.1.1.1	AR1 (Week|Postcode)	Poisson	ran_vals	cond	Postcode	TS1	Week_factor37	-0.0518554301014717	2.82948970852212	-5.59755335343156	5.49384249322861	Negative	0.94946612114202	0.0037069221589403	243.18986926183
B.1.1.1	AR1 (Week|Postcode)	Poisson	ran_vals	cond	Postcode	TS10	Week_factor37	0.102140774344092	2.91768040157634	-5.6164077311439	5.82068927983209	Positive	1.10753937388308	0.00363768520926647	337.204401737849
B.1.1.1	AR1 (Week|Postcode)	Poisson	ran_vals	cond	Postcode	TS11	Week_factor37	-0.0320173923706612	2.85423606302253	-5.62621727927022	5.5621824945289	Negative	0.968489737600217	0.00360217561243604	260.390517496901
B.1.1.1	AR1 (Week|Postcode)	Poisson	ran_vals	cond	Postcode	TS12	Week_factor37	0.0984747878958971	2.9220977852933	-5.62873163058322	5.82568120637502	Positive	1.10348658282507	0.00359312985432772	338.891909795112
B.1.1.1	AR1 (Week|Postcode)	Poisson	ran_vals	cond	Postcode	TS13	Week_factor37	-0.0254643267782238	2.86327023682076	-5.63737086895238	5.58644221539594	Negative	0.974857154640935	0.00356222165292417	266.784766516282
B.1.1.1	AR1 (Week|Postcode)	Poisson	ran_vals	cond	Postcode	TS14	Week_factor37	-0.00562919587139041	2.8923147518033	-5.67446194135977	5.66320354961699	Negative	0.994386618363965	0.0034325153740728	288.070012519148
B.1.1.1	AR1 (Week|Postcode)	Poisson	ran_vals	cond	Postcode	TS15	Week_factor37	-0.00945570531159512	2.88786471318225	-5.6695665353729	5.65065512474971	Negative	0.990588859295997	0.00344936012769855	284.477773219944
B.1.1.1	AR1 (Week|Postcode)	Poisson	ran_vals	cond	Postcode	TS16	Week_factor37	-0.0619481706147873	2.81377922644819	-5.5768541149002	5.45295777367063	Negative	0.939931601605702	0.0037844522638096	233.447631020643
B.1.1.1	AR1 (Week|Postcode)	Poisson	ran_vals	cond	Postcode	TS17	Week_factor37	-0.0579839150043456	2.83559452539021	-5.6156470595281	5.49967922951941	Negative	0.943665126164177	0.00364045334584037	244.613454902795
B.1.1.1	AR1 (Week|Postcode)	Poisson	ran_vals	cond	Postcode	TS18	Week_factor37	3.48794538118485	1.67642390545174	0.202214903677456	6.77367585869225	Positive	32.7186542360902	1.22411104581182	874.520607165072
B.1.1.1	AR1 (Week|Postcode)	Poisson	ran_vals	cond	Postcode	TS19	Week_factor37	-0.0751588854861657	2.8035983223246	-5.5701106243593	5.41979285338696	Negative	0.927596093063326	0.00381005892395057	225.832337252722
B.1.1.1	AR1 (Week|Postcode)	Poisson	ran_vals	cond	Postcode	TS2	Week_factor37	-0.00976818431294981	2.8865241203799	-5.66725150076371	5.64771513213781	Negative	0.990279369435551	0.00345735476613556	283.642638914314
B.1.1.1	AR1 (Week|Postcode)	Poisson	ran_vals	cond	Postcode	TS20	Week_factor37	-0.0103622387338309	2.88561120404375	-5.66605627204483	5.64533179457717	Negative	0.989691264298754	0.00346148956636713	282.967427706925
B.1.1.1	AR1 (Week|Postcode)	Poisson	ran_vals	cond	Postcode	TS21	Week_factor37	-0.0200994947634929	2.87250602045493	-5.65010784022962	5.60990885070264	Negative	0.980101153523013	0.0035171374655482	273.119342234017
B.1.1.1	AR1 (Week|Postcode)	Poisson	ran_vals	cond	Postcode	TS22	Week_factor37	-0.0505240843628975	2.82960637324526	-5.5964506663486	5.4954024976228	Negative	0.950731030645426	0.00371101198860926	243.569542595538
B.1.1.1	AR1 (Week|Postcode)	Poisson	ran_vals	cond	Postcode	TS23	Week_factor37	-0.0613024087873854	2.8222335727643	-5.59277856736521	5.47017374979044	Negative	0.940538769576237	0.00372466424283346	237.501455004446
B.1.1.1	AR1 (Week|Postcode)	Poisson	ran_vals	cond	Postcode	TS24	Week_factor37	-0.131165832229184	2.72908926479961	-5.4800825018313	5.21775083737294	Negative	0.877072315473258	0.00416898573475771	184.518704431194
B.1.1.1	AR1 (Week|Postcode)	Poisson	ran_vals	cond	Postcode	TS25	Week_factor37	-0.0150552276638694	2.88599079142086	-5.671493238563	5.64138278323526	Negative	0.985057535674303	0.00344272063275868	281.852189618764
B.1.1.1	AR1 (Week|Postcode)	Poisson	ran_vals	cond	Postcode	TS26	Week_factor37	-0.0208434627672882	2.87317014646652	-5.65215347129734	5.61046654576277	Negative	0.979372260794363	0.003509950053782	273.271702023209
B.1.1.1	AR1 (Week|Postcode)	Poisson	ran_vals	cond	Postcode	TS27	Week_factor37	-0.0636440581964448	2.81181902596154	-5.57470808012556	5.44741996373267	Negative	0.938338934149126	0.00379258255078971	232.158415419799
B.1.1.1	AR1 (Week|Postcode)	Poisson	ran_vals	cond	Postcode	TS28	Week_factor37	-0.0106653931036931	2.88741678590787	-5.66989830183951	5.64856751563213	Negative	0.989391280540158	0.00344821593548971	283.884514288654
B.1.1.1	AR1 (Week|Postcode)	Poisson	ran_vals	cond	Postcode	TS29	Week_factor37	-0.0721096300829978	2.80063320492098	-5.5612498456351	5.4170305854691	Negative	0.930428887223573	0.00384396902609149	225.209388604343
B.1.1.1	AR1 (Week|Postcode)	Poisson	ran_vals	cond	Postcode	TS3	Week_factor37	-0.104659945553915	2.77645876243408	-5.54641912448536	5.33709923337753	Negative	0.900630734004417	0.00390140269749944	207.908739990676
B.1.1.1	AR1 (Week|Postcode)	Poisson	ran_vals	cond	Postcode	TS4	Week_factor37	-0.0288674634331384	2.85323891190705	-5.62111297005921	5.56337804319293	Negative	0.971545221202097	0.00362060923602923	260.702013199254
B.1.1.1	AR1 (Week|Postcode)	Poisson	ran_vals	cond	Postcode	TS5	Week_factor37	-0.00568894006644018	2.89440533312056	-5.6786191496434	5.66724126951052	Negative	0.994327211310513	0.00341827531268509	289.23550993203
B.1.1.1	AR1 (Week|Postcode)	Poisson	ran_vals	cond	Postcode	TS6	Week_factor37	-0.0601153937122952	2.82184140173761	-5.59082291120204	5.47059212377745	Negative	0.9416558661485	0.00373195553271987	237.600840223741
B.1.1.1	AR1 (Week|Postcode)	Poisson	ran_vals	cond	Postcode	TS7	Week_factor37	-0.0947351431939419	2.77230375827385	-5.52835066361572	5.33888037722783	Negative	0.909613819977846	0.0039725357365232	208.2793853527
B.1.1.1	AR1 (Week|Postcode)	Poisson	ran_vals	cond	Postcode	TS8	Week_factor37	-0.0229056192569785	2.87020142348009	-5.64839703765355	5.60258579913959	Negative	0.977354722885352	0.00352315974338003	271.126580661338
B.1.1.1	AR1 (Week|Postcode)	Poisson	ran_vals	cond	Postcode	TS9	Week_factor37	-0.00383093815653507	2.88971622006471	-5.66757065502459	5.65990877871152	Negative	0.996176390525482	0.00345625151269395	287.122449681587
B.1.1.1	AR1 (Week|Postcode)	Poisson	ran_vals	cond	Postcode	TS1	Week_factor38	-0.0422486774414927	2.84413045279346	-5.61664193225028	5.53214457736729	Negative	0.958631360934749	0.00363683335912184	252.685233394775
B.1.1.1	AR1 (Week|Postcode)	Poisson	ran_vals	cond	Postcode	TS10	Week_factor38	-0.0474883835240366	2.83039408016395	-5.59495884270074	5.49998207565267	Negative	0.953621550790107	0.00371655229560432	244.687546360345
B.1.1.1	AR1 (Week|Postcode)	Poisson	ran_vals	cond	Postcode	TS11	Week_factor38	-0.00885599287447674	2.88770000133674	-5.66864399365075	5.65093200790179	Negative	0.991183105925725	0.00345254377462887	284.556551228138
B.1.1.1	AR1 (Week|Postcode)	Poisson	ran_vals	cond	Postcode	TS12	Week_factor38	-0.0504870457318276	2.82541814759306	-5.5882048562801	5.48723076481645	Negative	0.95076624507346	0.00374173879824593	241.587267714905
B.1.1.1	AR1 (Week|Postcode)	Poisson	ran_vals	cond	Postcode	TS13	Week_factor38	-0.0139982632078703	2.88099137734522	-5.66063760257495	5.63264107615921	Negative	0.986099256910803	0.00348029714420568	279.399058238164
B.1.1.1	AR1 (Week|Postcode)	Poisson	ran_vals	cond	Postcode	TS14	Week_factor38	-0.031077738532814	2.85561611440066	-5.62798247643031	5.56582699936468	Negative	0.969400210396706	0.00359582267102151	261.341243407372
B.1.1.1	AR1 (Week|Postcode)	Poisson	ran_vals	cond	Postcode	TS15	Week_factor38	-0.00418083358170994	2.89398943254237	-5.67629589300426	5.66793422584083	Negative	0.995827893936006	0.00342622607575506	289.436006969411
B.1.1.1	AR1 (Week|Postcode)	Poisson	ran_vals	cond	Postcode	TS16	Week_factor38	-0.00857461828133328	2.88888857932291	-5.67069218910331	5.65354295254065	Negative	0.991462038909373	0.0034454795271193	285.300483390245
B.1.1.1	AR1 (Week|Postcode)	Poisson	ran_vals	cond	Postcode	TS17	Week_factor38	-0.268271485943152	2.57935842925464	-5.32372111050205	4.78717813861574	Negative	0.764700147578554	0.00487458108014801	119.962373400281
B.1.1.1	AR1 (Week|Postcode)	Poisson	ran_vals	cond	Postcode	TS18	Week_factor38	0.0572491628889781	2.88443403149718	-5.59613765462716	5.71063598040512	Positive	1.05891962100019	0.00371217376067475	302.063113429091
B.1.1.1	AR1 (Week|Postcode)	Poisson	ran_vals	cond	Postcode	TS19	Week_factor38	-0.203096324407756	2.64725756140948	-5.39162580257167	4.98543315375615	Negative	0.816199617694193	0.00455456249366941	146.26691737134
B.1.1.1	AR1 (Week|Postcode)	Poisson	ran_vals	cond	Postcode	TS2	Week_factor38	-0.0363074319350594	2.851716875122	-5.62556980127929	5.55295493740917	Negative	0.964343777832587	0.00360450869709353	257.998800944575
B.1.1.1	AR1 (Week|Postcode)	Poisson	ran_vals	cond	Postcode	TS20	Week_factor38	-0.00876488470357929	2.88777889574691	-5.66870751568238	5.65117774627522	Negative	0.991273414919412	0.00345232446899945	284.626486284696
B.1.1.1	AR1 (Week|Postcode)	Poisson	ran_vals	cond	Postcode	TS21	Week_factor38	-0.00560376867957059	2.89165566805412	-5.67314473375675	5.66193719639761	Negative	0.994411903144712	0.00343703968849753	287.705445015724
B.1.1.1	AR1 (Week|Postcode)	Poisson	ran_vals	cond	Postcode	TS22	Week_factor38	-0.0168303447705624	2.87674214379926	-5.65514133942565	5.62148064988452	Negative	0.983310494251958	0.00349947843757883	276.298181386994
B.1.1.1	AR1 (Week|Postcode)	Poisson	ran_vals	cond	Postcode	TS23	Week_factor38	-0.135239624318246	2.72422748902032	-5.47462738849205	5.20414813985556	Negative	0.873506573190655	0.00419179016828366	182.025746226629
B.1.1.1	AR1 (Week|Postcode)	Poisson	ran_vals	cond	Postcode	TS24	Week_factor38	-0.0792959700234151	2.80086148721175	-5.56888361064374	5.41029167059691	Negative	0.923766476795162	0.00381473678782199	223.696823952502
B.1.1.1	AR1 (Week|Postcode)	Poisson	ran_vals	cond	Postcode	TS25	Week_factor38	-0.189380370764695	2.66354937444683	-5.40984121572466	5.03108047419528	Negative	0.827471700783456	0.00447235029387233	153.09834217047
B.1.1.1	AR1 (Week|Postcode)	Poisson	ran_vals	cond	Postcode	TS26	Week_factor38	-0.0070361561811985	2.89293226078831	-5.67707919704033	5.66300688467793	Negative	0.992988539610609	0.00342354334987359	288.013364818184
B.1.1.1	AR1 (Week|Postcode)	Poisson	ran_vals	cond	Postcode	TS27	Week_factor38	-0.0121652663830125	2.88382288433119	-5.66435425746457	5.64002372469854	Negative	0.987908431316636	0.00346738608863852	281.46939617264
B.1.1.1	AR1 (Week|Postcode)	Poisson	ran_vals	cond	Postcode	TS28	Week_factor38	-0.0375513186529457	2.84651279428548	-5.61661387698496	5.54151123967907	Negative	0.963144989149094	0.00363693539287794	255.063169925862
B.1.1.1	AR1 (Week|Postcode)	Poisson	ran_vals	cond	Postcode	TS29	Week_factor38	-0.0111234190532194	2.88692560467663	-5.66939363026594	5.6471467921595	Negative	0.988938217424688	0.00344995659124471	283.48147926414
B.1.1.1	AR1 (Week|Postcode)	Poisson	ran_vals	cond	Postcode	TS3	Week_factor38	-0.436985326072157	2.42916956807378	-5.19807019183749	4.32409953969318	Negative	0.645980910418344	0.005527220610703	75.4974997409843
B.1.1.1	AR1 (Week|Postcode)	Poisson	ran_vals	cond	Postcode	TS4	Week_factor38	0.023850524760096	2.84848414358534	-5.55907580720058	5.60677685672078	Positive	1.02413722329183	0.00385233505323243	272.265272266967
B.1.1.1	AR1 (Week|Postcode)	Poisson	ran_vals	cond	Postcode	TS5	Week_factor38	-0.0386089999819589	2.8468117204639	-5.61825744285771	5.54103944289379	Negative	0.962126827217288	0.00363096275953747	254.942860325322
B.1.1.1	AR1 (Week|Postcode)	Poisson	ran_vals	cond	Postcode	TS6	Week_factor38	-0.00540465054112786	2.89462807264597	-5.67877142156581	5.66796212048356	Negative	0.994609928306258	0.00341775484495922	289.444080796024
B.1.1.1	AR1 (Week|Postcode)	Poisson	ran_vals	cond	Postcode	TS7	Week_factor38	-0.0309841243125483	2.85843800322103	-5.63341966266635	5.57145141404125	Negative	0.969490964289389	0.00357632456892873	262.815276332796
B.1.1.1	AR1 (Week|Postcode)	Poisson	ran_vals	cond	Postcode	TS8	Week_factor38	-0.0987261783744506	2.76733380283073	-5.52260076512295	5.32514840837405	Negative	0.905990753922805	0.00399544320847374	205.438847047751
B.1.1.1	AR1 (Week|Postcode)	Poisson	ran_vals	cond	Postcode	TS9	Week_factor38	0.0991130754194707	2.9277997176277	-5.63926892507735	5.8374950759163	Positive	1.10419114937742	0.00355546676889978	342.919277161662
B.1.1.1	AR1 (Week|Postcode)	Poisson	ran_vals	cond	Postcode	TS1	Week_factor39	-0.07947427171985	2.80052065753612	-5.56839389845107	5.40944535501137	Negative	0.923601782348326	0.00381660536843483	223.507585932792
B.1.1.1	AR1 (Week|Postcode)	Poisson	ran_vals	cond	Postcode	TS10	Week_factor39	-0.0395388444987235	2.84484340279482	-5.61532945563294	5.53625176663549	Negative	0.961232614666316	0.00364160975163293	253.725193668521
B.1.1.1	AR1 (Week|Postcode)	Poisson	ran_vals	cond	Postcode	TS11	Week_factor39	-0.0125483514927572	2.88149884868659	-5.66018231641211	5.63508561342659	Negative	0.987530050787408	0.00348188203610034	280.082895140356
B.1.1.1	AR1 (Week|Postcode)	Poisson	ran_vals	cond	Postcode	TS12	Week_factor39	-0.0149112509000827	2.88004714493863	-5.65969992875721	5.62987742695704	Negative	0.985199371280704	0.00348356205818874	278.62796326257
B.1.1.1	AR1 (Week|Postcode)	Poisson	ran_vals	cond	Postcode	TS13	Week_factor39	-0.0363657143114607	2.84834116263657	-5.61901180876208	5.54628038013916	Negative	0.964287575223374	0.00362822471790408	256.282507293903
B.1.1.1	AR1 (Week|Postcode)	Poisson	ran_vals	cond	Postcode	TS14	Week_factor39	-0.0171181502520488	2.87705646962565	-5.65604521220627	5.62180891170217	Negative	0.983027532822588	0.00349631678335459	276.388894418226
B.1.1.1	AR1 (Week|Postcode)	Poisson	ran_vals	cond	Postcode	TS15	Week_factor39	-0.0232002007447067	2.86637573476239	-5.64119340703852	5.59479300554911	Negative	0.97706685467945	0.00354863091708604	269.021958275986
B.1.1.1	AR1 (Week|Postcode)	Poisson	ran_vals	cond	Postcode	TS16	Week_factor39	-0.00378650286853893	2.89444485979638	-5.67679418330653	5.66922117756946	Negative	0.996220656893777	0.00342451924581182	289.808736930196
B.1.1.1	AR1 (Week|Postcode)	Poisson	ran_vals	cond	Postcode	TS17	Week_factor39	-0.0427461129568633	2.84914384762839	-5.62696544108239	5.54147321516866	Negative	0.958154622232883	0.00359948161010259	255.053471458094
B.1.1.1	AR1 (Week|Postcode)	Poisson	ran_vals	cond	Postcode	TS18	Week_factor39	-0.170392080279289	2.67919868501172	-5.42152501032933	5.08074084977075	Negative	0.843334097097999	0.00442040034885938	160.893209483077
B.1.1.1	AR1 (Week|Postcode)	Poisson	ran_vals	cond	Postcode	TS19	Week_factor39	-0.0543378640633738	2.83949326122624	-5.61964239041098	5.51096666228423	Negative	0.947112057310129	0.00362593754717862	247.390154251335
B.1.1.1	AR1 (Week|Postcode)	Poisson	ran_vals	cond	Postcode	TS2	Week_factor39	-0.103707444850568	2.76177800256424	-5.51669286317145	5.30927797347032	Negative	0.901488994093793	0.0040191177598062	202.204178887116
B.1.1.1	AR1 (Week|Postcode)	Poisson	ran_vals	cond	Postcode	TS20	Week_factor39	-0.0326667347709941	2.85629278563157	-5.63089772391046	5.56556425436847	Negative	0.967861060284815	0.00358535522305468	261.272586323411
B.1.1.1	AR1 (Week|Postcode)	Poisson	ran_vals	cond	Postcode	TS21	Week_factor39	-0.00473625871255841	2.89284550359798	-5.67460925860323	5.66513674117811	Negative	0.995274939674276	0.0034320097426148	288.627445675295
B.1.1.1	AR1 (Week|Postcode)	Poisson	ran_vals	cond	Postcode	TS22	Week_factor39	-0.00467964645791361	2.89283328855543	-5.67452870530513	5.6651694123893	Negative	0.995331286027535	0.00343228621345383	288.636875637572
B.1.1.1	AR1 (Week|Postcode)	Poisson	ran_vals	cond	Postcode	TS23	Week_factor39	-0.0473279560633861	2.83790699664663	-5.60952346096501	5.51486754883823	Negative	0.953774550146243	0.00366281441595095	248.357079885112
B.1.1.1	AR1 (Week|Postcode)	Poisson	ran_vals	cond	Postcode	TS24	Week_factor39	-0.172010851852943	2.68216958808797	-5.42896664493399	5.08494494122811	Negative	0.841970036183908	0.00438762743791213	161.571043089491
B.1.1.1	AR1 (Week|Postcode)	Poisson	ran_vals	cond	Postcode	TS25	Week_factor39	-0.116542292768926	2.75824113026555	-5.52259556876646	5.28951098322861	Negative	0.889992455935427	0.00399546397027492	198.246455859661
B.1.1.1	AR1 (Week|Postcode)	Poisson	ran_vals	cond	Postcode	TS26	Week_factor39	-0.0935643319426664	2.7744124722131	-5.53131285573907	5.34418419185374	Negative	0.910679429764827	0.00396078573392907	209.386995285427
B.1.1.1	AR1 (Week|Postcode)	Poisson	ran_vals	cond	Postcode	TS27	Week_factor39	-0.00411618493685964	2.89540240208757	-5.67900061377926	5.67076824390554	Negative	0.995892274940903	0.00341697161192017	290.257437266102
B.1.1.1	AR1 (Week|Postcode)	Poisson	ran_vals	cond	Postcode	TS28	Week_factor39	-0.00705019959969805	2.89012258028005	-5.67158636785456	5.65748596865516	Negative	0.992974594754899	0.00344240002955413	286.427648548552
B.1.1.1	AR1 (Week|Postcode)	Poisson	ran_vals	cond	Postcode	TS29	Week_factor39	-0.039139362303411	2.84436267921703	-5.61398777253864	5.53570904793182	Negative	0.961616686691289	0.00364649891699458	253.58752962013
B.1.1.1	AR1 (Week|Postcode)	Poisson	ran_vals	cond	Postcode	TS3	Week_factor39	-0.0849319341826995	2.80809588345324	-5.58869873088623	5.41883486252083	Negative	0.918574805818557	0.00373989130472334	225.616095531691
B.1.1.1	AR1 (Week|Postcode)	Poisson	ran_vals	cond	Postcode	TS4	Week_factor39	2.85988143631423	1.61909635896116	-0.313489114749578	6.03325198737804	Positive	17.4594567563138	0.7308923349064	417.06912997607
B.1.1.1	AR1 (Week|Postcode)	Poisson	ran_vals	cond	Postcode	TS5	Week_factor39	-0.0615875637564306	2.82522106951503	-5.59891910836962	5.47574398085676	Negative	0.94027060850806	0.00370186286735935	238.828084373309
B.1.1.1	AR1 (Week|Postcode)	Poisson	ran_vals	cond	Postcode	TS6	Week_factor39	-0.0366973750488889	2.84930588909713	-5.62123429861715	5.54783954851937	Negative	0.963967811924479	0.00362016997937948	256.682406549801
B.1.1.1	AR1 (Week|Postcode)	Poisson	ran_vals	cond	Postcode	TS7	Week_factor39	-0.00273180175653949	2.89671329884858	-5.68018554103796	5.67472193752488	Negative	0.99727192621841	0.00341292514697175	291.407297844148
B.1.1.1	AR1 (Week|Postcode)	Poisson	ran_vals	cond	Postcode	TS8	Week_factor39	-0.0323655337104632	2.85667076739239	-5.63133735348794	5.56660628606702	Negative	0.968152624970211	0.00358377934128034	261.544982538418
B.1.1.1	AR1 (Week|Postcode)	Poisson	ran_vals	cond	Postcode	TS9	Week_factor39	4.25608600551177	1.87051646174885	0.589941107994722	7.92223090302881	Positive	70.5333752439514	1.80388217803087	2757.91683286918
B.1.1.1	AR1 (Week|Postcode)	Poisson	ran_vals	cond	Postcode	TS1	Week_factor40	-0.257458568475893	2.59232391795315	-5.33832008392584	4.82340294697405	Negative	0.773013652783816	0.00480393414163988	124.387655986099
B.1.1.1	AR1 (Week|Postcode)	Poisson	ran_vals	cond	Postcode	TS10	Week_factor40	-0.00235202843615242	2.81327752750474	-5.51627466086133	5.51157060398903	Negative	0.997650735415419	0.00402079891564513	247.539608609159
B.1.1.1	AR1 (Week|Postcode)	Poisson	ran_vals	cond	Postcode	TS11	Week_factor40	-0.0101269911559399	2.88536351838923	-5.66533556950461	5.64508158719273	Negative	0.989924114159149	0.00346398516987645	282.896636023626
B.1.1.1	AR1 (Week|Postcode)	Poisson	ran_vals	cond	Postcode	TS12	Week_factor40	-0.0211954546250676	2.86973030070623	-5.64576348935258	5.60337258010245	Negative	0.979027590396973	0.00353245038304072	271.339981832508
B.1.1.1	AR1 (Week|Postcode)	Poisson	ran_vals	cond	Postcode	TS13	Week_factor40	-0.0100791137205585	2.88616119955529	-5.66685111842585	5.64669289098473	Negative	0.989971510321552	0.00345873930707402	283.352835885576
B.1.1.1	AR1 (Week|Postcode)	Poisson	ran_vals	cond	Postcode	TS14	Week_factor40	-0.0442707234309569	2.83770443882278	-5.60606922229306	5.51752777543114	Negative	0.956694922679388	0.00367548852825708	249.018645560714
B.1.1.1	AR1 (Week|Postcode)	Poisson	ran_vals	cond	Postcode	TS15	Week_factor40	-0.0127378737110357	2.88257794745686	-5.66248683335587	5.6370110859338	Negative	0.987342909635829	0.00347386721864035	280.622706583959
B.1.1.1	AR1 (Week|Postcode)	Poisson	ran_vals	cond	Postcode	TS16	Week_factor40	-0.0210245945774021	2.86934202610499	-5.64483162507036	5.60278243591556	Negative	0.979194881389001	0.00353574368159672	271.179899360075
B.1.1.1	AR1 (Week|Postcode)	Poisson	ran_vals	cond	Postcode	TS17	Week_factor40	-0.019544622793656	2.87623783071416	-5.65686718196503	5.61777793637772	Negative	0.980645135086812	0.00349344409748382	275.277020079433
B.1.1.1	AR1 (Week|Postcode)	Poisson	ran_vals	cond	Postcode	TS18	Week_factor40	-0.0256571597930387	2.86887204928293	-5.6485430526412	5.59722873305512	Negative	0.974669188120449	0.0035226453468093	269.678021130295
B.1.1.1	AR1 (Week|Postcode)	Poisson	ran_vals	cond	Postcode	TS19	Week_factor40	-0.253606040150946	2.59332258620586	-5.3364249094087	4.8292128291068	Negative	0.775997453675004	0.00481304706777227	125.112437013587
B.1.1.1	AR1 (Week|Postcode)	Poisson	ran_vals	cond	Postcode	TS2	Week_factor40	-0.0263401038231444	2.86998806995456	-5.65141335699371	5.59873314934742	Negative	0.974003770864329	0.00351254877958029	270.084034468922
B.1.1.1	AR1 (Week|Postcode)	Poisson	ran_vals	cond	Postcode	TS20	Week_factor40	-0.0937724063970185	2.77355137855787	-5.52983321764186	5.34228840484782	Negative	0.910489960351945	0.00396665060126645	208.990418172201
B.1.1.1	AR1 (Week|Postcode)	Poisson	ran_vals	cond	Postcode	TS21	Week_factor40	-0.0178485388215761	2.87536339939702	-5.65345724410439	5.61776016646124	Negative	0.98230980289186	0.00350537685819962	275.272128473239
B.1.1.1	AR1 (Week|Postcode)	Poisson	ran_vals	cond	Postcode	TS22	Week_factor40	-0.00392577731235823	2.89382954762955	-5.6757274680641	5.66787591343939	Negative	0.996081918477449	0.00342817418173067	289.41912975286
B.1.1.1	AR1 (Week|Postcode)	Poisson	ran_vals	cond	Postcode	TS23	Week_factor40	-0.0134430886583876	2.88168398288186	-5.66143990993277	5.63455373261599	Negative	0.986646866116786	0.00347750599602858	279.933964033364
B.1.1.1	AR1 (Week|Postcode)	Poisson	ran_vals	cond	Postcode	TS24	Week_factor40	-0.0614446410940297	2.82042381956393	-5.58937374857823	5.46648446639017	Negative	0.940405004090664	0.00373736766377346	236.626859136963
B.1.1.1	AR1 (Week|Postcode)	Poisson	ran_vals	cond	Postcode	TS25	Week_factor40	-0.244839801946917	2.60483590605038	-5.35022436344242	4.86054475954859	Negative	0.782829936029007	0.00474708580740764	129.094508421755
B.1.1.1	AR1 (Week|Postcode)	Poisson	ran_vals	cond	Postcode	TS26	Week_factor40	-0.0558683879970767	2.82873732751298	-5.60009167164661	5.48835489565245	Negative	0.945663588379454	0.00369752474276449	241.858996112651
B.1.1.1	AR1 (Week|Postcode)	Poisson	ran_vals	cond	Postcode	TS27	Week_factor40	-0.0558961827699106	2.8223603601757	-5.58762084010778	5.47582847456796	Negative	0.94563730424012	0.00374392467244752	238.848264697039
B.1.1.1	AR1 (Week|Postcode)	Poisson	ran_vals	cond	Postcode	TS28	Week_factor40	-0.00237824756468664	2.8968472939726	-5.6800946124633	5.67533811733392	Negative	0.997624578225466	0.00341323549350027	291.586912469056
B.1.1.1	AR1 (Week|Postcode)	Poisson	ran_vals	cond	Postcode	TS29	Week_factor40	-0.00733342868658198	2.8897443425104	-5.67112826453535	5.65646140716219	Negative	0.992693395290941	0.00344397736569758	286.134336093308
B.1.1.1	AR1 (Week|Postcode)	Poisson	ran_vals	cond	Postcode	TS3	Week_factor40	-0.270769547175286	2.57753922610307	-5.32265359907654	4.78111450472597	Negative	0.762792263783102	0.00487978752962334	119.237166404305
B.1.1.1	AR1 (Week|Postcode)	Poisson	ran_vals	cond	Postcode	TS4	Week_factor40	4.68287763315218	1.97527845223818	0.811403007327317	8.55435225897704	Positive	108.080641943092	2.25106403151222	5189.29048632326
B.1.1.1	AR1 (Week|Postcode)	Poisson	ran_vals	cond	Postcode	TS5	Week_factor40	-0.283295393431788	2.5643958802533	-5.30941896083115	4.74282817396757	Negative	0.753297235935468	0.00494479900504732	114.758299596969
B.1.1.1	AR1 (Week|Postcode)	Poisson	ran_vals	cond	Postcode	TS6	Week_factor40	-0.0586343201070414	2.82858941408484	-5.60256769876459	5.4852990585505	Negative	0.943051561105436	0.00368838089610966	241.121042526123
B.1.1.1	AR1 (Week|Postcode)	Poisson	ran_vals	cond	Postcode	TS7	Week_factor40	-0.0185490360738527	2.87334631305311	-5.65020432476889	5.61310625262119	Negative	0.981621938525726	0.00351679813253074	273.994012133303
B.1.1.1	AR1 (Week|Postcode)	Poisson	ran_vals	cond	Postcode	TS8	Week_factor40	-0.00283782408142536	2.89661605227832	-5.68010096358753	5.67442531542468	Negative	0.997166198735085	0.00341321381568646	291.320872817866
B.1.1.1	AR1 (Week|Postcode)	Poisson	ran_vals	cond	Postcode	TS9	Week_factor40	0.0931959826517161	2.91885092881471	-5.62764671406639	5.81403867936983	Positive	1.09767683980681	0.00359703021565442	334.969230840628
B.1.1.1	AR1 (Week|Postcode)	Poisson	ran_vals	cond	Postcode	TS1	Week_factor41	-0.112242397951418	2.75855795557304	-5.51891664014102	5.29443184423818	Negative	0.893827569267315	0.00401019006857015	199.224403312928
B.1.1.1	AR1 (Week|Postcode)	Poisson	ran_vals	cond	Postcode	TS10	Week_factor41	2.84948116906318	1.61194191350831	-0.309866926583676	6.00882926471004	Positive	17.2788147309279	0.73354456501087	407.006544314464
B.1.1.1	AR1 (Week|Postcode)	Poisson	ran_vals	cond	Postcode	TS11	Week_factor41	-0.0180022400441792	2.87345092863804	-5.6498625715179	5.61385809142955	Negative	0.982158832276661	0.00351800021512172	274.20008892344
B.1.1.1	AR1 (Week|Postcode)	Poisson	ran_vals	cond	Postcode	TS12	Week_factor41	-0.0163734177342114	2.8761472752768	-5.65351849150975	5.62077165604133	Negative	0.983759898066467	0.00350516216953687	276.102357104812
B.1.1.1	AR1 (Week|Postcode)	Poisson	ran_vals	cond	Postcode	TS13	Week_factor41	-0.0140003673931563	2.87912569065764	-5.65698302804615	5.62898229325983	Negative	0.986097181977439	0.00349303941911618	278.378665577694
B.1.1.1	AR1 (Week|Postcode)	Poisson	ran_vals	cond	Postcode	TS14	Week_factor41	-0.0118984666385965	2.88334839966372	-5.66315748486069	5.6393605515835	Negative	0.988172040197445	0.00347153824541463	281.28279511763
B.1.1.1	AR1 (Week|Postcode)	Poisson	ran_vals	cond	Postcode	TS15	Week_factor41	-0.0329521040643386	2.85267552709705	-5.62409339675337	5.55818918862469	Negative	0.967584901863426	0.00360983434048225	259.352771902819
B.1.1.1	AR1 (Week|Postcode)	Poisson	ran_vals	cond	Postcode	TS16	Week_factor41	-0.0107758116053368	2.88409991540637	-5.66350777361684	5.64195615040617	Negative	0.989282039468651	0.00347032241755855	282.013840749637
B.1.1.1	AR1 (Week|Postcode)	Poisson	ran_vals	cond	Postcode	TS17	Week_factor41	-0.101810525241348	2.76291933118548	-5.51703290655439	5.31341185607169	Negative	0.903200669185948	0.00401775131774471	203.041797339479
B.1.1.1	AR1 (Week|Postcode)	Poisson	ran_vals	cond	Postcode	TS18	Week_factor41	-0.00997657735020086	2.88542966532513	-5.66531480131091	5.64536164661051	Negative	0.990073023611291	0.00346405711133847	282.975874986093
B.1.1.1	AR1 (Week|Postcode)	Poisson	ran_vals	cond	Postcode	TS19	Week_factor41	-0.0395763687732346	2.85225792877428	-5.62989918378963	5.55074644624316	Negative	0.961196545786548	0.00358893713213466	257.429641594882
B.1.1.1	AR1 (Week|Postcode)	Poisson	ran_vals	cond	Postcode	TS2	Week_factor41	-0.132019235172152	2.72649732809738	-5.4758558021877	5.21181733184339	Negative	0.876324138671587	0.00418664407724313	183.427103391169
B.1.1.1	AR1 (Week|Postcode)	Poisson	ran_vals	cond	Postcode	TS20	Week_factor41	-0.0206419510898716	2.87276418979652	-5.65115629916745	5.6098723969877	Negative	0.979569635627449	0.00351345182379653	273.109386200841
B.1.1.1	AR1 (Week|Postcode)	Poisson	ran_vals	cond	Postcode	TS21	Week_factor41	-0.052260672093583	2.82658668161672	-5.59226876724294	5.48774742305577	Negative	0.949081435550288	0.00372656356121512	241.712118016977
B.1.1.1	AR1 (Week|Postcode)	Poisson	ran_vals	cond	Postcode	TS22	Week_factor41	-0.0138110307076534	2.87916376374159	-5.65686831323396	5.62924625181865	Negative	0.986283904025568	0.0034934401454613	278.452155707813
B.1.1.1	AR1 (Week|Postcode)	Poisson	ran_vals	cond	Postcode	TS23	Week_factor41	-0.0103115127295835	2.88448761932476	-5.6638033604578	5.64318033499864	Negative	0.989741468655353	0.00346929678750687	282.359289151509
B.1.1.1	AR1 (Week|Postcode)	Poisson	ran_vals	cond	Postcode	TS24	Week_factor41	-0.0173005911945737	2.87640214188225	-5.65494519433765	5.6203440119485	Negative	0.982848204711864	0.00350016491040687	275.984308805908
B.1.1.1	AR1 (Week|Postcode)	Poisson	ran_vals	cond	Postcode	TS25	Week_factor41	-0.090419972811033	2.78485405793465	-5.54863362856316	5.3677936829411	Negative	0.913547439609272	0.00389277258455369	214.389334668092
B.1.1.1	AR1 (Week|Postcode)	Poisson	ran_vals	cond	Postcode	TS26	Week_factor41	-0.123022169507126	2.73738207834693	-5.48819245499251	5.24214811597826	Negative	0.884244059088553	0.00413531218573443	189.075823278996
B.1.1.1	AR1 (Week|Postcode)	Poisson	ran_vals	cond	Postcode	TS27	Week_factor41	-0.0311193869241167	2.85678070687531	-5.63030668412859	5.56806791028036	Negative	0.969359837278158	0.00358747493697955	261.92754252914
B.1.1.1	AR1 (Week|Postcode)	Poisson	ran_vals	cond	Postcode	TS28	Week_factor41	-0.0324396355662265	2.85306289321911	-5.62434015190333	5.55946088077087	Negative	0.968080885722077	0.0036089437051572	259.682798587633
B.1.1.1	AR1 (Week|Postcode)	Poisson	ran_vals	cond	Postcode	TS29	Week_factor41	-0.00159654797551309	2.89678670879839	-5.67919416811467	5.67600107216364	Negative	0.998404725829219	0.00341631030625207	291.780285512674
B.1.1.1	AR1 (Week|Postcode)	Poisson	ran_vals	cond	Postcode	TS3	Week_factor41	-0.0589511530524732	2.82657511640067	-5.59893658079489	5.48103427468995	Negative	0.942752818629865	0.00370179818740209	240.094903082304
B.1.1.1	AR1 (Week|Postcode)	Poisson	ran_vals	cond	Postcode	TS4	Week_factor41	-0.0401306050289676	2.73591805529152	-5.4024314580532	5.32217024799527	Negative	0.960663963413851	0.00450561240567935	204.82792737314
B.1.1.1	AR1 (Week|Postcode)	Poisson	ran_vals	cond	Postcode	TS5	Week_factor41	-0.0458853016323327	2.84470991062215	-5.62141427291589	5.52964366965123	Negative	0.955151510227202	0.00361951850045259	252.054080501378
B.1.1.1	AR1 (Week|Postcode)	Poisson	ran_vals	cond	Postcode	TS6	Week_factor41	-0.271061604898722	2.57480515814898	-5.31758698207869	4.77546377228124	Negative	0.762569516940138	0.00490457428353697	118.565289166536
B.1.1.1	AR1 (Week|Postcode)	Poisson	ran_vals	cond	Postcode	TS7	Week_factor41	-0.0265417452630095	2.86187174942687	-5.63570730251232	5.5826238119863	Negative	0.973807391141349	0.00356815257719354	265.768017069322
B.1.1.1	AR1 (Week|Postcode)	Poisson	ran_vals	cond	Postcode	TS8	Week_factor41	-0.0186888599490309	2.8722108360057	-5.64811865452588	5.61074093462782	Negative	0.98148469393758	0.00352414066813877	273.34669502353
B.1.1.1	AR1 (Week|Postcode)	Poisson	ran_vals	cond	Postcode	TS9	Week_factor41	0.00162057931674046	2.89772435652302	-5.67781479659287	5.68105595522635	Positive	1.00162189316504	0.00342102591894136	293.258934787015
B.1.1.1	AR1 (Week|Postcode) -week FE	Poisson	ran_vals	cond	Postcode	TS1	(Intercept)	7.56799323309795e-09	7.71938068123649e-05	-0.000151289513188545	0.000151304649175011	Positive	1.00000000756799	0.999848721930493	1.0001513160963
B.1.1.1	AR1 (Week|Postcode) -week FE	Poisson	ran_vals	cond	Postcode	TS10	(Intercept)	8.23073984053174e-09	7.90964425792851e-05	-0.000155017948020799	0.00015503440950048	Positive	1.00000000823074	0.999844994066641	1.00015504642796
B.1.1.1	AR1 (Week|Postcode) -week FE	Poisson	ran_vals	cond	Postcode	TS11	(Intercept)	2.40378331160722e-09	6.7055122541093e-05	-0.000131423221376151	0.000131428028942774	Positive	1.00000000240378	0.999868585414277	1.00013143666598
B.1.1.1	AR1 (Week|Postcode) -week FE	Poisson	ran_vals	cond	Postcode	TS12	(Intercept)	3.49399726859394e-09	6.84031925543858e-05	-0.000134064299836886	0.000134071287831423	Positive	1.000000003494	0.99986594468638	1.00013408027579
B.1.1.1	AR1 (Week|Postcode) -week FE	Poisson	ran_vals	cond	Postcode	TS13	(Intercept)	-5.59938471574092e-10	6.58877363242194e-05	-0.000129138150156813	0.00012913703027987	Negative	0.999999999440062	0.999870870187815	1.00012914536883
B.1.1.1	AR1 (Week|Postcode) -week FE	Poisson	ran_vals	cond	Postcode	TS14	(Intercept)	9.56773695064296e-09	8.32590373358668e-05	-0.000163175146828824	0.000163194282302725	Positive	1.00000000956774	0.999836838165511	1.00016320759921
B.1.1.1	AR1 (Week|Postcode) -week FE	Poisson	ran_vals	cond	Postcode	TS15	(Intercept)	1.65705511828994e-09	6.64098715780668e-05	-0.000130159299455823	0.000130162613566059	Positive	1.00000000165706	0.999869849170898	1.00013017108509
B.1.1.1	AR1 (Week|Postcode) -week FE	Poisson	ran_vals	cond	Postcode	TS16	(Intercept)	-4.64877486000287e-10	6.58667372310622e-05	-0.000129096897629531	0.000129095967874559	Negative	0.999999999535123	0.999870911435016	1.00012910430112
B.1.1.1	AR1 (Week|Postcode) -week FE	Poisson	ran_vals	cond	Postcode	TS17	(Intercept)	1.5150998933024e-09	6.63135161298182e-05	-0.000129970588202766	0.000129973618402553	Positive	1.0000000015151	0.999870037857608	1.00012998206534
B.1.1.1	AR1 (Week|Postcode) -week FE	Poisson	ran_vals	cond	Postcode	TS18	(Intercept)	1.43513573271343e-08	0.000100903851548544	-0.000197753563579195	0.000197782266293849	Positive	1.00000001435136	0.999802265988368	1.0001978018265
B.1.1.1	AR1 (Week|Postcode) -week FE	Poisson	ran_vals	cond	Postcode	TS19	(Intercept)	5.72290771390059e-09	7.25426482113806e-05	-0.000142175254929751	0.000142186700745179	Positive	1.00000000572291	0.999857834851493	1.00014219680975
B.1.1.1	AR1 (Week|Postcode) -week FE	Poisson	ran_vals	cond	Postcode	TS2	(Intercept)	-1.01230823337342e-09	6.60408426448114e-05	-0.000129438685400741	0.000129436660784274	Negative	0.999999998987692	0.999870569691425	1.00012944503807
B.1.1.1	AR1 (Week|Postcode) -week FE	Poisson	ran_vals	cond	Postcode	TS20	(Intercept)	1.10501854864352e-09	6.60830368015017e-05	-0.00012951926710143	0.000129521477138527	Positive	1.00000000110502	0.999870489120157	1.00012952986541
B.1.1.1	AR1 (Week|Postcode) -week FE	Poisson	ran_vals	cond	Postcode	TS21	(Intercept)	-5.11112074923291e-10	6.5876464740801e-05	-0.000129116009432868	0.000129114987208718	Negative	0.999999999488888	0.99987089232568	1.00012912332291
B.1.1.1	AR1 (Week|Postcode) -week FE	Poisson	ran_vals	cond	Postcode	TS22	(Intercept)	-4.29515834203074e-10	6.58599184753128e-05	-0.000129083497752191	0.000129082638720523	Negative	0.999999999570484	0.999870924833164	1.00012909097024
B.1.1.1	AR1 (Week|Postcode) -week FE	Poisson	ran_vals	cond	Postcode	TS23	(Intercept)	-1.17082139441338e-09	6.61152088364237e-05	-0.000129584598971129	0.00012958225732834	Negative	0.999999998829179	0.99987042379675	1.00012959065347
B.1.1.1	AR1 (Week|Postcode) -week FE	Poisson	ran_vals	cond	Postcode	TS24	(Intercept)	-1.49937649746142e-09	6.63033658936613e-05	-0.000129953708581855	0.00012995070982886	Negative	0.999999998500623	0.999870054735036	1.00012995915379
B.1.1.1	AR1 (Week|Postcode) -week FE	Poisson	ran_vals	cond	Postcode	TS25	(Intercept)	-5.52653679844581e-11	6.58207889755263e-05	-0.000129006431091411	0.000129006320560675	Negative	0.999999999944735	0.99987100188988	1.00012901464223
B.1.1.1	AR1 (Week|Postcode) -week FE	Poisson	ran_vals	cond	Postcode	TS26	(Intercept)	3.6894701562207e-09	6.86940697260891e-05	-0.000134634213144462	0.000134641592084774	Positive	1.00000000368947	0.999865374849634	1.00013465065667
B.1.1.1	AR1 (Week|Postcode) -week FE	Poisson	ran_vals	cond	Postcode	TS27	(Intercept)	2.58169793818514e-09	6.72426943493675e-05	-0.000131790677450257	0.000131795840846133	Positive	1.0000000025817	0.99986821800656	1.0001318045263
B.1.1.1	AR1 (Week|Postcode) -week FE	Poisson	ran_vals	cond	Postcode	TS28	(Intercept)	-3.76993476224895e-10	6.58507847018869e-05	-0.000129065543362876	0.000129064789375923	Negative	0.999999999623007	0.999870942785236	1.00012907311859
B.1.1.1	AR1 (Week|Postcode) -week FE	Poisson	ran_vals	cond	Postcode	TS29	(Intercept)	-3.92981527202287e-10	6.58534392472128e-05	-0.000129070762164161	0.000129069976201106	Negative	0.999999999607018	0.999870937567108	1.00012907830609
B.1.1.1	AR1 (Week|Postcode) -week FE	Poisson	ran_vals	cond	Postcode	TS3	(Intercept)	4.20125183058468e-09	6.95238343683202e-05	-0.000136260010177205	0.000136268412680866	Positive	1.00000000420125	0.999863749272796	1.00013627769764
B.1.1.1	AR1 (Week|Postcode) -week FE	Poisson	ran_vals	cond	Postcode	TS4	(Intercept)	1.62771662840444e-08	0.000108888705185728	-0.000213401663320942	0.00021343421765351	Positive	1.00000001627717	0.999786621105194	1.00021345699636
B.1.1.1	AR1 (Week|Postcode) -week FE	Poisson	ran_vals	cond	Postcode	TS5	(Intercept)	1.05458359124933e-08	8.65493015412689e-05	-0.000169622968072071	0.000169644059743896	Positive	1.00000001054584	0.99983039141709	1.00016965845011
B.1.1.1	AR1 (Week|Postcode) -week FE	Poisson	ran_vals	cond	Postcode	TS6	(Intercept)	7.59606056613058e-09	7.72720599201392e-05	-0.000151442858394128	0.00015145805051526	Positive	1.00000000759606	0.999848568608497	1.00015146952086
B.1.1.1	AR1 (Week|Postcode) -week FE	Poisson	ran_vals	cond	Postcode	TS7	(Intercept)	1.0039474729257e-08	8.48218821091758e-05	-0.000166237794560158	0.000166257873509616	Positive	1.00000001003947	0.999833776022176	1.00016627169512
B.1.1.1	AR1 (Week|Postcode) -week FE	Poisson	ran_vals	cond	Postcode	TS8	(Intercept)	7.24781870613042e-09	7.63162135638651e-05	-0.000149569782202937	0.000149584277840349	Positive	1.00000000724782	0.999850441402799	1.00014959546613
B.1.1.1	AR1 (Week|Postcode) -week FE	Poisson	ran_vals	cond	Postcode	TS9	(Intercept)	6.42517309237073e-09	7.41938064403674e-05	-0.000145410763325964	0.000145423613672148	Positive	1.00000000642517	0.999854599808307	1.0001454341882
B.1.1.1	AR1 (Week|Postcode) -week FE	Poisson	ran_vals	cond	Postcode	TS1	Week_factor1	3.16558402844293	1.68282499549028	-0.1326923550018	6.46386041188766	Positive	23.7025829738978	0.875734465999098	641.532863495965
B.1.1.1	AR1 (Week|Postcode) -week FE	Poisson	ran_vals	cond	Postcode	TS10	Week_factor1	-0.107620009245659	2.75893281267788	-5.51502895786009	5.29978893936877	Negative	0.897968751431688	0.00402581075790711	200.294531223067
B.1.1.1	AR1 (Week|Postcode) -week FE	Poisson	ran_vals	cond	Postcode	TS11	Week_factor1	5.54162879806351	1.31829541445456	2.95781726474827	8.12544033137874	Positive	255.093156502602	19.2558953298195	3379.35564043549
B.1.1.1	AR1 (Week|Postcode) -week FE	Poisson	ran_vals	cond	Postcode	TS12	Week_factor1	0.0597886102373552	2.88015682174932	-5.58521503021865	5.70479225069336	Positive	1.06161210889256	0.00375294268691321	300.303085809789
B.1.1.1	AR1 (Week|Postcode) -week FE	Poisson	ran_vals	cond	Postcode	TS13	Week_factor1	-0.0108961473831358	2.8811923683766	-5.65792942193294	5.63613712716667	Negative	0.989163000607429	0.00348973519176051	280.377561048432
B.1.1.1	AR1 (Week|Postcode) -week FE	Poisson	ran_vals	cond	Postcode	TS14	Week_factor1	5.18026154871322	2.20657722875511	0.855449651247	9.50507344617945	Positive	177.72928978191	2.3524319167407	13427.6789145707
B.1.1.1	AR1 (Week|Postcode) -week FE	Poisson	ran_vals	cond	Postcode	TS15	Week_factor1	-0.00821959777569849	2.88465394352067	-5.66203743493765	5.64559823938625	Negative	0.991814090752858	0.00347542871991534	283.042832954399
B.1.1.1	AR1 (Week|Postcode) -week FE	Poisson	ran_vals	cond	Postcode	TS16	Week_factor1	-0.0286673464886682	2.85564298754385	-5.62562475477897	5.56829006180163	Negative	0.971739663318111	0.00360431062216851	261.985736594888
B.1.1.1	AR1 (Week|Postcode) -week FE	Poisson	ran_vals	cond	Postcode	TS17	Week_factor1	-0.057328863512355	2.82131768882491	-5.58700992255496	5.47235219553025	Negative	0.944283477917018	0.00374621260054292	238.019402993262
B.1.1.1	AR1 (Week|Postcode) -week FE	Poisson	ran_vals	cond	Postcode	TS18	Week_factor1	4.1775983268205	1.87486129081871	0.502937720807556	7.85225893283344	Positive	65.2090541628969	1.65357187485483	2571.53668944262
B.1.1.1	AR1 (Week|Postcode) -week FE	Poisson	ran_vals	cond	Postcode	TS19	Week_factor1	0.0831953339973719	2.91014130261635	-5.62057680905315	5.78696747704789	Positive	1.08675406783307	0.00362255098601856	326.02285199297
B.1.1.1	AR1 (Week|Postcode) -week FE	Poisson	ran_vals	cond	Postcode	TS2	Week_factor1	-0.0155153515262626	2.87409190877828	-5.64863198098968	5.61760127793715	Negative	0.984604391455538	0.00352233209770492	275.22839436554
B.1.1.1	AR1 (Week|Postcode) -week FE	Poisson	ran_vals	cond	Postcode	TS20	Week_factor1	-0.117005017228612	2.74098985408003	-5.48924641321516	5.25523637875794	Negative	0.889580729922324	0.0041309560354565	191.566762816367
B.1.1.1	AR1 (Week|Postcode) -week FE	Poisson	ran_vals	cond	Postcode	TS21	Week_factor1	-0.0118714243517546	2.88137250834964	-5.65925776676089	5.63551491805738	Negative	0.988198762990526	0.00348510269752367	280.203161837922
B.1.1.1	AR1 (Week|Postcode) -week FE	Poisson	ran_vals	cond	Postcode	TS22	Week_factor1	-0.0440125436667053	2.83471155639779	-5.59994510076586	5.51192001343245	Negative	0.956941953836837	0.00369806673194155	247.626116398469
B.1.1.1	AR1 (Week|Postcode) -week FE	Poisson	ran_vals	cond	Postcode	TS23	Week_factor1	-0.0425740129292388	2.84056390126396	-5.6099769551912	5.52482892933272	Negative	0.958319534860165	0.00366115372734651	250.843422398494
B.1.1.1	AR1 (Week|Postcode) -week FE	Poisson	ran_vals	cond	Postcode	TS24	Week_factor1	-0.0137000358705779	2.87838012349229	-5.65522141173142	5.62782133999027	Negative	0.986393382522467	0.00349919823748962	278.055668484258
B.1.1.1	AR1 (Week|Postcode) -week FE	Poisson	ran_vals	cond	Postcode	TS25	Week_factor1	-0.0235674197268038	2.8634277473923	-5.63578267694837	5.58864783749477	Negative	0.976708123054196	0.00356788363984092	267.373842293407
B.1.1.1	AR1 (Week|Postcode) -week FE	Poisson	ran_vals	cond	Postcode	TS26	Week_factor1	-0.041732498039997	2.83790516259469	-5.60392440826587	5.52045941218587	Negative	0.9591263144283	0.00368338022769779	249.749748915764
B.1.1.1	AR1 (Week|Postcode) -week FE	Poisson	ran_vals	cond	Postcode	TS27	Week_factor1	-0.0738725593272009	2.79555824299981	-5.5530660322909	5.40532091363649	Negative	0.928790051928417	0.00387555642750404	222.587640432515
B.1.1.1	AR1 (Week|Postcode) -week FE	Poisson	ran_vals	cond	Postcode	TS28	Week_factor1	-0.0203918957941669	2.86849944941197	-5.6425475063146	5.60176371472626	Negative	0.979814612829997	0.00354382897042014	270.903783316998
B.1.1.1	AR1 (Week|Postcode) -week FE	Poisson	ran_vals	cond	Postcode	TS29	Week_factor1	-0.0342889373586376	2.84842160823341	-5.61709270228177	5.5485148275645	Negative	0.96629226636315	0.00363519435306916	256.85579733719
B.1.1.1	AR1 (Week|Postcode) -week FE	Poisson	ran_vals	cond	Postcode	TS3	Week_factor1	-0.0176829330294764	2.87976660919999	-5.66192177094248	5.62655590488353	Negative	0.982472492555658	0.00347583072513434	277.70402961474
B.1.1.1	AR1 (Week|Postcode) -week FE	Poisson	ran_vals	cond	Postcode	TS4	Week_factor1	-0.0257831816924102	2.85960658499745	-5.63050909824098	5.57894273485616	Negative	0.974546366197392	0.00358674885491157	264.791502914401
B.1.1.1	AR1 (Week|Postcode) -week FE	Poisson	ran_vals	cond	Postcode	TS5	Week_factor1	3.29259025990894	1.68218554672287	-0.00443282698170977	6.58961334679959	Positive	26.9124837776466	0.995576983494414	727.499525491145
B.1.1.1	AR1 (Week|Postcode) -week FE	Poisson	ran_vals	cond	Postcode	TS6	Week_factor1	-0.0426932415870685	2.84157529346667	-5.61207847614058	5.52669199296644	Negative	0.958205282519463	0.00365346781497117	251.31119526653
B.1.1.1	AR1 (Week|Postcode) -week FE	Poisson	ran_vals	cond	Postcode	TS7	Week_factor1	-0.0427325285172219	2.72520293246034	-5.38403212670243	5.29856706966798	Negative	0.958167638314924	0.00458928001494545	200.049946859673
B.1.1.1	AR1 (Week|Postcode) -week FE	Poisson	ran_vals	cond	Postcode	TS8	Week_factor1	-0.0306503729421064	2.85862023895155	-5.63344308676444	5.57214234088022	Negative	0.969814587229147	0.00357624079773236	262.996925206721
B.1.1.1	AR1 (Week|Postcode) -week FE	Poisson	ran_vals	cond	Postcode	TS9	Week_factor1	-0.0104670199516372	2.88158084847743	-5.65826170150777	5.6373276616045	Negative	0.9895875686756	0.0034885758166637	280.711558969019
B.1.1.1	AR1 (Week|Postcode) -week FE	Poisson	ran_vals	cond	Postcode	TS1	Week_factor2	0.0287905472767229	2.84674787261011	-5.55073275610511	5.60831385065855	Positive	1.02920900126949	0.0038846097288419	272.684064097717
B.1.1.1	AR1 (Week|Postcode) -week FE	Poisson	ran_vals	cond	Postcode	TS10	Week_factor2	-0.184297660538633	2.66658689382864	-5.4107119340893	5.04211661301203	Negative	0.831688206219044	0.00446845783120366	154.797314530666
B.1.1.1	AR1 (Week|Postcode) -week FE	Poisson	ran_vals	cond	Postcode	TS11	Week_factor2	0.113293598595555	2.93019572464928	-5.62978448937028	5.85637168656139	Positive	1.11996070357257	0.00358934878680191	349.453912687142
B.1.1.1	AR1 (Week|Postcode) -week FE	Poisson	ran_vals	cond	Postcode	TS12	Week_factor2	3.59703999341087	1.73213339434512	0.202120924075307	6.99195906274642	Positive	36.4900636007574	1.22399600974836	1087.85055750392
B.1.1.1	AR1 (Week|Postcode) -week FE	Poisson	ran_vals	cond	Postcode	TS13	Week_factor2	-0.0235052561909294	2.86587571223763	-5.64051843634476	5.59350792396291	Negative	0.976768840571831	0.00355102694749222	268.676465152094
B.1.1.1	AR1 (Week|Postcode) -week FE	Poisson	ran_vals	cond	Postcode	TS14	Week_factor2	0.124061510199824	2.95210482700252	-5.66195762931196	5.91008064971161	Positive	1.13208550366314	0.00347570608974656	368.735892653594
B.1.1.1	AR1 (Week|Postcode) -week FE	Poisson	ran_vals	cond	Postcode	TS15	Week_factor2	-0.0136455576459372	2.87709854862855	-5.65265509293035	5.62536397763848	Negative	0.986447120946518	0.00350818982842471	277.373223803176
B.1.1.1	AR1 (Week|Postcode) -week FE	Poisson	ran_vals	cond	Postcode	TS16	Week_factor2	-0.00818450258954223	2.88570134620744	-5.66405521129487	5.64768620611578	Negative	0.991848899263807	0.00346842315222442	283.634434379757
B.1.1.1	AR1 (Week|Postcode) -week FE	Poisson	ran_vals	cond	Postcode	TS17	Week_factor2	-0.138224598851558	2.71792624387776	-5.46526214948819	5.18881295178508	Negative	0.870903065949525	0.00423123168640896	179.255641499508
B.1.1.1	AR1 (Week|Postcode) -week FE	Poisson	ran_vals	cond	Postcode	TS18	Week_factor2	0.0713937881877286	2.88808553286672	-5.58914984050222	5.73193741687768	Positive	1.07400407272426	0.00373820458426954	308.566511603507
B.1.1.1	AR1 (Week|Postcode) -week FE	Poisson	ran_vals	cond	Postcode	TS19	Week_factor2	3.79750905020526	1.80334998641187	0.263008025317201	7.33201007509332	Positive	44.5899746535295	1.30083715854066	1528.45098754169
B.1.1.1	AR1 (Week|Postcode) -week FE	Poisson	ran_vals	cond	Postcode	TS2	Week_factor2	-0.0083999431484822	2.88616702245879	-5.66518336053492	5.64838347423796	Negative	0.991635237799065	0.00346451245961826	283.832272594326
B.1.1.1	AR1 (Week|Postcode) -week FE	Poisson	ran_vals	cond	Postcode	TS20	Week_factor2	-0.0169646835841748	2.87626114468868	-5.65433293730594	5.62040357013759	Negative	0.983178406359212	0.0035023085671529	276.00074642105
B.1.1.1	AR1 (Week|Postcode) -week FE	Poisson	ran_vals	cond	Postcode	TS21	Week_factor2	-0.0664155485786944	2.80515271549097	-5.56441384207573	5.43158274491834	Negative	0.935741937256126	0.00383182594224231	228.510633399871
B.1.1.1	AR1 (Week|Postcode) -week FE	Poisson	ran_vals	cond	Postcode	TS22	Week_factor2	-0.0110681006013043	2.88374791322764	-5.66311015102002	5.64097394981741	Negative	0.988992925469084	0.00347170257054187	281.736982576602
B.1.1.1	AR1 (Week|Postcode) -week FE	Poisson	ran_vals	cond	Postcode	TS23	Week_factor2	-0.119890126713971	2.73905660024042	-5.48834241480191	5.24856216137397	Negative	0.887017890933696	0.00413469210160226	190.292461809082
B.1.1.1	AR1 (Week|Postcode) -week FE	Poisson	ran_vals	cond	Postcode	TS24	Week_factor2	-0.0556011788670991	2.82459500571057	-5.59170566097152	5.48050330323732	Negative	0.945916312087694	0.00372866260346375	239.967453381916
B.1.1.1	AR1 (Week|Postcode) -week FE	Poisson	ran_vals	cond	Postcode	TS25	Week_factor2	-0.0213755171135115	2.86936528517934	-5.64522813455452	5.6024771003275	Negative	0.9788513201231	0.00353434200360108	271.097111125775
B.1.1.1	AR1 (Week|Postcode) -week FE	Poisson	ran_vals	cond	Postcode	TS26	Week_factor2	-0.0117303851044044	2.88096389581099	-5.65831586165415	5.63485509144534	Negative	0.988338147629412	0.00348838688000329	280.018337317739
B.1.1.1	AR1 (Week|Postcode) -week FE	Poisson	ran_vals	cond	Postcode	TS27	Week_factor2	-0.0263115330237834	2.8615294986951	-5.63480629116514	5.58218322511757	Negative	0.974031599328182	0.00357136897194056	265.650948962102
B.1.1.1	AR1 (Week|Postcode) -week FE	Poisson	ran_vals	cond	Postcode	TS28	Week_factor2	-0.0442475093716825	2.83521381466663	-5.60116447458869	5.51266945584532	Negative	0.95671713170981	0.00369356015433335	247.811767471336
B.1.1.1	AR1 (Week|Postcode) -week FE	Poisson	ran_vals	cond	Postcode	TS29	Week_factor2	-0.0221340404411922	2.86733894624078	-5.64201510654215	5.59774702565977	Negative	0.978109120086062	0.00354571620649504	269.817829481969
B.1.1.1	AR1 (Week|Postcode) -week FE	Poisson	ran_vals	cond	Postcode	TS3	Week_factor2	-0.242752016413179	2.60603045229771	-5.35047784553131	4.86497381270495	Negative	0.784466024351302	0.00474588265867582	129.667542925143
B.1.1.1	AR1 (Week|Postcode) -week FE	Poisson	ran_vals	cond	Postcode	TS4	Week_factor2	-0.00663999540204619	2.88786510303133	-5.6667515895535	5.65347159874941	Negative	0.993382000655922	0.00345908356862869	285.28012684538
B.1.1.1	AR1 (Week|Postcode) -week FE	Poisson	ran_vals	cond	Postcode	TS5	Week_factor2	0.0538998474237554	2.87787276477741	-5.58662712362868	5.69442681847619	Positive	1.05537889794635	0.00374764692121473	297.20639154273
B.1.1.1	AR1 (Week|Postcode) -week FE	Poisson	ran_vals	cond	Postcode	TS6	Week_factor2	-0.155313548557924	2.69683236037403	-5.44100784723316	5.13038075011731	Negative	0.856146691833573	0.0043351119377191	169.081483585227
B.1.1.1	AR1 (Week|Postcode) -week FE	Poisson	ran_vals	cond	Postcode	TS7	Week_factor2	5.09525664211667	2.10442663336735	0.970656232609779	9.21985705162355	Positive	163.245734979705	2.63967613265927	10095.6210723537
B.1.1.1	AR1 (Week|Postcode) -week FE	Poisson	ran_vals	cond	Postcode	TS8	Week_factor2	-0.164412564450762	2.68595514523777	-5.42878791320684	5.09996278430532	Negative	0.848391933316125	0.00438841171622781	164.015803224263
B.1.1.1	AR1 (Week|Postcode) -week FE	Poisson	ran_vals	cond	Postcode	TS9	Week_factor2	-0.0173775395351145	2.87504676909675	-5.65236566083299	5.61761058176276	Negative	0.982772579083179	0.00350920535812106	275.230955054436
B.1.1.1	AR1 (Week|Postcode) -week FE	Poisson	ran_vals	cond	Postcode	TS1	Week_factor3	-0.0601155122248933	2.81498792326327	-5.57739045873611	5.45715943428632	Negative	0.941655754550424	0.00378242304039502	234.430562263423
B.1.1.1	AR1 (Week|Postcode) -week FE	Poisson	ran_vals	cond	Postcode	TS10	Week_factor3	-0.0538906273836504	2.82956506386231	-5.59973624446656	5.49195498969925	Negative	0.947535735297073	0.00369883917713599	242.731280455439
B.1.1.1	AR1 (Week|Postcode) -week FE	Poisson	ran_vals	cond	Postcode	TS11	Week_factor3	-0.0463263804691154	2.82775678558437	-5.58862783725323	5.495975076315	Negative	0.954730306009082	0.00374015644860334	243.709045260011
B.1.1.1	AR1 (Week|Postcode) -week FE	Poisson	ran_vals	cond	Postcode	TS12	Week_factor3	0.0436505253579379	2.85933918320794	-5.56055129331379	5.64785234402967	Positive	1.04461722385974	0.00384665517767717	283.681560727618
B.1.1.1	AR1 (Week|Postcode) -week FE	Poisson	ran_vals	cond	Postcode	TS13	Week_factor3	-0.0821581568312704	2.78584366243476	-5.54231140176256	5.37799508810002	Negative	0.921126264764172	0.0039174615380623	216.587600770186
B.1.1.1	AR1 (Week|Postcode) -week FE	Poisson	ran_vals	cond	Postcode	TS14	Week_factor3	0.118843763730832	2.94032624960548	-5.64408978829365	5.88177731575531	Positive	1.12619395220112	0.00353836759943181	358.445747179586
B.1.1.1	AR1 (Week|Postcode) -week FE	Poisson	ran_vals	cond	Postcode	TS15	Week_factor3	-0.010266290608667	2.88250458628452	-5.65987146499786	5.63933888378052	Negative	0.98978622787577	0.00348296455229763	281.276700403476
B.1.1.1	AR1 (Week|Postcode) -week FE	Poisson	ran_vals	cond	Postcode	TS16	Week_factor3	-0.0123847299036594	2.87885331817613	-5.65483355030251	5.63006409049519	Negative	0.98769164524341	0.00350055570475563	278.679977798478
B.1.1.1	AR1 (Week|Postcode) -week FE	Poisson	ran_vals	cond	Postcode	TS17	Week_factor3	-0.0418480020465772	2.84437021350416	-5.61671117921324	5.53301517512008	Negative	0.959015537893857	0.00363658152817629	252.905316379108
B.1.1.1	AR1 (Week|Postcode) -week FE	Poisson	ran_vals	cond	Postcode	TS18	Week_factor3	-0.0824940518002988	2.78187745695259	-5.53487367683124	5.36988557323065	Negative	0.920816915043414	0.00394670716505432	214.838283047128
B.1.1.1	AR1 (Week|Postcode) -week FE	Poisson	ran_vals	cond	Postcode	TS19	Week_factor3	0.13076365486054	2.94169755247714	-5.63485760140428	5.89638491112536	Positive	1.13969838730397	0.0035711857288457	363.720207417808
B.1.1.1	AR1 (Week|Postcode) -week FE	Poisson	ran_vals	cond	Postcode	TS2	Week_factor3	-0.0462154712111394	2.83264216453809	-5.59809209479538	5.5056611523731	Negative	0.954836200311109	0.00370492562449694	246.081099009471
B.1.1.1	AR1 (Week|Postcode) -week FE	Poisson	ran_vals	cond	Postcode	TS20	Week_factor3	-0.00763246464739711	2.88715399731591	-5.66635031720743	5.65108538791263	Negative	0.992396588647827	0.00346047188173473	284.600199862378
B.1.1.1	AR1 (Week|Postcode) -week FE	Poisson	ran_vals	cond	Postcode	TS21	Week_factor3	-0.00926887349636565	2.88523633462501	-5.66422817624774	5.64569042925501	Negative	0.990773950100613	0.00346782328845653	283.068927838846
B.1.1.1	AR1 (Week|Postcode) -week FE	Poisson	ran_vals	cond	Postcode	TS22	Week_factor3	-0.0560031214613435	2.8188549124141	-5.5808572274368	5.46885098451411	Negative	0.945536184431141	0.00376933295784031	237.187504014199
B.1.1.1	AR1 (Week|Postcode) -week FE	Poisson	ran_vals	cond	Postcode	TS23	Week_factor3	-0.0311551692402164	2.86161041236362	-5.63980851525773	5.57749817677729	Negative	0.96932515195861	0.00355354879145208	264.409272353241
B.1.1.1	AR1 (Week|Postcode) -week FE	Poisson	ran_vals	cond	Postcode	TS24	Week_factor3	-0.152869812753096	2.70035678158054	-5.44547185005946	5.13973222455326	Negative	0.858241446629778	0.00431580311516046	170.670060950125
B.1.1.1	AR1 (Week|Postcode) -week FE	Poisson	ran_vals	cond	Postcode	TS25	Week_factor3	-0.0826786136982878	2.7916983473512	-5.55430683020662	5.38894960281005	Negative	0.920646983007845	0.00387075062729652	218.973255818713
B.1.1.1	AR1 (Week|Postcode) -week FE	Poisson	ran_vals	cond	Postcode	TS26	Week_factor3	-0.00730807562781615	2.88379229769888	-5.65943711801162	5.64482096675599	Negative	0.992718563423972	0.00348447769604501	282.822916985555
B.1.1.1	AR1 (Week|Postcode) -week FE	Poisson	ran_vals	cond	Postcode	TS27	Week_factor3	-0.00687970979336026	2.88725666261034	-5.66579878263293	5.65203936304621	Negative	0.993143901233362	0.00346238097803949	284.871830920096
B.1.1.1	AR1 (Week|Postcode) -week FE	Poisson	ran_vals	cond	Postcode	TS28	Week_factor3	-0.0153285837774598	2.87579057075373	-5.65177452953465	5.62111736197973	Negative	0.98478830097484	0.0035112803724831	276.197823830025
B.1.1.1	AR1 (Week|Postcode) -week FE	Poisson	ran_vals	cond	Postcode	TS29	Week_factor3	-0.0461307847023948	2.83274333612728	-5.59820570095771	5.50594413155292	Negative	0.954917065479383	0.00370450474602269	246.150744690711
B.1.1.1	AR1 (Week|Postcode) -week FE	Poisson	ran_vals	cond	Postcode	TS3	Week_factor3	-0.165462166278854	2.70025321783648	-5.45786122237675	5.12693688981904	Negative	0.847501926749945	0.00426266289026923	168.500192094595
B.1.1.1	AR1 (Week|Postcode) -week FE	Poisson	ran_vals	cond	Postcode	TS4	Week_factor3	-0.016106238778819	2.76129539093344	-5.42814575568481	5.39593327812717	Negative	0.984022773124168	0.00439123067283139	220.507846244076
B.1.1.1	AR1 (Week|Postcode) -week FE	Poisson	ran_vals	cond	Postcode	TS5	Week_factor3	-0.00884975046908565	2.88666237421112	-5.66660403944976	5.64890453851159	Negative	0.991189293311801	0.00345959399442385	283.980205989334
B.1.1.1	AR1 (Week|Postcode) -week FE	Poisson	ran_vals	cond	Postcode	TS6	Week_factor3	-0.0321002456624821	2.85652636235408	-5.63078903676569	5.56658854544073	Negative	0.968409498361451	0.00358574492625433	261.540342607783
B.1.1.1	AR1 (Week|Postcode) -week FE	Poisson	ran_vals	cond	Postcode	TS7	Week_factor3	0.0399273390199694	2.83048768925125	-5.50772659059648	5.58758126863642	Positive	1.04073515060898	0.004055316305654	267.088821703743
B.1.1.1	AR1 (Week|Postcode) -week FE	Poisson	ran_vals	cond	Postcode	TS8	Week_factor3	-0.0270247320600236	2.8667502344276	-5.64575194420988	5.59170248008983	Negative	0.973337168593375	0.0035324911659199	268.191822503442
B.1.1.1	AR1 (Week|Postcode) -week FE	Poisson	ran_vals	cond	Postcode	TS9	Week_factor3	-0.0962048620695421	2.76724774763694	-5.51991078373752	5.32750105959844	Negative	0.908277925312389	0.0040062053448147	205.922741997624
B.1.1.1	AR1 (Week|Postcode) -week FE	Poisson	ran_vals	cond	Postcode	TS1	Week_factor4	-0.0919227588125399	2.77528138695609	-5.53137432421085	5.34752880658577	Negative	0.912175604350901	0.00396054227796549	210.088486569662
B.1.1.1	AR1 (Week|Postcode) -week FE	Poisson	ran_vals	cond	Postcode	TS10	Week_factor4	-0.0612258371030341	2.81625997285981	-5.58099395501002	5.45854228080395	Negative	0.940610790971386	0.00376881762132347	234.75496800005
B.1.1.1	AR1 (Week|Postcode) -week FE	Poisson	ran_vals	cond	Postcode	TS11	Week_factor4	-0.0133127291681584	2.87912189315225	-5.65628794684735	5.62966248851104	Negative	0.986775493282993	0.00349546820914841	278.568081836773
B.1.1.1	AR1 (Week|Postcode) -week FE	Poisson	ran_vals	cond	Postcode	TS12	Week_factor4	-0.0801621846185652	2.78580408425416	-5.5402378577413	5.37991348850417	Negative	0.922966643254207	0.0039255929945661	217.003501315371
B.1.1.1	AR1 (Week|Postcode) -week FE	Poisson	ran_vals	cond	Postcode	TS13	Week_factor4	-0.0334919279136007	2.85369462160309	-5.62663060913132	5.55964675330412	Negative	0.967062717413705	0.00360068703334877	259.731070973363
B.1.1.1	AR1 (Week|Postcode) -week FE	Poisson	ran_vals	cond	Postcode	TS14	Week_factor4	5.56440323119234	1.21772851851586	3.17769919195395	7.95110727043074	Positive	260.969418821706	23.9914901875864	2838.71643768829
B.1.1.1	AR1 (Week|Postcode) -week FE	Poisson	ran_vals	cond	Postcode	TS15	Week_factor4	-0.0214380014871136	2.86850673397112	-5.64360788948112	5.6007318865069	Negative	0.978790159122335	0.00354007314549355	270.624401310544
B.1.1.1	AR1 (Week|Postcode) -week FE	Poisson	ran_vals	cond	Postcode	TS16	Week_factor4	-0.00930183009097353	2.88376448808429	-5.66137636663176	5.64277270644981	Negative	0.990741298103244	0.00347772697525966	282.244214899593
B.1.1.1	AR1 (Week|Postcode) -week FE	Poisson	ran_vals	cond	Postcode	TS17	Week_factor4	-0.0626597893388736	2.8126686602201	-5.57538906381479	5.45006948513704	Negative	0.939262966613445	0.00379000074311678	232.774339702631
B.1.1.1	AR1 (Week|Postcode) -week FE	Poisson	ran_vals	cond	Postcode	TS18	Week_factor4	-0.0248658223074496	2.8649360943954	-5.64003738533128	5.59030574071638	Negative	0.975440785641813	0.00355273558354181	267.817489908708
B.1.1.1	AR1 (Week|Postcode) -week FE	Poisson	ran_vals	cond	Postcode	TS19	Week_factor4	3.51343997701317	1.70374609431195	0.17415899336096	6.85272096066539	Positive	33.5635271874418	1.19024479179694	946.452666733729
B.1.1.1	AR1 (Week|Postcode) -week FE	Poisson	ran_vals	cond	Postcode	TS2	Week_factor4	-0.026663606169535	2.86210339478209	-5.63628317997225	5.58295596763318	Negative	0.973688729320148	0.00356609835009906	265.856308079319
B.1.1.1	AR1 (Week|Postcode) -week FE	Poisson	ran_vals	cond	Postcode	TS20	Week_factor4	-0.041692758080829	2.83856746800806	-5.60518276306367	5.52179724690202	Negative	0.95916443082624	0.00367874814353001	250.084096401181
B.1.1.1	AR1 (Week|Postcode) -week FE	Poisson	ran_vals	cond	Postcode	TS21	Week_factor4	-0.00412925304596258	2.89120706833847	-5.67079097883699	5.66253247274506	Negative	0.995879260597036	0.0034451391659268	287.87676024707
B.1.1.1	AR1 (Week|Postcode) -week FE	Poisson	ran_vals	cond	Postcode	TS22	Week_factor4	-0.00775646491152404	2.88699543191251	-5.6661635349917	5.65065060516865	Negative	0.992273538837978	0.0034611182967078	284.476487502492
B.1.1.1	AR1 (Week|Postcode) -week FE	Poisson	ran_vals	cond	Postcode	TS23	Week_factor4	-0.148750411155969	2.70409371241669	-5.44867669831389	5.15117587600195	Negative	0.86178417977618	0.00430199376134181	172.634367624201
B.1.1.1	AR1 (Week|Postcode) -week FE	Poisson	ran_vals	cond	Postcode	TS24	Week_factor4	-0.0404194829550262	2.85143588444119	-5.62913112068487	5.54829215477482	Negative	0.960386488880524	0.00359169472119679	256.798608907643
B.1.1.1	AR1 (Week|Postcode) -week FE	Poisson	ran_vals	cond	Postcode	TS25	Week_factor4	-0.219225002680378	2.62764874977122	-5.36932191625367	4.93087191089292	Negative	0.803140988946877	0.00465728827129905	138.50021955945
B.1.1.1	AR1 (Week|Postcode) -week FE	Poisson	ran_vals	cond	Postcode	TS26	Week_factor4	0.0562148437737132	2.87391136437182	-5.57654792515542	5.68897761270285	Positive	1.05782492642402	0.0037856112017008	295.591257353962
B.1.1.1	AR1 (Week|Postcode) -week FE	Poisson	ran_vals	cond	Postcode	TS27	Week_factor4	-0.00566098058626744	2.88891118550902	-5.66782285871886	5.65650089754632	Negative	0.994355012571116	0.00345537994320527	286.14563587127
B.1.1.1	AR1 (Week|Postcode) -week FE	Poisson	ran_vals	cond	Postcode	TS28	Week_factor4	-0.00397122276281827	2.89093872517525	-5.67010700561844	5.6621645600928	Negative	0.996036652114551	0.00344749635488564	287.770866225753
B.1.1.1	AR1 (Week|Postcode) -week FE	Poisson	ran_vals	cond	Postcode	TS29	Week_factor4	-0.0159915171854488	2.87492658043688	-5.65074407303863	5.61876103866773	Negative	0.984135668260244	0.00351490045900276	275.547778618125
B.1.1.1	AR1 (Week|Postcode) -week FE	Poisson	ran_vals	cond	Postcode	TS3	Week_factor4	-0.309386588731567	2.54058996907873	-5.2888514276096	4.67007825014646	Negative	0.733896998868538	0.00504755441318968	106.706091873092
B.1.1.1	AR1 (Week|Postcode) -week FE	Poisson	ran_vals	cond	Postcode	TS4	Week_factor4	4.92051599479671	1.42704684270455	2.12355557884419	7.71747641074922	Positive	137.073324063662	8.36081222806383	2247.28120394743
B.1.1.1	AR1 (Week|Postcode) -week FE	Poisson	ran_vals	cond	Postcode	TS5	Week_factor4	-0.148645200597438	2.70649006495698	-5.45326825242859	5.15597785123372	Negative	0.861874853340891	0.00428228620296935	173.465347156456
B.1.1.1	AR1 (Week|Postcode) -week FE	Poisson	ran_vals	cond	Postcode	TS6	Week_factor4	-0.010577655052138	2.88725044749449	-5.66948454648849	5.64832923638421	Negative	0.9894780916116	0.00344964294848128	283.81687855851
B.1.1.1	AR1 (Week|Postcode) -week FE	Poisson	ran_vals	cond	Postcode	TS7	Week_factor4	-0.0104664910932539	2.87597620236371	-5.6472762681204	5.62634328593389	Negative	0.98958809202742	0.00352711060707108	277.644990752266
B.1.1.1	AR1 (Week|Postcode) -week FE	Poisson	ran_vals	cond	Postcode	TS8	Week_factor4	-0.0868319464375624	2.77937566049486	-5.53430814051471	5.36064424763959	Negative	0.916831159429801	0.00394893980254615	212.862038149939
B.1.1.1	AR1 (Week|Postcode) -week FE	Poisson	ran_vals	cond	Postcode	TS9	Week_factor4	-0.015121841042369	2.87965083444213	-5.65913376459966	5.62889008251492	Negative	0.984991919849306	0.00348553488458579	278.352997257039
B.1.1.1	AR1 (Week|Postcode) -week FE	Poisson	ran_vals	cond	Postcode	TS1	Week_factor5	-0.0473011647426149	2.84117541683751	-5.61590265550471	5.52130032601948	Negative	0.95380010336846	0.00363952297951614	249.959855262854
B.1.1.1	AR1 (Week|Postcode) -week FE	Poisson	ran_vals	cond	Postcode	TS10	Week_factor5	-0.0887363250848862	2.77652557509787	-5.53062645443107	5.3531538042613	Negative	0.915086827208275	0.00396350535570674	211.273563721675
B.1.1.1	AR1 (Week|Postcode) -week FE	Poisson	ran_vals	cond	Postcode	TS11	Week_factor5	-0.0152015290523825	2.87553096045319	-5.65113864797051	5.62073558986574	Negative	0.984913430930688	0.00351351384097393	276.092399328293
B.1.1.1	AR1 (Week|Postcode) -week FE	Poisson	ran_vals	cond	Postcode	TS12	Week_factor5	-0.0225504362735853	2.86767065892254	-5.64308164728401	5.59798077473684	Negative	0.977701924308028	0.00354193657162729	269.880906522402
B.1.1.1	AR1 (Week|Postcode) -week FE	Poisson	ran_vals	cond	Postcode	TS13	Week_factor5	-0.0565150401533242	2.81916328782155	-5.58197355082108	5.46894347051443	Negative	0.945052270657208	0.00376512751107234	237.209441552213
B.1.1.1	AR1 (Week|Postcode) -week FE	Poisson	ran_vals	cond	Postcode	TS14	Week_factor5	4.63092936142894	2.05564112563951	0.601946790036135	8.65991193282175	Positive	102.609381012667	1.82566953826488	5767.02675436499
B.1.1.1	AR1 (Week|Postcode) -week FE	Poisson	ran_vals	cond	Postcode	TS15	Week_factor5	-0.0752285640234334	2.79464001913631	-5.55262235128492	5.40216522323806	Negative	0.927531461776119	0.00387727631979205	221.88632989425
B.1.1.1	AR1 (Week|Postcode) -week FE	Poisson	ran_vals	cond	Postcode	TS16	Week_factor5	-0.0194492151704013	2.871030595048	-5.64656577997708	5.60766734963627	Negative	0.980738700571766	0.00352961746777954	272.507830545243
B.1.1.1	AR1 (Week|Postcode) -week FE	Poisson	ran_vals	cond	Postcode	TS17	Week_factor5	-0.0457096365084403	2.83493407362455	-5.60207831935798	5.5106590463411	Negative	0.95531931177359	0.00369018635550523	247.314064799477
B.1.1.1	AR1 (Week|Postcode) -week FE	Poisson	ran_vals	cond	Postcode	TS18	Week_factor5	-0.037525224574792	2.84509033398183	-5.61379981194222	5.53874936279263	Negative	0.96317012185762	0.00364718437952383	254.359688763622
B.1.1.1	AR1 (Week|Postcode) -week FE	Poisson	ran_vals	cond	Postcode	TS19	Week_factor5	0.0528958303310046	2.87309000059652	-5.57825709518034	5.68404875584235	Positive	1.05431981125302	0.00377914647474137	294.137914957816
B.1.1.1	AR1 (Week|Postcode) -week FE	Poisson	ran_vals	cond	Postcode	TS2	Week_factor5	-0.0639570798002368	2.80925651902937	-5.56999868043216	5.44208452083169	Negative	0.938045259756671	0.00381048546078277	230.923046002438
B.1.1.1	AR1 (Week|Postcode) -week FE	Poisson	ran_vals	cond	Postcode	TS20	Week_factor5	-0.0240162111089723	2.86539051857693	-5.64007842916229	5.59204600694435	Negative	0.976269883212164	0.00355258976865532	268.283969423198
B.1.1.1	AR1 (Week|Postcode) -week FE	Poisson	ran_vals	cond	Postcode	TS21	Week_factor5	-0.0228346917323148	2.8640893612422	-5.63634668827135	5.59067730480672	Negative	0.977424046695019	0.00356587188044985	267.917019760437
B.1.1.1	AR1 (Week|Postcode) -week FE	Poisson	ran_vals	cond	Postcode	TS22	Week_factor5	-0.00344856465696174	2.89199499285139	-5.67165459411586	5.66475746480193	Negative	0.996557374812625	0.00344216517548191	288.517996860621
B.1.1.1	AR1 (Week|Postcode) -week FE	Poisson	ran_vals	cond	Postcode	TS23	Week_factor5	-0.0219584333149284	2.87045866047933	-5.6479540269655	5.60403716033564	Negative	0.978280898100093	0.00352472088657807	271.520368955128
B.1.1.1	AR1 (Week|Postcode) -week FE	Poisson	ran_vals	cond	Postcode	TS24	Week_factor5	-0.188389823879646	2.65935759617969	-5.40063493440485	5.02385528664556	Negative	0.828291756383842	0.00451371412019832	151.996164449885
B.1.1.1	AR1 (Week|Postcode) -week FE	Poisson	ran_vals	cond	Postcode	TS25	Week_factor5	-0.0600121229056229	2.83008178239566	-5.60687048970404	5.4868462438928	Negative	0.941753116730892	0.00367254465865083	241.494390213396
B.1.1.1	AR1 (Week|Postcode) -week FE	Poisson	ran_vals	cond	Postcode	TS26	Week_factor5	3.66629197636515	1.73702958869249	0.261776542447446	7.07080741028285	Positive	39.1066283782869	1.29923618585113	1177.09805174151
B.1.1.1	AR1 (Week|Postcode) -week FE	Poisson	ran_vals	cond	Postcode	TS27	Week_factor5	-0.0228382510711534	2.8660536767847	-5.64020023532776	5.59452373318546	Negative	0.977420567717839	0.00355215706767147	268.949527849601
B.1.1.1	AR1 (Week|Postcode) -week FE	Poisson	ran_vals	cond	Postcode	TS28	Week_factor5	-0.00326573637043737	2.89190190289314	-5.67128931286384	5.66475784012296	Negative	0.996739590346455	0.00344342276355956	288.518105147513
B.1.1.1	AR1 (Week|Postcode) -week FE	Poisson	ran_vals	cond	Postcode	TS29	Week_factor5	-0.00414497932600948	2.89071840814366	-5.66984894873453	5.66155899008251	Negative	0.995863599244039	0.00344838611985231	287.596653573633
B.1.1.1	AR1 (Week|Postcode) -week FE	Poisson	ran_vals	cond	Postcode	TS3	Week_factor5	-0.123669083953416	2.74412498178584	-5.5020552173303	5.25471704942347	Negative	0.883672213820108	0.00407838086016315	191.467302405517
B.1.1.1	AR1 (Week|Postcode) -week FE	Poisson	ran_vals	cond	Postcode	TS4	Week_factor5	-0.0604528246347091	2.707373771377	-5.36680790922201	5.24590225995259	Negative	0.941338175943253	0.00466901145667239	189.786975189757
B.1.1.1	AR1 (Week|Postcode) -week FE	Poisson	ran_vals	cond	Postcode	TS5	Week_factor5	-0.0989749316895462	2.77397533383947	-5.53586668001737	5.33791681663828	Negative	0.90576541374754	0.00394279001745661	208.078792202705
B.1.1.1	AR1 (Week|Postcode) -week FE	Poisson	ran_vals	cond	Postcode	TS6	Week_factor5	-0.141889390892067	2.71412350180566	-5.46147370402489	5.17769492224076	Negative	0.867717228606715	0.00424729187926947	177.273709983506
B.1.1.1	AR1 (Week|Postcode) -week FE	Poisson	ran_vals	cond	Postcode	TS7	Week_factor5	0.100972240808394	2.93310340710853	-5.64780480005604	5.84974928167283	Positive	1.10624593284439	0.00352524690903006	347.147333368333
B.1.1.1	AR1 (Week|Postcode) -week FE	Poisson	ran_vals	cond	Postcode	TS8	Week_factor5	-0.0171193911210596	2.87485614106627	-5.65173388834474	5.61749510610262	Negative	0.983026313014942	0.00351142307799537	275.199174413191
B.1.1.1	AR1 (Week|Postcode) -week FE	Poisson	ran_vals	cond	Postcode	TS9	Week_factor5	-0.0492798334778433	2.82801597197042	-5.59208928624391	5.49352961928822	Negative	0.951914714819084	0.00372723246859233	243.11379339087
B.1.1.1	AR1 (Week|Postcode) -week FE	Poisson	ran_vals	cond	Postcode	TS1	Week_factor6	-0.22604235612273	2.61915482789237	-5.35949148872598	4.90740677648052	Negative	0.797684314135416	0.004703297179229	135.288126769399
B.1.1.1	AR1 (Week|Postcode) -week FE	Poisson	ran_vals	cond	Postcode	TS10	Week_factor6	0.0337480354444562	2.85790831600809	-5.56764933504891	5.63514540593782	Positive	1.03432396091564	0.00381944813128992	280.099642500688
B.1.1.1	AR1 (Week|Postcode) -week FE	Poisson	ran_vals	cond	Postcode	TS11	Week_factor6	-0.0229562776997477	2.86425979748782	-5.63680232314185	5.59088976774236	Negative	0.977305212871118	0.00356424751496424	267.973948244345
B.1.1.1	AR1 (Week|Postcode) -week FE	Poisson	ran_vals	cond	Postcode	TS12	Week_factor6	-0.0256610403739566	2.86172106687615	-5.63453126525074	5.58320918450283	Negative	0.974665405845135	0.00357235132603793	265.923635905338
B.1.1.1	AR1 (Week|Postcode) -week FE	Poisson	ran_vals	cond	Postcode	TS13	Week_factor6	-0.0152504541768743	2.87682212214768	-5.65371820351441	5.62321729516067	Negative	0.984865245097225	0.00350446221647016	276.77843020873
B.1.1.1	AR1 (Week|Postcode) -week FE	Poisson	ran_vals	cond	Postcode	TS14	Week_factor6	0.0455144143649012	2.84482702291637	-5.53024409279749	5.62127292152729	Positive	1.04656609009074	0.00396502113785925	276.240792380537
B.1.1.1	AR1 (Week|Postcode) -week FE	Poisson	ran_vals	cond	Postcode	TS15	Week_factor6	-0.0305571563640706	2.85732647954918	-5.63081414835308	5.56969983562494	Negative	0.969904994239949	0.00358565488363781	262.355337694183
B.1.1.1	AR1 (Week|Postcode) -week FE	Poisson	ran_vals	cond	Postcode	TS16	Week_factor6	-0.0685381182472793	2.80321462468297	-5.56273782356186	5.4256615870673	Negative	0.933757866211895	0.00383825353834383	227.161583778233
B.1.1.1	AR1 (Week|Postcode) -week FE	Poisson	ran_vals	cond	Postcode	TS17	Week_factor6	-0.0231052312512293	2.78745034762495	-5.48640752128979	5.44019705878733	Negative	0.977159650630055	0.00414270003527539	230.487598592443
B.1.1.1	AR1 (Week|Postcode) -week FE	Poisson	ran_vals	cond	Postcode	TS18	Week_factor6	-0.0282316860095418	2.85922633905524	-5.63221233420612	5.57574896218704	Negative	0.972163104116932	0.00358064497491355	263.947168073843
B.1.1.1	AR1 (Week|Postcode) -week FE	Poisson	ran_vals	cond	Postcode	TS19	Week_factor6	-0.056340352023051	2.81763923061834	-5.57881176546215	5.46613106141605	Negative	0.9452173744918	0.00377705087573821	236.543248802957
B.1.1.1	AR1 (Week|Postcode) -week FE	Poisson	ran_vals	cond	Postcode	TS2	Week_factor6	-0.0184987012489698	2.87289221314341	-5.64926397047562	5.61226656797768	Negative	0.98167134953764	0.00352010672413357	273.764040134393
B.1.1.1	AR1 (Week|Postcode) -week FE	Poisson	ran_vals	cond	Postcode	TS20	Week_factor6	-0.0577888360237156	2.81711952811	-5.57924165126378	5.46366397921635	Negative	0.943849233352182	0.0037754275241476	235.960396432358
B.1.1.1	AR1 (Week|Postcode) -week FE	Poisson	ran_vals	cond	Postcode	TS21	Week_factor6	-0.0130686230725942	2.87922649120084	-5.65624884915987	5.63011160301468	Negative	0.987016400598132	0.00349560487654372	278.693218900911
B.1.1.1	AR1 (Week|Postcode) -week FE	Poisson	ran_vals	cond	Postcode	TS22	Week_factor6	-0.0191166839855175	2.86920760456859	-5.64266025310839	5.60442688513736	Negative	0.981064881003506	0.00354342943758941	271.626207799753
B.1.1.1	AR1 (Week|Postcode) -week FE	Poisson	ran_vals	cond	Postcode	TS23	Week_factor6	-0.00992700624699208	2.88450325822142	-5.66344950564941	5.64359549315543	Negative	0.990122103839799	0.0034705246320834	282.476537250115
B.1.1.1	AR1 (Week|Postcode) -week FE	Poisson	ran_vals	cond	Postcode	TS24	Week_factor6	-0.0285730995262944	2.86274752997318	-5.63945515510473	5.58230895605214	Negative	0.971831251145467	0.00355480469587693	265.684351604013
B.1.1.1	AR1 (Week|Postcode) -week FE	Poisson	ran_vals	cond	Postcode	TS25	Week_factor6	-0.266875171164964	2.57760483586766	-5.31888781584186	4.78513747351193	Negative	0.765768655508602	0.00489819839559919	119.717819981793
B.1.1.1	AR1 (Week|Postcode) -week FE	Poisson	ran_vals	cond	Postcode	TS26	Week_factor6	0.0681650165434169	2.89326122334591	-5.60252277908086	5.73885281216769	Positive	1.07054195103624	0.00368854658073422	310.707766282393
B.1.1.1	AR1 (Week|Postcode) -week FE	Poisson	ran_vals	cond	Postcode	TS27	Week_factor6	-0.0659665232297985	2.80628791730062	-5.56618977138894	5.43425672492934	Negative	0.936162203454005	0.00382502692929853	229.12248393937
B.1.1.1	AR1 (Week|Postcode) -week FE	Poisson	ran_vals	cond	Postcode	TS28	Week_factor6	-0.0132742104327159	2.87848580145849	-5.65500271130127	5.62845429043584	Negative	0.986813503359205	0.00349996359733854	278.231719653476
B.1.1.1	AR1 (Week|Postcode) -week FE	Poisson	ran_vals	cond	Postcode	TS29	Week_factor6	-0.00340872330776866	2.89172321428896	-5.67108207657253	5.66426462995699	Negative	0.996597079793931	0.00344413643966972	288.375840171139
B.1.1.1	AR1 (Week|Postcode) -week FE	Poisson	ran_vals	cond	Postcode	TS3	Week_factor6	-0.0346843699179152	2.85285441845835	-5.62617628323225	5.55680754339642	Negative	0.965910238477362	0.00360232329039131	258.994685814011
B.1.1.1	AR1 (Week|Postcode) -week FE	Poisson	ran_vals	cond	Postcode	TS4	Week_factor6	-0.0611356209896463	2.81408957039968	-5.5766498282428	5.45437858626351	Negative	0.940695653049064	0.00378522545588639	233.77955209756
B.1.1.1	AR1 (Week|Postcode) -week FE	Poisson	ran_vals	cond	Postcode	TS5	Week_factor6	-0.193523326594018	2.65651182438367	-5.4001908268908	5.01314417370276	Negative	0.824050613676798	0.00451571913974456	150.376804421791
B.1.1.1	AR1 (Week|Postcode) -week FE	Poisson	ran_vals	cond	Postcode	TS6	Week_factor6	-0.0942754175938344	2.77933427508074	-5.54167049774983	5.35311966256216	Negative	0.910032088874194	0.00391997305961794	211.26635060636
B.1.1.1	AR1 (Week|Postcode) -week FE	Poisson	ran_vals	cond	Postcode	TS7	Week_factor6	4.00240100784755	1.85388828057003	0.36884674656941	7.63595526912569	Positive	54.7293981206275	1.44606597212119	2071.34880177868
B.1.1.1	AR1 (Week|Postcode) -week FE	Poisson	ran_vals	cond	Postcode	TS8	Week_factor6	-0.00560854043636588	2.89135997416293	-5.67256995613638	5.66135287526364	Negative	0.994407158064277	0.00343901578984583	287.537381750086
B.1.1.1	AR1 (Week|Postcode) -week FE	Poisson	ran_vals	cond	Postcode	TS9	Week_factor6	-0.00947097439559281	2.88427872107717	-5.6625533890821	5.64361144029092	Negative	0.990573734026972	0.00347363602057865	282.481041977645
B.1.1.1	AR1 (Week|Postcode) -week FE	Poisson	ran_vals	cond	Postcode	TS1	Week_factor7	-0.0291804870723121	2.8630505734108	-5.64065649687422	5.5822955227296	Negative	0.971241152174215	0.00355053672467272	265.680782604395
B.1.1.1	AR1 (Week|Postcode) -week FE	Poisson	ran_vals	cond	Postcode	TS10	Week_factor7	2.97273661728525	1.62560628683164	-0.213393157946653	6.15886639251715	Positive	19.5453345749619	0.807838466660449	472.89169730484
B.1.1.1	AR1 (Week|Postcode) -week FE	Poisson	ran_vals	cond	Postcode	TS11	Week_factor7	-0.0116392015698734	2.88237679381105	-5.66099390731357	5.63771550417382	Negative	0.988428271903887	0.00347905731873238	280.820451976594
B.1.1.1	AR1 (Week|Postcode) -week FE	Poisson	ran_vals	cond	Postcode	TS12	Week_factor7	-0.0385621092233936	2.84330485303999	-5.61133721824973	5.53421299980294	Negative	0.962171943131804	0.00365617698078921	253.208434114203
B.1.1.1	AR1 (Week|Postcode) -week FE	Poisson	ran_vals	cond	Postcode	TS13	Week_factor7	-0.0173002569256134	2.87274586460338	-5.64777868828462	5.61317817443339	Negative	0.982848533247566	0.00352533896067336	274.013718987856
B.1.1.1	AR1 (Week|Postcode) -week FE	Poisson	ran_vals	cond	Postcode	TS14	Week_factor7	-0.0157096637894724	2.87254821333356	-5.64580070577813	5.61438137819919	Negative	0.984413089334644	0.00353231892031032	274.343611750731
B.1.1.1	AR1 (Week|Postcode) -week FE	Poisson	ran_vals	cond	Postcode	TS15	Week_factor7	-0.0516430129628798	2.82553911840446	-5.58959792194467	5.48631189601891	Negative	0.949667825440629	0.00373652993938391	241.365382669953
B.1.1.1	AR1 (Week|Postcode) -week FE	Poisson	ran_vals	cond	Postcode	TS16	Week_factor7	-0.0277428311366329	2.86082236782071	-5.63485163823183	5.57936597595857	Negative	0.972638466969898	0.00357120702450554	264.9035972818
B.1.1.1	AR1 (Week|Postcode) -week FE	Poisson	ran_vals	cond	Postcode	TS17	Week_factor7	2.69509109521492	1.60799327993943	-0.456517820848799	5.84670001127864	Positive	14.806867526633	0.633485720039701	346.090399539739
B.1.1.1	AR1 (Week|Postcode) -week FE	Poisson	ran_vals	cond	Postcode	TS18	Week_factor7	-0.0547132728126552	2.82303807358262	-5.58776622401992	5.47833967839461	Negative	0.946756569887985	0.00374338040559665	239.448815109987
B.1.1.1	AR1 (Week|Postcode) -week FE	Poisson	ran_vals	cond	Postcode	TS19	Week_factor7	-0.0443224680314547	2.83896531293641	-5.6085922347453	5.51994729868239	Negative	0.956645420163571	0.00366622691342995	249.621881440978
B.1.1.1	AR1 (Week|Postcode) -week FE	Poisson	ran_vals	cond	Postcode	TS2	Week_factor7	-0.0278927877191492	2.85790573000711	-5.62928508974373	5.57349951430543	Negative	0.97249262436467	0.00359114175391188	263.354099963744
B.1.1.1	AR1 (Week|Postcode) -week FE	Poisson	ran_vals	cond	Postcode	TS20	Week_factor7	-0.0166506485793846	2.8751673604867	-5.6518751246584	5.61857382749963	Negative	0.983487207279374	0.00351092717256489	275.496197825022
B.1.1.1	AR1 (Week|Postcode) -week FE	Poisson	ran_vals	cond	Postcode	TS21	Week_factor7	-0.0318709986831557	2.85166963040141	-5.62104077007657	5.55729877271026	Negative	0.968631528762628	0.00362087065339025	259.121942849446
B.1.1.1	AR1 (Week|Postcode) -week FE	Poisson	ran_vals	cond	Postcode	TS22	Week_factor7	-0.0109266975193296	2.88195532452233	-5.65945533863654	5.63760194359788	Negative	0.989132782004636	0.00348441420726229	280.788563654994
B.1.1.1	AR1 (Week|Postcode) -week FE	Poisson	ran_vals	cond	Postcode	TS23	Week_factor7	-0.0537976622011317	2.82257805643628	-5.5859489963693	5.47835367196703	Negative	0.947623827224325	0.0037501891646354	239.452165877767
B.1.1.1	AR1 (Week|Postcode) -week FE	Poisson	ran_vals	cond	Postcode	TS24	Week_factor7	-0.013007048358631	2.88094773015174	-5.65956084079846	5.6335467440812	Negative	0.987077177721824	0.00348404661342169	279.652215623602
B.1.1.1	AR1 (Week|Postcode) -week FE	Poisson	ran_vals	cond	Postcode	TS25	Week_factor7	-0.0426882699309645	2.84633887887157	-5.62140996031536	5.53603342045343	Negative	0.958210046398447	0.00361953411002367	253.669799788932
B.1.1.1	AR1 (Week|Postcode) -week FE	Poisson	ran_vals	cond	Postcode	TS26	Week_factor7	-0.13421484335535	2.71811027907328	-5.46161309634709	5.19318340963639	Negative	0.874402184922372	0.00424669988065236	180.040785194259
B.1.1.1	AR1 (Week|Postcode) -week FE	Poisson	ran_vals	cond	Postcode	TS27	Week_factor7	-0.0165601234582551	2.87757036394055	-5.65649439976154	5.62337415284503	Negative	0.983576241607803	0.00349474663403839	276.821848437527
B.1.1.1	AR1 (Week|Postcode) -week FE	Poisson	ran_vals	cond	Postcode	TS28	Week_factor7	-0.0389588132403816	2.84197561640914	-5.60912866634331	5.53121103986255	Negative	0.961790321357381	0.00366426076086843	252.449452324867
B.1.1.1	AR1 (Week|Postcode) -week FE	Poisson	ran_vals	cond	Postcode	TS29	Week_factor7	-0.01384912381428	2.87773426816072	-5.65410464648602	5.62640639885746	Negative	0.986246334123229	0.00350310820331862	277.662514292322
B.1.1.1	AR1 (Week|Postcode) -week FE	Poisson	ran_vals	cond	Postcode	TS3	Week_factor7	-0.0286728688570328	2.86050876944198	-5.63516703442431	5.57782129671024	Negative	0.971734297028553	0.00357008085701128	264.494722064104
B.1.1.1	AR1 (Week|Postcode) -week FE	Poisson	ran_vals	cond	Postcode	TS4	Week_factor7	-0.0170251070554902	2.87434644965798	-5.6506406274757	5.61659041336472	Negative	0.983119001101731	0.00351526407866648	274.950316305658
B.1.1.1	AR1 (Week|Postcode) -week FE	Poisson	ran_vals	cond	Postcode	TS5	Week_factor7	-0.0728679952647074	2.80349155464911	-5.56761047333917	5.42187448280975	Negative	0.929723549836908	0.00381959656445873	226.302926116447
B.1.1.1	AR1 (Week|Postcode) -week FE	Poisson	ran_vals	cond	Postcode	TS6	Week_factor7	-0.18497342400134	2.66547904498599	-5.40921635372009	5.03926950571741	Negative	0.83112637157196	0.00447514576894422	154.357216767341
B.1.1.1	AR1 (Week|Postcode) -week FE	Poisson	ran_vals	cond	Postcode	TS7	Week_factor7	0.0525335994164324	2.86435522843331	-5.56149948724186	5.66656668607472	Positive	1.05393797318449	0.00384300953125737	289.040462243351
B.1.1.1	AR1 (Week|Postcode) -week FE	Poisson	ran_vals	cond	Postcode	TS8	Week_factor7	-0.0765017548119209	2.79010779433408	-5.54501254469121	5.39200903506736	Negative	0.926351288715111	0.00390689419291044	219.644215515569
B.1.1.1	AR1 (Week|Postcode) -week FE	Poisson	ran_vals	cond	Postcode	TS9	Week_factor7	-0.00314564995145555	2.89344044315826	-5.67418470995326	5.66789341005035	Negative	0.996859292421669	0.00343346710705685	289.424193651079
B.1.1.1	AR1 (Week|Postcode) -week FE	Poisson	ran_vals	cond	Postcode	TS1	Week_factor8	-0.00607106539391801	2.88922254314011	-5.66884319326975	5.65670106248191	Negative	0.993947326285738	0.00345185609771914	286.20291792678
B.1.1.1	AR1 (Week|Postcode) -week FE	Poisson	ran_vals	cond	Postcode	TS10	Week_factor8	0.0528924500134834	2.88307492024251	-5.59783055839253	5.70361545841949	Positive	1.05431624732332	0.00370589472413951	299.949899312918
B.1.1.1	AR1 (Week|Postcode) -week FE	Poisson	ran_vals	cond	Postcode	TS11	Week_factor8	-0.0620211726055774	2.81082480771137	-5.57113656257158	5.44709421736042	Negative	0.939862987232101	0.00380615204336117	232.082802974097
B.1.1.1	AR1 (Week|Postcode) -week FE	Poisson	ran_vals	cond	Postcode	TS12	Week_factor8	-0.0196063526905423	2.87309312523586	-5.65076540238245	5.61155269700136	Negative	0.980584601832116	0.00351482548928192	273.568677671873
B.1.1.1	AR1 (Week|Postcode) -week FE	Poisson	ran_vals	cond	Postcode	TS13	Week_factor8	-0.0260961992248727	2.86000418328011	-5.63160139408777	5.57940899563803	Negative	0.974241363836608	0.00358283320294837	264.914993594775
B.1.1.1	AR1 (Week|Postcode) -week FE	Poisson	ran_vals	cond	Postcode	TS14	Week_factor8	-0.0210824221091867	2.86763864257309	-5.64155088222777	5.5993860380094	Negative	0.979138258603068	0.0035473625962875	270.260426848834
B.1.1.1	AR1 (Week|Postcode) -week FE	Poisson	ran_vals	cond	Postcode	TS15	Week_factor8	-0.0138904436526227	2.87851775290167	-5.65568156819906	5.62790068089382	Negative	0.986205583426049	0.00349758842919933	278.077730547434
B.1.1.1	AR1 (Week|Postcode) -week FE	Poisson	ran_vals	cond	Postcode	TS16	Week_factor8	-0.0469571047083541	2.83171385772419	-5.59701428037075	5.50310007095404	Negative	0.954128324325322	0.00370892099952686	245.451671630639
B.1.1.1	AR1 (Week|Postcode) -week FE	Poisson	ran_vals	cond	Postcode	TS17	Week_factor8	0.032932358274748	2.81125007466178	-5.47701653959787	5.54288125614737	Positive	1.0334806304641	0.00418178730210518	255.412850148256
B.1.1.1	AR1 (Week|Postcode) -week FE	Poisson	ran_vals	cond	Postcode	TS18	Week_factor8	-0.0667725333287595	2.69424915062257	-5.34740383392663	5.21385876726911	Negative	0.935407951272027	0.00476049400325858	183.801940450718
B.1.1.1	AR1 (Week|Postcode) -week FE	Poisson	ran_vals	cond	Postcode	TS19	Week_factor8	-0.0888915465367748	2.78618220921779	-5.54970833096989	5.37192523789634	Negative	0.914944797125694	0.0038885912597306	215.276928294431
B.1.1.1	AR1 (Week|Postcode) -week FE	Poisson	ran_vals	cond	Postcode	TS2	Week_factor8	-0.0210052257938378	2.86860741899939	-5.64337245281703	5.60136200122936	Negative	0.979213847386399	0.00354090670662713	270.794979466328
B.1.1.1	AR1 (Week|Postcode) -week FE	Poisson	ran_vals	cond	Postcode	TS20	Week_factor8	-0.0251184333378793	2.86158547732579	-5.63372290757929	5.58348604090353	Negative	0.975194409659785	0.00357524023111444	265.99726875843
B.1.1.1	AR1 (Week|Postcode) -week FE	Poisson	ran_vals	cond	Postcode	TS21	Week_factor8	-0.00903509590931843	2.88464739229085	-5.66284009289677	5.64476990107813	Negative	0.991005597919956	0.00347264025863198	282.808474810338
B.1.1.1	AR1 (Week|Postcode) -week FE	Poisson	ran_vals	cond	Postcode	TS22	Week_factor8	-0.0267193492655693	2.85869304915576	-5.62965476846585	5.57621606993471	Negative	0.973634454408542	0.00358981443057406	264.070488640781
B.1.1.1	AR1 (Week|Postcode) -week FE	Poisson	ran_vals	cond	Postcode	TS23	Week_factor8	-0.0311164558077776	2.85652179503021	-5.6297962951207	5.56756338350514	Negative	0.96936267858878	0.00358930641209611	261.795426401632
B.1.1.1	AR1 (Week|Postcode) -week FE	Poisson	ran_vals	cond	Postcode	TS24	Week_factor8	-0.0697588666134788	2.80192177770299	-5.56142463840979	5.42190690518283	Negative	0.932618678294656	0.00384329718679762	226.310263513294
B.1.1.1	AR1 (Week|Postcode) -week FE	Poisson	ran_vals	cond	Postcode	TS25	Week_factor8	-0.0196945748620127	2.87325089814735	-5.65116285377818	5.61177370405415	Negative	0.980498096345139	0.00351342879456297	273.629144960664
B.1.1.1	AR1 (Week|Postcode) -week FE	Poisson	ran_vals	cond	Postcode	TS26	Week_factor8	-0.0199145723944147	2.87276589226069	-5.65043225724044	5.61060311245161	Negative	0.9802824129092	0.00351599663138801	273.309024383145
B.1.1.1	AR1 (Week|Postcode) -week FE	Poisson	ran_vals	cond	Postcode	TS27	Week_factor8	-0.0789335677982638	2.78386340342973	-5.53520557639963	5.3773384408031	Negative	0.924101312490809	0.00394539747200499	216.44542579211
B.1.1.1	AR1 (Week|Postcode) -week FE	Poisson	ran_vals	cond	Postcode	TS28	Week_factor8	-0.00969992114449805	2.8852700631283	-5.66472533054758	5.64532548825858	Negative	0.990346971350295	0.00346609967368436	282.965643229802
B.1.1.1	AR1 (Week|Postcode) -week FE	Poisson	ran_vals	cond	Postcode	TS29	Week_factor8	-0.040606355449728	2.83975867132804	-5.606431076038	5.52521836513854	Negative	0.960207035829411	0.00367415877957043	250.941128832788
B.1.1.1	AR1 (Week|Postcode) -week FE	Poisson	ran_vals	cond	Postcode	TS3	Week_factor8	-0.108508698605306	2.76138768165406	-5.52072910199981	5.3037117047892	Negative	0.897171090645819	0.00400292833481997	201.081782776111
B.1.1.1	AR1 (Week|Postcode) -week FE	Poisson	ran_vals	cond	Postcode	TS4	Week_factor8	-0.0113183078189639	2.87834342828863	-5.65276776240222	5.63013114676429	Negative	0.98874550325562	0.00350779458479591	278.698665664623
B.1.1.1	AR1 (Week|Postcode) -week FE	Poisson	ran_vals	cond	Postcode	TS5	Week_factor8	-0.0196566665413735	2.87119257446943	-5.6470907051803	5.60777737209756	Negative	0.980535266085878	0.0035277651688147	272.537814176884
B.1.1.1	AR1 (Week|Postcode) -week FE	Poisson	ran_vals	cond	Postcode	TS6	Week_factor8	-0.0692613279406019	2.80770987299811	-5.57227155805442	5.43374890217322	Negative	0.933082807605722	0.00380183452862828	229.006159866592
B.1.1.1	AR1 (Week|Postcode) -week FE	Poisson	ran_vals	cond	Postcode	TS7	Week_factor8	-0.0978790328220907	2.76333407406199	-5.51391429523592	5.31815622959174	Negative	0.906758585146953	0.00403030068060053	204.007392226426
B.1.1.1	AR1 (Week|Postcode) -week FE	Poisson	ran_vals	cond	Postcode	TS8	Week_factor8	0.0437764129377492	2.85681231482477	-5.5554728347093	5.6430256605848	Positive	1.04474873647161	0.00386623994488541	282.3156187714
B.1.1.1	AR1 (Week|Postcode) -week FE	Poisson	ran_vals	cond	Postcode	TS9	Week_factor8	-0.0445828634956128	2.83468298782462	-5.60045942722027	5.51129370022904	Negative	0.95639634646559	0.00369616520743526	247.47107345005
B.1.1.1	AR1 (Week|Postcode) -week FE	Poisson	ran_vals	cond	Postcode	TS1	Week_factor9	-0.0242271691585714	2.86367096039304	-5.63691911510215	5.588464776785	Negative	0.976063952943806	0.00356383126381787	267.324901127804
B.1.1.1	AR1 (Week|Postcode) -week FE	Poisson	ran_vals	cond	Postcode	TS10	Week_factor9	-0.00385299512876147	2.88932623402863	-5.66682835341162	5.6591223631541	Negative	0.996154418132826	0.00345881804621979	286.89674088236
B.1.1.1	AR1 (Week|Postcode) -week FE	Poisson	ran_vals	cond	Postcode	TS11	Week_factor9	-0.00716593037109211	2.88799132876032	-5.66752492240529	5.6531930616631	Negative	0.992859683688575	0.00345640957974297	285.200676815472
B.1.1.1	AR1 (Week|Postcode) -week FE	Poisson	ran_vals	cond	Postcode	TS12	Week_factor9	-0.101713426919714	2.7601897233932	-5.51158587526796	5.30815902142853	Negative	0.903288372712889	0.00403969584688384	201.978048646334
B.1.1.1	AR1 (Week|Postcode) -week FE	Poisson	ran_vals	cond	Postcode	TS13	Week_factor9	-0.0132382602456117	2.8805107325395	-5.65893555310411	5.63245903261289	Negative	0.986848980126982	0.00348622582614205	279.348200072104
B.1.1.1	AR1 (Week|Postcode) -week FE	Poisson	ran_vals	cond	Postcode	TS14	Week_factor9	-0.0318563160082258	2.85224589097161	-5.62215553736493	5.55844290534848	Negative	0.968645750968902	0.00361683647423372	259.418582386668
B.1.1.1	AR1 (Week|Postcode) -week FE	Poisson	ran_vals	cond	Postcode	TS15	Week_factor9	-0.0156859497480175	2.87479148738887	-5.65017372809254	5.61880182859651	Negative	0.984436434024251	0.00351690573651114	275.559018421622
B.1.1.1	AR1 (Week|Postcode) -week FE	Poisson	ran_vals	cond	Postcode	TS16	Week_factor9	-0.0125937710221374	2.88014113108089	-5.65756665833313	5.63237911628885	Negative	0.987485198655841	0.00349100137030892	279.325876482849
B.1.1.1	AR1 (Week|Postcode) -week FE	Poisson	ran_vals	cond	Postcode	TS17	Week_factor9	3.91473161677665	1.40024743445951	1.1702970757914	6.6591661577619	Positive	50.1356141475227	3.22294995673246	779.900352066785
B.1.1.1	AR1 (Week|Postcode) -week FE	Poisson	ran_vals	cond	Postcode	TS18	Week_factor9	5.51462829035674	1.53181338849422	2.5123292178718	8.51692736284168	Positive	248.297665455297	12.3336243281463	4998.67103377362
B.1.1.1	AR1 (Week|Postcode) -week FE	Poisson	ran_vals	cond	Postcode	TS19	Week_factor9	-0.27646478333021	2.57027969232852	-5.3141204104888	4.76119084382838	Negative	0.758460329108309	0.00492160584491632	116.88503487643
B.1.1.1	AR1 (Week|Postcode) -week FE	Poisson	ran_vals	cond	Postcode	TS2	Week_factor9	-0.0432396305753481	2.84126724185928	-5.612021095073	5.5255418339223	Negative	0.957681872710283	0.00365367746086958	251.022313584185
B.1.1.1	AR1 (Week|Postcode) -week FE	Poisson	ran_vals	cond	Postcode	TS20	Week_factor9	-0.0189054215464926	2.8712927975216	-5.64653589375808	5.6087250506651	Negative	0.981272165058005	0.00352972295627647	272.796214843272
B.1.1.1	AR1 (Week|Postcode) -week FE	Poisson	ran_vals	cond	Postcode	TS21	Week_factor9	-0.0136568784478833	2.87711267544006	-5.65269410177407	5.62538034487831	Negative	0.986435953637243	0.0035080529806651	277.377763674405
B.1.1.1	AR1 (Week|Postcode) -week FE	Poisson	ran_vals	cond	Postcode	TS22	Week_factor9	-0.00755008031744076	2.88650442050857	-5.6649947857299	5.64989462509501	Negative	0.992478349943713	0.00346516584098354	284.261510216034
B.1.1.1	AR1 (Week|Postcode) -week FE	Poisson	ran_vals	cond	Postcode	TS23	Week_factor9	-0.0742482001732208	2.79586567687003	-5.55404423245018	5.40554783210373	Negative	0.928441225968277	0.0038717672111975	222.638155409883
B.1.1.1	AR1 (Week|Postcode) -week FE	Poisson	ran_vals	cond	Postcode	TS24	Week_factor9	-0.0405651014535895	2.84483670324461	-5.61634258171068	5.5352123788035	Negative	0.960246649023855	0.00363792221011626	253.461611795178
B.1.1.1	AR1 (Week|Postcode) -week FE	Poisson	ran_vals	cond	Postcode	TS25	Week_factor9	-0.103338445367252	2.76007377910888	-5.51298364709402	5.30630675635952	Negative	0.901821704448027	0.00403405321831552	201.604278030111
B.1.1.1	AR1 (Week|Postcode) -week FE	Poisson	ran_vals	cond	Postcode	TS26	Week_factor9	-0.00900780485253826	2.88556296565194	-5.66460729265293	5.64659168294786	Negative	0.991032643879053	0.00346650882893991	283.324159752466
B.1.1.1	AR1 (Week|Postcode) -week FE	Poisson	ran_vals	cond	Postcode	TS27	Week_factor9	0.149957917367793	2.97867831794467	-5.68814430733411	5.9880601420697	Positive	1.16178535071392	0.00338587027783993	398.640553351193
B.1.1.1	AR1 (Week|Postcode) -week FE	Poisson	ran_vals	cond	Postcode	TS28	Week_factor9	-0.0492473306813834	2.82782664702918	-5.59168571338123	5.49319105201846	Negative	0.951945655212129	0.00372873698203953	243.031496949828
B.1.1.1	AR1 (Week|Postcode) -week FE	Poisson	ran_vals	cond	Postcode	TS29	Week_factor9	-0.0101189273785857	2.88480712109688	-5.66423698707314	5.64399913231597	Negative	0.989932096718988	0.00346779273420564	282.590578856763
B.1.1.1	AR1 (Week|Postcode) -week FE	Poisson	ran_vals	cond	Postcode	TS3	Week_factor9	-0.277129114872218	2.5672232595844	-5.30879424393116	4.75453601418672	Negative	0.757956627319339	0.00494788906966012	116.109767379399
B.1.1.1	AR1 (Week|Postcode) -week FE	Poisson	ran_vals	cond	Postcode	TS4	Week_factor9	0.0539291299107672	2.86101442464349	-5.55355610164005	5.66141436146159	Positive	1.0554098025177	0.00387365760140423	287.555061873993
B.1.1.1	AR1 (Week|Postcode) -week FE	Poisson	ran_vals	cond	Postcode	TS5	Week_factor9	-0.0140742027625523	2.87570630548235	-5.6503549916227	5.6222065860976	Negative	0.986024375815616	0.00351626830753516	276.498829062365
B.1.1.1	AR1 (Week|Postcode) -week FE	Poisson	ran_vals	cond	Postcode	TS6	Week_factor9	-0.0158507164036661	2.87238610861572	-5.64562403898364	5.61392260617631	Negative	0.984274245087349	0.00353294301889823	274.217779443382
B.1.1.1	AR1 (Week|Postcode) -week FE	Poisson	ran_vals	cond	Postcode	TS7	Week_factor9	-0.0358123977167497	2.84932016530698	-5.62037730214214	5.54875250670864	Negative	0.96482127918083	0.00362327378207476	256.916853858913
B.1.1.1	AR1 (Week|Postcode) -week FE	Poisson	ran_vals	cond	Postcode	TS8	Week_factor9	3.71604035275944	1.74246377539207	0.300874108625294	7.13120659689358	Positive	41.1013247260215	1.35103924664346	1250.38476745279
B.1.1.1	AR1 (Week|Postcode) -week FE	Poisson	ran_vals	cond	Postcode	TS9	Week_factor9	-0.0288341494189414	2.85882494756563	-5.63202808475219	5.57435978591431	Negative	0.971577587812517	0.00358130476757626	263.580753496844
B.1.1.1	AR1 (Week|Postcode) -week FE	Poisson	ran_vals	cond	Postcode	TS1	Week_factor10	-0.0516079934386097	2.83209378889355	-5.60240982050955	5.49919383363233	Negative	0.949701082938419	0.00368896325721933	244.494749349785
B.1.1.1	AR1 (Week|Postcode) -week FE	Poisson	ran_vals	cond	Postcode	TS10	Week_factor10	-0.0238078402960072	2.86413562115714	-5.63741050460226	5.58979482401025	Negative	0.97647333055691	0.00356208046475201	267.680692427953
B.1.1.1	AR1 (Week|Postcode) -week FE	Poisson	ran_vals	cond	Postcode	TS11	Week_factor10	-0.00143269255220135	2.89439334294003	-5.67433940180715	5.67147401670275	Negative	0.998568333261823	0.00343293601874337	290.462365377348
B.1.1.1	AR1 (Week|Postcode) -week FE	Poisson	ran_vals	cond	Postcode	TS12	Week_factor10	-0.0120719579387325	2.88247007719646	-5.66160949575819	5.63746557988072	Negative	0.988000615816182	0.00347691631030643	280.750276893241
B.1.1.1	AR1 (Week|Postcode) -week FE	Poisson	ran_vals	cond	Postcode	TS13	Week_factor10	-0.0701543288865875	2.80021459440816	-5.55847408291002	5.41816542513684	Negative	0.932249935708891	0.00385465379436082	225.465110226156
B.1.1.1	AR1 (Week|Postcode) -week FE	Poisson	ran_vals	cond	Postcode	TS14	Week_factor10	-0.016177706573515	2.87708393206976	-5.65515859392913	5.6228031807821	Negative	0.983952449699602	0.00349941805633688	276.663836010293
B.1.1.1	AR1 (Week|Postcode) -week FE	Poisson	ran_vals	cond	Postcode	TS15	Week_factor10	-0.0210070183626368	2.86313066824737	-5.63264001115959	5.59062597443431	Negative	0.979212092079782	0.0035791139429961	267.903267832987
B.1.1.1	AR1 (Week|Postcode) -week FE	Poisson	ran_vals	cond	Postcode	TS16	Week_factor10	-0.0142829434031426	2.87675734079165	-5.65262372361599	5.6240578368097	Negative	0.985818573936125	0.00350829987966039	277.011171807676
B.1.1.1	AR1 (Week|Postcode) -week FE	Poisson	ran_vals	cond	Postcode	TS17	Week_factor10	0.0389055650934122	2.84677585008077	-5.54067257312329	5.61848370331011	Positive	1.03967229765783	0.0039238868497785	275.471370072285
B.1.1.1	AR1 (Week|Postcode) -week FE	Poisson	ran_vals	cond	Postcode	TS18	Week_factor10	-0.00543186228917466	2.76840891422977	-5.43141362865917	5.42054990408082	Negative	0.994582863599725	0.00437690411023429	226.003368511831
B.1.1.1	AR1 (Week|Postcode) -week FE	Poisson	ran_vals	cond	Postcode	TS19	Week_factor10	-0.123753894554506	2.74873409857794	-5.51117373084444	5.26366594173542	Negative	0.883597272226453	0.00404136112814449	193.188412203215
B.1.1.1	AR1 (Week|Postcode) -week FE	Poisson	ran_vals	cond	Postcode	TS2	Week_factor10	-0.145289588258291	2.71027420410185	-5.45732941652588	5.1667502400093	Negative	0.864771829078968	0.00426493040221915	175.34408439103
B.1.1.1	AR1 (Week|Postcode) -week FE	Poisson	ran_vals	cond	Postcode	TS20	Week_factor10	-0.038967858600018	2.8464119638979	-5.61783279300383	5.53989707580379	Negative	0.961781621657375	0.00363250497477032	254.651788279073
B.1.1.1	AR1 (Week|Postcode) -week FE	Poisson	ran_vals	cond	Postcode	TS21	Week_factor10	-0.0102593859877037	2.88251432799225	-5.65988365377319	5.63936488179779	Negative	0.989793061998102	0.00348292209948393	281.284013135046
B.1.1.1	AR1 (Week|Postcode) -week FE	Poisson	ran_vals	cond	Postcode	TS22	Week_factor10	-0.0114165359029567	2.88018091886483	-5.6564674058375	5.63363433403159	Negative	0.988648385449205	0.00349484097223683	279.676711420071
B.1.1.1	AR1 (Week|Postcode) -week FE	Poisson	ran_vals	cond	Postcode	TS23	Week_factor10	-0.0216125629758894	2.86903321302039	-5.64481433094509	5.60158920499331	Negative	0.978619314966799	0.00353580482971963	270.856512094879
B.1.1.1	AR1 (Week|Postcode) -week FE	Poisson	ran_vals	cond	Postcode	TS24	Week_factor10	-0.0957532249952255	2.76881632214674	-5.52253349620949	5.33102704621904	Negative	0.908688229944661	0.00399571198663724	206.650104412275
B.1.1.1	AR1 (Week|Postcode) -week FE	Poisson	ran_vals	cond	Postcode	TS25	Week_factor10	-0.0607599346188106	2.8203397179823	-5.58852420603198	5.46700433679436	Negative	0.941049125978342	0.00374054406566805	236.749906419413
B.1.1.1	AR1 (Week|Postcode) -week FE	Poisson	ran_vals	cond	Postcode	TS26	Week_factor10	-0.0489780882603201	2.82890373084939	-5.59352751645612	5.49557133993548	Negative	0.952201993872131	0.00372187570330227	243.61067091241
B.1.1.1	AR1 (Week|Postcode) -week FE	Poisson	ran_vals	cond	Postcode	TS27	Week_factor10	6.2385873705299	2.71477183905944	0.917732339729828	11.55944240133	Positive	512.134543365638	2.50360661867948	104761.582171671
B.1.1.1	AR1 (Week|Postcode) -week FE	Poisson	ran_vals	cond	Postcode	TS28	Week_factor10	-0.00678902408381373	2.88811936767984	-5.66739896778889	5.65382091962126	Negative	0.993233969276607	0.00345684495790408	285.379798555703
B.1.1.1	AR1 (Week|Postcode) -week FE	Poisson	ran_vals	cond	Postcode	TS29	Week_factor10	-0.0513085942758984	2.82508002845759	-5.58836370349616	5.48574651494436	Negative	0.94998546521726	0.00374114448065873	241.228957820188
B.1.1.1	AR1 (Week|Postcode) -week FE	Poisson	ran_vals	cond	Postcode	TS3	Week_factor10	0.0119001301180249	2.82437690004924	-5.52377687274537	5.54757713298142	Positive	1.01197121837307	0.00399074689948503	256.615057935052
B.1.1.1	AR1 (Week|Postcode) -week FE	Poisson	ran_vals	cond	Postcode	TS4	Week_factor10	4.26534013580615	1.38902802236893	1.54289523844616	6.98778503316614	Positive	71.1891298279053	4.67811494120141	1083.31930047722
B.1.1.1	AR1 (Week|Postcode) -week FE	Poisson	ran_vals	cond	Postcode	TS5	Week_factor10	0.0210208419953237	2.83366844522143	-5.53286725476628	5.57490893875693	Positive	1.02124333616456	0.00395463387489775	263.725539368036
B.1.1.1	AR1 (Week|Postcode) -week FE	Poisson	ran_vals	cond	Postcode	TS6	Week_factor10	0.095608869432015	2.92091919461189	-5.62928755375903	5.82050529262305	Positive	1.10032860766387	0.00359113290529458	337.142366148152
B.1.1.1	AR1 (Week|Postcode) -week FE	Poisson	ran_vals	cond	Postcode	TS7	Week_factor10	-0.0093729724890682	2.88402329847002	-5.66195476806473	5.64320882308659	Negative	0.990670816898536	0.00347571603461523	282.367333142352
B.1.1.1	AR1 (Week|Postcode) -week FE	Poisson	ran_vals	cond	Postcode	TS8	Week_factor10	0.0589683853229254	2.87681523219211	-5.57948585994984	5.6974226305957	Positive	1.06074170520358	0.00377450564452268	298.098101082717
B.1.1.1	AR1 (Week|Postcode) -week FE	Poisson	ran_vals	cond	Postcode	TS9	Week_factor10	-0.0597190791246004	2.81490620804716	-5.57683386675524	5.45739570850604	Negative	0.942029132065322	0.00378452889272343	234.485958705718
B.1.1.1	AR1 (Week|Postcode) -week FE	Poisson	ran_vals	cond	Postcode	TS1	Week_factor11	-0.201955074878887	2.64610840716358	-5.38823225210815	4.98432210235038	Negative	0.817131636855405	0.00457004488661361	146.104497552268
B.1.1.1	AR1 (Week|Postcode) -week FE	Poisson	ran_vals	cond	Postcode	TS10	Week_factor11	-0.050856549989002	2.83295930822592	-5.60335476377931	5.50164166380131	Negative	0.950414997796006	0.00368547904266882	245.093964062123
B.1.1.1	AR1 (Week|Postcode) -week FE	Poisson	ran_vals	cond	Postcode	TS11	Week_factor11	-0.0057623984895113	2.8881932993789	-5.66651724566207	5.65499244868305	Negative	0.994254172284252	0.00345989427872171	285.714325198939
B.1.1.1	AR1 (Week|Postcode) -week FE	Poisson	ran_vals	cond	Postcode	TS12	Week_factor11	-0.00243717133239639	2.89327391054466	-5.6731498334093	5.66827549074451	Negative	0.997565796158405	0.00343702216083401	289.534798176476
B.1.1.1	AR1 (Week|Postcode) -week FE	Poisson	ran_vals	cond	Postcode	TS13	Week_factor11	-0.00815037198208235	2.88688597724491	-5.66634291485581	5.65004217089165	Negative	0.991882752246956	0.00346049749745915	284.303454901316
B.1.1.1	AR1 (Week|Postcode) -week FE	Poisson	ran_vals	cond	Postcode	TS14	Week_factor11	-0.0848828122020756	2.78130753780317	-5.53614541622607	5.36637979182191	Negative	0.918619929140635	0.00394169117226655	214.086425682382
B.1.1.1	AR1 (Week|Postcode) -week FE	Poisson	ran_vals	cond	Postcode	TS15	Week_factor11	0.0966562683068605	2.92435457248968	-5.63497337179795	5.82828590841167	Positive	1.10148169437494	0.00357077231519901	339.775772842988
B.1.1.1	AR1 (Week|Postcode) -week FE	Poisson	ran_vals	cond	Postcode	TS16	Week_factor11	-0.0215750490053338	2.86613820550366	-5.63910270650677	5.5959526084961	Negative	0.978656027551579	0.00355605780262289	269.334097875632
B.1.1.1	AR1 (Week|Postcode) -week FE	Poisson	ran_vals	cond	Postcode	TS17	Week_factor11	-0.0692010156061986	2.80316769539517	-5.56330874120687	5.42490670999448	Negative	0.933139085705155	0.00383606283708728	226.990169413338
B.1.1.1	AR1 (Week|Postcode) -week FE	Poisson	ran_vals	cond	Postcode	TS18	Week_factor11	-0.0345978806578569	2.84862609002214	-5.61780242252241	5.54860666120669	Negative	0.965993782951968	0.00363261529737043	256.879386423698
B.1.1.1	AR1 (Week|Postcode) -week FE	Poisson	ran_vals	cond	Postcode	TS19	Week_factor11	-0.199968936310495	2.64982891775449	-5.39353818030204	4.99360030768105	Negative	0.818756186270906	0.00454586077292538	147.466393284518
B.1.1.1	AR1 (Week|Postcode) -week FE	Poisson	ran_vals	cond	Postcode	TS2	Week_factor11	-0.0611457133267986	2.82031082628924	-5.58885335806212	5.46656193140852	Negative	0.940686159279283	0.00373931306060005	236.645190150944
B.1.1.1	AR1 (Week|Postcode) -week FE	Poisson	ran_vals	cond	Postcode	TS20	Week_factor11	-0.129925428296355	2.72443113210125	-5.46971232557449	5.20986146898178	Negative	0.878160914434386	0.00421244379605905	183.06869574419
B.1.1.1	AR1 (Week|Postcode) -week FE	Poisson	ran_vals	cond	Postcode	TS21	Week_factor11	-0.0214226722019561	2.86852616414089	-5.64363064262894	5.60078529822503	Negative	0.978805163390796	0.00353999259860235	270.638856210813
B.1.1.1	AR1 (Week|Postcode) -week FE	Poisson	ran_vals	cond	Postcode	TS22	Week_factor11	-0.00857310149826711	2.88471693743141	-5.66251440445651	5.64536820145998	Negative	0.991463542743345	0.00347377144161801	282.977729856436
B.1.1.1	AR1 (Week|Postcode) -week FE	Poisson	ran_vals	cond	Postcode	TS23	Week_factor11	-0.032561032380035	2.85165820165353	-5.62170840383922	5.55658633907915	Negative	0.967963370920147	0.00361845404468642	258.937401407372
B.1.1.1	AR1 (Week|Postcode) -week FE	Poisson	ran_vals	cond	Postcode	TS24	Week_factor11	-0.0282431856106775	2.86088280268605	-5.63547044286534	5.57898407164398	Negative	0.972151924693275	0.00356899782865238	264.802448770806
B.1.1.1	AR1 (Week|Postcode) -week FE	Poisson	ran_vals	cond	Postcode	TS25	Week_factor11	-0.140321006687301	2.71537015372459	-5.46234871268248	5.18170669930788	Negative	0.869079210378427	0.00424357708757827	177.986321050438
B.1.1.1	AR1 (Week|Postcode) -week FE	Poisson	ran_vals	cond	Postcode	TS26	Week_factor11	-0.0282827023225597	2.86005001625459	-5.63387772816475	5.57731232351963	Negative	0.972113509204793	0.00357468675317468	264.360135594874
B.1.1.1	AR1 (Week|Postcode) -week FE	Poisson	ran_vals	cond	Postcode	TS27	Week_factor11	0.129690007278023	2.94682662235584	-5.64598404122324	5.90536405577929	Positive	1.13847540952669	0.00353167138040911	367.000810235867
B.1.1.1	AR1 (Week|Postcode) -week FE	Poisson	ran_vals	cond	Postcode	TS28	Week_factor11	-0.0030146781500195	2.89249728411678	-5.67220518039883	5.66617582409879	Negative	0.996989861429219	0.00344027048819485	288.92750939308
B.1.1.1	AR1 (Week|Postcode) -week FE	Poisson	ran_vals	cond	Postcode	TS29	Week_factor11	-0.00708325469328911	2.88777760034469	-5.66702334673039	5.65285683734381	Negative	0.992941772429212	0.00345814366556193	285.104801530753
B.1.1.1	AR1 (Week|Postcode) -week FE	Poisson	ran_vals	cond	Postcode	TS3	Week_factor11	3.35865736913317	1.37196574845177	0.669653914145167	6.04766082412118	Positive	28.7505635598555	1.95356110376358	423.122114489707
B.1.1.1	AR1 (Week|Postcode) -week FE	Poisson	ran_vals	cond	Postcode	TS4	Week_factor11	0.0713452758600568	2.88819661671953	-5.58941607318065	5.73210662490077	Positive	1.07395197155054	0.00373720948452044	308.618727950515
B.1.1.1	AR1 (Week|Postcode) -week FE	Poisson	ran_vals	cond	Postcode	TS5	Week_factor11	3.26009553904394	1.64898323319143	0.0281477908783168	6.49204328720957	Positive	26.0520260092821	1.02854768315462	659.870291192211
B.1.1.1	AR1 (Week|Postcode) -week FE	Poisson	ran_vals	cond	Postcode	TS6	Week_factor11	4.24491710175266	1.91631458517213	0.489009531766482	8.00082467173884	Positive	69.7499777533238	1.63070026300158	2983.41731277715
B.1.1.1	AR1 (Week|Postcode) -week FE	Poisson	ran_vals	cond	Postcode	TS7	Week_factor11	-0.00516952552071432	2.88631274313227	-5.66223855017897	5.65189949913754	Negative	0.994843813481005	0.00347472982851086	284.831990418542
B.1.1.1	AR1 (Week|Postcode) -week FE	Poisson	ran_vals	cond	Postcode	TS8	Week_factor11	-0.00730476966764828	2.88349959230484	-5.65886012002105	5.64425058068576	Negative	0.992721845317425	0.00348648881282318	282.661644731459
B.1.1.1	AR1 (Week|Postcode) -week FE	Poisson	ran_vals	cond	Postcode	TS9	Week_factor11	-0.0208650168773457	2.86858941932948	-5.6431969651958	5.60146693144111	Negative	0.979351151524363	0.00354152814644799	270.82339553169
B.1.1.1	AR1 (Week|Postcode) -week FE	Poisson	ran_vals	cond	Postcode	TS1	Week_factor12	-0.0705971774442579	2.80627322697135	-5.57079163308709	5.42959727819858	Negative	0.931837181570007	0.00380746512387042	228.057383247586
B.1.1.1	AR1 (Week|Postcode) -week FE	Poisson	ran_vals	cond	Postcode	TS10	Week_factor12	-0.199348215807927	2.64839249276202	-5.39010211854774	4.99140568693189	Negative	0.819264562785869	0.00456150749742899	147.143115344001
B.1.1.1	AR1 (Week|Postcode) -week FE	Poisson	ran_vals	cond	Postcode	TS11	Week_factor12	-0.0126488817054629	2.88003119158348	-5.65740629156105	5.63210852815013	Negative	0.987430779171331	0.0034915612558223	279.250304438744
B.1.1.1	AR1 (Week|Postcode) -week FE	Poisson	ran_vals	cond	Postcode	TS12	Week_factor12	-0.00978709575168634	2.88278767716716	-5.6599471180752	5.64037292657182	Negative	0.990260642005006	0.00348270106527792	281.567702976516
B.1.1.1	AR1 (Week|Postcode) -week FE	Poisson	ran_vals	cond	Postcode	TS13	Week_factor12	-0.00163277711171081	2.89417041400127	-5.67410255367558	5.67083699945216	Negative	0.998368555143647	0.00343374919952159	290.277394760947
B.1.1.1	AR1 (Week|Postcode) -week FE	Poisson	ran_vals	cond	Postcode	TS14	Week_factor12	-0.00996028750004203	2.88485033354428	-5.66416304203519	5.6442424670351	Negative	0.990089151883855	0.00346804916975193	282.659351322925
B.1.1.1	AR1 (Week|Postcode) -week FE	Poisson	ran_vals	cond	Postcode	TS15	Week_factor12	4.13559224355549	1.8494292162861	0.510777587678608	7.76040689943238	Positive	62.5266110894143	1.66658660844389	2345.85893977469
B.1.1.1	AR1 (Week|Postcode) -week FE	Poisson	ran_vals	cond	Postcode	TS16	Week_factor12	-0.0109363365776573	2.88319730955347	-5.66189922362525	5.64002655046993	Negative	0.989123247742007	0.00347590909667587	281.470191541931
B.1.1.1	AR1 (Week|Postcode) -week FE	Poisson	ran_vals	cond	Postcode	TS17	Week_factor12	-0.105586156268003	2.75867664895754	-5.51249303321643	5.30132072068042	Negative	0.899796946360276	0.00403603286638909	200.601573743781
B.1.1.1	AR1 (Week|Postcode) -week FE	Poisson	ran_vals	cond	Postcode	TS18	Week_factor12	-0.0399886645243127	2.83901817166056	-5.60436203243377	5.52438470338514	Negative	0.960800330219379	0.00368176864415025	250.732015988127
B.1.1.1	AR1 (Week|Postcode) -week FE	Poisson	ran_vals	cond	Postcode	TS19	Week_factor12	-0.058985250485155	2.82348478670015	-5.5929137433142	5.47494324234389	Negative	0.942720673727129	0.00372416079183779	238.636922073917
B.1.1.1	AR1 (Week|Postcode) -week FE	Poisson	ran_vals	cond	Postcode	TS2	Week_factor12	-0.101726487399207	2.76246989990541	-5.51606799958978	5.31261502479137	Negative	0.90327657541066	0.00402162994492952	202.880071726716
B.1.1.1	AR1 (Week|Postcode) -week FE	Poisson	ran_vals	cond	Postcode	TS20	Week_factor12	0.0422271568474075	2.85417503340662	-5.55185311420297	5.63630742789779	Positive	1.04313140628157	0.00388026001195041	280.425313618101
B.1.1.1	AR1 (Week|Postcode) -week FE	Poisson	ran_vals	cond	Postcode	TS21	Week_factor12	-0.0751771554937716	2.79470539985277	-5.55269908660481	5.40234477561726	Negative	0.927579146030462	0.00387697880716839	221.926173689613
B.1.1.1	AR1 (Week|Postcode) -week FE	Poisson	ran_vals	cond	Postcode	TS22	Week_factor12	-0.0179439160092976	2.87294444151522	-5.64881155096367	5.61292371894507	Negative	0.982216117413188	0.0035216996494078	273.944003563298
B.1.1.1	AR1 (Week|Postcode) -week FE	Poisson	ran_vals	cond	Postcode	TS23	Week_factor12	-0.0245406069446039	2.86405264587648	-5.63798064268915	5.58889942879994	Negative	0.975758065560206	0.00356005016584087	267.441119690209
B.1.1.1	AR1 (Week|Postcode) -week FE	Poisson	ran_vals	cond	Postcode	TS24	Week_factor12	-0.0424748123202926	2.83861452638838	-5.60605705003375	5.52110742539316	Negative	0.95841460545704	0.00367553326752883	249.911642500504
B.1.1.1	AR1 (Week|Postcode) -week FE	Poisson	ran_vals	cond	Postcode	TS25	Week_factor12	-0.0425195297472689	2.84354300666808	-5.61576141130744	5.5307223518129	Negative	0.95837174858014	0.00364003707732366	252.32611343395
B.1.1.1	AR1 (Week|Postcode) -week FE	Poisson	ran_vals	cond	Postcode	TS26	Week_factor12	-0.0677109122383556	2.80423685303708	-5.56391414831097	5.42849232383426	Negative	0.934530595888959	0.00383374116024469	227.80552941577
B.1.1.1	AR1 (Week|Postcode) -week FE	Poisson	ran_vals	cond	Postcode	TS27	Week_factor12	-0.0124125079799916	2.87494369298313	-5.64719860380749	5.62237358784751	Negative	0.987664209450554	0.00352738454833051	276.5450087066
B.1.1.1	AR1 (Week|Postcode) -week FE	Poisson	ran_vals	cond	Postcode	TS28	Week_factor12	-0.0167374266939769	2.87249822866585	-5.64673050053414	5.61325564714618	Negative	0.98340186581674	0.00352903611510572	274.034948396348
B.1.1.1	AR1 (Week|Postcode) -week FE	Poisson	ran_vals	cond	Postcode	TS29	Week_factor12	-0.00314652806285455	2.89234464214119	-5.67203785753698	5.66574480141127	Negative	0.996858417068546	0.00344084617225967	288.803001916185
B.1.1.1	AR1 (Week|Postcode) -week FE	Poisson	ran_vals	cond	Postcode	TS3	Week_factor12	0.0357532679856965	2.85173087370545	-5.55353653807793	5.62504307404932	Positive	1.03640010185727	0.00387373338468665	277.284228020419
B.1.1.1	AR1 (Week|Postcode) -week FE	Poisson	ran_vals	cond	Postcode	TS4	Week_factor12	-0.1860757096193	2.65888875885775	-5.39740191587889	5.02525049664029	Negative	0.830210737663624	0.0045283306566048	152.208379025209
B.1.1.1	AR1 (Week|Postcode) -week FE	Poisson	ran_vals	cond	Postcode	TS5	Week_factor12	5.69255102948729	1.49484808701368	2.76270261658189	8.6223994423927	Positive	296.649417612142	15.8426016199248	5554.69859564901
B.1.1.1	AR1 (Week|Postcode) -week FE	Poisson	ran_vals	cond	Postcode	TS6	Week_factor12	-0.0670775588173339	2.70709738835859	-5.37289094264261	5.23873582500794	Negative	0.935122671515684	0.00464069591345211	188.431741077416
B.1.1.1	AR1 (Week|Postcode) -week FE	Poisson	ran_vals	cond	Postcode	TS7	Week_factor12	0.0690344602312878	2.88863012683115	-5.59257655301513	5.7306454734777	Positive	1.0714731317241	0.00372541675446628	308.168118541445
B.1.1.1	AR1 (Week|Postcode) -week FE	Poisson	ran_vals	cond	Postcode	TS8	Week_factor12	-0.00548507717452032	2.88587246119417	-5.66169116509106	5.65072101074202	Negative	0.994529938394888	0.0034766323644659	284.49651693779
B.1.1.1	AR1 (Week|Postcode) -week FE	Poisson	ran_vals	cond	Postcode	TS9	Week_factor12	-0.00535314118387435	2.88908974989971	-5.66786499909113	5.65715871672338	Negative	0.994661161343862	0.00345523433527611	286.333929882894
B.1.1.1	AR1 (Week|Postcode) -week FE	Poisson	ran_vals	cond	Postcode	TS1	Week_factor13	-0.00581421687718951	2.89179051669483	-5.67361948043352	5.66199104667914	Negative	0.994202652970938	0.00343540835259377	287.720938452096
B.1.1.1	AR1 (Week|Postcode) -week FE	Poisson	ran_vals	cond	Postcode	TS10	Week_factor13	-0.0695847102006451	2.80743753500098	-5.57206116764848	5.43289174724719	Negative	0.932781113962406	0.00380263448228642	228.809950211621
B.1.1.1	AR1 (Week|Postcode) -week FE	Poisson	ran_vals	cond	Postcode	TS11	Week_factor13	-0.0544780814243321	2.82121798523289	-5.58396372501744	5.47500756216878	Negative	0.946979265067028	0.00375764170295567	238.652271652593
B.1.1.1	AR1 (Week|Postcode) -week FE	Poisson	ran_vals	cond	Postcode	TS12	Week_factor13	-0.0213312648699664	2.86917789641081	-5.64481660707355	5.60215407733362	Negative	0.97889463744855	0.00353579678178279	271.009554667442
B.1.1.1	AR1 (Week|Postcode) -week FE	Poisson	ran_vals	cond	Postcode	TS13	Week_factor13	-0.00656514923435425	2.88711256465297	-5.66520179526724	5.65207149679853	Negative	0.993456354274232	0.00346444859284714	284.880985068032
B.1.1.1	AR1 (Week|Postcode) -week FE	Poisson	ran_vals	cond	Postcode	TS14	Week_factor13	-0.00200258744206323	2.8937583067086	-5.67366464855453	5.6696594736704	Negative	0.997999416398323	0.00343525318515793	289.935786810312
B.1.1.1	AR1 (Week|Postcode) -week FE	Poisson	ran_vals	cond	Postcode	TS15	Week_factor13	0.101756328907819	2.93162213631722	-5.64411747455431	5.84763013236995	Positive	1.10711366726102	0.00353826963662023	346.412455272048
B.1.1.1	AR1 (Week|Postcode) -week FE	Poisson	ran_vals	cond	Postcode	TS16	Week_factor13	-0.058418464686073	2.81556429191598	-5.5768230729984	5.45998614362626	Negative	0.9432551458688	0.00378456974222852	235.09416679003
B.1.1.1	AR1 (Week|Postcode) -week FE	Poisson	ran_vals	cond	Postcode	TS17	Week_factor13	-0.0545118950783783	2.83297081903421	-5.60703266963837	5.49800887948161	Negative	0.946947244779135	0.00367194909389492	244.205205863471
B.1.1.1	AR1 (Week|Postcode) -week FE	Poisson	ran_vals	cond	Postcode	TS18	Week_factor13	0.0558666591356799	2.85579976417685	-5.54139802570892	5.65313134398028	Positive	1.05745667214887	0.00392104128820239	285.183075433723
B.1.1.1	AR1 (Week|Postcode) -week FE	Poisson	ran_vals	cond	Postcode	TS19	Week_factor13	-0.0670696583845041	2.80908853291273	-5.57278201227791	5.4386426955089	Negative	0.935130059418722	0.00379989436136157	230.129615423079
B.1.1.1	AR1 (Week|Postcode) -week FE	Poisson	ran_vals	cond	Postcode	TS2	Week_factor13	-0.0282493547399603	2.86073991452782	-5.63519655635069	5.57869784687076	Negative	0.972145927380868	0.00356997546290278	264.726666595844
B.1.1.1	AR1 (Week|Postcode) -week FE	Poisson	ran_vals	cond	Postcode	TS20	Week_factor13	3.82939314910214	1.7784176910612	0.343758525153302	7.31502777305098	Positive	46.0345936214936	1.41023805737009	1502.71353040071
B.1.1.1	AR1 (Week|Postcode) -week FE	Poisson	ran_vals	cond	Postcode	TS21	Week_factor13	-0.0305354609826385	2.85735334215666	-5.63084510271484	5.56977418074956	Negative	0.969926036927015	0.00358554389369723	262.374843259522
B.1.1.1	AR1 (Week|Postcode) -week FE	Poisson	ran_vals	cond	Postcode	TS22	Week_factor13	-0.0634377214081515	2.80980671733557	-5.57055769090459	5.44368224808828	Negative	0.938532567967332	0.00380835595476872	231.292292946616
B.1.1.1	AR1 (Week|Postcode) -week FE	Poisson	ran_vals	cond	Postcode	TS23	Week_factor13	-0.0502940489944162	2.83250452961314	-5.60190091308274	5.50131281509391	Negative	0.950949757564886	0.00369084107579553	245.013378479809
B.1.1.1	AR1 (Week|Postcode) -week FE	Poisson	ran_vals	cond	Postcode	TS24	Week_factor13	-0.0320676786376458	2.85445767799154	-5.6267019228949	5.56256656561961	Negative	0.968441037091194	0.00360043026396066	260.490545174607
B.1.1.1	AR1 (Week|Postcode) -week FE	Poisson	ran_vals	cond	Postcode	TS25	Week_factor13	-0.0636946009285107	2.81138281010412	-5.57390365548759	5.44651445363056	Negative	0.938291509134295	0.0037956346250524	231.948288779603
B.1.1.1	AR1 (Week|Postcode) -week FE	Poisson	ran_vals	cond	Postcode	TS26	Week_factor13	-0.0196300950919688	2.87147920337987	-5.64762591607228	5.60836572588835	Negative	0.980561320675243	0.00352587757564727	272.698210013111
B.1.1.1	AR1 (Week|Postcode) -week FE	Poisson	ran_vals	cond	Postcode	TS27	Week_factor13	-0.0399566514974077	2.84060655928308	-5.60744320194048	5.52752989894567	Negative	0.960831088838536	0.00367044194956703	251.521858665425
B.1.1.1	AR1 (Week|Postcode) -week FE	Poisson	ran_vals	cond	Postcode	TS28	Week_factor13	-0.00955887990978239	2.88370172089755	-5.66151039502514	5.64239263520558	Negative	0.990486660960697	0.00347726089233539	282.136962372752
B.1.1.1	AR1 (Week|Postcode) -week FE	Poisson	ran_vals	cond	Postcode	TS29	Week_factor13	-0.0174612149163677	2.87149593025979	-5.64548981997889	5.61056739014616	Negative	0.982690348653318	0.003533417238818	273.299261329075
B.1.1.1	AR1 (Week|Postcode) -week FE	Poisson	ran_vals	cond	Postcode	TS3	Week_factor13	-0.0238975325999514	2.86549327062287	-5.64016114096266	5.59236607576276	Negative	0.976385752341757	0.00355229593971131	268.369852499804
B.1.1.1	AR1 (Week|Postcode) -week FE	Poisson	ran_vals	cond	Postcode	TS4	Week_factor13	-0.0258079895099369	2.86251373307103	-5.63623181158046	5.58461583256059	Negative	0.974522190128847	0.00356628153954129	266.297960080762
B.1.1.1	AR1 (Week|Postcode) -week FE	Poisson	ran_vals	cond	Postcode	TS5	Week_factor13	3.04829635087595	1.630124843772	-0.146689633221148	6.24328233497304	Positive	21.0794019099195	0.863561956771086	514.544650092435
B.1.1.1	AR1 (Week|Postcode) -week FE	Poisson	ran_vals	cond	Postcode	TS6	Week_factor13	0.0411344455462277	2.8671479064303	-5.57837218940658	5.66064108049903	Positive	1.04199218733737	0.00377871154183166	287.33278697051
B.1.1.1	AR1 (Week|Postcode) -week FE	Poisson	ran_vals	cond	Postcode	TS7	Week_factor13	3.8573805672797	1.77706559315975	0.374396006521271	7.34036512803812	Positive	47.3411817723476	1.45411287463508	1541.27477357278
B.1.1.1	AR1 (Week|Postcode) -week FE	Poisson	ran_vals	cond	Postcode	TS8	Week_factor13	0.0666788215466018	2.88593557591353	-5.58965096894677	5.72300861203998	Positive	1.0689520986527	0.00373633173292953	305.823644925149
B.1.1.1	AR1 (Week|Postcode) -week FE	Poisson	ran_vals	cond	Postcode	TS9	Week_factor13	-0.00154399594357757	2.89048986441999	-5.66680002788482	5.66371203599766	Negative	0.998457195404935	0.00345891602045064	288.216529444969
B.1.1.1	AR1 (Week|Postcode) -week FE	Poisson	ran_vals	cond	Postcode	TS1	Week_factor14	-0.0421191950314025	2.83943202621404	-5.60730370296051	5.5230653128977	Negative	0.958755494870158	0.00367095400819006	250.401420691438
B.1.1.1	AR1 (Week|Postcode) -week FE	Poisson	ran_vals	cond	Postcode	TS10	Week_factor14	-0.00572739689131155	2.89185382348463	-5.67365673947563	5.66220194569301	Negative	0.994288973378342	0.00343528035495385	287.781624913417
B.1.1.1	AR1 (Week|Postcode) -week FE	Poisson	ran_vals	cond	Postcode	TS11	Week_factor14	-0.0174785253447957	2.87302389557474	-5.64850188739426	5.61354483670467	Negative	0.982673338009602	0.00352279036035964	274.114207902042
B.1.1.1	AR1 (Week|Postcode) -week FE	Poisson	ran_vals	cond	Postcode	TS12	Week_factor14	-0.0897487557715453	2.77585614198531	-5.53032682032706	5.35082930878397	Negative	0.91416083405449	0.00396469313502345	210.783029621348
B.1.1.1	AR1 (Week|Postcode) -week FE	Poisson	ran_vals	cond	Postcode	TS13	Week_factor14	-0.0143901309571321	2.87784769877584	-5.65486797354925	5.62608771163498	Negative	0.985712912117425	0.00350043520633688	277.574040895275
B.1.1.1	AR1 (Week|Postcode) -week FE	Poisson	ran_vals	cond	Postcode	TS14	Week_factor14	-0.00804747398744469	2.88512020425742	-5.66277916540083	5.64668421742594	Negative	0.991984820244284	0.00347285184435288	283.350378218754
B.1.1.1	AR1 (Week|Postcode) -week FE	Poisson	ran_vals	cond	Postcode	TS15	Week_factor14	0.00136684216569592	2.89443962604204	-5.67163058030229	5.67436426463368	Positive	1.0013677767202	0.0034422478359872	291.303087991041
B.1.1.1	AR1 (Week|Postcode) -week FE	Poisson	ran_vals	cond	Postcode	TS16	Week_factor14	-0.00673323829699087	2.8884766723816	-5.66804348634903	5.65457700975505	Negative	0.99328937916061	0.00345461767500884	285.595652998199
B.1.1.1	AR1 (Week|Postcode) -week FE	Poisson	ran_vals	cond	Postcode	TS17	Week_factor14	-0.255576308699662	2.58874920936926	-5.32943152406995	4.81827890667062	Negative	0.774470035504251	0.00484682453231942	123.751918786076
B.1.1.1	AR1 (Week|Postcode) -week FE	Poisson	ran_vals	cond	Postcode	TS18	Week_factor14	4.8639838356932	1.9994988736693	0.945038056172964	8.78292961521344	Positive	129.539238558143	2.57291129188236	6521.95603446037
B.1.1.1	AR1 (Week|Postcode) -week FE	Poisson	ran_vals	cond	Postcode	TS19	Week_factor14	-0.0990093210570121	2.7665749584799	-5.52139660020801	5.32337795809399	Negative	0.905734265583475	0.00400025727889063	205.075449566969
B.1.1.1	AR1 (Week|Postcode) -week FE	Poisson	ran_vals	cond	Postcode	TS2	Week_factor14	-0.0320787271451497	2.85339476807944	-5.62462970625587	5.56047225196557	Negative	0.968430337322237	0.00360789887107473	259.945567145758
B.1.1.1	AR1 (Week|Postcode) -week FE	Poisson	ran_vals	cond	Postcode	TS20	Week_factor14	0.0747567970348698	2.89781663449951	-5.60485944038524	5.75437303445498	Positive	1.07762203813766	0.00367993775853744	315.567635454112
B.1.1.1	AR1 (Week|Postcode) -week FE	Poisson	ran_vals	cond	Postcode	TS21	Week_factor14	-0.0516069858631979	2.82558639876823	-5.58965456265517	5.48644059092877	Negative	0.94970203983436	0.00373631830566695	241.396447164998
B.1.1.1	AR1 (Week|Postcode) -week FE	Poisson	ran_vals	cond	Postcode	TS22	Week_factor14	-0.0256099671940298	2.8634805209312	-5.63792865865117	5.58670872426311	Negative	0.974715186377991	0.00356023523643422	266.855876497484
B.1.1.1	AR1 (Week|Postcode) -week FE	Poisson	ran_vals	cond	Postcode	TS23	Week_factor14	-0.166804383314292	2.68501425339057	-5.42933561793652	5.09572685130794	Negative	0.846365158291951	0.00438600882047382	163.322512674102
B.1.1.1	AR1 (Week|Postcode) -week FE	Poisson	ran_vals	cond	Postcode	TS24	Week_factor14	-0.0651279108966607	2.81444525184309	-5.58133924096889	5.45108341917557	Negative	0.936947609903377	0.00376751652615517	233.010477222654
B.1.1.1	AR1 (Week|Postcode) -week FE	Poisson	ran_vals	cond	Postcode	TS25	Week_factor14	-0.0482651522447319	2.8341402771209	-5.60307802253606	5.5065477180466	Negative	0.952881095016745	0.0036864991078616	246.299362803047
B.1.1.1	AR1 (Week|Postcode) -week FE	Poisson	ran_vals	cond	Postcode	TS26	Week_factor14	-0.0295898732225245	2.85560528889357	-5.62647339351601	5.56729364707096	Negative	0.970843620875454	0.00360125316207725	261.724820159796
B.1.1.1	AR1 (Week|Postcode) -week FE	Poisson	ran_vals	cond	Postcode	TS27	Week_factor14	-0.0114124009136459	2.8816766890607	-5.65939492656125	5.63657012473396	Negative	0.988652473508163	0.00348462471431423	280.498990137641
B.1.1.1	AR1 (Week|Postcode) -week FE	Poisson	ran_vals	cond	Postcode	TS28	Week_factor14	-0.0234151731384728	2.86322586214852	-5.63523474255322	5.58840439627627	Negative	0.976856834853872	0.00356983914169954	267.308760401575
B.1.1.1	AR1 (Week|Postcode) -week FE	Poisson	ran_vals	cond	Postcode	TS29	Week_factor14	-0.00997474397927475	2.88317044483969	-5.66088497715539	5.64093548919684	Negative	0.990074838784051	0.00347943631363803	281.726147005788
B.1.1.1	AR1 (Week|Postcode) -week FE	Poisson	ran_vals	cond	Postcode	TS3	Week_factor14	-0.133246802496844	2.72202745281582	-5.46832257494514	5.20182896995145	Negative	0.87524905179888	0.00421830211233219	181.604086733205
B.1.1.1	AR1 (Week|Postcode) -week FE	Poisson	ran_vals	cond	Postcode	TS4	Week_factor14	0.0941251080967324	2.92172623833305	-5.63235309172174	5.8206033079152	Positive	1.09869719323384	0.003580141007692	337.17541287518
B.1.1.1	AR1 (Week|Postcode) -week FE	Poisson	ran_vals	cond	Postcode	TS5	Week_factor14	0.0502457409330568	2.87820816561665	-5.59093860368466	5.69143008555077	Positive	1.05152946846114	0.00373152379849393	296.317076548847
B.1.1.1	AR1 (Week|Postcode) -week FE	Poisson	ran_vals	cond	Postcode	TS6	Week_factor14	3.07043730535984	1.64540419817484	-0.154495663073853	6.29537027379352	Positive	21.5513251245969	0.8568472082171	542.056518562412
B.1.1.1	AR1 (Week|Postcode) -week FE	Poisson	ran_vals	cond	Postcode	TS7	Week_factor14	0.078636053679413	2.90433142876056	-5.61374894585904	5.77102105321786	Positive	1.08181052945321	0.00364736990222621	320.86518587586
B.1.1.1	AR1 (Week|Postcode) -week FE	Poisson	ran_vals	cond	Postcode	TS8	Week_factor14	3.82041934481993	1.76799373966015	0.355215290193751	7.28562339944611	Positive	45.6233362196874	1.42648773004488	1459.17049545821
B.1.1.1	AR1 (Week|Postcode) -week FE	Poisson	ran_vals	cond	Postcode	TS9	Week_factor14	0.0940656284488224	2.91726475277635	-5.62366822036096	5.81179947725861	Positive	1.09863184505509	0.00361136948315442	334.220006177512
B.1.1.1	AR1 (Week|Postcode) -week FE	Poisson	ran_vals	cond	Postcode	TS1	Week_factor15	-0.0670065350025987	2.8166708416789	-5.58757994099736	5.45356687099216	Negative	0.935189089853675	0.00374407779876747	233.58986666069
B.1.1.1	AR1 (Week|Postcode) -week FE	Poisson	ran_vals	cond	Postcode	TS10	Week_factor15	-0.0414963518694203	2.84022023878528	-5.60822572805032	5.52523302431148	Negative	0.959352835179503	0.00366757085640606	250.944807449155
B.1.1.1	AR1 (Week|Postcode) -week FE	Poisson	ran_vals	cond	Postcode	TS11	Week_factor15	-0.00139373049333735	2.89499306567798	-5.67547587471537	5.67268841372869	Negative	0.998607240297947	0.00342903679606257	290.815316277897
B.1.1.1	AR1 (Week|Postcode) -week FE	Poisson	ran_vals	cond	Postcode	TS12	Week_factor15	-0.0294106322039503	2.85762165882542	-5.63024616494338	5.57142490053548	Negative	0.971017651471181	0.00358769205460954	262.808308270823
B.1.1.1	AR1 (Week|Postcode) -week FE	Poisson	ran_vals	cond	Postcode	TS13	Week_factor15	-0.0616808302764967	2.81176731834087	-5.57264350713136	5.44928184657837	Negative	0.940182916829897	0.0038004207027366	232.59106984189
B.1.1.1	AR1 (Week|Postcode) -week FE	Poisson	ran_vals	cond	Postcode	TS14	Week_factor15	-0.0175928566839142	2.87384028690768	-5.65021631634322	5.61503060297539	Negative	0.98256099407329	0.00351675596083739	274.521780250117
B.1.1.1	AR1 (Week|Postcode) -week FE	Poisson	ran_vals	cond	Postcode	TS15	Week_factor15	-0.00590003777374653	2.88790700095596	-5.66609375034851	5.65429367480102	Negative	0.994117333269059	0.00346135983804101	285.514745229524
B.1.1.1	AR1 (Week|Postcode) -week FE	Poisson	ran_vals	cond	Postcode	TS16	Week_factor15	-0.00134498974162104	2.8944910462835	-5.67444319403094	5.6717532145477	Negative	0.998655914351704	0.00343257972517043	290.543473165834
B.1.1.1	AR1 (Week|Postcode) -week FE	Poisson	ran_vals	cond	Postcode	TS17	Week_factor15	-0.0336564733135266	2.85794819043385	-5.63513199624528	5.56781904961823	Negative	0.9669036047831	0.00357020594833495	261.862367177604
B.1.1.1	AR1 (Week|Postcode) -week FE	Poisson	ran_vals	cond	Postcode	TS18	Week_factor15	3.30461584987913	1.64394558423786	0.0825417122292742	6.52668998752898	Positive	27.2380760685503	1.0860439738095	683.133285398875
B.1.1.1	AR1 (Week|Postcode) -week FE	Poisson	ran_vals	cond	Postcode	TS19	Week_factor15	-0.0510070431351412	2.83692133284089	-5.61127068247665	5.50925659620636	Negative	0.950271977614898	0.00365642025544431	246.967462259176
B.1.1.1	AR1 (Week|Postcode) -week FE	Poisson	ran_vals	cond	Postcode	TS2	Week_factor15	-0.0480649720671511	2.83087382021657	-5.59647570446894	5.50034576033464	Negative	0.953071862016808	0.00371091907300773	244.776551656774
B.1.1.1	AR1 (Week|Postcode) -week FE	Poisson	ran_vals	cond	Postcode	TS20	Week_factor15	-0.0263504327518311	2.8574153936455	-5.62678169316736	5.5740808276637	Negative	0.973993710500796	0.00360014306811254	263.507235725626
B.1.1.1	AR1 (Week|Postcode) -week FE	Poisson	ran_vals	cond	Postcode	TS21	Week_factor15	-0.0138822691487517	2.87853040490416	-5.6556981911644	5.6279336528669	Negative	0.986213645200359	0.00349753028939134	278.086899470037
B.1.1.1	AR1 (Week|Postcode) -week FE	Poisson	ran_vals	cond	Postcode	TS22	Week_factor15	-0.0433966269268355	2.83643385343232	-5.60270482418434	5.51591157033067	Negative	0.957531531952166	0.0036878751600065	248.616505413661
B.1.1.1	AR1 (Week|Postcode) -week FE	Poisson	ran_vals	cond	Postcode	TS23	Week_factor15	-0.0709436419004355	2.80858977481727	-5.57567844788974	5.43379116408887	Negative	0.931514389028948	0.00378890413593566	229.015838310117
B.1.1.1	AR1 (Week|Postcode) -week FE	Poisson	ran_vals	cond	Postcode	TS24	Week_factor15	-0.210453506368907	2.63734189016271	-5.3795486260066	4.95864161326879	Negative	0.810216724195136	0.00460990225044413	142.400229875211
B.1.1.1	AR1 (Week|Postcode) -week FE	Poisson	ran_vals	cond	Postcode	TS25	Week_factor15	-0.0962300700163699	2.7775587742957	-5.54014523257915	5.34768509254641	Negative	0.908255029779319	0.00392595662009394	210.121323016476
B.1.1.1	AR1 (Week|Postcode) -week FE	Poisson	ran_vals	cond	Postcode	TS26	Week_factor15	-0.0222898065426711	2.86693768004421	-5.64138440535013	5.59680479226479	Negative	0.977956775706958	0.00354795319929589	269.563717847504
B.1.1.1	AR1 (Week|Postcode) -week FE	Poisson	ran_vals	cond	Postcode	TS27	Week_factor15	-0.0172436874324878	2.87222315382154	-5.64669762448475	5.61221024961977	Negative	0.982904134063552	0.00352915213777852	273.748622627345
B.1.1.1	AR1 (Week|Postcode) -week FE	Poisson	ran_vals	cond	Postcode	TS28	Week_factor15	-0.00660261655331039	2.88769068553036	-5.66637235868459	5.65316712557797	Negative	0.993419132825436	0.00346039560866337	285.193279922361
B.1.1.1	AR1 (Week|Postcode) -week FE	Poisson	ran_vals	cond	Postcode	TS29	Week_factor15	-0.0244209526134827	2.8618437599989	-5.63353165159202	5.58468974636505	Negative	0.975874826224197	0.00357592408260784	266.317643903556
B.1.1.1	AR1 (Week|Postcode) -week FE	Poisson	ran_vals	cond	Postcode	TS3	Week_factor15	0.00168660856527363	2.81183451217863	-5.50940776579158	5.51278098292213	Positive	1.00168803168947	0.00404850433613416	247.839406734596
B.1.1.1	AR1 (Week|Postcode) -week FE	Poisson	ran_vals	cond	Postcode	TS4	Week_factor15	4.07219821050929	1.86261777544126	0.421534453680311	7.72286196733827	Positive	58.6858247035883	1.5242987278116	2259.41671294629
B.1.1.1	AR1 (Week|Postcode) -week FE	Poisson	ran_vals	cond	Postcode	TS5	Week_factor15	-0.0128085989782898	2.87863422528694	-5.65482800520504	5.62921080724846	Negative	0.987273082013991	0.00350057511573202	278.442286265747
B.1.1.1	AR1 (Week|Postcode) -week FE	Poisson	ran_vals	cond	Postcode	TS6	Week_factor15	0.0523084321727077	2.88028878710733	-5.59295385563221	5.69757071997763	Positive	1.05370068759149	0.00372401141011181	298.142249515137
B.1.1.1	AR1 (Week|Postcode) -week FE	Poisson	ran_vals	cond	Postcode	TS7	Week_factor15	-0.108540378586667	2.74878699346431	-5.49606388694885	5.27898312977552	Negative	0.897142668732595	0.0041028891325839	196.170294163849
B.1.1.1	AR1 (Week|Postcode) -week FE	Poisson	ran_vals	cond	Postcode	TS8	Week_factor15	0.0766965578496933	2.9022859669832	-5.61167941027338	5.76507252597276	Positive	1.07971439582108	0.00365492608022565	318.962176239501
B.1.1.1	AR1 (Week|Postcode) -week FE	Poisson	ran_vals	cond	Postcode	TS9	Week_factor15	4.31071774479435	1.88967832074693	0.607016293764246	8.01441919582446	Positive	74.4939373926511	1.83494827622189	3024.25238911157
B.1.1.1	AR1 (Week|Postcode) -week FE	Poisson	ran_vals	cond	Postcode	TS1	Week_factor16	-0.317971092438718	2.52721638962149	-5.27122419723619	4.63528201235875	Negative	0.727623821940803	0.00513731763186936	103.056977238741
B.1.1.1	AR1 (Week|Postcode) -week FE	Poisson	ran_vals	cond	Postcode	TS10	Week_factor16	-0.0660972507097981	2.81772354626501	-5.5887339197797	5.4565394183601	Negative	0.936039829327282	0.00373975970440207	234.285256631785
B.1.1.1	AR1 (Week|Postcode) -week FE	Poisson	ran_vals	cond	Postcode	TS11	Week_factor16	-0.0101543296040874	2.88204827733936	-5.65886515489493	5.63855649568676	Negative	0.989897051540011	0.00348647125883592	281.056718928691
B.1.1.1	AR1 (Week|Postcode) -week FE	Poisson	ran_vals	cond	Postcode	TS12	Week_factor16	-0.00236256702935634	2.89429687874535	-5.67508020993693	5.67035507587821	Negative	0.99764022163556	0.00343039381359106	290.137536944525
B.1.1.1	AR1 (Week|Postcode) -week FE	Poisson	ran_vals	cond	Postcode	TS13	Week_factor16	-0.0198758129878981	2.86991117532805	-5.6447983554599	5.6050467294841	Negative	0.980320408810087	0.00353586131636853	271.794625960214
B.1.1.1	AR1 (Week|Postcode) -week FE	Poisson	ran_vals	cond	Postcode	TS14	Week_factor16	-0.0747567993838971	2.79485502411308	-5.55257198865637	5.40305838988857	Negative	0.927969141554646	0.00387747159453639	222.084599895213
B.1.1.1	AR1 (Week|Postcode) -week FE	Poisson	ran_vals	cond	Postcode	TS15	Week_factor16	-0.0131069031429987	2.87945400462439	-5.65673304734644	5.63051924106044	Negative	0.986978618263987	0.00349391272070401	278.806848018231
B.1.1.1	AR1 (Week|Postcode) -week FE	Poisson	ran_vals	cond	Postcode	TS16	Week_factor16	-0.0054103679251995	2.88866763867635	-5.66709490303721	5.65627416718682	Negative	0.994604241755552	0.00345789622242592	286.080765322717
B.1.1.1	AR1 (Week|Postcode) -week FE	Poisson	ran_vals	cond	Postcode	TS17	Week_factor16	-0.00705203994138778	2.88812957187395	-5.66768198349941	5.65357790361663	Negative	0.992972767344037	0.0034558667549021	285.31045512338
B.1.1.1	AR1 (Week|Postcode) -week FE	Poisson	ran_vals	cond	Postcode	TS18	Week_factor16	0.0689927656502369	2.89948640324456	-5.61389615837268	5.75188168967315	Positive	1.0714284580321	0.00364683300325482	314.782426191843
B.1.1.1	AR1 (Week|Postcode) -week FE	Poisson	ran_vals	cond	Postcode	TS19	Week_factor16	-0.241340822042981	2.60260807751585	-5.34235891984708	4.85967727576112	Negative	0.785573839876145	0.00478457096852621	128.982569588229
B.1.1.1	AR1 (Week|Postcode) -week FE	Poisson	ran_vals	cond	Postcode	TS2	Week_factor16	-0.024483177056368	2.86744937817952	-5.64458068578	5.59561433166727	Negative	0.975814104846006	0.0035366310499402	269.243003799481
B.1.1.1	AR1 (Week|Postcode) -week FE	Poisson	ran_vals	cond	Postcode	TS20	Week_factor16	-0.0433027166528694	2.83694072909667	-5.60360437195715	5.51699893865141	Negative	0.957621458223097	0.00368455923176147	248.88699015728
B.1.1.1	AR1 (Week|Postcode) -week FE	Poisson	ran_vals	cond	Postcode	TS21	Week_factor16	-0.0157461913186858	2.87480979987393	-5.65026986147439	5.61877747883702	Negative	0.984377131813489	0.00351656766071948	275.55230870749
B.1.1.1	AR1 (Week|Postcode) -week FE	Poisson	ran_vals	cond	Postcode	TS22	Week_factor16	-0.0116122196982943	2.88136950168079	-5.65899266914476	5.63576822974817	Negative	0.988454941908386	0.00348602671241242	280.274149565243
B.1.1.1	AR1 (Week|Postcode) -week FE	Poisson	ran_vals	cond	Postcode	TS23	Week_factor16	-0.117459213346969	2.74307629055987	-5.49378994969004	5.2588715229961	Negative	0.889176777551572	0.00411222946068655	192.264402873326
B.1.1.1	AR1 (Week|Postcode) -week FE	Poisson	ran_vals	cond	Postcode	TS24	Week_factor16	-0.0913950615948496	2.78489354515481	-5.54968611087635	5.36689598768665	Negative	0.9126570839059	0.00388867766555211	214.196964737462
B.1.1.1	AR1 (Week|Postcode) -week FE	Poisson	ran_vals	cond	Postcode	TS25	Week_factor16	-0.294178392862533	2.55081615193733	-5.29368618184275	4.70532939611768	Negative	0.745143551294741	0.00502320962607603	110.534688648834
B.1.1.1	AR1 (Week|Postcode) -week FE	Poisson	ran_vals	cond	Postcode	TS26	Week_factor16	-0.045809550711731	2.83801595896227	-5.60821861782768	5.51659951640422	Negative	0.955223866573911	0.00366759693374408	248.787599007215
B.1.1.1	AR1 (Week|Postcode) -week FE	Poisson	ran_vals	cond	Postcode	TS27	Week_factor16	-0.0129619071980678	2.87899404288156	-5.65568654295129	5.62976272855515	Negative	0.987121736536902	0.00349757102960679	278.596006913168
B.1.1.1	AR1 (Week|Postcode) -week FE	Poisson	ran_vals	cond	Postcode	TS28	Week_factor16	-0.00998626297508196	2.88214550825632	-5.65888765736137	5.6389151314112	Negative	0.990063434181819	0.00348639280551615	281.157533985554
B.1.1.1	AR1 (Week|Postcode) -week FE	Poisson	ran_vals	cond	Postcode	TS29	Week_factor16	-0.0068906078270758	2.88732998922654	-5.66595339819352	5.65217218253936	Negative	0.993133077976618	0.00346184568144727	284.909669965118
B.1.1.1	AR1 (Week|Postcode) -week FE	Poisson	ran_vals	cond	Postcode	TS3	Week_factor16	3.18882832526284	1.66262923864823	-0.0698651021309469	6.44752175265663	Positive	24.2599859715847	0.932519606329341	631.136241368879
B.1.1.1	AR1 (Week|Postcode) -week FE	Poisson	ran_vals	cond	Postcode	TS4	Week_factor16	0.0637162863270691	2.87923773727045	-5.57948598165161	5.70691855430575	Positive	1.06578997667404	0.00377450518515871	300.942300687576
B.1.1.1	AR1 (Week|Postcode) -week FE	Poisson	ran_vals	cond	Postcode	TS5	Week_factor16	-0.0796215179758321	2.78938154106292	-5.54670887759999	5.38746584164833	Negative	0.923465795455883	0.00390027241767537	218.64859272708
B.1.1.1	AR1 (Week|Postcode) -week FE	Poisson	ran_vals	cond	Postcode	TS6	Week_factor16	-0.0119732567939666	2.87951799012781	-5.65572481027963	5.6317782966917	Negative	0.988098137420661	0.00349743718946867	279.158102428283
B.1.1.1	AR1 (Week|Postcode) -week FE	Poisson	ran_vals	cond	Postcode	TS7	Week_factor16	-0.0158922759293033	2.87744693887024	-5.65558464354	5.6238000916814	Negative	0.984233339966631	0.00349792744819475	276.939782728146
B.1.1.1	AR1 (Week|Postcode) -week FE	Poisson	ran_vals	cond	Postcode	TS8	Week_factor16	-0.113158890446487	2.74318213033676	-5.48969706894039	5.26337928804741	Negative	0.893008758282571	0.0041290948158846	193.133041968796
B.1.1.1	AR1 (Week|Postcode) -week FE	Poisson	ran_vals	cond	Postcode	TS9	Week_factor16	0.0997051899844782	2.92663347459206	-5.63639101616528	5.83580139613424	Positive	1.10484515064225	0.0035657138163627	342.338973278253
B.1.1.1	AR1 (Week|Postcode) -week FE	Poisson	ran_vals	cond	Postcode	TS1	Week_factor17	0.0262845542232029	2.84781492723436	-5.5553301377917	5.60789924623811	Positive	1.0266330396807	0.0038667916847731	272.57103151288
B.1.1.1	AR1 (Week|Postcode) -week FE	Poisson	ran_vals	cond	Postcode	TS10	Week_factor17	-0.315884221628616	2.53005198793091	-5.27469499698716	4.64292655372992	Negative	0.729143864369981	0.00511951793856614	103.847819526792
B.1.1.1	AR1 (Week|Postcode) -week FE	Poisson	ran_vals	cond	Postcode	TS11	Week_factor17	-0.0168194811000483	2.8757174661035	-5.65312214437568	5.61948318217559	Negative	0.983321176671206	0.00350655170586838	275.746835522732
B.1.1.1	AR1 (Week|Postcode) -week FE	Poisson	ran_vals	cond	Postcode	TS12	Week_factor17	-0.0171939867743443	2.87249470906614	-5.64718016232584	5.61279218877715	Negative	0.98295298625989	0.00352744959912776	273.907974032045
B.1.1.1	AR1 (Week|Postcode) -week FE	Poisson	ran_vals	cond	Postcode	TS13	Week_factor17	-0.00158725239734621	2.89485427605685	-5.67539737396054	5.67222286916585	Negative	0.998414006621525	0.00342930598860516	290.679960298176
B.1.1.1	AR1 (Week|Postcode) -week FE	Poisson	ran_vals	cond	Postcode	TS14	Week_factor17	-0.0242775479584959	2.86421665773665	-5.63803904104201	5.58948394512502	Negative	0.976014781251823	0.0035598422708455	267.597489086445
B.1.1.1	AR1 (Week|Postcode) -week FE	Poisson	ran_vals	cond	Postcode	TS15	Week_factor17	-0.0563871364190185	2.81870371050171	-5.58094489209178	5.46817061925375	Negative	0.945173154102296	0.00376900253505043	237.026184760507
B.1.1.1	AR1 (Week|Postcode) -week FE	Poisson	ran_vals	cond	Postcode	TS16	Week_factor17	-0.0118837505897575	2.88099167848698	-5.65852368018384	5.63475617900432	Negative	0.98818658229245	0.00348766200389487	279.990641390223
B.1.1.1	AR1 (Week|Postcode) -week FE	Poisson	ran_vals	cond	Postcode	TS17	Week_factor17	-0.0280910469787543	2.85862268870433	-5.6308885622283	5.57470646827079	Negative	0.972299837808484	0.00358538807109013	263.672148135129
B.1.1.1	AR1 (Week|Postcode) -week FE	Poisson	ran_vals	cond	Postcode	TS18	Week_factor17	-0.00182024606552337	2.8914000244545	-5.66886015889457	5.66521966676352	Negative	0.998181409577634	0.00345179753532042	288.651381267617
B.1.1.1	AR1 (Week|Postcode) -week FE	Poisson	ran_vals	cond	Postcode	TS19	Week_factor17	-0.0314039275169184	2.86040473449424	-5.63769418833349	5.57488633329965	Negative	0.969084054293008	0.00356107010379311	263.719577799004
B.1.1.1	AR1 (Week|Postcode) -week FE	Poisson	ran_vals	cond	Postcode	TS2	Week_factor17	-0.125044121290652	2.73229313843334	-5.48024026782591	5.2301520252446	Negative	0.882457966541218	0.00416832806245731	186.82120290047
B.1.1.1	AR1 (Week|Postcode) -week FE	Poisson	ran_vals	cond	Postcode	TS20	Week_factor17	-0.022067895517402	2.87022823881051	-5.64761187099584	5.60347607996103	Negative	0.978173819179003	0.00352592709721512	271.368066935634
B.1.1.1	AR1 (Week|Postcode) -week FE	Poisson	ran_vals	cond	Postcode	TS21	Week_factor17	-0.0237691390164889	2.86315628010659	-5.63545233013509	5.58791405210211	Negative	0.976511122055503	0.00356906247353277	267.17771923847
B.1.1.1	AR1 (Week|Postcode) -week FE	Poisson	ran_vals	cond	Postcode	TS22	Week_factor17	-0.0131684788571862	2.87824347191636	-5.65442202255077	5.6280850648364	Negative	0.98691784622174	0.00350199657703377	278.129008342993
B.1.1.1	AR1 (Week|Postcode) -week FE	Poisson	ran_vals	cond	Postcode	TS23	Week_factor17	-0.0329411142049221	2.85494874623562	-5.62853783453451	5.56265560612467	Negative	0.967595535543903	0.00359382625617376	260.513740416956
B.1.1.1	AR1 (Week|Postcode) -week FE	Poisson	ran_vals	cond	Postcode	TS24	Week_factor17	-0.149852246314421	2.70519241420713	-5.45193194941136	5.15222745678252	Negative	0.860835158596368	0.00428801246009827	172.81600209218
B.1.1.1	AR1 (Week|Postcode) -week FE	Poisson	ran_vals	cond	Postcode	TS25	Week_factor17	-0.0381913480691381	2.75275664152406	-5.43349522365974	5.35711252752146	Negative	0.962528745252128	0.00436780264458954	212.111594965092
B.1.1.1	AR1 (Week|Postcode) -week FE	Poisson	ran_vals	cond	Postcode	TS26	Week_factor17	-0.153187481050193	2.70039024910162	-5.44585511349251	5.13948015139213	Negative	0.857968853830267	0.00431414934257767	170.627045030157
B.1.1.1	AR1 (Week|Postcode) -week FE	Poisson	ran_vals	cond	Postcode	TS27	Week_factor17	-0.0269654808192754	2.86151961478354	-5.63544086684994	5.58150990521139	Negative	0.973394841736866	0.00356910338694809	265.472141094275
B.1.1.1	AR1 (Week|Postcode) -week FE	Poisson	ran_vals	cond	Postcode	TS28	Week_factor17	-0.00749722766703403	2.88612472126884	-5.66419773624465	5.64920328091058	Negative	0.992530806441199	0.0034679288506148	284.065055590795
B.1.1.1	AR1 (Week|Postcode) -week FE	Poisson	ran_vals	cond	Postcode	TS29	Week_factor17	-0.0104210827599418	2.88154777548386	-5.65815094243981	5.63730877691992	Negative	0.989633028593584	0.00348896222946866	280.706257869825
B.1.1.1	AR1 (Week|Postcode) -week FE	Poisson	ran_vals	cond	Postcode	TS3	Week_factor17	0.0273496672690277	2.84472748265669	-5.54821374456937	5.60291307910743	Positive	1.02772710247138	0.00389440744065435	271.215329482
B.1.1.1	AR1 (Week|Postcode) -week FE	Poisson	ran_vals	cond	Postcode	TS4	Week_factor17	-0.093373403020739	2.7684808938869	-5.51949624692633	5.33274944088485	Negative	0.910853321406517	0.0040078664086656	207.006344154448
B.1.1.1	AR1 (Week|Postcode) -week FE	Poisson	ran_vals	cond	Postcode	TS5	Week_factor17	-0.046416182307339	2.83759549365641	-5.60800115256706	5.51516878795239	Negative	0.954644573322129	0.00366839459539582	248.431906021564
B.1.1.1	AR1 (Week|Postcode) -week FE	Poisson	ran_vals	cond	Postcode	TS6	Week_factor17	-0.0734155776795574	2.79401526169165	-5.54958486285044	5.40275370749132	Negative	0.929214588932084	0.00388907140642156	222.016944934086
B.1.1.1	AR1 (Week|Postcode) -week FE	Poisson	ran_vals	cond	Postcode	TS7	Week_factor17	-0.00709068077820683	2.88769156374571	-5.66686214417995	5.65268078262354	Negative	0.99293439878667	0.00345870117207514	285.05461190286
B.1.1.1	AR1 (Week|Postcode) -week FE	Poisson	ran_vals	cond	Postcode	TS8	Week_factor17	-0.0166053560304852	2.87661663466348	-5.65467035729972	5.62145964523875	Negative	0.983531752930587	0.00350112701756838	276.292377902516
B.1.1.1	AR1 (Week|Postcode) -week FE	Poisson	ran_vals	cond	Postcode	TS9	Week_factor17	-0.0635524191426484	2.80517836055406	-5.56160097603971	5.43449613775442	Negative	0.938424926581264	0.00384261952863069	229.177345367541
B.1.1.1	AR1 (Week|Postcode) -week FE	Poisson	ran_vals	cond	Postcode	TS1	Week_factor18	3.19630749560408	1.67659316794485	-0.0897547302937434	6.48236972150189	Positive	24.4421107613314	0.91415537239661	653.517767885523
B.1.1.1	AR1 (Week|Postcode) -week FE	Poisson	ran_vals	cond	Postcode	TS10	Week_factor18	-0.0572167202021433	2.83413421592213	-5.61201771076218	5.49758427035789	Negative	0.944389378929944	0.00365368982607066	244.10153611612
B.1.1.1	AR1 (Week|Postcode) -week FE	Poisson	ran_vals	cond	Postcode	TS11	Week_factor18	-0.093297304676425	2.77088391436053	-5.52412998216443	5.33753537281158	Negative	0.910922638473613	0.00398933797793211	207.999436967697
B.1.1.1	AR1 (Week|Postcode) -week FE	Poisson	ran_vals	cond	Postcode	TS12	Week_factor18	-0.0281891334646084	2.86212098359138	-5.63784318070007	5.58146491377085	Negative	0.972204473011272	0.00356053957105441	265.460197388909
B.1.1.1	AR1 (Week|Postcode) -week FE	Poisson	ran_vals	cond	Postcode	TS13	Week_factor18	-0.0115618048982309	2.88013084417917	-5.65651453025234	5.63339092045588	Negative	0.98850477592283	0.00349467628378152	279.608642596474
B.1.1.1	AR1 (Week|Postcode) -week FE	Poisson	ran_vals	cond	Postcode	TS14	Week_factor18	-0.0018649945608774	2.89459588250347	-5.6751686740656	5.67143868494385	Negative	0.998136743460844	0.0034300903602139	290.45210301238
B.1.1.1	AR1 (Week|Postcode) -week FE	Poisson	ran_vals	cond	Postcode	TS15	Week_factor18	-0.0181119611515568	2.87220060162771	-5.64752169671614	5.61129777441302	Negative	0.982051074633715	0.00352624505948718	273.49894772472
B.1.1.1	AR1 (Week|Postcode) -week FE	Poisson	ran_vals	cond	Postcode	TS16	Week_factor18	-0.0512916679484003	2.82542998332166	-5.58903267609847	5.48644934020166	Negative	0.950001545118449	0.00373864259443986	241.398559217629
B.1.1.1	AR1 (Week|Postcode) -week FE	Poisson	ran_vals	cond	Postcode	TS17	Week_factor18	-0.0595057119513572	2.82260615712951	-5.5917121224662	5.47270069856349	Negative	0.942230151603066	0.003728638510808	238.102367933101
B.1.1.1	AR1 (Week|Postcode) -week FE	Poisson	ran_vals	cond	Postcode	TS18	Week_factor18	-0.0165435103865078	2.8737030402791	-5.64889797159679	5.61581095082377	Negative	0.983592581966205	0.00352139531504502	274.736086336441
B.1.1.1	AR1 (Week|Postcode) -week FE	Poisson	ran_vals	cond	Postcode	TS19	Week_factor18	-0.00364243598378387	2.88869307235638	-5.66537682019264	5.65809194822508	Negative	0.996364189639254	0.003463842281052	286.601270452182
B.1.1.1	AR1 (Week|Postcode) -week FE	Poisson	ran_vals	cond	Postcode	TS2	Week_factor18	-0.0150771835134459	2.87908152828684	-5.6579732875102	5.6278189204833	Negative	0.985035908136652	0.00348958211586925	278.054995727446
B.1.1.1	AR1 (Week|Postcode) -week FE	Poisson	ran_vals	cond	Postcode	TS20	Week_factor18	-0.113583934839115	2.74556293697874	-5.49478840860547	5.26762053892724	Negative	0.89262927057257	0.00410812561761953	193.953907170107
B.1.1.1	AR1 (Week|Postcode) -week FE	Poisson	ran_vals	cond	Postcode	TS21	Week_factor18	-0.0120529627550418	2.88189387590159	-5.6604611667887	5.63635524127861	Negative	0.988019383247611	0.00348091124734201	280.438722020963
B.1.1.1	AR1 (Week|Postcode) -week FE	Poisson	ran_vals	cond	Postcode	TS22	Week_factor18	-0.0199019692971421	2.86841864024785	-5.64189919676628	5.602095258172	Negative	0.980294767581658	0.00354612721348523	270.993614581441
B.1.1.1	AR1 (Week|Postcode) -week FE	Poisson	ran_vals	cond	Postcode	TS23	Week_factor18	-0.0374173288975198	2.84645353155721	-5.6163637344165	5.54152907662146	Negative	0.96327404935681	0.00363784525903182	255.067719513506
B.1.1.1	AR1 (Week|Postcode) -week FE	Poisson	ran_vals	cond	Postcode	TS24	Week_factor18	-0.0428770334122051	2.84283518407315	-5.61473160817887	5.52897754135446	Negative	0.958029188404559	0.00364378752967632	251.886236055215
B.1.1.1	AR1 (Week|Postcode) -week FE	Poisson	ran_vals	cond	Postcode	TS25	Week_factor18	3.89914192799711	1.37721481677818	1.19985048813695	6.59843336785726	Positive	49.3600764290818	3.31962056297663	733.944467105034
B.1.1.1	AR1 (Week|Postcode) -week FE	Poisson	ran_vals	cond	Postcode	TS26	Week_factor18	-0.0647205862614623	2.81591466387609	-5.58381191099681	5.45437073847388	Negative	0.937329329483398	0.00375821220895501	233.777717452015
B.1.1.1	AR1 (Week|Postcode) -week FE	Poisson	ran_vals	cond	Postcode	TS27	Week_factor18	-0.0935448162425535	2.77157247613208	-5.52572705000392	5.33863741751881	Negative	0.9106972024849	0.00398297181949329	208.228788000648
B.1.1.1	AR1 (Week|Postcode) -week FE	Poisson	ran_vals	cond	Postcode	TS28	Week_factor18	-0.0157160652261357	2.87578253256006	-5.65214625641325	5.62071412596097	Negative	0.984406787696772	0.00350997537775618	276.086473370923
B.1.1.1	AR1 (Week|Postcode) -week FE	Poisson	ran_vals	cond	Postcode	TS29	Week_factor18	-0.0078242500957169	2.88569660718787	-5.66368567049337	5.64803717030194	Negative	0.992206279672992	0.00346970511294982	283.733997378687
B.1.1.1	AR1 (Week|Postcode) -week FE	Poisson	ran_vals	cond	Postcode	TS3	Week_factor18	-0.082198653401195	2.78565331107619	-5.54197881652527	5.37758150972288	Negative	0.921088963065282	0.00391876464462252	216.498043342534
B.1.1.1	AR1 (Week|Postcode) -week FE	Poisson	ran_vals	cond	Postcode	TS4	Week_factor18	-0.0281462733925492	2.86082883682568	-5.6352677595045	5.5789752127194	Negative	0.972246142658017	0.00356972127844027	264.800102916273
B.1.1.1	AR1 (Week|Postcode) -week FE	Poisson	ran_vals	cond	Postcode	TS5	Week_factor18	-0.106341466757678	2.75232861012672	-5.50080641622524	5.28812348270988	Negative	0.899117576887855	0.00408347712813841	197.971579538938
B.1.1.1	AR1 (Week|Postcode) -week FE	Poisson	ran_vals	cond	Postcode	TS6	Week_factor18	0.0518294487209805	2.86827934046144	-5.56989475618375	5.67355365362571	Positive	1.05319610325248	0.00381088148319819	291.067050181607
B.1.1.1	AR1 (Week|Postcode) -week FE	Poisson	ran_vals	cond	Postcode	TS7	Week_factor18	-0.0364026406572919	2.84183687365939	-5.60630056296761	5.53349528165302	Negative	0.964251968264312	0.00367463833660741	253.026767026008
B.1.1.1	AR1 (Week|Postcode) -week FE	Poisson	ran_vals	cond	Postcode	TS8	Week_factor18	-0.00741743946237185	2.88731447834226	-5.66644982905425	5.65161495012951	Negative	0.992610001851704	0.00346012754092017	284.750953288277
B.1.1.1	AR1 (Week|Postcode) -week FE	Poisson	ran_vals	cond	Postcode	TS9	Week_factor18	-0.00917731796451202	2.88525365652068	-5.66417057100754	5.64581593507852	Negative	0.990864665089227	0.0034680230590039	283.104456867246
B.1.1.1	AR1 (Week|Postcode) -week FE	Poisson	ran_vals	cond	Postcode	TS1	Week_factor19	0.0476900332347079	2.87123413392288	-5.57982546043618	5.6752055269056	Positive	1.04884549768683	0.00377322403819949	291.548253398406
B.1.1.1	AR1 (Week|Postcode) -week FE	Poisson	ran_vals	cond	Postcode	TS10	Week_factor19	-0.177257914163588	2.67238583190698	-5.41503789749638	5.06052206916921	Negative	0.837563737112639	0.00444916919718281	157.672810953174
B.1.1.1	AR1 (Week|Postcode) -week FE	Poisson	ran_vals	cond	Postcode	TS11	Week_factor19	-0.0146367676677984	2.88017611073906	-5.65967821384899	5.6304046785134	Negative	0.985469829104949	0.00348363770424041	278.774909025131
B.1.1.1	AR1 (Week|Postcode) -week FE	Poisson	ran_vals	cond	Postcode	TS12	Week_factor19	-0.150386339492333	2.70210617618637	-5.44641712722086	5.14564444823619	Negative	0.86037551516799	0.00431172541262578	171.682089247373
B.1.1.1	AR1 (Week|Postcode) -week FE	Poisson	ran_vals	cond	Postcode	TS13	Week_factor19	-0.0191097968792394	2.87297002717634	-5.65002757880793	5.61180798504945	Negative	0.981071637724874	0.0035174197673303	273.638525400879
B.1.1.1	AR1 (Week|Postcode) -week FE	Poisson	ran_vals	cond	Postcode	TS14	Week_factor19	-0.0111240429703485	2.87665791769819	-5.64926995750078	5.62702187156008	Negative	0.988937600409387	0.00352008564922915	277.833460591405
B.1.1.1	AR1 (Week|Postcode) -week FE	Poisson	ran_vals	cond	Postcode	TS15	Week_factor19	-0.00144480967765388	2.89495644798134	-5.67545518453308	5.67256556517777	Negative	0.998556233557363	0.00342910774419293	290.779592232073
B.1.1.1	AR1 (Week|Postcode) -week FE	Poisson	ran_vals	cond	Postcode	TS16	Week_factor19	-0.0164244407221648	2.87439532403787	-5.65013575316672	5.61728687172239	Negative	0.983709704977551	0.00351703929328149	275.141874449786
B.1.1.1	AR1 (Week|Postcode) -week FE	Poisson	ran_vals	cond	Postcode	TS17	Week_factor19	-0.228942576864054	2.61756825912977	-5.35928209183361	4.90139693810551	Negative	0.795374205074885	0.00470428213816228	134.477505285352
B.1.1.1	AR1 (Week|Postcode) -week FE	Poisson	ran_vals	cond	Postcode	TS18	Week_factor19	-0.0357808326660489	2.85130737837643	-5.62424060313718	5.55267893780508	Negative	0.964851734294081	0.00360930298893298	257.927603203385
B.1.1.1	AR1 (Week|Postcode) -week FE	Poisson	ran_vals	cond	Postcode	TS19	Week_factor19	0.0864240562964999	2.90656907395898	-5.61034664724103	5.78319475983403	Positive	1.09026856554099	0.00365980047807845	324.795177258111
B.1.1.1	AR1 (Week|Postcode) -week FE	Poisson	ran_vals	cond	Postcode	TS2	Week_factor19	-0.00306125156743214	2.8925784580945	-5.67241085188906	5.66628834875419	Negative	0.996943429285506	0.00343956299539479	288.960022690751
B.1.1.1	AR1 (Week|Postcode) -week FE	Poisson	ran_vals	cond	Postcode	TS20	Week_factor19	-0.0135895685375413	2.88075553132785	-5.65976665820468	5.6325875211296	Negative	0.986502352787475	0.00348332960977303	279.384095413996
B.1.1.1	AR1 (Week|Postcode) -week FE	Poisson	ran_vals	cond	Postcode	TS21	Week_factor19	-0.0641340109625577	2.80805660843299	-5.5678238300409	5.43955580811579	Negative	0.937879305000269	0.00381878171486368	230.339845643466
B.1.1.1	AR1 (Week|Postcode) -week FE	Poisson	ran_vals	cond	Postcode	TS22	Week_factor19	-0.0100854662888924	2.88419090069388	-5.66299575618703	5.64282482360925	Negative	0.989965221479859	0.00347209973809411	282.258925049665
B.1.1.1	AR1 (Week|Postcode) -week FE	Poisson	ran_vals	cond	Postcode	TS23	Week_factor19	-0.0559319705798056	2.82055244060862	-5.58411317067925	5.47224922951964	Negative	0.94560346255761	0.00375708018166403	237.994896346586
B.1.1.1	AR1 (Week|Postcode) -week FE	Poisson	ran_vals	cond	Postcode	TS24	Week_factor19	-0.048727786111902	2.83200538350414	-5.59935634180356	5.50190076957975	Negative	0.952440361907697	0.00370024464294259	245.157477552475
B.1.1.1	AR1 (Week|Postcode) -week FE	Poisson	ran_vals	cond	Postcode	TS25	Week_factor19	0.0375205447428317	2.84512872781573	-5.53882929315626	5.61387038264192	Positive	1.03823332709942	0.00393112634195724	274.203459195678
B.1.1.1	AR1 (Week|Postcode) -week FE	Poisson	ran_vals	cond	Postcode	TS26	Week_factor19	-0.107483348852082	2.75505112626322	-5.5072843318945	5.29231763419033	Negative	0.898091476580321	0.00405711020123322	198.803646019044
B.1.1.1	AR1 (Week|Postcode) -week FE	Poisson	ran_vals	cond	Postcode	TS27	Week_factor19	-0.0383576068444472	2.84770404358445	-5.61975497089906	5.54303975721016	Negative	0.962368729704105	0.00362552936033721	255.453336564941
B.1.1.1	AR1 (Week|Postcode) -week FE	Poisson	ran_vals	cond	Postcode	TS28	Week_factor19	-0.0558301387464113	2.81972912292354	-5.58239766583526	5.47073738834244	Negative	0.945699759994855	0.00376353100254012	237.635357713462
B.1.1.1	AR1 (Week|Postcode) -week FE	Poisson	ran_vals	cond	Postcode	TS29	Week_factor19	-0.0163939397119542	2.87491827727718	-5.65113022167115	5.61834234224725	Negative	0.983739709574889	0.00351354344701808	275.432431898858
B.1.1.1	AR1 (Week|Postcode) -week FE	Poisson	ran_vals	cond	Postcode	TS3	Week_factor19	-0.0624175741329773	2.81451380333479	-5.57876326266002	5.45392811439407	Negative	0.939490497940956	0.00377723407773233	233.674264701975
B.1.1.1	AR1 (Week|Postcode) -week FE	Poisson	ran_vals	cond	Postcode	TS4	Week_factor19	-0.0398106470268937	2.83845449161717	-5.6030792223525	5.52345792829872	Negative	0.960971384714579	0.00368649468474202	250.499751447459
B.1.1.1	AR1 (Week|Postcode) -week FE	Poisson	ran_vals	cond	Postcode	TS5	Week_factor19	0.0803950810456667	2.89766115581058	-5.59891642374377	5.75970658583511	Positive	1.08371513841816	0.00370187280548943	317.255228082161
B.1.1.1	AR1 (Week|Postcode) -week FE	Poisson	ran_vals	cond	Postcode	TS6	Week_factor19	3.71896340255854	1.73681037149188	0.314877626458816	7.12304917865826	Positive	41.2216417055983	1.37009163773237	1240.22634552905
B.1.1.1	AR1 (Week|Postcode) -week FE	Poisson	ran_vals	cond	Postcode	TS7	Week_factor19	0.0885747973565396	2.91034457314349	-5.6155957486063	5.79274534331938	Positive	1.09261597434075	0.00364064014564972	327.912020860149
B.1.1.1	AR1 (Week|Postcode) -week FE	Poisson	ran_vals	cond	Postcode	TS8	Week_factor19	-0.0381686043242012	2.8395048067156	-5.60349575941515	5.52715855076675	Negative	0.962550637009354	0.00368495944283934	251.428473821471
B.1.1.1	AR1 (Week|Postcode) -week FE	Poisson	ran_vals	cond	Postcode	TS9	Week_factor19	-0.00403709531848474	2.89121457120896	-5.67071352646547	5.6626393358285	Negative	0.99597104279569	0.00344540601045916	287.907525289113
B.1.1.1	AR1 (Week|Postcode) -week FE	Poisson	ran_vals	cond	Postcode	TS1	Week_factor20	-0.0101828249860891	2.88556158671377	-5.66577961011733	5.64541396014515	Negative	0.989868844447273	0.00346244736122919	282.990678841549
B.1.1.1	AR1 (Week|Postcode) -week FE	Poisson	ran_vals	cond	Postcode	TS10	Week_factor20	-0.0371354704069859	2.85042095546796	-5.62385788390244	5.54958694308847	Negative	0.963545594593199	0.00361068460297911	257.131324096804
B.1.1.1	AR1 (Week|Postcode) -week FE	Poisson	ran_vals	cond	Postcode	TS11	Week_factor20	-0.0477261549582647	2.83008497362631	-5.59459077645382	5.49913846653729	Negative	0.953394833780748	0.00371792048483597	244.481212760504
B.1.1.1	AR1 (Week|Postcode) -week FE	Poisson	ran_vals	cond	Postcode	TS12	Week_factor20	-0.0244928297247867	2.86949681225969	-5.64860323550627	5.5996175760567	Negative	0.975804685681474	0.00352243335029906	270.323009665201
B.1.1.1	AR1 (Week|Postcode) -week FE	Poisson	ran_vals	cond	Postcode	TS13	Week_factor20	-0.105143579698651	2.75616091980418	-5.50711971811163	5.29683255871433	Negative	0.900195263542334	0.00405777811246312	199.703258789614
B.1.1.1	AR1 (Week|Postcode) -week FE	Poisson	ran_vals	cond	Postcode	TS14	Week_factor20	0.0941990391154619	2.91531662365839	-5.61971654678588	5.80811462501681	Positive	1.09877842403931	0.00362566867076408	332.990721096388
B.1.1.1	AR1 (Week|Postcode) -week FE	Poisson	ran_vals	cond	Postcode	TS15	Week_factor20	-0.0105258883835225	2.88154175882209	-5.65824395562303	5.63719217885598	Negative	0.98952931492189	0.00348863772507738	280.673529971664
B.1.1.1	AR1 (Week|Postcode) -week FE	Poisson	ran_vals	cond	Postcode	TS16	Week_factor20	-0.00130881897291711	2.8950539154356	-5.67551022652836	5.67289258858253	Negative	0.998692037157088	0.003428919004455	290.874699514666
B.1.1.1	AR1 (Week|Postcode) -week FE	Poisson	ran_vals	cond	Postcode	TS17	Week_factor20	-0.0812335410268756	2.79343976476758	-5.55627487295337	5.39380779089962	Negative	0.921978346529845	0.00386314031576555	220.039657374302
B.1.1.1	AR1 (Week|Postcode) -week FE	Poisson	ran_vals	cond	Postcode	TS18	Week_factor20	-0.145197102760071	2.70888858984824	-5.45452117699412	5.16412697147398	Negative	0.864851811630983	0.00427692418119488	174.884712562856
B.1.1.1	AR1 (Week|Postcode) -week FE	Poisson	ran_vals	cond	Postcode	TS19	Week_factor20	4.36290569390398	1.94019326632617	0.560196768857568	8.16561461895039	Positive	78.4848563864583	1.75101701201744	3517.88283022212
B.1.1.1	AR1 (Week|Postcode) -week FE	Poisson	ran_vals	cond	Postcode	TS2	Week_factor20	-0.0122807143899563	2.87946130782418	-5.65592117260196	5.63135974382204	Negative	0.987794385840485	0.00349675049200292	279.041284452378
B.1.1.1	AR1 (Week|Postcode) -week FE	Poisson	ran_vals	cond	Postcode	TS20	Week_factor20	-0.00275151746100087	2.89292344291687	-5.67277727560969	5.66727424068769	Negative	0.997252264493668	0.00343830288880525	289.245046524486
B.1.1.1	AR1 (Week|Postcode) -week FE	Poisson	ran_vals	cond	Postcode	TS21	Week_factor20	-0.00742065014858909	2.88770547967467	-5.6672193882699	5.65237808797273	Negative	0.992606814897568	0.00345746579220171	284.96834045426
B.1.1.1	AR1 (Week|Postcode) -week FE	Poisson	ran_vals	cond	Postcode	TS22	Week_factor20	-0.0540340268773234	2.82136557136059	-5.58380893396535	5.47574088021071	Negative	0.947399868894214	0.00375822339728762	238.827343853099
B.1.1.1	AR1 (Week|Postcode) -week FE	Poisson	ran_vals	cond	Postcode	TS23	Week_factor20	-0.0285361951588101	2.86273322359383	-5.63939021074896	5.58231782043134	Negative	0.971867116624884	0.00355503556787464	265.686706741291
B.1.1.1	AR1 (Week|Postcode) -week FE	Poisson	ran_vals	cond	Postcode	TS24	Week_factor20	-0.072483806858046	2.79940097485092	-5.55920889585217	5.41424128213608	Negative	0.930080807468881	0.00385182238527063	224.582086580606
B.1.1.1	AR1 (Week|Postcode) -week FE	Poisson	ran_vals	cond	Postcode	TS25	Week_factor20	-0.0703344258176153	2.80173485581561	-5.56163383744674	5.42096498581151	Negative	0.93208205547433	0.00384249325682105	226.097197853251
B.1.1.1	AR1 (Week|Postcode) -week FE	Poisson	ran_vals	cond	Postcode	TS26	Week_factor20	-0.0299559663382727	2.85860839415054	-5.63272546477722	5.57281353210067	Negative	0.9704882667597	0.00357880810782931	263.17350568693
B.1.1.1	AR1 (Week|Postcode) -week FE	Poisson	ran_vals	cond	Postcode	TS27	Week_factor20	-0.0645602675062716	2.80873093244199	-5.56957173735618	5.44045120234363	Negative	0.937479613001016	0.00381211266850423	230.546182974539
B.1.1.1	AR1 (Week|Postcode) -week FE	Poisson	ran_vals	cond	Postcode	TS28	Week_factor20	-0.0224489700356652	2.86743389626921	-5.64251613477267	5.59761819470134	Negative	0.97780113307718	0.00354394014754314	269.783070831441
B.1.1.1	AR1 (Week|Postcode) -week FE	Poisson	ran_vals	cond	Postcode	TS29	Week_factor20	-0.0581524580153546	2.81668872881493	-5.57876092215252	5.46245600612181	Negative	0.943506091404904	0.00377724291838739	235.675534709378
B.1.1.1	AR1 (Week|Postcode) -week FE	Poisson	ran_vals	cond	Postcode	TS3	Week_factor20	-0.060424021395595	2.74704456002312	-5.44453242296758	5.32368438017639	Negative	0.941365289922306	0.00431985940252484	205.138298841987
B.1.1.1	AR1 (Week|Postcode) -week FE	Poisson	ran_vals	cond	Postcode	TS4	Week_factor20	0.0760155214895382	2.89366472284235	-5.59546311861554	5.74749416159462	Positive	1.07897932139356	0.00371467860026497	313.404334876204
B.1.1.1	AR1 (Week|Postcode) -week FE	Poisson	ran_vals	cond	Postcode	TS5	Week_factor20	4.39405392694226	1.99783243348512	0.478374310165413	8.3097335437191	Positive	80.9679928793227	1.61344930084375	4063.2301662517
B.1.1.1	AR1 (Week|Postcode) -week FE	Poisson	ran_vals	cond	Postcode	TS6	Week_factor20	0.0664552612204912	2.88820481540646	-5.59432215695132	5.72723267939231	Positive	1.06871315008363	0.00371891932493486	307.118196811565
B.1.1.1	AR1 (Week|Postcode) -week FE	Poisson	ran_vals	cond	Postcode	TS7	Week_factor20	4.285489825454	1.86331334567945	0.633462776009444	7.93751687489856	Positive	72.6381180063128	1.88412359418117	2800.3981287608
B.1.1.1	AR1 (Week|Postcode) -week FE	Poisson	ran_vals	cond	Postcode	TS8	Week_factor20	0.0865904971540594	2.90807572918584	-5.61313319636523	5.78631419067335	Positive	1.09045004587846	0.00364961645998463	325.809935261347
B.1.1.1	AR1 (Week|Postcode) -week FE	Poisson	ran_vals	cond	Postcode	TS9	Week_factor20	-0.0196428308094682	2.86418404627527	-5.6333404066032	5.59405474498427	Negative	0.980548832602794	0.00357660802556726	268.823423267415
B.1.1.1	AR1 (Week|Postcode) -week FE	Poisson	ran_vals	cond	Postcode	TS1	Week_factor21	-0.164166454939288	2.68923019721861	-5.4349607876253	5.10662787774673	Negative	0.848600756335984	0.00436140603888728	165.112635061543
B.1.1.1	AR1 (Week|Postcode) -week FE	Poisson	ran_vals	cond	Postcode	TS10	Week_factor21	-0.0121741711153161	2.88584947020282	-5.66833519751684	5.6439868552862	Negative	0.987899634295682	0.00345361007142432	282.587109505112
B.1.1.1	AR1 (Week|Postcode) -week FE	Poisson	ran_vals	cond	Postcode	TS11	Week_factor21	-0.00916261727008622	2.88465924805676	-5.66299085113173	5.64466561659155	Negative	0.990879231594955	0.00347211676897713	282.778983811496
B.1.1.1	AR1 (Week|Postcode) -week FE	Poisson	ran_vals	cond	Postcode	TS12	Week_factor21	-0.0789357031203467	2.78939935938443	-5.54605798601293	5.38818657977224	Negative	0.924099339238976	0.00390281189855297	218.80623790722
B.1.1.1	AR1 (Week|Postcode) -week FE	Poisson	ran_vals	cond	Postcode	TS13	Week_factor21	-0.0166243317671609	2.87802315289409	-5.657446058112	5.62419739457767	Negative	0.983513089868104	0.00349142241123446	277.049833566229
B.1.1.1	AR1 (Week|Postcode) -week FE	Poisson	ran_vals	cond	Postcode	TS14	Week_factor21	4.460208134104	1.41227990767811	1.69219037896536	7.22822588924264	Positive	86.5055119699832	5.43136443185213	1377.77600731481
B.1.1.1	AR1 (Week|Postcode) -week FE	Poisson	ran_vals	cond	Postcode	TS15	Week_factor21	-0.0174249784844347	2.87499084560969	-5.65230349176177	5.6174535347929	Negative	0.982725958490431	0.00350942352894054	275.18773426087
B.1.1.1	AR1 (Week|Postcode) -week FE	Poisson	ran_vals	cond	Postcode	TS16	Week_factor21	-0.00953657141798619	2.88289098456511	-5.65989907252081	5.64082592968484	Negative	0.990508757470717	0.00348286839760111	281.695282917361
B.1.1.1	AR1 (Week|Postcode) -week FE	Poisson	ran_vals	cond	Postcode	TS17	Week_factor21	-0.00673269981954993	2.89111750876069	-5.67321889206366	5.65975349242456	Negative	0.993289914024677	0.00343678481290413	287.077866964105
B.1.1.1	AR1 (Week|Postcode) -week FE	Poisson	ran_vals	cond	Postcode	TS18	Week_factor21	-0.049075082914933	2.83261767951836	-5.60090371674234	5.50275355091247	Negative	0.95210963984761	0.00369452340470664	245.366632441926
[truncated: 599 more rows]
