# Supplementary material for: Spatial and temporal epidemiology of SARS-CoV-2 virus lineages in Teesside, UK, in 2020: effects of socio-economic deprivation, weather, and lockdown on lineage dynamics
Source: Peer Community J. Author manuscript; Available in PMC 2024 Sep 23. (PMC7616629; doi:10.24072/pcjournal.461)
Supplement: Supplementary file: main dataset and code (compressed) [file EMS198536-supplement-Supplementary_file__main_dataset_and_code__compressed_.zip › Covid-19-Teesside-main/Data/Results/Second-Wave-cases_GLMM_Fixed-Effects.csv]

Lineage	Model	Family	effect	component	term	estimate	std.error	statistic	p.value	conf.low	conf.high	Sign	Asterisks	estimate_exp	conf.low_exp	conf.high_exp
Second-wave-cases	AR1 (Week|Postcode)	Poisson	fixed	cond	(Intercept)	-5.52348870645644	1.33450250345018	-4.13898714477956	3.48842494156713e-05	-8.13906555049732	-2.90791186241555	Negative	***	0.00399189706392048	0.000291909845838296	0.0545896015366483
Second-wave-cases	AR1 (Week|Postcode)	Poisson	fixed	cond	First_cases	0.00623702670824819	0.00759250131884801	0.821471929516177	0.411377506805711	-0.00864400242926676	0.0211180558457631	Positive		1.0062565174597	0.991393249547068	1.02134261998731
Second-wave-cases	AR1 (Week|Postcode)	Poisson	fixed	cond	Temperature_Lag2	0.0510916653937176	0.0356189387727463	1.43439605878461	0.151459271721723	-0.0187201717684025	0.120903502555838	Positive		1.05241935929676	0.981453962347261	1.12851600820245
Second-wave-cases	AR1 (Week|Postcode)	Poisson	fixed	cond	Rain_Lag2	0.0533912141135316	0.0344776551893619	1.54857439754214	0.121484064463384	-0.0141837483290082	0.120966176556071	Positive		1.0548422335782	0.985916367132872	1.12858673903148
Second-wave-cases	AR1 (Week|Postcode)	Poisson	fixed	cond	Lockdown_2_Lag2	-0.089991741115675	0.0644199540017888	-1.39695444540641	0.162427270456532	-0.216252530844908	0.0362690486135579	Negative		0.913938733354338	0.805531854546369	1.03693479483281
Second-wave-cases	AR1 (Week|Postcode)	Poisson	fixed	cond	Week1_per_lin	0.120664264393887	0.0286509034218404	4.21153436655354	2.53641956343841e-05	0.0645095255625447	0.17681900322523	Positive	***	1.12824605639959	1.0666357385017	1.19341506929941
Second-wave-cases	AR1 (Week|Postcode)	Poisson	fixed	cond	Tier_2_Lag2	0.124097744830267	0.0579711092618489	2.14068259880507	0.0322996427238913	0.0104764585332072	0.237719031127328	Positive	*	1.13212652510619	1.01053152877058	1.26835277510674
Second-wave-cases	AR1 (Week|Postcode)	Poisson	fixed	cond	Tier_3_Lag2	-0.0756310557664383	0.0962067753657991	-0.786130243726313	0.431791187593165	-0.26419287055214	0.112930759019263	Negative		0.927158213141162	0.767825434459109	1.11955441121936
Second-wave-cases	AR1 (Week|Postcode)	Poisson	fixed	cond	Eat_out_Lag2	-0.0188107306689919	0.0661771359636889	-0.284248183229223	0.776220192711221	-0.148515533757833	0.110894072419849	Negative		0.981365086979741	0.861986617175134	1.11727655018463
Second-wave-cases	AR1 (Week|Postcode)	Poisson	fixed	cond	DEC_10	0.248437968157172	0.234031257372967	1.06155891715458	0.288435972637699	-0.210254867550468	0.707130803864812	Positive		1.28202129375929	0.810377680673483	2.02816370298637
Second-wave-cases	AR1 (Week|Postcode)	Poisson	fixed	cond	I(Poptot/1000)	0.0593238002613482	0.00584596728716372	10.1478159810453	3.38861796596273e-24	0.047865914923708	0.0707816855989884	Positive	***	1.06111877565569	1.04902998662811	1.07334687320831
Second-wave-cases	AR1 (Week|Postcode) -week FE	Poisson	fixed	cond	(Intercept)	-0.0634351668562063	0.346754559374923	-0.182939676324827	0.854845350982625	-0.74306161470611	0.616191280993698	Negative		0.938534965500591	0.475655410370467	1.85186137330203
Second-wave-cases	AR1 (Week|Postcode) -week FE	Poisson	fixed	cond	First_cases	0.00635141003420146	0.00757308898504181	0.838681553425111	0.401648032482603	-0.00849157162819747	0.0211943916966004	Positive		1.00637162300989	0.991544379932441	1.02142058802104
Second-wave-cases	AR1 (Week|Postcode) -week FE	Poisson	fixed	cond	Temperature_Lag2	-0.0750217782003705	0.0208650827859873	-3.59556580579465	0.000323687290242642	-0.115916588995352	-0.0341269674053887	Negative	***	0.927723281965023	0.890549501828242	0.966448789352026
Second-wave-cases	AR1 (Week|Postcode) -week FE	Poisson	fixed	cond	Rain_Lag2	0.0368078268967603	0.0343346438672721	1.07203170765507	0.283705790674579	-0.0304868385051019	0.104102492298623	Positive		1.03749362331017	0.9699731982805	1.10971418624495
Second-wave-cases	AR1 (Week|Postcode) -week FE	Poisson	fixed	cond	Lockdown_2_Lag2	0.023399551172794	0.0580211647431083	0.403293371934133	0.686732417117297	-0.0903198420647634	0.137118944410351	Positive		1.02367546858177	0.913638918375995	1.14696456543115
Second-wave-cases	AR1 (Week|Postcode) -week FE	Poisson	fixed	cond	Tier_2_Lag2	0.198026888441767	0.0563284134636754	3.5155772418385	0.000438799096170184	0.087625226746682	0.308428550136852	Positive	***	1.21899517026164	1.09157895076513	1.36128424249994
Second-wave-cases	AR1 (Week|Postcode) -week FE	Poisson	fixed	cond	Tier_3_Lag2	0.195607957735374	0.0714505749159286	2.73766807286762	0.00618764931696272	0.0555674042254727	0.335648511245275	Positive	**	1.21605006884751	1.05714027039215	1.39884725930975
Second-wave-cases	AR1 (Week|Postcode) -week FE	Poisson	fixed	cond	Eat_out_Lag2	-0.0581911796113893	0.0655459656515383	-0.887791933995614	0.374652682509765	-0.186658911620304	0.0702765523975252	Negative		0.943469558050496	0.829726698260257	1.07280482698026
Second-wave-cases	AR1 (Week|Postcode) -week FE	Poisson	fixed	cond	DEC_10	0.246012934405739	0.233485946881803	1.05365199786639	0.292042273444204	-0.211611112378827	0.703636981190305	Positive		1.2789161154547	0.809279355102594	2.02109002294071
Second-wave-cases	AR1 (Week|Postcode) -week FE	Poisson	fixed	cond	I(Poptot/1000)	0.0591916356948509	0.0058332674489378	10.1472521555015	3.40824716102085e-24	0.0477586415827429	0.0706246298069588	Positive	***	1.06097854261983	1.04891745971234	1.07317831110219
Second-wave-cases	AR1 (Week|Postcode) -week -temp FE	Poisson	fixed	cond	(Intercept)	-1.18736798123483	0.162670190370445	-7.29923521040251	2.89408009220131e-13	-1.50619569571917	-0.868540266750483	Negative	***	0.305023034817465	0.221751987348654	0.419563553326691
Second-wave-cases	AR1 (Week|Postcode) -week -temp FE	Poisson	fixed	cond	First_cases	0.0063413454940483	0.00753164833474243	0.841959848921327	0.399810428211104	-0.00842041398626793	0.0211031049743645	Positive		1.00636149439325	0.991614938402743	1.02132735013929
Second-wave-cases	AR1 (Week|Postcode) -week -temp FE	Poisson	fixed	cond	Rain_Lag2	0.12217185309232	0.0252888768430011	4.83105097354815	1.35814224672167e-06	0.0726065652705686	0.171737140914071	Positive	***	1.12994827020001	1.0753073904077	1.18736568233193
Second-wave-cases	AR1 (Week|Postcode) -week -temp FE	Poisson	fixed	cond	Lockdown_2_Lag2	0.188088058156861	0.0372412095931912	5.0505356891321	4.40572784338728e-07	0.115096628613499	0.261079487700224	Positive	***	1.20693979156378	1.12198184788442	1.29833086266658
Second-wave-cases	AR1 (Week|Postcode) -week -temp FE	Poisson	fixed	cond	Tier_2_Lag2	0.309785697484649	0.0475766924048841	6.51129117695553	7.45075548297471e-11	0.216537093867536	0.403034301101762	Positive	***	1.36313296000653	1.24176914651976	1.4963582175188
Second-wave-cases	AR1 (Week|Postcode) -week -temp FE	Poisson	fixed	cond	Tier_3_Lag2	0.386495445450949	0.0485972738279174	7.95302729983429	1.82008216940456e-15	0.2912465390014	0.481744351900498	Positive	***	1.47181369360346	1.33809443575367	1.61889586474407
Second-wave-cases	AR1 (Week|Postcode) -week -temp FE	Poisson	fixed	cond	Eat_out_Lag2	-0.220390298370405	0.0478438304328427	-4.60645179068097	4.09597966337564e-06	-0.314162482901218	-0.126618113839592	Negative	***	0.802205637300438	0.730400340950917	0.881070076827699
Second-wave-cases	AR1 (Week|Postcode) -week -temp FE	Poisson	fixed	cond	DEC_10	0.244645444750237	0.232381329552823	1.05277581990349	0.292443749584904	-0.210813591852829	0.700104481353304	Positive		1.27716840615611	0.809925029434599	2.01396311807037
Second-wave-cases	AR1 (Week|Postcode) -week -temp FE	Poisson	fixed	cond	I(Poptot/1000)	0.0592123117025523	0.00580530049095786	10.1996979820044	1.988900110921e-24	0.0478341318208422	0.0705904915842624	Positive	***	1.06100047964713	1.04899664572997	1.07314167532735
