# Supplementary material for: Spatial and temporal epidemiology of SARS-CoV-2 virus lineages in Teesside, UK, in 2020: effects of socio-economic deprivation, weather, and lockdown on lineage dynamics
Source: Peer Community J. Author manuscript; Available in PMC 2024 Sep 23. (PMC7616629; doi:10.24072/pcjournal.461)
Supplement: Supplementary file: main dataset and code (compressed) [file EMS198536-supplement-Supplementary_file__main_dataset_and_code__compressed_.zip › Covid-19-Teesside-main/Data/Results/Second-Wave-cases_GLMM_Random-Effects.csv]

Lineage	Model	Family	effect	component	group	level	term	estimate	std.error	conf.low	conf.high	Sign	estimate_exp	conf.low_exp	conf.high_exp
Second-wave-cases	AR1 (Week|Postcode)	Poisson	ran_vals	cond	Postcode	TS1	(Intercept)	-0.0216487592580598	0.188606444654972	-0.391310598033952	0.348013079517833	Negative	0.978583893227008	0.676170106314823	1.41625077349613
Second-wave-cases	AR1 (Week|Postcode)	Poisson	ran_vals	cond	Postcode	TS10	(Intercept)	-0.145321762178272	0.158014239461424	-0.45502398056715	0.164380456210607	Negative	0.864744006426922	0.634432753708553	1.17866265932859
Second-wave-cases	AR1 (Week|Postcode)	Poisson	ran_vals	cond	Postcode	TS11	(Intercept)	-0.055464164241176	0.184307711795641	-0.416700641433621	0.305772312951269	Negative	0.946045925336602	0.659218233034138	1.35767314676146
Second-wave-cases	AR1 (Week|Postcode)	Poisson	ran_vals	cond	Postcode	TS12	(Intercept)	-0.114131907351291	0.166640364484608	-0.440741020111749	0.212477205409168	Negative	0.892140268260882	0.64355935392243	1.23673792230908
Second-wave-cases	AR1 (Week|Postcode)	Poisson	ran_vals	cond	Postcode	TS13	(Intercept)	-0.198377817467559	0.195398784713549	-0.58135239812901	0.184596763193892	Negative	0.820059961622357	0.559141672852935	1.20273335597531
Second-wave-cases	AR1 (Week|Postcode)	Poisson	ran_vals	cond	Postcode	TS14	(Intercept)	0.0461228980140884	0.171277661770184	-0.289575150411705	0.381820946439882	Positive	1.04720310223044	0.748581534586481	1.46494975717887
Second-wave-cases	AR1 (Week|Postcode)	Poisson	ran_vals	cond	Postcode	TS15	(Intercept)	-0.0980924858149193	0.185336188573754	-0.461344740451401	0.265159768821562	Negative	0.90656505546866	0.630435303380332	1.30363924004598
Second-wave-cases	AR1 (Week|Postcode)	Poisson	ran_vals	cond	Postcode	TS16	(Intercept)	-0.045790648868678	0.187699871873023	-0.413675637642586	0.32209433990523	Negative	0.95524192223616	0.661215389868743	1.38001496029693
Second-wave-cases	AR1 (Week|Postcode)	Poisson	ran_vals	cond	Postcode	TS17	(Intercept)	-0.280912545142682	0.178796009100583	-0.631346283559321	0.069521193273957	Negative	0.755094369263004	0.531875263860688	1.07199478004308
Second-wave-cases	AR1 (Week|Postcode)	Poisson	ran_vals	cond	Postcode	TS18	(Intercept)	0.303198003735826	0.163237731113255	-0.0167420701641873	0.62313807763584	Positive	1.35418257110642	0.983397299430073	1.8647706648688
Second-wave-cases	AR1 (Week|Postcode)	Poisson	ran_vals	cond	Postcode	TS19	(Intercept)	0.0385591307731776	0.156244617484634	-0.267674692274942	0.344792953821298	Positive	1.03931218187396	0.76515665199063	1.41169760281301
Second-wave-cases	AR1 (Week|Postcode)	Poisson	ran_vals	cond	Postcode	TS2	(Intercept)	-0.354166461307935	0.236563590799051	-0.817822579327545	0.109489656711675	Negative	0.701758142054037	0.441391704332181	1.11570853078045
Second-wave-cases	AR1 (Week|Postcode)	Poisson	ran_vals	cond	Postcode	TS20	(Intercept)	0.272917881393474	0.164766904174627	-0.0500193166329583	0.595855079419906	Positive	1.31379235359752	0.951211050128528	1.81458189340639
Second-wave-cases	AR1 (Week|Postcode)	Poisson	ran_vals	cond	Postcode	TS21	(Intercept)	0.0611054946058349	0.180657861079668	-0.292977406634355	0.415188395846025	Positive	1.06301105020396	0.746038996038634	1.5146560687254
Second-wave-cases	AR1 (Week|Postcode)	Poisson	ran_vals	cond	Postcode	TS22	(Intercept)	0.115960660034632	0.189023243606722	-0.254518089675485	0.486439409744748	Positive	1.12295169438352	0.7752900282189	1.62651454555116
Second-wave-cases	AR1 (Week|Postcode)	Poisson	ran_vals	cond	Postcode	TS23	(Intercept)	0.159935686738005	0.156774106167362	-0.147335915058484	0.467207288534494	Positive	1.17343540110659	0.863004032670537	1.59553210465224
Second-wave-cases	AR1 (Week|Postcode)	Poisson	ran_vals	cond	Postcode	TS24	(Intercept)	0.284328038588923	0.180096039475578	-0.0686537125415129	0.63730978971936	Positive	1.32886877950057	0.933649935368581	1.89138580343201
Second-wave-cases	AR1 (Week|Postcode)	Poisson	ran_vals	cond	Postcode	TS25	(Intercept)	-0.0236192724746882	0.161315581157284	-0.339792001688113	0.292553456738737	Negative	0.976657479367154	0.711918385186029	1.33984435835935
Second-wave-cases	AR1 (Week|Postcode)	Poisson	ran_vals	cond	Postcode	TS26	(Intercept)	0.348605433606684	0.159511169224988	0.0359692867938342	0.661241580419533	Positive	1.41708994395114	1.03662400795512	1.93719602656007
Second-wave-cases	AR1 (Week|Postcode)	Poisson	ran_vals	cond	Postcode	TS27	(Intercept)	0.222611170113406	0.180665275190265	-0.131486262516531	0.576708602743344	Positive	1.24933470061115	0.876791319961327	1.78016953249492
Second-wave-cases	AR1 (Week|Postcode)	Poisson	ran_vals	cond	Postcode	TS28	(Intercept)	-0.110094929151248	0.20097154820412	-0.503991925548579	0.283802067246083	Negative	0.895749098558702	0.604114260727423	1.32817001638496
Second-wave-cases	AR1 (Week|Postcode)	Poisson	ran_vals	cond	Postcode	TS29	(Intercept)	0.166487020084721	0.19459943332465	-0.214920860643496	0.547894900812939	Positive	1.18114820456725	0.806605271873663	1.72960818606074
Second-wave-cases	AR1 (Week|Postcode)	Poisson	ran_vals	cond	Postcode	TS3	(Intercept)	-0.1364957409276	0.188328691629556	-0.505613193777079	0.232621711921879	Negative	0.872410035909215	0.603135623001611	1.26190402577678
Second-wave-cases	AR1 (Week|Postcode)	Poisson	ran_vals	cond	Postcode	TS4	(Intercept)	0.544381037972236	0.192429410554874	0.16722632371841	0.921535752226061	Positive	1.72354124556763	1.18202175459638	2.51314699887836
Second-wave-cases	AR1 (Week|Postcode)	Poisson	ran_vals	cond	Postcode	TS5	(Intercept)	-0.046847624690879	0.176355390365853	-0.392497838287454	0.298802588905696	Negative	0.954232788029183	0.675367806302067	1.34824343898721
Second-wave-cases	AR1 (Week|Postcode)	Poisson	ran_vals	cond	Postcode	TS6	(Intercept)	0.00987653486509251	0.14901535833326	-0.282188200611427	0.301941270341612	Positive	1.00992546880213	0.754131743121626	1.35248179358325
Second-wave-cases	AR1 (Week|Postcode)	Poisson	ran_vals	cond	Postcode	TS7	(Intercept)	0.343465612704406	0.161720148735741	0.0264999456078932	0.660431279800919	Positive	1.40982504157887	1.02685419140892	1.93562695121858
Second-wave-cases	AR1 (Week|Postcode)	Poisson	ran_vals	cond	Postcode	TS8	(Intercept)	0.246519802232157	0.183513882845415	-0.11316079880796	0.606200403272273	Positive	1.27956452120044	0.893007054100688	1.8334517699457
Second-wave-cases	AR1 (Week|Postcode)	Poisson	ran_vals	cond	Postcode	TS9	(Intercept)	0.0215490356778287	0.180164427303491	-0.331566753132299	0.374664824487957	Positive	1.02178289292571	0.717798239336618	1.45450381884543
Second-wave-cases	AR1 (Week|Postcode)	Poisson	ran_vals	cond	Postcode	TS1	Week_factor1	1.14038548996204	0.445027987605899	0.268146662142137	2.01262431778193	Positive	3.12797393535722	1.30753889240807	7.48292918633929
Second-wave-cases	AR1 (Week|Postcode)	Poisson	ran_vals	cond	Postcode	TS10	Week_factor1	-0.0216571245277105	0.323518187480591	-0.655741120333345	0.612426871277924	Negative	0.978575707143105	0.51905723613144	1.84490331306765
Second-wave-cases	AR1 (Week|Postcode)	Poisson	ran_vals	cond	Postcode	TS11	Week_factor1	-0.167269516299755	0.519115470119749	-1.18471714155204	0.850178108952531	Negative	0.845971577479888	0.305832674620875	2.34006360108836
Second-wave-cases	AR1 (Week|Postcode)	Poisson	ran_vals	cond	Postcode	TS12	Week_factor1	-0.397193431031993	0.432995403815385	-1.24584882798152	0.451461965917538	Negative	0.672203987945303	0.287696599533579	1.57060668128206
Second-wave-cases	AR1 (Week|Postcode)	Poisson	ran_vals	cond	Postcode	TS13	Week_factor1	0.0261035651253216	0.493481490945167	-0.941102384164335	0.993309514414978	Positive	1.02644724710671	0.390197450686882	2.70015590629376
Second-wave-cases	AR1 (Week|Postcode)	Poisson	ran_vals	cond	Postcode	TS14	Week_factor1	-0.177910342591285	0.512238113298366	-1.18187859616483	0.82605791098226	Negative	0.837017464941662	0.306702027814204	2.28429606941425
Second-wave-cases	AR1 (Week|Postcode)	Poisson	ran_vals	cond	Postcode	TS15	Week_factor1	-0.289555567325955	0.491764271731875	-1.253395828804	0.674284694152089	Negative	0.748596194266404	0.285533525687205	1.96262859403783
Second-wave-cases	AR1 (Week|Postcode)	Poisson	ran_vals	cond	Postcode	TS16	Week_factor1	0.564472406314182	0.483076098107115	-0.382339347767902	1.51128416039627	Positive	1.75851975401369	0.682263489325046	4.53254757676634
Second-wave-cases	AR1 (Week|Postcode)	Poisson	ran_vals	cond	Postcode	TS17	Week_factor1	-0.171970090827582	0.304406603792117	-0.768596070916285	0.424655889261121	Negative	0.842004356445366	0.463663562340869	1.52906416172458
Second-wave-cases	AR1 (Week|Postcode)	Poisson	ran_vals	cond	Postcode	TS18	Week_factor1	0.457739633555524	0.329448902593272	-0.187968350273533	1.10344761738458	Positive	1.58049744098605	0.828640933076529	3.01454111334947
Second-wave-cases	AR1 (Week|Postcode)	Poisson	ran_vals	cond	Postcode	TS19	Week_factor1	-0.627164319584442	0.446836054542285	-1.5029468934813	0.248618254312412	Negative	0.534104204479506	0.222473587234378	1.28225244528536
Second-wave-cases	AR1 (Week|Postcode)	Poisson	ran_vals	cond	Postcode	TS2	Week_factor1	-0.133430904535287	0.52286558223641	-1.15822861447422	0.891366805403641	Negative	0.875087931496041	0.314041977886006	2.43846027529476
Second-wave-cases	AR1 (Week|Postcode)	Poisson	ran_vals	cond	Postcode	TS20	Week_factor1	-0.185002848734735	0.461921495220636	-1.09035234305207	0.720346645582602	Negative	0.831101916259856	0.336098051028636	2.05514549428896
Second-wave-cases	AR1 (Week|Postcode)	Poisson	ran_vals	cond	Postcode	TS21	Week_factor1	-0.133296886256012	0.52272402839933	-1.15781715577239	0.891223383260366	Negative	0.875205217133868	0.314171219777573	2.43811057117404
Second-wave-cases	AR1 (Week|Postcode)	Poisson	ran_vals	cond	Postcode	TS22	Week_factor1	-0.0216259753493745	0.483626357885421	-0.969516218779079	0.92626426808033	Negative	0.978606189447069	0.379266475726664	2.52505859419619
Second-wave-cases	AR1 (Week|Postcode)	Poisson	ran_vals	cond	Postcode	TS23	Week_factor1	-0.0655445588738996	0.432979314246603	-0.914168420848091	0.783079303100292	Negative	0.9365573138906	0.40084982588887	2.18820003290996
Second-wave-cases	AR1 (Week|Postcode)	Poisson	ran_vals	cond	Postcode	TS24	Week_factor1	0.0907492524934261	0.354281795348048	-0.603630306766939	0.785128811753791	Positive	1.09499440371563	0.546822893554646	2.19268936670578
Second-wave-cases	AR1 (Week|Postcode)	Poisson	ran_vals	cond	Postcode	TS25	Week_factor1	-0.534160241207329	0.38722356690123	-1.29310448629888	0.224784003884217	Negative	0.586161317644085	0.274417533850745	1.25205224856049
Second-wave-cases	AR1 (Week|Postcode)	Poisson	ran_vals	cond	Postcode	TS26	Week_factor1	0.00786841837812769	0.441968366368486	-0.858373662010108	0.874110498766363	Positive	1.00789945573357	0.423850846818227	2.39674244016245
Second-wave-cases	AR1 (Week|Postcode)	Poisson	ran_vals	cond	Postcode	TS27	Week_factor1	-0.353664884330852	0.48016265518466	-1.29476639521391	0.587436626552206	Negative	0.702110216070302	0.273961855657502	1.79937004123145
Second-wave-cases	AR1 (Week|Postcode)	Poisson	ran_vals	cond	Postcode	TS28	Week_factor1	-0.135371647173022	0.521309104392217	-1.1571187165946	0.886375422248554	Negative	0.873391257971486	0.314390725912919	2.42631931106104
Second-wave-cases	AR1 (Week|Postcode)	Poisson	ran_vals	cond	Postcode	TS29	Week_factor1	-0.0829247789788379	0.533070911826296	-1.1277245673643	0.961875009406629	Negative	0.920420379577078	0.323769133738456	2.6165980226675
Second-wave-cases	AR1 (Week|Postcode)	Poisson	ran_vals	cond	Postcode	TS3	Week_factor1	-0.20951536356079	0.356432823982573	-0.908110861474537	0.489080134352957	Negative	0.810977179840179	0.403285366778365	1.6308153987223
Second-wave-cases	AR1 (Week|Postcode)	Poisson	ran_vals	cond	Postcode	TS4	Week_factor1	0.0221533911501121	0.443452914974665	-0.846998351039533	0.891305133339757	Positive	1.02240059964696	0.428699808945031	2.43830989505406
Second-wave-cases	AR1 (Week|Postcode)	Poisson	ran_vals	cond	Postcode	TS5	Week_factor1	0.151573115627081	0.276573141151553	-0.390500280121075	0.693646511375238	Positive	1.16366338067713	0.676718241115854	2.00099891100335
Second-wave-cases	AR1 (Week|Postcode)	Poisson	ran_vals	cond	Postcode	TS6	Week_factor1	-0.00827354717009948	0.382929800557235	-0.758802164869386	0.742255070529187	Negative	0.991760584426634	0.46822694992559	2.100667330188
Second-wave-cases	AR1 (Week|Postcode)	Poisson	ran_vals	cond	Postcode	TS7	Week_factor1	-0.0454737966927379	0.479087477865185	-0.984467998752631	0.893520405367155	Negative	0.955544640673735	0.37363794992696	2.44371740209683
Second-wave-cases	AR1 (Week|Postcode)	Poisson	ran_vals	cond	Postcode	TS8	Week_factor1	0.316533349173318	0.367534235971227	-0.403820516415731	1.03688721476237	Positive	1.37236200861156	0.667763963183337	2.82042396193707
Second-wave-cases	AR1 (Week|Postcode)	Poisson	ran_vals	cond	Postcode	TS9	Week_factor1	1.25142583278787	0.426144564815428	0.416197833542138	2.0866538320336	Positive	3.49532315251047	1.5161857916079	8.05790689247883
Second-wave-cases	AR1 (Week|Postcode)	Poisson	ran_vals	cond	Postcode	TS1	Week_factor2	-0.176140917536233	0.469894165104921	-1.0971165576874	0.744834722614929	Negative	0.838499815683164	0.333832283381406	2.10609331661739
Second-wave-cases	AR1 (Week|Postcode)	Poisson	ran_vals	cond	Postcode	TS10	Week_factor2	-0.147466799230209	0.463706633397402	-1.05631510008144	0.761381501621018	Negative	0.86289108649412	0.347734820382096	2.14123229400164
Second-wave-cases	AR1 (Week|Postcode)	Poisson	ran_vals	cond	Postcode	TS11	Week_factor2	0.425521076037295	0.424661942696935	-0.40680103725351	1.2578431893281	Positive	1.53038766027139	0.665776641873836	3.51782601462123
Second-wave-cases	AR1 (Week|Postcode)	Poisson	ran_vals	cond	Postcode	TS12	Week_factor2	-0.00966783986603779	0.48451957964355	-0.959308765771881	0.939973086039806	Negative	0.990378743456898	0.383157646138703	2.55991252001845
Second-wave-cases	AR1 (Week|Postcode)	Poisson	ran_vals	cond	Postcode	TS13	Week_factor2	0.103671542731021	0.456910356214082	-0.791856299611947	0.999199385073988	Positive	1.10923605842812	0.453003104821522	2.71610640240956
Second-wave-cases	AR1 (Week|Postcode)	Poisson	ran_vals	cond	Postcode	TS14	Week_factor2	-0.170029279711246	0.461379346713201	-1.07431618247974	0.734257623057247	Negative	0.843640114695799	0.341531220500394	2.08393435329618
Second-wave-cases	AR1 (Week|Postcode)	Poisson	ran_vals	cond	Postcode	TS15	Week_factor2	-0.113093910741731	0.526465830856482	-1.14494797831139	0.918760156827929	Negative	0.893066787613373	0.318240472766584	2.50618119123727
Second-wave-cases	AR1 (Week|Postcode)	Poisson	ran_vals	cond	Postcode	TS16	Week_factor2	-0.0486978614089842	0.48378268835204	-0.996894506922948	0.89949878410498	Negative	0.952468863829027	0.369023663997641	2.4583706278781
Second-wave-cases	AR1 (Week|Postcode)	Poisson	ran_vals	cond	Postcode	TS17	Week_factor2	-0.0513094416882489	0.378634143564969	-0.793418726392756	0.690799843016258	Negative	0.949984660188185	0.452295873281381	1.99531083059743
Second-wave-cases	AR1 (Week|Postcode)	Poisson	ran_vals	cond	Postcode	TS18	Week_factor2	0.468841826991087	0.312134821985872	-0.142931182422043	1.08061483640422	Positive	1.59814219580208	0.866813718863654	2.94649060394584
Second-wave-cases	AR1 (Week|Postcode)	Poisson	ran_vals	cond	Postcode	TS19	Week_factor2	0.429996651093973	0.286200733205025	-0.130946478336832	0.990939780524777	Positive	1.53725237542592	0.877264725801737	2.6937648308986
Second-wave-cases	AR1 (Week|Postcode)	Poisson	ran_vals	cond	Postcode	TS2	Week_factor2	-0.0907561515168513	0.532273369610022	-1.13399278588227	0.952480482848568	Negative	0.91324037603033	0.321746025325704	2.59213142902932
Second-wave-cases	AR1 (Week|Postcode)	Poisson	ran_vals	cond	Postcode	TS20	Week_factor2	0.51685226802265	0.382962439101475	-0.233740320047854	1.26744485609315	Positive	1.67674140168986	0.791567343378594	3.55176568571022
Second-wave-cases	AR1 (Week|Postcode)	Poisson	ran_vals	cond	Postcode	TS21	Week_factor2	0.040829358515855	0.494045708319088	-0.927482436506138	1.00914115353785	Positive	1.04167433752366	0.395548275804707	2.74324397761019
Second-wave-cases	AR1 (Week|Postcode)	Poisson	ran_vals	cond	Postcode	TS22	Week_factor2	-0.106377148567883	0.527355494974137	-1.13997492576648	0.927220628630718	Negative	0.899085495317492	0.319827041133678	2.52747461573279
Second-wave-cases	AR1 (Week|Postcode)	Poisson	ran_vals	cond	Postcode	TS23	Week_factor2	0.0981249935292512	0.367212399669917	-0.621598084500314	0.817848071558816	Positive	1.10310065693601	0.537085443482326	2.26561913769817
Second-wave-cases	AR1 (Week|Postcode)	Poisson	ran_vals	cond	Postcode	TS24	Week_factor2	0.218445125734754	0.431270308345201	-0.626829146223324	1.06371939769283	Positive	1.2441407434448	0.53428325198521	2.89712654055313
Second-wave-cases	AR1 (Week|Postcode)	Poisson	ran_vals	cond	Postcode	TS25	Week_factor2	-0.251577310350888	0.321038966468772	-0.880802122263644	0.377647501561868	Negative	0.777573340818153	0.414450338473561	1.45884861037379
Second-wave-cases	AR1 (Week|Postcode)	Poisson	ran_vals	cond	Postcode	TS26	Week_factor2	-0.471189018259278	0.425033917913471	-1.30424018957763	0.361862153059078	Negative	0.624259570801556	0.271378653059378	1.43600097997419
Second-wave-cases	AR1 (Week|Postcode)	Poisson	ran_vals	cond	Postcode	TS27	Week_factor2	-0.183362238582983	0.51105826155235	-1.18501802522724	0.818293548061274	Negative	0.832466549610389	0.305740668404018	2.2666286426262
Second-wave-cases	AR1 (Week|Postcode)	Poisson	ran_vals	cond	Postcode	TS28	Week_factor2	-0.182253463945055	0.511359958372811	-1.18450056549167	0.819993637601556	Negative	0.833390079306059	0.305898917829767	2.27048539175373
Second-wave-cases	AR1 (Week|Postcode)	Poisson	ran_vals	cond	Postcode	TS29	Week_factor2	-0.17837832406821	0.511769652080539	-1.18142841052666	0.824671762390241	Negative	0.836625847914111	0.306840131746195	2.28113188915252
Second-wave-cases	AR1 (Week|Postcode)	Poisson	ran_vals	cond	Postcode	TS3	Week_factor2	0.308670812740692	0.445123294515857	-0.563754813190202	1.18109643867159	Positive	1.36161407071601	0.569068302116855	3.25794438150082
Second-wave-cases	AR1 (Week|Postcode)	Poisson	ran_vals	cond	Postcode	TS4	Week_factor2	-0.474248702860246	0.398004142329981	-1.25432248752476	0.305825081804269	Negative	0.622352452483859	0.285269056111001	1.35774479150645
Second-wave-cases	AR1 (Week|Postcode)	Poisson	ran_vals	cond	Postcode	TS5	Week_factor2	0.542252374096568	0.340644887952431	-0.125399337807879	1.20990408600101	Positive	1.7198763076743	0.882144558562885	3.35316302185015
Second-wave-cases	AR1 (Week|Postcode)	Poisson	ran_vals	cond	Postcode	TS6	Week_factor2	-0.586740021317625	0.385417653955262	-1.34214474207586	0.16866469944061	Negative	0.556137328615019	0.261284678961602	1.18372316933479
Second-wave-cases	AR1 (Week|Postcode)	Poisson	ran_vals	cond	Postcode	TS7	Week_factor2	-0.18677732071497	0.421316676841184	-1.01254283340979	0.638988191979851	Negative	0.829628456889546	0.363294007904623	1.89456297518022
Second-wave-cases	AR1 (Week|Postcode)	Poisson	ran_vals	cond	Postcode	TS8	Week_factor2	0.166354232086719	0.469252805298402	-0.753364365942536	1.08607283011597	Positive	1.18099137267475	0.47078000915169	2.96261649861768
Second-wave-cases	AR1 (Week|Postcode)	Poisson	ran_vals	cond	Postcode	TS9	Week_factor2	0.0876935615143905	0.467314134491216	-0.828225311554899	1.00361243458368	Positive	1.09165354610787	0.436823825030628	2.72811920147974
Second-wave-cases	AR1 (Week|Postcode)	Poisson	ran_vals	cond	Postcode	TS1	Week_factor3	-0.0729263240009139	0.433127321229521	-0.921840274331085	0.775987626329257	Negative	0.929669321818766	0.397786331123208	2.17273692007095
Second-wave-cases	AR1 (Week|Postcode)	Poisson	ran_vals	cond	Postcode	TS10	Week_factor3	0.00105168812823222	0.381776758175909	-0.747217008031008	0.749320384287472	Positive	1.00105224134611	0.473682976011762	2.11556175892458
Second-wave-cases	AR1 (Week|Postcode)	Poisson	ran_vals	cond	Postcode	TS11	Week_factor3	-0.114112557049811	0.531911453342378	-1.15663984856523	0.928414734465608	Negative	0.89215753161106	0.314541313633234	2.53049449058523
Second-wave-cases	AR1 (Week|Postcode)	Poisson	ran_vals	cond	Postcode	TS12	Week_factor3	0.128066173657081	0.39662155684639	-0.649297793254049	0.90543014056821	Positive	1.13662821505423	0.522412489566187	2.47299542997177
Second-wave-cases	AR1 (Week|Postcode)	Poisson	ran_vals	cond	Postcode	TS13	Week_factor3	-0.135276102514746	0.523853484845839	-1.16201006598839	0.891457860958897	Negative	0.873474709827396	0.312856685847812	2.43868232075818
Second-wave-cases	AR1 (Week|Postcode)	Poisson	ran_vals	cond	Postcode	TS14	Week_factor3	0.278942170658432	0.382612211016284	-0.470963982978723	1.02884832429559	Positive	1.32173090683134	0.624400067036922	2.79784177212442
Second-wave-cases	AR1 (Week|Postcode)	Poisson	ran_vals	cond	Postcode	TS15	Week_factor3	0.208826752123127	0.472026679091027	-0.716328538637332	1.13398204288359	Positive	1.23223149854564	0.488542632699298	3.10800811306599
Second-wave-cases	AR1 (Week|Postcode)	Poisson	ran_vals	cond	Postcode	TS16	Week_factor3	-0.0982859379192003	0.529182040228787	-1.13546367803305	0.938891802194648	Negative	0.906389695513435	0.3212731195045	2.55714602391885
Second-wave-cases	AR1 (Week|Postcode)	Poisson	ran_vals	cond	Postcode	TS17	Week_factor3	-0.26681069190316	0.348340467741898	-0.949545463035117	0.415924079228796	Negative	0.765818033298126	0.386916851502645	1.51577078601499
Second-wave-cases	AR1 (Week|Postcode)	Poisson	ran_vals	cond	Postcode	TS18	Week_factor3	0.994965239219633	0.342366090295355	0.323940032712949	1.66599044572632	Positive	2.70463032458473	1.38256439599753	5.29091101567495
Second-wave-cases	AR1 (Week|Postcode)	Poisson	ran_vals	cond	Postcode	TS19	Week_factor3	0.52733561989772	0.266403582238984	0.00519419335685778	1.04947704643858	Positive	1.69441173212165	1.00520770656578	2.8561570899214
Second-wave-cases	AR1 (Week|Postcode)	Poisson	ran_vals	cond	Postcode	TS2	Week_factor3	0.0943160537530648	0.505729112657934	-0.896894792989885	1.08552690049601	Positive	1.09890700472117	0.407834104864042	2.96099955992603
Second-wave-cases	AR1 (Week|Postcode)	Poisson	ran_vals	cond	Postcode	TS20	Week_factor3	0.0448145710761799	0.45973588714832	-0.856251210135098	0.945880352287458	Positive	1.04583391407051	0.424751405200624	2.57507935801511
Second-wave-cases	AR1 (Week|Postcode)	Poisson	ran_vals	cond	Postcode	TS21	Week_factor3	-0.297070831083849	0.49593335864535	-1.26908235276072	0.674940690593023	Negative	0.742991383613094	0.281089444417831	1.96391649379304
Second-wave-cases	AR1 (Week|Postcode)	Poisson	ran_vals	cond	Postcode	TS22	Week_factor3	-0.183899895231604	0.511196713236153	-1.18582704218971	0.818027251726506	Negative	0.832019088736173	0.30549341904511	2.26602512808681
Second-wave-cases	AR1 (Week|Postcode)	Poisson	ran_vals	cond	Postcode	TS23	Week_factor3	-0.116253326113854	0.466923520599933	-1.03140661002437	0.798899957796661	Negative	0.890249671239991	0.35650514401248	2.22309408560783
Second-wave-cases	AR1 (Week|Postcode)	Poisson	ran_vals	cond	Postcode	TS24	Week_factor3	-0.0537144052728428	0.403804278444849	-0.84515624782793	0.737727437282245	Negative	0.947702726757774	0.429490246049749	2.09117777776049
Second-wave-cases	AR1 (Week|Postcode)	Poisson	ran_vals	cond	Postcode	TS25	Week_factor3	0.197792095943829	0.372498121599327	-0.532290806699673	0.927874998587332	Positive	1.2187089929381	0.5872581327309	2.52912906043785
Second-wave-cases	AR1 (Week|Postcode)	Poisson	ran_vals	cond	Postcode	TS26	Week_factor3	0.508524171805242	0.303485756965156	-0.0862969816673392	1.10334532527782	Positive	1.66283532391551	0.917321763016456	3.01423276535913
Second-wave-cases	AR1 (Week|Postcode)	Poisson	ran_vals	cond	Postcode	TS27	Week_factor3	-0.343355054331688	0.481682132281627	-1.28743468560013	0.600724576936759	Negative	0.709386296163736	0.275977845724699	1.82343954408173
Second-wave-cases	AR1 (Week|Postcode)	Poisson	ran_vals	cond	Postcode	TS28	Week_factor3	-0.104036877287105	0.53033605385011	-1.14347644253642	0.935402687962205	Negative	0.901192063289962	0.318709119738129	2.54823939648834
Second-wave-cases	AR1 (Week|Postcode)	Poisson	ran_vals	cond	Postcode	TS29	Week_factor3	-0.247340436407378	0.499143228013279	-1.22564318644047	0.730962313625714	Negative	0.780874810060789	0.293568820103011	2.07707844713724
Second-wave-cases	AR1 (Week|Postcode)	Poisson	ran_vals	cond	Postcode	TS3	Week_factor3	0.4777761389649	0.355744680233056	-0.219470621983608	1.17502289991341	Positive	1.61248447053412	0.802943746241075	3.23821709788003
Second-wave-cases	AR1 (Week|Postcode)	Poisson	ran_vals	cond	Postcode	TS4	Week_factor3	-0.0308488547104809	0.481099969310703	-0.973787467522785	0.912089758101823	Negative	0.969622115816544	0.377649988934816	2.4895195949359
Second-wave-cases	AR1 (Week|Postcode)	Poisson	ran_vals	cond	Postcode	TS5	Week_factor3	-0.216855707814841	0.320096950283397	-0.844234201931406	0.410522786301725	Negative	0.805046122788991	0.429886438394409	1.5076057347568
Second-wave-cases	AR1 (Week|Postcode)	Poisson	ran_vals	cond	Postcode	TS6	Week_factor3	-0.217532858679499	0.453339300568883	-1.10606156057109	0.67099584321209	Negative	0.804501169639426	0.330859468385226	1.95618440394044
Second-wave-cases	AR1 (Week|Postcode)	Poisson	ran_vals	cond	Postcode	TS7	Week_factor3	0.0620337067233299	0.354502495532517	-0.632778416949974	0.756845830396634	Positive	1.06399820801683	0.531114092715054	2.13154236009024
Second-wave-cases	AR1 (Week|Postcode)	Poisson	ran_vals	cond	Postcode	TS8	Week_factor3	0.136047403869578	0.397306363586976	-0.64265875958947	0.914753567328627	Positive	1.14573620463719	0.525892342319289	2.49616004071692
Second-wave-cases	AR1 (Week|Postcode)	Poisson	ran_vals	cond	Postcode	TS9	Week_factor3	-0.125232028038792	0.523303108284228	-1.15088727327374	0.900423217196159	Negative	0.882292162312709	0.316355950636004	2.46064427779359
Second-wave-cases	AR1 (Week|Postcode)	Poisson	ran_vals	cond	Postcode	TS1	Week_factor4	-0.264138595209457	0.495468743649114	-1.23523948822703	0.706962297808114	Negative	0.76786710957864	0.290765119205945	2.02782197391096
Second-wave-cases	AR1 (Week|Postcode)	Poisson	ran_vals	cond	Postcode	TS10	Week_factor4	-0.19900397740215	0.368219274295368	-0.920700493434546	0.522692538630246	Negative	0.819546633659901	0.398239978864731	1.68656267675078
Second-wave-cases	AR1 (Week|Postcode)	Poisson	ran_vals	cond	Postcode	TS11	Week_factor4	0.0481816817639327	0.495540395802639	-0.923059646893964	1.01942301042183	Positive	1.0493612878165	0.397301576993155	2.77159512102029
Second-wave-cases	AR1 (Week|Postcode)	Poisson	ran_vals	cond	Postcode	TS12	Week_factor4	0.0819748631571826	0.504698443195149	-0.907215908558743	1.07116563487311	Positive	1.0854285252404	0.403646449745287	2.91877974933013
Second-wave-cases	AR1 (Week|Postcode)	Poisson	ran_vals	cond	Postcode	TS13	Week_factor4	0.13264441115011	0.461341999321036	-0.771569292074822	1.03685811437504	Positive	1.14184389917415	0.462287035400434	2.82034188770156
Second-wave-cases	AR1 (Week|Postcode)	Poisson	ran_vals	cond	Postcode	TS14	Week_factor4	-0.250547669261529	0.501944624180226	-1.23434105488827	0.733245716365207	Negative	0.778374374597727	0.291026469668194	2.08182667274618
Second-wave-cases	AR1 (Week|Postcode)	Poisson	ran_vals	cond	Postcode	TS15	Week_factor4	0.0121286163870763	0.451389546819839	-0.872578638377664	0.896835871151817	Positive	1.01220246631863	0.417872616391055	2.45183290944031
Second-wave-cases	AR1 (Week|Postcode)	Poisson	ran_vals	cond	Postcode	TS16	Week_factor4	-0.239131227874866	0.500986013859219	-1.22104577179722	0.742783316047487	Negative	0.787311558370679	0.294921584923056	2.10177729143082
Second-wave-cases	AR1 (Week|Postcode)	Poisson	ran_vals	cond	Postcode	TS17	Week_factor4	-0.480472656845427	0.462028937471215	-1.38603273410432	0.425087420413462	Negative	0.618490988708774	0.250065415310727	1.52972414293528
Second-wave-cases	AR1 (Week|Postcode)	Poisson	ran_vals	cond	Postcode	TS18	Week_factor4	-0.520787749081041	0.425595305765732	-1.35493922037119	0.313363722209107	Negative	0.594052399370895	0.257962972869095	1.36801901944818
Second-wave-cases	AR1 (Week|Postcode)	Poisson	ran_vals	cond	Postcode	TS19	Week_factor4	0.366127119815697	0.349446619743729	-0.318775669401274	1.05102990903267	Positive	1.4421385553903	0.727038628024603	2.8605957548556
Second-wave-cases	AR1 (Week|Postcode)	Poisson	ran_vals	cond	Postcode	TS2	Week_factor4	-0.248438918216584	0.503783427708176	-1.23583629253275	0.738958456099578	Negative	0.780017504240301	0.29059164110224	2.09375364209875
Second-wave-cases	AR1 (Week|Postcode)	Poisson	ran_vals	cond	Postcode	TS20	Week_factor4	0.468120045030298	0.359638968507563	-0.23675938068166	1.17299947074226	Positive	1.59698910178567	0.789181157405714	3.23167141953323
Second-wave-cases	AR1 (Week|Postcode)	Poisson	ran_vals	cond	Postcode	TS21	Week_factor4	0.521871589597427	0.475556736169508	-0.410202485900225	1.45394566509508	Positive	1.68517866293265	0.663515883922077	4.27996856566132
Second-wave-cases	AR1 (Week|Postcode)	Poisson	ran_vals	cond	Postcode	TS22	Week_factor4	-0.00181834750224495	0.487498869244918	-0.957298573726285	0.953661878721795	Negative	0.998183304690003	0.383928641255682	2.595195572029
Second-wave-cases	AR1 (Week|Postcode)	Poisson	ran_vals	cond	Postcode	TS23	Week_factor4	-0.32717467442649	0.440348362665267	-1.19024160590159	0.535892257048614	Negative	0.720957799137251	0.304147771292416	1.7089724048548
Second-wave-cases	AR1 (Week|Postcode)	Poisson	ran_vals	cond	Postcode	TS24	Week_factor4	-0.0494636401745966	0.478081342253808	-0.986485852672628	0.887558572323434	Negative	0.95173976259895	0.372884763290908	2.42919170983995
Second-wave-cases	AR1 (Week|Postcode)	Poisson	ran_vals	cond	Postcode	TS25	Week_factor4	0.240782771426615	0.314735417885615	-0.376087312288353	0.857652855141583	Positive	1.27224463740098	0.686542386838473	2.35762051757535
Second-wave-cases	AR1 (Week|Postcode)	Poisson	ran_vals	cond	Postcode	TS26	Week_factor4	0.13962251440416	0.42193366031266	-0.68735226367381	0.96659729248213	Positive	1.14983966901092	0.50290586994864	2.6289835602161
Second-wave-cases	AR1 (Week|Postcode)	Poisson	ran_vals	cond	Postcode	TS27	Week_factor4	0.0833823313283607	0.419431665150715	-0.738688626342704	0.905453288999426	Positive	1.08695730694519	0.477740000567373	2.47305267659896
Second-wave-cases	AR1 (Week|Postcode)	Poisson	ran_vals	cond	Postcode	TS28	Week_factor4	0.326307009112618	0.491319660766427	-0.636661830886016	1.28927584911125	Positive	1.38584076931335	0.529055556506924	3.63015682241661
Second-wave-cases	AR1 (Week|Postcode)	Poisson	ran_vals	cond	Postcode	TS29	Week_factor4	0.126720571202771	0.514009313387124	-0.880719170754153	1.13416031315969	Positive	1.13509979389266	0.414484719180693	3.10856222792009
Second-wave-cases	AR1 (Week|Postcode)	Poisson	ran_vals	cond	Postcode	TS3	Week_factor4	-0.556894147824921	0.418715860459749	-1.37756215408173	0.263773858431886	Negative	0.572985912648713	0.252192610993655	1.30183376428161
Second-wave-cases	AR1 (Week|Postcode)	Poisson	ran_vals	cond	Postcode	TS4	Week_factor4	0.040010839574525	0.412529234221643	-0.768531602069784	0.848553281218834	Positive	1.04082205619949	0.463693455159465	2.33626448813856
Second-wave-cases	AR1 (Week|Postcode)	Poisson	ran_vals	cond	Postcode	TS5	Week_factor4	0.468857355510696	0.398681180604818	-0.312543399788657	1.25025811081005	Positive	1.59816701277719	0.731583877671972	3.49124396898534
Second-wave-cases	AR1 (Week|Postcode)	Poisson	ran_vals	cond	Postcode	TS6	Week_factor4	-0.16641721193803	0.356338962011608	-0.864828743769168	0.531994319893109	Negative	0.846692910099072	0.421123666504009	1.70232390395758
Second-wave-cases	AR1 (Week|Postcode)	Poisson	ran_vals	cond	Postcode	TS7	Week_factor4	0.888374173124423	0.38732276149605	0.129235510199569	1.64751283604928	Positive	2.43117376871878	1.13795809334742	5.1940453064661
Second-wave-cases	AR1 (Week|Postcode)	Poisson	ran_vals	cond	Postcode	TS8	Week_factor4	0.183272401806341	0.34574352026519	-0.494372445801526	0.860917249414208	Positive	1.20114155665058	0.609953566135473	2.36532929589027
Second-wave-cases	AR1 (Week|Postcode)	Poisson	ran_vals	cond	Postcode	TS9	Week_factor4	-0.283753300654864	0.492388435242586	-1.24881690013436	0.681310298824636	Negative	0.752952374653272	0.286843961239964	1.97646579710186
Second-wave-cases	AR1 (Week|Postcode)	Poisson	ran_vals	cond	Postcode	TS1	Week_factor5	-0.441977288330991	0.468009129109396	-1.35925832582136	0.475303749159381	Negative	0.64276423353828	0.256851206234002	1.6085027046346
Second-wave-cases	AR1 (Week|Postcode)	Poisson	ran_vals	cond	Postcode	TS10	Week_factor5	-0.119230740775408	0.427164015033063	-0.956456825731737	0.717995344180921	Negative	0.887602970933794	0.384251948472019	2.05031890441505
Second-wave-cases	AR1 (Week|Postcode)	Poisson	ran_vals	cond	Postcode	TS11	Week_factor5	-0.282088494370376	0.494292022030069	-1.25088305539479	0.686706066654038	Negative	0.754206938511652	0.28625190892715	1.98715917120359
Second-wave-cases	AR1 (Week|Postcode)	Poisson	ran_vals	cond	Postcode	TS12	Week_factor5	0.103294203132778	0.454921950677145	-0.788336435971133	0.99492484223669	Positive	1.10881757869892	0.454600423502175	2.70452106788647
Second-wave-cases	AR1 (Week|Postcode)	Poisson	ran_vals	cond	Postcode	TS13	Week_factor5	-0.0888590658820502	0.534644363037537	-1.13674276197298	0.95902463020888	Negative	0.914974515614377	0.320862446915357	2.60915034548935
Second-wave-cases	AR1 (Week|Postcode)	Poisson	ran_vals	cond	Postcode	TS14	Week_factor5	0.175213017292751	0.400245211999908	-0.609253183211668	0.95967921779717	Positive	1.19149999968555	0.543756804186191	2.61085882203426
Second-wave-cases	AR1 (Week|Postcode)	Poisson	ran_vals	cond	Postcode	TS15	Week_factor5	0.596423878226498	0.489346863515518	-0.362678350211555	1.55552610666455	Positive	1.81561431901522	0.695810204714328	4.73757834116056
Second-wave-cases	AR1 (Week|Postcode)	Poisson	ran_vals	cond	Postcode	TS16	Week_factor5	0.062645831155144	0.450857389262448	-0.82101841396301	0.946310076273298	Positive	1.06464970669415	0.439983341082372	2.57618616917531
Second-wave-cases	AR1 (Week|Postcode)	Poisson	ran_vals	cond	Postcode	TS17	Week_factor5	0.0422938506766495	0.335846301026207	-0.615952803675713	0.700540505029013	Positive	1.04320097902947	0.540126016005424	2.01484144514364
Second-wave-cases	AR1 (Week|Postcode)	Poisson	ran_vals	cond	Postcode	TS18	Week_factor5	-0.0820285716195277	0.472985719986101	-1.00906354799403	0.845006404754977	Negative	0.921245636840494	0.364560212914942	2.32799272474548
Second-wave-cases	AR1 (Week|Postcode)	Poisson	ran_vals	cond	Postcode	TS19	Week_factor5	-0.209265661909705	0.350303882613517	-0.895848655476745	0.477317331657335	Negative	0.811179707465666	0.408260978665696	1.61174482056708
Second-wave-cases	AR1 (Week|Postcode)	Poisson	ran_vals	cond	Postcode	TS2	Week_factor5	0.190251390428296	0.525166985618593	-0.83905698725361	1.2195597681102	Positive	1.20955362964529	0.432117823970042	3.38569691374157
Second-wave-cases	AR1 (Week|Postcode)	Poisson	ran_vals	cond	Postcode	TS20	Week_factor5	0.490183267550639	0.33427298541783	-0.16497974487299	1.14534627997427	Positive	1.63261539796485	0.847910878456517	3.14352970977789
Second-wave-cases	AR1 (Week|Postcode)	Poisson	ran_vals	cond	Postcode	TS21	Week_factor5	0.0719878553281199	0.454952764404574	-0.819703177571782	0.963678888228021	Positive	1.07464229280653	0.440562403902871	2.6213223081629
Second-wave-cases	AR1 (Week|Postcode)	Poisson	ran_vals	cond	Postcode	TS22	Week_factor5	0.0949954318255622	0.50457091409352	-0.89394538744419	1.08393625109531	Positive	1.0996538317041	0.409038748652922	2.95629339167469
Second-wave-cases	AR1 (Week|Postcode)	Poisson	ran_vals	cond	Postcode	TS23	Week_factor5	0.390651820148135	0.355530798711263	-0.306175740720699	1.08747938101697	Positive	1.47794383355274	0.736257217711795	2.96678650149628
Second-wave-cases	AR1 (Week|Postcode)	Poisson	ran_vals	cond	Postcode	TS24	Week_factor5	-0.0473628903685037	0.438762687324678	-0.90732195528488	0.812596174547873	Negative	0.953741231277084	0.403603646630379	2.2537515303249
Second-wave-cases	AR1 (Week|Postcode)	Poisson	ran_vals	cond	Postcode	TS25	Week_factor5	-0.461698613936685	0.463153036757123	-1.369461885311	0.446064657437631	Negative	0.630212248511208	0.254243735037461	1.56215246804423
Second-wave-cases	AR1 (Week|Postcode)	Poisson	ran_vals	cond	Postcode	TS26	Week_factor5	-0.474685205887969	0.424947560583998	-1.30756711995076	0.35819670817482	Negative	0.622080853035342	0.270477295384397	1.43074703243835
Second-wave-cases	AR1 (Week|Postcode)	Poisson	ran_vals	cond	Postcode	TS27	Week_factor5	0.474533979363817	0.47059791323529	-0.447820981777056	1.39688894050469	Positive	1.60726500426979	0.63901906985135	4.04260360266133
Second-wave-cases	AR1 (Week|Postcode)	Poisson	ran_vals	cond	Postcode	TS28	Week_factor5	-0.269364316373019	0.497559476231861	-1.24456296995408	0.705834337208042	Negative	0.763864916453676	0.288066774460754	2.02553596012954
Second-wave-cases	AR1 (Week|Postcode)	Poisson	ran_vals	cond	Postcode	TS29	Week_factor5	0.438553062363788	0.465835932087602	-0.474468587232557	1.35157471196013	Positive	1.55046217261125	0.622215621949488	3.86350464999021
Second-wave-cases	AR1 (Week|Postcode)	Poisson	ran_vals	cond	Postcode	TS3	Week_factor5	0.1246791427744	0.420932593080252	-0.700333579581947	0.949691865130747	Positive	1.1327849325202	0.496419680699146	2.58491303474825
Second-wave-cases	AR1 (Week|Postcode)	Poisson	ran_vals	cond	Postcode	TS4	Week_factor5	-0.13321333279447	0.398367134062921	-0.913998568182234	0.647571902593294	Negative	0.875278346614388	0.400917917082978	1.91089535141293
Second-wave-cases	AR1 (Week|Postcode)	Poisson	ran_vals	cond	Postcode	TS5	Week_factor5	-0.42651463604993	0.396879149450916	-1.20438347518861	0.351354203088755	Negative	0.652780311380405	0.299876824035318	1.42099055602814
Second-wave-cases	AR1 (Week|Postcode)	Poisson	ran_vals	cond	Postcode	TS6	Week_factor5	0.34921878058212	0.448291097401804	-0.529415624915354	1.22785318607959	Positive	1.41795937838741	0.588949036279517	3.413892671356
Second-wave-cases	AR1 (Week|Postcode)	Poisson	ran_vals	cond	Postcode	TS7	Week_factor5	-0.00791289769621521	0.37273342135818	-0.73845697939264	0.72263118400021	Negative	0.99211832686556	0.477850680400256	2.05984592023193
Second-wave-cases	AR1 (Week|Postcode)	Poisson	ran_vals	cond	Postcode	TS8	Week_factor5	0.609464701594281	0.410865075143255	-0.195816048191842	1.4147454513804	Positive	1.83944648242363	0.822163459223671	4.11543875337831
Second-wave-cases	AR1 (Week|Postcode)	Poisson	ran_vals	cond	Postcode	TS9	Week_factor5	-0.0258928646061888	0.439896656407342	-0.888074468084169	0.836288738871792	Negative	0.974439480974184	0.41144724528821	2.30778626653852
Second-wave-cases	AR1 (Week|Postcode)	Poisson	ran_vals	cond	Postcode	TS1	Week_factor6	-0.42169064113579	0.43030158265934	-1.26506624563868	0.421684963367102	Negative	0.655936927912155	0.282220599637377	1.52452816680166
Second-wave-cases	AR1 (Week|Postcode)	Poisson	ran_vals	cond	Postcode	TS10	Week_factor6	-0.301429539596881	0.381146180026506	-1.04846232529385	0.44560324610009	Negative	0.73975994830252	0.350476253452838	1.5614318394504
Second-wave-cases	AR1 (Week|Postcode)	Poisson	ran_vals	cond	Postcode	TS11	Week_factor6	0.124922866859833	0.510292041198019	-0.875231155485715	1.12507688920538	Positive	1.13306105313912	0.41676567087208	3.08045369344922
Second-wave-cases	AR1 (Week|Postcode)	Poisson	ran_vals	cond	Postcode	TS12	Week_factor6	-0.42959008726366	0.468855355485894	-1.34852969797474	0.489349523447416	Negative	0.650775801345834	0.259621702474779	1.63125478178564
Second-wave-cases	AR1 (Week|Postcode)	Poisson	ran_vals	cond	Postcode	TS13	Week_factor6	0.0895361712326811	0.503587840549453	-0.897477859296546	1.07655020176191	Positive	1.09366689187653	0.407596379850246	2.93453850308072
Second-wave-cases	AR1 (Week|Postcode)	Poisson	ran_vals	cond	Postcode	TS14	Week_factor6	0.100612268111036	0.507268282367881	-0.893615295829506	1.09483983205158	Positive	1.10584778617726	0.409173791200913	2.98870395047536
Second-wave-cases	AR1 (Week|Postcode)	Poisson	ran_vals	cond	Postcode	TS15	Week_factor6	0.0469976797885615	0.45377991870204	-0.842394617774951	0.936389977352074	Positive	1.0481195772178	0.430677978504659	2.55075648855202
Second-wave-cases	AR1 (Week|Postcode)	Poisson	ran_vals	cond	Postcode	TS16	Week_factor6	0.129972235888103	0.511387274221529	-0.872328403738202	1.13227287551441	Positive	1.13879676520488	0.417977195678693	3.10270054406993
Second-wave-cases	AR1 (Week|Postcode)	Poisson	ran_vals	cond	Postcode	TS17	Week_factor6	0.444738647134498	0.257798648385445	-0.0605374189640785	0.950014713233074	Positive	1.56008241053865	0.941258547439657	2.5857477037446
Second-wave-cases	AR1 (Week|Postcode)	Poisson	ran_vals	cond	Postcode	TS18	Week_factor6	-0.107194785093609	0.399943235082235	-0.891069121715225	0.676679551528007	Negative	0.898350670627461	0.410216946380104	1.96733444227099
Second-wave-cases	AR1 (Week|Postcode)	Poisson	ran_vals	cond	Postcode	TS19	Week_factor6	-0.249960397686843	0.449945977730199	-1.13183830902669	0.631917513653008	Negative	0.778831625994624	0.322439966962813	1.88121437724681
Second-wave-cases	AR1 (Week|Postcode)	Poisson	ran_vals	cond	Postcode	TS2	Week_factor6	-0.164868609910477	0.517760257845452	-1.17966006791373	0.849922848092782	Negative	0.848005116236668	0.307383210259437	2.33946635067224
Second-wave-cases	AR1 (Week|Postcode)	Poisson	ran_vals	cond	Postcode	TS20	Week_factor6	0.394176347826107	0.422363737919736	-0.43364136687229	1.2219940625245	Positive	1.48316207802223	0.648144659955497	3.39394873643527
Second-wave-cases	AR1 (Week|Postcode)	Poisson	ran_vals	cond	Postcode	TS21	Week_factor6	-0.078491122911972	0.43779815275695	-0.936559734813758	0.779577488989814	Negative	0.924510266854148	0.391974012977566	2.18055076413356
Second-wave-cases	AR1 (Week|Postcode)	Poisson	ran_vals	cond	Postcode	TS22	Week_factor6	-0.305956067400165	0.489444551060846	-1.2652497599088	0.653337625108469	Negative	0.736418971545427	0.282168812881972	1.92194486737578
Second-wave-cases	AR1 (Week|Postcode)	Poisson	ran_vals	cond	Postcode	TS23	Week_factor6	-0.29424549561898	0.449279464040028	-1.17481706413089	0.586326072892933	Negative	0.745093551786071	0.308875478924176	1.79737285344514
Second-wave-cases	AR1 (Week|Postcode)	Poisson	ran_vals	cond	Postcode	TS24	Week_factor6	0.534513653116687	0.367614026985585	-0.185996599986796	1.25502390622017	Positive	1.70661803202462	0.830276417927917	3.50792223450146
Second-wave-cases	AR1 (Week|Postcode)	Poisson	ran_vals	cond	Postcode	TS25	Week_factor6	-0.335657468791175	0.405758172337068	-1.13092887300462	0.459613935422275	Negative	0.714867928459651	0.322733338864992	1.58346254817502
Second-wave-cases	AR1 (Week|Postcode)	Poisson	ran_vals	cond	Postcode	TS26	Week_factor6	0.317354191366658	0.442995540460602	-0.550901113247979	1.18560949598129	Positive	1.37348896371564	0.57643014743568	3.27268089956927
Second-wave-cases	AR1 (Week|Postcode)	Poisson	ran_vals	cond	Postcode	TS27	Week_factor6	0.268144258553488	0.440502920915122	-0.595225601524848	1.13151411863182	Positive	1.30753574962621	0.551438146547043	3.10034724158264
Second-wave-cases	AR1 (Week|Postcode)	Poisson	ran_vals	cond	Postcode	TS28	Week_factor6	-0.0958038298663169	0.529694929363278	-1.13398681421183	0.942379154479196	Negative	0.908642247057411	0.321747946692669	2.56607926056534
Second-wave-cases	AR1 (Week|Postcode)	Poisson	ran_vals	cond	Postcode	TS29	Week_factor6	0.280276412921295	0.443704540005627	-0.589368505266646	1.14992133110924	Positive	1.32349559306505	0.55467745004751	3.15794446792919
Second-wave-cases	AR1 (Week|Postcode)	Poisson	ran_vals	cond	Postcode	TS3	Week_factor6	0.28187571510233	0.343022968023408	-0.390436948093585	0.954188378298245	Positive	1.3256139559533	0.676761100411272	2.59656230115806
Second-wave-cases	AR1 (Week|Postcode)	Poisson	ran_vals	cond	Postcode	TS4	Week_factor6	0.0231152369234261	0.445037926225186	-0.849143070232331	0.895373544079183	Positive	1.0233844644296	0.427781353503406	2.44825014802222
Second-wave-cases	AR1 (Week|Postcode)	Poisson	ran_vals	cond	Postcode	TS5	Week_factor6	-0.604348719236167	0.383583200258544	-1.35615797681753	0.147460538345194	Negative	0.546430190247823	0.257648770340065	1.15888755230687
Second-wave-cases	AR1 (Week|Postcode)	Poisson	ran_vals	cond	Postcode	TS6	Week_factor6	-0.369457727951719	0.434191114885314	-1.22045667553423	0.48154121963079	Negative	0.691108998134322	0.295095373310629	1.6185670481504
Second-wave-cases	AR1 (Week|Postcode)	Poisson	ran_vals	cond	Postcode	TS7	Week_factor6	0.00387804235031721	0.486984385657592	-0.950593814571928	0.958349899272562	Positive	1.00388557168643	0.386511439171204	2.60739046482348
Second-wave-cases	AR1 (Week|Postcode)	Poisson	ran_vals	cond	Postcode	TS8	Week_factor6	-0.400427072505182	0.405351724995218	-1.19490185456699	0.39404770955663	Negative	0.67003383189575	0.302733664650748	1.48297129889017
Second-wave-cases	AR1 (Week|Postcode)	Poisson	ran_vals	cond	Postcode	TS9	Week_factor6	0.334719020370175	0.492784213648091	-0.631120290529975	1.30055833127033	Positive	1.39754764762873	0.531995477546018	3.67134592271724
Second-wave-cases	AR1 (Week|Postcode)	Poisson	ran_vals	cond	Postcode	TS1	Week_factor7	-0.0610165687223385	0.475904592427484	-0.99377242995742	0.871739292512743	Negative	0.940807651666118	0.370177584655989	2.39106600216236
Second-wave-cases	AR1 (Week|Postcode)	Poisson	ran_vals	cond	Postcode	TS10	Week_factor7	-0.229426374674762	0.334988940143386	-0.885992632575042	0.427139883225518	Negative	0.794989497843538	0.412304703006858	1.53286706911759
Second-wave-cases	AR1 (Week|Postcode)	Poisson	ran_vals	cond	Postcode	TS11	Week_factor7	-0.266976356799175	0.49550276514203	-1.23814393071756	0.704191217119212	Negative	0.765691174641576	0.289921833868655	2.02221049412099
Second-wave-cases	AR1 (Week|Postcode)	Poisson	ran_vals	cond	Postcode	TS12	Week_factor7	-0.234477781491693	0.501249057076073	-1.21690788064546	0.747952317662072	Negative	0.790983808176453	0.296144466670692	2.11266950833507
Second-wave-cases	AR1 (Week|Postcode)	Poisson	ran_vals	cond	Postcode	TS13	Week_factor7	-0.240018166725994	0.502750090922132	-1.22539023815761	0.745353904705622	Negative	0.786613570743546	0.293643087224431	2.1071870464466
Second-wave-cases	AR1 (Week|Postcode)	Poisson	ran_vals	cond	Postcode	TS14	Week_factor7	-0.0917344526361454	0.472609843468634	-1.01803272457378	0.83456381930149	Negative	0.912347388824688	0.361305027977831	2.30380895210321
Second-wave-cases	AR1 (Week|Postcode)	Poisson	ran_vals	cond	Postcode	TS15	Week_factor7	-0.0947005983579171	0.530350090613388	-1.13416767515771	0.944766478441878	Negative	0.909645242980851	0.321689760316675	2.57221264134468
Second-wave-cases	AR1 (Week|Postcode)	Poisson	ran_vals	cond	Postcode	TS16	Week_factor7	-0.344236607456864	0.483809692008485	-1.29248617916491	0.604012964251182	Negative	0.708761210021198	0.274587260635844	1.82944558923626
Second-wave-cases	AR1 (Week|Postcode)	Poisson	ran_vals	cond	Postcode	TS17	Week_factor7	-0.432700286643186	0.432490581096205	-1.28036624924455	0.414965675958174	Negative	0.648754903179459	0.277935488147425	1.51431876225947
Second-wave-cases	AR1 (Week|Postcode)	Poisson	ran_vals	cond	Postcode	TS18	Week_factor7	0.159577724654837	0.327563112102334	-0.482434177729595	0.801589627039268	Positive	1.17301543089714	0.617278994782053	2.22908152189534
Second-wave-cases	AR1 (Week|Postcode)	Poisson	ran_vals	cond	Postcode	TS19	Week_factor7	0.303156891716674	0.321548195421991	-0.327065990604276	0.933379774037624	Positive	1.35412689907102	0.72103615984471	2.54308973794411
Second-wave-cases	AR1 (Week|Postcode)	Poisson	ran_vals	cond	Postcode	TS2	Week_factor7	-0.0496944270008924	0.540938448831314	-1.10991430456323	1.01052545056145	Negative	0.951520138943778	0.329587203984426	2.74704407170604
Second-wave-cases	AR1 (Week|Postcode)	Poisson	ran_vals	cond	Postcode	TS20	Week_factor7	-0.0242639641924941	0.407701258744662	-0.823343747783678	0.77481581939869	Negative	0.976028039298273	0.438961421551321	2.17019238303395
Second-wave-cases	AR1 (Week|Postcode)	Poisson	ran_vals	cond	Postcode	TS21	Week_factor7	0.267284216333645	0.483395620468863	-0.68015379006972	1.21472222273701	Positive	1.30641169711317	0.506539085693802	3.3693580032752
Second-wave-cases	AR1 (Week|Postcode)	Poisson	ran_vals	cond	Postcode	TS22	Week_factor7	-0.00105206585001528	0.444825718136598	-0.872894452794912	0.870790321094881	Negative	0.998948487377234	0.417740667031078	2.38879802516097
Second-wave-cases	AR1 (Week|Postcode)	Poisson	ran_vals	cond	Postcode	TS23	Week_factor7	0.215139933992414	0.340466760766928	-0.452162655043779	0.882442523028607	Positive	1.2400354079311	0.636250671927199	2.41679558194448
Second-wave-cases	AR1 (Week|Postcode)	Poisson	ran_vals	cond	Postcode	TS24	Week_factor7	0.351278449513232	0.420199172894742	-0.472296795693981	1.17485369472044	Positive	1.42088291498988	0.623568413030796	3.23766922108424
Second-wave-cases	AR1 (Week|Postcode)	Poisson	ran_vals	cond	Postcode	TS25	Week_factor7	0.680691690895453	0.296426834646612	0.0997057709368838	1.26167761085402	Positive	1.97524351778283	1.10484579250488	3.53134073642758
Second-wave-cases	AR1 (Week|Postcode)	Poisson	ran_vals	cond	Postcode	TS26	Week_factor7	-0.136423338564886	0.436507040573688	-0.991961417087479	0.719114739957707	Negative	0.872473202743757	0.370848588440815	2.05261530779005
Second-wave-cases	AR1 (Week|Postcode)	Poisson	ran_vals	cond	Postcode	TS27	Week_factor7	-0.162988178836985	0.51776201870327	-1.17778308805815	0.851806730384178	Negative	0.849601231629886	0.3079607041557	2.34387778390738
Second-wave-cases	AR1 (Week|Postcode)	Poisson	ran_vals	cond	Postcode	TS28	Week_factor7	-0.178563761925608	0.512316111208168	-1.18268488859323	0.825557364742017	Negative	0.836470720193151	0.306454835959254	2.2831529597186
Second-wave-cases	AR1 (Week|Postcode)	Poisson	ran_vals	cond	Postcode	TS29	Week_factor7	-0.161257511080492	0.521590138733751	-1.18355539768989	0.86104037552891	Negative	0.851072882189105	0.306188180316757	2.36562054762645
Second-wave-cases	AR1 (Week|Postcode)	Poisson	ran_vals	cond	Postcode	TS3	Week_factor7	0.0725753868374775	0.325246916873701	-0.56489685631767	0.710047629992625	Positive	1.07527386453082	0.568418772539354	2.03408813994261
Second-wave-cases	AR1 (Week|Postcode)	Poisson	ran_vals	cond	Postcode	TS4	Week_factor7	0.0186822323632633	0.393985816562802	-0.753515778519433	0.79088024324596	Positive	1.01885783712465	0.470708732533577	2.20533680495565
Second-wave-cases	AR1 (Week|Postcode)	Poisson	ran_vals	cond	Postcode	TS5	Week_factor7	-0.0699565666711718	0.401502052157103	-0.856886128618016	0.716972995275672	Negative	0.932434317752797	0.424481808277909	2.04822383425653
Second-wave-cases	AR1 (Week|Postcode)	Poisson	ran_vals	cond	Postcode	TS6	Week_factor7	-0.347555383683245	0.403930271480539	-1.13924416805059	0.444133400684098	Negative	0.706412889098445	0.320060842627458	1.55913846188694
Second-wave-cases	AR1 (Week|Postcode)	Poisson	ran_vals	cond	Postcode	TS7	Week_factor7	-0.458721061971749	0.463548117439867	-1.36725867725523	0.449816553311733	Negative	0.632091534677748	0.254804504401578	1.56802451020092
Second-wave-cases	AR1 (Week|Postcode)	Poisson	ran_vals	cond	Postcode	TS8	Week_factor7	-0.232046940471399	0.50121324564526	-1.21440685051054	0.750312969567737	Negative	0.792908902915439	0.29688605989306	2.11766267688361
Second-wave-cases	AR1 (Week|Postcode)	Poisson	ran_vals	cond	Postcode	TS9	Week_factor7	-0.197565935324191	0.459480566366679	-1.09813129699895	0.702999426350566	Negative	0.820726024007181	0.333493702454735	2.01980187789022
Second-wave-cases	AR1 (Week|Postcode)	Poisson	ran_vals	cond	Postcode	TS1	Week_factor8	0.114464822013691	0.420179702198073	-0.709072261329296	0.938001905356678	Positive	1.12127319623703	0.492100526439466	2.55487143998057
Second-wave-cases	AR1 (Week|Postcode)	Poisson	ran_vals	cond	Postcode	TS10	Week_factor8	-0.174283828959002	0.420592693107722	-0.998630359610844	0.65006270169284	Negative	0.840058430908202	0.368383648925242	1.91566094043213
Second-wave-cases	AR1 (Week|Postcode)	Poisson	ran_vals	cond	Postcode	TS11	Week_factor8	-0.157341780645972	0.462660159113637	-1.06413902959027	0.749455468298327	Negative	0.854411987427365	0.345024783054477	2.11584755679512
Second-wave-cases	AR1 (Week|Postcode)	Poisson	ran_vals	cond	Postcode	TS12	Week_factor8	-0.202945284152456	0.454905063099185	-1.09454282421178	0.688652255906867	Negative	0.81632290600334	0.334692585323446	1.99103032480313
Second-wave-cases	AR1 (Week|Postcode)	Poisson	ran_vals	cond	Postcode	TS13	Week_factor8	0.142589312449039	0.515785131038385	-0.868330968147467	1.15350959304555	Positive	1.15325607648247	0.419651376582601	3.16929635445138
Second-wave-cases	AR1 (Week|Postcode)	Poisson	ran_vals	cond	Postcode	TS14	Week_factor8	0.00365298411268776	0.442337776836082	-0.863313127487549	0.870619095712925	Positive	1.00365966439099	0.421762412314041	2.38838903732224
Second-wave-cases	AR1 (Week|Postcode)	Poisson	ran_vals	cond	Postcode	TS15	Week_factor8	-0.198978871804144	0.507766673944118	-1.19418326528431	0.796225521676021	Negative	0.819567209126511	0.302951283997775	2.21715650586367
Second-wave-cases	AR1 (Week|Postcode)	Poisson	ran_vals	cond	Postcode	TS16	Week_factor8	-0.0758640749044716	0.53439809926695	-1.12326510287435	0.97153695306541	Negative	0.926942192702941	0.325216194854014	2.642001973483
Second-wave-cases	AR1 (Week|Postcode)	Poisson	ran_vals	cond	Postcode	TS17	Week_factor8	0.56133636997065	0.26447436762133	0.0429761345988379	1.07969660534246	Positive	1.75301361040015	1.04391298115125	2.94378628653426
Second-wave-cases	AR1 (Week|Postcode)	Poisson	ran_vals	cond	Postcode	TS18	Week_factor8	0.186929660463184	0.426598915956009	-0.649188850654423	1.02304817158079	Positive	1.20554248476756	0.522469405641114	2.78166083389359
Second-wave-cases	AR1 (Week|Postcode)	Poisson	ran_vals	cond	Postcode	TS19	Week_factor8	-0.0964130125370451	0.305974952840023	-0.696112900274831	0.50328687520074	Negative	0.908088886512553	0.498519336843778	1.65414932754358
Second-wave-cases	AR1 (Week|Postcode)	Poisson	ran_vals	cond	Postcode	TS2	Week_factor8	-0.139350450567944	0.521797261075534	-1.16205428950763	0.883353388371746	Negative	0.869923109983985	0.31284285053007	2.41899796016425
Second-wave-cases	AR1 (Week|Postcode)	Poisson	ran_vals	cond	Postcode	TS20	Week_factor8	-0.265196404240777	0.50166868404408	-1.24844895713878	0.718056148657224	Negative	0.767055282270104	0.286949522885472	2.05044357677257
Second-wave-cases	AR1 (Week|Postcode)	Poisson	ran_vals	cond	Postcode	TS21	Week_factor8	0.302729658710857	0.444560943679744	-0.56859377983458	1.17405309725629	Positive	1.35354849493115	0.56632125138828	3.23507818864148
Second-wave-cases	AR1 (Week|Postcode)	Poisson	ran_vals	cond	Postcode	TS22	Week_factor8	0.324371951224632	0.490851032014199	-0.637678393297516	1.28642229574678	Positive	1.3831616801335	0.528518011784755	3.61981274191442
Second-wave-cases	AR1 (Week|Postcode)	Poisson	ran_vals	cond	Postcode	TS23	Week_factor8	-0.517470961581715	0.376877140467227	-1.25613658349392	0.221194660330492	Negative	0.596026016167506	0.284752019784736	1.24756625858901
Second-wave-cases	AR1 (Week|Postcode)	Poisson	ran_vals	cond	Postcode	TS24	Week_factor8	-0.158156345789655	0.398412473716397	-0.939030445265304	0.622717753685995	Negative	0.853716296585284	0.391006754087338	1.8639870218009
Second-wave-cases	AR1 (Week|Postcode)	Poisson	ran_vals	cond	Postcode	TS25	Week_factor8	0.387564663790316	0.358814000169264	-0.315697853690189	1.09082718127082	Positive	1.47338822540593	0.729279766072268	2.97673535419287
Second-wave-cases	AR1 (Week|Postcode)	Poisson	ran_vals	cond	Postcode	TS26	Week_factor8	0.902092990883016	0.322688953752497	0.26963426331921	1.53455171844682	Positive	2.46475642908694	1.309485436285	4.63924537561883
Second-wave-cases	AR1 (Week|Postcode)	Poisson	ran_vals	cond	Postcode	TS27	Week_factor8	-0.0219884817520976	0.485951354868384	-0.974435635532573	0.930458672028378	Negative	0.978251502729637	0.377405287605445	2.53567195272912
Second-wave-cases	AR1 (Week|Postcode)	Poisson	ran_vals	cond	Postcode	TS28	Week_factor8	-0.0736558223025181	0.535913583137893	-1.1240271440786	0.976715499473563	Negative	0.92899137693733	0.324968461116894	2.65571919028007
Second-wave-cases	AR1 (Week|Postcode)	Poisson	ran_vals	cond	Postcode	TS29	Week_factor8	0.235185353608665	0.47570632923582	-0.697181918911296	1.16755262612862	Positive	1.26514324586773	0.497986695134735	3.21411685935038
Second-wave-cases	AR1 (Week|Postcode)	Poisson	ran_vals	cond	Postcode	TS3	Week_factor8	-0.101602669967457	0.429320958616652	-0.943056286664305	0.739850946729391	Negative	0.903388423720629	0.389435787262856	2.09562313173236
Second-wave-cases	AR1 (Week|Postcode)	Poisson	ran_vals	cond	Postcode	TS4	Week_factor8	1.22292732877561	0.268401596170284	0.696869866888786	1.74898479066243	Positive	3.39711767274961	2.00745924826402	5.74876351412237
Second-wave-cases	AR1 (Week|Postcode)	Poisson	ran_vals	cond	Postcode	TS5	Week_factor8	-0.20889661981297	0.346588389792295	-0.888197381265597	0.470404141639657	Negative	0.811479122170655	0.411396676106175	1.60064094817555
Second-wave-cases	AR1 (Week|Postcode)	Poisson	ran_vals	cond	Postcode	TS6	Week_factor8	-0.0435575204507757	0.440487771570004	-0.90689768835829	0.819782647456738	Negative	0.95737748372272	0.403774918639051	2.27000639224598
Second-wave-cases	AR1 (Week|Postcode)	Poisson	ran_vals	cond	Postcode	TS7	Week_factor8	-0.407420338208963	0.433517003835122	-1.25709805241151	0.442257375993589	Negative	0.665364453410934	0.284478371141904	1.55621622159105
Second-wave-cases	AR1 (Week|Postcode)	Poisson	ran_vals	cond	Postcode	TS8	Week_factor8	-0.0550791014205573	0.434755840629948	-0.907184891123691	0.797026688282577	Negative	0.946410282594762	0.403658970016998	2.21893352936856
Second-wave-cases	AR1 (Week|Postcode)	Poisson	ran_vals	cond	Postcode	TS9	Week_factor8	-0.107290767338037	0.52729655120943	-1.1407730168807	0.926191482204625	Negative	0.898264449051747	0.319571891843797	2.52487481228365
Second-wave-cases	AR1 (Week|Postcode)	Poisson	ran_vals	cond	Postcode	TS1	Week_factor9	-0.216585663491114	0.504844044230302	-1.20606180799205	0.772890481009824	Negative	0.805263550280997	0.299373953035036	2.16601804812079
Second-wave-cases	AR1 (Week|Postcode)	Poisson	ran_vals	cond	Postcode	TS10	Week_factor9	0.446237141210247	0.312073990795653	-0.165416641260918	1.05789092368141	Positive	1.56242193723418	0.84754051016861	2.88028982763901
Second-wave-cases	AR1 (Week|Postcode)	Poisson	ran_vals	cond	Postcode	TS11	Week_factor9	0.0929039298371512	0.505107876430477	-0.897089316274092	1.08289717594839	Positive	1.09735630700479	0.407754779350132	2.95322317605301
Second-wave-cases	AR1 (Week|Postcode)	Poisson	ran_vals	cond	Postcode	TS12	Week_factor9	-0.0356257320761308	0.406035471577275	-0.831440632813327	0.760189168661066	Negative	0.965001394973183	0.435421551687557	2.13868075360773
Second-wave-cases	AR1 (Week|Postcode)	Poisson	ran_vals	cond	Postcode	TS13	Week_factor9	0.256943494005198	0.479273869736863	-0.682416029410194	1.19630301742059	Positive	1.2929720640224	0.505394468234135	3.3078651695251
Second-wave-cases	AR1 (Week|Postcode)	Poisson	ran_vals	cond	Postcode	TS14	Week_factor9	0.00345250118446921	0.489762050165766	-0.956463478134931	0.96336848050387	Positive	1.00345846793144	0.384249392281632	2.62050875574397
Second-wave-cases	AR1 (Week|Postcode)	Poisson	ran_vals	cond	Postcode	TS15	Week_factor9	-0.26690372706909	0.494934766201027	-1.23695804351985	0.703150589381675	Negative	0.765746788604509	0.290265852403047	2.02010722034199
Second-wave-cases	AR1 (Week|Postcode)	Poisson	ran_vals	cond	Postcode	TS16	Week_factor9	-0.185230075624587	0.510431653793194	-1.18565773362846	0.81519758237929	Negative	0.830913089010401	0.30554514607515	2.25962208975493
Second-wave-cases	AR1 (Week|Postcode)	Poisson	ran_vals	cond	Postcode	TS17	Week_factor9	-0.43272519708463	0.468757996152152	-1.35147398700801	0.486023592838753	Negative	0.648738742609717	0.258858425349011	1.62583835390098
Second-wave-cases	AR1 (Week|Postcode)	Poisson	ran_vals	cond	Postcode	TS18	Week_factor9	-0.350353941245912	0.382508164547214	-1.10005616755097	0.399348285059149	Negative	0.704438715672743	0.332852387669579	1.49085276994099
Second-wave-cases	AR1 (Week|Postcode)	Poisson	ran_vals	cond	Postcode	TS19	Week_factor9	0.262337727140426	0.377647984376849	-0.477838721072344	1.0025141753532	Positive	1.29996550193256	0.620122201561145	2.72512466407501
Second-wave-cases	AR1 (Week|Postcode)	Poisson	ran_vals	cond	Postcode	TS2	Week_factor9	0.0306118306045914	0.49486906708236	-0.93931371793977	1.00053737914895	Positive	1.03108519048184	0.390896008244749	2.7197429689927
Second-wave-cases	AR1 (Week|Postcode)	Poisson	ran_vals	cond	Postcode	TS20	Week_factor9	0.626751536840578	0.368557036300131	-0.0956069805565007	1.34911005423766	Positive	1.87152112650625	0.908821130262555	3.85399415828651
Second-wave-cases	AR1 (Week|Postcode)	Poisson	ran_vals	cond	Postcode	TS21	Week_factor9	-0.132318157148065	0.522616369224778	-1.15662741855972	0.891991104263586	Negative	0.876062225276301	0.314545223407795	2.43998307855736
Second-wave-cases	AR1 (Week|Postcode)	Poisson	ran_vals	cond	Postcode	TS22	Week_factor9	-0.311192049707479	0.500495829595736	-1.29214585012762	0.66976175071266	Negative	0.732573171895317	0.27468072655759	1.95377178044652
Second-wave-cases	AR1 (Week|Postcode)	Poisson	ran_vals	cond	Postcode	TS23	Week_factor9	0.498182138297544	0.376741501279655	-0.24021763569213	1.23658191228722	Positive	1.64572684599372	0.78645668139564	3.44382203838371
Second-wave-cases	AR1 (Week|Postcode)	Poisson	ran_vals	cond	Postcode	TS24	Week_factor9	0.37478100559834	0.324175515738676	-0.260591329919163	1.01015334111584	Positive	1.45467281453103	0.770595774712313	2.74602206082121
Second-wave-cases	AR1 (Week|Postcode)	Poisson	ran_vals	cond	Postcode	TS25	Week_factor9	-0.18794983306613	0.338695130657656	-0.851780090894224	0.475880424761964	Negative	0.828656277334615	0.426654771298563	1.60943055641008
Second-wave-cases	AR1 (Week|Postcode)	Poisson	ran_vals	cond	Postcode	TS26	Week_factor9	-0.0729755391921883	0.435966224288674	-0.927453637273901	0.781502558889525	Negative	0.929623569091144	0.395559667455397	2.18475251981347
Second-wave-cases	AR1 (Week|Postcode)	Poisson	ran_vals	cond	Postcode	TS27	Week_factor9	0.478051262316578	0.436918321124196	-0.378292911272551	1.33439543590571	Positive	1.61292816369856	0.685029818320425	3.79769929961666
Second-wave-cases	AR1 (Week|Postcode)	Poisson	ran_vals	cond	Postcode	TS28	Week_factor9	0.120850709097435	0.519813156940502	-0.897964357196016	1.13966577539089	Positive	1.12845643151216	0.407398133294794	3.12572349687159
Second-wave-cases	AR1 (Week|Postcode)	Poisson	ran_vals	cond	Postcode	TS29	Week_factor9	-0.104189444986555	0.52933250708195	-1.14166209471347	0.93328320474036	Negative	0.90105458097805	0.319287893825661	2.54284416541281
Second-wave-cases	AR1 (Week|Postcode)	Poisson	ran_vals	cond	Postcode	TS3	Week_factor9	0.166826030132253	0.354122628169377	-0.527241567190394	0.8608936274549	Positive	1.18154869355728	0.590230838332403	2.36527342283781
Second-wave-cases	AR1 (Week|Postcode)	Poisson	ran_vals	cond	Postcode	TS4	Week_factor9	0.318572803012212	0.419291782633084	-0.50322398996223	1.14036959598665	Positive	1.37516373360165	0.604578359742723	3.12792421981158
Second-wave-cases	AR1 (Week|Postcode)	Poisson	ran_vals	cond	Postcode	TS5	Week_factor9	-0.0715919207729776	0.298319364002218	-0.656287130108219	0.513103288562264	Negative	0.930910703630459	0.518773903165117	1.67046710107531
Second-wave-cases	AR1 (Week|Postcode)	Poisson	ran_vals	cond	Postcode	TS6	Week_factor9	0.941533566639001	0.290709661972965	0.371753099214176	1.51131403406383	Positive	2.56391033228456	1.45027486308179	4.53268298260838
Second-wave-cases	AR1 (Week|Postcode)	Poisson	ran_vals	cond	Postcode	TS7	Week_factor9	0.91039733127311	0.38920761816675	0.147564417157663	1.67323024538856	Positive	2.48530982854846	1.15900794242247	5.32935514744563
Second-wave-cases	AR1 (Week|Postcode)	Poisson	ran_vals	cond	Postcode	TS8	Week_factor9	-0.400922055947927	0.435190953099366	-1.25388065042034	0.452036538524489	Negative	0.66970225831137	0.285395126413951	1.57150936816216
Second-wave-cases	AR1 (Week|Postcode)	Poisson	ran_vals	cond	Postcode	TS9	Week_factor9	0.0138034167447936	0.489274087196099	-0.945156172728271	0.972763006217858	Positive	1.01389912375596	0.388618874492427	2.6452431948802
Second-wave-cases	AR1 (Week|Postcode)	Poisson	ran_vals	cond	Postcode	TS1	Week_factor10	-0.132429246425095	0.469625791378909	-1.05287888373888	0.788020390888687	Negative	0.875964909562527	0.348931767762089	2.19903887715968
Second-wave-cases	AR1 (Week|Postcode)	Poisson	ran_vals	cond	Postcode	TS10	Week_factor10	-0.0178542041043073	0.442477718328131	-0.885094595988902	0.849386187780288	Negative	0.98230423784486	0.412675134020202	2.33821118875734
Second-wave-cases	AR1 (Week|Postcode)	Poisson	ran_vals	cond	Postcode	TS11	Week_factor10	0.183028756548011	0.46962252843885	-0.737414485520773	1.1034719986168	Positive	1.20084893985451	0.478349096558997	3.01461461247237
Second-wave-cases	AR1 (Week|Postcode)	Poisson	ran_vals	cond	Postcode	TS12	Week_factor10	-0.0381238814500015	0.481095942779381	-0.981054602405931	0.904806839505928	Negative	0.962593686003033	0.374915503498148	2.47145448957803
Second-wave-cases	AR1 (Week|Postcode)	Poisson	ran_vals	cond	Postcode	TS13	Week_factor10	-0.325371621418281	0.48718738817286	-1.28024135595922	0.629498113122659	Negative	0.722258896887394	0.277970202591404	1.87666846759037
Second-wave-cases	AR1 (Week|Postcode)	Poisson	ran_vals	cond	Postcode	TS14	Week_factor10	0.21542760134867	0.430237220929214	-0.627821856481191	1.05867705917853	Positive	1.24039217695151	0.5337531266943	2.88255501597033
Second-wave-cases	AR1 (Week|Postcode)	Poisson	ran_vals	cond	Postcode	TS15	Week_factor10	-0.136062898842806	0.520560018797016	-1.15634178747645	0.884215989790839	Negative	0.872787733423746	0.314635080133019	2.42108549146176
Second-wave-cases	AR1 (Week|Postcode)	Poisson	ran_vals	cond	Postcode	TS16	Week_factor10	-0.249045100816652	0.498170273904246	-1.22544089583743	0.727350694204123	Negative	0.779544814484109	0.293628212323706	2.06959036047641
Second-wave-cases	AR1 (Week|Postcode)	Poisson	ran_vals	cond	Postcode	TS17	Week_factor10	-0.553672146755333	0.420610486929239	-1.3780535526565	0.270709259145831	Negative	0.574835051235675	0.252068714347856	1.3108938845664
Second-wave-cases	AR1 (Week|Postcode)	Poisson	ran_vals	cond	Postcode	TS18	Week_factor10	-0.271282852281489	0.493763892819451	-1.23904229907391	0.696476594510929	Negative	0.762400819093004	0.289661494225252	2.00666992521165
Second-wave-cases	AR1 (Week|Postcode)	Poisson	ran_vals	cond	Postcode	TS19	Week_factor10	-0.0337184668050058	0.31290299869972	-0.646997074911041	0.579560141301029	Negative	0.966843664910676	0.523615797268811	1.78525299896178
Second-wave-cases	AR1 (Week|Postcode)	Poisson	ran_vals	cond	Postcode	TS2	Week_factor10	-0.0747636212731396	0.535168765833512	-1.12367512795757	0.974147885411293	Negative	0.927962811073535	0.325082875390685	2.64890907495699
Second-wave-cases	AR1 (Week|Postcode)	Poisson	ran_vals	cond	Postcode	TS20	Week_factor10	-0.091797338790969	0.384881771070905	-0.846151748395932	0.662557070813994	Negative	0.912290016609519	0.429062901012261	1.9397460662338
Second-wave-cases	AR1 (Week|Postcode)	Poisson	ran_vals	cond	Postcode	TS21	Week_factor10	-0.298731310715491	0.492585898905149	-1.26418193186187	0.666719310430889	Negative	0.741758685272595	0.282470281584058	1.94783657980529
Second-wave-cases	AR1 (Week|Postcode)	Poisson	ran_vals	cond	Postcode	TS22	Week_factor10	0.679040035344308	0.505629325047507	-0.311975231276101	1.67005530196472	Positive	1.97198378857778	0.731999658701218	5.31246157862053
Second-wave-cases	AR1 (Week|Postcode)	Poisson	ran_vals	cond	Postcode	TS23	Week_factor10	-0.55030650755643	0.417414723624267	-1.36842433247673	0.267811317363874	Negative	0.576772998002474	0.254507663241395	1.30710048958029
Second-wave-cases	AR1 (Week|Postcode)	Poisson	ran_vals	cond	Postcode	TS24	Week_factor10	0.135454162233078	0.432167314763596	-0.711578209998955	0.982486534465112	Positive	1.14505670778899	0.490868891631235	2.67108974800867
Second-wave-cases	AR1 (Week|Postcode)	Poisson	ran_vals	cond	Postcode	TS25	Week_factor10	0.736731718668749	0.252260500383353	0.242310223195324	1.23115321414217	Positive	2.08909658943398	1.27418941462119	3.42517722240077
Second-wave-cases	AR1 (Week|Postcode)	Poisson	ran_vals	cond	Postcode	TS26	Week_factor10	-0.739421439158338	0.435084659529831	-1.59217170206268	0.113328823746003	Negative	0.477390034817771	0.203483226600799	1.12000015505169
Second-wave-cases	AR1 (Week|Postcode)	Poisson	ran_vals	cond	Postcode	TS27	Week_factor10	0.660238217754203	0.455773952545249	-0.233062314325953	1.55353874983436	Positive	1.93525329118865	0.792104212546293	4.72817243203035
Second-wave-cases	AR1 (Week|Postcode)	Poisson	ran_vals	cond	Postcode	TS28	Week_factor10	0.775170776083423	0.478393844228618	-0.162463929030332	1.71280548119718	Positive	2.17096284405952	0.850046751682997	5.5444946539183
Second-wave-cases	AR1 (Week|Postcode)	Poisson	ran_vals	cond	Postcode	TS29	Week_factor10	-0.181790062374191	0.515326689414217	-1.19181181389831	0.828231689149933	Negative	0.833776363073291	0.303670570779826	2.28926702325647
Second-wave-cases	AR1 (Week|Postcode)	Poisson	ran_vals	cond	Postcode	TS3	Week_factor10	0.0623094571063153	0.448853261857478	-0.817426770477668	0.942045684690298	Positive	1.0642916463862	0.441566445654817	2.56522369331687
Second-wave-cases	AR1 (Week|Postcode)	Poisson	ran_vals	cond	Postcode	TS4	Week_factor10	-0.282387770821552	0.41507785410378	-1.09592541564513	0.531149874002028	Negative	0.753981255908071	0.334230161967118	1.70088699031489
Second-wave-cases	AR1 (Week|Postcode)	Poisson	ran_vals	cond	Postcode	TS5	Week_factor10	-0.282815974524481	0.408438728733439	-1.08334117273335	0.517709223684385	Negative	0.753658467456889	0.338462771751285	1.67817891058003
Second-wave-cases	AR1 (Week|Postcode)	Poisson	ran_vals	cond	Postcode	TS6	Week_factor10	-0.441612572638328	0.378148510478324	-1.18277003398331	0.299544888706655	Negative	0.642998702495589	0.306428743853532	1.34924461136267
Second-wave-cases	AR1 (Week|Postcode)	Poisson	ran_vals	cond	Postcode	TS7	Week_factor10	-0.220153296257988	0.422718832234029	-1.04866698302352	0.608360390507538	Negative	0.802395784262796	0.350404533117816	1.8374162824721
Second-wave-cases	AR1 (Week|Postcode)	Poisson	ran_vals	cond	Postcode	TS8	Week_factor10	0.623764568711725	0.413366826967891	-0.18641952454894	1.43394866197239	Positive	1.86593929307826	0.829925347880713	4.19523208243284
Second-wave-cases	AR1 (Week|Postcode)	Poisson	ran_vals	cond	Postcode	TS9	Week_factor10	-0.0746300175662791	0.474569140911431	-1.0047684419268	0.855508406794238	Negative	0.928086798627337	0.366129405208614	2.35257013922594
Second-wave-cases	AR1 (Week|Postcode)	Poisson	ran_vals	cond	Postcode	TS1	Week_factor11	0.74630969791723	0.379952864399789	0.00161576787081263	1.49100362796365	Positive	2.10920204432844	1.00161707392705	4.44155094756627
Second-wave-cases	AR1 (Week|Postcode)	Poisson	ran_vals	cond	Postcode	TS10	Week_factor11	0.189345216824025	0.374074373584163	-0.543827082940316	0.922517516588366	Positive	1.20845806053603	0.580522288669582	2.51561552859807
Second-wave-cases	AR1 (Week|Postcode)	Poisson	ran_vals	cond	Postcode	TS11	Week_factor11	0.156030035361003	0.518319876183668	-0.859858254430246	1.17191832515225	Positive	1.16886130973405	0.423222067919451	3.22817940026042
Second-wave-cases	AR1 (Week|Postcode)	Poisson	ran_vals	cond	Postcode	TS12	Week_factor11	0.169291990313268	0.42558800265403	-0.664845167140967	1.0034291477675	Positive	1.18446594101725	0.514353160311964	2.72761921901864
Second-wave-cases	AR1 (Week|Postcode)	Poisson	ran_vals	cond	Postcode	TS13	Week_factor11	-0.12162562181691	0.524131498328748	-1.14890448170427	0.905653238070451	Negative	0.885479810779099	0.316983840829859	2.4735472106234
Second-wave-cases	AR1 (Week|Postcode)	Poisson	ran_vals	cond	Postcode	TS14	Week_factor11	-0.542612507831118	0.455150505686056	-1.43469110652098	0.349466090858744	Negative	0.581227804956264	0.238188927658966	1.41831009767998
Second-wave-cases	AR1 (Week|Postcode)	Poisson	ran_vals	cond	Postcode	TS15	Week_factor11	-0.258300638832894	0.496443215845668	-1.23131146225965	0.714710184593858	Negative	0.77236299488956	0.291909498248471	2.04359433130537
Second-wave-cases	AR1 (Week|Postcode)	Poisson	ran_vals	cond	Postcode	TS16	Week_factor11	-0.126000356286395	0.522641703223653	-1.15035927142343	0.898358558850636	Negative	0.881614532676096	0.316523031268859	2.45556912907702
Second-wave-cases	AR1 (Week|Postcode)	Poisson	ran_vals	cond	Postcode	TS17	Week_factor11	-0.735267124423461	0.400381356933544	-1.52000016409448	0.0494659152475617	Negative	0.479377388461761	0.218711851062803	1.05070977842179
Second-wave-cases	AR1 (Week|Postcode)	Poisson	ran_vals	cond	Postcode	TS18	Week_factor11	-0.136608153031195	0.424444600404946	-0.968504283257383	0.695287977194994	Negative	0.872311971973771	0.379650463198154	2.00428617955251
Second-wave-cases	AR1 (Week|Postcode)	Poisson	ran_vals	cond	Postcode	TS19	Week_factor11	-0.195606800006705	0.457894993113565	-1.09306449521051	0.701850895197099	Negative	0.822335513435788	0.335187736987194	2.01748340418414
Second-wave-cases	AR1 (Week|Postcode)	Poisson	ran_vals	cond	Postcode	TS2	Week_factor11	-0.2039896717519	0.509093189800886	-1.20179398853625	0.79381464503245	Negative	0.815470793528472	0.300654357340092	2.21181765327197
Second-wave-cases	AR1 (Week|Postcode)	Poisson	ran_vals	cond	Postcode	TS20	Week_factor11	0.505772315031513	0.430415227747566	-0.33782602975132	1.34937065981435	Positive	1.65826572958404	0.713319373453159	3.85499866154058
Second-wave-cases	AR1 (Week|Postcode)	Poisson	ran_vals	cond	Postcode	TS21	Week_factor11	0.472856719401175	0.400550496854481	-0.312207828423233	1.25792126722558	Positive	1.60457146254507	0.731829417468483	3.51810068980305
Second-wave-cases	AR1 (Week|Postcode)	Poisson	ran_vals	cond	Postcode	TS22	Week_factor11	0.202876897400861	0.476067691162894	-0.730198631481548	1.13595242628327	Positive	1.22492166792467	0.481813277299631	3.11413811790468
Second-wave-cases	AR1 (Week|Postcode)	Poisson	ran_vals	cond	Postcode	TS23	Week_factor11	-0.120098547726918	0.467505741189418	-1.03639296302388	0.796195867570044	Negative	0.886833037030753	0.354731908182294	2.21709075904451
Second-wave-cases	AR1 (Week|Postcode)	Poisson	ran_vals	cond	Postcode	TS24	Week_factor11	0.722819709701913	0.330498801423796	0.0750539619776176	1.37058545742621	Positive	2.0602342907372	1.07794231721443	3.9376553503327
Second-wave-cases	AR1 (Week|Postcode)	Poisson	ran_vals	cond	Postcode	TS25	Week_factor11	0.722851208364949	0.31692533112921	0.101688973563267	1.34401344316663	Positive	2.06029918638496	1.1070390997498	3.83440181866918
Second-wave-cases	AR1 (Week|Postcode)	Poisson	ran_vals	cond	Postcode	TS26	Week_factor11	0.911469870691665	0.275768190483063	0.37097414926308	1.45196559212025	Positive	2.48797685129474	1.44914561142048	4.27150230024913
Second-wave-cases	AR1 (Week|Postcode)	Poisson	ran_vals	cond	Postcode	TS27	Week_factor11	-0.407827740467198	0.474304727199914	-1.33744792347613	0.521792442541729	Negative	0.665093437640032	0.26251477220265	1.68504529128121
Second-wave-cases	AR1 (Week|Postcode)	Poisson	ran_vals	cond	Postcode	TS28	Week_factor11	0.402366611782637	0.514776764389604	-0.606577306499047	1.41131053006432	Positive	1.49535944859016	0.545213778828733	4.10132679568666
Second-wave-cases	AR1 (Week|Postcode)	Poisson	ran_vals	cond	Postcode	TS29	Week_factor11	0.472420268690711	0.468895726465008	-0.446598467685449	1.39143900506687	Positive	1.60387129899481	0.639800757383705	4.02063160140425
Second-wave-cases	AR1 (Week|Postcode)	Poisson	ran_vals	cond	Postcode	TS3	Week_factor11	-0.359282126421388	0.437255234227885	-1.21628663755967	0.497722384716891	Negative	0.698177349286088	0.29632850153228	1.64497039108824
Second-wave-cases	AR1 (Week|Postcode)	Poisson	ran_vals	cond	Postcode	TS4	Week_factor11	0.335315060612457	0.446104979007193	-0.539034631565638	1.20966475279055	Positive	1.39838089056571	0.583311090771511	3.3523605946065
Second-wave-cases	AR1 (Week|Postcode)	Poisson	ran_vals	cond	Postcode	TS5	Week_factor11	-0.218398715640399	0.347979057238004	-0.900425135201088	0.46362770392029	Negative	0.803804888185214	0.40639684940303	1.58983097240917
Second-wave-cases	AR1 (Week|Postcode)	Poisson	ran_vals	cond	Postcode	TS6	Week_factor11	-0.0637100052377978	0.431863640266605	-0.910147186392706	0.78272717591711	Negative	0.938277055513011	0.402464982305019	2.18742964384156
Second-wave-cases	AR1 (Week|Postcode)	Poisson	ran_vals	cond	Postcode	TS7	Week_factor11	-0.0122326213661616	0.363053710405972	-0.7238048182155	0.699339575483177	Negative	0.98784189300176	0.484903770914832	2.01242321487472
Second-wave-cases	AR1 (Week|Postcode)	Poisson	ran_vals	cond	Postcode	TS8	Week_factor11	-0.0367710756361529	0.405843371819616	-0.832209467766898	0.758667316494592	Negative	0.963896769548601	0.435086913036511	2.13542847304226
Second-wave-cases	AR1 (Week|Postcode)	Poisson	ran_vals	cond	Postcode	TS9	Week_factor11	-0.166102330791869	0.514569245515197	-1.1746395195536	0.842434857969865	Negative	0.846959559712315	0.308930322959004	2.3220138732813
Second-wave-cases	AR1 (Week|Postcode)	Poisson	ran_vals	cond	Postcode	TS1	Week_factor12	-0.103709315401981	0.476437939111918	-1.03751051692983	0.830091886125866	Negative	0.901487307813859	0.354335697587326	2.29352947412021
Second-wave-cases	AR1 (Week|Postcode)	Poisson	ran_vals	cond	Postcode	TS10	Week_factor12	-0.0097728925298759	0.36546685137208	-0.726074758762405	0.706528973702654	Negative	0.990274706996438	0.483804316504049	2.02694346012243
Second-wave-cases	AR1 (Week|Postcode)	Poisson	ran_vals	cond	Postcode	TS11	Week_factor12	-0.209132053681765	0.512517908441575	-1.21364869565905	0.795384588295519	Negative	0.811288094989493	0.297111230846146	2.2152928086805
Second-wave-cases	AR1 (Week|Postcode)	Poisson	ran_vals	cond	Postcode	TS12	Week_factor12	-0.191620686688733	0.509243038454915	-1.18971870143811	0.806477328060645	Negative	0.825619977752282	0.304306853108255	2.24000327531628
Second-wave-cases	AR1 (Week|Postcode)	Poisson	ran_vals	cond	Postcode	TS13	Week_factor12	-0.221800837370738	0.503790025578712	-1.20921114327553	0.76560946853405	Negative	0.801074892629947	0.298432607166716	2.15030451831153
Second-wave-cases	AR1 (Week|Postcode)	Poisson	ran_vals	cond	Postcode	TS14	Week_factor12	-0.000848059717874956	0.486077411860933	-0.953542280663745	0.951846161227995	Negative	0.999152299783134	0.385373501708105	2.59048770540035
Second-wave-cases	AR1 (Week|Postcode)	Poisson	ran_vals	cond	Postcode	TS15	Week_factor12	-0.148759426442267	0.463546421351424	-1.05729371745349	0.759774864568953	Negative	0.861776410580092	0.34739468750312	2.13779487294445
Second-wave-cases	AR1 (Week|Postcode)	Poisson	ran_vals	cond	Postcode	TS16	Week_factor12	-0.235604817180088	0.500691358912869	-1.21694184801973	0.745732213659554	Negative	0.790092843364575	0.296134407591596	2.10798436498075
Second-wave-cases	AR1 (Week|Postcode)	Poisson	ran_vals	cond	Postcode	TS17	Week_factor12	0.0858652293664158	0.389774147804148	-0.678078062434505	0.849808521167337	Positive	1.08965946431248	0.507591614876334	2.33919890196578
Second-wave-cases	AR1 (Week|Postcode)	Poisson	ran_vals	cond	Postcode	TS18	Week_factor12	-0.298539945800549	0.408278556103451	-1.09875121142333	0.501671319822231	Negative	0.741900645442974	0.3332870289647	1.65147911521933
Second-wave-cases	AR1 (Week|Postcode)	Poisson	ran_vals	cond	Postcode	TS19	Week_factor12	0.290130626065985	0.343767791606248	-0.383641864527132	0.963903116659102	Positive	1.33660207169305	0.681375408191825	2.62191014905428
Second-wave-cases	AR1 (Week|Postcode)	Poisson	ran_vals	cond	Postcode	TS2	Week_factor12	-0.0407559729185526	0.543069052633083	-1.10515175719768	1.02363981136058	Negative	0.960063382829929	0.331160622420392	2.7833070620358
Second-wave-cases	AR1 (Week|Postcode)	Poisson	ran_vals	cond	Postcode	TS20	Week_factor12	-0.181060993649609	0.398835339430422	-0.962763894695044	0.600641907395825	Negative	0.834384464990012	0.381836071493526	1.82328880740245
Second-wave-cases	AR1 (Week|Postcode)	Poisson	ran_vals	cond	Postcode	TS21	Week_factor12	0.31465725984799	0.494786241521369	-0.65510595357983	1.28442047327581	Positive	1.36978974854601	0.51938702875657	3.61257376741526
Second-wave-cases	AR1 (Week|Postcode)	Poisson	ran_vals	cond	Postcode	TS22	Week_factor12	-0.170280676520908	0.463251083432478	-1.07823611584772	0.737674762805908	Negative	0.843428052919406	0.340195061411183	2.09106762896716
Second-wave-cases	AR1 (Week|Postcode)	Poisson	ran_vals	cond	Postcode	TS23	Week_factor12	0.468031962110147	0.342690057333698	-0.203628208123868	1.13969213234416	Positive	1.59684844051715	0.815765609839532	3.12580588250546
Second-wave-cases	AR1 (Week|Postcode)	Poisson	ran_vals	cond	Postcode	TS24	Week_factor12	-0.298900161148884	0.49432841886182	-1.26776605865268	0.669965736354915	Negative	0.741633449570463	0.281459684416257	1.95417036248909
Second-wave-cases	AR1 (Week|Postcode)	Poisson	ran_vals	cond	Postcode	TS25	Week_factor12	0.153994023537569	0.315801121728796	-0.46496480132822	0.772952848403357	Positive	1.16648391531031	0.628157215100159	2.16615314123346
Second-wave-cases	AR1 (Week|Postcode)	Poisson	ran_vals	cond	Postcode	TS26	Week_factor12	0.358746968531514	0.402057049710374	-0.429270368631249	1.14676430569428	Positive	1.43153453245591	0.650983899759745	3.14799047775235
Second-wave-cases	AR1 (Week|Postcode)	Poisson	ran_vals	cond	Postcode	TS27	Week_factor12	-0.325265637812108	0.440914702264549	-1.18944257450482	0.538911298880608	Negative	0.722335448546416	0.304390892028552	1.71413966018999
Second-wave-cases	AR1 (Week|Postcode)	Poisson	ran_vals	cond	Postcode	TS28	Week_factor12	-0.235065007144388	0.510344861978931	-1.23532255631816	0.765192542029382	Negative	0.790519458545776	0.290740966905682	2.14940818623003
Second-wave-cases	AR1 (Week|Postcode)	Poisson	ran_vals	cond	Postcode	TS29	Week_factor12	0.0932670580427584	0.509841776557212	-0.906004461823295	1.09253857790881	Positive	1.09775486039007	0.40413574223516	2.98183409080611
Second-wave-cases	AR1 (Week|Postcode)	Poisson	ran_vals	cond	Postcode	TS3	Week_factor12	0.224006925616968	0.362358813837457	-0.486203298985102	0.934217150219037	Positive	1.25107968389705	0.614956774516298	2.54522015257261
Second-wave-cases	AR1 (Week|Postcode)	Poisson	ran_vals	cond	Postcode	TS4	Week_factor12	-0.101702899777385	0.435002636406352	-0.954292400313806	0.750886600759037	Negative	0.903297881808204	0.385084533865639	2.11887778272571
Second-wave-cases	AR1 (Week|Postcode)	Poisson	ran_vals	cond	Postcode	TS5	Week_factor12	0.375648029601924	0.387158782354294	-0.383169240110874	1.13446529931472	Positive	1.45593459769769	0.681697518959085	3.10951044095022
Second-wave-cases	AR1 (Week|Postcode)	Poisson	ran_vals	cond	Postcode	TS6	Week_factor12	0.0912728446328352	0.366165071878851	-0.626397508646233	0.808943197911903	Positive	1.09556788429998	0.534513918492162	2.2455336476465
Second-wave-cases	AR1 (Week|Postcode)	Poisson	ran_vals	cond	Postcode	TS7	Week_factor12	-0.158229134538841	0.460069813098488	-1.05994939858595	0.74349112950827	Negative	0.853654157905422	0.346473341927524	2.10326548430861
Second-wave-cases	AR1 (Week|Postcode)	Poisson	ran_vals	cond	Postcode	TS8	Week_factor12	-0.26224620626367	0.3874830090155	-1.02169894855526	0.497206536027918	Negative	0.769321588594589	0.359982828041184	1.64412205409418
Second-wave-cases	AR1 (Week|Postcode)	Poisson	ran_vals	cond	Postcode	TS9	Week_factor12	-0.0769821043927392	0.478149566828583	-1.01413803460019	0.860173825814711	Negative	0.925906423115943	0.362714942856171	2.36357150774268
Second-wave-cases	AR1 (Week|Postcode)	Poisson	ran_vals	cond	Postcode	TS1	Week_factor13	-0.140998584570669	0.425581269780773	-0.975122545835809	0.693125376694471	Negative	0.868490540983784	0.377146133043053	1.99995639274446
Second-wave-cases	AR1 (Week|Postcode)	Poisson	ran_vals	cond	Postcode	TS10	Week_factor13	0.107249664430163	0.395087667349907	-0.667107934311597	0.881607263171922	Positive	1.11321214926456	0.513190614647813	2.41477777242802
Second-wave-cases	AR1 (Week|Postcode)	Poisson	ran_vals	cond	Postcode	TS11	Week_factor13	0.434550747060393	0.46176451282533	-0.470491067415938	1.33959256153672	Positive	1.54426913564073	0.624695425380302	3.81748779709854
Second-wave-cases	AR1 (Week|Postcode)	Poisson	ran_vals	cond	Postcode	TS12	Week_factor13	-0.312287634291178	0.487798351160522	-1.26835483428382	0.643779565701468	Negative	0.731771015517074	0.2812940165883	1.90366231619718
Second-wave-cases	AR1 (Week|Postcode)	Poisson	ran_vals	cond	Postcode	TS13	Week_factor13	-0.0846933918910555	0.532146826887937	-1.12768200707868	0.958295223296571	Negative	0.918793950894429	0.323782913738501	2.6072479071023
Second-wave-cases	AR1 (Week|Postcode)	Poisson	ran_vals	cond	Postcode	TS14	Week_factor13	0.00888643219119674	0.444749482459173	-0.86280653557161	0.880579399954003	Positive	1.00892603374834	0.421976127871283	2.41229698634909
Second-wave-cases	AR1 (Week|Postcode)	Poisson	ran_vals	cond	Postcode	TS15	Week_factor13	-0.15254897216036	0.516928109444045	-1.16570944926707	0.860611504946347	Negative	0.858516849502074	0.311701447208312	2.36460622008723
Second-wave-cases	AR1 (Week|Postcode)	Poisson	ran_vals	cond	Postcode	TS16	Week_factor13	-0.342598335112126	0.482390576622832	-1.28806649177439	0.602869821550135	Negative	0.709923305565179	0.275803536288501	1.82735546674571
Second-wave-cases	AR1 (Week|Postcode)	Poisson	ran_vals	cond	Postcode	TS17	Week_factor13	0.198791469814455	0.312133488745071	-0.412978926494721	0.810561866123632	Positive	1.21992754765599	0.661676226518379	2.24917136491471
Second-wave-cases	AR1 (Week|Postcode)	Poisson	ran_vals	cond	Postcode	TS18	Week_factor13	-0.194863923562431	0.457943857967978	-1.09241739212099	0.702689544996132	Negative	0.822946634083471	0.335404708201166	2.0191760759158
Second-wave-cases	AR1 (Week|Postcode)	Poisson	ran_vals	cond	Postcode	TS19	Week_factor13	-0.541962121069329	0.387927549297053	-1.30228614630244	0.218361904163782	Negative	0.581605950783382	0.271909457129586	1.24403720840586
Second-wave-cases	AR1 (Week|Postcode)	Poisson	ran_vals	cond	Postcode	TS2	Week_factor13	-0.105706855143421	0.528250267012719	-1.14105835331202	0.929644643025175	Negative	0.899688348434702	0.319480719348665	2.53360868211199
Second-wave-cases	AR1 (Week|Postcode)	Poisson	ran_vals	cond	Postcode	TS20	Week_factor13	0.0338648647846849	0.49277437690235	-0.931955166448087	0.999684896017456	Positive	1.03444480736065	0.393783045829342	2.71742542196486
Second-wave-cases	AR1 (Week|Postcode)	Poisson	ran_vals	cond	Postcode	TS21	Week_factor13	-0.00300947954081991	0.44480925791438	-0.874819605042993	0.868800645961353	Negative	0.996995044403356	0.416937226267867	2.38404981839219
Second-wave-cases	AR1 (Week|Postcode)	Poisson	ran_vals	cond	Postcode	TS22	Week_factor13	0.115632759887006	0.50904966935033	-0.882086258381663	1.11335177815568	Positive	1.1225835387196	0.413918469394037	3.04454595430134
Second-wave-cases	AR1 (Week|Postcode)	Poisson	ran_vals	cond	Postcode	TS23	Week_factor13	0.186307114535982	0.31663693990011	-0.434289883843207	0.806904112915171	Positive	1.20479221276722	0.647724463410929	2.24095947882034
Second-wave-cases	AR1 (Week|Postcode)	Poisson	ran_vals	cond	Postcode	TS24	Week_factor13	-0.188316316430739	0.420688410850185	-1.01285045041049	0.636217817549012	Negative	0.828352644235632	0.36318226967871	1.88932159000819
Second-wave-cases	AR1 (Week|Postcode)	Poisson	ran_vals	cond	Postcode	TS25	Week_factor13	-0.25373745072881	0.448551268687587	-1.13288178257623	0.625406881118609	Negative	0.775895486101151	0.322103684867223	1.86900626610435
Second-wave-cases	AR1 (Week|Postcode)	Poisson	ran_vals	cond	Postcode	TS26	Week_factor13	0.585901655311974	0.326815633895692	-0.0546452167082097	1.22644852733216	Positive	1.79661017866435	0.946821004644554	3.40910068349412
Second-wave-cases	AR1 (Week|Postcode)	Poisson	ran_vals	cond	Postcode	TS27	Week_factor13	-0.00851763398667148	0.486369587338444	-0.96178450834563	0.944749240372287	Negative	0.991518538284117	0.382210219717585	2.57216830174633
Second-wave-cases	AR1 (Week|Postcode)	Poisson	ran_vals	cond	Postcode	TS28	Week_factor13	0.362439717698737	0.452586040103827	-0.524612620810365	1.24949205620784	Positive	1.43683060292011	0.591784564995398	3.48857050961413
Second-wave-cases	AR1 (Week|Postcode)	Poisson	ran_vals	cond	Postcode	TS29	Week_factor13	-0.0588880189604983	0.482052154660897	-1.00369288076579	0.885916842844792	Negative	0.942812340351931	0.366523411627777	2.42520690608054
Second-wave-cases	AR1 (Week|Postcode)	Poisson	ran_vals	cond	Postcode	TS3	Week_factor13	-0.127648506510572	0.42908925548509	-0.968647993414454	0.713350980393309	Negative	0.880162696237351	0.379595907490654	2.040818556156
Second-wave-cases	AR1 (Week|Postcode)	Poisson	ran_vals	cond	Postcode	TS4	Week_factor13	0.345855472049404	0.372505120372398	-0.384241147937254	1.07595209203606	Positive	1.41319835439534	0.680967193543981	2.93278385185045
Second-wave-cases	AR1 (Week|Postcode)	Poisson	ran_vals	cond	Postcode	TS5	Week_factor13	-0.104281635898694	0.378839958113566	-0.846794309705946	0.638231037908558	Negative	0.90097151576333	0.428787290350365	1.89312904203291
Second-wave-cases	AR1 (Week|Postcode)	Poisson	ran_vals	cond	Postcode	TS6	Week_factor13	-0.354632285845074	0.481432551117456	-1.29822274702052	0.588958175330378	Negative	0.701431322018637	0.273016581643579	1.80210995444637
Second-wave-cases	AR1 (Week|Postcode)	Poisson	ran_vals	cond	Postcode	TS7	Week_factor13	-0.375942770729798	0.432822155770586	-1.22425860775113	0.472373066291536	Negative	0.686641627917138	0.293975570759345	1.60379559420827
Second-wave-cases	AR1 (Week|Postcode)	Poisson	ran_vals	cond	Postcode	TS8	Week_factor13	-0.162783656575003	0.461251473980656	-1.0668199333931	0.741252620243096	Negative	0.849775011765909	0.344101043583107	2.09856257075647
Second-wave-cases	AR1 (Week|Postcode)	Poisson	ran_vals	cond	Postcode	TS9	Week_factor13	0.651765614796378	0.392205334092408	-0.11694271456924	1.420473944162	Positive	1.91892592375196	0.889636154894068	4.13908166905129
Second-wave-cases	AR1 (Week|Postcode)	Poisson	ran_vals	cond	Postcode	TS1	Week_factor14	-0.183278931870968	0.398122046612853	-0.963583804683537	0.5970259409416	Negative	0.832535902550242	0.381523128594577	1.81670776182925
Second-wave-cases	AR1 (Week|Postcode)	Poisson	ran_vals	cond	Postcode	TS10	Week_factor14	0.135666388776981	0.322789327834009	-0.496989068371569	0.768321845925531	Positive	1.14529974500522	0.6083596341363	2.1561448727138
Second-wave-cases	AR1 (Week|Postcode)	Poisson	ran_vals	cond	Postcode	TS11	Week_factor14	-0.207887708911784	0.524068865613432	-1.23504381093287	0.819268393109304	Negative	0.812298245444816	0.29082202090471	2.26883933169876
Second-wave-cases	AR1 (Week|Postcode)	Poisson	ran_vals	cond	Postcode	TS12	Week_factor14	0.211947460999757	0.432342942186555	-0.635429134655974	1.05932405665549	Positive	1.23608294081054	0.529708123422668	2.88442062525002
Second-wave-cases	AR1 (Week|Postcode)	Poisson	ran_vals	cond	Postcode	TS13	Week_factor14	-0.152306373722442	0.517537799797279	-1.16666182196321	0.862049074518325	Negative	0.858725149614308	0.311404732574528	2.36800795056521
Second-wave-cases	AR1 (Week|Postcode)	Poisson	ran_vals	cond	Postcode	TS14	Week_factor14	0.317517299284258	0.490251522471812	-0.643358028126422	1.27839262669494	Positive	1.37371300891163	0.525524730895012	3.59086322662528
Second-wave-cases	AR1 (Week|Postcode)	Poisson	ran_vals	cond	Postcode	TS15	Week_factor14	-0.261310625000546	0.496155509201117	-1.23375755376587	0.711136303764774	Negative	0.770041688261547	0.29119633349294	2.03630380419975
Second-wave-cases	AR1 (Week|Postcode)	Poisson	ran_vals	cond	Postcode	TS16	Week_factor14	-0.142326392415675	0.519108012681998	-1.15975940135855	0.875106616527202	Negative	0.867338117697808	0.313561614306064	2.39913106735472
Second-wave-cases	AR1 (Week|Postcode)	Poisson	ran_vals	cond	Postcode	TS17	Week_factor14	-0.0586470039988478	0.300250484197424	-0.647127139366511	0.529833131368816	Negative	0.943039599617326	0.523547697894013	1.69864883376192
Second-wave-cases	AR1 (Week|Postcode)	Poisson	ran_vals	cond	Postcode	TS18	Week_factor14	0.500166259689115	0.340309277269664	-0.166827667364282	1.16716018674251	Positive	1.64899540937451	0.84634545171272	3.21285576077176
Second-wave-cases	AR1 (Week|Postcode)	Poisson	ran_vals	cond	Postcode	TS19	Week_factor14	-0.357786971004582	0.435433623629339	-1.21122119097585	0.49564724896669	Negative	0.699222013704985	0.297833345864644	1.64156039354925
Second-wave-cases	AR1 (Week|Postcode)	Poisson	ran_vals	cond	Postcode	TS2	Week_factor14	-0.14555910733422	0.519841071782364	-1.16442888571235	0.873310671043914	Negative	0.864538787980626	0.312100856401406	2.39482622553818
Second-wave-cases	AR1 (Week|Postcode)	Poisson	ran_vals	cond	Postcode	TS20	Week_factor14	-0.00217165922064234	0.440296211854353	-0.865136376984593	0.860793058543308	Negative	0.997830697125208	0.42099413480154	2.36503556182497
Second-wave-cases	AR1 (Week|Postcode)	Poisson	ran_vals	cond	Postcode	TS21	Week_factor14	-0.107183190695609	0.527129906106031	-1.14033882183741	0.925972440446192	Negative	0.898361086523063	0.31971067850327	2.52432181983137
Second-wave-cases	AR1 (Week|Postcode)	Poisson	ran_vals	cond	Postcode	TS22	Week_factor14	0.0675172768869345	0.452910221326424	-0.820170445142922	0.955204998916791	Positive	1.069848743094	0.440356591466947	2.59920336218184
Second-wave-cases	AR1 (Week|Postcode)	Poisson	ran_vals	cond	Postcode	TS23	Week_factor14	-0.225710338884106	0.451204789096866	-1.11005547516595	0.658634797397741	Negative	0.797949203050098	0.329540679244231	1.9321527530639
Second-wave-cases	AR1 (Week|Postcode)	Poisson	ran_vals	cond	Postcode	TS24	Week_factor14	0.172624192519331	0.341199529734456	-0.496114597302207	0.841362982340869	Positive	1.18841940425024	0.608891859710137	2.3195262966249
Second-wave-cases	AR1 (Week|Postcode)	Poisson	ran_vals	cond	Postcode	TS25	Week_factor14	-0.508496396431456	0.392396782658979	-1.27757995809245	0.260587165229533	Negative	0.601399165255125	0.278710977206353	1.29769182252832
Second-wave-cases	AR1 (Week|Postcode)	Poisson	ran_vals	cond	Postcode	TS26	Week_factor14	0.10825124879048	0.456747345836717	-0.786957099083746	1.00345959666471	Positive	1.11432768370064	0.455227903288856	2.7277022732803
Second-wave-cases	AR1 (Week|Postcode)	Poisson	ran_vals	cond	Postcode	TS27	Week_factor14	0.407728754097595	0.421552212308393	-0.418498399630038	1.23395590782523	Positive	1.50339931495544	0.658034182689476	3.43479041008282
Second-wave-cases	AR1 (Week|Postcode)	Poisson	ran_vals	cond	Postcode	TS28	Week_factor14	-0.129329155043208	0.524644746381987	-1.15761396263005	0.898955652543638	Negative	0.878684694442109	0.314235063701055	2.45703577173469
Second-wave-cases	AR1 (Week|Postcode)	Poisson	ran_vals	cond	Postcode	TS29	Week_factor14	0.404156639078038	0.424018811385098	-0.426904960004236	1.23521823816031	Positive	1.49803857996334	0.652525565307955	3.43912898799526
Second-wave-cases	AR1 (Week|Postcode)	Poisson	ran_vals	cond	Postcode	TS3	Week_factor14	-0.317574062447137	0.38223017580129	-1.06673144082208	0.431583315927805	Negative	0.727912767776988	0.344131495316502	1.53969341575504
Second-wave-cases	AR1 (Week|Postcode)	Poisson	ran_vals	cond	Postcode	TS4	Week_factor14	-0.24664406475403	0.454456761581917	-1.13736294998529	0.644074820477234	Negative	0.781418778523455	0.320663513566594	1.90422446457189
Second-wave-cases	AR1 (Week|Postcode)	Poisson	ran_vals	cond	Postcode	TS5	Week_factor14	0.669803091442401	0.291232210485912	0.0989984477520257	1.24060773513278	Positive	1.95385255246724	1.10406458577554	3.45771420075138
Second-wave-cases	AR1 (Week|Postcode)	Poisson	ran_vals	cond	Postcode	TS6	Week_factor14	0.178789458043771	0.396598751217004	-0.598529810655117	0.956108726742659	Positive	1.19576895812741	0.549619086520828	2.60155339632101
Second-wave-cases	AR1 (Week|Postcode)	Poisson	ran_vals	cond	Postcode	TS7	Week_factor14	-0.272680112763988	0.492897007963523	-1.23874049646005	0.693380270932068	Negative	0.761336290441762	0.289748928014554	2.00046623507959
Second-wave-cases	AR1 (Week|Postcode)	Poisson	ran_vals	cond	Postcode	TS8	Week_factor14	0.391159885020407	0.369144126232773	-0.332349307500335	1.11466907754115	Positive	1.47869491568082	0.717236742918449	3.04855917554258
Second-wave-cases	AR1 (Week|Postcode)	Poisson	ran_vals	cond	Postcode	TS9	Week_factor14	-0.19473276627906	0.512250549208964	-1.19872539378949	0.809259861231371	Negative	0.823054576606927	0.301578360692477	2.24624483838341
Second-wave-cases	AR1 (Week|Postcode)	Poisson	ran_vals	cond	Postcode	TS1	Week_factor15	0.305027287801862	0.442116877904676	-0.561505869848594	1.17156044545232	Positive	1.3566620228256	0.570349544666755	3.22702430708985
Second-wave-cases	AR1 (Week|Postcode)	Poisson	ran_vals	cond	Postcode	TS10	Week_factor15	-0.438383659994792	0.344840096827414	-1.11425783020183	0.237490510212245	Negative	0.645078244659093	0.328158738048786	1.26806296308524
Second-wave-cases	AR1 (Week|Postcode)	Poisson	ran_vals	cond	Postcode	TS11	Week_factor15	0.696064906022821	0.421248846635719	-0.129567661912225	1.52169747395787	Positive	2.00584397233332	0.878475147097018	4.57999301931484
Second-wave-cases	AR1 (Week|Postcode)	Poisson	ran_vals	cond	Postcode	TS12	Week_factor15	-0.30649834318385	0.496730752495115	-1.28007272808775	0.667076041720056	Negative	0.736019737627738	0.278017080067312	1.94853155801236
Second-wave-cases	AR1 (Week|Postcode)	Poisson	ran_vals	cond	Postcode	TS13	Week_factor15	-0.218018931043507	0.506935810904642	-1.21159486289021	0.775557000803199	Negative	0.804110218876931	0.297722074698885	2.17180148551722
Second-wave-cases	AR1 (Week|Postcode)	Poisson	ran_vals	cond	Postcode	TS14	Week_factor15	-0.0643955600406111	0.47745848824645	-1.00019700111659	0.871405881035371	Negative	0.937634035609111	0.367806975648889	2.39026892619861
Second-wave-cases	AR1 (Week|Postcode)	Poisson	ran_vals	cond	Postcode	TS15	Week_factor15	-0.102193137669142	0.52804709059309	-1.13714641737276	0.932760142034474	Negative	0.902855159487493	0.320732955192849	2.54151444625657
Second-wave-cases	AR1 (Week|Postcode)	Poisson	ran_vals	cond	Postcode	TS16	Week_factor15	-0.00339420451436723	0.486312053778353	-0.956548315167645	0.94975990613891	Negative	0.996611549286076	0.384216795086113	2.58508892082082
Second-wave-cases	AR1 (Week|Postcode)	Poisson	ran_vals	cond	Postcode	TS17	Week_factor15	0.0328562949938439	0.383515352078197	-0.718819982597621	0.784532572585309	Positive	1.03340202352618	0.487326971112904	2.19138238909537
Second-wave-cases	AR1 (Week|Postcode)	Poisson	ran_vals	cond	Postcode	TS18	Week_factor15	0.189199817666947	0.331235974496075	-0.460010762729387	0.838410398063281	Positive	1.208282364526	0.631276851208446	2.31268780033637
Second-wave-cases	AR1 (Week|Postcode)	Poisson	ran_vals	cond	Postcode	TS19	Week_factor15	0.274336642652453	0.313818294589087	-0.340735912431939	0.889409197736844	Positive	1.31565763417217	0.711246714821831	2.43369139608486
Second-wave-cases	AR1 (Week|Postcode)	Poisson	ran_vals	cond	Postcode	TS2	Week_factor15	-0.0778125209592999	0.535348705836185	-1.12707670356835	0.97145166164975	Negative	0.925137854243431	0.323978960000532	2.64177664300402
Second-wave-cases	AR1 (Week|Postcode)	Poisson	ran_vals	cond	Postcode	TS20	Week_factor15	-0.526836087801303	0.45474637160387	-1.41812259824516	0.364450422642551	Negative	0.590470213299681	0.242168237460357	1.43972255177042
Second-wave-cases	AR1 (Week|Postcode)	Poisson	ran_vals	cond	Postcode	TS21	Week_factor15	-0.225218752502542	0.502659110454824	-1.21041250549494	0.759975000489853	Negative	0.798341560442372	0.298074296780801	2.13822276530693
Second-wave-cases	AR1 (Week|Postcode)	Poisson	ran_vals	cond	Postcode	TS22	Week_factor15	-0.113972362763595	0.53381052885676	-1.16022177389112	0.932277048363933	Negative	0.892282615767233	0.313416665541086	2.54028695323492
Second-wave-cases	AR1 (Week|Postcode)	Poisson	ran_vals	cond	Postcode	TS23	Week_factor15	-0.268569367521584	0.36727679377572	-0.98841865567934	0.451279920636172	Negative	0.764472391415433	0.372164746548673	1.5703207857706
Second-wave-cases	AR1 (Week|Postcode)	Poisson	ran_vals	cond	Postcode	TS24	Week_factor15	0.0577512062631403	0.448803369578117	-0.821887234250189	0.937389646776469	Positive	1.05945137805107	0.439601240641962	2.55330767678268
Second-wave-cases	AR1 (Week|Postcode)	Poisson	ran_vals	cond	Postcode	TS25	Week_factor15	-0.287766729081027	0.319089645478152	-0.91317094205786	0.337637483895805	Negative	0.749936510215519	0.401249864570144	1.40163229701456
Second-wave-cases	AR1 (Week|Postcode)	Poisson	ran_vals	cond	Postcode	TS26	Week_factor15	-0.628234229796931	0.442961665120807	-1.4964231399656	0.239954680371742	Negative	0.533533066524248	0.223929694559642	1.27119153908796
Second-wave-cases	AR1 (Week|Postcode)	Poisson	ran_vals	cond	Postcode	TS27	Week_factor15	-0.164903446022766	0.51823141855151	-1.18061836204083	0.850811469995296	Negative	0.847975575549761	0.307088787828453	2.34154617566381
Second-wave-cases	AR1 (Week|Postcode)	Poisson	ran_vals	cond	Postcode	TS28	Week_factor15	-0.195903038928595	0.508842721580347	-1.19321644702142	0.801410369164227	Negative	0.822091941729347	0.303244324467523	2.22868197729026
Second-wave-cases	AR1 (Week|Postcode)	Poisson	ran_vals	cond	Postcode	TS29	Week_factor15	-0.195156882421536	0.523664873560218	-1.22152117456828	0.831207409725211	Negative	0.822705579887651	0.294781411706346	2.29608938793106
Second-wave-cases	AR1 (Week|Postcode)	Poisson	ran_vals	cond	Postcode	TS3	Week_factor15	-0.218044279321914	0.341793890247911	-0.887947994343656	0.451859435699828	Negative	0.804089836325565	0.411499285851158	1.57123107405814
Second-wave-cases	AR1 (Week|Postcode)	Poisson	ran_vals	cond	Postcode	TS4	Week_factor15	0.0554127991539623	0.36793378329424	-0.665724164798313	0.776549763106237	Positive	1.05697684377867	0.513901243734906	2.17395863875476
Second-wave-cases	AR1 (Week|Postcode)	Poisson	ran_vals	cond	Postcode	TS5	Week_factor15	0.797338257742933	0.319129300957644	0.171856321454506	1.42282019403136	Positive	2.21962498900414	1.18750720164866	4.1488043903832
Second-wave-cases	AR1 (Week|Postcode)	Poisson	ran_vals	cond	Postcode	TS6	Week_factor15	0.254944937849302	0.364247621398919	-0.458967281546959	0.968857157245564	Positive	1.29039056723685	0.631935920526997	2.63493142568197
Second-wave-cases	AR1 (Week|Postcode)	Poisson	ran_vals	cond	Postcode	TS7	Week_factor15	-0.0316421795810349	0.437400394896919	-0.888931200402593	0.825646841240523	Negative	0.968853195519152	0.411094896091868	2.28335725739077
Second-wave-cases	AR1 (Week|Postcode)	Poisson	ran_vals	cond	Postcode	TS8	Week_factor15	-0.287576021333461	0.494136724942632	-1.25606620565959	0.680914162992673	Negative	0.750079542556454	0.28477206072042	1.97568300323557
Second-wave-cases	AR1 (Week|Postcode)	Poisson	ran_vals	cond	Postcode	TS9	Week_factor15	-0.290930682223708	0.490792948793501	-1.25286718572518	0.671005821277764	Negative	0.747567495938565	0.285684510914461	1.95620392297428
Second-wave-cases	AR1 (Week|Postcode)	Poisson	ran_vals	cond	Postcode	TS1	Week_factor16	-0.304727052942397	0.445335434636245	-1.17756846586893	0.568114359984134	Negative	0.737324597508138	0.308026806449475	1.76493587800681
Second-wave-cases	AR1 (Week|Postcode)	Poisson	ran_vals	cond	Postcode	TS10	Week_factor16	-0.0704815362158703	0.400950859871941	-0.856330781135241	0.715367708703501	Negative	0.931944946597261	0.424717608651131	2.04493848570707
Second-wave-cases	AR1 (Week|Postcode)	Poisson	ran_vals	cond	Postcode	TS11	Week_factor16	-0.222480355250403	0.459576543669693	-1.1232338289824	0.678273118481596	Negative	0.800530732821552	0.325226365789195	1.97047202073154
Second-wave-cases	AR1 (Week|Postcode)	Poisson	ran_vals	cond	Postcode	TS12	Week_factor16	0.539248425663461	0.379744918688344	-0.205037938277785	1.28353478960471	Positive	1.71471763999976	0.814616410681487	3.60937558631625
Second-wave-cases	AR1 (Week|Postcode)	Poisson	ran_vals	cond	Postcode	TS13	Week_factor16	0.365015411226259	0.502256710756555	-0.619389652850141	1.34942047530266	Positive	1.44053620840759	0.538272870667842	3.85519070496468
Second-wave-cases	AR1 (Week|Postcode)	Poisson	ran_vals	cond	Postcode	TS14	Week_factor16	-0.155215754858779	0.46318878994301	-1.06304910118977	0.752617591472208	Negative	0.856230421679637	0.345401040373927	2.1225487167497
Second-wave-cases	AR1 (Week|Postcode)	Poisson	ran_vals	cond	Postcode	TS15	Week_factor16	-0.188362383574935	0.510357040216684	-1.1886438016561	0.811919034506226	Negative	0.828314485273868	0.304634128340853	2.25222594149673
Second-wave-cases	AR1 (Week|Postcode)	Poisson	ran_vals	cond	Postcode	TS16	Week_factor16	-0.115676490081377	0.529274407434698	-1.15303526659216	0.92168228642941	Negative	0.890763347467498	0.315677149458984	2.51351528785455
Second-wave-cases	AR1 (Week|Postcode)	Poisson	ran_vals	cond	Postcode	TS17	Week_factor16	-0.43740714434334	0.373710345040932	-1.1698659612736	0.295051672586923	Negative	0.645708481329318	0.310408545243218	1.34319576329294
Second-wave-cases	AR1 (Week|Postcode)	Poisson	ran_vals	cond	Postcode	TS18	Week_factor16	-0.230561389708205	0.452779900092183	-1.11799368681253	0.656870907396118	Negative	0.794087684694611	0.326935071203013	1.92874765213576
Second-wave-cases	AR1 (Week|Postcode)	Poisson	ran_vals	cond	Postcode	TS19	Week_factor16	0.0933689549313264	0.295328830896958	-0.48546491722303	0.672202827085683	Positive	1.09786672389393	0.615411015063893	1.95854691243779
Second-wave-cases	AR1 (Week|Postcode)	Poisson	ran_vals	cond	Postcode	TS2	Week_factor16	0.127361810953429	0.512074554694685	-0.87628587364754	1.1310094955544	Positive	1.13582789842131	0.41632633227971	3.09878312949323
Second-wave-cases	AR1 (Week|Postcode)	Poisson	ran_vals	cond	Postcode	TS20	Week_factor16	-0.0774505856516855	0.472975354120836	-1.0044652453036	0.849564074000232	Negative	0.925472754899822	0.366240431238433	2.33862716130394
Second-wave-cases	AR1 (Week|Postcode)	Poisson	ran_vals	cond	Postcode	TS21	Week_factor16	-0.318520127234541	0.489409075898864	-1.27774428970334	0.640704035234262	Negative	0.727224440791394	0.278665179945566	1.89781653878558
Second-wave-cases	AR1 (Week|Postcode)	Poisson	ran_vals	cond	Postcode	TS22	Week_factor16	0.517382284235847	0.473858751872141	-0.41136380319265	1.44612837166434	Positive	1.67763033737245	0.662745778707082	4.24664123000974
Second-wave-cases	AR1 (Week|Postcode)	Poisson	ran_vals	cond	Postcode	TS23	Week_factor16	-0.101408365194307	0.484644156012286	-1.0512934562962	0.848476725907584	Negative	0.90356397345789	0.349485412528155	2.33608564152943
Second-wave-cases	AR1 (Week|Postcode)	Poisson	ran_vals	cond	Postcode	TS24	Week_factor16	-0.124916671875384	0.37740271182643	-0.864612394722935	0.614779050972168	Negative	0.882570442460395	0.421214786064063	1.84924796487621
Second-wave-cases	AR1 (Week|Postcode)	Poisson	ran_vals	cond	Postcode	TS25	Week_factor16	0.606180681132467	0.344414338653599	-0.0688590183877675	1.2812203806527	Positive	1.83341561071013	0.933458271254049	3.60103167448476
Second-wave-cases	AR1 (Week|Postcode)	Poisson	ran_vals	cond	Postcode	TS26	Week_factor16	-0.0541456449052836	0.34394677518161	-0.728268936859935	0.619977647049367	Negative	0.947294127890569	0.482743927435949	1.858886489784
Second-wave-cases	AR1 (Week|Postcode)	Poisson	ran_vals	cond	Postcode	TS27	Week_factor16	-0.101601683333023	0.470312635066181	-1.02339750953687	0.820194142870821	Negative	0.903389315035195	0.359371894256453	2.27094068168105
Second-wave-cases	AR1 (Week|Postcode)	Poisson	ran_vals	cond	Postcode	TS28	Week_factor16	-0.0645916789975219	0.536926717899821	-1.11694870841847	0.987765350423424	Negative	0.937450165830847	0.327276889854128	2.68522722092593
Second-wave-cases	AR1 (Week|Postcode)	Poisson	ran_vals	cond	Postcode	TS29	Week_factor16	0.609268257409166	0.446302254247756	-0.265468087135474	1.4840046019538	Positive	1.83908516934842	0.766846914776848	4.41057295131913
Second-wave-cases	AR1 (Week|Postcode)	Poisson	ran_vals	cond	Postcode	TS3	Week_factor16	0.00991620823223642	0.408803450028972	-0.791323830580269	0.811156247044742	Positive	1.00996553674085	0.453244379175954	2.25050862684444
Second-wave-cases	AR1 (Week|Postcode)	Poisson	ran_vals	cond	Postcode	TS4	Week_factor16	0.190919745839465	0.336218700964989	-0.468056798980755	0.849896290659686	Positive	1.21036231157213	0.626217954105884	2.33940422127616
Second-wave-cases	AR1 (Week|Postcode)	Poisson	ran_vals	cond	Postcode	TS5	Week_factor16	-0.345522822072344	0.343326962881822	-1.01843130424224	0.327385660097547	Negative	0.707850177011567	0.361161047835253	1.38733641431859
Second-wave-cases	AR1 (Week|Postcode)	Poisson	ran_vals	cond	Postcode	TS6	Week_factor16	0.0577091379459014	0.421384487876676	-0.768189281936239	0.883607557828042	Positive	1.05940680965186	0.463852213936572	2.41961287370337
Second-wave-cases	AR1 (Week|Postcode)	Poisson	ran_vals	cond	Postcode	TS7	Week_factor16	0.142577874689734	0.400020996700135	-0.641448871902346	0.926604621281814	Positive	1.15324288589249	0.526528998052317	2.52591815224103
Second-wave-cases	AR1 (Week|Postcode)	Poisson	ran_vals	cond	Postcode	TS8	Week_factor16	-0.0262410326962132	0.438782853511725	-0.886239622612909	0.833757557220482	Negative	0.974100271295668	0.412202880427749	2.30195222690738
Second-wave-cases	AR1 (Week|Postcode)	Poisson	ran_vals	cond	Postcode	TS9	Week_factor16	-0.123538056330376	0.523291931945074	-1.14917139634311	0.902095283682353	Negative	0.88378800687571	0.31689924449297	2.46476208028532
Second-wave-cases	AR1 (Week|Postcode)	Poisson	ran_vals	cond	Postcode	TS1	Week_factor17	0.0386166672951135	0.493639279984533	-0.928898542828855	1.00613187741908	Positive	1.03937198200244	0.394988533811029	2.73500120762622
Second-wave-cases	AR1 (Week|Postcode)	Poisson	ran_vals	cond	Postcode	TS10	Week_factor17	-0.0173680289592204	0.345367259291677	-0.694275418610214	0.659539360691773	Negative	0.982781925860825	0.499436199085494	1.93390129823845
Second-wave-cases	AR1 (Week|Postcode)	Poisson	ran_vals	cond	Postcode	TS11	Week_factor17	-0.173990477395012	0.512902237050832	-1.17926038960467	0.831279434814645	Negative	0.84030489951196	0.30750608921554	2.29625476993033
Second-wave-cases	AR1 (Week|Postcode)	Poisson	ran_vals	cond	Postcode	TS12	Week_factor17	-0.461901653229255	0.437074532334024	-1.31855199516363	0.394748688705119	Negative	0.630084303651458	0.267522395363983	1.48401119527876
Second-wave-cases	AR1 (Week|Postcode)	Poisson	ran_vals	cond	Postcode	TS13	Week_factor17	0.406350175694532	0.457860595982484	-0.491040102371182	1.30374045376025	Positive	1.50132818906139	0.6119895312779	3.6830472027255
Second-wave-cases	AR1 (Week|Postcode)	Poisson	ran_vals	cond	Postcode	TS14	Week_factor17	-0.0279654146239515	0.482466532812652	-0.973582442682661	0.917651613434758	Negative	0.972421997800145	0.377727424501256	2.50340451995029
Second-wave-cases	AR1 (Week|Postcode)	Poisson	ran_vals	cond	Postcode	TS15	Week_factor17	-0.00797241671009822	0.4863642064753	-0.961228744771088	0.945283911350892	Negative	0.992059278718351	0.382422697273696	2.5735439332117
Second-wave-cases	AR1 (Week|Postcode)	Poisson	ran_vals	cond	Postcode	TS16	Week_factor17	0.314485627836865	0.493186672520436	-0.652142487958338	1.28111374363207	Positive	1.36955466895082	0.520928497276908	3.60064769166954
Second-wave-cases	AR1 (Week|Postcode)	Poisson	ran_vals	cond	Postcode	TS17	Week_factor17	-0.481444776197017	0.460955143093078	-1.38490025514796	0.422010702753922	Negative	0.617890033797141	0.250348769547351	1.52502484656159
Second-wave-cases	AR1 (Week|Postcode)	Poisson	ran_vals	cond	Postcode	TS18	Week_factor17	0.154005858097636	0.371165177310553	-0.57346452174647	0.881476237941743	Positive	1.16649772021596	0.563569553578607	2.41446139634164
Second-wave-cases	AR1 (Week|Postcode)	Poisson	ran_vals	cond	Postcode	TS19	Week_factor17	-0.22831656127262	0.413904063153576	-1.03955361810842	0.58292049556318	Negative	0.795872277612607	0.353612492947664	1.79126217230687
Second-wave-cases	AR1 (Week|Postcode)	Poisson	ran_vals	cond	Postcode	TS2	Week_factor17	-0.214370579010191	0.507681937133007	-1.20940889139241	0.78066773337203	Negative	0.807049254086527	0.298373598515248	2.18292939376248
Second-wave-cases	AR1 (Week|Postcode)	Poisson	ran_vals	cond	Postcode	TS20	Week_factor17	0.0383505776195286	0.410773035081484	-0.766749776960389	0.843450932199446	Positive	1.03909545264137	0.464520412328663	2.32437441077624
Second-wave-cases	AR1 (Week|Postcode)	Poisson	ran_vals	cond	Postcode	TS21	Week_factor17	0.573929096976909	0.48319938215949	-0.373124289407698	1.52098248336152	Positive	1.77522841113289	0.688579644369044	4.57671953776839
Second-wave-cases	AR1 (Week|Postcode)	Poisson	ran_vals	cond	Postcode	TS22	Week_factor17	-0.279221500029251	0.496857901950604	-1.25304509328657	0.694602093228067	Negative	0.756372348161765	0.285633690000644	2.00291194313406
Second-wave-cases	AR1 (Week|Postcode)	Poisson	ran_vals	cond	Postcode	TS23	Week_factor17	1.45221048319654	0.283879311130386	0.895817257424945	2.00860370896814	Positive	4.27254848113977	2.44933671032993	7.45290365620285
Second-wave-cases	AR1 (Week|Postcode)	Poisson	ran_vals	cond	Postcode	TS24	Week_factor17	-0.267649861091637	0.5019295322136	-1.25141366700733	0.716113944824055	Negative	0.765175651971608	0.286100060629959	2.04646506219183
Second-wave-cases	AR1 (Week|Postcode)	Poisson	ran_vals	cond	Postcode	TS25	Week_factor17	-0.23269413031837	0.326701393348771	-0.873017094981014	0.407628834344274	Negative	0.792395906344892	0.417689437543962	1.50324910317144
Second-wave-cases	AR1 (Week|Postcode)	Poisson	ran_vals	cond	Postcode	TS26	Week_factor17	0.498193209805198	0.40028908902578	-0.286358988089678	1.28274540770007	Positive	1.64574506677195	0.750992970018275	3.60652753478945
Second-wave-cases	AR1 (Week|Postcode)	Poisson	ran_vals	cond	Postcode	TS27	Week_factor17	-0.29143078196151	0.444667150378241	-1.16296238181092	0.580100817887898	Negative	0.747193731097496	0.312558889296385	1.78621850444954
Second-wave-cases	AR1 (Week|Postcode)	Poisson	ran_vals	cond	Postcode	TS28	Week_factor17	-0.166486532616719	0.514524305521081	-1.17493564060852	0.841962575375083	Negative	0.846634218806187	0.308838855729228	2.32091748546692
Second-wave-cases	AR1 (Week|Postcode)	Poisson	ran_vals	cond	Postcode	TS29	Week_factor17	-0.114062361462783	0.530741982173876	-1.15429753160698	0.926172808681414	Negative	0.892202315106038	0.315278932617712	2.52482766441545
Second-wave-cases	AR1 (Week|Postcode)	Poisson	ran_vals	cond	Postcode	TS3	Week_factor17	-0.0183820275049087	0.362450582741951	-0.728772115854688	0.692008060844871	Negative	0.981785891491318	0.48250108193432	1.99772305767101
Second-wave-cases	AR1 (Week|Postcode)	Poisson	ran_vals	cond	Postcode	TS4	Week_factor17	0.799748737283914	0.365128533730121	0.0841099614449586	1.51538751312287	Positive	2.22498180328062	1.08774849762935	4.55118442886303
Second-wave-cases	AR1 (Week|Postcode)	Poisson	ran_vals	cond	Postcode	TS5	Week_factor17	-0.271719908278976	0.312357927698078	-0.883930196852775	0.340490380294823	Negative	0.762067680048042	0.413155932456075	1.40563671813074
Second-wave-cases	AR1 (Week|Postcode)	Poisson	ran_vals	cond	Postcode	TS6	Week_factor17	0.47917428493604	0.314198559113579	-0.136643574920953	1.09499214479303	Positive	1.61474053598702	0.872281073582508	2.98915920283695
Second-wave-cases	AR1 (Week|Postcode)	Poisson	ran_vals	cond	Postcode	TS7	Week_factor17	0.351335432929999	0.422964055994599	-0.477658883574398	1.1803297494344	Positive	1.42096388406013	0.620233732814745	3.25544750789352
Second-wave-cases	AR1 (Week|Postcode)	Poisson	ran_vals	cond	Postcode	TS8	Week_factor17	0.30785107193062	0.387751672658282	-0.452128241424777	1.06783038528602	Positive	1.360498357455	0.636272567992172	2.90906110643531
Second-wave-cases	AR1 (Week|Postcode)	Poisson	ran_vals	cond	Postcode	TS9	Week_factor17	0.0427594830448393	0.494334590785978	-0.926118511208023	1.0116374772977	Positive	1.04368684027942	0.39608814218972	2.75010055729132
Second-wave-cases	AR1 (Week|Postcode)	Poisson	ran_vals	cond	Postcode	TS1	Week_factor18	-0.0478990193740688	0.437398916850175	-0.905185143277242	0.809387104529105	Negative	0.953230039983678	0.404466993825651	2.24653067616925
Second-wave-cases	AR1 (Week|Postcode)	Poisson	ran_vals	cond	Postcode	TS10	Week_factor18	0.357696065189307	0.414957180422244	-0.45560506356458	1.1709971939432	Positive	1.43003091824625	0.63406420271209	3.22520719257319
Second-wave-cases	AR1 (Week|Postcode)	Poisson	ran_vals	cond	Postcode	TS11	Week_factor18	-0.287661445454808	0.491459557279101	-1.25090447757985	0.67558158667023	Negative	0.750015470407283	0.286245776851465	1.96517556359322
Second-wave-cases	AR1 (Week|Postcode)	Poisson	ran_vals	cond	Postcode	TS12	Week_factor18	0.534395632581151	0.434416918873906	-0.317045882686563	1.38583714784886	Positive	1.70641662793566	0.728297338120587	3.99817156494014
Second-wave-cases	AR1 (Week|Postcode)	Poisson	ran_vals	cond	Postcode	TS13	Week_factor18	-0.36698258112007	0.48215017028502	-1.31197955001856	0.578014387778423	Negative	0.692821713117519	0.269286462399299	1.78249556955204
Second-wave-cases	AR1 (Week|Postcode)	Poisson	ran_vals	cond	Postcode	TS14	Week_factor18	-0.0531435950094586	0.434771975040389	-0.905281007575968	0.79899381755705	Negative	0.948243839622541	0.40442822173939	2.22330275447868
Second-wave-cases	AR1 (Week|Postcode)	Poisson	ran_vals	cond	Postcode	TS15	Week_factor18	0.073057352206674	0.504551843221356	-0.915846088840483	1.06196079325383	Positive	1.075792234204	0.400177896760816	2.89203611829009
Second-wave-cases	AR1 (Week|Postcode)	Poisson	ran_vals	cond	Postcode	TS16	Week_factor18	0.443051650499642	0.470595089116839	-0.47929777547078	1.36540107647006	Positive	1.55745277547837	0.619218069284873	3.91729387136045
Second-wave-cases	AR1 (Week|Postcode)	Poisson	ran_vals	cond	Postcode	TS17	Week_factor18	0.283301094426267	0.34520068473599	-0.393279815094839	0.959882003947372	Positive	1.32750480594674	0.674839890776834	2.61138832172929
Second-wave-cases	AR1 (Week|Postcode)	Poisson	ran_vals	cond	Postcode	TS18	Week_factor18	-0.327693618244123	0.485630819766773	-1.27951253476966	0.624125298281415	Negative	0.72058375960576	0.278172867009209	1.86661251397456
Second-wave-cases	AR1 (Week|Postcode)	Poisson	ran_vals	cond	Postcode	TS19	Week_factor18	-0.129444324905113	0.352583113298467	-0.820494528527113	0.561605878716888	Negative	0.878583502274447	0.44021390233537	1.75348612657118
Second-wave-cases	AR1 (Week|Postcode)	Poisson	ran_vals	cond	Postcode	TS2	Week_factor18	-0.0750089761564628	0.534804713430051	-1.12320695324163	0.973189000928702	Negative	0.927735158795237	0.325235106606152	2.64637029454231
Second-wave-cases	AR1 (Week|Postcode)	Poisson	ran_vals	cond	Postcode	TS20	Week_factor18	-0.0491935497378644	0.380702593610908	-0.795356922036233	0.696969822560504	Negative	0.951996853124369	0.451420084389498	2.00765991523036
Second-wave-cases	AR1 (Week|Postcode)	Poisson	ran_vals	cond	Postcode	TS21	Week_factor18	-0.0723258261919008	0.476059533467176	-1.00538536628451	0.860733713900705	Negative	0.930227753861453	0.365903600719773	2.36489521379931
Second-wave-cases	AR1 (Week|Postcode)	Poisson	ran_vals	cond	Postcode	TS22	Week_factor18	-0.131617979312863	0.521836903167161	-1.15439951532441	0.891163556698687	Negative	0.876675839423141	0.315246780939637	2.43796471176475
Second-wave-cases	AR1 (Week|Postcode)	Poisson	ran_vals	cond	Postcode	TS23	Week_factor18	-0.716444021513963	0.448548777201072	-1.59558347013755	0.162695427109619	Negative	0.488486217648266	0.202790171967619	1.17667825080996
Second-wave-cases	AR1 (Week|Postcode)	Poisson	ran_vals	cond	Postcode	TS24	Week_factor18	0.80569260804974	0.360805462897488	0.0985268953453614	1.51285832075412	Positive	2.23824618942204	1.10354408419453	4.53968815221265
Second-wave-cases	AR1 (Week|Postcode)	Poisson	ran_vals	cond	Postcode	TS25	Week_factor18	-0.416396475275086	0.471246057276274	-1.34002177539308	0.50722882484291	Negative	0.659418775409272	0.261839966850045	1.6606827696831
Second-wave-cases	AR1 (Week|Postcode)	Poisson	ran_vals	cond	Postcode	TS26	Week_factor18	0.0911121718715451	0.346508603306299	-0.588032210942077	0.770256554685167	Positive	1.09539187052352	0.555419157835558	2.16032042302051
Second-wave-cases	AR1 (Week|Postcode)	Poisson	ran_vals	cond	Postcode	TS27	Week_factor18	0.0369570641978805	0.495987780385012	-0.935161122128706	1.00907525052447	Positive	1.03764846761242	0.392522616356722	2.74306319552273
Second-wave-cases	AR1 (Week|Postcode)	Poisson	ran_vals	cond	Postcode	TS28	Week_factor18	-0.266578425391806	0.495650907608052	-1.23803635320818	0.704879502424565	Negative	0.765995927839725	0.289953024615141	2.02360283099596
Second-wave-cases	AR1 (Week|Postcode)	Poisson	ran_vals	cond	Postcode	TS29	Week_factor18	-0.225868471273516	0.502774218553453	-1.21128783199355	0.759550889446521	Negative	0.797823031412166	0.297813498608699	2.13731611369313
Second-wave-cases	AR1 (Week|Postcode)	Poisson	ran_vals	cond	Postcode	TS3	Week_factor18	-0.138834349878326	0.464773466297413	-1.0497736047911	0.772104905034443	Negative	0.870372193777221	0.350016982309639	2.16431714456191
Second-wave-cases	AR1 (Week|Postcode)	Poisson	ran_vals	cond	Postcode	TS4	Week_factor18	-0.0370067590481045	0.385873274358955	-0.7933044793882	0.719290961291991	Negative	0.96366962183771	0.452347549681957	2.05297705427114
Second-wave-cases	AR1 (Week|Postcode)	Poisson	ran_vals	cond	Postcode	TS5	Week_factor18	1.14986307119165	0.27454657480637	0.611761672492336	1.68796446989097	Positive	3.15776049170403	1.84367649370888	5.40846040885815
Second-wave-cases	AR1 (Week|Postcode)	Poisson	ran_vals	cond	Postcode	TS6	Week_factor18	-0.190733449161529	0.349416269446134	-0.875576752888295	0.494109854565237	Negative	0.826352823835953	0.416621662624614	1.6390386067777
Second-wave-cases	AR1 (Week|Postcode)	Poisson	ran_vals	cond	Postcode	TS7	Week_factor18	0.475775256817928	0.343947934222102	-0.198350306814344	1.1499008204502	Positive	1.60926130480747	0.820082522317905	3.1578796970712
Second-wave-cases	AR1 (Week|Postcode)	Poisson	ran_vals	cond	Postcode	TS8	Week_factor18	-0.405784291911997	0.475460040492217	-1.3376688473647	0.526100263540703	Negative	0.666453911419932	0.262456782824223	1.69231982221011
Second-wave-cases	AR1 (Week|Postcode)	Poisson	ran_vals	cond	Postcode	TS9	Week_factor18	-0.282856449706117	0.493820703361424	-1.25072724311475	0.685014343702511	Negative	0.753627963610856	0.286296513964663	1.98380029037429
Second-wave-cases	AR1 (Week|Postcode)	Poisson	ran_vals	cond	Postcode	TS1	Week_factor19	0.0205235243761442	0.386464304866293	-0.736932594472098	0.777979643224386	Positive	1.02073558012849	0.478579664256563	2.17706936244096
Second-wave-cases	AR1 (Week|Postcode)	Poisson	ran_vals	cond	Postcode	TS10	Week_factor19	-0.599728414945764	0.415652446769456	-1.41439224069985	0.214935410808322	Negative	0.548960705373558	0.243073298623534	1.23978181787449
Second-wave-cases	AR1 (Week|Postcode)	Poisson	ran_vals	cond	Postcode	TS11	Week_factor19	-0.100699076698367	0.528636289676167	-1.13680716538454	0.935409011987803	Negative	0.904205088330433	0.320841782944557	2.54825551167046
Second-wave-cases	AR1 (Week|Postcode)	Poisson	ran_vals	cond	Postcode	TS12	Week_factor19	0.270470869003828	0.410355797029617	-0.533811714021449	1.07475345202911	Positive	1.31058141763311	0.586365646403591	2.92927060577315
Second-wave-cases	AR1 (Week|Postcode)	Poisson	ran_vals	cond	Postcode	TS13	Week_factor19	-0.139274007619284	0.520595996067551	-1.15962341040744	0.881075395168872	Negative	0.869989612013392	0.313604258747789	2.41349377088633
Second-wave-cases	AR1 (Week|Postcode)	Poisson	ran_vals	cond	Postcode	TS14	Week_factor19	-0.245519781012173	0.423133651251163	-1.07484649811138	0.583806936087038	Negative	0.782297808998974	0.341350149172189	1.79285072365938
Second-wave-cases	AR1 (Week|Postcode)	Poisson	ran_vals	cond	Postcode	TS15	Week_factor19	0.332444366479382	0.447329193459614	-0.544304741934811	1.20919347489358	Positive	1.39437232318564	0.580245063191787	3.35078107338152
Second-wave-cases	AR1 (Week|Postcode)	Poisson	ran_vals	cond	Postcode	TS16	Week_factor19	0.33057789222498	0.500636076803844	-0.650650787671983	1.31180657212194	Positive	1.39177219043862	0.521706146330924	3.71287523388623
Second-wave-cases	AR1 (Week|Postcode)	Poisson	ran_vals	cond	Postcode	TS17	Week_factor19	0.487042258486022	0.306169477905896	-0.113038891374967	1.08712340834701	Positive	1.62749538341634	0.893115924934245	2.96573059453231
Second-wave-cases	AR1 (Week|Postcode)	Poisson	ran_vals	cond	Postcode	TS18	Week_factor19	0.0699620047702683	0.415297437290586	-0.744006015191063	0.883930024731599	Positive	1.07246743183363	0.475206413220178	2.42039324458969
Second-wave-cases	AR1 (Week|Postcode)	Poisson	ran_vals	cond	Postcode	TS19	Week_factor19	-0.448995803499103	0.464844509829592	-1.36007430117628	0.462082694178073	Negative	0.638268777183645	0.256641707464375	1.58737656459855
Second-wave-cases	AR1 (Week|Postcode)	Poisson	ran_vals	cond	Postcode	TS2	Week_factor19	-0.142556628973599	0.520669526783817	-1.16305014931739	0.877936891370195	Negative	0.867138447741578	0.312531457985852	2.4059308857981
Second-wave-cases	AR1 (Week|Postcode)	Poisson	ran_vals	cond	Postcode	TS20	Week_factor19	-0.112757676623878	0.467342697114556	-1.02873253140622	0.803217178158463	Negative	0.893367117624659	0.357459742562293	2.23271241995568
Second-wave-cases	AR1 (Week|Postcode)	Poisson	ran_vals	cond	Postcode	TS21	Week_factor19	-0.418453711496751	0.471346887026303	-1.34227663429337	0.505369211299872	Negative	0.658063589665807	0.261250219818388	1.65759741119026
Second-wave-cases	AR1 (Week|Postcode)	Poisson	ran_vals	cond	Postcode	TS22	Week_factor19	-0.271624655848742	0.498600602782743	-1.24886387997288	0.705614568275396	Negative	0.762140272303809	0.286830485673528	2.02509085916502
Second-wave-cases	AR1 (Week|Postcode)	Poisson	ran_vals	cond	Postcode	TS23	Week_factor19	0.157155588666323	0.424735282672753	-0.675310268335713	0.989621445668359	Positive	1.17017766612035	0.508998469997114	2.69021588668946
Second-wave-cases	AR1 (Week|Postcode)	Poisson	ran_vals	cond	Postcode	TS24	Week_factor19	-0.598935694422916	0.448606718234675	-1.47818870538559	0.280317316539754	Negative	0.549396050321585	0.228050380943896	1.32354972993101
Second-wave-cases	AR1 (Week|Postcode)	Poisson	ran_vals	cond	Postcode	TS25	Week_factor19	0.374295581629778	0.3350770439686	-0.282443356594821	1.03103451985438	Positive	1.45396685283966	0.753939346441726	2.80396509232971
Second-wave-cases	AR1 (Week|Postcode)	Poisson	ran_vals	cond	Postcode	TS26	Week_factor19	0.371852026553748	0.452147906472563	-0.514341585817661	1.25804563892516	Positive	1.45041834201252	0.597894127023132	3.5185382691758
Second-wave-cases	AR1 (Week|Postcode)	Poisson	ran_vals	cond	Postcode	TS27	Week_factor19	0.555643505568521	0.386682161525186	-0.202239604484944	1.31352661562199	Positive	1.74306229424356	0.81689917178584	3.71926703631197
Second-wave-cases	AR1 (Week|Postcode)	Poisson	ran_vals	cond	Postcode	TS28	Week_factor19	-0.0865182338923666	0.531858467983247	-1.12894167601218	0.955905208227447	Negative	0.917118825986285	0.323375311236869	2.60102398591078
Second-wave-cases	AR1 (Week|Postcode)	Poisson	ran_vals	cond	Postcode	TS29	Week_factor19	-0.123774469918387	0.467094244622203	-1.03926236676385	0.791713426927071	Negative	0.883579092078085	0.353715498061154	2.20717502127248
Second-wave-cases	AR1 (Week|Postcode)	Poisson	ran_vals	cond	Postcode	TS3	Week_factor19	-0.34670973849296	0.406930521365875	-1.14427890458018	0.450859427594262	Negative	0.707010516415185	0.318453470354719	1.56966061561483
Second-wave-cases	AR1 (Week|Postcode)	Poisson	ran_vals	cond	Postcode	TS4	Week_factor19	-0.311086098300867	0.48708994906955	-1.26576485570863	0.6435926591069	Negative	0.732650793165294	0.28202350633822	1.90330654240572
Second-wave-cases	AR1 (Week|Postcode)	Poisson	ran_vals	cond	Postcode	TS5	Week_factor19	-0.531960983289073	0.370612049719096	-1.25834725297507	0.194425286396923	Negative	0.587451856156644	0.284123222472498	1.21461273140139
Second-wave-cases	AR1 (Week|Postcode)	Poisson	ran_vals	cond	Postcode	TS6	Week_factor19	0.718662434233763	0.352878783593136	0.0270327274829129	1.41029214098461	Positive	2.05168710806813	1.02740142647591	4.09715217532031
Second-wave-cases	AR1 (Week|Postcode)	Poisson	ran_vals	cond	Postcode	TS7	Week_factor19	-0.0138676725893267	0.364683397117866	-0.728633996700062	0.700898651521409	Negative	0.986228040631498	0.482567729178388	2.01556318277614
Second-wave-cases	AR1 (Week|Postcode)	Poisson	ran_vals	cond	Postcode	TS8	Week_factor19	0.0225055883371816	0.384543029335611	-0.731184899666546	0.776196076340909	Positive	1.0227607496804	0.481338314451994	2.17318987431478
Second-wave-cases	AR1 (Week|Postcode)	Poisson	ran_vals	cond	Postcode	TS9	Week_factor19	0.0593246648406	0.498012490472003	-0.916761880335623	1.03541121001682	Positive	1.06111969307736	0.399811585004616	2.81626407354754
Second-wave-cases	AR1 (Week|Postcode)	Poisson	ran_vals	cond	Postcode	TS1	Week_factor20	-0.0535424337322742	0.479128506472992	-0.992617050385805	0.885532182921257	Negative	0.947865718670279	0.370605527445744	2.42427420557524
Second-wave-cases	AR1 (Week|Postcode)	Poisson	ran_vals	cond	Postcode	TS10	Week_factor20	0.42505220187229	0.275335597676806	-0.114595653236059	0.96470005698064	Positive	1.52967026923125	0.891726637799964	2.62400048779849
Second-wave-cases	AR1 (Week|Postcode)	Poisson	ran_vals	cond	Postcode	TS11	Week_factor20	-0.257782150887352	0.497367630288179	-1.23260479332822	0.717040491553511	Negative	0.772763559627013	0.291532206659234	2.04836208640723
Second-wave-cases	AR1 (Week|Postcode)	Poisson	ran_vals	cond	Postcode	TS12	Week_factor20	0.0490531186745523	0.498633192103906	-0.928249979345346	1.02635621669445	Positive	1.05027613853472	0.395244792041346	2.79087793030303
Second-wave-cases	AR1 (Week|Postcode)	Poisson	ran_vals	cond	Postcode	TS13	Week_factor20	-0.242710149273194	0.499897933571425	-1.22249209501918	0.737071796472796	Negative	0.784498868387695	0.29449534130345	2.0898071656333
Second-wave-cases	AR1 (Week|Postcode)	Poisson	ran_vals	cond	Postcode	TS14	Week_factor20	0.744819414736569	0.426653615106108	-0.0914063047452173	1.58104513421836	Positive	2.10606107704384	0.912646822822755	4.86003254415589
Second-wave-cases	AR1 (Week|Postcode)	Poisson	ran_vals	cond	Postcode	TS15	Week_factor20	-0.0289987298437027	0.449956881427881	-0.910898012038308	0.852900552350903	Negative	0.971417698318128	0.402162914689094	2.3464429715883
Second-wave-cases	AR1 (Week|Postcode)	Poisson	ran_vals	cond	Postcode	TS16	Week_factor20	0.152809306055688	0.465950109397918	-0.76043612695673	1.06605473906811	Positive	1.1651027797128	0.467462509544517	2.90390022638855
Second-wave-cases	AR1 (Week|Postcode)	Poisson	ran_vals	cond	Postcode	TS17	Week_factor20	0.225688696232453	0.367503249030133	-0.494604436068062	0.945981828532968	Positive	1.25318548318641	0.609812079257515	2.57534068065904
Second-wave-cases	AR1 (Week|Postcode)	Poisson	ran_vals	cond	Postcode	TS18	Week_factor20	0.314442279087918	0.371612322239435	-0.413904488712668	1.0427890468885	Positive	1.36949530175606	0.661064087332751	2.8371188474316
Second-wave-cases	AR1 (Week|Postcode)	Poisson	ran_vals	cond	Postcode	TS19	Week_factor20	-0.0233969850742585	0.380918713853335	-0.769983945264113	0.723189975115596	Negative	0.976874602150288	0.463020501923424	2.06099726548201
Second-wave-cases	AR1 (Week|Postcode)	Poisson	ran_vals	cond	Postcode	TS2	Week_factor20	-0.0514932872722193	0.540593150138162	-1.11103639183207	1.00804981728763	Negative	0.949810025756946	0.32921758578958	2.74025180904223
Second-wave-cases	AR1 (Week|Postcode)	Poisson	ran_vals	cond	Postcode	TS20	Week_factor20	-0.131273543817314	0.425200726779221	-0.964651654504843	0.702104566870215	Negative	0.876977849708874	0.381115936638505	2.01799524749209
Second-wave-cases	AR1 (Week|Postcode)	Poisson	ran_vals	cond	Postcode	TS21	Week_factor20	0.086177701541229	0.502774030323295	-0.899241290254479	1.07159669333694	Positive	1.09000000577719	0.406878245152254	2.92003818525537
Second-wave-cases	AR1 (Week|Postcode)	Poisson	ran_vals	cond	Postcode	TS22	Week_factor20	0.594022773222003	0.412069951283924	-0.213619490405663	1.40166503684967	Positive	1.81126006798653	0.807655647283567	4.06195764855556
Second-wave-cases	AR1 (Week|Postcode)	Poisson	ran_vals	cond	Postcode	TS23	Week_factor20	0.632581666055825	0.319579847266271	0.00621667522912273	1.25894665688253	Positive	1.88246420528788	1.00623603885958	3.52170996400244
Second-wave-cases	AR1 (Week|Postcode)	Poisson	ran_vals	cond	Postcode	TS24	Week_factor20	-0.34374519575574	0.481683740090029	-1.28782797827075	0.600337586759269	Negative	0.709109589164889	0.275869327001932	1.82273402741174
Second-wave-cases	AR1 (Week|Postcode)	Poisson	ran_vals	cond	Postcode	TS25	Week_factor20	-0.876836492457807	0.418273146747971	-1.69663679578407	-0.0570361891315475	Negative	0.416097158269498	0.183298960389945	0.944559885946026
Second-wave-cases	AR1 (Week|Postcode)	Poisson	ran_vals	cond	Postcode	TS26	Week_factor20	-0.339520691524613	0.437870755636987	-1.19773160245645	0.51869021940722	Negative	0.712111562083755	0.301878215625505	1.6798260046775
Second-wave-cases	AR1 (Week|Postcode)	Poisson	ran_vals	cond	Postcode	TS27	Week_factor20	-0.167679040790245	0.532973633151979	-1.21228816647759	0.876930084897096	Negative	0.845625202330046	0.297515734452937	2.4035097979964
Second-wave-cases	AR1 (Week|Postcode)	Poisson	ran_vals	cond	Postcode	TS28	Week_factor20	-0.252755624805587	0.498638979884519	-1.23007006666704	0.724558817055863	Negative	0.776657654500237	0.292272098431606	2.0638203767335
Second-wave-cases	AR1 (Week|Postcode)	Poisson	ran_vals	cond	Postcode	TS29	Week_factor20	-0.13086854849028	0.521727103875972	-1.15343488184557	0.891697784865013	Negative	0.877333093571114	0.315551025257163	2.43926748914148
Second-wave-cases	AR1 (Week|Postcode)	Poisson	ran_vals	cond	Postcode	TS3	Week_factor20	0.293750573776834	0.302338047849862	-0.298821111165044	0.886322258718712	Positive	1.3414492693106	0.741692077999924	2.42619032279071
Second-wave-cases	AR1 (Week|Postcode)	Poisson	ran_vals	cond	Postcode	TS4	Week_factor20	-0.0973352851972606	0.404835907335101	-0.890799083222652	0.696128512828131	Negative	0.907251767045013	0.41032773570395	2.00597156171809
Second-wave-cases	AR1 (Week|Postcode)	Poisson	ran_vals	cond	Postcode	TS5	Week_factor20	-0.469838602091378	0.466574401827348	-1.3843076257813	0.444630421598542	Negative	0.625103150482554	0.250497177551218	1.55991357891974
Second-wave-cases	AR1 (Week|Postcode)	Poisson	ran_vals	cond	Postcode	TS6	Week_factor20	-0.11588522794006	0.377004862080611	-0.854801179614549	0.623030723734428	Negative	0.890577430838349	0.425367754456434	1.86457048520791
Second-wave-cases	AR1 (Week|Postcode)	Poisson	ran_vals	cond	Postcode	TS7	Week_factor20	0.884892257616518	0.367888920033621	0.163843224039286	1.60594129119375	Positive	2.42272334743508	1.17802961389028	4.98254742410383
Second-wave-cases	AR1 (Week|Postcode)	Poisson	ran_vals	cond	Postcode	TS8	Week_factor20	-0.230617266126902	0.379727052204096	-0.97486861240249	0.513634080148687	Negative	0.794043315158276	0.377241915216112	1.67135400631805
Second-wave-cases	AR1 (Week|Postcode)	Poisson	ran_vals	cond	Postcode	TS9	Week_factor20	0.0939588006737872	0.453726755557243	-0.795329299040617	0.983246900388192	Positive	1.09851448692816	0.451432554136735	2.67312152598002
Second-wave-cases	AR1 (Week|Postcode)	Poisson	ran_vals	cond	Postcode	TS1	Week_factor21	0.199558522393605	0.380923626442868	-0.547038066294806	0.946155111082016	Positive	1.22086365520375	0.578661230775736	2.57578698092376
Second-wave-cases	AR1 (Week|Postcode)	Poisson	ran_vals	cond	Postcode	TS10	Week_factor21	0.0238841217603531	0.410681679426436	-0.781037179025886	0.828805422546592	Positive	1.0241716318084	0.457930808682654	2.29058082905267
Second-wave-cases	AR1 (Week|Postcode)	Poisson	ran_vals	cond	Postcode	TS11	Week_factor21	0.0300121504349323	0.446318889050459	-0.844756797723895	0.90478109859376	Positive	1.03046705450035	0.429661840242593	2.47139087290386
Second-wave-cases	AR1 (Week|Postcode)	Poisson	ran_vals	cond	Postcode	TS12	Week_factor21	0.00141514036417799	0.443265226806728	-0.867368739775986	0.870199020504342	Positive	1.0014161421478	0.420055371379736	2.38738594500107
Second-wave-cases	AR1 (Week|Postcode)	Poisson	ran_vals	cond	Postcode	TS13	Week_factor21	-0.0888168839757479	0.53154675784149	-1.1306293854441	0.952995617492605	Negative	0.915013111797688	0.322830007960221	2.59346706971817
Second-wave-cases	AR1 (Week|Postcode)	Poisson	ran_vals	cond	Postcode	TS14	Week_factor21	0.139661602605048	0.429420078060784	-0.701986284632468	0.981309489842563	Positive	1.14988461505332	0.49559992298113	2.66794760576801
Second-wave-cases	AR1 (Week|Postcode)	Poisson	ran_vals	cond	Postcode	TS15	Week_factor21	0.540264054857639	0.478745861994481	-0.398060592399126	1.4785887021144	Positive	1.71646004196209	0.67162133128131	4.38675029876091
Second-wave-cases	AR1 (Week|Postcode)	Poisson	ran_vals	cond	Postcode	TS16	Week_factor21	0.0184532220605909	0.448212466778686	-0.860027070247489	0.896933514368671	Positive	1.01862453489832	0.423150627370497	2.45207232598129
Second-wave-cases	AR1 (Week|Postcode)	Poisson	ran_vals	cond	Postcode	TS17	Week_factor21	0.474263720938938	0.275737016256926	-0.0661709001291714	1.01469834200705	Positive	1.60683068605309	0.93597089307593	2.75853113888703
Second-wave-cases	AR1 (Week|Postcode)	Poisson	ran_vals	cond	Postcode	TS18	Week_factor21	0.428936697976789	0.401032753986661	-0.357073056457978	1.21494645241156	Positive	1.53562382322565	0.699721376701919	3.37011359803393
Second-wave-cases	AR1 (Week|Postcode)	Poisson	ran_vals	cond	Postcode	TS19	Week_factor21	0.775006177389879	0.292646116132037	0.20143032955556	1.3485820252242	Positive	2.1706055358187	1.22315101661923	3.85195967473368
Second-wave-cases	AR1 (Week|Postcode)	Poisson	ran_vals	cond	Postcode	TS2	Week_factor21	-0.0997553299110046	0.530282055391477	-1.13908906012617	0.939578400304165	Negative	0.905058831773112	0.32011049045073	2.55890235842361
Second-wave-cases	AR1 (Week|Postcode)	Poisson	ran_vals	cond	Postcode	TS20	Week_factor21	-0.245987396839116	0.498534212081398	-1.22309649757971	0.731121703901477	Negative	0.781932079679177	0.294317401344204	2.07740953962947
Second-wave-cases	AR1 (Week|Postcode)	Poisson	ran_vals	cond	Postcode	TS21	Week_factor21	-0.303946965864978	0.489790094793052	-1.26391791164382	0.656023979913863	Negative	0.737899999301089	0.282544869295293	1.92711483427959
Second-wave-cases	AR1 (Week|Postcode)	Poisson	ran_vals	cond	Postcode	TS22	Week_factor21	-0.17680963622566	0.519641703554315	-1.19528866005716	0.841669387605836	Negative	0.83793928262569	0.302616588251561	2.32023712058896
Second-wave-cases	AR1 (Week|Postcode)	Poisson	ran_vals	cond	Postcode	TS23	Week_factor21	-0.073179142289449	0.34570548306387	-0.750749438352657	0.604391153773759	Negative	0.929434314120294	0.472012675750936	1.83013759723708
Second-wave-cases	AR1 (Week|Postcode)	Poisson	ran_vals	cond	Postcode	TS24	Week_factor21	-0.0400870529067077	0.403236530977548	-0.830416130873572	0.750242025060156	Negative	0.960705803279337	0.435867870500078	2.11751244567688
Second-wave-cases	AR1 (Week|Postcode)	Poisson	ran_vals	cond	Postcode	TS25	Week_factor21	0.125982836607202	0.392787139148781	-0.643865809714931	0.895831482929336	Positive	1.1342627003197	0.525257946852102	2.44937155362789
Second-wave-cases	AR1 (Week|Postcode)	Poisson	ran_vals	cond	Postcode	TS26	Week_factor21	-0.310738182978679	0.407367551810917	-1.10916391299833	0.487687547040972	Negative	0.732905737949076	0.329834616258628	1.62854592647575
Second-wave-cases	AR1 (Week|Postcode)	Poisson	ran_vals	cond	Postcode	TS27	Week_factor21	0.586201281359604	0.442532777486946	-0.281147024493287	1.4535495872125	Positive	1.7971485705254	0.754917335981789	4.27827370044577
Second-wave-cases	AR1 (Week|Postcode)	Poisson	ran_vals	cond	Postcode	TS28	Week_factor21	-0.0568974844524762	0.539151708229743	-1.11361541478602	0.999820445881067	Negative	0.944690909908478	0.3283696200106	2.71779379357597
Second-wave-cases	AR1 (Week|Postcode)	Poisson	ran_vals	cond	Postcode	TS29	Week_factor21	-0.10516793206313	0.471062015715195	-1.02843251734975	0.818096653223492	Negative	0.900173341926096	0.357567001598487	2.26618239908027
Second-wave-cases	AR1 (Week|Postcode)	Poisson	ran_vals	cond	Postcode	TS3	Week_factor21	-0.262640469088696	0.448621581794876	-1.14192261209404	0.61664167391665	Negative	0.769018333476754	0.319204724613896	1.8526956264156
Second-wave-cases	AR1 (Week|Postcode)	Poisson	ran_vals	cond	Postcode	TS4	Week_factor21	0.841204744595866	0.284202208514059	0.284178651581568	1.39823083761016	Positive	2.31915928905224	1.32867027859753	4.04803200209649
Second-wave-cases	AR1 (Week|Postcode)	Poisson	ran_vals	cond	Postcode	TS5	Week_factor21	-0.55817779379445	0.389083476145119	-1.32076739401853	0.204411806429632	Negative	0.572250873457322	0.266930382569999	1.22680325491533
Second-wave-cases	AR1 (Week|Postcode)	Poisson	ran_vals	cond	Postcode	TS6	Week_factor21	-0.124520130639568	0.466849401106527	-1.03952814301246	0.790487881733318	Negative	0.882920487433388	0.353621501374601	2.20447168540189
Second-wave-cases	AR1 (Week|Postcode)	Poisson	ran_vals	cond	Postcode	TS7	Week_factor21	0.0311789096673015	0.393483035357156	-0.740033668160224	0.802391487494827	Positive	1.03167006312407	0.477097852243693	2.23086965103918
Second-wave-cases	AR1 (Week|Postcode)	Poisson	ran_vals	cond	Postcode	TS8	Week_factor21	0.901409833907472	0.368303051066157	0.179549118421588	1.62327054939336	Positive	2.46307318856361	1.19667768154281	5.06964375269321
Second-wave-cases	AR1 (Week|Postcode)	Poisson	ran_vals	cond	Postcode	TS9	Week_factor21	-0.463291083158807	0.466279577737936	-1.37718226225171	0.450600095934092	Negative	0.629209453574007	0.25228843510641	1.56925360569904
Second-wave-cases	AR1 (Week|Postcode) -week FE	Poisson	ran_vals	cond	Postcode	TS1	(Intercept)	-0.0220928938089495	0.186664754857144	-0.38794909051195	0.343763302894051	Negative	0.978149366810322	0.678446881768347	1.41024479513802
Second-wave-cases	AR1 (Week|Postcode) -week FE	Poisson	ran_vals	cond	Postcode	TS10	(Intercept)	-0.132202503370086	0.160267743589078	-0.446321508688178	0.181916501948007	Negative	0.87616355104164	0.639977980500559	1.19951403261323
Second-wave-cases	AR1 (Week|Postcode) -week FE	Poisson	ran_vals	cond	Postcode	TS11	(Intercept)	-0.0516490087070322	0.183027868455542	-0.41037703904703	0.307079021632965	Negative	0.949662131492388	0.663400075244262	1.35944838965929
Second-wave-cases	AR1 (Week|Postcode) -week FE	Poisson	ran_vals	cond	Postcode	TS12	(Intercept)	-0.10219015830604	0.167484829082989	-0.430454391265545	0.226074074653464	Negative	0.902857849424848	0.650213576218115	1.25366852690049
Second-wave-cases	AR1 (Week|Postcode) -week FE	Poisson	ran_vals	cond	Postcode	TS13	(Intercept)	-0.18442311146933	0.194152409863064	-0.564954842312593	0.196108619373934	Negative	0.831583876703778	0.568385813166896	1.2166590509018
Second-wave-cases	AR1 (Week|Postcode) -week FE	Poisson	ran_vals	cond	Postcode	TS14	(Intercept)	0.0525384617140354	0.171433195449498	-0.283464427121597	0.388541350549668	Positive	1.05394309775703	0.753169914085299	1.47482796715097
Second-wave-cases	AR1 (Week|Postcode) -week FE	Poisson	ran_vals	cond	Postcode	TS15	(Intercept)	-0.0922248743474518	0.184284577590423	-0.453416009330857	0.268966260635954	Negative	0.911900063554932	0.635453723953289	1.30861098859909
Second-wave-cases	AR1 (Week|Postcode) -week FE	Poisson	ran_vals	cond	Postcode	TS16	(Intercept)	-0.041048722031228	0.186045251841294	-0.405690715134848	0.323593271072392	Negative	0.959782366262176	0.666516278947112	1.38208505881207
Second-wave-cases	AR1 (Week|Postcode) -week FE	Poisson	ran_vals	cond	Postcode	TS17	(Intercept)	-0.260116901728379	0.180496070942513	-0.613882700126692	0.0936488966699334	Negative	0.770961453808912	0.541245290895832	1.09817410563586
Second-wave-cases	AR1 (Week|Postcode) -week FE	Poisson	ran_vals	cond	Postcode	TS18	(Intercept)	0.286459743161788	0.167709310628795	-0.0422444655426906	0.615163951866266	Positive	1.33170455660022	0.958635398601532	1.84995987907072
Second-wave-cases	AR1 (Week|Postcode) -week FE	Poisson	ran_vals	cond	Postcode	TS19	(Intercept)	0.036992791127475	0.158215763206755	-0.273104406544282	0.347089988799232	Positive	1.03768554026841	0.761013328709187	1.41494404875743
Second-wave-cases	AR1 (Week|Postcode) -week FE	Poisson	ran_vals	cond	Postcode	TS2	(Intercept)	-0.329151532765245	0.233776873467302	-0.787345785179535	0.129042719649045	Negative	0.719533975512627	0.455050996915184	1.1377387269267
Second-wave-cases	AR1 (Week|Postcode) -week FE	Poisson	ran_vals	cond	Postcode	TS20	(Intercept)	0.255070976482275	0.168816581001304	-0.0758034422734689	0.585945395238019	Positive	1.29055321654978	0.926998397350773	1.79668876397934
Second-wave-cases	AR1 (Week|Postcode) -week FE	Poisson	ran_vals	cond	Postcode	TS21	(Intercept)	0.0642217059717391	0.180145282161704	-0.288856559050007	0.417299970993485	Positive	1.06632878401578	0.749119652130915	1.51785775795114
Second-wave-cases	AR1 (Week|Postcode) -week FE	Poisson	ran_vals	cond	Postcode	TS22	(Intercept)	0.107934509724531	0.187789524193905	-0.260126194369436	0.475995213818498	Positive	1.11397478848175	0.770954289574141	1.60961531202897
Second-wave-cases	AR1 (Week|Postcode) -week FE	Poisson	ran_vals	cond	Postcode	TS23	(Intercept)	0.153307086727597	0.159383225779031	-0.159078295539119	0.465692468994314	Positive	1.16568288972912	0.852929575773786	1.59311699113553
Second-wave-cases	AR1 (Week|Postcode) -week FE	Poisson	ran_vals	cond	Postcode	TS24	(Intercept)	0.272943718764819	0.182490788595294	-0.0847316543922694	0.630619091921908	Positive	1.31382629897696	0.918758796212325	1.87877335270114
Second-wave-cases	AR1 (Week|Postcode) -week FE	Poisson	ran_vals	cond	Postcode	TS25	(Intercept)	-0.0206023142372199	0.162637369390402	-0.339365700782744	0.298161072308305	Negative	0.97960846345426	0.712221941336716	1.3473787958149
Second-wave-cases	AR1 (Week|Postcode) -week FE	Poisson	ran_vals	cond	Postcode	TS26	(Intercept)	0.325518027322795	0.164943336408466	0.00223502847232765	0.648801026173263	Positive	1.38474779740693	1.0022375280103	1.91324552197736
Second-wave-cases	AR1 (Week|Postcode) -week FE	Poisson	ran_vals	cond	Postcode	TS27	(Intercept)	0.210465028527016	0.182016169165785	-0.146280107641872	0.567210164695903	Positive	1.23425188886084	0.863915679906065	1.76334075256302
Second-wave-cases	AR1 (Week|Postcode) -week FE	Poisson	ran_vals	cond	Postcode	TS28	(Intercept)	-0.108460569505652	0.198421734386948	-0.497360022654043	0.280438883642738	Negative	0.897214271721772	0.608134002376853	1.32371063981781
Second-wave-cases	AR1 (Week|Postcode) -week FE	Poisson	ran_vals	cond	Postcode	TS29	(Intercept)	0.160100506446227	0.193718534385594	-0.219580844087422	0.539781856979876	Positive	1.1736288223264	0.802855248969388	1.71563256809169
Second-wave-cases	AR1 (Week|Postcode) -week FE	Poisson	ran_vals	cond	Postcode	TS3	(Intercept)	-0.128307471252785	0.186837091119876	-0.494501440823971	0.2378864983184	Negative	0.879582891109669	0.609874890236028	1.26856520036991
Second-wave-cases	AR1 (Week|Postcode) -week FE	Poisson	ran_vals	cond	Postcode	TS4	(Intercept)	0.513267718225584	0.199369855560236	0.122509981724569	0.9040254547266	Positive	1.67074179800187	1.13033040266445	2.46952408694891
Second-wave-cases	AR1 (Week|Postcode) -week FE	Poisson	ran_vals	cond	Postcode	TS5	(Intercept)	-0.0534818784819147	0.176304126150929	-0.399031616063542	0.292067859099713	Negative	0.947923118654098	0.670969487604145	1.33919389104775
Second-wave-cases	AR1 (Week|Postcode) -week FE	Poisson	ran_vals	cond	Postcode	TS6	(Intercept)	0.0106166378780028	0.151946483921108	-0.287192998184863	0.308426273940868	Positive	1.01067319434724	0.750366895412428	1.36128114395375
Second-wave-cases	AR1 (Week|Postcode) -week FE	Poisson	ran_vals	cond	Postcode	TS7	(Intercept)	0.32335428702018	0.167296758466688	-0.00454133430482573	0.651249908345185	Positive	1.38175480198884	0.995468961961649	1.91793657640205
Second-wave-cases	AR1 (Week|Postcode) -week FE	Poisson	ran_vals	cond	Postcode	TS8	(Intercept)	0.242957040457409	0.18390319959046	-0.117486607381574	0.603400688296393	Positive	1.27501384893016	0.889152419745788	1.82832580653437
Second-wave-cases	AR1 (Week|Postcode) -week FE	Poisson	ran_vals	cond	Postcode	TS9	(Intercept)	0.0254698598323914	0.179411663257107	-0.326170538557966	0.377110258222749	Positive	1.02579698811135	0.721682102311597	1.45806506417142
Second-wave-cases	AR1 (Week|Postcode) -week FE	Poisson	ran_vals	cond	Postcode	TS1	Week_factor1	1.00644545552436	0.428838729838102	0.165936989865781	1.84695392118294	Positive	2.73585897860491	1.18049871599723	6.34047648623675
Second-wave-cases	AR1 (Week|Postcode) -week FE	Poisson	ran_vals	cond	Postcode	TS10	Week_factor1	-0.0377091624087335	0.329533133376551	-0.683582235539407	0.60816391072194	Negative	0.962992974724218	0.50480541765157	1.83705530277863
Second-wave-cases	AR1 (Week|Postcode) -week FE	Poisson	ran_vals	cond	Postcode	TS11	Week_factor1	-0.172267850141195	0.528121200733522	-1.20736638305095	0.862830682768557	Negative	0.841753679128737	0.298983651886551	2.36985952862607
Second-wave-cases	AR1 (Week|Postcode) -week FE	Poisson	ran_vals	cond	Postcode	TS12	Week_factor1	-0.374105251955071	0.448318454909001	-1.25279327718136	0.504582773271213	Negative	0.687904504724527	0.285705626220947	1.65629432601493
Second-wave-cases	AR1 (Week|Postcode) -week FE	Poisson	ran_vals	cond	Postcode	TS13	Week_factor1	0.053250131312288	0.509828967462896	-0.945996283190231	1.05249654581481	Positive	1.05469342397851	0.388292528812655	2.86479428791742
Second-wave-cases	AR1 (Week|Postcode) -week FE	Poisson	ran_vals	cond	Postcode	TS14	Week_factor1	-0.211229498156767	0.525495684329637	-1.24118211347409	0.818723117160552	Negative	0.809588246549057	0.289042335067824	2.26760252541061
Second-wave-cases	AR1 (Week|Postcode) -week FE	Poisson	ran_vals	cond	Postcode	TS15	Week_factor1	-0.244585506416979	0.518712111434942	-1.26124256317419	0.772071550340235	Negative	0.783029031495911	0.283301787337256	2.16424495562931
Second-wave-cases	AR1 (Week|Postcode) -week FE	Poisson	ran_vals	cond	Postcode	TS16	Week_factor1	0.658149737852686	0.50575185200325	-0.333105677188116	1.64940515289349	Positive	1.93121577119289	0.71669445189924	5.20388339134023
Second-wave-cases	AR1 (Week|Postcode) -week FE	Poisson	ran_vals	cond	Postcode	TS17	Week_factor1	-0.105537874512124	0.312603442434215	-0.718229363126425	0.507153614102176	Negative	0.899840391185568	0.487614880925084	1.6605578731987
Second-wave-cases	AR1 (Week|Postcode) -week FE	Poisson	ran_vals	cond	Postcode	TS18	Week_factor1	0.52608954283636	0.335603030211571	-0.131680309480826	1.18385939515355	Positive	1.6923016794469	0.87662119777375	3.26695838696561
Second-wave-cases	AR1 (Week|Postcode) -week FE	Poisson	ran_vals	cond	Postcode	TS19	Week_factor1	-0.642647078057207	0.456145507838732	-1.53667584513086	0.251381689016441	Negative	0.525898485583534	0.215094923178854	1.28580076671119
Second-wave-cases	AR1 (Week|Postcode) -week FE	Poisson	ran_vals	cond	Postcode	TS2	Week_factor1	-0.180302319823896	0.533083666550226	-1.2251271070089	0.864522467361105	Negative	0.835017730834917	0.293720364033806	2.37387221380552
Second-wave-cases	AR1 (Week|Postcode) -week FE	Poisson	ran_vals	cond	Postcode	TS20	Week_factor1	-0.199779734547993	0.467028044095152	-1.11513788074468	0.715578411648689	Negative	0.818911111039965	0.327870068813615	2.04536940566519
Second-wave-cases	AR1 (Week|Postcode) -week FE	Poisson	ran_vals	cond	Postcode	TS21	Week_factor1	-0.16373613377437	0.533819022322898	-1.21000219178963	0.882529924240893	Negative	0.848966005783648	0.298196625844898	2.41700682203937
Second-wave-cases	AR1 (Week|Postcode) -week FE	Poisson	ran_vals	cond	Postcode	TS22	Week_factor1	-0.0211064519576441	0.498783060372066	-0.99870328638556	0.956490382470272	Negative	0.979114730341786	0.368356784873434	2.60254648357207
Second-wave-cases	AR1 (Week|Postcode) -week FE	Poisson	ran_vals	cond	Postcode	TS23	Week_factor1	-0.0523622215383847	0.443772635116149	-0.922140603690471	0.817416160613702	Negative	0.948985061750872	0.397666882147125	2.26464080328702
Second-wave-cases	AR1 (Week|Postcode) -week FE	Poisson	ran_vals	cond	Postcode	TS24	Week_factor1	0.0155727246362518	0.355357131812252	-0.680914455365215	0.712059904637719	Positive	1.01569461139359	0.506153925498072	2.03818540496119
Second-wave-cases	AR1 (Week|Postcode) -week FE	Poisson	ran_vals	cond	Postcode	TS25	Week_factor1	-0.599470124042853	0.395229648449623	-1.37410600062654	0.175165752540834	Negative	0.549102515243123	0.25306573531421	1.19144368506452
Second-wave-cases	AR1 (Week|Postcode) -week FE	Poisson	ran_vals	cond	Postcode	TS26	Week_factor1	0.0560378315705299	0.463453121226098	-0.852313594555298	0.964389257696358	Positive	1.05763769507482	0.426427210123818	2.62318507704603
Second-wave-cases	AR1 (Week|Postcode) -week FE	Poisson	ran_vals	cond	Postcode	TS27	Week_factor1	-0.34667290539597	0.500795082459632	-1.32821323065161	0.634867419859675	Negative	0.707036558281708	0.264950243592957	1.88677197638225
Second-wave-cases	AR1 (Week|Postcode) -week FE	Poisson	ran_vals	cond	Postcode	TS28	Week_factor1	-0.167128689383071	0.535952284007055	-1.21757586346888	0.88331848470274	Negative	0.846090721437888	0.295946713308982	2.41891352973359
Second-wave-cases	AR1 (Week|Postcode) -week FE	Poisson	ran_vals	cond	Postcode	TS29	Week_factor1	-0.14025661201804	0.542217738527501	-1.2029838513107	0.922470627274619	Negative	0.869135176248674	0.300296832657154	2.51549757587767
Second-wave-cases	AR1 (Week|Postcode) -week FE	Poisson	ran_vals	cond	Postcode	TS3	Week_factor1	-0.214133353666201	0.362618924027835	-0.924853384873425	0.496586677541022	Negative	0.807240729333937	0.396589560841319	1.64310324687622
Second-wave-cases	AR1 (Week|Postcode) -week FE	Poisson	ran_vals	cond	Postcode	TS4	Week_factor1	-0.058674274373703	0.448415555056313	-0.937552612391614	0.820204063644208	Negative	0.943013882924595	0.391585023910195	2.27096321128069
Second-wave-cases	AR1 (Week|Postcode) -week FE	Poisson	ran_vals	cond	Postcode	TS5	Week_factor1	0.256938202437502	0.281345629874511	-0.294489099324276	0.80836550419928	Positive	1.2929652221913	0.744912066342225	2.24423679160563
Second-wave-cases	AR1 (Week|Postcode) -week FE	Poisson	ran_vals	cond	Postcode	TS6	Week_factor1	0.0220191539124238	0.396128936813975	-0.75437929547711	0.798417603301958	Positive	1.02226336462588	0.470302443005103	2.22202202476096
Second-wave-cases	AR1 (Week|Postcode) -week FE	Poisson	ran_vals	cond	Postcode	TS7	Week_factor1	-0.069947235945632	0.490215051997795	-1.03075108254074	0.890856610649476	Negative	0.93244301808209	0.356738919547208	2.4372165029641
Second-wave-cases	AR1 (Week|Postcode) -week FE	Poisson	ran_vals	cond	Postcode	TS8	Week_factor1	0.531325195751016	0.383871073018198	-0.221048282071398	1.28369867357343	Positive	1.70118521893909	0.801677972682646	3.60996715358482
Second-wave-cases	AR1 (Week|Postcode) -week FE	Poisson	ran_vals	cond	Postcode	TS9	Week_factor1	1.42192331746152	0.443234865397878	0.553198944589217	2.29064769033382	Positive	4.14508509305723	1.7388064760974	9.88133565458542
Second-wave-cases	AR1 (Week|Postcode) -week FE	Poisson	ran_vals	cond	Postcode	TS1	Week_factor2	-0.14806089573955	0.47358307426561	-1.0762666649879	0.780144873508803	Negative	0.86237859816053	0.340865719064256	2.1817883259335
Second-wave-cases	AR1 (Week|Postcode) -week FE	Poisson	ran_vals	cond	Postcode	TS10	Week_factor2	-0.290898447986713	0.457480584155726	-1.18754391655828	0.605747020584855	Negative	0.747591593594782	0.304969375211623	1.83262070306489
Second-wave-cases	AR1 (Week|Postcode) -week FE	Poisson	ran_vals	cond	Postcode	TS11	Week_factor2	0.42379331644389	0.433172847004762	-0.425209862766122	1.2727964956539	Positive	1.52774580121559	0.653632597590115	3.57082440768275
Second-wave-cases	AR1 (Week|Postcode) -week FE	Poisson	ran_vals	cond	Postcode	TS12	Week_factor2	-0.0762076328177867	0.490066448374264	-1.0367202216628	0.884304956027228	Negative	0.926623789075627	0.354615838094346	2.42130089590763
Second-wave-cases	AR1 (Week|Postcode) -week FE	Poisson	ran_vals	cond	Postcode	TS13	Week_factor2	0.135700610078319	0.472634496941171	-0.790645981777582	1.06204720193422	Positive	1.14533893932356	0.453551714487371	2.89228602611166
Second-wave-cases	AR1 (Week|Postcode) -week FE	Poisson	ran_vals	cond	Postcode	TS14	Week_factor2	-0.143354246255249	0.476911033309257	-1.07808269537117	0.791374202860676	Negative	0.866447078890601	0.340247258303558	2.20642642136525
Second-wave-cases	AR1 (Week|Postcode) -week FE	Poisson	ran_vals	cond	Postcode	TS15	Week_factor2	-0.130369282368171	0.541190640988653	-1.19108344747608	0.930344882739735	Negative	0.877771225625685	0.303891834797862	2.53538343683671
Second-wave-cases	AR1 (Week|Postcode) -week FE	Poisson	ran_vals	cond	Postcode	TS16	Week_factor2	0.0618174458185179	0.508890348374955	-0.935589309076434	1.05922420071347	Positive	1.06376813168081	0.39235457927392	2.88413261309141
Second-wave-cases	AR1 (Week|Postcode) -week FE	Poisson	ran_vals	cond	Postcode	TS17	Week_factor2	0.0667087133769231	0.395619542946494	-0.708691342378402	0.842108769132248	Positive	1.06898405206502	0.492288012561974	2.32125681391744
Second-wave-cases	AR1 (Week|Postcode) -week FE	Poisson	ran_vals	cond	Postcode	TS18	Week_factor2	0.603603350874344	0.322756747868828	-0.0289882507158327	1.23619495246452	Positive	1.82869637730481	0.971427877981741	3.44248967542043
Second-wave-cases	AR1 (Week|Postcode) -week FE	Poisson	ran_vals	cond	Postcode	TS19	Week_factor2	0.474573657199652	0.292082255250706	-0.0978970436149668	1.04704435801427	Positive	1.60732877833197	0.906742253852958	2.84921739411197
Second-wave-cases	AR1 (Week|Postcode) -week FE	Poisson	ran_vals	cond	Postcode	TS2	Week_factor2	-0.108161903889792	0.548514090807385	-1.183229766885	0.966905959105415	Negative	0.89748227879505	0.30628790085552	2.62979516494551
Second-wave-cases	AR1 (Week|Postcode) -week FE	Poisson	ran_vals	cond	Postcode	TS20	Week_factor2	0.416654869513794	0.381141540712369	-0.330368823294556	1.16367856232214	Positive	1.51687890143037	0.718658626503838	3.20168925376744
Second-wave-cases	AR1 (Week|Postcode) -week FE	Poisson	ran_vals	cond	Postcode	TS21	Week_factor2	-0.0159280950206035	0.504294349306595	-1.00432685726859	0.972470667227385	Negative	0.984198086254148	0.366291118039197	2.64447000017804
Second-wave-cases	AR1 (Week|Postcode) -week FE	Poisson	ran_vals	cond	Postcode	TS22	Week_factor2	-0.149180782784954	0.540233016515866	-1.20801803841548	0.909656472845576	Negative	0.861413372113167	0.298788881054512	2.48346924770604
Second-wave-cases	AR1 (Week|Postcode) -week FE	Poisson	ran_vals	cond	Postcode	TS23	Week_factor2	0.118266809858896	0.376521348348127	-0.619701472313892	0.856235092031684	Positive	1.12554437764514	0.538105052875746	2.35428033852921
Second-wave-cases	AR1 (Week|Postcode) -week FE	Poisson	ran_vals	cond	Postcode	TS24	Week_factor2	0.239706868778075	0.442464105052694	-0.627506841576951	1.1069205791331	Positive	1.27087656211589	0.533921293370508	3.0250287002783
Second-wave-cases	AR1 (Week|Postcode) -week FE	Poisson	ran_vals	cond	Postcode	TS25	Week_factor2	-0.367342394093116	0.323973959492772	-1.00231968662779	0.267634898441554	Negative	0.692572471719964	0.367027065155957	1.30686991266021
Second-wave-cases	AR1 (Week|Postcode) -week FE	Poisson	ran_vals	cond	Postcode	TS26	Week_factor2	-0.483617807931775	0.432547039717576	-1.33139442739764	0.36415881153409	Negative	0.616548796948012	0.264108723969606	1.43930277389015
Second-wave-cases	AR1 (Week|Postcode) -week FE	Poisson	ran_vals	cond	Postcode	TS27	Week_factor2	-0.216317567920418	0.534686988259539	-1.26428480791131	0.831649672070469	Negative	0.80547946681391	0.282441223652114	2.29710508639472
Second-wave-cases	AR1 (Week|Postcode) -week FE	Poisson	ran_vals	cond	Postcode	TS28	Week_factor2	-0.190216514156857	0.531645397427469	-1.23222234566118	0.851789317347465	Negative	0.826780104965575	0.291643723794912	2.34383697023283
Second-wave-cases	AR1 (Week|Postcode) -week FE	Poisson	ran_vals	cond	Postcode	TS29	Week_factor2	-0.224982900046202	0.526195799560822	-1.25630771600167	0.806341915909267	Negative	0.798529873466572	0.284703293626938	2.2396999721896
Second-wave-cases	AR1 (Week|Postcode) -week FE	Poisson	ran_vals	cond	Postcode	TS3	Week_factor2	0.175150797750655	0.43400719967989	-0.675487682653012	1.02578927815432	Positive	1.19142586740743	0.508908174391156	2.78929612247983
Second-wave-cases	AR1 (Week|Postcode) -week FE	Poisson	ran_vals	cond	Postcode	TS4	Week_factor2	-0.479018551924516	0.409568690024681	-1.28175843356814	0.323721329719108	Negative	0.619390993691249	0.277548819937019	1.38226205808725
Second-wave-cases	AR1 (Week|Postcode) -week FE	Poisson	ran_vals	cond	Postcode	TS5	Week_factor2	0.4420115667934	0.339693920012267	-0.223776282197873	1.10779941578467	Positive	1.55583373633742	0.799493975398648	3.02768837491075
Second-wave-cases	AR1 (Week|Postcode) -week FE	Poisson	ran_vals	cond	Postcode	TS6	Week_factor2	-0.553815130529896	0.399918575887719	-1.33764113601837	0.230010874958582	Negative	0.574752865026085	0.2624640559558	1.25861369722688
Second-wave-cases	AR1 (Week|Postcode) -week FE	Poisson	ran_vals	cond	Postcode	TS7	Week_factor2	-0.139802998065939	0.436475943348913	-0.995280127147952	0.715674131016075	Negative	0.869529517523472	0.369619889474978	2.04556519650111
Second-wave-cases	AR1 (Week|Postcode) -week FE	Poisson	ran_vals	cond	Postcode	TS8	Week_factor2	0.190514104856566	0.477728681732793	-0.745816905721507	1.12684511543464	Positive	1.20987143858023	0.474346645134368	3.08590545101789
Second-wave-cases	AR1 (Week|Postcode) -week FE	Poisson	ran_vals	cond	Postcode	TS9	Week_factor2	0.269265960859084	0.490354577091468	-0.691811349894562	1.23034327161273	Positive	1.30900323838011	0.500668361642292	3.42240414886416
Second-wave-cases	AR1 (Week|Postcode) -week FE	Poisson	ran_vals	cond	Postcode	TS1	Week_factor3	-0.0429553164997159	0.451088738493467	-0.927072997778519	0.841162364779087	Negative	0.957954193857205	0.395710261746861	2.31906100558912
Second-wave-cases	AR1 (Week|Postcode) -week FE	Poisson	ran_vals	cond	Postcode	TS10	Week_factor3	-0.0592044886954026	0.388084496416606	-0.819836124630313	0.701427147239508	Negative	0.942514015988321	0.440503836320452	2.01662868081857
Second-wave-cases	AR1 (Week|Postcode) -week FE	Poisson	ran_vals	cond	Postcode	TS11	Week_factor3	-0.127558167648149	0.537829078926857	-1.18168379218314	0.926567456886841	Negative	0.880242212725738	0.306761780410248	2.52582427976552
Second-wave-cases	AR1 (Week|Postcode) -week FE	Poisson	ran_vals	cond	Postcode	TS12	Week_factor3	0.124318658105822	0.403482505906043	-0.666492521861992	0.915129838073636	Positive	1.13237665451263	0.513506535742004	2.49709944944003
Second-wave-cases	AR1 (Week|Postcode) -week FE	Poisson	ran_vals	cond	Postcode	TS13	Week_factor3	-0.148460996367206	0.534452727079786	-1.1959690928828	0.89904710014839	Negative	0.862033628957928	0.302410748029494	2.4572604720448
Second-wave-cases	AR1 (Week|Postcode) -week FE	Poisson	ran_vals	cond	Postcode	TS14	Week_factor3	0.329761455064937	0.394862956259646	-0.444155718032984	1.10367862816286	Positive	1.39063635963436	0.641365540870518	3.01523758528138
Second-wave-cases	AR1 (Week|Postcode) -week FE	Poisson	ran_vals	cond	Postcode	TS15	Week_factor3	0.240365670728366	0.4877960569689	-0.715697032731326	1.19642837418806	Positive	1.27171409392709	0.488851247693022	3.30827985880148
Second-wave-cases	AR1 (Week|Postcode) -week FE	Poisson	ran_vals	cond	Postcode	TS16	Week_factor3	-0.128677181137685	0.543913108673382	-1.19472728485673	0.937372922581364	Negative	0.879257760725899	0.302786517391982	2.553264975124
Second-wave-cases	AR1 (Week|Postcode) -week FE	Poisson	ran_vals	cond	Postcode	TS17	Week_factor3	-0.0877492843046404	0.364502834722839	-0.802161712624161	0.62666314401488	Negative	0.915990501132335	0.448358693124455	1.87135570477668
Second-wave-cases	AR1 (Week|Postcode) -week FE	Poisson	ran_vals	cond	Postcode	TS18	Week_factor3	1.20176232145114	0.355449209728417	0.505094672050219	1.89842997085206	Positive	3.32597319481104	1.6571423981031	6.67540562915059
Second-wave-cases	AR1 (Week|Postcode) -week FE	Poisson	ran_vals	cond	Postcode	TS19	Week_factor3	0.638754131496069	0.274927229629052	0.0999066630537526	1.17760159993838	Positive	1.89411958474581	1.10506776961093	3.24657826422789
Second-wave-cases	AR1 (Week|Postcode) -week FE	Poisson	ran_vals	cond	Postcode	TS2	Week_factor3	0.079492908176658	0.522288408907683	-0.944173562825128	1.10315937917844	Positive	1.08273788091643	0.389000922918596	3.01367233264055
Second-wave-cases	AR1 (Week|Postcode) -week FE	Poisson	ran_vals	cond	Postcode	TS20	Week_factor3	0.0923300944387012	0.465806286032673	-0.8206334499577	1.0052936388351	Positive	1.09672678574918	0.440152751437977	2.73270958468432
Second-wave-cases	AR1 (Week|Postcode) -week FE	Poisson	ran_vals	cond	Postcode	TS21	Week_factor3	-0.327819189526309	0.499483488897038	-1.30678883863692	0.651150459584297	Negative	0.720493280660041	0.270687884747467	1.91774584947
Second-wave-cases	AR1 (Week|Postcode) -week FE	Poisson	ran_vals	cond	Postcode	TS22	Week_factor3	-0.224679738153993	0.523705908950436	-1.25112445818766	0.801764981879674	Negative	0.798771993993002	0.286182815256908	2.22947243640323
Second-wave-cases	AR1 (Week|Postcode) -week FE	Poisson	ran_vals	cond	Postcode	TS23	Week_factor3	-0.188736263369508	0.47197294013886	-1.11378622771915	0.736313700980137	Negative	0.828004853110485	0.328313535022811	2.08822349260405
Second-wave-cases	AR1 (Week|Postcode) -week FE	Poisson	ran_vals	cond	Postcode	TS24	Week_factor3	-0.0255207709685219	0.414043990852227	-0.837032081054118	0.785990539117075	Negative	0.974802131171077	0.432993708523462	2.19457968148326
Second-wave-cases	AR1 (Week|Postcode) -week FE	Poisson	ran_vals	cond	Postcode	TS25	Week_factor3	0.210174419081885	0.380785242729899	-0.53615094251306	0.95649978067683	Positive	1.23389325571788	0.584995606220275	2.60257094295643
Second-wave-cases	AR1 (Week|Postcode) -week FE	Poisson	ran_vals	cond	Postcode	TS26	Week_factor3	0.418868147742798	0.305895226084328	-0.180675478425222	1.01841177391082	Positive	1.52023989451334	0.834706194916166	2.7687937994782
Second-wave-cases	AR1 (Week|Postcode) -week FE	Poisson	ran_vals	cond	Postcode	TS27	Week_factor3	-0.38441891333064	0.49381213316209	-1.35227290945723	0.583435082795953	Negative	0.680846151901764	0.258651700131535	1.7921841701551
Second-wave-cases	AR1 (Week|Postcode) -week FE	Poisson	ran_vals	cond	Postcode	TS28	Week_factor3	-0.0857009196460857	0.550426303851271	-1.16451665133808	0.993114812045905	Negative	0.917868706670635	0.312073465876446	2.69963023071873
Second-wave-cases	AR1 (Week|Postcode) -week FE	Poisson	ran_vals	cond	Postcode	TS29	Week_factor3	-0.236755073490211	0.519099147444438	-1.25417070688676	0.780660559906334	Negative	0.789184556567368	0.28531235771643	2.18291373464952
Second-wave-cases	AR1 (Week|Postcode) -week FE	Poisson	ran_vals	cond	Postcode	TS3	Week_factor3	0.431198710135266	0.360464725155165	-0.275299168865987	1.13769658913652	Positive	1.53910135461098	0.759344916882455	3.11957442145102
Second-wave-cases	AR1 (Week|Postcode) -week FE	Poisson	ran_vals	cond	Postcode	TS4	Week_factor3	-0.158594292850298	0.47953580162439	-1.09846719333165	0.78127860763105	Negative	0.853342495901001	0.333381701954434	2.18426329652033
Second-wave-cases	AR1 (Week|Postcode) -week FE	Poisson	ran_vals	cond	Postcode	TS5	Week_factor3	-0.198103259450848	0.324140326788087	-0.833406625892543	0.437200106990847	Negative	0.820285146570756	0.434566356859407	1.54836588489591
Second-wave-cases	AR1 (Week|Postcode) -week FE	Poisson	ran_vals	cond	Postcode	TS6	Week_factor3	-0.331555649159392	0.458378230674163	-1.22996047257794	0.56684917425916	Negative	0.717806209793072	0.292304131481286	1.76270431829488
Second-wave-cases	AR1 (Week|Postcode) -week FE	Poisson	ran_vals	cond	Postcode	TS7	Week_factor3	0.169388591309543	0.363148700529455	-0.542369782760711	0.881146965379798	Positive	1.18458036713396	0.581368900639182	2.41366651132604
Second-wave-cases	AR1 (Week|Postcode) -week FE	Poisson	ran_vals	cond	Postcode	TS8	Week_factor3	0.207411017148845	0.408427479126311	-0.593092132235209	1.0079141665329	Positive	1.23048821961838	0.552615878778888	2.73988011702689
Second-wave-cases	AR1 (Week|Postcode) -week FE	Poisson	ran_vals	cond	Postcode	TS9	Week_factor3	-0.14798010231693	0.537318485359285	-1.20110498184874	0.90514477721488	Negative	0.862448275493767	0.300861581584176	2.47228982838431
Second-wave-cases	AR1 (Week|Postcode) -week FE	Poisson	ran_vals	cond	Postcode	TS1	Week_factor4	-0.279598739259717	0.519049502273607	-1.29691706990943	0.737719591389994	Negative	0.756087068651894	0.273373285964839	2.09116137066934
Second-wave-cases	AR1 (Week|Postcode) -week FE	Poisson	ran_vals	cond	Postcode	TS10	Week_factor4	-0.137154184398536	0.380540545750641	-0.882999948727008	0.608691579929937	Negative	0.871835792291319	0.413540448807971	1.83802491609034
Second-wave-cases	AR1 (Week|Postcode) -week FE	Poisson	ran_vals	cond	Postcode	TS11	Week_factor4	0.00770641946818809	0.507192092861677	-0.986371815784193	1.00178465472057	Positive	1.00773619034518	0.372927288333724	2.72313735438594
Second-wave-cases	AR1 (Week|Postcode) -week FE	Poisson	ran_vals	cond	Postcode	TS12	Week_factor4	0.0192163789534054	0.502465091464733	-0.965597103806094	1.00402986171291	Positive	1.01940220193655	0.380755781123732	2.72925823016039
Second-wave-cases	AR1 (Week|Postcode) -week FE	Poisson	ran_vals	cond	Postcode	TS13	Week_factor4	0.11852333383424	0.472538045514793	-0.807634216699703	1.04468088436818	Positive	1.12583314379946	0.445911749909199	2.84249129549843
Second-wave-cases	AR1 (Week|Postcode) -week FE	Poisson	ran_vals	cond	Postcode	TS14	Week_factor4	-0.269210472422043	0.508603857760546	-1.26605571603085	0.727634771186761	Negative	0.763982441490461	0.281941488818695	2.07017836697692
Second-wave-cases	AR1 (Week|Postcode) -week FE	Poisson	ran_vals	cond	Postcode	TS15	Week_factor4	0.0963749541503352	0.463130307425346	-0.811343768552305	1.00409367685298	Positive	1.10117187556141	0.444260681406668	2.72943240371403
Second-wave-cases	AR1 (Week|Postcode) -week FE	Poisson	ran_vals	cond	Postcode	TS16	Week_factor4	-0.237376458221276	0.519121194815624	-1.2548353036713	0.780082387228749	Negative	0.788694321661941	0.285122803036594	2.18165199835649
Second-wave-cases	AR1 (Week|Postcode) -week FE	Poisson	ran_vals	cond	Postcode	TS17	Week_factor4	-0.534323551841015	0.470814966297077	-1.45710392916572	0.388456825483695	Negative	0.586065599084001	0.232909822281608	1.47470331248804
Second-wave-cases	AR1 (Week|Postcode) -week FE	Poisson	ran_vals	cond	Postcode	TS18	Week_factor4	-0.338200320765414	0.450054302377324	-1.22029054451227	0.54388990298144	Negative	0.713052434381062	0.295144401879043	1.7226949619906
Second-wave-cases	AR1 (Week|Postcode) -week FE	Poisson	ran_vals	cond	Postcode	TS19	Week_factor4	0.55387878139283	0.362547994799563	-0.156702231081527	1.26445979386719	Positive	1.7399889826444	0.85495860101639	3.54117925256812
Second-wave-cases	AR1 (Week|Postcode) -week FE	Poisson	ran_vals	cond	Postcode	TS2	Week_factor4	-0.225959393611371	0.521169678816839	-1.24743319392668	0.79551440670394	Negative	0.797750494774606	0.28724114373834	2.21558041313488
Second-wave-cases	AR1 (Week|Postcode) -week FE	Poisson	ran_vals	cond	Postcode	TS20	Week_factor4	0.540392595875228	0.366753166157243	-0.178430401009001	1.25921559275946	Positive	1.7166806916635	0.836582280133814	3.52265720552781
Second-wave-cases	AR1 (Week|Postcode) -week FE	Poisson	ran_vals	cond	Postcode	TS21	Week_factor4	0.519735675016846	0.485050408364473	-0.430945656063967	1.47041700609766	Positive	1.68158310652324	0.649894227625447	4.35104917684242
Second-wave-cases	AR1 (Week|Postcode) -week FE	Poisson	ran_vals	cond	Postcode	TS22	Week_factor4	-0.0617921738200897	0.492495033767869	-1.02706470256995	0.903480354929771	Negative	0.94007823936	0.358056421669741	2.46817831669371
Second-wave-cases	AR1 (Week|Postcode) -week FE	Poisson	ran_vals	cond	Postcode	TS23	Week_factor4	-0.375051548083278	0.445969507971902	-1.24913572191125	0.499032625744697	Negative	0.687253851259112	0.286752523715463	1.64712711138734
Second-wave-cases	AR1 (Week|Postcode) -week FE	Poisson	ran_vals	cond	Postcode	TS24	Week_factor4	-0.103288177394551	0.483777802744342	-1.05147524729338	0.844898892504281	Negative	0.90186703833626	0.349421885001051	2.32774245046205
Second-wave-cases	AR1 (Week|Postcode) -week FE	Poisson	ran_vals	cond	Postcode	TS25	Week_factor4	0.262046751645388	0.322114929397913	-0.369286908857184	0.89338041214796	Positive	1.29958729885369	0.691227062831173	2.4433753221759
Second-wave-cases	AR1 (Week|Postcode) -week FE	Poisson	ran_vals	cond	Postcode	TS26	Week_factor4	0.16273338845013	0.433483624161229	-0.686878902793776	1.01234567969404	Positive	1.17672291994155	0.503143982265895	2.75204887491633
Second-wave-cases	AR1 (Week|Postcode) -week FE	Poisson	ran_vals	cond	Postcode	TS27	Week_factor4	0.0301597239327143	0.421610342248115	-0.796181362383197	0.856500810248626	Positive	1.0306191353492	0.451048068831887	2.35490599682366
Second-wave-cases	AR1 (Week|Postcode) -week FE	Poisson	ran_vals	cond	Postcode	TS28	Week_factor4	0.300397847817308	0.502458838768977	-0.684403379883704	1.28519907551832	Positive	1.35039595280021	0.504391069680924	3.61538762074591
Second-wave-cases	AR1 (Week|Postcode) -week FE	Poisson	ran_vals	cond	Postcode	TS29	Week_factor4	0.175532585861497	0.534330314923754	-0.871735587237005	1.22280075896	Positive	1.19188082648201	0.418225052917087	3.3966877274018
Second-wave-cases	AR1 (Week|Postcode) -week FE	Poisson	ran_vals	cond	Postcode	TS3	Week_factor4	-0.490253206821313	0.433066115986997	-1.33904719708047	0.358540783437847	Negative	0.612471292639705	0.262095274791695	1.43123940180107
Second-wave-cases	AR1 (Week|Postcode) -week FE	Poisson	ran_vals	cond	Postcode	TS4	Week_factor4	0.0150135570112503	0.421146496326331	-0.810418408003589	0.84044552202609	Positive	1.01512682660824	0.444671972981738	2.31739919921159
Second-wave-cases	AR1 (Week|Postcode) -week FE	Poisson	ran_vals	cond	Postcode	TS5	Week_factor4	0.257898585414273	0.389229652681443	-0.504977515556388	1.02077468638493	Positive	1.29420756044502	0.603519145066673	2.7753439525568
Second-wave-cases	AR1 (Week|Postcode) -week FE	Poisson	ran_vals	cond	Postcode	TS6	Week_factor4	-0.172633740253414	0.363229696678539	-0.884550863858758	0.539283383351929	Negative	0.841445746118876	0.412899579763532	1.71477758361257
Second-wave-cases	AR1 (Week|Postcode) -week FE	Poisson	ran_vals	cond	Postcode	TS7	Week_factor4	0.828936918662899	0.38511455211525	0.074126266594735	1.58374757073106	Positive	2.29088205134013	1.076942778809	4.8731842363587
Second-wave-cases	AR1 (Week|Postcode) -week FE	Poisson	ran_vals	cond	Postcode	TS8	Week_factor4	0.283802529976612	0.353167084390159	-0.408392235953118	0.975997295906342	Positive	1.32817063096991	0.664718101344558	2.65381252805184
Second-wave-cases	AR1 (Week|Postcode) -week FE	Poisson	ran_vals	cond	Postcode	TS9	Week_factor4	-0.288135913366861	0.510508404760925	-1.28871400050327	0.712442173769548	Negative	0.749659696541347	0.275625008896557	2.03896468926512
Second-wave-cases	AR1 (Week|Postcode) -week FE	Poisson	ran_vals	cond	Postcode	TS1	Week_factor5	-0.528104887305846	0.482231766886815	-1.47326178260512	0.417052007993427	Negative	0.58972150006953	0.22917674002448	1.5174814320472
Second-wave-cases	AR1 (Week|Postcode) -week FE	Poisson	ran_vals	cond	Postcode	TS10	Week_factor5	-0.0815792077438634	0.446593407036966	-0.956886201269352	0.793727785781626	Negative	0.921659704376832	0.384086995500984	2.21162554479097
Second-wave-cases	AR1 (Week|Postcode) -week FE	Poisson	ran_vals	cond	Postcode	TS11	Week_factor5	-0.259140190499624	0.513087751906843	-1.26477370514566	0.74649332414641	Negative	0.771714828372591	0.282303172668125	2.10958938470825
Second-wave-cases	AR1 (Week|Postcode) -week FE	Poisson	ran_vals	cond	Postcode	TS12	Week_factor5	0.0575932752160189	0.463645427272634	-0.851135063835029	0.966321614267067	Positive	1.0592840709974	0.426930063947044	2.62825890661099
Second-wave-cases	AR1 (Week|Postcode) -week FE	Poisson	ran_vals	cond	Postcode	TS13	Week_factor5	-0.114837579649749	0.542784217751563	-1.17867509781956	0.948999938520059	Negative	0.891510931666047	0.307686122684345	2.58312508327013
Second-wave-cases	AR1 (Week|Postcode) -week FE	Poisson	ran_vals	cond	Postcode	TS14	Week_factor5	0.167329552057402	0.408099374907408	-0.632530524874427	0.967189628989231	Positive	1.18214377903684	0.531245768009807	2.63054126445238
Second-wave-cases	AR1 (Week|Postcode) -week FE	Poisson	ran_vals	cond	Postcode	TS15	Week_factor5	0.584280902849316	0.491284818084392	-0.378619646747404	1.54718145244604	Positive	1.79370067672096	0.684806031339011	4.69820937671689
Second-wave-cases	AR1 (Week|Postcode) -week FE	Poisson	ran_vals	cond	Postcode	TS16	Week_factor5	0.0958885903302644	0.467020911452125	-0.81945557614297	1.0112327568035	Positive	1.10063643562132	0.440671501289335	2.7489877604357
Second-wave-cases	AR1 (Week|Postcode) -week FE	Poisson	ran_vals	cond	Postcode	TS17	Week_factor5	0.0939475408560137	0.345041079473864	-0.582320548099582	0.77021562981161	Positive	1.09850211792486	0.558600601820032	2.16023201398943
Second-wave-cases	AR1 (Week|Postcode) -week FE	Poisson	ran_vals	cond	Postcode	TS18	Week_factor5	-0.128973208726943	0.483154937497173	-1.0759394851741	0.817993067720217	Negative	0.878997514692559	0.340977261693004	2.26594766759354
Second-wave-cases	AR1 (Week|Postcode) -week FE	Poisson	ran_vals	cond	Postcode	TS19	Week_factor5	0.00450007659278044	0.365555758210296	-0.711976043840631	0.720976197026192	Positive	1.00451021714283	0.49067364621451	2.05643972145023
Second-wave-cases	AR1 (Week|Postcode) -week FE	Poisson	ran_vals	cond	Postcode	TS2	Week_factor5	0.197213942549527	0.547470518185388	-0.875808555691314	1.27023644079037	Positive	1.21800459584157	0.416525099747624	3.56169459269099
Second-wave-cases	AR1 (Week|Postcode) -week FE	Poisson	ran_vals	cond	Postcode	TS20	Week_factor5	0.613878565407959	0.345472812426117	-0.0632357045849922	1.29099283540091	Positive	1.84758349330798	0.938722186487565	3.63639510590106
Second-wave-cases	AR1 (Week|Postcode) -week FE	Poisson	ran_vals	cond	Postcode	TS21	Week_factor5	0.116848034491991	0.466166592799197	-0.796821698190183	1.03051776717417	Positive	1.12394861528962	0.450759339054615	2.80251651016462
Second-wave-cases	AR1 (Week|Postcode) -week FE	Poisson	ran_vals	cond	Postcode	TS22	Week_factor5	0.0697356489968966	0.519167819666974	-0.947814579482559	1.08728587747635	Positive	1.07222470011158	0.387587139444959	2.96621247334402
Second-wave-cases	AR1 (Week|Postcode) -week FE	Poisson	ran_vals	cond	Postcode	TS23	Week_factor5	0.25195521165727	0.355066746351942	-0.443962823300354	0.947873246614894	Positive	1.286538414071	0.641489268837895	2.58021633608744
Second-wave-cases	AR1 (Week|Postcode) -week FE	Poisson	ran_vals	cond	Postcode	TS24	Week_factor5	-0.0707771698348669	0.442335300588923	-0.937738428079855	0.796184088410121	Negative	0.931669473061618	0.391512268029274	2.2170646437317
Second-wave-cases	AR1 (Week|Postcode) -week FE	Poisson	ran_vals	cond	Postcode	TS25	Week_factor5	-0.547158696566764	0.468249082678674	-1.46491003441088	0.370592641277354	Negative	0.578591430924168	0.231098781480144	1.4485928562442
Second-wave-cases	AR1 (Week|Postcode) -week FE	Poisson	ran_vals	cond	Postcode	TS26	Week_factor5	-0.446091197889021	0.436806170586323	-1.30221556046307	0.410033164685032	Negative	0.640125391315191	0.27192865076424	1.50686775907878
Second-wave-cases	AR1 (Week|Postcode) -week FE	Poisson	ran_vals	cond	Postcode	TS27	Week_factor5	0.52560618680109	0.481075519173761	-0.41728450462339	1.46849687822557	Positive	1.6914838928736	0.658833452114483	4.34270262183599
Second-wave-cases	AR1 (Week|Postcode) -week FE	Poisson	ran_vals	cond	Postcode	TS28	Week_factor5	-0.303468656770503	0.505582582699969	-1.29439231007319	0.68745499653218	Negative	0.738253028003257	0.274064359888288	1.98864797151345
Second-wave-cases	AR1 (Week|Postcode) -week FE	Poisson	ran_vals	cond	Postcode	TS29	Week_factor5	0.46084898681119	0.470827083309953	-0.461955139422356	1.38365311304474	Positive	1.5854194139606	0.630050603741971	3.98944894780638
Second-wave-cases	AR1 (Week|Postcode) -week FE	Poisson	ran_vals	cond	Postcode	TS3	Week_factor5	0.189112539186746	0.438729977248635	-0.670782415158656	1.04900749353215	Positive	1.2081769120795	0.511308365824837	2.85481628787198
Second-wave-cases	AR1 (Week|Postcode) -week FE	Poisson	ran_vals	cond	Postcode	TS4	Week_factor5	-0.048850568850389	0.414840910839769	-0.861923813410127	0.764222675709349	Negative	0.952323425850828	0.42234878000092	2.14732455820585
Second-wave-cases	AR1 (Week|Postcode) -week FE	Poisson	ran_vals	cond	Postcode	TS5	Week_factor5	-0.481818422280947	0.405344818530584	-1.27627966792082	0.312642823358922	Negative	0.617659204732587	0.27907361806882	1.36703317150105
Second-wave-cases	AR1 (Week|Postcode) -week FE	Poisson	ran_vals	cond	Postcode	TS6	Week_factor5	0.183770291601377	0.440165896307559	-0.678939012384231	1.04647959558698	Positive	1.20173974167678	0.507154791969337	2.84760871748343
Second-wave-cases	AR1 (Week|Postcode) -week FE	Poisson	ran_vals	cond	Postcode	TS7	Week_factor5	0.0289603978355593	0.377314680268746	-0.710562786329429	0.768483582000547	Positive	1.02938382784029	0.49136758467194	2.15649362732502
Second-wave-cases	AR1 (Week|Postcode) -week FE	Poisson	ran_vals	cond	Postcode	TS8	Week_factor5	0.535211780900813	0.410025003101937	-0.268422457939908	1.33884601974153	Positive	1.70780988547426	0.764584707984647	3.81463894643074
Second-wave-cases	AR1 (Week|Postcode) -week FE	Poisson	ran_vals	cond	Postcode	TS9	Week_factor5	0.0162105262260249	0.454884798468399	-0.875347295886798	0.907768348338848	Positive	1.01634262966304	0.41671727035059	2.47878457257445
Second-wave-cases	AR1 (Week|Postcode) -week FE	Poisson	ran_vals	cond	Postcode	TS1	Week_factor6	-0.528090197373001	0.437258736408659	-1.38510157265947	0.328921177913462	Negative	0.589730163102392	0.250298375028876	1.38946833047818
Second-wave-cases	AR1 (Week|Postcode) -week FE	Poisson	ran_vals	cond	Postcode	TS10	Week_factor6	-0.369458829839093	0.388423425771217	-1.13075475510235	0.39183709542416	Negative	0.691108236610462	0.322789537409395	1.4796966424133
Second-wave-cases	AR1 (Week|Postcode) -week FE	Poisson	ran_vals	cond	Postcode	TS11	Week_factor6	0.118058766389181	0.532564150939285	-0.92574778890897	1.16186532168733	Positive	1.12531023984376	0.396235008117976	3.19588908085625
Second-wave-cases	AR1 (Week|Postcode) -week FE	Poisson	ran_vals	cond	Postcode	TS12	Week_factor6	-0.42370049414981	0.488227493966929	-1.38060879858724	0.533207810287616	Negative	0.654619915045064	0.251425439004614	1.70439091155666
Second-wave-cases	AR1 (Week|Postcode) -week FE	Poisson	ran_vals	cond	Postcode	TS13	Week_factor6	0.0548174141647076	0.515592561567795	-0.95572543720492	1.06536026553434	Positive	1.05634772293503	0.384533088737388	2.90188424464062
Second-wave-cases	AR1 (Week|Postcode) -week FE	Poisson	ran_vals	cond	Postcode	TS14	Week_factor6	0.0347829391509122	0.506482859342892	-0.957905223948022	1.02747110224985	Positive	1.03539494070136	0.38369580149362	2.79399117492766
Second-wave-cases	AR1 (Week|Postcode) -week FE	Poisson	ran_vals	cond	Postcode	TS15	Week_factor6	0.0708564366434805	0.461426210535732	-0.83352231752935	0.975235190816311	Positive	1.07342711000704	0.434516084074408	2.65179081449317
Second-wave-cases	AR1 (Week|Postcode) -week FE	Poisson	ran_vals	cond	Postcode	TS16	Week_factor6	0.0860526181956729	0.520541183045243	-0.934189353042876	1.10629458943422	Positive	1.08986367345644	0.392904243097289	3.02313565604802
Second-wave-cases	AR1 (Week|Postcode) -week FE	Poisson	ran_vals	cond	Postcode	TS17	Week_factor6	0.523153011268151	0.264960256028088	0.00384045211858763	1.04246557041771	Positive	1.68733947154819	1.00384783610441	2.83620125465746
Second-wave-cases	AR1 (Week|Postcode) -week FE	Poisson	ran_vals	cond	Postcode	TS18	Week_factor6	-0.0491800354363792	0.413247249739911	-0.859129761636833	0.760769690764075	Negative	0.95200971878379	0.423530494475566	2.13992266550025
Second-wave-cases	AR1 (Week|Postcode) -week FE	Poisson	ran_vals	cond	Postcode	TS19	Week_factor6	-0.268206235959505	0.458541729960279	-1.16693151209034	0.630519040171333	Negative	0.764750045878592	0.311320761116255	1.87858538754154
Second-wave-cases	AR1 (Week|Postcode) -week FE	Poisson	ran_vals	cond	Postcode	TS2	Week_factor6	-0.125238022522207	0.541697643493439	-1.18694589427956	0.936469849235151	Negative	0.882286873442827	0.305151808236395	2.55096023041254
Second-wave-cases	AR1 (Week|Postcode) -week FE	Poisson	ran_vals	cond	Postcode	TS20	Week_factor6	0.560631493290437	0.443647950739411	-0.308902511973809	1.43016549855468	Positive	1.75177838737718	0.73425234734931	4.17939081782993
Second-wave-cases	AR1 (Week|Postcode) -week FE	Poisson	ran_vals	cond	Postcode	TS21	Week_factor6	-0.0172014997112926	0.453286121938026	-0.905625973401655	0.87122297397907	Negative	0.982945601423822	0.404288731884946	2.38983176912633
Second-wave-cases	AR1 (Week|Postcode) -week FE	Poisson	ran_vals	cond	Postcode	TS22	Week_factor6	-0.301956224577949	0.505504090043498	-1.2927260351009	0.688813585945	Negative	0.739370430433763	0.274521407149424	1.9913515637134
Second-wave-cases	AR1 (Week|Postcode) -week FE	Poisson	ran_vals	cond	Postcode	TS23	Week_factor6	-0.289408057718421	0.457123187575949	-1.18535304186543	0.606536926428586	Negative	0.748706627542006	0.305638257348793	1.83406887275114
Second-wave-cases	AR1 (Week|Postcode) -week FE	Poisson	ran_vals	cond	Postcode	TS24	Week_factor6	0.435175826265413	0.364647478373522	-0.279520098400039	1.14987175093086	Positive	1.54523472791876	0.756146530326992	3.15778790036054
Second-wave-cases	AR1 (Week|Postcode) -week FE	Poisson	ran_vals	cond	Postcode	TS25	Week_factor6	-0.400697624661795	0.410291019089792	-1.20485324525802	0.403457995934433	Negative	0.669852577318041	0.299735983962692	1.49699235109346
Second-wave-cases	AR1 (Week|Postcode) -week FE	Poisson	ran_vals	cond	Postcode	TS26	Week_factor6	0.239611897339587	0.446479106432486	-0.635471071117711	1.11469486579689	Positive	1.27075587087184	0.529685909804002	3.04863779357994
Second-wave-cases	AR1 (Week|Postcode) -week FE	Poisson	ran_vals	cond	Postcode	TS27	Week_factor6	0.314410909889591	0.450540321384691	-0.568631893607505	1.19745371338669	Positive	1.36945234246013	0.566299667160032	3.31167370744643
Second-wave-cases	AR1 (Week|Postcode) -week FE	Poisson	ran_vals	cond	Postcode	TS28	Week_factor6	-0.138072895434607	0.547995493838629	-1.21212432704856	0.935978536179347	Negative	0.871035194942419	0.297564483254375	2.54970721818235
Second-wave-cases	AR1 (Week|Postcode) -week FE	Poisson	ran_vals	cond	Postcode	TS29	Week_factor6	0.250137033168676	0.44523691901757	-0.622511292693337	1.12278535903069	Positive	1.28420138281557	0.536595196537818	3.07340282258602
Second-wave-cases	AR1 (Week|Postcode) -week FE	Poisson	ran_vals	cond	Postcode	TS3	Week_factor6	0.243618038313892	0.346697789172697	-0.435897141984255	0.923133218612038	Positive	1.27585690895103	0.646684239172326	2.51716487508875
Second-wave-cases	AR1 (Week|Postcode) -week FE	Poisson	ran_vals	cond	Postcode	TS4	Week_factor6	0.0961344097748152	0.466519421835358	-0.818226855110935	1.01049567466057	Positive	1.10090702671549	0.441213296420559	2.7469622772118
Second-wave-cases	AR1 (Week|Postcode) -week FE	Poisson	ran_vals	cond	Postcode	TS5	Week_factor6	-0.564229945339122	0.399846139039414	-1.34791397721377	0.219454086535524	Negative	0.56879798369516	0.259781606169952	1.24539666616743
Second-wave-cases	AR1 (Week|Postcode) -week FE	Poisson	ran_vals	cond	Postcode	TS6	Week_factor6	-0.415988339757836	0.44253863878385	-1.28334813354156	0.451371454025889	Negative	0.659687962560939	0.277107951102774	1.57046452913363
Second-wave-cases	AR1 (Week|Postcode) -week FE	Poisson	ran_vals	cond	Postcode	TS7	Week_factor6	-0.121582086174294	0.485261847346075	-1.07267783004398	0.829513657695387	Negative	0.885518361550845	0.342091227626645	2.29220367351687
Second-wave-cases	AR1 (Week|Postcode) -week FE	Poisson	ran_vals	cond	Postcode	TS8	Week_factor6	-0.402839239319138	0.413919051653274	-1.21410567307453	0.408427194436254	Negative	0.668419546268066	0.296975488741664	1.50444971646081
Second-wave-cases	AR1 (Week|Postcode) -week FE	Poisson	ran_vals	cond	Postcode	TS9	Week_factor6	0.294488465610505	0.498034122865607	-0.681640478278082	1.27061740949909	Positive	1.34243947906062	0.505786579517658	3.56305174538077
Second-wave-cases	AR1 (Week|Postcode) -week FE	Poisson	ran_vals	cond	Postcode	TS1	Week_factor7	-0.0826075694906689	0.49164328644304	-1.04621070415994	0.880995565178599	Negative	0.920712391966686	0.351266282281076	2.41330110939226
Second-wave-cases	AR1 (Week|Postcode) -week FE	Poisson	ran_vals	cond	Postcode	TS10	Week_factor7	-0.354304478381888	0.337869002306173	-1.01651555439447	0.307906597630692	Negative	0.701661294132135	0.361853605229211	1.36057390217606
Second-wave-cases	AR1 (Week|Postcode) -week FE	Poisson	ran_vals	cond	Postcode	TS11	Week_factor7	-0.302037388539739	0.507589715160816	-1.29689494917788	0.692820172098404	Negative	0.739310422635667	0.273379333248794	1.9993460899998
Second-wave-cases	AR1 (Week|Postcode) -week FE	Poisson	ran_vals	cond	Postcode	TS12	Week_factor7	-0.262397653475122	0.524416706526138	-1.29023551115746	0.765440204207219	Negative	0.76920508580752	0.275205961382429	2.14994057926658
Second-wave-cases	AR1 (Week|Postcode) -week FE	Poisson	ran_vals	cond	Postcode	TS13	Week_factor7	-0.214199022703853	0.521256077970249	-1.23584216224814	0.807444116840438	Negative	0.807187720352632	0.290589935417015	2.24216993253073
Second-wave-cases	AR1 (Week|Postcode) -week FE	Poisson	ran_vals	cond	Postcode	TS14	Week_factor7	-0.113225602174415	0.481191952055992	-1.05634449785468	0.829893293505855	Negative	0.892949186112355	0.347724597902955	2.29307404131717
Second-wave-cases	AR1 (Week|Postcode) -week FE	Poisson	ran_vals	cond	Postcode	TS15	Week_factor7	-0.15472872349586	0.538038981208331	-1.20926574894281	0.899808301951092	Negative	0.856647534314103	0.298416311499983	2.45913165522949
Second-wave-cases	AR1 (Week|Postcode) -week FE	Poisson	ran_vals	cond	Postcode	TS16	Week_factor7	-0.364818917036421	0.497396707300481	-1.33969854937417	0.610060715301333	Negative	0.694322369447229	0.261924614019468	1.8405431445209
Second-wave-cases	AR1 (Week|Postcode) -week FE	Poisson	ran_vals	cond	Postcode	TS17	Week_factor7	-0.483212800976687	0.43148557661843	-1.32890899099731	0.362483389043934	Negative	0.6167985540722	0.264765965833896	1.43689335261553
Second-wave-cases	AR1 (Week|Postcode) -week FE	Poisson	ran_vals	cond	Postcode	TS18	Week_factor7	0.255572454753863	0.33645412946075	-0.403865521438983	0.915010430946709	Positive	1.29120056324779	0.667733911126899	2.49680129577031
Second-wave-cases	AR1 (Week|Postcode) -week FE	Poisson	ran_vals	cond	Postcode	TS19	Week_factor7	0.371048428561151	0.330227488511105	-0.276185555625728	1.01828241274803	Positive	1.44925325693716	0.758672141815558	2.76843564825871
Second-wave-cases	AR1 (Week|Postcode) -week FE	Poisson	ran_vals	cond	Postcode	TS2	Week_factor7	-0.0813967211019718	0.557478297426285	-1.1740341062202	1.01124066401625	Negative	0.921827910308452	0.309117410122434	2.74900949735272
Second-wave-cases	AR1 (Week|Postcode) -week FE	Poisson	ran_vals	cond	Postcode	TS20	Week_factor7	0.152883479519236	0.431423816978035	-0.692691663830513	0.998458622868984	Positive	1.16518920262646	0.500227810246466	2.7140951584606
Second-wave-cases	AR1 (Week|Postcode) -week FE	Poisson	ran_vals	cond	Postcode	TS21	Week_factor7	0.365167968889731	0.506700823903086	-0.627947396897089	1.35828333467655	Positive	1.44075599000995	0.533686123310692	3.88951057950052
Second-wave-cases	AR1 (Week|Postcode) -week FE	Poisson	ran_vals	cond	Postcode	TS22	Week_factor7	0.0457587092209947	0.460816124684291	-0.857424298655535	0.948941717097525	Positive	1.04682179203517	0.42425342634689	2.58297469443117
Second-wave-cases	AR1 (Week|Postcode) -week FE	Poisson	ran_vals	cond	Postcode	TS23	Week_factor7	0.234361681926887	0.350054111545263	-0.451731769341996	0.920455133195769	Positive	1.26410161224366	0.636524882316908	2.51043271122503
Second-wave-cases	AR1 (Week|Postcode) -week FE	Poisson	ran_vals	cond	Postcode	TS24	Week_factor7	0.366837089987666	0.426128354899295	-0.468359138406254	1.20203331838159	Positive	1.44316279429498	0.626028652347537	3.32687464547724
Second-wave-cases	AR1 (Week|Postcode) -week FE	Poisson	ran_vals	cond	Postcode	TS25	Week_factor7	0.528515847195042	0.294601943308222	-0.0488933514645846	1.10592504585467	Positive	1.69641270366915	0.952282683836641	3.0220186820742
Second-wave-cases	AR1 (Week|Postcode) -week FE	Poisson	ran_vals	cond	Postcode	TS26	Week_factor7	-0.127387199155283	0.436141893725266	-0.9822096030059	0.727435204695334	Negative	0.880392719275777	0.374482725844007	2.06976526996512
Second-wave-cases	AR1 (Week|Postcode) -week FE	Poisson	ran_vals	cond	Postcode	TS27	Week_factor7	-0.176257448832257	0.528325597717837	-1.21175659246981	0.8592416948053	Negative	0.838402109905928	0.297673928126373	2.36136937594447
Second-wave-cases	AR1 (Week|Postcode) -week FE	Poisson	ran_vals	cond	Postcode	TS28	Week_factor7	-0.199125866123445	0.529716620118775	-1.23735136356853	0.83909963132164	Negative	0.81944674625638	0.290151707473068	2.31428233112327
Second-wave-cases	AR1 (Week|Postcode) -week FE	Poisson	ran_vals	cond	Postcode	TS29	Week_factor7	-0.129819739438154	0.537316223865946	-1.18294018652447	0.923300707648161	Negative	0.878253731163511	0.306376608659676	2.51758650791589
Second-wave-cases	AR1 (Week|Postcode) -week FE	Poisson	ran_vals	cond	Postcode	TS3	Week_factor7	-0.0302574285888156	0.326932834623646	-0.671034009814751	0.61051915263712	Negative	0.970195745276985	0.511179739553899	1.84138711165472
Second-wave-cases	AR1 (Week|Postcode) -week FE	Poisson	ran_vals	cond	Postcode	TS4	Week_factor7	0.0471225704240688	0.397035246127891	-0.731052212579593	0.82529735342773	Positive	1.04825048571234	0.481402186068153	2.28255939128742
Second-wave-cases	AR1 (Week|Postcode) -week FE	Poisson	ran_vals	cond	Postcode	TS5	Week_factor7	-0.0190173354063505	0.421353947925093	-0.844855898083298	0.806821227270597	Negative	0.981162353247288	0.429619262709562	2.24077374314699
Second-wave-cases	AR1 (Week|Postcode) -week FE	Poisson	ran_vals	cond	Postcode	TS6	Week_factor7	-0.310087800613797	0.420073110571711	-1.13341596820806	0.513240366980467	Negative	0.733382561958315	0.321931667655459	1.67069610175835
Second-wave-cases	AR1 (Week|Postcode) -week FE	Poisson	ran_vals	cond	Postcode	TS7	Week_factor7	-0.52051901114647	0.475619173092799	-1.45271546076508	0.411677438472138	Negative	0.594212065238905	0.233934185726207	1.50934750036377
Second-wave-cases	AR1 (Week|Postcode) -week FE	Poisson	ran_vals	cond	Postcode	TS8	Week_factor7	-0.360622707013113	0.502184646980217	-1.3448865286833	0.623641114657073	Negative	0.69724201336872	0.260569273321063	1.86570894952551
Second-wave-cases	AR1 (Week|Postcode) -week FE	Poisson	ran_vals	cond	Postcode	TS9	Week_factor7	-0.199367870111784	0.470007062322614	-1.12056478474358	0.721829044520012	Negative	0.819248460869449	0.326095568801762	2.05819429900004
Second-wave-cases	AR1 (Week|Postcode) -week FE	Poisson	ran_vals	cond	Postcode	TS1	Week_factor8	0.118808441038464	0.432511082160069	-0.728897702909716	0.966514584986643	Positive	1.12615417270116	0.482440489849263	2.62876613256173
Second-wave-cases	AR1 (Week|Postcode) -week FE	Poisson	ran_vals	cond	Postcode	TS10	Week_factor8	-0.171572340004476	0.430401242084919	-1.01514327339222	0.67199859338327	Negative	0.842339330984984	0.362350510926406	1.95814695199461
Second-wave-cases	AR1 (Week|Postcode) -week FE	Poisson	ran_vals	cond	Postcode	TS11	Week_factor8	-0.225506053927576	0.468325498999848	-1.14340716500903	0.692395057153875	Negative	0.798112228719635	0.318731199882721	1.99849631873568
Second-wave-cases	AR1 (Week|Postcode) -week FE	Poisson	ran_vals	cond	Postcode	TS12	Week_factor8	-0.258724878248984	0.465076764633593	-1.17025858697724	0.65280883047927	Negative	0.772035397558362	0.310286694792102	1.92092882191567
Second-wave-cases	AR1 (Week|Postcode) -week FE	Poisson	ran_vals	cond	Postcode	TS13	Week_factor8	0.173997911546576	0.535786083413339	-0.876123515361341	1.22411933845449	Positive	1.19005308044734	0.416393931797041	3.40116948431538
Second-wave-cases	AR1 (Week|Postcode) -week FE	Poisson	ran_vals	cond	Postcode	TS14	Week_factor8	0.0481309889641654	0.458852862042808	-0.851204094842864	0.947466072771195	Positive	1.04930809410313	0.426900593551652	2.579165953343
Second-wave-cases	AR1 (Week|Postcode) -week FE	Poisson	ran_vals	cond	Postcode	TS15	Week_factor8	-0.252531175730889	0.522012355440644	-1.27565659187947	0.770594240417695	Negative	0.776831994156602	0.279247556336766	2.16105005559137
Second-wave-cases	AR1 (Week|Postcode) -week FE	Poisson	ran_vals	cond	Postcode	TS16	Week_factor8	-0.163548317087104	0.544176744719265	-1.23011513796111	0.903018503786902	Negative	0.849125470741077	0.292258925646768	2.46703864891604
Second-wave-cases	AR1 (Week|Postcode) -week FE	Poisson	ran_vals	cond	Postcode	TS17	Week_factor8	0.537707996702993	0.271785772776665	0.00501767055034352	1.07039832285564	Positive	1.71207827268891	1.00503028014065	2.91654099357407
Second-wave-cases	AR1 (Week|Postcode) -week FE	Poisson	ran_vals	cond	Postcode	TS18	Week_factor8	0.117596537476867	0.428530583078883	-0.722307971631693	0.957501046585428	Positive	1.12479020911146	0.485630140964443	2.60517811353402
Second-wave-cases	AR1 (Week|Postcode) -week FE	Poisson	ran_vals	cond	Postcode	TS19	Week_factor8	8.15446223418769e-05	0.312519527508573	-0.612445473759936	0.61260856300462	Positive	1.00008154794719	0.542023742170139	1.84523854718989
Second-wave-cases	AR1 (Week|Postcode) -week FE	Poisson	ran_vals	cond	Postcode	TS2	Week_factor8	-0.14175519026376	0.540243399389631	-1.20061279595292	0.917102415425404	Negative	0.867833684618047	0.301009697858605	2.50203003263872
Second-wave-cases	AR1 (Week|Postcode) -week FE	Poisson	ran_vals	cond	Postcode	TS20	Week_factor8	-0.236722761698845	0.51595761103407	-1.24798109687495	0.774535573477258	Negative	0.789210056946088	0.287083806575507	2.16958428068296
Second-wave-cases	AR1 (Week|Postcode) -week FE	Poisson	ran_vals	cond	Postcode	TS21	Week_factor8	0.447641439328089	0.46901963318776	-0.471620149762108	1.36690302841829	Positive	1.56461758473091	0.623990490843231	3.92318187916782
Second-wave-cases	AR1 (Week|Postcode) -week FE	Poisson	ran_vals	cond	Postcode	TS22	Week_factor8	0.384647444633777	0.514896664609603	-0.624531473760845	1.3938263630284	Positive	1.46909629234818	0.535512271301683	4.03024175514234
Second-wave-cases	AR1 (Week|Postcode) -week FE	Poisson	ran_vals	cond	Postcode	TS23	Week_factor8	-0.434562789870733	0.390508175488734	-1.1999447494971	0.330819169755633	Negative	0.647547719619008	0.301210853503605	1.39210803431012
Second-wave-cases	AR1 (Week|Postcode) -week FE	Poisson	ran_vals	cond	Postcode	TS24	Week_factor8	-0.0993081115516326	0.40840317398448	-0.899763623733059	0.701147400629794	Negative	0.905463681220298	0.406665774518199	2.01606461468353
Second-wave-cases	AR1 (Week|Postcode) -week FE	Poisson	ran_vals	cond	Postcode	TS25	Week_factor8	0.384370418989139	0.3622916020923	-0.325708073013084	1.09444891099136	Positive	1.46868937136713	0.722015932604828	2.9875358314944
Second-wave-cases	AR1 (Week|Postcode) -week FE	Poisson	ran_vals	cond	Postcode	TS26	Week_factor8	0.778147285593186	0.321240346772248	0.148527775538423	1.40776679564795	Positive	2.17743436209977	1.160125020424	4.086818504716
Second-wave-cases	AR1 (Week|Postcode) -week FE	Poisson	ran_vals	cond	Postcode	TS27	Week_factor8	-0.0313785036008304	0.493552938713387	-0.998724487942973	0.935967480741312	Negative	0.969108692517886	0.3683489752187	2.549679030208
Second-wave-cases	AR1 (Week|Postcode) -week FE	Poisson	ran_vals	cond	Postcode	TS28	Week_factor8	-0.0958610738325376	0.549827224174343	-1.17350263093388	0.981780483268805	Negative	0.908590234260038	0.309281742051796	2.66920448752017
Second-wave-cases	AR1 (Week|Postcode) -week FE	Poisson	ran_vals	cond	Postcode	TS29	Week_factor8	0.241301100270416	0.490047169670331	-0.719173703009222	1.20177590355005	Positive	1.27290424942611	0.487154624099223	3.32601836881473
Second-wave-cases	AR1 (Week|Postcode) -week FE	Poisson	ran_vals	cond	Postcode	TS3	Week_factor8	-0.0928315568094776	0.439617514482329	-0.954466052167857	0.768802938548902	Negative	0.911346997563936	0.385017669028136	2.15718242766699
Second-wave-cases	AR1 (Week|Postcode) -week FE	Poisson	ran_vals	cond	Postcode	TS4	Week_factor8	1.14214778995183	0.272639509439485	0.607784170687768	1.67651140921588	Positive	3.13349122392243	1.83635783177239	5.3468703541957
Second-wave-cases	AR1 (Week|Postcode) -week FE	Poisson	ran_vals	cond	Postcode	TS5	Week_factor8	-0.257576289912676	0.352884025556503	-0.949216270722933	0.434063690897581	Negative	0.772922657862089	0.387044242522535	1.54351717298007
Second-wave-cases	AR1 (Week|Postcode) -week FE	Poisson	ran_vals	cond	Postcode	TS6	Week_factor8	0.0527070891116627	0.456467424963552	-0.841952623932638	0.947366802155963	Positive	1.05412083642424	0.43086837759369	2.57890993066001
Second-wave-cases	AR1 (Week|Postcode) -week FE	Poisson	ran_vals	cond	Postcode	TS7	Week_factor8	-0.335219536447453	0.450565449083378	-1.21831158932899	0.547872516434084	Negative	0.7151810608074	0.295729057736021	1.72956947028915
Second-wave-cases	AR1 (Week|Postcode) -week FE	Poisson	ran_vals	cond	Postcode	TS8	Week_factor8	-0.118985281787992	0.444777813765992	-0.9907337778918	0.752763214315816	Negative	0.887820867801545	0.37130413627062	2.12285783083601
Second-wave-cases	AR1 (Week|Postcode) -week FE	Poisson	ran_vals	cond	Postcode	TS9	Week_factor8	-0.17492662696702	0.533968374283471	-1.22148540944603	0.871632155511987	Negative	0.839518616536584	0.29479195478811	2.39080984424452
Second-wave-cases	AR1 (Week|Postcode) -week FE	Poisson	ran_vals	cond	Postcode	TS1	Week_factor9	-0.263736390198938	0.513481617540142	-1.27014186730099	0.742669086903111	Negative	0.76817601169435	0.280791783780088	2.10153722092094
Second-wave-cases	AR1 (Week|Postcode) -week FE	Poisson	ran_vals	cond	Postcode	TS10	Week_factor9	0.464676941981508	0.318489969768654	-0.159551928202303	1.08890581216532	Positive	1.59149995900534	0.852525696120152	2.97102143787703
Second-wave-cases	AR1 (Week|Postcode) -week FE	Poisson	ran_vals	cond	Postcode	TS11	Week_factor9	0.100224764241967	0.519991686614735	-0.918940213783152	1.11938974226709	Positive	1.10541934889743	0.398941609948185	3.06298442289719
Second-wave-cases	AR1 (Week|Postcode) -week FE	Poisson	ran_vals	cond	Postcode	TS12	Week_factor9	-0.127350590411664	0.408483354893772	-0.92796325428755	0.673262073464221	Negative	0.880424949937079	0.395358134875526	1.96062259529769
Second-wave-cases	AR1 (Week|Postcode) -week FE	Poisson	ran_vals	cond	Postcode	TS13	Week_factor9	0.234015593284806	0.488345153992306	-0.72312332056478	1.19115450713439	Positive	1.26366419672987	0.485234344325243	3.2908783575851
Second-wave-cases	AR1 (Week|Postcode) -week FE	Poisson	ran_vals	cond	Postcode	TS14	Week_factor9	0.0552370244413738	0.509138214906291	-0.942655539927971	1.05312958881072	Positive	1.05679107030536	0.389591883659085	2.86660840002101
Second-wave-cases	AR1 (Week|Postcode) -week FE	Poisson	ran_vals	cond	Postcode	TS15	Week_factor9	-0.280163931660744	0.516234369104359	-1.29196470268704	0.731636839365556	Negative	0.755659854726582	0.274730488775194	2.0784799626395
Second-wave-cases	AR1 (Week|Postcode) -week FE	Poisson	ran_vals	cond	Postcode	TS16	Week_factor9	-0.236126948903799	0.525255731295758	-1.26560926491673	0.793355367109134	Negative	0.789680418505798	0.282067390012766	2.21080204749394
Second-wave-cases	AR1 (Week|Postcode) -week FE	Poisson	ran_vals	cond	Postcode	TS17	Week_factor9	-0.586667889666547	0.464633541804878	-1.49733289761339	0.323997118280299	Negative	0.556177445165577	0.223726065448064	1.38264332272324
Second-wave-cases	AR1 (Week|Postcode) -week FE	Poisson	ran_vals	cond	Postcode	TS18	Week_factor9	-0.358688863316569	0.392381458272116	-1.12774238973122	0.410364663098083	Negative	0.698591675037979	0.323763363457578	1.50736736615449
Second-wave-cases	AR1 (Week|Postcode) -week FE	Poisson	ran_vals	cond	Postcode	TS19	Week_factor9	0.168623489816497	0.377115177320868	-0.570508675755839	0.907755655388834	Positive	1.18367438955303	0.565237842772299	2.47875310968545
Second-wave-cases	AR1 (Week|Postcode) -week FE	Poisson	ran_vals	cond	Postcode	TS2	Week_factor9	0.0353668378279155	0.513268988497232	-0.970621894007963	1.04135556966379	Positive	1.03599968297434	0.37884736192388	2.83305481572438
Second-wave-cases	AR1 (Week|Postcode) -week FE	Poisson	ran_vals	cond	Postcode	TS20	Week_factor9	0.701886603136413	0.37943227908732	-0.0417869984466855	1.44556020471951	Positive	2.01755544564532	0.959074043078516	4.24422911414342
Second-wave-cases	AR1 (Week|Postcode) -week FE	Poisson	ran_vals	cond	Postcode	TS21	Week_factor9	-0.140166992803492	0.537113062207689	-1.19288925035658	0.912555264749599	Negative	0.869213070950884	0.303343561233203	2.49067875263399
Second-wave-cases	AR1 (Week|Postcode) -week FE	Poisson	ran_vals	cond	Postcode	TS22	Week_factor9	-0.183930245769265	0.526451557341951	-1.21575633776451	0.847895846225982	Negative	0.831993836892691	0.296485686149744	2.33472905089189
Second-wave-cases	AR1 (Week|Postcode) -week FE	Poisson	ran_vals	cond	Postcode	TS23	Week_factor9	0.626993938857257	0.39570371638504	-0.148571093806073	1.40255897152059	Positive	1.87197484199013	0.861938726487518	4.06559039680729
Second-wave-cases	AR1 (Week|Postcode) -week FE	Poisson	ran_vals	cond	Postcode	TS24	Week_factor9	0.472574588615973	0.336042422389122	-0.186056456544302	1.13120563377625	Positive	1.60411882739259	0.830226721927093	3.09939097891545
Second-wave-cases	AR1 (Week|Postcode) -week FE	Poisson	ran_vals	cond	Postcode	TS25	Week_factor9	-0.127874129208289	0.344286270620603	-0.802662819996281	0.546914561579703	Negative	0.879964133956318	0.448134073561936	1.72791341415924
Second-wave-cases	AR1 (Week|Postcode) -week FE	Poisson	ran_vals	cond	Postcode	TS26	Week_factor9	-0.0760574538063172	0.44563465830564	-0.949485334348185	0.797370426735551	Negative	0.926762958970212	0.386940117004332	2.21969639325252
Second-wave-cases	AR1 (Week|Postcode) -week FE	Poisson	ran_vals	cond	Postcode	TS27	Week_factor9	0.43877672575635	0.432057437366193	-0.408040290734059	1.28559374224676	Positive	1.55080899302488	0.664952086874978	3.61681477555696
Second-wave-cases	AR1 (Week|Postcode) -week FE	Poisson	ran_vals	cond	Postcode	TS28	Week_factor9	0.159675486465514	0.528588740436268	-0.876339407422961	1.19569038035399	Positive	1.17313011261527	0.416304045355893	3.30583926934507
Second-wave-cases	AR1 (Week|Postcode) -week FE	Poisson	ran_vals	cond	Postcode	TS29	Week_factor9	-0.123563692007821	0.541945845532518	-1.18575803082266	0.938630646807022	Negative	0.883765350661841	0.305514502291066	2.55647829865158
Second-wave-cases	AR1 (Week|Postcode) -week FE	Poisson	ran_vals	cond	Postcode	TS3	Week_factor9	0.184214588090789	0.362300360426839	-0.525881069931695	0.894310246113274	Positive	1.2022737890541	0.591034392262469	2.44564831212833
Second-wave-cases	AR1 (Week|Postcode) -week FE	Poisson	ran_vals	cond	Postcode	TS4	Week_factor9	0.393682630474098	0.427341023273261	-0.443890384257987	1.23125564520618	Positive	1.48242999590416	0.64153573938934	3.42552808491738
Second-wave-cases	AR1 (Week|Postcode) -week FE	Poisson	ran_vals	cond	Postcode	TS5	Week_factor9	-0.187149946297707	0.30168245739019	-0.77843669755002	0.404136804954605	Negative	0.829319373692072	0.459123198990353	1.4980088679759
Second-wave-cases	AR1 (Week|Postcode) -week FE	Poisson	ran_vals	cond	Postcode	TS6	Week_factor9	0.894853313537139	0.29387248166665	0.318873833423098	1.47083279365118	Positive	2.4469768247602	1.37557776201986	4.35285866509019
Second-wave-cases	AR1 (Week|Postcode) -week FE	Poisson	ran_vals	cond	Postcode	TS7	Week_factor9	1.02126549304425	0.405783465732608	0.225944514686499	1.81658647140201	Positive	2.77670644418325	1.25350611216901	6.15082655147774
Second-wave-cases	AR1 (Week|Postcode) -week FE	Poisson	ran_vals	cond	Postcode	TS8	Week_factor9	-0.331234315251577	0.450728008393339	-1.21464497852599	0.552176348022835	Negative	0.718036902330201	0.296815371421589	1.73702928739374
Second-wave-cases	AR1 (Week|Postcode) -week FE	Poisson	ran_vals	cond	Postcode	TS9	Week_factor9	-0.0172615969538193	0.500419020562445	-0.99806485443502	0.963541660527381	Negative	0.982886530878629	0.368592030700331	2.62096261481043
Second-wave-cases	AR1 (Week|Postcode) -week FE	Poisson	ran_vals	cond	Postcode	TS1	Week_factor10	-0.149009684936404	0.474508391776458	-1.07902904318028	0.781009673307476	Negative	0.86156077069728	0.339925418366386	2.18367595213025
Second-wave-cases	AR1 (Week|Postcode) -week FE	Poisson	ran_vals	cond	Postcode	TS10	Week_factor10	-0.0627585553563307	0.440875893192128	-0.926859427664829	0.801342316952168	Negative	0.939170203931864	0.395794782657699	2.22853031571224
Second-wave-cases	AR1 (Week|Postcode) -week FE	Poisson	ran_vals	cond	Postcode	TS11	Week_factor10	0.214813105759399	0.480999698843689	-0.727928980548844	1.15755519206764	Positive	1.23963019557088	0.482908067179312	3.18214402742728
Second-wave-cases	AR1 (Week|Postcode) -week FE	Poisson	ran_vals	cond	Postcode	TS12	Week_factor10	-0.0337899526040715	0.494035837388942	-1.00208240095848	0.934502495750342	Negative	0.966774551789051	0.367114165752218	2.54594652339774
Second-wave-cases	AR1 (Week|Postcode) -week FE	Poisson	ran_vals	cond	Postcode	TS13	Week_factor10	-0.376980817561368	0.494300527860509	-1.3457920497071	0.591830414584366	Negative	0.685929231565212	0.260333429162951	1.80729348600537
Second-wave-cases	AR1 (Week|Postcode) -week FE	Poisson	ran_vals	cond	Postcode	TS14	Week_factor10	0.164227637031071	0.437993524595136	-0.694223896637153	1.0226791706993	Positive	1.17848255083041	0.499461931686781	2.78063458794834
Second-wave-cases	AR1 (Week|Postcode) -week FE	Poisson	ran_vals	cond	Postcode	TS15	Week_factor10	-0.166207604518982	0.543495634769074	-1.2314394744211	0.899024265383138	Negative	0.846870401815825	0.291872132674326	2.4572043617194
Second-wave-cases	AR1 (Week|Postcode) -week FE	Poisson	ran_vals	cond	Postcode	TS16	Week_factor10	-0.261401071816774	0.519358838175665	-1.27932568969364	0.756523546060095	Negative	0.769972043592097	0.278224847095652	2.13085550806168
Second-wave-cases	AR1 (Week|Postcode) -week FE	Poisson	ran_vals	cond	Postcode	TS17	Week_factor10	-0.670423880678319	0.433508318796634	-1.52008457251823	0.179236811161591	Negative	0.51149172037157	0.218693390719316	1.19630400876838
Second-wave-cases	AR1 (Week|Postcode) -week FE	Poisson	ran_vals	cond	Postcode	TS18	Week_factor10	-0.407240481049672	0.494114974441012	-1.37568803517598	0.561207073076641	Negative	0.665484134733866	0.2526656931014	1.7527869658377
Second-wave-cases	AR1 (Week|Postcode) -week FE	Poisson	ran_vals	cond	Postcode	TS19	Week_factor10	-0.0339547835003012	0.318987409784281	-0.659158618199211	0.591249051198609	Negative	0.966615210605763	0.517286386795134	1.8062430971037
Second-wave-cases	AR1 (Week|Postcode) -week FE	Poisson	ran_vals	cond	Postcode	TS2	Week_factor10	-0.111127951593376	0.549230805699122	-1.18760054996357	0.96534464677682	Negative	0.894824247415613	0.304952104246456	2.6256924369861
Second-wave-cases	AR1 (Week|Postcode) -week FE	Poisson	ran_vals	cond	Postcode	TS20	Week_factor10	0.0222760782353129	0.393548584157884	-0.74906497288087	0.793617129351496	Positive	1.0225260426914	0.472808434831673	2.21138082774341
Second-wave-cases	AR1 (Week|Postcode) -week FE	Poisson	ran_vals	cond	Postcode	TS21	Week_factor10	-0.268285470394125	0.509833040311387	-1.267539867533	0.73096892674475	Negative	0.764689453741605	0.281523355298043	2.07709218314967
Second-wave-cases	AR1 (Week|Postcode) -week FE	Poisson	ran_vals	cond	Postcode	TS22	Week_factor10	0.70316121537071	0.515681902789701	-0.30755674157619	1.71387917231761	Positive	2.02012868609321	0.735241147622589	5.55045092562131
Second-wave-cases	AR1 (Week|Postcode) -week FE	Poisson	ran_vals	cond	Postcode	TS23	Week_factor10	-0.39698009828348	0.441261205603518	-1.2618361690411	0.467875972474139	Negative	0.672347406366992	0.283133667637545	1.59659936813702
Second-wave-cases	AR1 (Week|Postcode) -week FE	Poisson	ran_vals	cond	Postcode	TS24	Week_factor10	0.319122911013895	0.454141557401058	-0.570978185375108	1.2092240074029	Positive	1.3759204302885	0.564972520458506	3.35088338269776
Second-wave-cases	AR1 (Week|Postcode) -week FE	Poisson	ran_vals	cond	Postcode	TS25	Week_factor10	0.843524916647148	0.260743970677785	0.332476124932721	1.35457370836158	Positive	2.32454638469489	1.39441660699719	3.87510867805449
Second-wave-cases	AR1 (Week|Postcode) -week FE	Poisson	ran_vals	cond	Postcode	TS26	Week_factor10	-0.692382581671514	0.449832224982381	-1.5740375417225	0.189272378379471	Negative	0.500382445634337	0.207206884722735	1.20837004153621
Second-wave-cases	AR1 (Week|Postcode) -week FE	Poisson	ran_vals	cond	Postcode	TS27	Week_factor10	0.680272703266337	0.462819858614832	-0.226837550948653	1.58738295748133	Positive	1.9744160885378	0.797050251831039	4.89093238691216
Second-wave-cases	AR1 (Week|Postcode) -week FE	Poisson	ran_vals	cond	Postcode	TS28	Week_factor10	0.772356884259796	0.473851639869117	-0.156375263898917	1.70108903241851	Positive	2.16486257623525	0.855238190127155	5.4799119451005
Second-wave-cases	AR1 (Week|Postcode) -week FE	Poisson	ran_vals	cond	Postcode	TS29	Week_factor10	-0.18536494838534	0.526374426651898	-1.21703986700598	0.8463099702353	Negative	0.83080102902523	0.296105382219711	2.33102939451883
Second-wave-cases	AR1 (Week|Postcode) -week FE	Poisson	ran_vals	cond	Postcode	TS3	Week_factor10	-0.0157619299678777	0.45149587906853	-0.900677592110447	0.869153732174692	Negative	0.984361639169056	0.406294264660115	2.38489174214206
Second-wave-cases	AR1 (Week|Postcode) -week FE	Poisson	ran_vals	cond	Postcode	TS4	Week_factor10	-0.231236712700747	0.426445726040861	-1.06705497710187	0.604581551700375	Negative	0.793551600058556	0.344020174301913	1.83048608481562
Second-wave-cases	AR1 (Week|Postcode) -week FE	Poisson	ran_vals	cond	Postcode	TS5	Week_factor10	-0.296956082296253	0.420964169498443	-1.12203069329501	0.52811852870251	Negative	0.743076645865335	0.325617892719137	1.69573882141283
Second-wave-cases	AR1 (Week|Postcode) -week FE	Poisson	ran_vals	cond	Postcode	TS6	Week_factor10	-0.508142882042552	0.378673423740265	-1.25032915447595	0.234043390390841	Negative	0.601611806097102	0.286410508042568	1.26369932342574
Second-wave-cases	AR1 (Week|Postcode) -week FE	Poisson	ran_vals	cond	Postcode	TS7	Week_factor10	-0.207205034172692	0.427546712722451	-1.04518119281719	0.630771124471805	Negative	0.812852970264357	0.351628101119351	1.87905900911861
Second-wave-cases	AR1 (Week|Postcode) -week FE	Poisson	ran_vals	cond	Postcode	TS8	Week_factor10	0.709654605996638	0.430985427392728	-0.135061309554711	1.55437052154799	Positive	2.0332888515737	0.8736623461966	4.73210682814934
Second-wave-cases	AR1 (Week|Postcode) -week FE	Poisson	ran_vals	cond	Postcode	TS9	Week_factor10	-0.0530705008177751	0.493531147134811	-1.02037377445074	0.914232772815193	Negative	0.948313153272699	0.360460184183116	2.49486039271722
Second-wave-cases	AR1 (Week|Postcode) -week FE	Poisson	ran_vals	cond	Postcode	TS1	Week_factor11	0.633605642097986	0.377218762743286	-0.105729547171613	1.37294083136759	Positive	1.88439279077847	0.89966793291297	3.94694093235108
Second-wave-cases	AR1 (Week|Postcode) -week FE	Poisson	ran_vals	cond	Postcode	TS10	Week_factor11	0.11536116296338	0.376786187772479	-0.623126194942826	0.853848520869585	Positive	1.12227868988385	0.536265344368216	2.34866838029829
Second-wave-cases	AR1 (Week|Postcode) -week FE	Poisson	ran_vals	cond	Postcode	TS11	Week_factor11	0.138302733482341	0.527789877335943	-0.89614641750092	1.1727518844656	Positive	1.14832313352004	0.408139432147164	3.23087140107998
Second-wave-cases	AR1 (Week|Postcode) -week FE	Poisson	ran_vals	cond	Postcode	TS12	Week_factor11	0.172363599205525	0.436807212584782	-0.683762805647978	1.02849000405903	Positive	1.18810975044811	0.504714273111735	2.79683942838952
Second-wave-cases	AR1 (Week|Postcode) -week FE	Poisson	ran_vals	cond	Postcode	TS13	Week_factor11	-0.174131510945238	0.542556654034709	-1.23752301242583	0.88925999053535	Negative	0.840186396685343	0.290101907538211	2.43332829889139
Second-wave-cases	AR1 (Week|Postcode) -week FE	Poisson	ran_vals	cond	Postcode	TS14	Week_factor11	-0.612058589823567	0.460173260172273	-1.5139816064096	0.289864426762469	Negative	0.542233483019182	0.220032150117368	1.33624631650548
Second-wave-cases	AR1 (Week|Postcode) -week FE	Poisson	ran_vals	cond	Postcode	TS15	Week_factor11	-0.311968481989008	0.510137239239614	-1.31181909807134	0.687882134093329	Negative	0.732004599193739	0.269329673403103	1.98949757919475
Second-wave-cases	AR1 (Week|Postcode) -week FE	Poisson	ran_vals	cond	Postcode	TS16	Week_factor11	-0.154658868794412	0.545560523171272	-1.22393784559693	0.91462010800811	Negative	0.85670737726199	0.294069882121652	2.49582692712304
Second-wave-cases	AR1 (Week|Postcode) -week FE	Poisson	ran_vals	cond	Postcode	TS17	Week_factor11	-0.720769295608114	0.417543686856926	-1.53913988381976	0.0976012926035306	Negative	0.486377943584116	0.214565573403347	1.10252311334407
Second-wave-cases	AR1 (Week|Postcode) -week FE	Poisson	ran_vals	cond	Postcode	TS18	Week_factor11	-0.193785210424076	0.434922456141	-1.04621756052814	0.658647139679984	Negative	0.82383483640145	0.351263873878365	1.93217660038568
Second-wave-cases	AR1 (Week|Postcode) -week FE	Poisson	ran_vals	cond	Postcode	TS19	Week_factor11	-0.325931394890749	0.450918513052232	-1.20971544043548	0.55785265065398	Negative	0.721854708654142	0.298282146392144	1.746917228231
Second-wave-cases	AR1 (Week|Postcode) -week FE	Poisson	ran_vals	cond	Postcode	TS2	Week_factor11	-0.232240537496611	0.524554658351576	-1.26034877578841	0.795867700795189	Negative	0.792755412968649	0.283555112093519	2.21636330289055
Second-wave-cases	AR1 (Week|Postcode) -week FE	Poisson	ran_vals	cond	Postcode	TS20	Week_factor11	0.445920576056513	0.431176480756237	-0.399169797206439	1.29101094931946	Positive	1.56192740717305	0.670876778678959	3.63646097586242
Second-wave-cases	AR1 (Week|Postcode) -week FE	Poisson	ran_vals	cond	Postcode	TS21	Week_factor11	0.545532002174842	0.411501465092358	-0.260996048991646	1.35206005334133	Positive	1.72552612188467	0.77028396300744	3.86538022378326
Second-wave-cases	AR1 (Week|Postcode) -week FE	Poisson	ran_vals	cond	Postcode	TS22	Week_factor11	0.275644099254478	0.490450039668565	-0.685620314712151	1.23690851322111	Positive	1.31737892444293	0.503777631953644	3.44494697757069
Second-wave-cases	AR1 (Week|Postcode) -week FE	Poisson	ran_vals	cond	Postcode	TS23	Week_factor11	-0.139541675248353	0.477110287260958	-1.07466065493339	0.795577304436683	Negative	0.86975677511947	0.341413592663807	2.21571977250223
Second-wave-cases	AR1 (Week|Postcode) -week FE	Poisson	ran_vals	cond	Postcode	TS24	Week_factor11	0.977451041261666	0.342765252512677	0.305643491185043	1.64925859133829	Positive	2.65767330129904	1.35749826017358	5.20312075798506
Second-wave-cases	AR1 (Week|Postcode) -week FE	Poisson	ran_vals	cond	Postcode	TS25	Week_factor11	0.943576343790676	0.324838884266865	0.306903829849446	1.58024885773191	Positive	2.56915318289484	1.35921024633229	4.85616415487572
Second-wave-cases	AR1 (Week|Postcode) -week FE	Poisson	ran_vals	cond	Postcode	TS26	Week_factor11	1.02907003829508	0.286565863604449	0.467411266431742	1.59072881015842	Positive	2.79846216158564	1.59585759113083	4.90732413302441
Second-wave-cases	AR1 (Week|Postcode) -week FE	Poisson	ran_vals	cond	Postcode	TS27	Week_factor11	-0.388285218380771	0.489527656168147	-1.34774179390665	0.571171357145104	Negative	0.678218875185701	0.259826340077137	1.77033953725245
Second-wave-cases	AR1 (Week|Postcode) -week FE	Poisson	ran_vals	cond	Postcode	TS28	Week_factor11	0.457852085272796	0.525771479299827	-0.572641078253211	1.4883452487988	Positive	1.58067518063081	0.564033812379712	4.42975930134526
Second-wave-cases	AR1 (Week|Postcode) -week FE	Poisson	ran_vals	cond	Postcode	TS29	Week_factor11	0.421216242690374	0.469051798650125	-0.498108389547605	1.34054087492835	Positive	1.52381375637018	0.607679065273791	3.82110968897176
Second-wave-cases	AR1 (Week|Postcode) -week FE	Poisson	ran_vals	cond	Postcode	TS3	Week_factor11	-0.416456895473318	0.44264263197638	-1.28402051216904	0.451106721222405	Negative	0.659378934399756	0.276921692264196	1.57004883068299
Second-wave-cases	AR1 (Week|Postcode) -week FE	Poisson	ran_vals	cond	Postcode	TS4	Week_factor11	0.274029720115609	0.45007714524093	-0.608105274821216	1.15616471505243	Positive	1.31525389115556	0.544381345573651	3.17772240409328
Second-wave-cases	AR1 (Week|Postcode) -week FE	Poisson	ran_vals	cond	Postcode	TS5	Week_factor11	-0.19664231128827	0.356630968450286	-0.89562616522247	0.50234154264593	Negative	0.821484416470699	0.408351822860249	1.65258634521917
Second-wave-cases	AR1 (Week|Postcode) -week FE	Poisson	ran_vals	cond	Postcode	TS6	Week_factor11	-0.0790642095904633	0.444505197347149	-0.950278387331745	0.792149968150819	Negative	0.923980594124775	0.386633374637634	2.20813875449662
Second-wave-cases	AR1 (Week|Postcode) -week FE	Poisson	ran_vals	cond	Postcode	TS7	Week_factor11	-0.101492669489151	0.366719787382467	-0.820250245176973	0.61726490619867	Negative	0.903487802345082	0.440321452398021	1.85385064602411
Second-wave-cases	AR1 (Week|Postcode) -week FE	Poisson	ran_vals	cond	Postcode	TS8	Week_factor11	-0.0553813770143033	0.410718390903905	-0.860374630974199	0.749611876945593	Negative	0.946124249097313	0.423003582385952	2.11617851953134
Second-wave-cases	AR1 (Week|Postcode) -week FE	Poisson	ran_vals	cond	Postcode	TS9	Week_factor11	-0.162293015586168	0.535456173190254	-1.21176783033871	0.887181799166372	Negative	0.850192048517265	0.297670582924592	2.42827662801028
Second-wave-cases	AR1 (Week|Postcode) -week FE	Poisson	ran_vals	cond	Postcode	TS1	Week_factor12	-0.0872107685217761	0.484818947949296	-1.037438445525	0.863016908481443	Negative	0.916483909316272	0.354361235979116	2.37030089850217
Second-wave-cases	AR1 (Week|Postcode) -week FE	Poisson	ran_vals	cond	Postcode	TS10	Week_factor12	-0.13767910357795	0.363458690969121	-0.850045047745501	0.574686840589601	Negative	0.871378269054512	0.427395678303319	1.77657408889748
Second-wave-cases	AR1 (Week|Postcode) -week FE	Poisson	ran_vals	cond	Postcode	TS11	Week_factor12	-0.20316958063679	0.521498224864387	-1.22528731937256	0.818948158098979	Negative	0.816139828178066	0.293673310169435	2.26811288623479
Second-wave-cases	AR1 (Week|Postcode) -week FE	Poisson	ran_vals	cond	Postcode	TS12	Week_factor12	-0.247779559417924	0.518466054362537	-1.26395435317508	0.768395234339234	Negative	0.780531985239977	0.282534573115211	2.15630311457221
Second-wave-cases	AR1 (Week|Postcode) -week FE	Poisson	ran_vals	cond	Postcode	TS13	Week_factor12	-0.24952032603702	0.521126688434396	-1.27090986675106	0.771869214677021	Negative	0.779174443139731	0.280576218632112	2.16380709598966
Second-wave-cases	AR1 (Week|Postcode) -week FE	Poisson	ran_vals	cond	Postcode	TS14	Week_factor12	-0.0354766270003633	0.501702981970356	-1.01879640259861	0.947843148597883	Negative	0.965145292306941	0.361029212598181	2.58013867786095
Second-wave-cases	AR1 (Week|Postcode) -week FE	Poisson	ran_vals	cond	Postcode	TS15	Week_factor12	-0.232922066304626	0.470788208655024	-1.1556499996146	0.689805867005349	Negative	0.792215311385301	0.314852816167257	1.9933285248429
Second-wave-cases	AR1 (Week|Postcode) -week FE	Poisson	ran_vals	cond	Postcode	TS16	Week_factor12	-0.300302666401756	0.515604139870945	-1.31086821082856	0.710262878025049	Negative	0.740594033825135	0.269585897354383	2.03452602053729
Second-wave-cases	AR1 (Week|Postcode) -week FE	Poisson	ran_vals	cond	Postcode	TS17	Week_factor12	0.147859433978072	0.406680323737473	-0.649219353768465	0.944938221724608	Positive	1.15934991970252	0.522453468940311	2.57265443952443
Second-wave-cases	AR1 (Week|Postcode) -week FE	Poisson	ran_vals	cond	Postcode	TS18	Week_factor12	-0.250771776581236	0.425816464624685	-1.08535671126979	0.583813158107321	Negative	0.77819995474802	0.337781274014852	1.79286187884765
Second-wave-cases	AR1 (Week|Postcode) -week FE	Poisson	ran_vals	cond	Postcode	TS19	Week_factor12	0.231565344786679	0.350133300878051	-0.454683314722428	0.917814004295786	Positive	1.26057169567493	0.634648920096677	2.50381108297595
Second-wave-cases	AR1 (Week|Postcode) -week FE	Poisson	ran_vals	cond	Postcode	TS2	Week_factor12	-0.0954605298847658	0.556206832348183	-1.18560588924231	0.99468482947278	Negative	0.908954237474151	0.305560987286326	2.70387202620218
Second-wave-cases	AR1 (Week|Postcode) -week FE	Poisson	ran_vals	cond	Postcode	TS20	Week_factor12	-0.159730147409843	0.406047614480851	-0.955568847800715	0.636108552981028	Negative	0.852373773204375	0.384593307259319	1.88911516537853
Second-wave-cases	AR1 (Week|Postcode) -week FE	Poisson	ran_vals	cond	Postcode	TS21	Week_factor12	0.320298648887569	0.497589520975655	-0.654958891309252	1.29555618908439	Positive	1.37753910343074	0.519463416609075	3.653027183065
Second-wave-cases	AR1 (Week|Postcode) -week FE	Poisson	ran_vals	cond	Postcode	TS22	Week_factor12	-0.119539761759217	0.479552219610442	-1.05944484090193	0.820365317383491	Negative	0.887328725366484	0.346648201824246	2.27132944211753
Second-wave-cases	AR1 (Week|Postcode) -week FE	Poisson	ran_vals	cond	Postcode	TS23	Week_factor12	0.549282958760125	0.351034914081216	-0.138732830155171	1.23729874767542	Positive	1.73201064944237	0.870460558206666	3.44629157691205
Second-wave-cases	AR1 (Week|Postcode) -week FE	Poisson	ran_vals	cond	Postcode	TS24	Week_factor12	-0.278500255538822	0.508005827301296	-1.27417338098584	0.717172869908192	Negative	0.756918074327928	0.279662046666646	2.04863326315859
Second-wave-cases	AR1 (Week|Postcode) -week FE	Poisson	ran_vals	cond	Postcode	TS25	Week_factor12	0.409584647270943	0.324472298235188	-0.226369371250966	1.04553866579285	Positive	1.50619205419213	0.797423501944227	2.84493057776743
Second-wave-cases	AR1 (Week|Postcode) -week FE	Poisson	ran_vals	cond	Postcode	TS26	Week_factor12	0.586800940695989	0.420023923996949	-0.236430822983219	1.4100327043752	Positive	1.79822657062869	0.789440491551226	4.09608936192399
Second-wave-cases	AR1 (Week|Postcode) -week FE	Poisson	ran_vals	cond	Postcode	TS27	Week_factor12	-0.310775947164492	0.458667736688546	-1.20974819194454	0.58819629761556	Negative	0.732878060883209	0.298272377361698	1.80073748992388
Second-wave-cases	AR1 (Week|Postcode) -week FE	Poisson	ran_vals	cond	Postcode	TS28	Week_factor12	-0.181505239052067	0.526552406839285	-1.21352899242995	0.850518514325814	Negative	0.834013875849913	0.297146798148599	2.34086030690577
Second-wave-cases	AR1 (Week|Postcode) -week FE	Poisson	ran_vals	cond	Postcode	TS29	Week_factor12	0.121652578974974	0.522104154060487	-0.901652759162333	1.14495791711228	Positive	1.12936166962579	0.405898252999993	3.14230911661492
Second-wave-cases	AR1 (Week|Postcode) -week FE	Poisson	ran_vals	cond	Postcode	TS3	Week_factor12	0.0768957601033914	0.362799331651113	-0.634177863547992	0.787969383754775	Positive	1.07992949878587	0.530371346742727	2.1989267133498
Second-wave-cases	AR1 (Week|Postcode) -week FE	Poisson	ran_vals	cond	Postcode	TS4	Week_factor12	-0.112517164805865	0.438834498339354	-0.972616976724701	0.747582647112971	Negative	0.893582008815171	0.378092283572165	2.11188866097489
Second-wave-cases	AR1 (Week|Postcode) -week FE	Poisson	ran_vals	cond	Postcode	TS5	Week_factor12	0.281645717573036	0.387366047200874	-0.477577783774319	1.04086921892039	Positive	1.32530910307768	0.620284035686227	2.83167729241554
Second-wave-cases	AR1 (Week|Postcode) -week FE	Poisson	ran_vals	cond	Postcode	TS6	Week_factor12	0.0980389786937621	0.376042805235673	-0.638991376213567	0.835069333601091	Positive	1.10300577799504	0.527824532027619	2.30497385488475
Second-wave-cases	AR1 (Week|Postcode) -week FE	Poisson	ran_vals	cond	Postcode	TS7	Week_factor12	-0.179982329230303	0.476075299910901	-1.11307277098477	0.753108112524169	Negative	0.835284971409223	0.328547856104398	2.12359012697501
Second-wave-cases	AR1 (Week|Postcode) -week FE	Poisson	ran_vals	cond	Postcode	TS8	Week_factor12	-0.357003456739345	0.391235873259513	-1.12381167778807	0.409804764309379	Negative	0.699770078807667	0.32503848840974	1.50652362921774
Second-wave-cases	AR1 (Week|Postcode) -week FE	Poisson	ran_vals	cond	Postcode	TS9	Week_factor12	-0.0736787945873464	0.485444470353114	-1.02513247297357	0.877774883798879	Negative	0.928970036127941	0.358748937719409	2.40554113835041
Second-wave-cases	AR1 (Week|Postcode) -week FE	Poisson	ran_vals	cond	Postcode	TS1	Week_factor13	-0.13782377447017	0.438500439490363	-0.997268843076267	0.721621294135927	Negative	0.871252215101255	0.368885550950742	2.05776675275689
Second-wave-cases	AR1 (Week|Postcode) -week FE	Poisson	ran_vals	cond	Postcode	TS10	Week_factor13	0.0850998245893249	0.401201086101334	-0.701239854727644	0.871439503906294	Positive	1.08882575285716	0.495969991682462	2.3903492952533
Second-wave-cases	AR1 (Week|Postcode) -week FE	Poisson	ran_vals	cond	Postcode	TS11	Week_factor13	0.356560702492209	0.461816290787486	-0.54858259492514	1.26170399990956	Positive	1.42840823582683	0.577768161800379	3.53143392640398
Second-wave-cases	AR1 (Week|Postcode) -week FE	Poisson	ran_vals	cond	Postcode	TS12	Week_factor13	-0.365371376263915	0.497243820660435	-1.33995135629346	0.60920860376563	Negative	0.693938890585343	0.261858406033983	1.83897546448947
Second-wave-cases	AR1 (Week|Postcode) -week FE	Poisson	ran_vals	cond	Postcode	TS13	Week_factor13	-0.141647735667428	0.546412861913133	-1.21259726570663	0.929301794371771	Negative	0.867926942346707	0.29742378678	2.53274018667682
Second-wave-cases	AR1 (Week|Postcode) -week FE	Poisson	ran_vals	cond	Postcode	TS14	Week_factor13	0.0338359264295895	0.454756130734208	-0.857469711558247	0.925141564417426	Positive	1.03441487266262	0.424234160204783	2.52222529244017
Second-wave-cases	AR1 (Week|Postcode) -week FE	Poisson	ran_vals	cond	Postcode	TS15	Week_factor13	-0.195695370415769	0.535352282948728	-1.24496656403657	0.853575823205035	Negative	0.822262682068375	0.2879505358734	2.34802799123645
Second-wave-cases	AR1 (Week|Postcode) -week FE	Poisson	ran_vals	cond	Postcode	TS16	Week_factor13	-0.428128366186366	0.491665325716069	-1.39177469703702	0.535517964664284	Negative	0.651727749623189	0.248633663432123	1.70833286919276
Second-wave-cases	AR1 (Week|Postcode) -week FE	Poisson	ran_vals	cond	Postcode	TS17	Week_factor13	0.140945006210389	0.316797296841498	-0.479966285998592	0.76185629841937	Positive	1.151361328521	0.618804253821952	2.1422491856287
Second-wave-cases	AR1 (Week|Postcode) -week FE	Poisson	ran_vals	cond	Postcode	TS18	Week_factor13	-0.128720093840393	0.478283609281994	-1.06613874242893	0.808698554748142	Negative	0.879220030208574	0.344335521957967	2.24498436038304
Second-wave-cases	AR1 (Week|Postcode) -week FE	Poisson	ran_vals	cond	Postcode	TS19	Week_factor13	-0.487568140418411	0.402894072507904	-1.27722601211857	0.30208973128175	Negative	0.614118028538576	0.278809643294812	1.35268259920737
Second-wave-cases	AR1 (Week|Postcode) -week FE	Poisson	ran_vals	cond	Postcode	TS2	Week_factor13	-0.139679393325963	0.543784316101796	-1.20547706824323	0.9261182815913	Negative	0.869637002136054	0.299549060076174	2.52468999666321
Second-wave-cases	AR1 (Week|Postcode) -week FE	Poisson	ran_vals	cond	Postcode	TS20	Week_factor13	-0.0650851593543562	0.491307572645363	-1.02803030707106	0.897859988362351	Negative	0.936987666714998	0.357710847648091	2.45434515992013
Second-wave-cases	AR1 (Week|Postcode) -week FE	Poisson	ran_vals	cond	Postcode	TS21	Week_factor13	0.00341538747855003	0.453932351127177	-0.886275672148306	0.893106447105407	Positive	1.00342122656005	0.41218802097326	2.44270601443943
Second-wave-cases	AR1 (Week|Postcode) -week FE	Poisson	ran_vals	cond	Postcode	TS22	Week_factor13	0.0866843749661247	0.517677884820235	-0.927945634874411	1.10131438480666	Positive	1.09055241974818	0.395365100915211	3.00811725027207
Second-wave-cases	AR1 (Week|Postcode) -week FE	Poisson	ran_vals	cond	Postcode	TS23	Week_factor13	0.282317987909552	0.324022096912851	-0.352753652234783	0.917389628053887	Positive	1.32620036862652	0.702750293019202	2.50274875046841
Second-wave-cases	AR1 (Week|Postcode) -week FE	Poisson	ran_vals	cond	Postcode	TS24	Week_factor13	-0.150392165179299	0.435730541565129	-1.00440833361108	0.703624003252486	Negative	0.860370502904166	0.366261275194371	2.02106379353027
Second-wave-cases	AR1 (Week|Postcode) -week FE	Poisson	ran_vals	cond	Postcode	TS25	Week_factor13	-0.298798595320142	0.456935164375483	-1.19437506076598	0.596777870125693	Negative	0.741708778011724	0.302893184882091	1.81625714554719
Second-wave-cases	AR1 (Week|Postcode) -week FE	Poisson	ran_vals	cond	Postcode	TS26	Week_factor13	0.865026058854394	0.337643145475777	0.203257654095054	1.52679446361373	Positive	2.37506797672129	1.22538815385278	4.6033967900792
Second-wave-cases	AR1 (Week|Postcode) -week FE	Poisson	ran_vals	cond	Postcode	TS27	Week_factor13	0.0644322308148647	0.5106706168907	-0.936463786253758	1.06532824788349	Positive	1.06655329634764	0.392011624124007	2.90179133461146
Second-wave-cases	AR1 (Week|Postcode) -week FE	Poisson	ran_vals	cond	Postcode	TS28	Week_factor13	0.398763497812773	0.46829650092558	-0.519080778087492	1.31660777371304	Positive	1.48998119312325	0.595067295537999	3.730744358676
Second-wave-cases	AR1 (Week|Postcode) -week FE	Poisson	ran_vals	cond	Postcode	TS29	Week_factor13	-0.013017124189801	0.496279112713911	-0.98570631138856	0.959672063008958	Negative	0.987067232148934	0.373175555685706	2.61084014195916
Second-wave-cases	AR1 (Week|Postcode) -week FE	Poisson	ran_vals	cond	Postcode	TS3	Week_factor13	-0.162179874291434	0.438923483922363	-1.02245409474811	0.698094346165243	Negative	0.850288245788246	0.359711090992608	2.0099188460678
Second-wave-cases	AR1 (Week|Postcode) -week FE	Poisson	ran_vals	cond	Postcode	TS4	Week_factor13	0.235956398663307	0.373658157693949	-0.496400132946422	0.968312930273035	Positive	1.266119104478	0.608718024200016	2.63349781506951
Second-wave-cases	AR1 (Week|Postcode) -week FE	Poisson	ran_vals	cond	Postcode	TS5	Week_factor13	-0.137170443742443	0.378480888812385	-0.878979354651426	0.604638467166539	Negative	0.871821616928583	0.415206474047767	1.83059027074931
Second-wave-cases	AR1 (Week|Postcode) -week FE	Poisson	ran_vals	cond	Postcode	TS6	Week_factor13	-0.404787352880933	0.486576493579357	-1.35845975602026	0.548885050258391	Negative	0.667118656636801	0.257056401771253	1.73132160477732
Second-wave-cases	AR1 (Week|Postcode) -week FE	Poisson	ran_vals	cond	Postcode	TS7	Week_factor13	-0.393539885037176	0.448650880250424	-1.2728794519602	0.485799681885847	Negative	0.674664408025236	0.28002414371962	1.62547435163945
Second-wave-cases	AR1 (Week|Postcode) -week FE	Poisson	ran_vals	cond	Postcode	TS8	Week_factor13	-0.159639126014276	0.474265372274958	-1.08918217478767	0.769903922759122	Negative	0.852451360985778	0.336491572499941	2.15955875937022
Second-wave-cases	AR1 (Week|Postcode) -week FE	Poisson	ran_vals	cond	Postcode	TS9	Week_factor13	0.576862381412362	0.391548838321124	-0.190559239885537	1.34428400271026	Positive	1.78044330564595	0.826496794703274	3.83543939303183
Second-wave-cases	AR1 (Week|Postcode) -week FE	Poisson	ran_vals	cond	Postcode	TS1	Week_factor14	-0.12335359953219	0.411519192370807	-0.929916395525981	0.683209196461602	Negative	0.883951042617797	0.394586698205975	1.98022246897237
Second-wave-cases	AR1 (Week|Postcode) -week FE	Poisson	ran_vals	cond	Postcode	TS10	Week_factor14	0.154305007691547	0.330318056231349	-0.493106485965174	0.801716501348268	Positive	1.16684672973569	0.610726231830916	2.22936435301475
Second-wave-cases	AR1 (Week|Postcode) -week FE	Poisson	ran_vals	cond	Postcode	TS11	Week_factor14	-0.145827773791684	0.534158891440761	-1.19275996303742	0.901104415454048	Negative	0.864306546606251	0.303382782244357	2.46232103542626
Second-wave-cases	AR1 (Week|Postcode) -week FE	Poisson	ran_vals	cond	Postcode	TS12	Week_factor14	0.0924729370096399	0.433034950430816	-0.756259969881847	0.941205843901127	Positive	1.09688345621222	0.46941878843178	2.56307021824055
Second-wave-cases	AR1 (Week|Postcode) -week FE	Poisson	ran_vals	cond	Postcode	TS13	Week_factor14	-0.207228646982603	0.530925429661163	-1.24782336759494	0.83336607362973	Negative	0.812833776748292	0.28712909166892	2.30105122675875
Second-wave-cases	AR1 (Week|Postcode) -week FE	Poisson	ran_vals	cond	Postcode	TS14	Week_factor14	0.283701827478626	0.494502369747173	-0.685505007495542	1.2529086624528	Positive	1.32803688760388	0.503835724499355	3.50050996599958
Second-wave-cases	AR1 (Week|Postcode) -week FE	Poisson	ran_vals	cond	Postcode	TS15	Week_factor14	-0.291108663179955	0.513569332515266	-1.29768605847415	0.715468732114241	Negative	0.747434455000507	0.273163145842062	2.04514508280304
Second-wave-cases	AR1 (Week|Postcode) -week FE	Poisson	ran_vals	cond	Postcode	TS16	Week_factor14	-0.179733254513714	0.53718967827378	-1.23260567679698	0.873139167769553	Negative	0.835493045688692	0.291531949099749	2.39441554021692
Second-wave-cases	AR1 (Week|Postcode) -week FE	Poisson	ran_vals	cond	Postcode	TS17	Week_factor14	-0.17872501833696	0.302228297336041	-0.771081596224462	0.413631559550542	Negative	0.836335844801665	0.46251254585506	1.51229983179593
Second-wave-cases	AR1 (Week|Postcode) -week FE	Poisson	ran_vals	cond	Postcode	TS18	Week_factor14	0.478336125914213	0.344163514220305	-0.196211966750324	1.15288421857875	Positive	1.61338769366657	0.821838013881236	3.16731497704959
Second-wave-cases	AR1 (Week|Postcode) -week FE	Poisson	ran_vals	cond	Postcode	TS19	Week_factor14	-0.316289340940696	0.455530037997455	-1.20911180929187	0.576533127410477	Negative	0.728848533935311	0.29846225313884	1.77985718405917
Second-wave-cases	AR1 (Week|Postcode) -week FE	Poisson	ran_vals	cond	Postcode	TS2	Week_factor14	-0.155229308061145	0.53964504999888	-1.21291417049427	0.902455554371977	Negative	0.8562188170941	0.297329546691367	2.46565022179582
Second-wave-cases	AR1 (Week|Postcode) -week FE	Poisson	ran_vals	cond	Postcode	TS20	Week_factor14	-0.0501625418866821	0.450642534602044	-0.933405679608534	0.83308059583517	Negative	0.951074822440384	0.393212272396269	2.30039442148548
Second-wave-cases	AR1 (Week|Postcode) -week FE	Poisson	ran_vals	cond	Postcode	TS21	Week_factor14	-0.179248069767334	0.534001373994873	-1.22587153049219	0.86737539095752	Negative	0.835898512525375	0.293501793062075	2.38065435973114
Second-wave-cases	AR1 (Week|Postcode) -week FE	Poisson	ran_vals	cond	Postcode	TS22	Week_factor14	0.0711490405321366	0.463693661775678	-0.83767383640769	0.979971917471963	Positive	1.07374124490992	0.432715921638098	2.66438141831292
Second-wave-cases	AR1 (Week|Postcode) -week FE	Poisson	ran_vals	cond	Postcode	TS23	Week_factor14	-0.298295584352303	0.454842240731332	-1.18976999483321	0.593178826128605	Negative	0.742081959511331	0.304291244576917	1.80973210516735
Second-wave-cases	AR1 (Week|Postcode) -week FE	Poisson	ran_vals	cond	Postcode	TS24	Week_factor14	0.255863955995155	0.351383418504001	-0.432834889037252	0.944562801027562	Positive	1.29157700467864	0.648667585093073	2.57168879307466
Second-wave-cases	AR1 (Week|Postcode) -week FE	Poisson	ran_vals	cond	Postcode	TS25	Week_factor14	-0.495654654940087	0.406975833861268	-1.29331263188633	0.302003322006155	Negative	0.609171979284859	0.274360420996055	1.35256571993367
Second-wave-cases	AR1 (Week|Postcode) -week FE	Poisson	ran_vals	cond	Postcode	TS26	Week_factor14	0.106935553520152	0.466278498693673	-0.806953510684854	1.02082461772516	Positive	1.11286253209547	0.446215388051884	2.77548253265965
Second-wave-cases	AR1 (Week|Postcode) -week FE	Poisson	ran_vals	cond	Postcode	TS27	Week_factor14	0.569158791271743	0.446095818800932	-0.305172947231989	1.44349052977547	Positive	1.76678019522207	0.736995901967711	4.23545402341422
Second-wave-cases	AR1 (Week|Postcode) -week FE	Poisson	ran_vals	cond	Postcode	TS28	Week_factor14	-0.095053086314894	0.546956255776713	-1.16706764875613	0.976961476126341	Negative	0.909324660491631	0.3112783818306	2.6563725155453
Second-wave-cases	AR1 (Week|Postcode) -week FE	Poisson	ran_vals	cond	Postcode	TS29	Week_factor14	0.462712255231589	0.438675515072478	-0.397075955210026	1.3225004656732	Positive	1.58837622970297	0.672282960299896	3.75279338622532
Second-wave-cases	AR1 (Week|Postcode) -week FE	Poisson	ran_vals	cond	Postcode	TS3	Week_factor14	-0.318306757557914	0.393684209756697	-1.08991362996315	0.453300114847323	Negative	0.727379624990373	0.336245533991771	1.57349634527513
Second-wave-cases	AR1 (Week|Postcode) -week FE	Poisson	ran_vals	cond	Postcode	TS4	Week_factor14	-0.239740385243331	0.465391368237496	-1.15189070570464	0.672409935217979	Negative	0.786832107778876	0.31603866802788	1.95895258543848
Second-wave-cases	AR1 (Week|Postcode) -week FE	Poisson	ran_vals	cond	Postcode	TS5	Week_factor14	0.530728654691879	0.289258927407905	-0.0362084252343001	1.09766573461806	Positive	1.70017069473955	0.96443925905499	2.99716168137276
Second-wave-cases	AR1 (Week|Postcode) -week FE	Poisson	ran_vals	cond	Postcode	TS6	Week_factor14	0.115806147400884	0.400067958354088	-0.668312642341598	0.899924937143366	Positive	1.12277819756372	0.512572742046196	2.4594184932503
Second-wave-cases	AR1 (Week|Postcode) -week FE	Poisson	ran_vals	cond	Postcode	TS7	Week_factor14	-0.352645352993989	0.502144927429274	-1.33683132577484	0.631540619786866	Negative	0.702826404463735	0.262676688121104	1.88050549268264
Second-wave-cases	AR1 (Week|Postcode) -week FE	Poisson	ran_vals	cond	Postcode	TS8	Week_factor14	0.406316707069179	0.378798091057636	-0.336113908816311	1.14874732295467	Positive	1.50127794251155	0.714541708579984	3.15423919081053
Second-wave-cases	AR1 (Week|Postcode) -week FE	Poisson	ran_vals	cond	Postcode	TS9	Week_factor14	-0.18213611782481	0.527026912617366	-1.21508988543818	0.850817649788565	Negative	0.833487880136678	0.296683345582979	2.34156064597981
Second-wave-cases	AR1 (Week|Postcode) -week FE	Poisson	ran_vals	cond	Postcode	TS1	Week_factor15	0.39272725140258	0.465057756407686	-0.518769201887486	1.30422370469265	Positive	1.48101438963906	0.595252733232176	3.68482746884328
Second-wave-cases	AR1 (Week|Postcode) -week FE	Poisson	ran_vals	cond	Postcode	TS10	Week_factor15	-0.38041946002382	0.355654125134792	-1.07748873624111	0.316649816193474	Negative	0.68357461684253	0.340449411298471	1.37252185283338
Second-wave-cases	AR1 (Week|Postcode) -week FE	Poisson	ran_vals	cond	Postcode	TS11	Week_factor15	0.723160581533818	0.431219848978138	-0.122014791882133	1.56833595494977	Positive	2.06093668628066	0.885135275589124	4.79865636586511
Second-wave-cases	AR1 (Week|Postcode) -week FE	Poisson	ran_vals	cond	Postcode	TS12	Week_factor15	-0.288436424927718	0.505769288150432	-1.27972601418903	0.70285316433359	Negative	0.749434448982271	0.278113489165276	2.019506479197
Second-wave-cases	AR1 (Week|Postcode) -week FE	Poisson	ran_vals	cond	Postcode	TS13	Week_factor15	-0.259113951581097	0.513427824621349	-1.26541399649969	0.747186093337494	Negative	0.771735077600757	0.282122474243444	2.11105134958346
Second-wave-cases	AR1 (Week|Postcode) -week FE	Poisson	ran_vals	cond	Postcode	TS14	Week_factor15	-0.0969301482452082	0.484122526121959	-1.0457928635488	0.851932567058383	Negative	0.907619402727029	0.351413086267335	2.34417274825073
Second-wave-cases	AR1 (Week|Postcode) -week FE	Poisson	ran_vals	cond	Postcode	TS15	Week_factor15	-0.167178094939658	0.541643304163571	-1.22877946356753	0.894423273688216	Negative	0.846048920887471	0.292649549224931	2.44592475344867
Second-wave-cases	AR1 (Week|Postcode) -week FE	Poisson	ran_vals	cond	Postcode	TS16	Week_factor15	-0.0152462799297153	0.501851732448268	-0.998857601107352	0.968365041247921	Negative	0.984869356176756	0.368299946384277	2.63363505278378
Second-wave-cases	AR1 (Week|Postcode) -week FE	Poisson	ran_vals	cond	Postcode	TS17	Week_factor15	0.0105634881121913	0.394659515841187	-0.76295494909255	0.784081925316933	Positive	1.01061947873115	0.466286536283294	2.19039507109055
Second-wave-cases	AR1 (Week|Postcode) -week FE	Poisson	ran_vals	cond	Postcode	TS18	Week_factor15	0.111969443176188	0.3327833614224	-0.540273959865892	0.764212846218268	Positive	1.11847868296681	0.582588624607719	2.14730345120199
Second-wave-cases	AR1 (Week|Postcode) -week FE	Poisson	ran_vals	cond	Postcode	TS19	Week_factor15	0.227365293315032	0.318473695948343	-0.396831680767079	0.851562267397143	Positive	1.25528833263449	0.672447201904723	2.34330486257497
Second-wave-cases	AR1 (Week|Postcode) -week FE	Poisson	ran_vals	cond	Postcode	TS2	Week_factor15	-0.0757624227412362	0.555474599396322	-1.16447263188484	1.01294778640237	Negative	0.927036423171308	0.312087203482142	2.75370640095927
Second-wave-cases	AR1 (Week|Postcode) -week FE	Poisson	ran_vals	cond	Postcode	TS20	Week_factor15	-0.503238721350391	0.474636094463888	-1.43350837226236	0.42703092956158	Negative	0.604569453529833	0.238470808525951	1.532700066732
Second-wave-cases	AR1 (Week|Postcode) -week FE	Poisson	ran_vals	cond	Postcode	TS21	Week_factor15	-0.282939701035604	0.515987869004745	-1.29425734074447	0.728377938673267	Negative	0.753565225692491	0.274101352667355	2.07171742804976
Second-wave-cases	AR1 (Week|Postcode) -week FE	Poisson	ran_vals	cond	Postcode	TS22	Week_factor15	-0.114645869640056	0.540425566436488	-1.17386051618023	0.944568776900118	Negative	0.891681859619175	0.309171074483676	2.57170416120506
Second-wave-cases	AR1 (Week|Postcode) -week FE	Poisson	ran_vals	cond	Postcode	TS23	Week_factor15	-0.284995175834633	0.376444012333668	-1.02281188220437	0.452821530535109	Negative	0.752017882169255	0.35958241389727	1.57274347477933
Second-wave-cases	AR1 (Week|Postcode) -week FE	Poisson	ran_vals	cond	Postcode	TS24	Week_factor15	0.0040938318917523	0.451443284307616	-0.880718746413652	0.888906410197156	Positive	1.00410222306831	0.414484895063384	2.4324680739368
Second-wave-cases	AR1 (Week|Postcode) -week FE	Poisson	ran_vals	cond	Postcode	TS25	Week_factor15	-0.212895163818491	0.327893958439975	-0.855555513109116	0.429765185472133	Negative	0.808240865661203	0.425047006302486	1.53689659552591
Second-wave-cases	AR1 (Week|Postcode) -week FE	Poisson	ran_vals	cond	Postcode	TS26	Week_factor15	-0.603048761734392	0.460229826981122	-1.50508264722849	0.298985123759707	Negative	0.547140988176284	0.221998945476168	1.34848956286893
Second-wave-cases	AR1 (Week|Postcode) -week FE	Poisson	ran_vals	cond	Postcode	TS27	Week_factor15	-0.151636837940233	0.532644035023688	-1.19559996316675	0.892326287286286	Negative	0.859300289345888	0.302522397428332	2.44080105653947
Second-wave-cases	AR1 (Week|Postcode) -week FE	Poisson	ran_vals	cond	Postcode	TS28	Week_factor15	-0.17038632733258	0.53503791642087	-1.21904137388084	0.878268719215676	Negative	0.843338948768074	0.295513317969503	2.40672937313315
Second-wave-cases	AR1 (Week|Postcode) -week FE	Poisson	ran_vals	cond	Postcode	TS29	Week_factor15	-0.0858216284971282	0.549071157115437	-1.16198132139312	0.990338064398862	Negative	0.917757918480337	0.312865678915875	2.69214443671797
Second-wave-cases	AR1 (Week|Postcode) -week FE	Poisson	ran_vals	cond	Postcode	TS3	Week_factor15	-0.162284767781158	0.352881098577446	-0.853919011817881	0.529349476255564	Negative	0.85019906076442	0.425743165754689	1.69782747221173
Second-wave-cases	AR1 (Week|Postcode) -week FE	Poisson	ran_vals	cond	Postcode	TS4	Week_factor15	0.104303930108573	0.379721444742365	-0.639936425743979	0.848544285961125	Positive	1.10993774715636	0.527325947332211	2.33624347293193
Second-wave-cases	AR1 (Week|Postcode) -week FE	Poisson	ran_vals	cond	Postcode	TS5	Week_factor15	0.791890683217199	0.322891895177142	0.159034197770119	1.42474716866428	Positive	2.20756629160495	1.17237803870985	4.15680673888548
Second-wave-cases	AR1 (Week|Postcode) -week FE	Poisson	ran_vals	cond	Postcode	TS6	Week_factor15	0.138617323388075	0.361448281963192	-0.56980829153366	0.84704293830981	Positive	1.14868444121527	0.565633865106865	2.33273859096245
Second-wave-cases	AR1 (Week|Postcode) -week FE	Poisson	ran_vals	cond	Postcode	TS7	Week_factor15	-0.0832261574766334	0.444288812792739	-0.954016229284461	0.787563914331194	Negative	0.920143026461973	0.385190897744376	2.19803529653618
Second-wave-cases	AR1 (Week|Postcode) -week FE	Poisson	ran_vals	cond	Postcode	TS8	Week_factor15	-0.319874216062019	0.500438279156975	-1.30071521969489	0.660966787570853	Negative	0.726240380703795	0.272336942616885	1.93666377207869
Second-wave-cases	AR1 (Week|Postcode) -week FE	Poisson	ran_vals	cond	Postcode	TS9	Week_factor15	-0.322002415784943	0.507292878533703	-1.31627818732465	0.672273355754766	Negative	0.724696439617041	0.268131381980553	1.95868505101617
Second-wave-cases	AR1 (Week|Postcode) -week FE	Poisson	ran_vals	cond	Postcode	TS1	Week_factor16	-0.17592934428408	0.470122276732841	-1.09735207501042	0.74549338644226	Negative	0.838677238584407	0.333753669353531	2.10748098105404
Second-wave-cases	AR1 (Week|Postcode) -week FE	Poisson	ran_vals	cond	Postcode	TS10	Week_factor16	0.0329041347198695	0.419871062160878	-0.790028025266029	0.855836294705768	Positive	1.03345146237842	0.453832076339459	2.35334164501242
Second-wave-cases	AR1 (Week|Postcode) -week FE	Poisson	ran_vals	cond	Postcode	TS11	Week_factor16	-0.166418997214945	0.474761087031435	-1.09693362905764	0.764095634627753	Negative	0.846691398519115	0.333893356449408	2.14705177709901
Second-wave-cases	AR1 (Week|Postcode) -week FE	Poisson	ran_vals	cond	Postcode	TS12	Week_factor16	0.547998150795991	0.389121961971052	-0.214666880260835	1.31066318185282	Positive	1.72978677729625	0.806810159806926	3.70863239454616
Second-wave-cases	AR1 (Week|Postcode) -week FE	Poisson	ran_vals	cond	Postcode	TS13	Week_factor16	0.385336667103472	0.512431495404889	-0.619010608434112	1.38968394264106	Positive	1.47010917553384	0.538476938666743	4.01358133059498
Second-wave-cases	AR1 (Week|Postcode) -week FE	Poisson	ran_vals	cond	Postcode	TS14	Week_factor16	-0.242186503401355	0.465644866168534	-1.15483367067766	0.670460663874946	Negative	0.784909775557121	0.315109944568371	1.95513777456
Second-wave-cases	AR1 (Week|Postcode) -week FE	Poisson	ran_vals	cond	Postcode	TS15	Week_factor16	-0.233336742651796	0.522635365254906	-1.25768323559835	0.791009750294755	Negative	0.791886866537665	0.284311947880891	2.2056224301117
Second-wave-cases	AR1 (Week|Postcode) -week FE	Poisson	ran_vals	cond	Postcode	TS16	Week_factor16	-0.117840236115471	0.540971253402234	-1.17812440945534	0.942443937224399	Negative	0.888838045490513	0.307855608514592	2.56624550360903
Second-wave-cases	AR1 (Week|Postcode) -week FE	Poisson	ran_vals	cond	Postcode	TS17	Week_factor16	-0.458929946769207	0.385873838480217	-1.21522877276666	0.297368879228245	Negative	0.631959514154573	0.296642142887041	1.34631183433219
Second-wave-cases	AR1 (Week|Postcode) -week FE	Poisson	ran_vals	cond	Postcode	TS18	Week_factor16	-0.211048285286184	0.465431999314161	-1.12327824119441	0.701181670622044	Negative	0.809734967652679	0.325211922087627	2.01613370638613
Second-wave-cases	AR1 (Week|Postcode) -week FE	Poisson	ran_vals	cond	Postcode	TS19	Week_factor16	-0.012032987726236	0.297004551257644	-0.594151211435699	0.570085235983227	Negative	0.988039119160364	0.552030924606887	1.76841777783804
Second-wave-cases	AR1 (Week|Postcode) -week FE	Poisson	ran_vals	cond	Postcode	TS2	Week_factor16	0.0957819561079098	0.525502026905943	-0.934183090430537	1.12574700264636	Positive	1.10051907636828	0.392906703711954	3.08251863867001
Second-wave-cases	AR1 (Week|Postcode) -week FE	Poisson	ran_vals	cond	Postcode	TS20	Week_factor16	-0.0592527881467348	0.49589654751041	-1.03119216132489	0.912686585031425	Negative	0.942468494177824	0.356581604275078	2.49100585074656
Second-wave-cases	AR1 (Week|Postcode) -week FE	Poisson	ran_vals	cond	Postcode	TS21	Week_factor16	-0.281296852251534	0.507574532037703	-1.2761246545152	0.713530950012136	Negative	0.754804236882581	0.279116881573898	2.04118587454573
Second-wave-cases	AR1 (Week|Postcode) -week FE	Poisson	ran_vals	cond	Postcode	TS22	Week_factor16	0.499735906330931	0.482585724449641	-0.446114733043536	1.4455865457054	Positive	1.64828591134083	0.640110326042479	4.24434091279506
Second-wave-cases	AR1 (Week|Postcode) -week FE	Poisson	ran_vals	cond	Postcode	TS23	Week_factor16	-0.150106516404845	0.474591500725089	-1.08028876519484	0.780075732385145	Negative	0.8606163017883	0.339497476434092	2.18163747985195
Second-wave-cases	AR1 (Week|Postcode) -week FE	Poisson	ran_vals	cond	Postcode	TS24	Week_factor16	-0.131413715326088	0.386624770085349	-0.88918434022445	0.626356909572274	Negative	0.876854931015569	0.410990844773427	1.87078271894399
Second-wave-cases	AR1 (Week|Postcode) -week FE	Poisson	ran_vals	cond	Postcode	TS25	Week_factor16	0.490093030185511	0.343870455341418	-0.183880677631058	1.16406673800208	Positive	1.63246808169989	0.832035078300307	3.20293231291752
Second-wave-cases	AR1 (Week|Postcode) -week FE	Poisson	ran_vals	cond	Postcode	TS26	Week_factor16	0.029666064714574	0.355149071096492	-0.666413323777405	0.725745453206553	Positive	1.03011048627263	0.513547206086544	2.06627083421424
Second-wave-cases	AR1 (Week|Postcode) -week FE	Poisson	ran_vals	cond	Postcode	TS27	Week_factor16	-0.1015207392921	0.488625535628329	-1.05920919105022	0.856167712466018	Negative	0.903462441976436	0.346729899047192	2.35412171348664
Second-wave-cases	AR1 (Week|Postcode) -week FE	Poisson	ran_vals	cond	Postcode	TS28	Week_factor16	-0.102870697432889	0.553733835264471	-1.18816907157249	0.982427676706708	Negative	0.902243628356772	0.304778781658995	2.67093253828016
Second-wave-cases	AR1 (Week|Postcode) -week FE	Poisson	ran_vals	cond	Postcode	TS29	Week_factor16	0.748755535931453	0.472481189091034	-0.177290578059632	1.67480164992254	Positive	2.11436712476833	0.837536379464606	5.33773630365631
Second-wave-cases	AR1 (Week|Postcode) -week FE	Poisson	ran_vals	cond	Postcode	TS3	Week_factor16	0.121240609893785	0.428575621912409	-0.718752173706391	0.961233393493961	Positive	1.12889650336006	0.487360017334883	2.61491971021267
Second-wave-cases	AR1 (Week|Postcode) -week FE	Poisson	ran_vals	cond	Postcode	TS4	Week_factor16	0.318389211660931	0.350995908429271	-0.369550127581359	1.00632855090322	Positive	1.37491128860763	0.691045142869	2.73553916274186
Second-wave-cases	AR1 (Week|Postcode) -week FE	Poisson	ran_vals	cond	Postcode	TS5	Week_factor16	-0.301318600541631	0.351320897771482	-0.989894907190014	0.387257706106752	Negative	0.739842021124753	0.371615743112641	1.47293602697571
Second-wave-cases	AR1 (Week|Postcode) -week FE	Poisson	ran_vals	cond	Postcode	TS6	Week_factor16	0.0725638609910686	0.425500752626951	-0.761402289552443	0.90653001153458	Positive	1.07526147116083	0.4670110828638	2.47571690220496
Second-wave-cases	AR1 (Week|Postcode) -week FE	Poisson	ran_vals	cond	Postcode	TS7	Week_factor16	0.0591325805053151	0.398686190302931	-0.722277993621911	0.840543154632541	Positive	1.06091588818095	0.485644699407774	2.31762546398083
Second-wave-cases	AR1 (Week|Postcode) -week FE	Poisson	ran_vals	cond	Postcode	TS8	Week_factor16	-0.0772275940550182	0.444297664849208	-0.948035015574713	0.793579827464677	Negative	0.925679150558503	0.38750171066671	2.21129834060453
Second-wave-cases	AR1 (Week|Postcode) -week FE	Poisson	ran_vals	cond	Postcode	TS9	Week_factor16	-0.176552760367261	0.535717196950138	-1.22653917228828	0.87343365155376	Negative	0.838154556646367	0.293305904396805	2.39512076059905
Second-wave-cases	AR1 (Week|Postcode) -week FE	Poisson	ran_vals	cond	Postcode	TS1	Week_factor17	0.00891504023838825	0.504663448785585	-0.980207143695132	0.998037224171909	Positive	1.00895489756479	0.375233363575023	2.7129516832435
Second-wave-cases	AR1 (Week|Postcode) -week FE	Poisson	ran_vals	cond	Postcode	TS10	Week_factor17	0.198666618975912	0.358039484981861	-0.503077876631805	0.90041111458363	Positive	1.21977524818626	0.604666703154286	2.46061449774953
Second-wave-cases	AR1 (Week|Postcode) -week FE	Poisson	ran_vals	cond	Postcode	TS11	Week_factor17	-0.180726733720024	0.536221560808967	-1.23170168063945	0.870248213199406	Negative	0.834663412900484	0.291795612018709	2.38750338983855
Second-wave-cases	AR1 (Week|Postcode) -week FE	Poisson	ran_vals	cond	Postcode	TS12	Week_factor17	-0.381342167150628	0.451371864941538	-1.26601476607072	0.503330431769464	Negative	0.682944168576149	0.281953034547817	1.65422137818158
Second-wave-cases	AR1 (Week|Postcode) -week FE	Poisson	ran_vals	cond	Postcode	TS13	Week_factor17	0.436176121564448	0.469171852846205	-0.483383812574039	1.35573605570294	Positive	1.54678119228458	0.616693083384835	3.87961551907383
Second-wave-cases	AR1 (Week|Postcode) -week FE	Poisson	ran_vals	cond	Postcode	TS14	Week_factor17	-0.0585250407199953	0.49485260521618	-1.02841832459953	0.911368243159535	Negative	0.943154622833145	0.357572076493643	2.48772401719502
Second-wave-cases	AR1 (Week|Postcode) -week FE	Poisson	ran_vals	cond	Postcode	TS15	Week_factor17	-0.0729481601315558	0.490626604596463	-1.0345586349978	0.888662314734686	Negative	0.92964902165964	0.355383200022036	2.43187439197784
Second-wave-cases	AR1 (Week|Postcode) -week FE	Poisson	ran_vals	cond	Postcode	TS16	Week_factor17	0.321658668021624	0.498923507197448	-0.656213437125784	1.29953077316903	Positive	1.37941385753107	0.518812134569926	3.66757533905037
Second-wave-cases	AR1 (Week|Postcode) -week FE	Poisson	ran_vals	cond	Postcode	TS17	Week_factor17	-0.580879544015426	0.466046433611596	-1.49431376901749	0.332554680986639	Negative	0.5594061278124	0.224402543883753	1.39452615116597
Second-wave-cases	AR1 (Week|Postcode) -week FE	Poisson	ran_vals	cond	Postcode	TS18	Week_factor17	0.168469238226573	0.382213525636671	-0.580655506425378	0.917593982878524	Positive	1.18349181997767	0.559531469853273	2.5032602515125
Second-wave-cases	AR1 (Week|Postcode) -week FE	Poisson	ran_vals	cond	Postcode	TS19	Week_factor17	-0.231571559626522	0.425362602251658	-1.06526694041001	0.602123821156964	Negative	0.793285926227348	0.344635845253402	1.82599276719945
Second-wave-cases	AR1 (Week|Postcode) -week FE	Poisson	ran_vals	cond	Postcode	TS2	Week_factor17	-0.257489115616248	0.517523424216924	-1.27181638823726	0.756838157004766	Negative	0.772990039787925	0.280321985512708	2.13152600399318
Second-wave-cases	AR1 (Week|Postcode) -week FE	Poisson	ran_vals	cond	Postcode	TS20	Week_factor17	0.00934139888718841	0.418089469638261	-0.810098903919256	0.828781701693633	Positive	1.00938516592942	0.444814070192405	2.29052649516606
Second-wave-cases	AR1 (Week|Postcode) -week FE	Poisson	ran_vals	cond	Postcode	TS21	Week_factor17	0.621816459509357	0.504013931541603	-0.36603269401862	1.60966561303733	Positive	1.86230777801282	0.693480128186898	5.00113863264492
Second-wave-cases	AR1 (Week|Postcode) -week FE	Poisson	ran_vals	cond	Postcode	TS22	Week_factor17	-0.239608067327359	0.515332467277089	-1.24964114325462	0.770425008599901	Negative	0.786936226651842	0.286607629489115	2.16068436810597
Second-wave-cases	AR1 (Week|Postcode) -week FE	Poisson	ran_vals	cond	Postcode	TS23	Week_factor17	1.40933171967529	0.287035850065738	0.846751791274608	1.97191164807598	Positive	4.09321907208401	2.33205951989735	7.18439740886621
Second-wave-cases	AR1 (Week|Postcode) -week FE	Poisson	ran_vals	cond	Postcode	TS24	Week_factor17	-0.319847107877169	0.499869003088704	-1.29957235091897	0.659878135164631	Negative	0.726260068029124	0.272648365929224	1.93455656561898
Second-wave-cases	AR1 (Week|Postcode) -week FE	Poisson	ran_vals	cond	Postcode	TS25	Week_factor17	-0.237392697512237	0.333078482724322	-0.890214527677155	0.415429132652681	Negative	0.788681513929366	0.410567665176546	1.51502074608444
Second-wave-cases	AR1 (Week|Postcode) -week FE	Poisson	ran_vals	cond	Postcode	TS26	Week_factor17	0.438723300041419	0.400053452302519	-0.345367058362431	1.22281365844527	Positive	1.55072614215891	0.707960442968695	3.3967315432077
Second-wave-cases	AR1 (Week|Postcode) -week FE	Poisson	ran_vals	cond	Postcode	TS27	Week_factor17	-0.261106927329528	0.461909966943278	-1.16643382663844	0.644219971979384	Negative	0.770198559936687	0.311475739491981	1.90450088567434
Second-wave-cases	AR1 (Week|Postcode) -week FE	Poisson	ran_vals	cond	Postcode	TS28	Week_factor17	-0.189353032224242	0.534492780737803	-1.236939632467	0.858233568018515	Negative	0.827494322961249	0.290271196552194	2.35899001577296
Second-wave-cases	AR1 (Week|Postcode) -week FE	Poisson	ran_vals	cond	Postcode	TS29	Week_factor17	-0.0904831311834494	0.546354698279254	-1.16131866259504	0.980352400228136	Negative	0.913489743261884	0.313073070818072	2.66539536238034
Second-wave-cases	AR1 (Week|Postcode) -week FE	Poisson	ran_vals	cond	Postcode	TS3	Week_factor17	0.173365416807855	0.379137968359763	-0.569731346348966	0.916462179964677	Positive	1.1893006161251	0.565677389583563	2.50042865697146
Second-wave-cases	AR1 (Week|Postcode) -week FE	Poisson	ran_vals	cond	Postcode	TS4	Week_factor17	1.00708588501012	0.382598003029898	0.257207578514578	1.75696419150567	Positive	2.73761166453967	1.29331356300588	5.79481870460333
Second-wave-cases	AR1 (Week|Postcode) -week FE	Poisson	ran_vals	cond	Postcode	TS5	Week_factor17	-0.169824016767075	0.322967922620352	-0.802829513264684	0.463181479730534	Negative	0.843813300523271	0.448059378854256	1.58912170962854
Second-wave-cases	AR1 (Week|Postcode) -week FE	Poisson	ran_vals	cond	Postcode	TS6	Week_factor17	0.519736131687338	0.320319972744007	-0.108079478419767	1.14755174179444	Positive	1.6815838744528	0.897556257242532	3.15047029531832
Second-wave-cases	AR1 (Week|Postcode) -week FE	Poisson	ran_vals	cond	Postcode	TS7	Week_factor17	0.381719110237835	0.428036876065208	-0.457217750905007	1.22065597138068	Positive	1.46480057985536	0.633042479480856	3.38941036074576
Second-wave-cases	AR1 (Week|Postcode) -week FE	Poisson	ran_vals	cond	Postcode	TS8	Week_factor17	0.182594853338151	0.387552063348489	-0.576993232959074	0.942182939635375	Positive	1.20032800067172	0.561584383980833	2.56557580711813
Second-wave-cases	AR1 (Week|Postcode) -week FE	Poisson	ran_vals	cond	Postcode	TS9	Week_factor17	-0.0146058771391976	0.505445353843892	-1.00526056682633	0.976048812547935	Negative	0.985500271259074	0.365949268140463	2.65394924708232
Second-wave-cases	AR1 (Week|Postcode) -week FE	Poisson	ran_vals	cond	Postcode	TS1	Week_factor18	-0.00842863710097694	0.451898281066501	-0.894132992666877	0.877275718464923	Negative	0.991606784272884	0.40896201804515	2.40434067524445
Second-wave-cases	AR1 (Week|Postcode) -week FE	Poisson	ran_vals	cond	Postcode	TS10	Week_factor18	0.312580449728244	0.419715765504746	-0.510047334404716	1.13520823386121	Positive	1.36694790733803	0.600467155384216	3.11182146204186
Second-wave-cases	AR1 (Week|Postcode) -week FE	Poisson	ran_vals	cond	Postcode	TS11	Week_factor18	-0.254546696728529	0.519665377409457	-1.27307212046348	0.76397872700642	Negative	0.77526784977317	0.279970197084043	2.1468007850546
Second-wave-cases	AR1 (Week|Postcode) -week FE	Poisson	ran_vals	cond	Postcode	TS12	Week_factor18	0.6517375467292	0.454880568098201	-0.239811984010394	1.54328707746879	Positive	1.91887206396609	0.786775773586827	4.67994836836844
Second-wave-cases	AR1 (Week|Postcode) -week FE	Poisson	ran_vals	cond	Postcode	TS13	Week_factor18	-0.342815528232473	0.4992758765915	-1.32137826470148	0.635747208236531	Negative	0.709769131850577	0.26676737241903	1.88843266685782
Second-wave-cases	AR1 (Week|Postcode) -week FE	Poisson	ran_vals	cond	Postcode	TS14	Week_factor18	-0.0522848910967636	0.447589823386711	-0.929544824781361	0.824975042587834	Negative	0.949058450022327	0.394733342321889	2.28182381620118
Second-wave-cases	AR1 (Week|Postcode) -week FE	Poisson	ran_vals	cond	Postcode	TS15	Week_factor18	0.0894812447982788	0.51588211633649	-0.921629123489544	1.1005916130861	Positive	1.09360682230345	0.39787033290999	3.00594385372085
Second-wave-cases	AR1 (Week|Postcode) -week FE	Poisson	ran_vals	cond	Postcode	TS16	Week_factor18	0.427747915599397	0.466974867246291	-0.487506005888707	1.3430018370875	Positive	1.53379938533096	0.61415618765895	3.83052487577971
Second-wave-cases	AR1 (Week|Postcode) -week FE	Poisson	ran_vals	cond	Postcode	TS17	Week_factor18	0.197761998966981	0.34859431226739	-0.485470298292613	0.880994296226575	Positive	1.21867231403372	0.615407703503309	2.41329804703087
Second-wave-cases	AR1 (Week|Postcode) -week FE	Poisson	ran_vals	cond	Postcode	TS18	Week_factor18	-0.371041352087638	0.492244932592587	-1.33582369154145	0.593740987366179	Negative	0.690015407391221	0.262941503540504	1.81074975242138
Second-wave-cases	AR1 (Week|Postcode) -week FE	Poisson	ran_vals	cond	Postcode	TS19	Week_factor18	-0.131817493565012	0.363636176419289	-0.844531302822671	0.580896315692647	Negative	0.876500947545952	0.429758737721351	1.78764000267303
Second-wave-cases	AR1 (Week|Postcode) -week FE	Poisson	ran_vals	cond	Postcode	TS2	Week_factor18	-0.112094634420039	0.553153047977931	-1.19625468639534	0.972065417555263	Negative	0.893959654143818	0.302324393813424	2.64339854669528
Second-wave-cases	AR1 (Week|Postcode) -week FE	Poisson	ran_vals	cond	Postcode	TS20	Week_factor18	-0.125801814833838	0.383609885364466	-0.877663374261729	0.626059744594054	Negative	0.881789587083213	0.415753237311249	1.8702268704315
Second-wave-cases	AR1 (Week|Postcode) -week FE	Poisson	ran_vals	cond	Postcode	TS21	Week_factor18	-0.0870993005881075	0.484864073339045	-1.03741542173002	0.863216820553807	Negative	0.916586073577798	0.354369394813483	2.37077479763441
Second-wave-cases	AR1 (Week|Postcode) -week FE	Poisson	ran_vals	cond	Postcode	TS22	Week_factor18	-0.157547533021212	0.542987423074328	-1.22178332630511	0.906688260262683	Negative	0.854236208215633	0.294704144375608	2.47610871225678
Second-wave-cases	AR1 (Week|Postcode) -week FE	Poisson	ran_vals	cond	Postcode	TS23	Week_factor18	-0.602617779370651	0.46349992737911	-1.51106094387064	0.305825385129335	Negative	0.547376847114538	0.220675729156688	1.35774520334454
Second-wave-cases	AR1 (Week|Postcode) -week FE	Poisson	ran_vals	cond	Postcode	TS24	Week_factor18	0.76294572368809	0.366422613378372	0.0447705983454366	1.48112084903074	Positive	2.14458427774665	1.0457879269085	4.39787227029302
Second-wave-cases	AR1 (Week|Postcode) -week FE	Poisson	ran_vals	cond	Postcode	TS25	Week_factor18	-0.550098913551478	0.466794241091922	-1.46499881428235	0.364800987179396	Negative	0.576892745048031	0.231078265470745	1.44022735591802
Second-wave-cases	AR1 (Week|Postcode) -week FE	Poisson	ran_vals	cond	Postcode	TS26	Week_factor18	0.129055314318618	0.351003115914375	-0.558898151334895	0.817008779972131	Positive	1.13775305646026	0.571838796664732	2.26371842035688
Second-wave-cases	AR1 (Week|Postcode) -week FE	Poisson	ran_vals	cond	Postcode	TS27	Week_factor18	0.0214712811384206	0.50220066170492	-0.962823928815406	1.00576649109225	Positive	1.02170344775615	0.381813148988924	2.73400205812997
Second-wave-cases	AR1 (Week|Postcode) -week FE	Poisson	ran_vals	cond	Postcode	TS28	Week_factor18	-0.278428009167048	0.515952669198244	-1.28967665852291	0.732820640188817	Negative	0.756972760887957	0.275359803942647	2.08094192587995
Second-wave-cases	AR1 (Week|Postcode) -week FE	Poisson	ran_vals	cond	Postcode	TS29	Week_factor18	-0.235162336319789	0.521583053651622	-1.25744633642339	0.787121663783812	Negative	0.790442521682899	0.284379309125371	2.19706342914341
Second-wave-cases	AR1 (Week|Postcode) -week FE	Poisson	ran_vals	cond	Postcode	TS3	Week_factor18	-0.182058706149303	0.473579799621694	-1.11025805721352	0.746140644914913	Negative	0.833552404327425	0.329473926980307	2.10884550752801
Second-wave-cases	AR1 (Week|Postcode) -week FE	Poisson	ran_vals	cond	Postcode	TS4	Week_factor18	0.184839196374076	0.407148347473255	-0.613156901038503	0.982835293786656	Positive	1.20302497379521	0.541638268828712	2.67202147792227
Second-wave-cases	AR1 (Week|Postcode) -week FE	Poisson	ran_vals	cond	Postcode	TS5	Week_factor18	1.36330171114611	0.280861653142156	0.812822986349101	1.91378043594311	Positive	3.9090786668182	2.25426276574394	6.77866673556588
Second-wave-cases	AR1 (Week|Postcode) -week FE	Poisson	ran_vals	cond	Postcode	TS6	Week_factor18	-0.0853054748405035	0.360062941852688	-0.791015873039312	0.620404923358305	Negative	0.918231744858947	0.453383980694984	1.85968091765011
Second-wave-cases	AR1 (Week|Postcode) -week FE	Poisson	ran_vals	cond	Postcode	TS7	Week_factor18	0.542433190903069	0.351554383162518	-0.146600738702661	1.2314671205088	Positive	1.72018731833296	0.863638726107553	3.42625257610906
Second-wave-cases	AR1 (Week|Postcode) -week FE	Poisson	ran_vals	cond	Postcode	TS8	Week_factor18	-0.420171964715257	0.48651385066036	-1.37372158998946	0.533377660558947	Negative	0.656933840660269	0.253163035175098	1.70468042740192
Second-wave-cases	AR1 (Week|Postcode) -week FE	Poisson	ran_vals	cond	Postcode	TS9	Week_factor18	-0.344030514480935	0.499248446911099	-1.32253948976425	0.634478460802375	Negative	0.708907295781302	0.266457775251033	1.88603824203854
Second-wave-cases	AR1 (Week|Postcode) -week FE	Poisson	ran_vals	cond	Postcode	TS1	Week_factor19	0.0788008081702564	0.39901928693827	-0.703262623365606	0.860864239706119	Positive	1.08198877727934	0.49496777310779	2.36520391379803
Second-wave-cases	AR1 (Week|Postcode) -week FE	Poisson	ran_vals	cond	Postcode	TS10	Week_factor19	-0.545608647979568	0.426901332347979	-1.38231988433377	0.291102588374635	Negative	0.579488971190041	0.250995596373292	1.33790183008416
Second-wave-cases	AR1 (Week|Postcode) -week FE	Poisson	ran_vals	cond	Postcode	TS11	Week_factor19	-0.155307367609552	0.544197838219808	-1.22191553098493	0.911300795765827	Negative	0.856151983648428	0.294665185683876	2.48755623235218
Second-wave-cases	AR1 (Week|Postcode) -week FE	Poisson	ran_vals	cond	Postcode	TS12	Week_factor19	0.463411021898889	0.429412249911771	-0.378221522448494	1.30504356624627	Positive	1.58948652193985	0.685078723539221	3.68784975597595
Second-wave-cases	AR1 (Week|Postcode) -week FE	Poisson	ran_vals	cond	Postcode	TS13	Week_factor19	-0.161096973003363	0.543787680561218	-1.22690124213992	0.904707296133195	Negative	0.851209522760822	0.293199726394602	2.47120848490685
Second-wave-cases	AR1 (Week|Postcode) -week FE	Poisson	ran_vals	cond	Postcode	TS14	Week_factor19	-0.172013217625144	0.437198888857156	-1.0289072938661	0.684880858615812	Negative	0.841968044276959	0.357397277476809	1.98353550029369
Second-wave-cases	AR1 (Week|Postcode) -week FE	Poisson	ran_vals	cond	Postcode	TS15	Week_factor19	0.366815168517712	0.458468823317832	-0.531767213219696	1.26539755025512	Positive	1.44313115839191	0.58756569777276	3.54450157355342
Second-wave-cases	AR1 (Week|Postcode) -week FE	Poisson	ran_vals	cond	Postcode	TS16	Week_factor19	0.378798045838303	0.509517545809366	-0.619837993439292	1.3774340851159	Positive	1.46052804624004	0.538031595182721	3.9647154422768
Second-wave-cases	AR1 (Week|Postcode) -week FE	Poisson	ran_vals	cond	Postcode	TS17	Week_factor19	0.331928211344898	0.304334724450026	-0.264556887822074	0.92841331051187	Positive	1.39365279646132	0.767545983606225	2.53049088728071
Second-wave-cases	AR1 (Week|Postcode) -week FE	Poisson	ran_vals	cond	Postcode	TS18	Week_factor19	0.022446041059776	0.42008147563715	-0.800898521761478	0.84579060388103	Positive	1.02269984887558	0.448925413591515	2.32981905061366
Second-wave-cases	AR1 (Week|Postcode) -week FE	Poisson	ran_vals	cond	Postcode	TS19	Week_factor19	-0.535628863199154	0.470369007611125	-1.4575351775608	0.386277451162498	Negative	0.585301100064077	0.232809401949161	1.47149288159345
Second-wave-cases	AR1 (Week|Postcode) -week FE	Poisson	ran_vals	cond	Postcode	TS2	Week_factor19	-0.162761394667893	0.538027219351161	-1.2172753672984	0.891752577962615	Negative	0.849793929588858	0.296035657526027	2.43940114782485
Second-wave-cases	AR1 (Week|Postcode) -week FE	Poisson	ran_vals	cond	Postcode	TS20	Week_factor19	-0.12118408143792	0.482443582968038	-1.06675612862774	0.824387965751896	Negative	0.885870872198689	0.344122999569897	2.28048460344386
Second-wave-cases	AR1 (Week|Postcode) -week FE	Poisson	ran_vals	cond	Postcode	TS21	Week_factor19	-0.485009432332231	0.477996021241261	-1.42186441871854	0.451845554054083	Negative	0.615691389331161	0.241263780604306	1.57120926293638
Second-wave-cases	AR1 (Week|Postcode) -week FE	Poisson	ran_vals	cond	Postcode	TS22	Week_factor19	-0.271129654820964	0.50909529324062	-1.26893809427144	0.726678784629509	Negative	0.762517625909417	0.281129996881385	2.06820024996426
Second-wave-cases	AR1 (Week|Postcode) -week FE	Poisson	ran_vals	cond	Postcode	TS23	Week_factor19	0.239132454054346	0.442720960150548	-0.62858468304172	1.10684959115041	Positive	1.27014676153073	0.533346120889648	3.02481396721511
Second-wave-cases	AR1 (Week|Postcode) -week FE	Poisson	ran_vals	cond	Postcode	TS24	Week_factor19	-0.546199586360192	0.466334680980617	-1.46019876582418	0.367799593103793	Negative	0.579146630077029	0.232190118682483	1.44455251167794
Second-wave-cases	AR1 (Week|Postcode) -week FE	Poisson	ran_vals	cond	Postcode	TS25	Week_factor19	0.299210412483328	0.342559603510423	-0.372194072955423	0.970614897922078	Positive	1.34879339658523	0.689220470490229	2.63956702472568
Second-wave-cases	AR1 (Week|Postcode) -week FE	Poisson	ran_vals	cond	Postcode	TS26	Week_factor19	0.238155800417729	0.444394249493597	-0.632840923526428	1.10915252436189	Positive	1.26890687364611	0.531080895628942	3.03178793897212
Second-wave-cases	AR1 (Week|Postcode) -week FE	Poisson	ran_vals	cond	Postcode	TS27	Week_factor19	0.572385306326515	0.393385807064522	-0.198636707549172	1.3434073202022	Positive	1.77248994446297	0.819847683711474	3.8320784038807
Second-wave-cases	AR1 (Week|Postcode) -week FE	Poisson	ran_vals	cond	Postcode	TS28	Week_factor19	-0.152696435476139	0.546084954955612	-1.22300327968832	0.917610408736038	Negative	0.858390259094744	0.294344838270543	2.50330137004641
Second-wave-cases	AR1 (Week|Postcode) -week FE	Poisson	ran_vals	cond	Postcode	TS29	Week_factor19	-0.117521845395466	0.486406790832804	-1.07086163726347	0.835817946472538	Negative	0.889121088332501	0.342713095789831	2.3067000340202
Second-wave-cases	AR1 (Week|Postcode) -week FE	Poisson	ran_vals	cond	Postcode	TS3	Week_factor19	-0.309024334205869	0.419799653503827	-1.13181653579576	0.513767867384026	Negative	0.734162904537633	0.322446987599106	1.6715776271083
Second-wave-cases	AR1 (Week|Postcode) -week FE	Poisson	ran_vals	cond	Postcode	TS4	Week_factor19	-0.331469111849126	0.500295643280044	-1.31203055430031	0.649092330602058	Negative	0.717868329499557	0.269272727986961	1.91380294005652
Second-wave-cases	AR1 (Week|Postcode) -week FE	Poisson	ran_vals	cond	Postcode	TS5	Week_factor19	-0.321816702664941	0.387238274559193	-1.08078977423639	0.437156368906511	Negative	0.72483103775183	0.339327427730339	1.54829816381925
Second-wave-cases	AR1 (Week|Postcode) -week FE	Poisson	ran_vals	cond	Postcode	TS6	Week_factor19	0.89165387832461	0.366546804630326	0.173235342600932	1.61007241404829	Positive	2.43916039169607	1.1891459288513	5.00317351476459
Second-wave-cases	AR1 (Week|Postcode) -week FE	Poisson	ran_vals	cond	Postcode	TS7	Week_factor19	0.114218893933217	0.378574352966357	-0.627773203351396	0.85621099121783	Positive	1.12099747757706	0.533779096086193	2.35422359914074
Second-wave-cases	AR1 (Week|Postcode) -week FE	Poisson	ran_vals	cond	Postcode	TS8	Week_factor19	0.0269040454653817	0.39640721699993	-0.750039823066234	0.803847913996998	Positive	1.02726922689357	0.472347742031051	2.23412111590689
Second-wave-cases	AR1 (Week|Postcode) -week FE	Poisson	ran_vals	cond	Postcode	TS9	Week_factor19	0.0372578305933525	0.511325527371686	-0.964921787431101	1.03943744861781	Positive	1.03796060433956	0.381012998579403	2.82762588199842
Second-wave-cases	AR1 (Week|Postcode) -week FE	Poisson	ran_vals	cond	Postcode	TS1	Week_factor20	-0.0897069943300113	0.483449220679934	-1.03725005521664	0.857836066556616	Negative	0.914199011525882	0.354428000490328	2.35805250013735
Second-wave-cases	AR1 (Week|Postcode) -week FE	Poisson	ran_vals	cond	Postcode	TS10	Week_factor20	0.50119279918109	0.282207725298597	-0.0519241785631331	1.05430977692531	Positive	1.65068903742363	0.949400849050495	2.86999353433864
Second-wave-cases	AR1 (Week|Postcode) -week FE	Poisson	ran_vals	cond	Postcode	TS11	Week_factor20	-0.259231960783887	0.515726697140717	-1.27003771304549	0.751573791477714	Negative	0.77164401113293	0.28082103096236	2.12033435628661
Second-wave-cases	AR1 (Week|Postcode) -week FE	Poisson	ran_vals	cond	Postcode	TS12	Week_factor20	0.0632298276955617	0.509417292063489	-0.935209717850798	1.06166937324192	Positive	1.0652716400254	0.392503541900215	2.89119344388211
Second-wave-cases	AR1 (Week|Postcode) -week FE	Poisson	ran_vals	cond	Postcode	TS13	Week_factor20	-0.21531431597623	0.526984384009451	-1.24818472904978	0.817556097097319	Negative	0.806287971153956	0.287025353027328	2.26495773133207
Second-wave-cases	AR1 (Week|Postcode) -week FE	Poisson	ran_vals	cond	Postcode	TS14	Week_factor20	0.882134675754111	0.446431900726567	0.00714422878027865	1.75712512272794	Positive	2.4160516925196	1.00716980966499	5.79575134690392
Second-wave-cases	AR1 (Week|Postcode) -week FE	Poisson	ran_vals	cond	Postcode	TS15	Week_factor20	0.0595474023671758	0.463966054071005	-0.849809353661157	0.968904158395508	Positive	1.06135607057729	0.42749642480858	2.63505527339947
Second-wave-cases	AR1 (Week|Postcode) -week FE	Poisson	ran_vals	cond	Postcode	TS16	Week_factor20	0.196656520866482	0.477996177647395	-0.740198772070221	1.13351181380318	Positive	1.21732584286319	0.477019088025156	3.10654698082946
Second-wave-cases	AR1 (Week|Postcode) -week FE	Poisson	ran_vals	cond	Postcode	TS17	Week_factor20	0.223767850925592	0.369473447671146	-0.500386799753699	0.947922501604883	Positive	1.25078061815868	0.60629609916975	2.58034342774717
Second-wave-cases	AR1 (Week|Postcode) -week FE	Poisson	ran_vals	cond	Postcode	TS18	Week_factor20	0.222054441179135	0.36875864462169	-0.500699221267181	0.944808103625452	Positive	1.24863935341265	0.606106708811181	2.57231971239648
Second-wave-cases	AR1 (Week|Postcode) -week FE	Poisson	ran_vals	cond	Postcode	TS19	Week_factor20	-0.0798757545250847	0.383389270390721	-0.831304916549987	0.671553407499817	Negative	0.923231046540835	0.435480649483705	1.95727540662809
Second-wave-cases	AR1 (Week|Postcode) -week FE	Poisson	ran_vals	cond	Postcode	TS2	Week_factor20	-0.0894220131782768	0.555968553246515	-1.17910035407829	1.00025632772173	Negative	0.914459578139624	0.30755530505243	2.71897868875565
Second-wave-cases	AR1 (Week|Postcode) -week FE	Poisson	ran_vals	cond	Postcode	TS20	Week_factor20	-0.132893985533276	0.439263365971884	-0.993834362566006	0.728046391499454	Negative	0.875557908993526	0.370154659302452	2.07103066984422
Second-wave-cases	AR1 (Week|Postcode) -week FE	Poisson	ran_vals	cond	Postcode	TS21	Week_factor20	0.039697973373377	0.520569747808607	-0.980599983772592	1.05999593051935	Positive	1.04049646909195	0.375085985821251	2.88635924326096
Second-wave-cases	AR1 (Week|Postcode) -week FE	Poisson	ran_vals	cond	Postcode	TS22	Week_factor20	0.525696622910335	0.413214549662143	-0.284189012315402	1.33558225813607	Positive	1.69163687101299	0.752624375985417	3.80220916924708
Second-wave-cases	AR1 (Week|Postcode) -week FE	Poisson	ran_vals	cond	Postcode	TS23	Week_factor20	0.604745342671932	0.322340276917099	-0.0270299908522506	1.23652067619611	Positive	1.83078592646488	0.973332050028897	3.44361115864041
Second-wave-cases	AR1 (Week|Postcode) -week FE	Poisson	ran_vals	cond	Postcode	TS24	Week_factor20	-0.354226880608078	0.504719052320244	-1.34345804546694	0.635004284250787	Negative	0.70171574359908	0.260941758135514	1.88703022595215
Second-wave-cases	AR1 (Week|Postcode) -week FE	Poisson	ran_vals	cond	Postcode	TS25	Week_factor20	-0.823132868027456	0.43405842159656	-1.67387174154302	0.0276060054881049	Negative	0.439053999389942	0.187519630782948	1.02799058197502
Second-wave-cases	AR1 (Week|Postcode) -week FE	Poisson	ran_vals	cond	Postcode	TS26	Week_factor20	-0.370131536252888	0.447113900680048	-1.246458678573	0.506195606067225	Negative	0.690643480006968	0.287521201081049	1.6589678071833
Second-wave-cases	AR1 (Week|Postcode) -week FE	Poisson	ran_vals	cond	Postcode	TS27	Week_factor20	-0.142403563705381	0.535786458072372	-1.19252572493151	0.907718597520748	Negative	0.867271186679265	0.30345385437621	2.47866125408169
Second-wave-cases	AR1 (Week|Postcode) -week FE	Poisson	ran_vals	cond	Postcode	TS28	Week_factor20	-0.282022007474295	0.514246333938501	-1.28992630117552	0.725882286226925	Negative	0.754257085057022	0.275291070970468	2.06655358763795
Second-wave-cases	AR1 (Week|Postcode) -week FE	Poisson	ran_vals	cond	Postcode	TS29	Week_factor20	-0.178765206890179	0.533496773847402	-1.2243996694994	0.866869255719039	Negative	0.83630223434944	0.293934104976073	2.37944973154714
Second-wave-cases	AR1 (Week|Postcode) -week FE	Poisson	ran_vals	cond	Postcode	TS3	Week_factor20	0.363721238722831	0.311331275852941	-0.246476849209838	0.9739193266555	Positive	1.43867311190065	0.781549454814996	2.64830371277766
Second-wave-cases	AR1 (Week|Postcode) -week FE	Poisson	ran_vals	cond	Postcode	TS4	Week_factor20	-0.0121834236129324	0.418390126241123	-0.832213002532701	0.807846155306836	Negative	0.987890493798957	0.435085375108888	2.24307155232258
Second-wave-cases	AR1 (Week|Postcode) -week FE	Poisson	ran_vals	cond	Postcode	TS5	Week_factor20	-0.564541994875312	0.476220825653172	-1.49791766184346	0.368833672092832	Negative	0.568620518238608	0.223595276691678	1.4460470656891
Second-wave-cases	AR1 (Week|Postcode) -week FE	Poisson	ran_vals	cond	Postcode	TS6	Week_factor20	0.0942941425417723	0.39384990871096	-0.677637493846098	0.866225778929642	Positive	1.09888292660139	0.507815293066762	2.37791910338801
Second-wave-cases	AR1 (Week|Postcode) -week FE	Poisson	ran_vals	cond	Postcode	TS7	Week_factor20	1.08083778609715	0.38435594683479	0.327513973057171	1.83416159913713	Positive	2.94714759635663	1.3875144389811	6.2598836528785
Second-wave-cases	AR1 (Week|Postcode) -week FE	Poisson	ran_vals	cond	Postcode	TS8	Week_factor20	-0.13606208678703	0.392881425392387	-0.906095530750869	0.633971357176809	Negative	0.872788442176354	0.404098939702329	1.88508206766828
Second-wave-cases	AR1 (Week|Postcode) -week FE	Poisson	ran_vals	cond	Postcode	TS9	Week_factor20	0.0894734130034088	0.468250872079566	-0.828281432002012	1.00722825800883	Positive	1.09359825743269	0.436799310970134	2.73800145426875
Second-wave-cases	AR1 (Week|Postcode) -week FE	Poisson	ran_vals	cond	Postcode	TS1	Week_factor21	0.201302881438427	0.387908297127098	-0.558983410234947	0.961589173111802	Positive	1.2229951382586	0.571790044396234	2.61585021086462
Second-wave-cases	AR1 (Week|Postcode) -week FE	Poisson	ran_vals	cond	Postcode	TS10	Week_factor21	-0.0467804984123253	0.408440683790373	-0.847309528462369	0.753748531637718	Negative	0.954296844275022	0.42856642799696	2.12495055025571
Second-wave-cases	AR1 (Week|Postcode) -week FE	Poisson	ran_vals	cond	Postcode	TS11	Week_factor21	0.0571434732310954	0.462583657516928	-0.849503835338895	0.963790781801086	Positive	1.05880771006174	0.42762705275266	2.62161563369243
Second-wave-cases	AR1 (Week|Postcode) -week FE	Poisson	ran_vals	cond	Postcode	TS12	Week_factor21	0.0358105779495711	0.456688448137322	-0.859282332555068	0.930903488454211	Positive	1.03645949961169	0.423465880968319	2.53680011215754
Second-wave-cases	AR1 (Week|Postcode) -week FE	Poisson	ran_vals	cond	Postcode	TS13	Week_factor21	-0.11978079365267	0.547088148246295	-1.19205386058412	0.952492273278777	Negative	0.887114876616914	0.303597077219388	2.5921619915542
Second-wave-cases	AR1 (Week|Postcode) -week FE	Poisson	ran_vals	cond	Postcode	TS14	Week_factor21	0.32489353586369	0.450634690628538	-0.558334227952594	1.20812129967997	Positive	1.38388330419685	0.57216136087528	3.34719037424173
Second-wave-cases	AR1 (Week|Postcode) -week FE	Poisson	ran_vals	cond	Postcode	TS15	Week_factor21	0.635473971082927	0.501362988843863	-0.347179430232401	1.61812737239825	Positive	1.88791674737855	0.70667851739063	5.04363661455725
Second-wave-cases	AR1 (Week|Postcode) -week FE	Poisson	ran_vals	cond	Postcode	TS16	Week_factor21	0.0672829370940871	0.463155721230559	-0.840485595751481	0.975051469939656	Positive	1.06959806433432	0.431500937524164	2.65130366991071
Second-wave-cases	AR1 (Week|Postcode) -week FE	Poisson	ran_vals	cond	Postcode	TS17	Week_factor21	0.506630705480717	0.28086142007419	-0.0438475625114706	1.05710897347291	Positive	1.65968978015683	0.957099844249987	2.87803846474928
Second-wave-cases	AR1 (Week|Postcode) -week FE	Poisson	ran_vals	cond	Postcode	TS18	Week_factor21	0.441572048304734	0.405907985192163	-0.353992983709124	1.23713708031859	Positive	1.55515006889826	0.7018798919316	3.44573446909624
Second-wave-cases	AR1 (Week|Postcode) -week FE	Poisson	ran_vals	cond	Postcode	TS19	Week_factor21	0.624242043995876	0.290425021287133	0.0550194620638176	1.19346462592793	Positive	1.86683044570718	1.05656117733646	3.29848946542303
Second-wave-cases	AR1 (Week|Postcode) -week FE	Poisson	ran_vals	cond	Postcode	TS2	Week_factor21	-0.125939498662565	0.544296246424708	-1.19274053857533	0.9408615412502	Negative	0.881668187274318	0.303388675348943	2.56218789827117
Second-wave-cases	AR1 (Week|Postcode) -week FE	Poisson	ran_vals	cond	Postcode	TS20	Week_factor21	-0.301580409998569	0.507224956512413	-1.29572305682279	0.692562236825656	Negative	0.739648348840707	0.27369989219307	1.99883045462389
Second-wave-cases	AR1 (Week|Postcode) -week FE	Poisson	ran_vals	cond	Postcode	TS21	Week_factor21	-0.308934955819871	0.504820683705448	-1.29836531453343	0.680495402893693	Negative	0.734228525765616	0.272977661123018	1.97485583922931
Second-wave-cases	AR1 (Week|Postcode) -week FE	Poisson	ran_vals	cond	Postcode	TS22	Week_factor21	-0.142453604090361	0.534263493155257	-1.18959080892923	0.904683600748505	Negative	0.867227789181024	0.304345774163972	2.4711499293649
Second-wave-cases	AR1 (Week|Postcode) -week FE	Poisson	ran_vals	cond	Postcode	TS23	Week_factor21	-0.14731888882824	0.345896623711239	-0.825263813676271	0.530626036019791	Negative	0.863018726500988	0.43811939532924	1.69999623443213
Second-wave-cases	AR1 (Week|Postcode) -week FE	Poisson	ran_vals	cond	Postcode	TS24	Week_factor21	-0.0832592616069354	0.41042532956758	-0.887678125902373	0.721159602688503	Negative	0.920112566431507	0.411610351507903	2.05681691872834
Second-wave-cases	AR1 (Week|Postcode) -week FE	Poisson	ran_vals	cond	Postcode	TS25	Week_factor21	0.185629036845312	0.410094945049714	-0.618142285694061	0.989400359384685	Positive	1.20397554695858	0.538944713497951	2.68962118259967
Second-wave-cases	AR1 (Week|Postcode) -week FE	Poisson	ran_vals	cond	Postcode	TS26	Week_factor21	-0.261620167597172	0.425017371859093	-1.09463890924486	0.571398574050517	Negative	0.769803364445441	0.33466042792026	1.77074183402622
Second-wave-cases	AR1 (Week|Postcode) -week FE	Poisson	ran_vals	cond	Postcode	TS27	Week_factor21	0.578680979056667	0.447878663704943	-0.299145071248949	1.45650702936228	Positive	1.78368416166077	0.741451838288243	4.29094517575751
Second-wave-cases	AR1 (Week|Postcode) -week FE	Poisson	ran_vals	cond	Postcode	TS28	Week_factor21	-0.110287586631694	0.550447539638985	-1.18914493970279	0.9685697664394	Negative	0.895576542416911	0.304481502835239	2.634174279419
Second-wave-cases	AR1 (Week|Postcode) -week FE	Poisson	ran_vals	cond	Postcode	TS29	Week_factor21	-0.119001820922138	0.484044077439402	-1.06771077963328	0.829707137789006	Negative	0.887806184134543	0.343794638962155	2.29264721220479
Second-wave-cases	AR1 (Week|Postcode) -week FE	Poisson	ran_vals	cond	Postcode	TS3	Week_factor21	-0.325731454575713	0.450208915417758	-1.20812471431336	0.556661805161933	Negative	0.721999050941441	0.298757009182361	1.74483815789624
Second-wave-cases	AR1 (Week|Postcode) -week FE	Poisson	ran_vals	cond	Postcode	TS4	Week_factor21	0.967092429740373	0.291734315968992	0.395303677386721	1.53888118209403	Positive	2.63028559024326	1.48483503328475	4.65937436223905
Second-wave-cases	AR1 (Week|Postcode) -week FE	Poisson	ran_vals	cond	Postcode	TS5	Week_factor21	-0.541986075023438	0.404426562490507	-1.33464757189617	0.250675421849292	Negative	0.581592019187986	0.263250936137588	1.28489296845795
Second-wave-cases	AR1 (Week|Postcode) -week FE	Poisson	ran_vals	cond	Postcode	TS6	Week_factor21	-0.150037188820727	0.47584051836878	-1.08266746720841	0.782593089566953	Negative	0.8606759683056	0.338690872818447	2.18713635904757
Second-wave-cases	AR1 (Week|Postcode) -week FE	Poisson	ran_vals	cond	Postcode	TS7	Week_factor21	0.261149580001742	0.412974876700639	-0.54826630485138	1.07056546485486	Positive	1.29842186885426	0.577950933037732	2.91702851080772
Second-wave-cases	AR1 (Week|Postcode) -week FE	Poisson	ran_vals	cond	Postcode	TS8	Week_factor21	1.07316643126945	0.38347093206212	0.321577215309694	1.82475564722921	Positive	2.92462547944206	1.37930150510727	6.20127953411935
Second-wave-cases	AR1 (Week|Postcode) -week FE	Poisson	ran_vals	cond	Postcode	TS9	Week_factor21	-0.447129520072156	0.483455490028175	-1.39468486865554	0.50042582851123	Negative	0.639461079865741	0.247911148632346	1.64942349272673
Second-wave-cases	AR1 (Week|Postcode) -week -temp FE	Poisson	ran_vals	cond	Postcode	TS1	(Intercept)	-0.0273899602626608	0.186195994116236	-0.392327402796115	0.337547482270793	Negative	0.972981743318347	0.675482922755655	1.4015061535068
Second-wave-cases	AR1 (Week|Postcode) -week -temp FE	Poisson	ran_vals	cond	Postcode	TS10	(Intercept)	-0.12906934488129	0.158212828236496	-0.439160790117043	0.181022100354463	Negative	0.878913015313603	0.644577129664958	1.19844166498613
Second-wave-cases	AR1 (Week|Postcode) -week -temp FE	Poisson	ran_vals	cond	Postcode	TS11	(Intercept)	-0.0511625635700603	0.182590181008689	-0.40903274227774	0.306707615137619	Negative	0.950124202394979	0.664292481517203	1.35894357544873
Second-wave-cases	AR1 (Week|Postcode) -week -temp FE	Poisson	ran_vals	cond	Postcode	TS12	(Intercept)	-0.103696489641169	0.166345599439041	-0.429727873528416	0.222334894246078	Negative	0.901498870148591	0.650686139556197	1.2489895872586
Second-wave-cases	AR1 (Week|Postcode) -week -temp FE	Poisson	ran_vals	cond	Postcode	TS13	(Intercept)	-0.184309722219805	0.193331731016535	-0.563232952080998	0.194613507641388	Negative	0.831678174721564	0.569365354235443	1.21484136883778
Second-wave-cases	AR1 (Week|Postcode) -week -temp FE	Poisson	ran_vals	cond	Postcode	TS14	(Intercept)	0.0536312105008727	0.170481374142656	-0.280506142853631	0.387768563855377	Positive	1.05509542228445	0.755401303708328	1.47368867999126
Second-wave-cases	AR1 (Week|Postcode) -week -temp FE	Poisson	ran_vals	cond	Postcode	TS15	(Intercept)	-0.0930370730781018	0.183677564962745	-0.453038485173098	0.266964339016895	Negative	0.911159720174509	0.635693668374778	1.3059938724748
Second-wave-cases	AR1 (Week|Postcode) -week -temp FE	Poisson	ran_vals	cond	Postcode	TS16	(Intercept)	-0.0380219989865131	0.185673611128696	-0.401935589678253	0.325891591705227	Negative	0.96269176241515	0.669023836343145	1.38526518649575
Second-wave-cases	AR1 (Week|Postcode) -week -temp FE	Poisson	ran_vals	cond	Postcode	TS17	(Intercept)	-0.262704355652978	0.178535344746288	-0.612627201323144	0.0872184900171882	Negative	0.768969205106896	0.541925250465874	1.09113505579303
Second-wave-cases	AR1 (Week|Postcode) -week -temp FE	Poisson	ran_vals	cond	Postcode	TS18	(Intercept)	0.296491084838074	0.165560747656506	-0.0280020178222021	0.62098418749835	Positive	1.34513056788697	0.972386404696391	1.86075847618301
Second-wave-cases	AR1 (Week|Postcode) -week -temp FE	Poisson	ran_vals	cond	Postcode	TS19	(Intercept)	0.0374957793443549	0.156667222762602	-0.269566334828258	0.344557893516968	Positive	1.03820761515575	0.763710617229413	1.41136580774233
Second-wave-cases	AR1 (Week|Postcode) -week -temp FE	Poisson	ran_vals	cond	Postcode	TS2	(Intercept)	-0.330296169096385	0.232772595505533	-0.78652207287514	0.125929734682369	Negative	0.718710841966918	0.455425982439363	1.13420247038622
Second-wave-cases	AR1 (Week|Postcode) -week -temp FE	Poisson	ran_vals	cond	Postcode	TS20	(Intercept)	0.259215607747866	0.166596152214525	-0.0673068505555552	0.585738066051288	Positive	1.2959131836318	0.934908280192901	1.79631629657211
Second-wave-cases	AR1 (Week|Postcode) -week -temp FE	Poisson	ran_vals	cond	Postcode	TS21	(Intercept)	0.0690442423165537	0.179551741394198	-0.282870704177523	0.420959188810631	Positive	1.0714836130169	0.753617221119162	1.52342210447207
Second-wave-cases	AR1 (Week|Postcode) -week -temp FE	Poisson	ran_vals	cond	Postcode	TS22	(Intercept)	0.110345967765487	0.187407417133851	-0.256965820252536	0.47765775578351	Positive	1.116664333502	0.773394647747443	1.61229359079125
Second-wave-cases	AR1 (Week|Postcode) -week -temp FE	Poisson	ran_vals	cond	Postcode	TS23	(Intercept)	0.15375813753575	0.15770781580056	-0.155343501513823	0.462859776585324	Positive	1.16620879053366	0.856121048093524	1.58861056639903
Second-wave-cases	AR1 (Week|Postcode) -week -temp FE	Poisson	ran_vals	cond	Postcode	TS24	(Intercept)	0.276542718465017	0.180794192357704	-0.077807387170089	0.630892824100123	Positive	1.31856327851396	0.925142603718357	1.87928770381736
Second-wave-cases	AR1 (Week|Postcode) -week -temp FE	Poisson	ran_vals	cond	Postcode	TS25	(Intercept)	-0.0203932568177027	0.16121071620223	-0.33636045449598	0.295573940860575	Negative	0.979813279280155	0.714365563123634	1.34389745504513
Second-wave-cases	AR1 (Week|Postcode) -week -temp FE	Poisson	ran_vals	cond	Postcode	TS26	(Intercept)	0.326933702273735	0.162072196395788	0.00927803444268832	0.644589370104782	Positive	1.38670953844328	1.00932120882542	1.90520453468664
Second-wave-cases	AR1 (Week|Postcode) -week -temp FE	Poisson	ran_vals	cond	Postcode	TS27	(Intercept)	0.213764386367701	0.180926658639975	-0.140845348409822	0.568374121145224	Positive	1.23833085278832	0.868623635337189	1.76539439935017
Second-wave-cases	AR1 (Week|Postcode) -week -temp FE	Poisson	ran_vals	cond	Postcode	TS28	(Intercept)	-0.110083658043462	0.198393438405093	-0.49892765208651	0.278760335999587	Negative	0.895759194700239	0.607181420458647	1.32149059219223
Second-wave-cases	AR1 (Week|Postcode) -week -temp FE	Poisson	ran_vals	cond	Postcode	TS29	(Intercept)	0.163015649196155	0.193334956941731	-0.21591390336224	0.541945201754551	Positive	1.17705510951063	0.80580467596029	1.71934809037192
Second-wave-cases	AR1 (Week|Postcode) -week -temp FE	Poisson	ran_vals	cond	Postcode	TS3	(Intercept)	-0.128604018305441	0.186098654227834	-0.493350678163368	0.236142641552486	Negative	0.879322092067249	0.610577115457139	1.26635493211799
Second-wave-cases	AR1 (Week|Postcode) -week -temp FE	Poisson	ran_vals	cond	Postcode	TS4	(Intercept)	0.524776383797522	0.196109903421844	0.140408036079079	0.909144731515964	Positive	1.69008087665285	1.15074324783753	2.48219867898016
Second-wave-cases	AR1 (Week|Postcode) -week -temp FE	Poisson	ran_vals	cond	Postcode	TS5	(Intercept)	-0.0538328325952579	0.175283371808574	-0.397381928428807	0.289716263238291	Negative	0.947590499506916	0.672077291184827	1.33604834820826
Second-wave-cases	AR1 (Week|Postcode) -week -temp FE	Poisson	ran_vals	cond	Postcode	TS6	(Intercept)	0.0127602717839647	0.150118231520084	-0.281466055418245	0.306986598986174	Positive	1.01284203144034	0.754676532419758	1.35932275164693
Second-wave-cases	AR1 (Week|Postcode) -week -temp FE	Poisson	ran_vals	cond	Postcode	TS7	(Intercept)	0.332254341424144	0.164614062896536	0.00961670679812249	0.654891976050166	Positive	1.39410738268136	1.00966309590718	1.92493456710965
Second-wave-cases	AR1 (Week|Postcode) -week -temp FE	Poisson	ran_vals	cond	Postcode	TS8	(Intercept)	0.247890246032252	0.182745331405556	-0.110284021865473	0.606064513929978	Positive	1.28131929459986	0.895579734943608	1.83320264031797
Second-wave-cases	AR1 (Week|Postcode) -week -temp FE	Poisson	ran_vals	cond	Postcode	TS9	(Intercept)	0.0278137230163201	0.17883625145423	-0.322698888964119	0.378326334996759	Positive	1.0282041358164	0.724191883709028	1.45983926179257
Second-wave-cases	AR1 (Week|Postcode) -week -temp FE	Poisson	ran_vals	cond	Postcode	TS1	Week_factor1	0.904822944550361	0.415395224631967	0.0906632649217799	1.71898262417894	Positive	2.47149429278291	1.0949002518539	5.57884978920766
Second-wave-cases	AR1 (Week|Postcode) -week -temp FE	Poisson	ran_vals	cond	Postcode	TS10	Week_factor1	-0.0637766622493701	0.329567033831119	-0.709716179050056	0.582162854551316	Negative	0.938214514852874	0.491783756188031	1.78990555260238
Second-wave-cases	AR1 (Week|Postcode) -week -temp FE	Poisson	ran_vals	cond	Postcode	TS11	Week_factor1	-0.213383087318562	0.531799621562319	-1.25569119257274	0.828925017935614	Negative	0.807846602142169	0.284878873996898	2.29085478833982
Second-wave-cases	AR1 (Week|Postcode) -week -temp FE	Poisson	ran_vals	cond	Postcode	TS12	Week_factor1	-0.295621328967138	0.460960229118798	-1.19908677634531	0.607844118411038	Negative	0.744069132107001	0.301469395224005	1.83646792054327
Second-wave-cases	AR1 (Week|Postcode) -week -temp FE	Poisson	ran_vals	cond	Postcode	TS13	Week_factor1	0.0161850377028329	0.509589048884695	-0.982591145027189	1.01496122043285	Positive	1.01631672492049	0.374339872201917	2.75925639253295
Second-wave-cases	AR1 (Week|Postcode) -week -temp FE	Poisson	ran_vals	cond	Postcode	TS14	Week_factor1	-0.185774531252483	0.536164850437283	-1.23663832788586	0.865089265380897	Negative	0.830460816835035	0.290358669770866	2.37521810126268
Second-wave-cases	AR1 (Week|Postcode) -week -temp FE	Poisson	ran_vals	cond	Postcode	TS15	Week_factor1	-0.253345882263116	0.522352341502394	-1.27713765884798	0.770445894321744	Negative	0.776199361796371	0.278834278126939	2.16072949602994
Second-wave-cases	AR1 (Week|Postcode) -week -temp FE	Poisson	ran_vals	cond	Postcode	TS16	Week_factor1	0.65625034715978	0.507143581425653	-0.337732807425156	1.65023350174472	Positive	1.92755111933565	0.713385873844063	5.20819580801549
Second-wave-cases	AR1 (Week|Postcode) -week -temp FE	Poisson	ran_vals	cond	Postcode	TS17	Week_factor1	-0.252313199668379	0.307157190603639	-0.854330230844016	0.349703831507258	Negative	0.777001343392289	0.425568128056566	1.41864732772745
Second-wave-cases	AR1 (Week|Postcode) -week -temp FE	Poisson	ran_vals	cond	Postcode	TS18	Week_factor1	0.540906517256896	0.33613480473534	-0.117905593974774	1.19971862848857	Positive	1.717563157316	0.888779954836954	3.31918286783424
Second-wave-cases	AR1 (Week|Postcode) -week -temp FE	Poisson	ran_vals	cond	Postcode	TS19	Week_factor1	-0.669768075610053	0.462067124811681	-1.57540299868092	0.235866847460815	Negative	0.511827269249467	0.206924145718058	1.26600572706631
Second-wave-cases	AR1 (Week|Postcode) -week -temp FE	Poisson	ran_vals	cond	Postcode	TS2	Week_factor1	-0.178241705759752	0.53911067598581	-1.23487921437298	0.878395802853478	Negative	0.836740154130249	0.290869893148587	2.40703524849256
Second-wave-cases	AR1 (Week|Postcode) -week -temp FE	Poisson	ran_vals	cond	Postcode	TS20	Week_factor1	-0.135917753196763	0.48410394527038	-1.08474405070046	0.812908544306931	Negative	0.87291442395724	0.337988282689052	2.25445564411361
Second-wave-cases	AR1 (Week|Postcode) -week -temp FE	Poisson	ran_vals	cond	Postcode	TS21	Week_factor1	-0.196120874280289	0.533875263310839	-1.24249716260637	0.850255414045794	Negative	0.821912880545732	0.28866248001467	2.34024450691566
Second-wave-cases	AR1 (Week|Postcode) -week -temp FE	Poisson	ran_vals	cond	Postcode	TS22	Week_factor1	0.0413638505595487	0.513101968186982	-0.964297527483552	1.04702522860265	Positive	1.04223125298937	0.381250923989837	2.84916289078095
Second-wave-cases	AR1 (Week|Postcode) -week -temp FE	Poisson	ran_vals	cond	Postcode	TS23	Week_factor1	-0.0622751887226811	0.447055207963649	-0.938487295432497	0.813936917987134	Negative	0.939624277204856	0.391219187026682	2.25677525947247
Second-wave-cases	AR1 (Week|Postcode) -week -temp FE	Poisson	ran_vals	cond	Postcode	TS24	Week_factor1	0.109236696200712	0.360669399075898	-0.597662336313751	0.816135728715176	Positive	1.11542633627395	0.550096073833125	2.26174294061761
Second-wave-cases	AR1 (Week|Postcode) -week -temp FE	Poisson	ran_vals	cond	Postcode	TS25	Week_factor1	-0.556349114907536	0.399334657047391	-1.33903066049908	0.226332430684005	Negative	0.573298293953618	0.262099608987376	1.25399246156815
Second-wave-cases	AR1 (Week|Postcode) -week -temp FE	Poisson	ran_vals	cond	Postcode	TS26	Week_factor1	0.0679524488414926	0.464514609327508	-0.842479455733116	0.978384353416102	Positive	1.07031441257842	0.43064144221419	2.66015489796569
Second-wave-cases	AR1 (Week|Postcode) -week -temp FE	Poisson	ran_vals	cond	Postcode	TS27	Week_factor1	-0.358981919709767	0.502964237000305	-1.34477370974203	0.626809870322499	Negative	0.698386978276686	0.260598672128946	1.87163030203431
Second-wave-cases	AR1 (Week|Postcode) -week -temp FE	Poisson	ran_vals	cond	Postcode	TS28	Week_factor1	-0.175574835551387	0.538691036975742	-1.23138986681838	0.880240195715602	Negative	0.838974609696609	0.291886612110273	2.41147886375021
Second-wave-cases	AR1 (Week|Postcode) -week -temp FE	Poisson	ran_vals	cond	Postcode	TS29	Week_factor1	-0.163134743853385	0.541099091569791	-1.22366947539752	0.897399987690745	Negative	0.849476718936264	0.294148812305341	2.45321641912888
Second-wave-cases	AR1 (Week|Postcode) -week -temp FE	Poisson	ran_vals	cond	Postcode	TS3	Week_factor1	-0.244297508573125	0.363299983509582	-0.956352391835902	0.467757374689652	Negative	0.783254574645068	0.384292079495463	1.59641002621723
Second-wave-cases	AR1 (Week|Postcode) -week -temp FE	Poisson	ran_vals	cond	Postcode	TS4	Week_factor1	-0.0841830521551921	0.445111005522043	-0.956584592100805	0.788218487790421	Negative	0.919262967625399	0.384202857131933	2.19947454309865
Second-wave-cases	AR1 (Week|Postcode) -week -temp FE	Poisson	ran_vals	cond	Postcode	TS5	Week_factor1	0.418350653092353	0.280992777935466	-0.132385071577021	0.969086377761728	Positive	1.51945338202609	0.876003606034025	2.63553547525105
Second-wave-cases	AR1 (Week|Postcode) -week -temp FE	Poisson	ran_vals	cond	Postcode	TS6	Week_factor1	-0.0414788434554781	0.389765139808776	-0.805404479909899	0.722446792998943	Negative	0.959369632073101	0.446907125042861	2.05946613819551
Second-wave-cases	AR1 (Week|Postcode) -week -temp FE	Poisson	ran_vals	cond	Postcode	TS7	Week_factor1	-0.0284105658050903	0.500602154301468	-1.00957275881913	0.952751627208951	Negative	0.971989219332329	0.364374622164545	2.59283436614208
Second-wave-cases	AR1 (Week|Postcode) -week -temp FE	Poisson	ran_vals	cond	Postcode	TS8	Week_factor1	0.501267412908745	0.382759231102476	-0.248926894802351	1.25146172061984	Positive	1.65081220608089	0.77963696681597	3.49544859433136
Second-wave-cases	AR1 (Week|Postcode) -week -temp FE	Poisson	ran_vals	cond	Postcode	TS9	Week_factor1	1.41007507054413	0.4408326642707	0.546058925364725	2.27409121572354	Positive	4.09626290121395	1.7264355811996	9.71908244859199
Second-wave-cases	AR1 (Week|Postcode) -week -temp FE	Poisson	ran_vals	cond	Postcode	TS1	Week_factor2	-0.222629152475226	0.474280874973142	-1.15220258597873	0.706944281028276	Negative	0.800411624931804	0.315940117170307	2.02778543941802
Second-wave-cases	AR1 (Week|Postcode) -week -temp FE	Poisson	ran_vals	cond	Postcode	TS10	Week_factor2	-0.39179117396185	0.448480172518713	-1.27079615987884	0.487213811955138	Negative	0.67584523330789	0.280608123890242	1.62777460984579
Second-wave-cases	AR1 (Week|Postcode) -week -temp FE	Poisson	ran_vals	cond	Postcode	TS11	Week_factor2	0.422208508683553	0.433109130144726	-0.426669787775581	1.27108680514269	Positive	1.52532653535601	0.6526790392451	3.56472461893702
Second-wave-cases	AR1 (Week|Postcode) -week -temp FE	Poisson	ran_vals	cond	Postcode	TS12	Week_factor2	-0.0928287176143723	0.4895199664502	-1.05227022157002	0.866612786341275	Negative	0.911349585059543	0.349144213976066	2.37883955380437
Second-wave-cases	AR1 (Week|Postcode) -week -temp FE	Poisson	ran_vals	cond	Postcode	TS13	Week_factor2	0.210389004240829	0.485547218860762	-0.741266057519852	1.16204406600151	Positive	1.23415805930872	0.476510244082481	3.19646037891481
Second-wave-cases	AR1 (Week|Postcode) -week -temp FE	Poisson	ran_vals	cond	Postcode	TS14	Week_factor2	-0.197873699845655	0.475022696250133	-1.12890107633503	0.733153676643716	Negative	0.820473472520337	0.323388440436624	2.08163507081666
Second-wave-cases	AR1 (Week|Postcode) -week -temp FE	Poisson	ran_vals	cond	Postcode	TS15	Week_factor2	-0.117902469470028	0.551447195664502	-1.19871911234806	0.962914173408008	Negative	0.888782731838479	0.301580255045235	2.61931851041039
Second-wave-cases	AR1 (Week|Postcode) -week -temp FE	Poisson	ran_vals	cond	Postcode	TS16	Week_factor2	0.0261443440368482	0.513120476699476	-0.979553310024149	1.03184199809785	Positive	1.02648910536165	0.375478784005933	2.80623014750553
Second-wave-cases	AR1 (Week|Postcode) -week -temp FE	Poisson	ran_vals	cond	Postcode	TS17	Week_factor2	0.046767735851607	0.394443782295277	-0.726327871372894	0.819863343076108	Positive	1.04787859618294	0.483681875026927	2.27018957920887
Second-wave-cases	AR1 (Week|Postcode) -week -temp FE	Poisson	ran_vals	cond	Postcode	TS18	Week_factor2	0.428222953734431	0.314487749326158	-0.188161708523899	1.04460761599276	Positive	1.53452817161742	0.8284807240049	2.84228303840848
Second-wave-cases	AR1 (Week|Postcode) -week -temp FE	Poisson	ran_vals	cond	Postcode	TS19	Week_factor2	0.508397870536157	0.292051547629815	-0.0640126444474645	1.08080838551978	Positive	1.66262531896605	0.937993139050776	2.94706094978943
Second-wave-cases	AR1 (Week|Postcode) -week -temp FE	Poisson	ran_vals	cond	Postcode	TS2	Week_factor2	-0.105094906839292	0.555045156559883	-1.19296342349006	0.982773609811475	Negative	0.900239079686112	0.303321062125172	2.67185666209904
Second-wave-cases	AR1 (Week|Postcode) -week -temp FE	Poisson	ran_vals	cond	Postcode	TS20	Week_factor2	0.423828720549012	0.381838230592982	-0.324560459333733	1.17221790043176	Positive	1.52779989064602	0.722845003601411	3.22914662787806
Second-wave-cases	AR1 (Week|Postcode) -week -temp FE	Poisson	ran_vals	cond	Postcode	TS21	Week_factor2	0.0650618171784484	0.51881302114835	-0.951793018982735	1.08191665333963	Positive	1.06722499518308	0.386048210756815	2.95032889314697
Second-wave-cases	AR1 (Week|Postcode) -week -temp FE	Poisson	ran_vals	cond	Postcode	TS22	Week_factor2	-0.165243286813983	0.540456344146542	-1.22451825655739	0.894031682929423	Negative	0.847687447820785	0.29389925026202	2.44496713942715
Second-wave-cases	AR1 (Week|Postcode) -week -temp FE	Poisson	ran_vals	cond	Postcode	TS23	Week_factor2	0.263455883831288	0.384666980734009	-0.490477544449132	1.01738931211171	Positive	1.3014198800162	0.61233390769369	2.76596426038294
Second-wave-cases	AR1 (Week|Postcode) -week -temp FE	Poisson	ran_vals	cond	Postcode	TS24	Week_factor2	0.238313604398971	0.44435529593669	-0.632606771976578	1.10923398077452	Positive	1.26910712800265	0.531205263603658	3.03203490759995
Second-wave-cases	AR1 (Week|Postcode) -week -temp FE	Poisson	ran_vals	cond	Postcode	TS25	Week_factor2	-0.254059563680167	0.325846718050762	-0.892707395540239	0.384588268179905	Negative	0.775645600364055	0.409545448892839	1.46900935901143
Second-wave-cases	AR1 (Week|Postcode) -week -temp FE	Poisson	ran_vals	cond	Postcode	TS26	Week_factor2	-0.475577281425056	0.440572858258366	-1.33908421617732	0.387929653327211	Negative	0.621526157376259	0.262085572440921	1.47392609484437
Second-wave-cases	AR1 (Week|Postcode) -week -temp FE	Poisson	ran_vals	cond	Postcode	TS27	Week_factor2	-0.187562163803428	0.538380572042556	-1.24276869498291	0.867644367376054	Negative	0.828977584179053	0.288584109446009	2.38129478574047
Second-wave-cases	AR1 (Week|Postcode) -week -temp FE	Poisson	ran_vals	cond	Postcode	TS28	Week_factor2	-0.190083418755677	0.535699521790949	-1.24003518800127	0.859868350489913	Negative	0.826890152918608	0.289374035265978	2.36284960523598
Second-wave-cases	AR1 (Week|Postcode) -week -temp FE	Poisson	ran_vals	cond	Postcode	TS29	Week_factor2	-0.230397431256127	0.527781350251184	-1.26482986946037	0.804035006948113	Negative	0.794217892756272	0.282287317749137	2.23453914332339
Second-wave-cases	AR1 (Week|Postcode) -week -temp FE	Poisson	ran_vals	cond	Postcode	TS3	Week_factor2	0.0574994756265892	0.423583813993958	-0.772709544235681	0.88770849548886	Positive	1.05918471524628	0.461760212022209	2.42955592925229
Second-wave-cases	AR1 (Week|Postcode) -week -temp FE	Poisson	ran_vals	cond	Postcode	TS4	Week_factor2	-0.506222064336701	0.409537429021544	-1.30890067554006	0.296456546866655	Negative	0.602768503252851	0.270116839272909	1.34508411060814
Second-wave-cases	AR1 (Week|Postcode) -week -temp FE	Poisson	ran_vals	cond	Postcode	TS5	Week_factor2	0.383945469824143	0.336004152428369	-0.274610567591366	1.04250150723965	Positive	1.46806538563563	0.759867982831368	2.83630318054837
Second-wave-cases	AR1 (Week|Postcode) -week -temp FE	Poisson	ran_vals	cond	Postcode	TS6	Week_factor2	-0.44457956023761	0.408729658391957	-1.2456749700992	0.356515849623985	Negative	0.64109376068573	0.287746622203416	1.42834416905726
Second-wave-cases	AR1 (Week|Postcode) -week -temp FE	Poisson	ran_vals	cond	Postcode	TS7	Week_factor2	-0.212125696215529	0.432673602670495	-1.06015037451089	0.635898982079835	Negative	0.808863020155886	0.346403716123951	1.8887193032929
Second-wave-cases	AR1 (Week|Postcode) -week -temp FE	Poisson	ran_vals	cond	Postcode	TS8	Week_factor2	0.208989706175272	0.48899370797977	-0.749420350131774	1.16739976248232	Positive	1.23243231202275	0.472640439322557	3.2136255752783
Second-wave-cases	AR1 (Week|Postcode) -week -temp FE	Poisson	ran_vals	cond	Postcode	TS9	Week_factor2	0.205284846413555	0.494959345053337	-0.764817643702518	1.17538733652963	Positive	1.22787477087935	0.465418795284594	3.23939743782826
Second-wave-cases	AR1 (Week|Postcode) -week -temp FE	Poisson	ran_vals	cond	Postcode	TS1	Week_factor3	-0.047109975744818	0.450855696110786	-0.930770902346694	0.836550950857058	Negative	0.953982476887672	0.394249665200005	2.30839147510004
Second-wave-cases	AR1 (Week|Postcode) -week -temp FE	Poisson	ran_vals	cond	Postcode	TS10	Week_factor3	-0.109789918022204	0.384168625398437	-0.862746587793401	0.643166751748992	Negative	0.8960223536734	0.422001425160856	1.90249608274757
Second-wave-cases	AR1 (Week|Postcode) -week -temp FE	Poisson	ran_vals	cond	Postcode	TS11	Week_factor3	-0.189165536913562	0.536998983259569	-1.24166420383695	0.86333313000982	Negative	0.827649488812398	0.288903024126558	2.37105055719787
Second-wave-cases	AR1 (Week|Postcode) -week -temp FE	Poisson	ran_vals	cond	Postcode	TS12	Week_factor3	0.107284638976904	0.403947387686441	-0.68443769253756	0.899006970491367	Positive	1.11325108403576	0.504373762981663	2.45716186500339
Second-wave-cases	AR1 (Week|Postcode) -week -temp FE	Poisson	ran_vals	cond	Postcode	TS13	Week_factor3	-0.179394703256253	0.538623256848133	-1.23507688791426	0.876287481401754	Negative	0.835775950796148	0.290812401549228	2.40196579034461
Second-wave-cases	AR1 (Week|Postcode) -week -temp FE	Poisson	ran_vals	cond	Postcode	TS14	Week_factor3	0.459180736023788	0.402629849488572	-0.329959268074595	1.24832074012217	Positive	1.58277674170783	0.718953017176196	3.48448668305302
Second-wave-cases	AR1 (Week|Postcode) -week -temp FE	Poisson	ran_vals	cond	Postcode	TS15	Week_factor3	0.205567882735372	0.484997124486355	-0.745009013863373	1.15614477933412	Positive	1.22822235322505	0.47473002076908	3.177659054546
Second-wave-cases	AR1 (Week|Postcode) -week -temp FE	Poisson	ran_vals	cond	Postcode	TS16	Week_factor3	-0.107966542206938	0.553990851168926	-1.19376865826272	0.977835573848845	Negative	0.897657629571222	0.303076915769427	2.6586954598035
Second-wave-cases	AR1 (Week|Postcode) -week -temp FE	Poisson	ran_vals	cond	Postcode	TS17	Week_factor3	-0.10760265698032	0.362225979092688	-0.817552530266747	0.602347216306108	Negative	0.89798433335892	0.441510917843404	1.82640073069285
Second-wave-cases	AR1 (Week|Postcode) -week -temp FE	Poisson	ran_vals	cond	Postcode	TS18	Week_factor3	1.16875844539479	0.351631066554702	0.479574219102164	1.85794267168741	Positive	3.21799484098568	1.61538645505073	6.41053462113205
Second-wave-cases	AR1 (Week|Postcode) -week -temp FE	Poisson	ran_vals	cond	Postcode	TS19	Week_factor3	0.469438729107232	0.267756506643235	-0.0553543805397673	0.994231838754232	Positive	1.59909641502006	0.946149791461287	2.70264747464635
Second-wave-cases	AR1 (Week|Postcode) -week -temp FE	Poisson	ran_vals	cond	Postcode	TS2	Week_factor3	0.106610104026697	0.528502417323772	-0.929235599670253	1.14245580772365	Positive	1.11250041047746	0.394855422657707	3.13445654356742
Second-wave-cases	AR1 (Week|Postcode) -week -temp FE	Poisson	ran_vals	cond	Postcode	TS20	Week_factor3	0.0579615946860912	0.471573574876938	-0.866305628133509	0.982228817505691	Positive	1.05967429780474	0.420502174594303	2.67040145157712
Second-wave-cases	AR1 (Week|Postcode) -week -temp FE	Poisson	ran_vals	cond	Postcode	TS21	Week_factor3	-0.359636015442572	0.506573946633655	-1.35250270635085	0.633230675465707	Negative	0.697930315701151	0.258592269603052	1.88368633881606
Second-wave-cases	AR1 (Week|Postcode) -week -temp FE	Poisson	ran_vals	cond	Postcode	TS22	Week_factor3	-0.178158120778956	0.537791224168199	-1.23220955135033	0.87589330979242	Negative	0.836810095962966	0.291647455199241	2.40101919019717
Second-wave-cases	AR1 (Week|Postcode) -week -temp FE	Poisson	ran_vals	cond	Postcode	TS23	Week_factor3	-0.248451319839145	0.465835258818594	-1.16147164985248	0.664569010174194	Negative	0.780007830817605	0.313025178291153	1.94365264627654
Second-wave-cases	AR1 (Week|Postcode) -week -temp FE	Poisson	ran_vals	cond	Postcode	TS24	Week_factor3	0.0830402672984322	0.426322770416147	-0.752537008506555	0.918617543103419	Positive	1.0865855615324	0.471169673666663	2.50582380088828
Second-wave-cases	AR1 (Week|Postcode) -week -temp FE	Poisson	ran_vals	cond	Postcode	TS25	Week_factor3	0.209120820488305	0.380904179469789	-0.537437652833263	0.955679293809873	Positive	1.23259391213251	0.584243370395062	2.60043644346156
Second-wave-cases	AR1 (Week|Postcode) -week -temp FE	Poisson	ran_vals	cond	Postcode	TS26	Week_factor3	0.543289426090543	0.306354874328176	-0.0571550940809767	1.14373394626206	Positive	1.72166083399192	0.944447579777567	3.13846537464774
Second-wave-cases	AR1 (Week|Postcode) -week -temp FE	Poisson	ran_vals	cond	Postcode	TS27	Week_factor3	-0.366108958392054	0.501530839342227	-1.34909134063896	0.616873423854855	Negative	0.69342724237611	0.259475928790303	1.8531250382687
Second-wave-cases	AR1 (Week|Postcode) -week -temp FE	Poisson	ran_vals	cond	Postcode	TS28	Week_factor3	-0.0963243477469759	0.557188566888815	-1.18839387144654	0.995745175952588	Negative	0.908169405592591	0.304710275127682	2.70674058795292
Second-wave-cases	AR1 (Week|Postcode) -week -temp FE	Poisson	ran_vals	cond	Postcode	TS29	Week_factor3	-0.251325378497427	0.522728009670964	-1.27585345116282	0.773202694167967	Negative	0.777769260989337	0.279192589273515	2.16669441303571
Second-wave-cases	AR1 (Week|Postcode) -week -temp FE	Poisson	ran_vals	cond	Postcode	TS3	Week_factor3	0.377344995085658	0.356023478423654	-0.320448200275377	1.07513819044669	Positive	1.45840736596436	0.72582364980009	2.93039782553917
Second-wave-cases	AR1 (Week|Postcode) -week -temp FE	Poisson	ran_vals	cond	Postcode	TS4	Week_factor3	-0.229254775285754	0.469696470164843	-1.14984294047444	0.69133338990293	Negative	0.795125929261075	0.316686504105382	1.99637570653439
Second-wave-cases	AR1 (Week|Postcode) -week -temp FE	Poisson	ran_vals	cond	Postcode	TS5	Week_factor3	-0.239281742912636	0.323497004218045	-0.873324220286606	0.394760734461334	Negative	0.787193065059471	0.417561174245274	1.48402907142351
Second-wave-cases	AR1 (Week|Postcode) -week -temp FE	Poisson	ran_vals	cond	Postcode	TS6	Week_factor3	-0.347136245837955	0.454967818939884	-1.23885678508487	0.544584293408959	Negative	0.706709035533421	0.289715235469239	1.72389160030076
Second-wave-cases	AR1 (Week|Postcode) -week -temp FE	Poisson	ran_vals	cond	Postcode	TS7	Week_factor3	0.281337959977179	0.370258966051199	-0.44435627843621	1.00703219839057	Positive	1.32490129189106	0.64123692123746	2.73746469536892
Second-wave-cases	AR1 (Week|Postcode) -week -temp FE	Poisson	ran_vals	cond	Postcode	TS8	Week_factor3	0.121033933408388	0.404526968036939	-0.671824354719199	0.913892221535975	Positive	1.12866321110721	0.510775890862385	2.49401090947352
Second-wave-cases	AR1 (Week|Postcode) -week -temp FE	Poisson	ran_vals	cond	Postcode	TS9	Week_factor3	-0.13339208206517	0.547763682450967	-1.2069891717081	0.94020500757776	Negative	0.875121905230579	0.299096453184996	2.56050628771822
Second-wave-cases	AR1 (Week|Postcode) -week -temp FE	Poisson	ran_vals	cond	Postcode	TS1	Week_factor4	-0.261519099217562	0.522270486788965	-1.28515044351214	0.762112245077011	Negative	0.769881171155937	0.276608966477132	2.14279755732155
Second-wave-cases	AR1 (Week|Postcode) -week -temp FE	Poisson	ran_vals	cond	Postcode	TS10	Week_factor4	-0.168800820569796	0.379394109176522	-0.912399610502435	0.574797969362843	Negative	0.844677128941192	0.40155948064527	1.77677152836695
Second-wave-cases	AR1 (Week|Postcode) -week -temp FE	Poisson	ran_vals	cond	Postcode	TS11	Week_factor4	0.00166648711239854	0.507184551835116	-0.992396967999516	0.995729942224314	Positive	1.00166787647372	0.370687100170627	2.70669935451637
Second-wave-cases	AR1 (Week|Postcode) -week -temp FE	Poisson	ran_vals	cond	Postcode	TS12	Week_factor4	-0.0518487957693184	0.49636227245351	-1.02470097306266	0.921003381524019	Negative	0.949472420236531	0.358903771257002	2.5118094291193
Second-wave-cases	AR1 (Week|Postcode) -week -temp FE	Poisson	ran_vals	cond	Postcode	TS13	Week_factor4	0.118116270068201	0.474095940332216	-0.811094698199592	1.04732723833599	Positive	1.12537495118314	0.444371347352514	2.85002349565484
Second-wave-cases	AR1 (Week|Postcode) -week -temp FE	Poisson	ran_vals	cond	Postcode	TS14	Week_factor4	-0.321169002276806	0.511888286791696	-1.32445160849644	0.682113603942828	Negative	0.725300663168178	0.265948763148512	1.97805414006921
Second-wave-cases	AR1 (Week|Postcode) -week -temp FE	Poisson	ran_vals	cond	Postcode	TS15	Week_factor4	0.140370803971151	0.478676652254073	-0.797818194687036	1.07855980262934	Positive	1.15070040403831	0.450310382681201	2.94044168373384
Second-wave-cases	AR1 (Week|Postcode) -week -temp FE	Poisson	ran_vals	cond	Postcode	TS16	Week_factor4	-0.270416030193887	0.519459917278265	-1.28853875947144	0.747706699083668	Negative	0.763061971471944	0.275673313939902	2.11215066117566
Second-wave-cases	AR1 (Week|Postcode) -week -temp FE	Poisson	ran_vals	cond	Postcode	TS17	Week_factor4	-0.496714681378882	0.482135211407871	-1.44168233141691	0.44825296865915	Negative	0.608526583010035	0.236529502763304	1.56557468689407
Second-wave-cases	AR1 (Week|Postcode) -week -temp FE	Poisson	ran_vals	cond	Postcode	TS18	Week_factor4	-0.407341337904143	0.452781046227439	-1.29477588139229	0.480093205584002	Negative	0.66541701948191	0.273959256818797	1.61622503637121
Second-wave-cases	AR1 (Week|Postcode) -week -temp FE	Poisson	ran_vals	cond	Postcode	TS19	Week_factor4	0.514329827689042	0.36107043755693	-0.193355225804659	1.22201488118274	Positive	1.67251725137253	0.824189148879041	3.3940193946296
Second-wave-cases	AR1 (Week|Postcode) -week -temp FE	Poisson	ran_vals	cond	Postcode	TS2	Week_factor4	-0.28443273945579	0.52069601572884	-1.30497817717782	0.736112698266237	Negative	0.752440963350698	0.271178452860185	2.08780379619628
Second-wave-cases	AR1 (Week|Postcode) -week -temp FE	Poisson	ran_vals	cond	Postcode	TS20	Week_factor4	0.553960881100348	0.368002345050081	-0.167310461424093	1.27523222362479	Positive	1.7401318410952	0.845936939777589	3.57953256561831
Second-wave-cases	AR1 (Week|Postcode) -week -temp FE	Poisson	ran_vals	cond	Postcode	TS21	Week_factor4	0.540403999719606	0.487758596410298	-0.415585282394385	1.4963932818336	Positive	1.71670026853458	0.659953908243912	4.46555399577615
Second-wave-cases	AR1 (Week|Postcode) -week -temp FE	Poisson	ran_vals	cond	Postcode	TS22	Week_factor4	-0.0564338069184108	0.496725027278603	-1.02999697060415	0.917129356767327	Negative	0.945129043428524	0.357008042086191	2.50209744159337
Second-wave-cases	AR1 (Week|Postcode) -week -temp FE	Poisson	ran_vals	cond	Postcode	TS23	Week_factor4	-0.283023237331343	0.461352414697268	-1.18725735431858	0.621210879655889	Negative	0.753502278274172	0.305056780441746	1.86118034335181
Second-wave-cases	AR1 (Week|Postcode) -week -temp FE	Poisson	ran_vals	cond	Postcode	TS24	Week_factor4	-0.161469370239005	0.478744576502615	-1.09979149797801	0.7768527575	Negative	0.850892593703009	0.332940495228063	2.17461743583544
Second-wave-cases	AR1 (Week|Postcode) -week -temp FE	Poisson	ran_vals	cond	Postcode	TS25	Week_factor4	0.437662761134515	0.324305529612649	-0.197964396893464	1.07328991916249	Positive	1.549082408527	0.82039906137306	2.92498665758056
Second-wave-cases	AR1 (Week|Postcode) -week -temp FE	Poisson	ran_vals	cond	Postcode	TS26	Week_factor4	0.160835652388504	0.435292039062675	-0.692321066931342	1.01399237170835	Positive	1.17449192800832	0.500413227477226	2.75658438509097
Second-wave-cases	AR1 (Week|Postcode) -week -temp FE	Poisson	ran_vals	cond	Postcode	TS27	Week_factor4	0.0985645909940431	0.430890261260067	-0.745964802364743	0.943093984352829	Positive	1.10358568378869	0.474276496045358	2.56791422644498
Second-wave-cases	AR1 (Week|Postcode) -week -temp FE	Poisson	ran_vals	cond	Postcode	TS28	Week_factor4	0.344992170392845	0.508966196750241	-0.652563244585954	1.34254758537164	Positive	1.41197886438456	0.520709359264283	3.82878524842652
Second-wave-cases	AR1 (Week|Postcode) -week -temp FE	Poisson	ran_vals	cond	Postcode	TS29	Week_factor4	0.165240728878459	0.539959153653406	-0.893059765404945	1.22354122316186	Positive	1.17967706687001	0.409401162840943	3.39920378447899
Second-wave-cases	AR1 (Week|Postcode) -week -temp FE	Poisson	ran_vals	cond	Postcode	TS3	Week_factor4	-0.542922940832259	0.435090758211502	-1.39568515693303	0.309839275268509	Negative	0.581047400667596	0.247663290002218	1.36320599560616
Second-wave-cases	AR1 (Week|Postcode) -week -temp FE	Poisson	ran_vals	cond	Postcode	TS4	Week_factor4	-0.034150292008791	0.417029396563903	-0.851512889768512	0.783212305750929	Negative	0.966426247580195	0.426768789165918	2.18849108866962
Second-wave-cases	AR1 (Week|Postcode) -week -temp FE	Poisson	ran_vals	cond	Postcode	TS5	Week_factor4	0.134634197505663	0.37649897117182	-0.603290226207488	0.872558621218813	Positive	1.14411818650747	0.547008889015134	2.39302587395601
Second-wave-cases	AR1 (Week|Postcode) -week -temp FE	Poisson	ran_vals	cond	Postcode	TS6	Week_factor4	-0.197687229233183	0.363270241109387	-0.909683818462763	0.514309359996397	Negative	0.820626480976621	0.402651514884014	1.67248301915382
Second-wave-cases	AR1 (Week|Postcode) -week -temp FE	Poisson	ran_vals	cond	Postcode	TS7	Week_factor4	0.775479287553932	0.38061769506855	0.0294823133409257	1.52147626176694	Positive	2.17163271432498	1.02992121944532	4.57897998107693
Second-wave-cases	AR1 (Week|Postcode) -week -temp FE	Poisson	ran_vals	cond	Postcode	TS8	Week_factor4	0.40460228298555	0.359509016844715	-0.300022442147494	1.10922700811859	Positive	1.49870632050592	0.740801595316498	3.03201376633749
Second-wave-cases	AR1 (Week|Postcode) -week -temp FE	Poisson	ran_vals	cond	Postcode	TS9	Week_factor4	-0.32145595781249	0.5099109013491	-1.32086295978108	0.677951044156101	Negative	0.725092563986881	0.266904874383315	1.96983748447397
Second-wave-cases	AR1 (Week|Postcode) -week -temp FE	Poisson	ran_vals	cond	Postcode	TS1	Week_factor5	-0.479695361213204	0.487250340204428	-1.43468847946877	0.475297757042363	Negative	0.618971925943857	0.238189553394536	1.60849306632705
Second-wave-cases	AR1 (Week|Postcode) -week -temp FE	Poisson	ran_vals	cond	Postcode	TS10	Week_factor5	-0.0747096148035504	0.446842738826414	-0.95050528965656	0.801086060049459	Negative	0.92801292842219	0.38654565657817	2.22795931260081
Second-wave-cases	AR1 (Week|Postcode) -week -temp FE	Poisson	ran_vals	cond	Postcode	TS11	Week_factor5	-0.283524253008678	0.516995676553367	-1.2968171592162	0.729768653198841	Negative	0.753124856374889	0.273400600243822	2.07460059993966
Second-wave-cases	AR1 (Week|Postcode) -week -temp FE	Poisson	ran_vals	cond	Postcode	TS12	Week_factor5	0.0366122515569074	0.460988173836519	-0.866907966461559	0.940132469575374	Positive	1.03729073498282	0.420248966283708	2.56032056044323
Second-wave-cases	AR1 (Week|Postcode) -week -temp FE	Poisson	ran_vals	cond	Postcode	TS13	Week_factor5	-0.157466425329599	0.542767334265519	-1.22127085247483	0.90633800181563	Negative	0.854305496152428	0.294855211242877	2.47524158613248
Second-wave-cases	AR1 (Week|Postcode) -week -temp FE	Poisson	ran_vals	cond	Postcode	TS14	Week_factor5	0.155221567198711	0.408166678402678	-0.644770422159881	0.955213556557303	Positive	1.16791670447208	0.524783006827287	2.599225605325
Second-wave-cases	AR1 (Week|Postcode) -week -temp FE	Poisson	ran_vals	cond	Postcode	TS15	Week_factor5	0.563648027466591	0.49056339749966	-0.397838563766349	1.52513461869953	Positive	1.75707066490669	0.671770467002826	4.59576220319706
Second-wave-cases	AR1 (Week|Postcode) -week -temp FE	Poisson	ran_vals	cond	Postcode	TS16	Week_factor5	0.173855280646125	0.479555211997907	-0.766055663468242	1.11376622476049	Positive	1.18988335420928	0.4648429541416	3.04580801754616
Second-wave-cases	AR1 (Week|Postcode) -week -temp FE	Poisson	ran_vals	cond	Postcode	TS17	Week_factor5	0.00244733977604638	0.339652435497094	-0.663259201059571	0.668153880611664	Positive	1.00245033695658	0.515169554193459	1.95063289335415
Second-wave-cases	AR1 (Week|Postcode) -week -temp FE	Poisson	ran_vals	cond	Postcode	TS18	Week_factor5	-0.0750490388142989	0.493435534455878	-1.04216491504009	0.892066837411495	Negative	0.927697992003513	0.352690310300208	2.44016787315419
Second-wave-cases	AR1 (Week|Postcode) -week -temp FE	Poisson	ran_vals	cond	Postcode	TS19	Week_factor5	-0.0324425785396959	0.365125825955644	-0.748076047238199	0.683190890158807	Negative	0.968078036689907	0.473276238490341	1.98018621875205
Second-wave-cases	AR1 (Week|Postcode) -week -temp FE	Poisson	ran_vals	cond	Postcode	TS2	Week_factor5	0.21788053936524	0.552285649249216	-0.864579442341543	1.30034052107202	Positive	1.24343851679175	0.421228666323034	3.67054635321413
Second-wave-cases	AR1 (Week|Postcode) -week -temp FE	Poisson	ran_vals	cond	Postcode	TS20	Week_factor5	0.458968333400987	0.337364810137057	-0.202254544118839	1.12019121092081	Positive	1.58244059147744	0.816886967702446	3.06544029291895
Second-wave-cases	AR1 (Week|Postcode) -week -temp FE	Poisson	ran_vals	cond	Postcode	TS21	Week_factor5	0.112091251587149	0.471965854922527	-0.81294482599366	1.03712732916796	Positive	1.11861493137581	0.443549963638607	2.82110126767239
Second-wave-cases	AR1 (Week|Postcode) -week -temp FE	Poisson	ran_vals	cond	Postcode	TS22	Week_factor5	0.0902285059121179	0.523637846978342	-0.936082815107529	1.11653982693176	Positive	1.09442433756623	0.392160997693488	3.05426760361684
Second-wave-cases	AR1 (Week|Postcode) -week -temp FE	Poisson	ran_vals	cond	Postcode	TS23	Week_factor5	0.269496881675515	0.354309455440152	-0.424936890369183	0.963930653720212	Positive	1.30930554938023	0.653811045601579	2.62198234974837
Second-wave-cases	AR1 (Week|Postcode) -week -temp FE	Poisson	ran_vals	cond	Postcode	TS24	Week_factor5	0.0198519753748727	0.457842111353128	-0.877502073483034	0.91720602423278	Positive	1.02005033628226	0.415820304040984	2.50228927841626
Second-wave-cases	AR1 (Week|Postcode) -week -temp FE	Poisson	ran_vals	cond	Postcode	TS25	Week_factor5	-0.621630101871937	0.463327987814427	-1.52973627101763	0.286476067273753	Negative	0.537068247693372	0.216592781578208	1.33172629567195
Second-wave-cases	AR1 (Week|Postcode) -week -temp FE	Poisson	ran_vals	cond	Postcode	TS26	Week_factor5	-0.369378518174088	0.45138043429958	-1.25406791272731	0.515310876379137	Negative	0.691163742892514	0.285341687667869	1.674158877357
Second-wave-cases	AR1 (Week|Postcode) -week -temp FE	Poisson	ran_vals	cond	Postcode	TS27	Week_factor5	0.517896166186926	0.48542547496889	-0.433520281930348	1.4693126143042	Positive	1.67849266287119	0.648223145265616	4.34624656630855
Second-wave-cases	AR1 (Week|Postcode) -week -temp FE	Poisson	ran_vals	cond	Postcode	TS28	Week_factor5	-0.283707837092961	0.517774038610196	-1.2985263048988	0.731110630712873	Negative	0.75298660732833	0.272933717886931	2.07738653620919
Second-wave-cases	AR1 (Week|Postcode) -week -temp FE	Poisson	ran_vals	cond	Postcode	TS29	Week_factor5	0.478566295147582	0.479073276217473	-0.460400072194273	1.41753266248944	Positive	1.61375908861535	0.631031136987846	4.12692535033943
Second-wave-cases	AR1 (Week|Postcode) -week -temp FE	Poisson	ran_vals	cond	Postcode	TS3	Week_factor5	0.192918098404449	0.439388479069834	-0.668267495794257	1.05410369260315	Positive	1.21278346055093	0.512595883458134	2.86940213460772
Second-wave-cases	AR1 (Week|Postcode) -week -temp FE	Poisson	ran_vals	cond	Postcode	TS4	Week_factor5	-0.0855435029200772	0.413748396444456	-0.89647545861241	0.725388452772256	Negative	0.918013205930347	0.408005159586575	2.06553330628578
Second-wave-cases	AR1 (Week|Postcode) -week -temp FE	Poisson	ran_vals	cond	Postcode	TS5	Week_factor5	-0.534347390328472	0.402907679430177	-1.32403193110623	0.255337150449284	Negative	0.586051628333089	0.266060399255297	1.29089677394005
Second-wave-cases	AR1 (Week|Postcode) -week -temp FE	Poisson	ran_vals	cond	Postcode	TS6	Week_factor5	0.0943775694819421	0.427608875630872	-0.743720426224235	0.932475565188119	Positive	1.09897460686581	0.475342146309773	2.54079129299171
Second-wave-cases	AR1 (Week|Postcode) -week -temp FE	Poisson	ran_vals	cond	Postcode	TS7	Week_factor5	-0.0166865747607816	0.376247445359409	-0.754118016940426	0.720744867418862	Negative	0.983451874974245	0.470425338993553	2.05596406107625
Second-wave-cases	AR1 (Week|Postcode) -week -temp FE	Poisson	ran_vals	cond	Postcode	TS8	Week_factor5	0.496541456278972	0.405547962950428	-0.298317945107451	1.29140085766539	Positive	1.64302894535374	0.742065366183855	3.63787913880537
Second-wave-cases	AR1 (Week|Postcode) -week -temp FE	Poisson	ran_vals	cond	Postcode	TS9	Week_factor5	0.0931942223959561	0.467729877576901	-0.823539492148099	1.00992793694001	Positive	1.09767490761653	0.438875505735897	2.74540316573516
Second-wave-cases	AR1 (Week|Postcode) -week -temp FE	Poisson	ran_vals	cond	Postcode	TS1	Week_factor6	-0.445711779553993	0.445120012217275	-1.31813097229788	0.426707413189895	Negative	0.640368312706873	0.267635052123403	1.53220429336726
Second-wave-cases	AR1 (Week|Postcode) -week -temp FE	Poisson	ran_vals	cond	Postcode	TS10	Week_factor6	-0.322416379550821	0.391355616173001	-1.08945929239738	0.444626533295742	Negative	0.724396503635376	0.336398337678784	1.5599075135152
Second-wave-cases	AR1 (Week|Postcode) -week -temp FE	Poisson	ran_vals	cond	Postcode	TS11	Week_factor6	0.147432423322767	0.536180195212146	-0.903461448516695	1.19832629516223	Positive	1.15885497061536	0.405164772669826	3.31456467468933
Second-wave-cases	AR1 (Week|Postcode) -week -temp FE	Poisson	ran_vals	cond	Postcode	TS12	Week_factor6	-0.439909661801364	0.490299645701371	-1.4008793090088	0.521059985406072	Negative	0.644094604801345	0.246380224314188	1.68381151973125
Second-wave-cases	AR1 (Week|Postcode) -week -temp FE	Poisson	ran_vals	cond	Postcode	TS13	Week_factor6	0.0507435040281376	0.516112112044525	-0.960817647564033	1.06230465562031	Positive	1.05205301131328	0.382579942495781	2.89303075167235
Second-wave-cases	AR1 (Week|Postcode) -week -temp FE	Poisson	ran_vals	cond	Postcode	TS14	Week_factor6	-0.0275563468755436	0.500343600732711	-1.00821178420674	0.953099090455657	Negative	0.972819865649192	0.364870864384644	2.59373543732461
Second-wave-cases	AR1 (Week|Postcode) -week -temp FE	Poisson	ran_vals	cond	Postcode	TS15	Week_factor6	0.0413885694767822	0.463783028413795	-0.867609462855172	0.950386601808736	Positive	1.04225701613587	0.419954266526933	2.58670949260323
Second-wave-cases	AR1 (Week|Postcode) -week -temp FE	Poisson	ran_vals	cond	Postcode	TS16	Week_factor6	0.0833820080074936	0.521339444528017	-0.938424526987536	1.10518854300252	Positive	1.08695695550926	0.391243744017384	3.01979377612098
Second-wave-cases	AR1 (Week|Postcode) -week -temp FE	Poisson	ran_vals	cond	Postcode	TS17	Week_factor6	0.703725074250009	0.260613833333131	0.192931347044149	1.21451880145587	Positive	2.02126807478722	1.21279952838847	3.36867267386121
Second-wave-cases	AR1 (Week|Postcode) -week -temp FE	Poisson	ran_vals	cond	Postcode	TS18	Week_factor6	-0.129916000224077	0.40896612718693	-0.931474880407287	0.671642879959133	Negative	0.878169193837989	0.393972219754519	1.95745053670682
Second-wave-cases	AR1 (Week|Postcode) -week -temp FE	Poisson	ran_vals	cond	Postcode	TS19	Week_factor6	-0.235267641440183	0.46961708111618	-1.15570020695272	0.685164924072355	Negative	0.79035928842051	0.314837008642288	1.98409903424763
Second-wave-cases	AR1 (Week|Postcode) -week -temp FE	Poisson	ran_vals	cond	Postcode	TS2	Week_factor6	-0.140865812741705	0.547165899106782	-1.21329126855947	0.931559643076064	Negative	0.868605859716718	0.297217445432494	2.53846519149086
Second-wave-cases	AR1 (Week|Postcode) -week -temp FE	Poisson	ran_vals	cond	Postcode	TS20	Week_factor6	0.521091207774901	0.442772168728253	-0.346726296289167	1.38890871183897	Positive	1.68386409313629	0.706998809976054	4.0104710844559
Second-wave-cases	AR1 (Week|Postcode) -week -temp FE	Poisson	ran_vals	cond	Postcode	TS21	Week_factor6	-0.117542670185616	0.447120381407591	-0.993882514498306	0.758797174127074	Negative	0.88910257276521	0.370136836069472	2.13570579273376
Second-wave-cases	AR1 (Week|Postcode) -week -temp FE	Poisson	ran_vals	cond	Postcode	TS22	Week_factor6	-0.305954079558102	0.512661218193322	-1.31075160348744	0.698843444371239	Negative	0.736420435431489	0.269617334881963	2.01142503674152
Second-wave-cases	AR1 (Week|Postcode) -week -temp FE	Poisson	ran_vals	cond	Postcode	TS23	Week_factor6	-0.311764846739915	0.462667161858065	-1.21857582081109	0.595046127331257	Negative	0.732153676310796	0.295650927131534	1.81311457716798
Second-wave-cases	AR1 (Week|Postcode) -week -temp FE	Poisson	ran_vals	cond	Postcode	TS24	Week_factor6	0.433670683334465	0.366038461272938	-0.283751517716953	1.15109288438588	Positive	1.5429106782436	0.752953717121802	3.16164633616258
Second-wave-cases	AR1 (Week|Postcode) -week -temp FE	Poisson	ran_vals	cond	Postcode	TS25	Week_factor6	-0.278698433798974	0.422787720204213	-1.10734713850503	0.54995027090708	Negative	0.756768084483734	0.330434396043789	1.73316682691013
Second-wave-cases	AR1 (Week|Postcode) -week -temp FE	Poisson	ran_vals	cond	Postcode	TS26	Week_factor6	0.182663588161211	0.436830176247885	-0.673507824644927	1.03883500096735	Positive	1.20041050783998	0.509916738392912	2.82592289846016
Second-wave-cases	AR1 (Week|Postcode) -week -temp FE	Poisson	ran_vals	cond	Postcode	TS27	Week_factor6	0.398263764052354	0.465697315943197	-0.514486202893283	1.31101373099799	Positive	1.48923678523702	0.597807667574857	3.70993268035556
Second-wave-cases	AR1 (Week|Postcode) -week -temp FE	Poisson	ran_vals	cond	Postcode	TS28	Week_factor6	-0.115295299911298	0.55314535570062	-1.19944027530011	0.968849675477515	Negative	0.891102962424248	0.301362844941706	2.63491171180996
Second-wave-cases	AR1 (Week|Postcode) -week -temp FE	Poisson	ran_vals	cond	Postcode	TS29	Week_factor6	0.306317345541248	0.455875361081038	-0.587181943616778	1.19981663469927	Positive	1.35841332456517	0.555891613425622	3.31950818431102
Second-wave-cases	AR1 (Week|Postcode) -week -temp FE	Poisson	ran_vals	cond	Postcode	TS3	Week_factor6	0.294111402202884	0.349035317488816	-0.389985249407698	0.978208053813465	Positive	1.34193338967601	0.677066861561743	2.65968595505267
Second-wave-cases	AR1 (Week|Postcode) -week -temp FE	Poisson	ran_vals	cond	Postcode	TS4	Week_factor6	0.0873417722903004	0.467955939707057	-0.829835015887129	1.00451856046773	Positive	1.09126958169514	0.436121233461112	2.73059234122172
Second-wave-cases	AR1 (Week|Postcode) -week -temp FE	Poisson	ran_vals	cond	Postcode	TS5	Week_factor6	-0.587551647890665	0.398927041440374	-1.36943428157292	0.194330985791586	Negative	0.555686135905619	0.254250753211796	1.21449819808594
Second-wave-cases	AR1 (Week|Postcode) -week -temp FE	Poisson	ran_vals	cond	Postcode	TS6	Week_factor6	-0.463743666361764	0.441004273503184	-1.32809615945626	0.400608826732729	Negative	0.628924748375433	0.264981263450415	1.49273323694118
Second-wave-cases	AR1 (Week|Postcode) -week -temp FE	Poisson	ran_vals	cond	Postcode	TS7	Week_factor6	-0.184627711819549	0.475892146261733	-1.11735917901801	0.748103755378915	Negative	0.831413751755773	0.327142579879966	2.11298947040841
Second-wave-cases	AR1 (Week|Postcode) -week -temp FE	Poisson	ran_vals	cond	Postcode	TS8	Week_factor6	-0.436709254263434	0.414821168184134	-1.24974380392917	0.376325295402301	Negative	0.646159272155875	0.286578207666799	1.45692098639426
Second-wave-cases	AR1 (Week|Postcode) -week -temp FE	Poisson	ran_vals	cond	Postcode	TS9	Week_factor6	0.284580700923059	0.497069022151088	-0.689656680323614	1.25881808216973	Positive	1.32920457700807	0.501748299563138	3.52125719026353
Second-wave-cases	AR1 (Week|Postcode) -week -temp FE	Poisson	ran_vals	cond	Postcode	TS1	Week_factor7	-0.0681742823421542	0.493823521339978	-1.03605059888726	0.899702034202949	Negative	0.934097662661642	0.354853376457775	2.45887034273089
Second-wave-cases	AR1 (Week|Postcode) -week -temp FE	Poisson	ran_vals	cond	Postcode	TS10	Week_factor7	-0.244079777221092	0.340002146531119	-0.910471739088395	0.422312184646211	Negative	0.783425132289791	0.402334382404513	1.52548468325086
Second-wave-cases	AR1 (Week|Postcode) -week -temp FE	Poisson	ran_vals	cond	Postcode	TS11	Week_factor7	-0.28803296387656	0.515739684833706	-1.29886417154866	0.722798243795543	Negative	0.749736877597813	0.2728415182625	2.06019006641547
Second-wave-cases	AR1 (Week|Postcode) -week -temp FE	Poisson	ran_vals	cond	Postcode	TS12	Week_factor7	-0.23860438580845	0.527630074569592	-1.27274032912503	0.795531557508133	Negative	0.787726456502302	0.280063104182492	2.21561841244658
Second-wave-cases	AR1 (Week|Postcode) -week -temp FE	Poisson	ran_vals	cond	Postcode	TS13	Week_factor7	-0.241342561465628	0.525620804749444	-1.2715404082995	0.788855285368242	Negative	0.785572473432406	0.280399359433158	2.20087560921058
Second-wave-cases	AR1 (Week|Postcode) -week -temp FE	Poisson	ran_vals	cond	Postcode	TS14	Week_factor7	-0.151594962979683	0.480775491032488	-1.09389761005292	0.790707684093553	Negative	0.859336273265012	0.334908603399828	2.20495628673771
Second-wave-cases	AR1 (Week|Postcode) -week -temp FE	Poisson	ran_vals	cond	Postcode	TS15	Week_factor7	-0.183568298722171	0.536694313355578	-1.23546982360656	0.868333226162216	Negative	0.832295029109683	0.290698153424449	2.38293572669948
Second-wave-cases	AR1 (Week|Postcode) -week -temp FE	Poisson	ran_vals	cond	Postcode	TS16	Week_factor7	-0.381341776822754	0.500787367619858	-1.36286698127029	0.600183427624787	Negative	0.682944435148346	0.255925989127981	1.82245305796924
Second-wave-cases	AR1 (Week|Postcode) -week -temp FE	Poisson	ran_vals	cond	Postcode	TS17	Week_factor7	-0.567369183999077	0.43342271715535	-1.41686209970505	0.2821237317069	Negative	0.56701519084525	0.242473682636292	1.32594277099973
Second-wave-cases	AR1 (Week|Postcode) -week -temp FE	Poisson	ran_vals	cond	Postcode	TS18	Week_factor7	0.392659896500566	0.340417242610607	-0.274545638732658	1.05986543173379	Positive	1.48091463941934	0.759917321794006	2.88598260146122
Second-wave-cases	AR1 (Week|Postcode) -week -temp FE	Poisson	ran_vals	cond	Postcode	TS19	Week_factor7	0.28019539865897	0.324510556567649	-0.35583360481667	0.916224402134609	Positive	1.32338837538902	0.70058918520297	2.49983418115056
Second-wave-cases	AR1 (Week|Postcode) -week -temp FE	Poisson	ran_vals	cond	Postcode	TS2	Week_factor7	-0.0593294650853975	0.566543457414532	-1.16973423729468	1.05107530712389	Negative	0.942396231349386	0.310449436184988	2.86072562339049
Second-wave-cases	AR1 (Week|Postcode) -week -temp FE	Poisson	ran_vals	cond	Postcode	TS20	Week_factor7	0.120739355845949	0.431460867289362	-0.724908404779616	0.966387116471515	Positive	1.12833078121527	0.48436893280272	2.62843106900168
Second-wave-cases	AR1 (Week|Postcode) -week -temp FE	Poisson	ran_vals	cond	Postcode	TS21	Week_factor7	0.341166671847703	0.508819765184319	-0.656101742535689	1.3384350862311	Positive	1.40658765989033	0.518870086315021	3.81307170549539
Second-wave-cases	AR1 (Week|Postcode) -week -temp FE	Poisson	ran_vals	cond	Postcode	TS22	Week_factor7	-0.0329746601514067	0.454838685234808	-0.92444210198718	0.858492781684367	Negative	0.967563077180275	0.396752704887433	2.35960157748181
Second-wave-cases	AR1 (Week|Postcode) -week -temp FE	Poisson	ran_vals	cond	Postcode	TS23	Week_factor7	0.277391159202286	0.350912084067116	-0.410383887309154	0.965166205713726	Positive	1.31968247603336	0.66339553212221	2.62522394743642
Second-wave-cases	AR1 (Week|Postcode) -week -temp FE	Poisson	ran_vals	cond	Postcode	TS24	Week_factor7	0.363545506704736	0.428795711489288	-0.476878644539496	1.20396965794897	Positive	1.43842031318438	0.62071785222372	3.33332284542661
Second-wave-cases	AR1 (Week|Postcode) -week -temp FE	Poisson	ran_vals	cond	Postcode	TS25	Week_factor7	0.534266478939129	0.294380491155639	-0.042708681477135	1.11124163935539	Positive	1.70619625224483	0.958190488049453	3.03812831319199
Second-wave-cases	AR1 (Week|Postcode) -week -temp FE	Poisson	ran_vals	cond	Postcode	TS26	Week_factor7	-0.053691867425505	0.453156882336776	-0.941863036152041	0.834479301301031	Negative	0.947724086177848	0.389900759074257	2.3036142470053
Second-wave-cases	AR1 (Week|Postcode) -week -temp FE	Poisson	ran_vals	cond	Postcode	TS27	Week_factor7	-0.228519146077225	0.528625171588905	-1.26460544371279	0.807567151558336	Negative	0.795711062313193	0.282350677400958	2.24244581424703
Second-wave-cases	AR1 (Week|Postcode) -week -temp FE	Poisson	ran_vals	cond	Postcode	TS28	Week_factor7	-0.15768424770624	0.542523827185754	-1.22101140974515	0.90564291433267	Negative	0.854119429564348	0.294931719208031	2.47352167450243
Second-wave-cases	AR1 (Week|Postcode) -week -temp FE	Poisson	ran_vals	cond	Postcode	TS29	Week_factor7	-0.162319651707112	0.544936840340339	-1.23037623262323	0.905736929209006	Negative	0.850169403000631	0.292182628362165	2.47375423326859
Second-wave-cases	AR1 (Week|Postcode) -week -temp FE	Poisson	ran_vals	cond	Postcode	TS3	Week_factor7	0.0782983500670291	0.329350562296275	-0.567216890321686	0.723813590455744	Positive	1.08144525980941	0.567101550249629	2.06228293583297
Second-wave-cases	AR1 (Week|Postcode) -week -temp FE	Poisson	ran_vals	cond	Postcode	TS4	Week_factor7	0.0509825321914366	0.403573521663958	-0.740007035383916	0.841972099766789	Positive	1.0523045116689	0.477110558853275	2.32093959089944
Second-wave-cases	AR1 (Week|Postcode) -week -temp FE	Poisson	ran_vals	cond	Postcode	TS5	Week_factor7	-0.00363883682474419	0.41988793978174	-0.826604076339677	0.819326402690189	Negative	0.996367775718887	0.43753259358364	2.26897094993501
Second-wave-cases	AR1 (Week|Postcode) -week -temp FE	Poisson	ran_vals	cond	Postcode	TS6	Week_factor7	-0.330685086040926	0.419603730411806	-1.15309328542672	0.491723113344866	Negative	0.71843137749001	0.31565883476998	1.63513131048052
Second-wave-cases	AR1 (Week|Postcode) -week -temp FE	Poisson	ran_vals	cond	Postcode	TS7	Week_factor7	-0.5505804717451	0.474538578862737	-1.48065899559089	0.379498052100685	Negative	0.576615004499298	0.227487725568693	1.46155078293808
Second-wave-cases	AR1 (Week|Postcode) -week -temp FE	Poisson	ran_vals	cond	Postcode	TS8	Week_factor7	-0.412972437646756	0.495175588593823	-1.38349875731407	0.557553882020559	Negative	0.661680520048745	0.250699878787537	1.74639538211753
Second-wave-cases	AR1 (Week|Postcode) -week -temp FE	Poisson	ran_vals	cond	Postcode	TS9	Week_factor7	-0.222825617992082	0.472540495062655	-1.14898796955161	0.703336733567448	Negative	0.800254387094626	0.316957377636039	2.02048328655588
Second-wave-cases	AR1 (Week|Postcode) -week -temp FE	Poisson	ran_vals	cond	Postcode	TS1	Week_factor8	0.239997361095116	0.444283585827757	-0.630782466049598	1.11077718823983	Positive	1.27124579562024	0.532175229002295	3.03671757874166
Second-wave-cases	AR1 (Week|Postcode) -week -temp FE	Poisson	ran_vals	cond	Postcode	TS10	Week_factor8	-0.185045970378001	0.433067117061926	-1.03384192270797	0.663749981951966	Negative	0.831066078552202	0.355637998826901	1.94206139163521
Second-wave-cases	AR1 (Week|Postcode) -week -temp FE	Poisson	ran_vals	cond	Postcode	TS11	Week_factor8	-0.169600522407555	0.478773670856743	-1.10797967403281	0.768778629217696	Negative	0.844001909112118	0.330225450638355	2.15712998864227
Second-wave-cases	AR1 (Week|Postcode) -week -temp FE	Poisson	ran_vals	cond	Postcode	TS12	Week_factor8	-0.221589668033765	0.470921715002105	-1.14457926897573	0.701399932908195	Negative	0.801244072946108	0.318357832634389	2.01657380036429
Second-wave-cases	AR1 (Week|Postcode) -week -temp FE	Poisson	ran_vals	cond	Postcode	TS13	Week_factor8	0.175052500872888	0.541244460163721	-0.88576714787983	1.23587214962561	Positive	1.19130875972032	0.412397681889414	3.44137860931756
Second-wave-cases	AR1 (Week|Postcode) -week -temp FE	Poisson	ran_vals	cond	Postcode	TS14	Week_factor8	0.0306638169663901	0.459387474456095	-0.86971908791637	0.93104672184915	Positive	1.03113879424292	0.419069254331894	2.53716349267338
Second-wave-cases	AR1 (Week|Postcode) -week -temp FE	Poisson	ran_vals	cond	Postcode	TS15	Week_factor8	-0.257186354185689	0.522992974629295	-1.28223374862658	0.767861040255199	Negative	0.773224106789622	0.277416928151011	2.15515153781515
Second-wave-cases	AR1 (Week|Postcode) -week -temp FE	Poisson	ran_vals	cond	Postcode	TS16	Week_factor8	-0.168214161965065	0.542141431134194	-1.23079184151509	0.894363517584958	Negative	0.845172811431088	0.292061219894738	2.4457785988834
Second-wave-cases	AR1 (Week|Postcode) -week -temp FE	Poisson	ran_vals	cond	Postcode	TS17	Week_factor8	0.517902058269795	0.27113754792648	-0.0135177705226083	1.0493218870622	Positive	1.67850255271819	0.986573184240881	2.85571396474687
Second-wave-cases	AR1 (Week|Postcode) -week -temp FE	Poisson	ran_vals	cond	Postcode	TS18	Week_factor8	0.0758683604240967	0.42525335967759	-0.757612908848637	0.90934962969683	Positive	1.07882054932986	0.468784122889849	2.482707329083
Second-wave-cases	AR1 (Week|Postcode) -week -temp FE	Poisson	ran_vals	cond	Postcode	TS19	Week_factor8	0.143140239245095	0.315271283924181	-0.474780122606002	0.761060601096191	Positive	1.1538916112082	0.622021809964552	2.14054528167192
Second-wave-cases	AR1 (Week|Postcode) -week -temp FE	Poisson	ran_vals	cond	Postcode	TS2	Week_factor8	-0.161106466959243	0.542613443373162	-1.2246092734979	0.902396339579418	Negative	0.85120144145353	0.293872501668748	2.46550422315209
Second-wave-cases	AR1 (Week|Postcode) -week -temp FE	Poisson	ran_vals	cond	Postcode	TS20	Week_factor8	-0.255213976771154	0.526878268152517	-1.28787640658692	0.777448453044616	Negative	0.774750701569854	0.275855967438434	2.1759132316648
Second-wave-cases	AR1 (Week|Postcode) -week -temp FE	Poisson	ran_vals	cond	Postcode	TS21	Week_factor8	0.428816783793864	0.469891322941033	-0.49215328581844	1.34978685340617	Positive	1.53543969118985	0.61130865370292	3.85660342120217
Second-wave-cases	AR1 (Week|Postcode) -week -temp FE	Poisson	ran_vals	cond	Postcode	TS22	Week_factor8	0.390565124467389	0.517217028255614	-0.623161623104449	1.40429187203923	Positive	1.47781570776004	0.536246345809467	4.07264176841268
Second-wave-cases	AR1 (Week|Postcode) -week -temp FE	Poisson	ran_vals	cond	Postcode	TS23	Week_factor8	-0.57590681197897	0.385004951248647	-1.33050265029592	0.178689026337977	Negative	0.562194832579727	0.264344355131629	1.19564887104159
Second-wave-cases	AR1 (Week|Postcode) -week -temp FE	Poisson	ran_vals	cond	Postcode	TS24	Week_factor8	-0.105676121098708	0.411978506792957	-0.913139156817493	0.701786914620078	Negative	0.899715999921549	0.40126261859623	2.01735432856102
Second-wave-cases	AR1 (Week|Postcode) -week -temp FE	Poisson	ran_vals	cond	Postcode	TS25	Week_factor8	0.38361135832664	0.363797798131031	-0.329419223665154	1.09664194031843	Positive	1.4675749700425	0.71934138859324	2.99409477453707
Second-wave-cases	AR1 (Week|Postcode) -week -temp FE	Poisson	ran_vals	cond	Postcode	TS26	Week_factor8	0.788281687380314	0.320717908671728	0.159686137186721	1.41687723757391	Positive	2.19961355338041	1.17314260736358	4.1242213468727
Second-wave-cases	AR1 (Week|Postcode) -week -temp FE	Poisson	ran_vals	cond	Postcode	TS27	Week_factor8	0.0208713170103169	0.509735007215128	-0.978190938790598	1.01993357281123	Positive	1.0210906461858	0.375990674113075	2.77301055455055
Second-wave-cases	AR1 (Week|Postcode) -week -temp FE	Poisson	ran_vals	cond	Postcode	TS28	Week_factor8	-0.113897657893346	0.552459482969256	-1.19669834743071	0.968903031644015	Negative	0.892349276114165	0.302190294009476	2.63505230434868
Second-wave-cases	AR1 (Week|Postcode) -week -temp FE	Poisson	ran_vals	cond	Postcode	TS29	Week_factor8	0.321945402306414	0.504213969905929	-0.666295819211169	1.310186623824	Positive	1.37980943948768	0.513607553773731	3.70686543706493
Second-wave-cases	AR1 (Week|Postcode) -week -temp FE	Poisson	ran_vals	cond	Postcode	TS3	Week_factor8	-0.104316179998074	0.442752520877944	-0.972095174983163	0.763462814987014	Negative	0.900940393051307	0.378289624266076	2.14569351037904
Second-wave-cases	AR1 (Week|Postcode) -week -temp FE	Poisson	ran_vals	cond	Postcode	TS4	Week_factor8	1.26650090746795	0.270379011128519	0.736567783480502	1.79643403145541	Positive	3.54841458325727	2.08875414106176	6.02811303022599
Second-wave-cases	AR1 (Week|Postcode) -week -temp FE	Poisson	ran_vals	cond	Postcode	TS5	Week_factor8	-0.207388483966471	0.355198917571803	-0.903565569754817	0.488788601821874	Negative	0.812703866231559	0.405122588608219	1.63034003227715
Second-wave-cases	AR1 (Week|Postcode) -week -temp FE	Poisson	ran_vals	cond	Postcode	TS6	Week_factor8	0.023166329547126	0.460705666659846	-0.879800184579687	0.926132843673939	Positive	1.02343675316271	0.414865799984322	2.52472676167527
Second-wave-cases	AR1 (Week|Postcode) -week -temp FE	Poisson	ran_vals	cond	Postcode	TS7	Week_factor8	-0.385259747592969	0.452102753564931	-1.27136486189162	0.500845366705682	Negative	0.68027391374231	0.280448586854199	1.65011563406047
Second-wave-cases	AR1 (Week|Postcode) -week -temp FE	Poisson	ran_vals	cond	Postcode	TS8	Week_factor8	-0.14340980814104	0.440912995876715	-1.00758340037506	0.720763784092979	Negative	0.86639893879435	0.365100215389161	2.05600295344625
Second-wave-cases	AR1 (Week|Postcode) -week -temp FE	Poisson	ran_vals	cond	Postcode	TS9	Week_factor8	-0.206708690436483	0.531771779072398	-1.24896222541317	0.835544844540207	Negative	0.813256524887226	0.286802278590167	2.306070155798
Second-wave-cases	AR1 (Week|Postcode) -week -temp FE	Poisson	ran_vals	cond	Postcode	TS1	Week_factor9	-0.309164308061262	0.511830513774535	-1.31233368124798	0.694005065125458	Negative	0.734060148117172	0.269191116536775	2.00171650530746
Second-wave-cases	AR1 (Week|Postcode) -week -temp FE	Poisson	ran_vals	cond	Postcode	TS10	Week_factor9	0.640223257121826	0.320205053191797	0.0126328851981714	1.26781362904548	Positive	1.89690432943503	1.01271301716952	3.55307572236631
Second-wave-cases	AR1 (Week|Postcode) -week -temp FE	Poisson	ran_vals	cond	Postcode	TS11	Week_factor9	0.100833456851105	0.525128882009638	-0.928400239129569	1.13006715283178	Positive	1.10609241430929	0.395185407105874	3.095864389205
Second-wave-cases	AR1 (Week|Postcode) -week -temp FE	Poisson	ran_vals	cond	Postcode	TS12	Week_factor9	-0.0409046862361312	0.415898407473914	-0.856050586112566	0.774241213640304	Negative	0.95992061923487	0.424836629084805	2.16894573619338
Second-wave-cases	AR1 (Week|Postcode) -week -temp FE	Poisson	ran_vals	cond	Postcode	TS13	Week_factor9	0.270029020735597	0.49508457218385	-0.700318910046169	1.24037695151736	Positive	1.31000246741685	0.496426962998827	3.45691630904078
Second-wave-cases	AR1 (Week|Postcode) -week -temp FE	Poisson	ran_vals	cond	Postcode	TS14	Week_factor9	0.0415798048616146	0.514136805007445	-0.966109816079469	1.0492694258027	Positive	1.04245635161684	0.380560612998414	2.85556415432517
Second-wave-cases	AR1 (Week|Postcode) -week -temp FE	Poisson	ran_vals	cond	Postcode	TS15	Week_factor9	-0.27811936558792	0.518433859087449	-1.29423105776543	0.737992326589594	Negative	0.757206431728828	0.274108556962137	2.09173178176522
Second-wave-cases	AR1 (Week|Postcode) -week -temp FE	Poisson	ran_vals	cond	Postcode	TS16	Week_factor9	-0.240412886677734	0.526045759055626	-1.2714436286468	0.790617855291328	Negative	0.786303139943511	0.280426497698976	2.20475822705138
Second-wave-cases	AR1 (Week|Postcode) -week -temp FE	Poisson	ran_vals	cond	Postcode	TS17	Week_factor9	-0.686673027757042	0.456628713732924	-1.58164886098042	0.208302805466339	Negative	0.503247577715219	0.205635753745316	1.23158604407821
Second-wave-cases	AR1 (Week|Postcode) -week -temp FE	Poisson	ran_vals	cond	Postcode	TS18	Week_factor9	-0.383940400901779	0.392272083598018	-1.15277955689438	0.384898755090821	Negative	0.681172023208108	0.315757881489011	1.46946553800455
Second-wave-cases	AR1 (Week|Postcode) -week -temp FE	Poisson	ran_vals	cond	Postcode	TS19	Week_factor9	0.117605192569522	0.373758527941755	-0.614948061111026	0.850158446250069	Positive	1.12479994431707	0.540668976325995	2.34001758956638
Second-wave-cases	AR1 (Week|Postcode) -week -temp FE	Poisson	ran_vals	cond	Postcode	TS2	Week_factor9	0.0921456227346569	0.525118784396629	-0.93706828228819	1.1213595277575	Positive	1.0965244893497	0.391774726260896	3.0690237913482
Second-wave-cases	AR1 (Week|Postcode) -week -temp FE	Poisson	ran_vals	cond	Postcode	TS20	Week_factor9	0.628396518140549	0.37279885705596	-0.102275815166829	1.35906885144793	Positive	1.87460227728477	0.902780516767812	3.89256705559261
Second-wave-cases	AR1 (Week|Postcode) -week -temp FE	Poisson	ran_vals	cond	Postcode	TS21	Week_factor9	-0.136342738069086	0.547373069471336	-1.20917424034005	0.936488764201874	Negative	0.872543527350531	0.298443620409172	2.55100848219675
Second-wave-cases	AR1 (Week|Postcode) -week -temp FE	Poisson	ran_vals	cond	Postcode	TS22	Week_factor9	-0.253153914088457	0.532295783125759	-1.29643447813749	0.790126649960575	Negative	0.776348381674105	0.273505245502046	2.20367550399867
Second-wave-cases	AR1 (Week|Postcode) -week -temp FE	Poisson	ran_vals	cond	Postcode	TS23	Week_factor9	0.628844030577311	0.391837522474452	-0.139143401264018	1.39683146241864	Positive	1.87544137285669	0.87010324560621	4.0423712482213
Second-wave-cases	AR1 (Week|Postcode) -week -temp FE	Poisson	ran_vals	cond	Postcode	TS24	Week_factor9	0.330047125818187	0.32770456289431	-0.312242015024102	0.972336266660477	Positive	1.39103368051949	0.731804399135932	2.64411460579398
Second-wave-cases	AR1 (Week|Postcode) -week -temp FE	Poisson	ran_vals	cond	Postcode	TS25	Week_factor9	-0.126314196708927	0.346347068658625	-0.805141977430853	0.552513584012998	Negative	0.881337889811778	0.447024454670073	1.73761517497105
Second-wave-cases	AR1 (Week|Postcode) -week -temp FE	Poisson	ran_vals	cond	Postcode	TS26	Week_factor9	-0.0787150965648703	0.448900941873898	-0.958544775263819	0.801114582134078	Negative	0.924303224099465	0.383450486792941	2.22802285955109
Second-wave-cases	AR1 (Week|Postcode) -week -temp FE	Poisson	ran_vals	cond	Postcode	TS27	Week_factor9	0.425114010214968	0.436511775717621	-0.430433349019194	1.28066136944913	Positive	1.52976481853738	0.650227258316317	3.59901921997902
Second-wave-cases	AR1 (Week|Postcode) -week -temp FE	Poisson	ran_vals	cond	Postcode	TS28	Week_factor9	0.16892753609983	0.544147237599685	-0.897581451882512	1.23543652408217	Positive	1.18403433606928	0.407554158074196	3.43987978337785
Second-wave-cases	AR1 (Week|Postcode) -week -temp FE	Poisson	ran_vals	cond	Postcode	TS29	Week_factor9	-0.15358973305109	0.543496275571773	-1.21882285890342	0.911643392801242	Negative	0.857623803545343	0.295577899111221	2.48840860774512
Second-wave-cases	AR1 (Week|Postcode) -week -temp FE	Poisson	ran_vals	cond	Postcode	TS3	Week_factor9	0.336898332458949	0.368530117527135	-0.385407425112549	1.05920409003045	Positive	1.40059666128125	0.680173459995656	2.88407461179786
Second-wave-cases	AR1 (Week|Postcode) -week -temp FE	Poisson	ran_vals	cond	Postcode	TS4	Week_factor9	0.361201605266025	0.431111833853292	-0.483762062395443	1.20616527292749	Positive	1.43505274590748	0.616459863446665	3.34064957939436
Second-wave-cases	AR1 (Week|Postcode) -week -temp FE	Poisson	ran_vals	cond	Postcode	TS5	Week_factor9	-0.0630867946500249	0.301602308795273	-0.654216457542887	0.528042868242838	Negative	0.938861981955516	0.519849226991563	1.69561052588762
Second-wave-cases	AR1 (Week|Postcode) -week -temp FE	Poisson	ran_vals	cond	Postcode	TS6	Week_factor9	0.964083387516031	0.293431915695074	0.388967400839092	1.53919937419297	Positive	2.62238284564907	1.47545645190677	4.66085717424416
Second-wave-cases	AR1 (Week|Postcode) -week -temp FE	Poisson	ran_vals	cond	Postcode	TS7	Week_factor9	1.03425370072847	0.402677613468848	0.245020080948989	1.82348732050795	Positive	2.81300610765061	1.2776469693109	6.1934192713246
Second-wave-cases	AR1 (Week|Postcode) -week -temp FE	Poisson	ran_vals	cond	Postcode	TS8	Week_factor9	-0.382701969909332	0.452825919633149	-1.27022446365653	0.504820523837868	Negative	0.682016130329162	0.280768592359857	1.65668815774449
Second-wave-cases	AR1 (Week|Postcode) -week -temp FE	Poisson	ran_vals	cond	Postcode	TS9	Week_factor9	-0.0343061647319794	0.499901006510484	-1.01409413332785	0.945481803863893	Negative	0.966275619828908	0.362730866853197	2.57405326868314
Second-wave-cases	AR1 (Week|Postcode) -week -temp FE	Poisson	ran_vals	cond	Postcode	TS1	Week_factor10	-0.0854007215449878	0.491660568253126	-1.04903772793961	0.878236284849637	Negative	0.918144290476233	0.350274646497475	2.40665131365762
Second-wave-cases	AR1 (Week|Postcode) -week -temp FE	Poisson	ran_vals	cond	Postcode	TS10	Week_factor10	-0.167651926015563	0.437123789053416	-1.02439880934594	0.689094957314816	Negative	0.845648131577731	0.359012235340598	1.99191195186556
Second-wave-cases	AR1 (Week|Postcode) -week -temp FE	Poisson	ran_vals	cond	Postcode	TS11	Week_factor10	0.278804350379378	0.496756439266544	-0.694820379671408	1.25242908043016	Positive	1.32154875806111	0.499164099952892	3.49883158684224
Second-wave-cases	AR1 (Week|Postcode) -week -temp FE	Poisson	ran_vals	cond	Postcode	TS12	Week_factor10	-0.039816054902275	0.49875865749757	-1.01736506057506	0.93773295077051	Negative	0.960966187915137	0.361546338885907	2.55418438798675
Second-wave-cases	AR1 (Week|Postcode) -week -temp FE	Poisson	ran_vals	cond	Postcode	TS13	Week_factor10	-0.348134444768915	0.506039701539827	-1.33995403453437	0.643685144996544	Negative	0.706003951295363	0.261857704715026	1.90348257954491
Second-wave-cases	AR1 (Week|Postcode) -week -temp FE	Poisson	ran_vals	cond	Postcode	TS14	Week_factor10	0.21897747908291	0.44215483005046	-0.64763006340642	1.08558502157224	Positive	1.24480324226124	0.523284459370743	2.96117166140847
Second-wave-cases	AR1 (Week|Postcode) -week -temp FE	Poisson	ran_vals	cond	Postcode	TS15	Week_factor10	-0.1412176798431	0.547691752687418	-1.21467378974006	0.932238430053857	Negative	0.868300279655542	0.296806819933574	2.54018885353992
Second-wave-cases	AR1 (Week|Postcode) -week -temp FE	Poisson	ran_vals	cond	Postcode	TS16	Week_factor10	-0.260250444046534	0.521689355720354	-1.28274279237633	0.762241904283263	Negative	0.770858504703346	0.277275746734467	2.1430754087646
Second-wave-cases	AR1 (Week|Postcode) -week -temp FE	Poisson	ran_vals	cond	Postcode	TS17	Week_factor10	-0.689468882008585	0.429193795032043	-1.53067326265946	0.151735498642284	Negative	0.5018425358968	0.216389931001677	1.16385235518828
Second-wave-cases	AR1 (Week|Postcode) -week -temp FE	Poisson	ran_vals	cond	Postcode	TS18	Week_factor10	-0.467714054879804	0.486084735055387	-1.42042262902306	0.484994519263449	Negative	0.62643262340178	0.241611883122085	1.62416610719329
Second-wave-cases	AR1 (Week|Postcode) -week -temp FE	Poisson	ran_vals	cond	Postcode	TS19	Week_factor10	-0.0612657656814083	0.318429242416855	-0.685375612442818	0.562844081080001	Negative	0.940573234469493	0.503900922567554	1.75565864196607
Second-wave-cases	AR1 (Week|Postcode) -week -temp FE	Poisson	ran_vals	cond	Postcode	TS2	Week_factor10	-0.112032946626956	0.553329052655641	-1.19653796143168	0.972472068177767	Negative	0.894014802242952	0.302238764988607	2.64447370495189
Second-wave-cases	AR1 (Week|Postcode) -week -temp FE	Poisson	ran_vals	cond	Postcode	TS20	Week_factor10	0.104864842610945	0.404702638877722	-0.68833775403771	0.898067439259599	Positive	1.11056049975412	0.502410505188547	2.45485436884181
Second-wave-cases	AR1 (Week|Postcode) -week -temp FE	Poisson	ran_vals	cond	Postcode	TS21	Week_factor10	-0.327735759522199	0.510573898882528	-1.32844221277815	0.672970693733751	Negative	0.720553393924998	0.264889581668266	1.96005139283677
Second-wave-cases	AR1 (Week|Postcode) -week -temp FE	Poisson	ran_vals	cond	Postcode	TS22	Week_factor10	0.747511271745403	0.52624324167971	-0.283906529054436	1.77892907254524	Positive	2.11173792952477	0.752837009804761	5.92350937176967
Second-wave-cases	AR1 (Week|Postcode) -week -temp FE	Poisson	ran_vals	cond	Postcode	TS23	Week_factor10	-0.442613463755509	0.4436395012432	-1.31213090831149	0.426903980800476	Negative	0.64235545277107	0.269245706744473	1.53250550470735
Second-wave-cases	AR1 (Week|Postcode) -week -temp FE	Poisson	ran_vals	cond	Postcode	TS24	Week_factor10	0.251921590146828	0.454386899553784	-0.638660368025407	1.14250354831906	Positive	1.28649515943343	0.527999275188745	3.13460618796114
Second-wave-cases	AR1 (Week|Postcode) -week -temp FE	Poisson	ran_vals	cond	Postcode	TS25	Week_factor10	0.672877381344014	0.253191104654871	0.176631935014555	1.16912282767347	Positive	1.95986850429031	1.193191840158	3.21916763493833
Second-wave-cases	AR1 (Week|Postcode) -week -temp FE	Poisson	ran_vals	cond	Postcode	TS26	Week_factor10	-0.722781203051249	0.454698285020557	-1.61397346552367	0.168411059421172	Negative	0.485400379892822	0.199094943399727	1.18342296784027
Second-wave-cases	AR1 (Week|Postcode) -week -temp FE	Poisson	ran_vals	cond	Postcode	TS27	Week_factor10	0.692707684606962	0.465393777839829	-0.219447358588137	1.60486272780206	Positive	1.99912120122243	0.802962425656258	4.97717632790938
Second-wave-cases	AR1 (Week|Postcode) -week -temp FE	Poisson	ran_vals	cond	Postcode	TS28	Week_factor10	0.765846343385424	0.478739432931199	-0.172465703138855	1.7041583899097	Positive	2.15081393170595	0.841587152114507	5.49675759331338
Second-wave-cases	AR1 (Week|Postcode) -week -temp FE	Poisson	ran_vals	cond	Postcode	TS29	Week_factor10	-0.166868797132382	0.541063358140884	-1.22733349244281	0.893595898178046	Negative	0.846310642436413	0.29307301811088	2.44390189215629
Second-wave-cases	AR1 (Week|Postcode) -week -temp FE	Poisson	ran_vals	cond	Postcode	TS3	Week_factor10	-0.0841981453406512	0.444143073606563	-0.954702573592437	0.786306282911134	Negative	0.919249093123648	0.384926614869123	2.19527271580314
Second-wave-cases	AR1 (Week|Postcode) -week -temp FE	Poisson	ran_vals	cond	Postcode	TS4	Week_factor10	-0.153449632016927	0.439527034627012	-1.01490679011756	0.708007526083706	Negative	0.857743965944384	0.362436210894711	2.02994261886192
Second-wave-cases	AR1 (Week|Postcode) -week -temp FE	Poisson	ran_vals	cond	Postcode	TS5	Week_factor10	-0.295166536121354	0.421517694427805	-1.12132603604621	0.530992963803503	Negative	0.744407606387058	0.325847422588027	1.70062012473709
Second-wave-cases	AR1 (Week|Postcode) -week -temp FE	Poisson	ran_vals	cond	Postcode	TS6	Week_factor10	-0.444880539923675	0.387139478565897	-1.20365997490645	0.3138988950591	Negative	0.640900833521935	0.300093863506714	1.36875134202777
Second-wave-cases	AR1 (Week|Postcode) -week -temp FE	Poisson	ran_vals	cond	Postcode	TS7	Week_factor10	-0.209863089960655	0.435849885065952	-1.06411316735584	0.644386987434532	Negative	0.810695230688483	0.345033706281687	1.9048189933203
Second-wave-cases	AR1 (Week|Postcode) -week -temp FE	Poisson	ran_vals	cond	Postcode	TS8	Week_factor10	0.722040835172775	0.429464750927569	-0.119694609274725	1.56377627962028	Positive	2.05863025147784	0.887191335355448	4.77682585865404
Second-wave-cases	AR1 (Week|Postcode) -week -temp FE	Poisson	ran_vals	cond	Postcode	TS9	Week_factor10	-0.0617074449212666	0.495143228033604	-1.03217033905603	0.908755449213499	Negative	0.940157894528528	0.356232974629119	2.48123259101591
Second-wave-cases	AR1 (Week|Postcode) -week -temp FE	Poisson	ran_vals	cond	Postcode	TS1	Week_factor11	0.652777394501045	0.37749078827571	-0.0870909550149809	1.39264574401707	Positive	1.92086843658819	0.916593723045821	4.02548638279983
Second-wave-cases	AR1 (Week|Postcode) -week -temp FE	Poisson	ran_vals	cond	Postcode	TS10	Week_factor11	0.271666818812752	0.385215303860546	-0.483341303047572	1.02667494067308	Positive	1.3121497448625	0.616719299272994	2.79176759179153
Second-wave-cases	AR1 (Week|Postcode) -week -temp FE	Poisson	ran_vals	cond	Postcode	TS11	Week_factor11	0.108978643447518	0.526724425217465	-0.923382259756274	1.14133954665131	Positive	1.1151385345725	0.397173423067365	3.13095962384569
Second-wave-cases	AR1 (Week|Postcode) -week -temp FE	Poisson	ran_vals	cond	Postcode	TS12	Week_factor11	0.286753005709225	0.449190104792452	-0.593643421895753	1.1671494333142	Positive	1.33209515294177	0.552311311318824	3.21282121174343
Second-wave-cases	AR1 (Week|Postcode) -week -temp FE	Poisson	ran_vals	cond	Postcode	TS13	Week_factor11	-0.146817791456147	0.546581802907788	-1.21809843976038	0.924462856848087	Negative	0.863451291286392	0.295792098975471	2.52051401983514
Second-wave-cases	AR1 (Week|Postcode) -week -temp FE	Poisson	ran_vals	cond	Postcode	TS14	Week_factor11	-0.573151301079884	0.471761440920534	-1.49778673457885	0.351484132419082	Negative	0.563746102857845	0.223624553326147	1.42117519637432
Second-wave-cases	AR1 (Week|Postcode) -week -temp FE	Poisson	ran_vals	cond	Postcode	TS15	Week_factor11	-0.284128767915352	0.517037234696831	-1.29750312658732	0.729245590756619	Negative	0.752669718755221	0.273213120662598	2.07351573803321
Second-wave-cases	AR1 (Week|Postcode) -week -temp FE	Poisson	ran_vals	cond	Postcode	TS16	Week_factor11	-0.131098355738201	0.549754405449566	-1.20859719076158	0.946400479285178	Negative	0.877131499232178	0.29861588687289	2.57641907469168
Second-wave-cases	AR1 (Week|Postcode) -week -temp FE	Poisson	ran_vals	cond	Postcode	TS17	Week_factor11	-0.742416218111192	0.416833629227881	-1.55939511894296	0.074562682720578	Negative	0.475962495837973	0.210263216979794	1.07741287657594
Second-wave-cases	AR1 (Week|Postcode) -week -temp FE	Poisson	ran_vals	cond	Postcode	TS18	Week_factor11	-0.226583684252188	0.430631003764059	-1.07060494225608	0.6174375737517	Negative	0.797252622031828	0.342801079822536	1.85417077351586
Second-wave-cases	AR1 (Week|Postcode) -week -temp FE	Poisson	ran_vals	cond	Postcode	TS19	Week_factor11	-0.441081656174154	0.442145234576898	-1.30767039188089	0.42550707953258	Negative	0.643340171730985	0.27044936411433	1.53036624034319
Second-wave-cases	AR1 (Week|Postcode) -week -temp FE	Poisson	ran_vals	cond	Postcode	TS2	Week_factor11	-0.234737622452988	0.528714643410757	-1.27099928163701	0.801524036731034	Negative	0.790778304883611	0.280551132063097	2.22893532054598
Second-wave-cases	AR1 (Week|Postcode) -week -temp FE	Poisson	ran_vals	cond	Postcode	TS20	Week_factor11	0.413839148129725	0.427301697377917	-0.423656789263825	1.25133508552327	Positive	1.51261380055635	0.654648525759025	3.49500597588717
Second-wave-cases	AR1 (Week|Postcode) -week -temp FE	Poisson	ran_vals	cond	Postcode	TS21	Week_factor11	0.655623681395479	0.421711524102468	-0.170915717710853	1.48216308050181	Positive	1.92634356744546	0.842892611396752	4.40245826059543
Second-wave-cases	AR1 (Week|Postcode) -week -temp FE	Poisson	ran_vals	cond	Postcode	TS22	Week_factor11	0.214451542080157	0.489606067712146	-0.745158717247929	1.17406180140824	Positive	1.23918207133408	0.474658957397567	3.23510634737614
Second-wave-cases	AR1 (Week|Postcode) -week -temp FE	Poisson	ran_vals	cond	Postcode	TS23	Week_factor11	-0.104227900176289	0.488218865355095	-1.06111929284529	0.852663492492708	Negative	0.901019931419409	0.346068241762173	2.34588679007695
Second-wave-cases	AR1 (Week|Postcode) -week -temp FE	Poisson	ran_vals	cond	Postcode	TS24	Week_factor11	0.950312853220108	0.3400513927737	0.283824370490972	1.61680133594924	Positive	2.58651873346316	1.32819963921643	5.0369530009078
Second-wave-cases	AR1 (Week|Postcode) -week -temp FE	Poisson	ran_vals	cond	Postcode	TS25	Week_factor11	0.894993106084041	0.323191916962369	0.261548588743339	1.52843762342474	Positive	2.44731891779321	1.29894005390352	4.6109671246102
Second-wave-cases	AR1 (Week|Postcode) -week -temp FE	Poisson	ran_vals	cond	Postcode	TS26	Week_factor11	0.871817259906769	0.277683797340581	0.32756701802891	1.41606750178463	Positive	2.39125243461523	1.38758804159741	4.12088316894869
Second-wave-cases	AR1 (Week|Postcode) -week -temp FE	Poisson	ran_vals	cond	Postcode	TS27	Week_factor11	-0.402837287642606	0.496489892829773	-1.37593959627711	0.5702650209919	Negative	0.668420850808081	0.252602140235476	1.76873574142525
Second-wave-cases	AR1 (Week|Postcode) -week -temp FE	Poisson	ran_vals	cond	Postcode	TS28	Week_factor11	0.441776450201093	0.53188336433187	-0.600695787865368	1.48424868826755	Positive	1.55546797701087	0.548429912432005	4.41164964320988
Second-wave-cases	AR1 (Week|Postcode) -week -temp FE	Poisson	ran_vals	cond	Postcode	TS29	Week_factor11	0.43249265805321	0.472016776522705	-0.492643224029982	1.3576285401364	Positive	1.54109416061983	0.61100922359154	3.88696458285253
Second-wave-cases	AR1 (Week|Postcode) -week -temp FE	Poisson	ran_vals	cond	Postcode	TS3	Week_factor11	-0.320433985194681	0.457374914682979	-1.2168723454054	0.576004375016038	Negative	0.725833967515176	0.296154990422388	1.77891632907292
Second-wave-cases	AR1 (Week|Postcode) -week -temp FE	Poisson	ran_vals	cond	Postcode	TS4	Week_factor11	0.207445195027831	0.440816186319279	-0.656538653960255	1.07142904401592	Positive	1.23053027581454	0.518643435563202	2.9195486838697
Second-wave-cases	AR1 (Week|Postcode) -week -temp FE	Poisson	ran_vals	cond	Postcode	TS5	Week_factor11	-0.0497576386498169	0.363080536313371	-0.761382413311511	0.661867136011877	Negative	0.951459993687771	0.467020365380851	1.93840822947858
Second-wave-cases	AR1 (Week|Postcode) -week -temp FE	Poisson	ran_vals	cond	Postcode	TS6	Week_factor11	-0.0715209007340613	0.445229597799129	-0.944154877271607	0.801113075803485	Negative	0.930976819292599	0.389008191684071	2.22801950341462
Second-wave-cases	AR1 (Week|Postcode) -week -temp FE	Poisson	ran_vals	cond	Postcode	TS7	Week_factor11	-0.00346700789975298	0.370948544705758	-0.730512795640585	0.723578779841079	Negative	0.996538995232496	0.481661932611338	2.06179874675779
Second-wave-cases	AR1 (Week|Postcode) -week -temp FE	Poisson	ran_vals	cond	Postcode	TS8	Week_factor11	-0.0311784907002922	0.416748667806525	-0.847990870206128	0.785633888805544	Negative	0.96930254614438	0.428274527252965	2.19379712351424
Second-wave-cases	AR1 (Week|Postcode) -week -temp FE	Poisson	ran_vals	cond	Postcode	TS9	Week_factor11	-0.163025443728903	0.541039204580328	-1.22344279893054	0.897391911472738	Negative	0.849569571921717	0.294215496476459	2.45319660649826
Second-wave-cases	AR1 (Week|Postcode) -week -temp FE	Poisson	ran_vals	cond	Postcode	TS1	Week_factor12	-0.106902203924088	0.491292852990598	-1.06981850164759	0.856014093799415	Negative	0.898613549572152	0.343070778549456	2.35376010422367
Second-wave-cases	AR1 (Week|Postcode) -week -temp FE	Poisson	ran_vals	cond	Postcode	TS10	Week_factor12	-0.143956153127829	0.36520234560375	-0.85973959758073	0.571827291325071	Negative	0.865925715360976	0.423272289096161	1.77150114439235
Second-wave-cases	AR1 (Week|Postcode) -week -temp FE	Poisson	ran_vals	cond	Postcode	TS11	Week_factor12	-0.190109766011013	0.537259591696585	-1.24311921608501	0.862899684062989	Negative	0.826868366919617	0.288482972352294	2.37002305764296
Second-wave-cases	AR1 (Week|Postcode) -week -temp FE	Poisson	ran_vals	cond	Postcode	TS12	Week_factor12	-0.28329915165125	0.516288967214603	-1.29520693300725	0.728608629704753	Negative	0.753294404884455	0.273841191686622	2.07219540981112
Second-wave-cases	AR1 (Week|Postcode) -week -temp FE	Poisson	ran_vals	cond	Postcode	TS13	Week_factor12	-0.198738469608149	0.533888756581997	-1.24514120425973	0.847664265043437	Negative	0.819764258567961	0.287900252518431	2.33418843417811
Second-wave-cases	AR1 (Week|Postcode) -week -temp FE	Poisson	ran_vals	cond	Postcode	TS14	Week_factor12	-0.0129785398434384	0.503717767071619	-1.00024722167675	0.97429014198987	Negative	0.987105318227661	0.367788504640359	2.64928592650312
Second-wave-cases	AR1 (Week|Postcode) -week -temp FE	Poisson	ran_vals	cond	Postcode	TS15	Week_factor12	-0.164835448413158	0.479925940786748	-1.10547300760169	0.77580211077537	Negative	0.848033237822331	0.331054254023009	2.17233388096394
Second-wave-cases	AR1 (Week|Postcode) -week -temp FE	Poisson	ran_vals	cond	Postcode	TS16	Week_factor12	-0.2646614637391	0.521689753297672	-1.28715459130612	0.757831663827922	Negative	0.767465720977972	0.27605515637119	2.13364474193791
Second-wave-cases	AR1 (Week|Postcode) -week -temp FE	Poisson	ran_vals	cond	Postcode	TS17	Week_factor12	0.157061097787931	0.405221198634785	-0.637157857308399	0.951280052884262	Positive	1.17006710022862	0.528793196046228	2.58902162371568
Second-wave-cases	AR1 (Week|Postcode) -week -temp FE	Poisson	ran_vals	cond	Postcode	TS18	Week_factor12	-0.274573411150557	0.424848242229404	-1.10726066481534	0.558113842514224	Negative	0.759896217345638	0.330462971160696	1.74737356838511
Second-wave-cases	AR1 (Week|Postcode) -week -temp FE	Poisson	ran_vals	cond	Postcode	TS19	Week_factor12	0.181350736725591	0.345011273718353	-0.494858934022672	0.857560407473854	Positive	1.19883558122997	0.609656903077495	2.35740257113159
Second-wave-cases	AR1 (Week|Postcode) -week -temp FE	Poisson	ran_vals	cond	Postcode	TS2	Week_factor12	-0.0964112340381609	0.557735943715867	-1.18955359660472	0.996731128528398	Negative	0.90809050154906	0.304357099788408	2.70941062185477
Second-wave-cases	AR1 (Week|Postcode) -week -temp FE	Poisson	ran_vals	cond	Postcode	TS20	Week_factor12	-0.195921091174001	0.406347390089477	-0.992347340961224	0.600505158613222	Negative	0.822077101257821	0.370705496730021	1.82303949192489
Second-wave-cases	AR1 (Week|Postcode) -week -temp FE	Poisson	ran_vals	cond	Postcode	TS21	Week_factor12	0.276857573884218	0.499232796258339	-0.701620726683349	1.25533587445178	Positive	1.3189785006718	0.495781126590751	3.50901676551818
Second-wave-cases	AR1 (Week|Postcode) -week -temp FE	Poisson	ran_vals	cond	Postcode	TS22	Week_factor12	-0.0756971323597426	0.49371327636405	-1.04335737272255	0.891963108003066	Negative	0.92709695170898	0.352269992685452	2.43991476911163
Second-wave-cases	AR1 (Week|Postcode) -week -temp FE	Poisson	ran_vals	cond	Postcode	TS23	Week_factor12	0.459055018707699	0.34582845425361	-0.218756296458535	1.13686633387393	Positive	1.58257777177114	0.803517514358422	3.11698545327153
Second-wave-cases	AR1 (Week|Postcode) -week -temp FE	Poisson	ran_vals	cond	Postcode	TS24	Week_factor12	-0.291927951917954	0.519375642171685	-1.30988550502182	0.72602960118591	Negative	0.746822341152363	0.269850951194772	2.06685804431992
Second-wave-cases	AR1 (Week|Postcode) -week -temp FE	Poisson	ran_vals	cond	Postcode	TS25	Week_factor12	0.367378991586655	0.323700019726723	-0.267061388872627	1.00181937204594	Positive	1.44394505845677	0.765626069101442	2.7232318960726
Second-wave-cases	AR1 (Week|Postcode) -week -temp FE	Poisson	ran_vals	cond	Postcode	TS26	Week_factor12	0.514710820402158	0.419384920141452	-0.307268518734294	1.33669015953861	Positive	1.67315458966078	0.735453091457696	3.80642397648274
Second-wave-cases	AR1 (Week|Postcode) -week -temp FE	Poisson	ran_vals	cond	Postcode	TS27	Week_factor12	-0.382132126946799	0.452449834864856	-1.26891750809301	0.504653254199414	Negative	0.682404883174881	0.281135784333232	1.65641106729037
Second-wave-cases	AR1 (Week|Postcode) -week -temp FE	Poisson	ran_vals	cond	Postcode	TS28	Week_factor12	-0.22194381057436	0.533698581380017	-1.26797380867931	0.824086187530592	Negative	0.800960368573337	0.281401217232814	2.27979650668805
Second-wave-cases	AR1 (Week|Postcode) -week -temp FE	Poisson	ran_vals	cond	Postcode	TS29	Week_factor12	0.104792888239078	0.528362280902235	-0.930778153118739	1.14036392959689	Positive	1.1104805929458	0.394246806595917	3.12790649582403
Second-wave-cases	AR1 (Week|Postcode) -week -temp FE	Poisson	ran_vals	cond	Postcode	TS3	Week_factor12	0.0928758917439309	0.362005564256173	-0.616641976401268	0.80239375988913	Positive	1.09732553965769	0.539753904126237	2.23087472046042
Second-wave-cases	AR1 (Week|Postcode) -week -temp FE	Poisson	ran_vals	cond	Postcode	TS4	Week_factor12	-0.0276871516539373	0.453704635239519	-0.916931896342277	0.861557593034402	Negative	0.972692624484306	0.399743616413557	2.36684440445783
Second-wave-cases	AR1 (Week|Postcode) -week -temp FE	Poisson	ran_vals	cond	Postcode	TS5	Week_factor12	0.185729166913957	0.378371668184368	-0.555865675497744	0.927324009325657	Positive	1.20409610714849	0.573575515947101	2.52773592132175
Second-wave-cases	AR1 (Week|Postcode) -week -temp FE	Poisson	ran_vals	cond	Postcode	TS6	Week_factor12	0.248691768313286	0.383188275315561	-0.502343450603231	0.999726987229804	Positive	1.28234671225767	0.605110949232668	2.71753980410255
Second-wave-cases	AR1 (Week|Postcode) -week -temp FE	Poisson	ran_vals	cond	Postcode	TS7	Week_factor12	-0.1704330455122	0.477296304649888	-1.10591661258004	0.765050521555638	Negative	0.843299550427901	0.330907429276322	2.14910294793671
Second-wave-cases	AR1 (Week|Postcode) -week -temp FE	Poisson	ran_vals	cond	Postcode	TS8	Week_factor12	-0.272485172815652	0.397480122277213	-1.05153189704957	0.506561551418262	Negative	0.76148471976582	0.349402090897132	1.65957500983457
Second-wave-cases	AR1 (Week|Postcode) -week -temp FE	Poisson	ran_vals	cond	Postcode	TS9	Week_factor12	-0.0726161475974009	0.494844863790635	-1.04249425856167	0.897261963366873	Negative	0.929957728031553	0.352574173156944	2.452877838958
Second-wave-cases	AR1 (Week|Postcode) -week -temp FE	Poisson	ran_vals	cond	Postcode	TS1	Week_factor13	-0.112341955212837	0.443494185788368	-0.981574586710955	0.75689067628528	Negative	0.893738586671843	0.374720603997352	2.13163795314503
Second-wave-cases	AR1 (Week|Postcode) -week -temp FE	Poisson	ran_vals	cond	Postcode	TS10	Week_factor13	0.0870309990717575	0.402871164116712	-0.702581973006724	0.876643971150239	Positive	1.09093049702688	0.495304787781759	2.40282221917006
Second-wave-cases	AR1 (Week|Postcode) -week -temp FE	Poisson	ran_vals	cond	Postcode	TS11	Week_factor13	0.378162548758302	0.463976742000076	-0.53121515522608	1.28754025274268	Positive	1.45960017979083	0.587890157665088	3.62386179980769
Second-wave-cases	AR1 (Week|Postcode) -week -temp FE	Poisson	ran_vals	cond	Postcode	TS12	Week_factor13	-0.303159257056716	0.512789000274605	-1.30820722926324	0.701888715149811	Negative	0.738481478618279	0.270304215749659	2.01755970675395
Second-wave-cases	AR1 (Week|Postcode) -week -temp FE	Poisson	ran_vals	cond	Postcode	TS13	Week_factor13	-0.142609400266358	0.546312592951711	-1.2133624067524	0.928143606219685	Negative	0.867092688932075	0.297196302672557	2.52980849505327
Second-wave-cases	AR1 (Week|Postcode) -week -temp FE	Poisson	ran_vals	cond	Postcode	TS14	Week_factor13	0.111766577500154	0.470038946660389	-0.809492829285352	1.03302598428566	Positive	1.11825180504631	0.445083742429649	2.80955465293589
Second-wave-cases	AR1 (Week|Postcode) -week -temp FE	Poisson	ran_vals	cond	Postcode	TS15	Week_factor13	-0.175441321552246	0.539093033320014	-1.23204425117593	0.881161608071433	Negative	0.839086632030036	0.29169566855918	2.41370185415923
Second-wave-cases	AR1 (Week|Postcode) -week -temp FE	Poisson	ran_vals	cond	Postcode	TS16	Week_factor13	-0.374883468118659	0.501427229891096	-1.35766277957289	0.607895843335575	Negative	0.687369374570421	0.257261351328246	1.83656291416462
Second-wave-cases	AR1 (Week|Postcode) -week -temp FE	Poisson	ran_vals	cond	Postcode	TS17	Week_factor13	0.199105671096306	0.317306014990057	-0.422802690362132	0.821014032554744	Positive	1.22031091067865	0.655207899191983	2.27280336601225
Second-wave-cases	AR1 (Week|Postcode) -week -temp FE	Poisson	ran_vals	cond	Postcode	TS18	Week_factor13	-0.150684802463403	0.481739382537978	-1.0948766421724	0.793507037245598	Negative	0.860118763252874	0.334580877573241	2.21113738557192
Second-wave-cases	AR1 (Week|Postcode) -week -temp FE	Poisson	ran_vals	cond	Postcode	TS19	Week_factor13	-0.521028875560003	0.402939578407119	-1.31077593718371	0.268718186063704	Negative	0.593909174875818	0.269610774175452	1.30828639575114
Second-wave-cases	AR1 (Week|Postcode) -week -temp FE	Poisson	ran_vals	cond	Postcode	TS2	Week_factor13	-0.141766721157037	0.547015885622136	-1.21389815594771	0.930364713633632	Negative	0.867823677778142	0.297037122636648	2.53543371625517
Second-wave-cases	AR1 (Week|Postcode) -week -temp FE	Poisson	ran_vals	cond	Postcode	TS20	Week_factor13	-0.131290645566063	0.483169317109931	-1.07828510553634	0.815703814404213	Negative	0.876962851982273	0.340178395769281	2.26076627240751
Second-wave-cases	AR1 (Week|Postcode) -week -temp FE	Poisson	ran_vals	cond	Postcode	TS21	Week_factor13	-0.0192281307862893	0.45540192372461	-0.911799499776781	0.873343238204202	Negative	0.980955550553546	0.401800533118447	2.39490421949774
Second-wave-cases	AR1 (Week|Postcode) -week -temp FE	Poisson	ran_vals	cond	Postcode	TS22	Week_factor13	0.0727131499796219	0.519195552478254	-0.944891433811132	1.09031773377038	Positive	1.07542200784117	0.388721770652148	2.97521925002772
Second-wave-cases	AR1 (Week|Postcode) -week -temp FE	Poisson	ran_vals	cond	Postcode	TS23	Week_factor13	0.427855259066508	0.327469713475504	-0.213973585373131	1.06968410350615	Positive	1.53396403751185	0.807369711110685	2.91445868726311
Second-wave-cases	AR1 (Week|Postcode) -week -temp FE	Poisson	ran_vals	cond	Postcode	TS24	Week_factor13	-0.216173093740384	0.431724548266637	-1.06233765958482	0.629991472104048	Negative	0.805595846206119	0.345646860477398	1.87759456726496
Second-wave-cases	AR1 (Week|Postcode) -week -temp FE	Poisson	ran_vals	cond	Postcode	TS25	Week_factor13	-0.247956988986665	0.467310351557103	-1.16386844764134	0.667954469668009	Negative	0.780393508071784	0.312275818626496	1.95024395458878
Second-wave-cases	AR1 (Week|Postcode) -week -temp FE	Poisson	ran_vals	cond	Postcode	TS26	Week_factor13	0.825527405990268	0.335966768872935	0.167044638997024	1.48401017298351	Positive	2.28308456033046	1.18180701881092	4.41059752282051
Second-wave-cases	AR1 (Week|Postcode) -week -temp FE	Poisson	ran_vals	cond	Postcode	TS27	Week_factor13	0.0422472833110245	0.51377653417503	-0.964736219773847	1.0492307863959	Positive	1.04315240103914	0.381083708829497	2.85545381915182
Second-wave-cases	AR1 (Week|Postcode) -week -temp FE	Poisson	ran_vals	cond	Postcode	TS28	Week_factor13	0.345373163633564	0.461031242607168	-0.558231467624234	1.24897779489136	Positive	1.41251692127944	0.572220159385624	3.48677693397405
Second-wave-cases	AR1 (Week|Postcode) -week -temp FE	Poisson	ran_vals	cond	Postcode	TS29	Week_factor13	-0.0294719772415069	0.502746938550702	-1.01483787013866	0.955893915655641	Negative	0.970958086183919	0.362461190851519	2.6009946138265
Second-wave-cases	AR1 (Week|Postcode) -week -temp FE	Poisson	ran_vals	cond	Postcode	TS3	Week_factor13	-0.153917965579796	0.441117000247842	-1.01849139903391	0.71065546787432	Negative	0.857342349709306	0.361139344589455	2.03532491160903
Second-wave-cases	AR1 (Week|Postcode) -week -temp FE	Poisson	ran_vals	cond	Postcode	TS4	Week_factor13	0.241799839699922	0.373339336811942	-0.489931814463553	0.973531493863397	Positive	1.27353925530336	0.61266816786791	2.64727681289999
Second-wave-cases	AR1 (Week|Postcode) -week -temp FE	Poisson	ran_vals	cond	Postcode	TS5	Week_factor13	-0.00972037221620707	0.389732260642606	-0.773581566689092	0.754140822256678	Negative	0.990326717900471	0.461357722264792	2.12578431195008
Second-wave-cases	AR1 (Week|Postcode) -week -temp FE	Poisson	ran_vals	cond	Postcode	TS6	Week_factor13	-0.481685002564977	0.484117608647363	-1.43053807979547	0.467168074665511	Negative	0.617741618145914	0.239180189585148	1.59546953889206
Second-wave-cases	AR1 (Week|Postcode) -week -temp FE	Poisson	ran_vals	cond	Postcode	TS7	Week_factor13	-0.292155858703064	0.460873568163496	-1.19545145372998	0.611139736323854	Negative	0.746652154667607	0.302567328195423	1.84253020111182
Second-wave-cases	AR1 (Week|Postcode) -week -temp FE	Poisson	ran_vals	cond	Postcode	TS8	Week_factor13	-0.170905645828976	0.47816068332805	-1.10808336397502	0.766272072317064	Negative	0.842901100954322	0.330191211355627	2.15172979036318
Second-wave-cases	AR1 (Week|Postcode) -week -temp FE	Poisson	ran_vals	cond	Postcode	TS9	Week_factor13	0.678069929421425	0.39766450840187	-0.101338184976065	1.45747804381892	Positive	1.97007168304706	0.903627387999941	4.29511376911046
Second-wave-cases	AR1 (Week|Postcode) -week -temp FE	Poisson	ran_vals	cond	Postcode	TS1	Week_factor14	-0.231407169220421	0.406012117187569	-1.02717629619491	0.564361957754071	Negative	0.793416345542464	0.358016467085086	1.75832553876453
Second-wave-cases	AR1 (Week|Postcode) -week -temp FE	Poisson	ran_vals	cond	Postcode	TS10	Week_factor14	0.186647943830662	0.331230701680063	-0.462552302036193	0.835848189697517	Positive	1.20520291123239	0.62967447339326	2.30676979712322
Second-wave-cases	AR1 (Week|Postcode) -week -temp FE	Poisson	ran_vals	cond	Postcode	TS11	Week_factor14	-0.20510699079693	0.543020529752175	-1.26940767197705	0.859193690383194	Negative	0.814560161308295	0.280998015492653	2.36125602249295
Second-wave-cases	AR1 (Week|Postcode) -week -temp FE	Poisson	ran_vals	cond	Postcode	TS12	Week_factor14	0.117580226602993	0.433535390894792	-0.732133525574293	0.96729397878028	Positive	1.12477186294985	0.480881920964083	2.630815775206
Second-wave-cases	AR1 (Week|Postcode) -week -temp FE	Poisson	ran_vals	cond	Postcode	TS13	Week_factor14	-0.154179784950037	0.544100709944511	-1.22059758040395	0.912238010503879	Negative	0.857117910257804	0.295053795864798	2.48988869955547
Second-wave-cases	AR1 (Week|Postcode) -week -temp FE	Poisson	ran_vals	cond	Postcode	TS14	Week_factor14	0.239180541366514	0.489297670894211	-0.719825271305471	1.1981863540385	Positive	1.27020784094311	0.486837312976949	3.31410086323798
Second-wave-cases	AR1 (Week|Postcode) -week -temp FE	Poisson	ran_vals	cond	Postcode	TS15	Week_factor14	-0.233514569496157	0.526730247496314	-1.2658868841568	0.798857745164487	Negative	0.791746060315032	0.281989093547108	2.22300024493555
Second-wave-cases	AR1 (Week|Postcode) -week -temp FE	Poisson	ran_vals	cond	Postcode	TS16	Week_factor14	-0.163545122983791	0.541368458594101	-1.22460780419419	0.897517558226611	Negative	0.849128182939888	0.293872933457022	2.45350486205373
Second-wave-cases	AR1 (Week|Postcode) -week -temp FE	Poisson	ran_vals	cond	Postcode	TS17	Week_factor14	-0.0627325706638109	0.302972974837256	-0.656548689633793	0.531083548306171	Negative	0.939194608297905	0.518638230653117	1.70077418154279
Second-wave-cases	AR1 (Week|Postcode) -week -temp FE	Poisson	ran_vals	cond	Postcode	TS18	Week_factor14	0.527723682310542	0.346012273632838	-0.150447912218638	1.20589527683972	Positive	1.69506939722603	0.86032254113277	3.3397477388295
Second-wave-cases	AR1 (Week|Postcode) -week -temp FE	Poisson	ran_vals	cond	Postcode	TS19	Week_factor14	-0.320702750479027	0.457700380496832	-1.2177790119631	0.576373511005043	Negative	0.725638914755388	0.29588659828615	1.77957311232512
Second-wave-cases	AR1 (Week|Postcode) -week -temp FE	Poisson	ran_vals	cond	Postcode	TS2	Week_factor14	-0.154557279822123	0.54407670411226	-1.22092802470941	0.911813465065162	Negative	0.856794413704895	0.294956313125346	2.48883185302072
Second-wave-cases	AR1 (Week|Postcode) -week -temp FE	Poisson	ran_vals	cond	Postcode	TS20	Week_factor14	-0.0744044221037067	0.447050263162825	-0.950606837181997	0.801797992974584	Negative	0.928296194416463	0.386506405816218	2.22954603494421
Second-wave-cases	AR1 (Week|Postcode) -week -temp FE	Poisson	ran_vals	cond	Postcode	TS21	Week_factor14	-0.208615447190284	0.531485092000467	-1.25030708583116	0.833076191450587	Negative	0.811707319963673	0.286416828804079	2.30038428968607
Second-wave-cases	AR1 (Week|Postcode) -week -temp FE	Poisson	ran_vals	cond	Postcode	TS22	Week_factor14	0.0583954071614333	0.465265552375414	-0.853508318741512	0.970299133064379	Positive	1.06013409746113	0.425918051434887	2.63873367379812
Second-wave-cases	AR1 (Week|Postcode) -week -temp FE	Poisson	ran_vals	cond	Postcode	TS23	Week_factor14	-0.339858390464555	0.454079200558134	-1.22983726968724	0.550120488758127	Negative	0.711871123364354	0.292340146413776	1.73346186795283
Second-wave-cases	AR1 (Week|Postcode) -week -temp FE	Poisson	ran_vals	cond	Postcode	TS24	Week_factor14	0.395546874068075	0.356229043066407	-0.30264922058925	1.0937429687254	Positive	1.48519618415077	0.738858227172506	2.98542754793067
Second-wave-cases	AR1 (Week|Postcode) -week -temp FE	Poisson	ran_vals	cond	Postcode	TS25	Week_factor14	-0.562407474751271	0.401690201932382	-1.34970580348136	0.224890853978819	Negative	0.569835546467511	0.259316539447993	1.25218603760926
Second-wave-cases	AR1 (Week|Postcode) -week -temp FE	Poisson	ran_vals	cond	Postcode	TS26	Week_factor14	0.148484748932995	0.476784175213582	-0.78599506288426	1.08296456075025	Positive	1.16007510525635	0.455666059738226	2.95342218511658
Second-wave-cases	AR1 (Week|Postcode) -week -temp FE	Poisson	ran_vals	cond	Postcode	TS27	Week_factor14	0.560426155424911	0.445100329051296	-0.311954459022556	1.43280676987238	Positive	1.75141871787038	0.732014864141648	4.19044431413783
Second-wave-cases	AR1 (Week|Postcode) -week -temp FE	Poisson	ran_vals	cond	Postcode	TS28	Week_factor14	-0.115032806456935	0.552641301769014	-1.19818985429353	0.968124241379664	Negative	0.891336901821485	0.301739911070197	2.63300095015901
Second-wave-cases	AR1 (Week|Postcode) -week -temp FE	Poisson	ran_vals	cond	Postcode	TS29	Week_factor14	0.382419250870534	0.430184935807679	-0.460727730004191	1.22556623174526	Positive	1.46582650536428	0.630824408577449	3.40609417551517
Second-wave-cases	AR1 (Week|Postcode) -week -temp FE	Poisson	ran_vals	cond	Postcode	TS3	Week_factor14	-0.290859627069774	0.396806732424802	-1.06858653144541	0.48686727730586	Negative	0.747620616349283	0.343493691980752	1.62721062726765
Second-wave-cases	AR1 (Week|Postcode) -week -temp FE	Poisson	ran_vals	cond	Postcode	TS4	Week_factor14	-0.259817643820591	0.469512923895494	-1.18004606493185	0.660410777290672	Negative	0.771192204645848	0.307264584152992	1.935587266414
Second-wave-cases	AR1 (Week|Postcode) -week -temp FE	Poisson	ran_vals	cond	Postcode	TS5	Week_factor14	0.529122871295981	0.2897362786149	-0.0387497998038856	1.09699554239585	Positive	1.69744277967427	0.961991369467783	2.99515367987385
Second-wave-cases	AR1 (Week|Postcode) -week -temp FE	Poisson	ran_vals	cond	Postcode	TS6	Week_factor14	0.260104933022698	0.410898676683451	-0.545241674572033	1.06545154061743	Positive	1.29706618460045	0.57970166725694	2.90214912645455
Second-wave-cases	AR1 (Week|Postcode) -week -temp FE	Poisson	ran_vals	cond	Postcode	TS7	Week_factor14	-0.391378247791101	0.496808069723869	-1.36510417167875	0.582347676096546	Negative	0.676124365118548	0.255354073939954	1.79023639628501
Second-wave-cases	AR1 (Week|Postcode) -week -temp FE	Poisson	ran_vals	cond	Postcode	TS8	Week_factor14	0.559942748940775	0.385720880356898	-0.196056284643829	1.31594178252538	Positive	1.75057227531012	0.821965969314362	3.72826054300119
Second-wave-cases	AR1 (Week|Postcode) -week -temp FE	Poisson	ran_vals	cond	Postcode	TS9	Week_factor14	-0.203164365060076	0.5339041201194	-1.24959721169165	0.843268481571493	Negative	0.816144084829049	0.286620220886816	2.3239503658902
Second-wave-cases	AR1 (Week|Postcode) -week -temp FE	Poisson	ran_vals	cond	Postcode	TS1	Week_factor15	0.396704497831657	0.464849025548505	-0.514382850491952	1.30779184615527	Positive	1.48691647808158	0.597869455625752	3.697998939378
Second-wave-cases	AR1 (Week|Postcode) -week -temp FE	Poisson	ran_vals	cond	Postcode	TS10	Week_factor15	-0.518584131354987	0.349824621172891	-1.20422778975922	0.167059527049248	Negative	0.595362907167147	0.299923514121821	1.18182461374651
Second-wave-cases	AR1 (Week|Postcode) -week -temp FE	Poisson	ran_vals	cond	Postcode	TS11	Week_factor15	0.764310776391384	0.434022708276216	-0.0863581003025327	1.6149796530853	Positive	2.1475137472977	0.917265699275554	5.02778562250282
Second-wave-cases	AR1 (Week|Postcode) -week -temp FE	Poisson	ran_vals	cond	Postcode	TS12	Week_factor15	-0.32427096670567	0.513544594051781	-1.3307998755024	0.682257942091063	Negative	0.723054292193477	0.264265797001398	1.97833966934678
Second-wave-cases	AR1 (Week|Postcode) -week -temp FE	Poisson	ran_vals	cond	Postcode	TS13	Week_factor15	-0.273993859469845	0.519734952935922	-1.29265564873087	0.744667929791181	Negative	0.760336744117253	0.274540730394807	2.10574206466
Second-wave-cases	AR1 (Week|Postcode) -week -temp FE	Poisson	ran_vals	cond	Postcode	TS14	Week_factor15	-0.0284664071883231	0.500193448488457	-1.00882755152859	0.951894737151944	Negative	0.971934943625263	0.364646257989399	2.59061354379045
Second-wave-cases	AR1 (Week|Postcode) -week -temp FE	Poisson	ran_vals	cond	Postcode	TS15	Week_factor15	-0.169002922997222	0.540545648447992	-1.22845292595514	0.890447079960691	Negative	0.844506434892463	0.292745125913847	2.43621859236238
Second-wave-cases	AR1 (Week|Postcode) -week -temp FE	Poisson	ran_vals	cond	Postcode	TS16	Week_factor15	0.0527352582664843	0.515573455848517	-0.95777014658146	1.06324066311443	Positive	1.05415053053551	0.383747633612641	2.89573991783876
Second-wave-cases	AR1 (Week|Postcode) -week -temp FE	Poisson	ran_vals	cond	Postcode	TS17	Week_factor15	0.0229552324612447	0.392439816927655	-0.746212674816452	0.792123139738941	Positive	1.02322073144812	0.474158950536244	2.2080795144353
Second-wave-cases	AR1 (Week|Postcode) -week -temp FE	Poisson	ran_vals	cond	Postcode	TS18	Week_factor15	0.210020166559792	0.336143310769899	-0.448808616193265	0.86884894931285	Positive	1.23370293924997	0.638388264179322	2.38416497876984
Second-wave-cases	AR1 (Week|Postcode) -week -temp FE	Poisson	ran_vals	cond	Postcode	TS19	Week_factor15	0.288776378016078	0.319160928529677	-0.33676754717445	0.914320303206606	Positive	1.3347932060468	0.714074809319023	2.49507877838146
Second-wave-cases	AR1 (Week|Postcode) -week -temp FE	Poisson	ran_vals	cond	Postcode	TS2	Week_factor15	-0.0760150497715473	0.56196616936641	-1.17744850225965	1.02541840271655	Negative	0.926802258292167	0.308063760673469	2.78826183286749
Second-wave-cases	AR1 (Week|Postcode) -week -temp FE	Poisson	ran_vals	cond	Postcode	TS20	Week_factor15	-0.528860338470347	0.476438767341524	-1.46266316329839	0.404942486357698	Negative	0.589276162512139	0.231618614436515	1.49921627218874
Second-wave-cases	AR1 (Week|Postcode) -week -temp FE	Poisson	ran_vals	cond	Postcode	TS21	Week_factor15	-0.290495242440017	0.51679075187148	-1.30338650365149	0.722396018771461	Negative	0.747893087449896	0.271610424111917	2.05936157304795
Second-wave-cases	AR1 (Week|Postcode) -week -temp FE	Poisson	ran_vals	cond	Postcode	TS22	Week_factor15	-0.182485583590429	0.539571689814757	-1.24002666270477	0.875055495523911	Negative	0.833196655545988	0.289376502275944	2.39900842450237
Second-wave-cases	AR1 (Week|Postcode) -week -temp FE	Poisson	ran_vals	cond	Postcode	TS23	Week_factor15	-0.302043785630161	0.376851001148453	-1.04065817541899	0.436570604158669	Negative	0.739305693215171	0.353222123315974	1.54739149091018
Second-wave-cases	AR1 (Week|Postcode) -week -temp FE	Poisson	ran_vals	cond	Postcode	TS24	Week_factor15	-0.0382257178628855	0.450193146308198	-0.920588070713725	0.844136634987954	Negative	0.96249566390618	0.39828475260344	2.32596878736301
Second-wave-cases	AR1 (Week|Postcode) -week -temp FE	Poisson	ran_vals	cond	Postcode	TS25	Week_factor15	-0.06995010949703	0.331016148297827	-0.71872983846194	0.57882961946788	Negative	0.932440338663002	0.48737090276157	1.78394930891334
Second-wave-cases	AR1 (Week|Postcode) -week -temp FE	Poisson	ran_vals	cond	Postcode	TS26	Week_factor15	-0.674207092659386	0.458474924640907	-1.57280143277028	0.224387247451507	Negative	0.509560294567123	0.207463173375618	1.25155558731007
Second-wave-cases	AR1 (Week|Postcode) -week -temp FE	Poisson	ran_vals	cond	Postcode	TS27	Week_factor15	-0.16070109229246	0.543711447822157	-1.22635594800602	0.904953763421097	Negative	0.851546566902055	0.293359650084229	2.4718176320243
Second-wave-cases	AR1 (Week|Postcode) -week -temp FE	Poisson	ran_vals	cond	Postcode	TS28	Week_factor15	-0.171293319180313	0.539463477260616	-1.22862230558586	0.886035667225237	Negative	0.842574393991552	0.292695545051634	2.42549509691032
Second-wave-cases	AR1 (Week|Postcode) -week -temp FE	Poisson	ran_vals	cond	Postcode	TS29	Week_factor15	-0.159971854429668	0.552967246370912	-1.24376774194694	0.923824033087606	Negative	0.852167773376683	0.288295944336806	2.51890436978673
Second-wave-cases	AR1 (Week|Postcode) -week -temp FE	Poisson	ran_vals	cond	Postcode	TS3	Week_factor15	-0.289396618194242	0.346642854075078	-0.968804127679568	0.390010891291083	Negative	0.748715192438563	0.379536644189234	1.47699688019799
[truncated: 180 more rows]
