# Supplementary material for: Spatial and temporal epidemiology of SARS-CoV-2 virus lineages in Teesside, UK, in 2020: effects of socio-economic deprivation, weather, and lockdown on lineage dynamics
Source: Peer Community J. Author manuscript; Available in PMC 2024 Sep 23. (PMC7616629; doi:10.24072/pcjournal.461)
Supplement: Supplementary file: main dataset and code (compressed) [file EMS198536-supplement-Supplementary_file__main_dataset_and_code__compressed_.zip › Covid-19-Teesside-main/Data/Spatial/TS_Postcode_Order.csv]

Postcode	Postcode_order
TS1	1
TS10	2
TS11	3
TS12	4
TS13	5
TS14	6
TS15	7
TS16	8
TS17	9
TS18	10
TS19	11
TS2	12
TS20	13
TS21	14
TS22	15
TS23	16
TS24	17
TS25	18
TS26	19
TS27	20
TS28	21
TS29	22
TS3	23
TS4	24
TS5	25
TS6	26
TS7	27
TS8	28
TS9	29
