# Supplementary material for: Spatial and temporal epidemiology of SARS-CoV-2 virus lineages in Teesside, UK, in 2020: effects of socio-economic deprivation, weather, and lockdown on lineage dynamics
Source: Peer Community J. Author manuscript; Available in PMC 2024 Sep 23. (PMC7616629; doi:10.24072/pcjournal.461)
Supplement: Supplementary file: main dataset and code (compressed) [file EMS198536-supplement-Supplementary_file__main_dataset_and_code__compressed_.zip › Covid-19-Teesside-main/Data/Spatial/TS_neighbours_INLA_corrected_river_TS3-clip.graph]

29
1 4 10 12 24 25
2 3 3 6 26
3 3 2 4 6
4 3 3 5 6
5 1 4
6 6 2 3 4 26 27 29
7 4 8 9 28 29
8 4 7 9 10 14
9 5 7 8 10 25 28
10 9 1 8 9 11 12 13 14 16 25
11 3 10 13 14
12 5 1 10 16 18 23
13 5 10 11 14 15 16
14 7 8 10 11 13 15 21 22
15 7 13 14 16 18 19 20 21
16 5 10 12 13 15 18
17 3 18 19 20
18 5 12 15 16 17 19
19 4 15 17 18 20
20 4 15 17 19 21
21 4 14 15 20 22
22 2 14 21
23 4 12 24 26 27
24 5 1 23 25 27 28
25 5 1 9 10 24 28
26 4 2 6 23 27
27 6 6 23 24 26 28 29
28 6 7 9 24 25 27 29
29 4 6 7 27 28
